# Supplementary material for: Quantitative analysis of plant ER architecture and dynamics
Source: Nat Commun. 2019 Feb 28;10:984. doi: 10.1038/s41467-019-08893-9 (PMC6395764; doi:10.1038/s41467-019-08893-9)
Supplement: Supplementary file 6 — Source Data [file 41467_2019_8893_MOESM6_ESM.zip]

Archive with 37 entries (37 files):
- Fig 2 - Tubule trace source data/Tubule morphology analysis.xlsx
- Fig 3 - Cisternal profile source data/GFP-HDEL  RFP-HDEL profile.csv
- Fig 3 - Cisternal profile source data/GFP-HDEL RFP-LNP1 profile.csv
- Fig 3 - Cisternal texture/cisternal_Contrast.csv
- Fig 3 - Cisternal texture/cisternal_Correlation.csv
- Fig 3 - Cisternal texture/cisternal_Energy.csv
- Fig 3 - Cisternal texture/cisternal_Homogeneity.csv
- Fig 5 - Speed and persistency source data/cisternal_Flow_coherence.csv
- Fig 5 - Speed and persistency source data/cisternal_MeanPersistency.csv
- Fig 5 - Speed and persistency source data/cisternal_Speed_max.csv
- Fig 5 - Speed and persistency source data/cisternal_Speed_mean.csv
- Fig 5 - Speed and persistency source data/node_Persistency.csv
- Fig 5 - Speed and persistency source data/node_Speed.csv
- Fig 5 - Speed and persistency source data/tubule_Persistency.csv
- Fig 5 - Speed and persistency source data/tubule_Speed_max.csv
- Fig 5 - Speed and persistency source data/tubule_Speed_mean.csv
- Fig 6 - MANOVA source data/cisternal_Area.csv
- Fig 6 - MANOVA source data/cisternal_Circularity.csv
- Fig 6 - MANOVA source data/cisternal_Contrast_all.csv
- Fig 6 - MANOVA source data/cisternal_Correlation_all.csv
- Fig 6 - MANOVA source data/cisternal_Energy_all.csv
- Fig 6 - MANOVA source data/cisternal_Flow_coherence.csv
- Fig 6 - MANOVA source data/cisternal_Homogeneity_all.csv
- Fig 6 - MANOVA source data/cisternal_MeanPersistency.csv
- Fig 6 - MANOVA source data/cisternal_Perimeter.csv
- Fig 6 - MANOVA source data/cisternal_Speed_global.csv
- Fig 6 - MANOVA source data/cisternal_Speed_max.csv
- Fig 6 - MANOVA source data/polygon_Area.csv
- Fig 6 - MANOVA source data/polygon_Circularity.csv
- Fig 6 - MANOVA source data/polygon_Perimeter.csv
- Fig 6 - MANOVA source data/tubule_Flow_coherence.csv
- Fig 6 - MANOVA source data/tubule_Length.csv
- Fig 6 - MANOVA source data/tubule_Persistency.csv
- Fig 6 - MANOVA source data/tubule_Speed_global.csv
- Fig 6 - MANOVA source data/tubule_Speed_max.csv
- Supplementary Fig 5 - curl and divergence source data/cisternal_Flow_curl.csv
- Supplementary Fig 5 - curl and divergence source data/cisternal_Flow_divergence.csv
