# Supplementary material for: Quantitative analysis of plant ER architecture and dynamics
Source: Nat Commun. 2019 Feb 28;10:984. doi: 10.1038/s41467-019-08893-9 (PMC6395764; doi:10.1038/s41467-019-08893-9)
Supplement: Supplementary file 6 — Source Data [file 41467_2019_8893_MOESM6_ESM.zip › Fig 2 - Tubule trace source data/Tubule morphology analysis.xlsx]

## Sheet: HDEL + RTN1
name	RFP-RTN1 0.05 airy 1_Airyscan Processing	RFP-RTN1 0.05 airy 3_Airyscan Processing	RFP-RTN1 0.05 airy 5_Airyscan Processing	RFP-RTN1 0.05 airy 7_Airyscan Processing	RFP-RTN1 0.05 airy 8_Airyscan Processing	RFP-RTN1 0.05 airy 9_Airyscan Processing	RFP-RTN1 0.05 airy 1_Airyscan Processing	RFP-RTN1 0.05 airy 3_Airyscan Processing	RFP-RTN1 0.05 airy 5_Airyscan Processing	RFP-RTN1 0.05 airy 7_Airyscan Processing	RFP-RTN1 0.05 airy 8_Airyscan Processing	RFP-RTN1 0.05 airy 9_Airyscan Processing
channel	1	1	1	1	1	1	2	2	2	2	2	2
section	1	1	1	1	1	1	1	1	1	1	1	1
frame	1	1	1	1	1	1	1	1	1	1	1	1
peak_number	77	28	140	142	179	216	89	32	201	143	347	397
trough_number	76	28	186	167	177	222	124	45	237	209	516	632
length	75.7449	34.7971	164.835	148.877	239.666	263.305	80.3982	36.9474	191.898	145.895	352.067	415.943
peak_density	1.01657	0.804665	0.849335	0.953809	0.746873	0.820341	1.10699	0.866095	1.04743	0.980159	0.985608	0.954459
trough_density	1.00337	0.804665	1.1284	1.12173	0.738528	0.843129	1.54232	1.21795	1.23503	1.43254	1.46563	1.51944
peak_value	0.21976	0.175917	0.17157	0.222956	0.125061	0.187605	0.332477	0.235711	0.261643	0.309156	0.322914	0.362736
trough_value	0.120226	0.0915337	0.0888274	0.132572	0.0593532	0.0897115	0.132682	0.0456529	0.0581585	0.093082	0.10351	0.101918
peak_width	0.0545113	0.0324798	0.0391451	0.0532386	0.0568151	0.0639786	0.0625015	0.0348506	0.0451578	0.0598484	0.0870997	0.085929
trough_width	0.0415789	0.0245426	0.0291401	0.0427309	0.0409018	0.0460713	0.0390216	0.0152144	0.0203844	0.0317883	0.0478212	0.0433961
peak_separation	0.560383	0.682159	0.611408	0.578833	0.702591	0.630365	0.519253	0.659365	0.518438	0.564702	0.56316	0.549427
trough_separation	0.580621	0.720295	0.548558	0.531017	0.714595	0.649338	0.4512	0.522468	0.49358	0.493824	0.494363	0.48889
peak_covar	-0.00311281	-0.00254074	-0.00164022	-0.00307536	-0.00643082	-0.00785305	-0.00367216	-0.00966932	-0.00378715	-0.0042577	-0.00532791	-0.00719131
peak_ratio	1.75935	7.57867	4.029	3.59573	3.36074	5.6502	0.47416	1.45027	0.574844	0.58274	0.643643	0.581614
trough_covar	-0.00360055	-0.00984039	-0.00268817	-0.00281758	-0.00613196	-0.00714677	-0.00133676	-0.00125784	-0.000715306	-0.00190459	-0.00234512	-0.00382123
trough_ratio	0.799889	3.44613	2.82069	1.47735	1.26038	1.89199	1.91211	9.46108	4.67569	4.11216	3.86423	5.48286

## Sheet: HDEL
name	GFP-HDEL airy 8_Airyscan Processing	GFP-HDEL airy 16_Airyscan Processing	GFP-HDEL airy 15_Airyscan Processing	GFP-HDEL airy 14_Airyscan Processing	GFP-HDEL airy 13_Airyscan Processing
channel	1	1	1	1	1
section	1	1	1	1	1
frame	1	1	1	1	1
peak_number	70	109	160	125	89
trough_number	106	255	266	175	159
length	56.2056	105.438	171.303	102.877	89.2195
peak_density	1.24543	1.03378	0.934015	1.21504	0.99754
trough_density	1.88593	2.41848	1.5528	1.70105	1.78212
peak_value	0.411349	0.285882	0.303054	0.327638	0.276795
trough_value	0.27307	0.165042	0.182967	0.197774	0.16493
peak_width	0.0489339	0.0615318	0.0603108	0.0630498	0.0559333
trough_width	0.0404976	0.0471896	0.0469334	0.0502691	0.0434433
peak_separation	0.470888	0.512706	0.601937	0.431868	0.528709
trough_separation	0.39486	0.391502	0.478621	0.383107	0.426826
peak_covar
peak_ratio
trough_covar
trough_ratio

## Sheet: Summary dataset
	Modified ER				Control ER
	Channel 1: RFP-RTN1		Channel 2: GFP-HDEL		Channel 1: GFP-HDEL
	Mean	Std. error	Mean	Std. error	Mean	Std. error
Mean peak density	0.865266	0.0375257	0.990124	0.0306036	1.08516	0.0550328
Mean trough density	0.939971	0.0625452	1.40215	0.0527622	1.86808	0.132356
Mean peak value	0.183812	0.01344	0.304106	0.0175615	0.320944	0.0216485
Mean trough value	0.0970375	0.00967805	0.0891672	0.0119399	0.196757	0.0179261
Mean peak width	0.0500281	0.0044016	0.0625645	0.00786397	0.0579519	0.00227832
Mean trough width	0.0374943	0.0031921	0.0329377	0.00483314	0.0456666	0.0015069
Mean peak separation	0.627623	0.0209275	0.562391	0.0192719	0.509222	0.0256446
Mean trough separation	0.624071	0.0308856	0.490721	0.00850518	0.414983	0.0157002
Mean peak ratio	4.32895	0.754141	0.717878	0.135257
Mean trough ratio	1.9494	0.373482	4.91802	0.940043

## Sheet: Full dataset + analysis
	Modified ER												Control ER
	Channel 1: RFP-RTN1						Channel 2: GFP-HDEL						Channel 1: GFP-HDEL
name	RFP-RTN1 0.05 airy 1_Airyscan Processing	RFP-RTN1 0.05 airy 3_Airyscan Processing	RFP-RTN1 0.05 airy 5_Airyscan Processing	RFP-RTN1 0.05 airy 7_Airyscan Processing	RFP-RTN1 0.05 airy 8_Airyscan Processing	RFP-RTN1 0.05 airy 9_Airyscan Processing	RFP-RTN1 0.05 airy 1_Airyscan Processing	RFP-RTN1 0.05 airy 3_Airyscan Processing	RFP-RTN1 0.05 airy 5_Airyscan Processing	RFP-RTN1 0.05 airy 7_Airyscan Processing	RFP-RTN1 0.05 airy 8_Airyscan Processing	RFP-RTN1 0.05 airy 9_Airyscan Processing	GFP-HDEL airy 8_Airyscan Processing	GFP-HDEL airy 16_Airyscan Processing	GFP-HDEL airy 15_Airyscan Processing	GFP-HDEL airy 14_Airyscan Processing	GFP-HDEL airy 13_Airyscan Processing
channel	1	1	1	1	1	1	2	2	2	2	2	2	1	1	1	1	1
section	1	1	1	1	1	1	1	1	1	1	1	1	1	1	1	1	1
frame	1	1	1	1	1	1	1	1	1	1	1	1	1	1	1	1	1
peak_number	77	28	140	142	179	216	89	32	201	143	347	397	70	109	160	125	89
trough_number	76	28	186	167	177	222	124	45	237	209	516	632	106	255	266	175	159
length	75.7449	34.7971	164.835	148.877	239.666	263.305	80.3982	36.9474	191.898	145.895	352.067	415.943	56.2056	105.438	171.303	102.877	89.2195
peak_density	1.01657	0.804665	0.849335	0.953809	0.746873	0.820341	1.10699	0.866095	1.04743	0.980159	0.985608	0.954459	1.24543	1.03378	0.934015	1.21504	0.99754
trough_density	1.00337	0.804665	1.1284	1.12173	0.738528	0.843129	1.54232	1.21795	1.23503	1.43254	1.46563	1.51944	1.88593	2.41848	1.5528	1.70105	1.78212
peak_value	0.21976	0.175917	0.17157	0.222956	0.125061	0.187605	0.332477	0.235711	0.261643	0.309156	0.322914	0.362736	0.411349	0.285882	0.303054	0.327638	0.276795
trough_value	0.120226	0.0915337	0.0888274	0.132572	0.0593532	0.0897115	0.132682	0.0456529	0.0581585	0.093082	0.10351	0.101918	0.27307	0.165042	0.182967	0.197774	0.16493
peak_width	0.0545113	0.0324798	0.0391451	0.0532386	0.0568151	0.0639786	0.0625015	0.0348506	0.0451578	0.0598484	0.0870997	0.085929	0.0489339	0.0615318	0.0603108	0.0630498	0.0559333
trough_width	0.0415789	0.0245426	0.0291401	0.0427309	0.0409018	0.0460713	0.0390216	0.0152144	0.0203844	0.0317883	0.0478212	0.0433961	0.0404976	0.0471896	0.0469334	0.0502691	0.0434433
peak_separation	0.560383	0.682159	0.611408	0.578833	0.702591	0.630365	0.519253	0.659365	0.518438	0.564702	0.56316	0.549427	0.470888	0.512706	0.601937	0.431868	0.528709
trough_separation	0.580621	0.720295	0.548558	0.531017	0.714595	0.649338	0.4512	0.522468	0.49358	0.493824	0.494363	0.48889	0.39486	0.391502	0.478621	0.383107	0.426826
peak_covar	-0.00311281	-0.00254074	-0.00164022	-0.00307536	-0.00643082	-0.00785305	-0.00367216	-0.00966932	-0.00378715	-0.0042577	-0.00532791	-0.00719131
peak_ratio	1.75935	7.57867	4.029	3.59573	3.36074	5.6502	0.47416	1.45027	0.574844	0.58274	0.643643	0.581614
trough_covar	-0.00360055	-0.00984039	-0.00268817	-0.00281758	-0.00613196	-0.00714677	-0.00133676	-0.00125784	-0.000715306	-0.00190459	-0.00234512	-0.00382123
trough_ratio	0.799889	3.44613	2.82069	1.47735	1.26038	1.89199	1.91211	9.46108	4.67569	4.11216	3.86423	5.48286
	mean	std	sem	mean	std	sem	mean	std	sem			f.test p		t.test p	ttest val
peak_density	0.865266	0.100692	0.0411073	0.990124	0.082118	0.0335245	1.08516	0.137582	0.0615286			0.287676		0.221698	-1.35633
trough_density	0.939971	0.167826	0.0685149	1.40215	0.141576	0.057798	1.86808	0.330889	0.147978			0.0908199		0.0309112	-2.93284
peak_value	0.183812	0.0360632	0.0147227	0.304106	0.0471224	0.0192377	0.320944	0.0541213	0.0242038			0.754177		0.600757	-0.544582
trough_value	0.0970375	0.0259689	0.0106018	0.0891672	0.0320381	0.0130795	0.196757	0.0448154	0.020042			0.479192		0.00271336	-4.49556
peak_width	0.0500281	0.0118107	0.00482171	0.0625645	0.0211012	0.00861454	0.0579519	0.00569579	0.00254723			0.0250971		0.626414	0.513464
trough_width	0.0374943	0.00856531	0.00349677	0.0329377	0.0129687	0.00529443	0.0456666	0.00376725	0.00168477			0.0328053		0.0619511	-2.29101
peak_separation	0.627623	0.0561545	0.022925	0.562391	0.051712	0.0211113	0.509222	0.0641115	0.0286715			0.640898		0.17515	1.49329
trough_separation	0.624071	0.0828747	0.0338334	0.490721	0.0228218	0.00931695	0.414983	0.0392504	0.0175533			0.265231		0.00837357	3.81115
	-0.00410883	0.00245046	0.0010004	-0.00565093	0.00236452	0.000965313
	4.32895	2.02357	0.82612	0.717878	0.362932	0.148166
	-0.0053709	0.00284815	0.00116275	-0.00189681	0.00109748	0.000448044
	1.9494	1.00216	0.409129	4.91802	2.5224	1.02977

## Sheet: Full dataset + analysis (2)
	Modified ER												Control ER
	Channel 1: RFP-RTN1						Channel 2: GFP-HDEL						Channel 1: GFP-HDEL
name	RFP-RTN1 0.05 airy 1_Airyscan Processing	RFP-RTN1 0.05 airy 3_Airyscan Processing	RFP-RTN1 0.05 airy 5_Airyscan Processing	RFP-RTN1 0.05 airy 7_Airyscan Processing	RFP-RTN1 0.05 airy 8_Airyscan Processing	RFP-RTN1 0.05 airy 9_Airyscan Processing	RFP-RTN1 0.05 airy 1_Airyscan Processing	RFP-RTN1 0.05 airy 3_Airyscan Processing	RFP-RTN1 0.05 airy 5_Airyscan Processing	RFP-RTN1 0.05 airy 7_Airyscan Processing	RFP-RTN1 0.05 airy 8_Airyscan Processing	RFP-RTN1 0.05 airy 9_Airyscan Processing	GFP-HDEL airy 8_Airyscan Processing	GFP-HDEL airy 16_Airyscan Processing	GFP-HDEL airy 15_Airyscan Processing	GFP-HDEL airy 14_Airyscan Processing	GFP-HDEL airy 13_Airyscan Processing
channel	1	1	1	1	1	1	2	2	2	2	2	2	1	1	1	1	1
section	1	1	1	1	1	1	1	1	1	1	1	1	1	1	1	1	1
frame	1	1	1	1	1	1	1	1	1	1	1	1	1	1	1	1	1
peak_number	77	28	140	142	179	217	89	32	201	143	347	398	70	109	160	125	89
trough_number	76	28	186	167	177	222	124	45	237	209	516	634	106	255	266	175	159
length	75.7449	34.7971	164.835	148.877	239.666	265.123	80.3982	36.9474	191.898	145.895	352.067	417.323	56.2056	105.438	171.303	102.877	89.2195
peak_density	1.01657	0.804665	0.849335	0.953809	0.746873	0.818487	1.10699	0.866095	1.04743	0.980159	0.985608	0.953698	1.24543	1.03378	0.934015	1.21504	0.99754
trough_density	1.00337	0.804665	1.1284	1.12173	0.738528	0.837346	1.54232	1.21795	1.23503	1.43254	1.46563	1.51921	1.88593	2.41848	1.5528	1.70105	1.78212
peak_value	0.21976	0.175917	0.17157	0.222956	0.125061	0.187859	0.332477	0.235711	0.261643	0.309156	0.322914	0.362452	0.411349	0.285882	0.303054	0.327638	0.276795
trough_value	0.120226	0.0915337	0.0888274	0.132572	0.0593532	0.0897115	0.132682	0.0456529	0.0581585	0.093082	0.10351	0.10216	0.27307	0.165042	0.182967	0.197774	0.16493
peak_width	0.0545113	0.0324798	0.0391451	0.0532386	0.0388302	0.0481198	0.0625015	0.0348506	0.0451578	0.0598484	0.0595282	0.0645538	0.0698909	0.0615318	0.0603108	0.0630498	0.0559333
trough_width	0.0415789	0.0245426	0.0291401	0.0427309	0.0279543	0.0346182	0.0390216	0.0152144	0.0203844	0.0317883	0.0326834	0.0326521	0.0578416	0.0471896	0.0469334	0.0502691	0.0434433
peak_separation	0.560383	0.682159	0.611408	0.578833	0.702591	0.631685	0.519253	0.659365	0.518438	0.564702	0.563159	0.549771	0.470888	0.512706	0.601937	0.431868	0.528709
trough_separation	0.580621	0.720295	0.548558	0.531017	0.714595	0.65023	0.4512	0.522468	0.49358	0.493824	0.494363	0.488887	0.39486	0.391502	0.478621	0.383107	0.426826
peak_covar	-0.00311281	-0.00254074	-0.00164022	-0.00307536	-0.00643082	-0.00791039	-0.00367216	-0.00966932	-0.00378715	-0.0042577	-0.00532792	-0.00717483
peak_ratio	1.75935	7.57867	4.029	3.59573	3.36074	5.63494	0.47416	1.45027	0.574844	0.58274	0.643643	0.582722
trough_covar	-0.00360055	-0.00984039	-0.00268817	-0.00281758	-0.00613196	-0.0071304	-0.00133676	-0.00125784	-0.000715306	-0.00190459	-0.00234512	-0.00381416
trough_ratio	0.799889	3.44613	2.82069	1.47735	1.26038	1.89199	1.91211	9.46108	4.67569	4.11216	3.86423	5.47297
T-test Comparison of GFP-HDEL traces with and without RTN1 over-expression
	F-test h	F-test p	fstat	T.test h	T.test p	tstats
peak_density	0	0.2877	0.3562	0	0.2217	-1.3563
trough_density	0	0.0908	0.1831	1	0.0309	-2.9328
peak_value	0	0.7542	0.7581	0	0.6008	-0.5446
trough_value	0	0.4792	0.5111	1	0.0027	-4.4956
peak_width	1	0.0251	13.7249	0	0.649	0.4708
trough_width	1	0.0328	11.8506	0	0.0646	-2.1048
peak_separation	0	0.6409	0.6506	0	0.1752	1.4933
trough_separation	0	0.2652	0.3381	1	0.0084	3.8111
	mean	std	sem	mean	std	sem	mean	std	sem			f.test p		t.test p	ttest val
peak_density	0.864957	0.10086	0.0411759	0.989997	0.0821846	0.0335517	1.08516	0.137582	0.0615286			0.288393		0.221206	-1.35789
trough_density	0.939007	0.168509	0.0687935	1.40211	0.141537	0.0577823	1.86808	0.330889	0.147978			0.0907253		0.0309029	-2.93319
peak_value	0.183854	0.0360687	0.014725	0.304059	0.0470519	0.0192088	0.320944	0.0541213	0.0242038			0.751894		0.599556	-0.546429
trough_value	0.0970375	0.0259689	0.0106018	0.0892075	0.0320575	0.0130874	0.196757	0.0448154	0.020042			0.47994		0.00271875	-4.49307
peak_width	0.0443875	0.00888732	0.00362823	0.0544067	0.011767	0.00480387	0.0621433	0.00507797	0.00227094			0.128511		0.188465	-1.45601
trough_width	0.0334275	0.00750595	0.00306429	0.028624	0.00892788	0.00364479	0.0491354	0.0054341	0.0024302			0.357413		0.0013981	-4.68223
peak_separation	0.627843	0.0561699	0.0229313	0.562448	0.051695	0.0211044	0.509222	0.0641115	0.0286715			0.640426		0.174704	1.49507
trough_separation	0.624219	0.0829298	0.033856	0.49072	0.0228218	0.00931698	0.414983	0.0392504	0.0175533			0.265234		0.00837383	3.81112
	-0.00411839	0.00246804	0.00100757	-0.00564818	0.00236239	0.00096444
	4.3264	2.02159	0.825309	0.718063	0.362849	0.148132
	-0.00536818	0.00284612	0.00116192	-0.00189563	0.001095	0.000447033
	1.9494	1.00216	0.409129	4.91638	2.52196	1.02959
