# Supplementary material for: Quantitative analysis of plant ER architecture and dynamics
Source: Nat Commun. 2019 Feb 28;10:984. doi: 10.1038/s41467-019-08893-9 (PMC6395764; doi:10.1038/s41467-019-08893-9)
Supplement: Supplementary file 6 — Source Data [file 41467_2019_8893_MOESM6_ESM.zip › Fig 3 - Cisternal profile source data/GFP-HDEL RFP-HDEL profile.csv]

name	channel	section	frame	x	npix	mean	std	count
GFP-HDEL RFP-HDEL airy 10_Airyscan Processing	1	1	1	-0.954808235	0			0
GFP-HDEL RFP-HDEL airy 10_Airyscan Processing	1	1	1	-0.927132607	0			0
GFP-HDEL RFP-HDEL airy 10_Airyscan Processing	1	1	1	-0.899456978	0			0
GFP-HDEL RFP-HDEL airy 10_Airyscan Processing	1	1	1	-0.871781409	0			0
GFP-HDEL RFP-HDEL airy 10_Airyscan Processing	1	1	1	-0.84410578	0			0
GFP-HDEL RFP-HDEL airy 10_Airyscan Processing	1	1	1	-0.816430211	0			0
GFP-HDEL RFP-HDEL airy 10_Airyscan Processing	1	1	1	-0.788754642	0			0
GFP-HDEL RFP-HDEL airy 10_Airyscan Processing	1	1	1	-0.761079013	0			0
GFP-HDEL RFP-HDEL airy 10_Airyscan Processing	1	1	1	-0.733403385	0			0
GFP-HDEL RFP-HDEL airy 10_Airyscan Processing	1	1	1	-0.705727816	0			0
GFP-HDEL RFP-HDEL airy 10_Airyscan Processing	1	1	1	-0.678052187	0			0
GFP-HDEL RFP-HDEL airy 10_Airyscan Processing	1	1	1	-0.650376618	0			0
GFP-HDEL RFP-HDEL airy 10_Airyscan Processing	1	1	1	-0.622700989	0			0
GFP-HDEL RFP-HDEL airy 10_Airyscan Processing	1	1	1	-0.595025361	0			0
GFP-HDEL RFP-HDEL airy 10_Airyscan Processing	1	1	1	-0.567349792	0			0
GFP-HDEL RFP-HDEL airy 10_Airyscan Processing	1	1	1	-0.539674163	0			0
GFP-HDEL RFP-HDEL airy 10_Airyscan Processing	1	1	1	-0.511998594	0			0
GFP-HDEL RFP-HDEL airy 10_Airyscan Processing	1	1	1	-0.484322995	0			0
GFP-HDEL RFP-HDEL airy 10_Airyscan Processing	1	1	1	-0.456647396	0			0
GFP-HDEL RFP-HDEL airy 10_Airyscan Processing	1	1	1	-0.428971797	0			0
GFP-HDEL RFP-HDEL airy 10_Airyscan Processing	1	1	1	-0.401296198	0			0
GFP-HDEL RFP-HDEL airy 10_Airyscan Processing	1	1	1	-0.373620629	0			0
GFP-HDEL RFP-HDEL airy 10_Airyscan Processing	1	1	1	-0.345945001	0			0
GFP-HDEL RFP-HDEL airy 10_Airyscan Processing	1	1	1	-0.318269402	0			0
GFP-HDEL RFP-HDEL airy 10_Airyscan Processing	1	1	1	-0.290593803	0			0
GFP-HDEL RFP-HDEL airy 10_Airyscan Processing	1	1	1	-0.262918204	1	0.083854496	0	1
GFP-HDEL RFP-HDEL airy 10_Airyscan Processing	1	1	1	-0.23524259	13270	0.194144174	0.080619015	83
GFP-HDEL RFP-HDEL airy 10_Airyscan Processing	1	1	1	-0.207567006	18454	0.193226963	0.070007034	83
GFP-HDEL RFP-HDEL airy 10_Airyscan Processing	1	1	1	-0.179891407	24072	0.209759906	0.064855136	83
GFP-HDEL RFP-HDEL airy 10_Airyscan Processing	1	1	1	-0.152215794	24648	0.224428758	0.06548205	83
GFP-HDEL RFP-HDEL airy 10_Airyscan Processing	1	1	1	-0.124540202	31304	0.241453558	0.065563887	83
GFP-HDEL RFP-HDEL airy 10_Airyscan Processing	1	1	1	-0.096864596	25380	0.279839247	0.070330389	83
GFP-HDEL RFP-HDEL airy 10_Airyscan Processing	1	1	1	-0.069188997	30072	0.32269159	0.073828101	83
GFP-HDEL RFP-HDEL airy 10_Airyscan Processing	1	1	1	-0.041513398	25772	0.377662301	0.084713392	83
GFP-HDEL RFP-HDEL airy 10_Airyscan Processing	1	1	1	-0.0138378	26077	0.438873291	0.090630084	83
GFP-HDEL RFP-HDEL airy 10_Airyscan Processing	1	1	1	0.0138378	26100	0.519248247	0.121487074	85
GFP-HDEL RFP-HDEL airy 10_Airyscan Processing	1	1	1	0.041513398	51936	0.55417937	0.120100431	85
GFP-HDEL RFP-HDEL airy 10_Airyscan Processing	1	1	1	0.069188997	46407	0.633639932	0.106397308	83
GFP-HDEL RFP-HDEL airy 10_Airyscan Processing	1	1	1	0.096864596	37142	0.715268552	0.111472905	83
GFP-HDEL RFP-HDEL airy 10_Airyscan Processing	1	1	1	0.124540202	42106	0.780008972	0.112865455	83
GFP-HDEL RFP-HDEL airy 10_Airyscan Processing	1	1	1	0.152215794	40871	0.829472661	0.112799972	83
GFP-HDEL RFP-HDEL airy 10_Airyscan Processing	1	1	1	0.179891407	30880	0.873392701	0.109756656	83
GFP-HDEL RFP-HDEL airy 10_Airyscan Processing	1	1	1	0.207567006	31622	0.901050627	0.103968844	83
GFP-HDEL RFP-HDEL airy 10_Airyscan Processing	1	1	1	0.23524259	27385	0.918673038	0.094553664	83
GFP-HDEL RFP-HDEL airy 10_Airyscan Processing	1	1	1	0.262918204	22898	0.928556681	0.084506862	83
GFP-HDEL RFP-HDEL airy 10_Airyscan Processing	1	1	1	0.290593803	18287	0.927055061	0.080628186	79
GFP-HDEL RFP-HDEL airy 10_Airyscan Processing	1	1	1	0.318269402	14687	0.922694862	0.076225445	68
GFP-HDEL RFP-HDEL airy 10_Airyscan Processing	1	1	1	0.345945001	15609	0.924117446	0.079816669	61
GFP-HDEL RFP-HDEL airy 10_Airyscan Processing	1	1	1	0.373620629	12725	0.921621084	0.080476739	48
GFP-HDEL RFP-HDEL airy 10_Airyscan Processing	1	1	1	0.401296198	10600	0.908163428	0.075686447	39
GFP-HDEL RFP-HDEL airy 10_Airyscan Processing	1	1	1	0.428971797	8581	0.901373267	0.071100697	33
GFP-HDEL RFP-HDEL airy 10_Airyscan Processing	1	1	1	0.456647396	8095	0.907093763	0.067294635	32
GFP-HDEL RFP-HDEL airy 10_Airyscan Processing	1	1	1	0.484322995	6870	0.919032693	0.069348842	32
GFP-HDEL RFP-HDEL airy 10_Airyscan Processing	1	1	1	0.511998594	5707	0.907012582	0.076442242	26
GFP-HDEL RFP-HDEL airy 10_Airyscan Processing	1	1	1	0.539674163	4938	0.904063523	0.083803207	23
GFP-HDEL RFP-HDEL airy 10_Airyscan Processing	1	1	1	0.567349792	3819	0.917033374	0.079704709	20
GFP-HDEL RFP-HDEL airy 10_Airyscan Processing	1	1	1	0.595025361	3501	0.946587503	0.051908668	17
GFP-HDEL RFP-HDEL airy 10_Airyscan Processing	1	1	1	0.622700989	2491	0.947470486	0.059618242	15
GFP-HDEL RFP-HDEL airy 10_Airyscan Processing	1	1	1	0.650376618	1950	0.932498157	0.065201506	11
GFP-HDEL RFP-HDEL airy 10_Airyscan Processing	1	1	1	0.678052187	1685	0.913386881	0.065060884	7
GFP-HDEL RFP-HDEL airy 10_Airyscan Processing	1	1	1	0.705727816	1410	0.887056351	0.059054065	6
GFP-HDEL RFP-HDEL airy 10_Airyscan Processing	1	1	1	0.733403385	1100	0.924037516	0.074303657	4
GFP-HDEL RFP-HDEL airy 10_Airyscan Processing	1	1	1	0.761079013	814	0.922694445	0.090693049	4
GFP-HDEL RFP-HDEL airy 10_Airyscan Processing	1	1	1	0.788754642	653	0.888769209	0.094032086	3
GFP-HDEL RFP-HDEL airy 10_Airyscan Processing	1	1	1	0.816430211	516	0.891623199	0.094511054	3
GFP-HDEL RFP-HDEL airy 10_Airyscan Processing	1	1	1	0.84410578	319	0.859619558	0.059696209	2
GFP-HDEL RFP-HDEL airy 10_Airyscan Processing	1	1	1	0.871781409	252	0.887041092	0.094515316	2
GFP-HDEL RFP-HDEL airy 10_Airyscan Processing	1	1	1	0.899456978	159	0.890702844	0.105017938	2
GFP-HDEL RFP-HDEL airy 10_Airyscan Processing	1	1	1	0.927132607	94	0.987871349	0	1
GFP-HDEL RFP-HDEL airy 10_Airyscan Processing	1	1	1	0.954808235	22	1	0	1
GFP-HDEL RFP-HDEL airy 10_Airyscan Processing	2	1	1	-0.954808235	0			0
GFP-HDEL RFP-HDEL airy 10_Airyscan Processing	2	1	1	-0.927132607	0			0
GFP-HDEL RFP-HDEL airy 10_Airyscan Processing	2	1	1	-0.899456978	0			0
GFP-HDEL RFP-HDEL airy 10_Airyscan Processing	2	1	1	-0.871781409	0			0
GFP-HDEL RFP-HDEL airy 10_Airyscan Processing	2	1	1	-0.84410578	0			0
GFP-HDEL RFP-HDEL airy 10_Airyscan Processing	2	1	1	-0.816430211	0			0
GFP-HDEL RFP-HDEL airy 10_Airyscan Processing	2	1	1	-0.788754642	0			0
GFP-HDEL RFP-HDEL airy 10_Airyscan Processing	2	1	1	-0.761079013	0			0
GFP-HDEL RFP-HDEL airy 10_Airyscan Processing	2	1	1	-0.733403385	0			0
GFP-HDEL RFP-HDEL airy 10_Airyscan Processing	2	1	1	-0.705727816	0			0
GFP-HDEL RFP-HDEL airy 10_Airyscan Processing	2	1	1	-0.678052187	0			0
GFP-HDEL RFP-HDEL airy 10_Airyscan Processing	2	1	1	-0.650376618	0			0
GFP-HDEL RFP-HDEL airy 10_Airyscan Processing	2	1	1	-0.622700989	0			0
GFP-HDEL RFP-HDEL airy 10_Airyscan Processing	2	1	1	-0.595025361	0			0
GFP-HDEL RFP-HDEL airy 10_Airyscan Processing	2	1	1	-0.567349792	0			0
GFP-HDEL RFP-HDEL airy 10_Airyscan Processing	2	1	1	-0.539674163	0			0
GFP-HDEL RFP-HDEL airy 10_Airyscan Processing	2	1	1	-0.511998594	0			0
GFP-HDEL RFP-HDEL airy 10_Airyscan Processing	2	1	1	-0.484322995	0			0
GFP-HDEL RFP-HDEL airy 10_Airyscan Processing	2	1	1	-0.456647396	0			0
GFP-HDEL RFP-HDEL airy 10_Airyscan Processing	2	1	1	-0.428971797	0			0
GFP-HDEL RFP-HDEL airy 10_Airyscan Processing	2	1	1	-0.401296198	0			0
GFP-HDEL RFP-HDEL airy 10_Airyscan Processing	2	1	1	-0.373620629	0			0
GFP-HDEL RFP-HDEL airy 10_Airyscan Processing	2	1	1	-0.345945001	0			0
GFP-HDEL RFP-HDEL airy 10_Airyscan Processing	2	1	1	-0.318269402	0			0
GFP-HDEL RFP-HDEL airy 10_Airyscan Processing	2	1	1	-0.290593803	0			0
GFP-HDEL RFP-HDEL airy 10_Airyscan Processing	2	1	1	-0.262918204	1	0.020285498	0	1
GFP-HDEL RFP-HDEL airy 10_Airyscan Processing	2	1	1	-0.23524259	13270	0.152071148	0.090810455	83
GFP-HDEL RFP-HDEL airy 10_Airyscan Processing	2	1	1	-0.207567006	18454	0.146901026	0.074498989	83
GFP-HDEL RFP-HDEL airy 10_Airyscan Processing	2	1	1	-0.179891407	24072	0.159765929	0.065208957	83
GFP-HDEL RFP-HDEL airy 10_Airyscan Processing	2	1	1	-0.152215794	24648	0.170600057	0.065836608	83
GFP-HDEL RFP-HDEL airy 10_Airyscan Processing	2	1	1	-0.124540202	31304	0.183565468	0.065763213	83
GFP-HDEL RFP-HDEL airy 10_Airyscan Processing	2	1	1	-0.096864596	25380	0.219708428	0.072338074	83
GFP-HDEL RFP-HDEL airy 10_Airyscan Processing	2	1	1	-0.069188997	30072	0.262731433	0.077255718	83
GFP-HDEL RFP-HDEL airy 10_Airyscan Processing	2	1	1	-0.041513398	25772	0.32076925	0.09125305	83
GFP-HDEL RFP-HDEL airy 10_Airyscan Processing	2	1	1	-0.0138378	26077	0.389024615	0.098684952	83
GFP-HDEL RFP-HDEL airy 10_Airyscan Processing	2	1	1	0.0138378	26100	0.481258571	0.133386731	85
GFP-HDEL RFP-HDEL airy 10_Airyscan Processing	2	1	1	0.041513398	51936	0.52236867	0.132308841	85
GFP-HDEL RFP-HDEL airy 10_Airyscan Processing	2	1	1	0.069188997	46407	0.617008626	0.120737672	83
GFP-HDEL RFP-HDEL airy 10_Airyscan Processing	2	1	1	0.096864596	37142	0.712300003	0.128148645	83
GFP-HDEL RFP-HDEL airy 10_Airyscan Processing	2	1	1	0.124540202	42106	0.786168218	0.130970001	83
GFP-HDEL RFP-HDEL airy 10_Airyscan Processing	2	1	1	0.152215794	40871	0.839877307	0.131942987	83
GFP-HDEL RFP-HDEL airy 10_Airyscan Processing	2	1	1	0.179891407	30880	0.883800089	0.129604459	83
GFP-HDEL RFP-HDEL airy 10_Airyscan Processing	2	1	1	0.207567006	31622	0.90762496	0.124554582	83
GFP-HDEL RFP-HDEL airy 10_Airyscan Processing	2	1	1	0.23524259	27385	0.917284131	0.114958756	83
GFP-HDEL RFP-HDEL airy 10_Airyscan Processing	2	1	1	0.262918204	22898	0.919079721	0.100130014	83
GFP-HDEL RFP-HDEL airy 10_Airyscan Processing	2	1	1	0.290593803	18287	0.913111448	0.093039326	79
GFP-HDEL RFP-HDEL airy 10_Airyscan Processing	2	1	1	0.318269402	14687	0.905640423	0.09470775	68
GFP-HDEL RFP-HDEL airy 10_Airyscan Processing	2	1	1	0.345945001	15609	0.903228402	0.092999958	61
GFP-HDEL RFP-HDEL airy 10_Airyscan Processing	2	1	1	0.373620629	12725	0.900535524	0.089530058	48
GFP-HDEL RFP-HDEL airy 10_Airyscan Processing	2	1	1	0.401296198	10600	0.880510092	0.08201617	39
GFP-HDEL RFP-HDEL airy 10_Airyscan Processing	2	1	1	0.428971797	8581	0.868690252	0.084025897	33
GFP-HDEL RFP-HDEL airy 10_Airyscan Processing	2	1	1	0.456647396	8095	0.869146109	0.087590612	32
GFP-HDEL RFP-HDEL airy 10_Airyscan Processing	2	1	1	0.484322995	6870	0.878880918	0.094534092	32
GFP-HDEL RFP-HDEL airy 10_Airyscan Processing	2	1	1	0.511998594	5707	0.863515198	0.104057558	26
GFP-HDEL RFP-HDEL airy 10_Airyscan Processing	2	1	1	0.539674163	4938	0.876880169	0.087574318	23
GFP-HDEL RFP-HDEL airy 10_Airyscan Processing	2	1	1	0.567349792	3819	0.90093118	0.086561218	20
GFP-HDEL RFP-HDEL airy 10_Airyscan Processing	2	1	1	0.595025361	3501	0.933374286	0.059767012	17
GFP-HDEL RFP-HDEL airy 10_Airyscan Processing	2	1	1	0.622700989	2491	0.934815764	0.063271165	15
GFP-HDEL RFP-HDEL airy 10_Airyscan Processing	2	1	1	0.650376618	1950	0.920957506	0.070616223	11
GFP-HDEL RFP-HDEL airy 10_Airyscan Processing	2	1	1	0.678052187	1685	0.917900383	0.064899579	7
GFP-HDEL RFP-HDEL airy 10_Airyscan Processing	2	1	1	0.705727816	1410	0.901814282	0.067007408	6
GFP-HDEL RFP-HDEL airy 10_Airyscan Processing	2	1	1	0.733403385	1100	0.927004457	0.06749846	4
GFP-HDEL RFP-HDEL airy 10_Airyscan Processing	2	1	1	0.761079013	814	0.928602099	0.067014627	4
GFP-HDEL RFP-HDEL airy 10_Airyscan Processing	2	1	1	0.788754642	653	0.905713737	0.072857417	3
GFP-HDEL RFP-HDEL airy 10_Airyscan Processing	2	1	1	0.816430211	516	0.918122113	0.07165537	3
GFP-HDEL RFP-HDEL airy 10_Airyscan Processing	2	1	1	0.84410578	319	0.895038128	0.050928608	2
GFP-HDEL RFP-HDEL airy 10_Airyscan Processing	2	1	1	0.871781409	252	0.920025527	0.088793799	2
GFP-HDEL RFP-HDEL airy 10_Airyscan Processing	2	1	1	0.899456978	159	0.927617788	0.079072759	2
GFP-HDEL RFP-HDEL airy 10_Airyscan Processing	2	1	1	0.927132607	94	0.998688936	0	1
GFP-HDEL RFP-HDEL airy 10_Airyscan Processing	2	1	1	0.954808235	22	1	0	1
