# Supplementary material for: Quantitative analysis of plant ER architecture and dynamics
Source: Nat Commun. 2019 Feb 28;10:984. doi: 10.1038/s41467-019-08893-9 (PMC6395764; doi:10.1038/s41467-019-08893-9)
Supplement: Supplementary file 6 — Source Data [file 41467_2019_8893_MOESM6_ESM.zip › Fig 3 - Cisternal profile source data/GFP-HDEL RFP-LNP1 profile.csv]

name	channel	section	frame	x	npix	mean	std	count
RFP-LNP1 airy 11_Airyscan Processing	1	1	1	-2.338588238	0			0
RFP-LNP1 airy 11_Airyscan Processing	1	1	1	-2.310912609	0			0
RFP-LNP1 airy 11_Airyscan Processing	1	1	1	-2.28323698	0			0
RFP-LNP1 airy 11_Airyscan Processing	1	1	1	-2.255561352	0			0
RFP-LNP1 airy 11_Airyscan Processing	1	1	1	-2.227885723	0			0
RFP-LNP1 airy 11_Airyscan Processing	1	1	1	-2.200210333	0			0
RFP-LNP1 airy 11_Airyscan Processing	1	1	1	-2.172534466	0			0
RFP-LNP1 airy 11_Airyscan Processing	1	1	1	-2.144859076	0			0
RFP-LNP1 airy 11_Airyscan Processing	1	1	1	-2.117183447	0			0
RFP-LNP1 airy 11_Airyscan Processing	1	1	1	-2.089507818	0			0
RFP-LNP1 airy 11_Airyscan Processing	1	1	1	-2.06183219	0			0
RFP-LNP1 airy 11_Airyscan Processing	1	1	1	-2.034156561	0			0
RFP-LNP1 airy 11_Airyscan Processing	1	1	1	-2.006480932	0			0
RFP-LNP1 airy 11_Airyscan Processing	1	1	1	-1.978805423	0			0
RFP-LNP1 airy 11_Airyscan Processing	1	1	1	-1.951129794	0			0
RFP-LNP1 airy 11_Airyscan Processing	1	1	1	-1.923454285	0			0
RFP-LNP1 airy 11_Airyscan Processing	1	1	1	-1.895778537	0			0
RFP-LNP1 airy 11_Airyscan Processing	1	1	1	-1.868103027	0			0
RFP-LNP1 airy 11_Airyscan Processing	1	1	1	-1.840427518	0			0
RFP-LNP1 airy 11_Airyscan Processing	1	1	1	-1.81275177	0			0
RFP-LNP1 airy 11_Airyscan Processing	1	1	1	-1.785076261	0			0
RFP-LNP1 airy 11_Airyscan Processing	1	1	1	-1.757400513	0			0
RFP-LNP1 airy 11_Airyscan Processing	1	1	1	-1.729725003	0			0
RFP-LNP1 airy 11_Airyscan Processing	1	1	1	-1.702049494	0			0
RFP-LNP1 airy 11_Airyscan Processing	1	1	1	-1.674373746	0			0
RFP-LNP1 airy 11_Airyscan Processing	1	1	1	-1.646698236	0			0
RFP-LNP1 airy 11_Airyscan Processing	1	1	1	-1.619022489	0			0
RFP-LNP1 airy 11_Airyscan Processing	1	1	1	-1.591346979	0			0
RFP-LNP1 airy 11_Airyscan Processing	1	1	1	-1.56367147	0			0
RFP-LNP1 airy 11_Airyscan Processing	1	1	1	-1.535995722	0			0
RFP-LNP1 airy 11_Airyscan Processing	1	1	1	-1.508320212	0			0
RFP-LNP1 airy 11_Airyscan Processing	1	1	1	-1.480644584	0			0
RFP-LNP1 airy 11_Airyscan Processing	1	1	1	-1.452968955	0			0
RFP-LNP1 airy 11_Airyscan Processing	1	1	1	-1.425293326	0			0
RFP-LNP1 airy 11_Airyscan Processing	1	1	1	-1.397617817	0			0
RFP-LNP1 airy 11_Airyscan Processing	1	1	1	-1.369942188	0			0
RFP-LNP1 airy 11_Airyscan Processing	1	1	1	-1.34226656	0			0
RFP-LNP1 airy 11_Airyscan Processing	1	1	1	-1.31459105	0			0
RFP-LNP1 airy 11_Airyscan Processing	1	1	1	-1.286915421	0			0
RFP-LNP1 airy 11_Airyscan Processing	1	1	1	-1.259239793	0			0
RFP-LNP1 airy 11_Airyscan Processing	1	1	1	-1.231564283	0			0
RFP-LNP1 airy 11_Airyscan Processing	1	1	1	-1.203888655	0			0
RFP-LNP1 airy 11_Airyscan Processing	1	1	1	-1.176213026	0			0
RFP-LNP1 airy 11_Airyscan Processing	1	1	1	-1.148537397	0			0
RFP-LNP1 airy 11_Airyscan Processing	1	1	1	-1.120861769	0			0
RFP-LNP1 airy 11_Airyscan Processing	1	1	1	-1.093186259	0			0
RFP-LNP1 airy 11_Airyscan Processing	1	1	1	-1.065510631	0			0
RFP-LNP1 airy 11_Airyscan Processing	1	1	1	-1.037835002	0			0
RFP-LNP1 airy 11_Airyscan Processing	1	1	1	-1.010159373	0			0
RFP-LNP1 airy 11_Airyscan Processing	1	1	1	-0.982483745	0			0
RFP-LNP1 airy 11_Airyscan Processing	1	1	1	-0.954808235	0			0
RFP-LNP1 airy 11_Airyscan Processing	1	1	1	-0.927132607	0			0
RFP-LNP1 airy 11_Airyscan Processing	1	1	1	-0.899456978	0			0
RFP-LNP1 airy 11_Airyscan Processing	1	1	1	-0.871781409	0			0
RFP-LNP1 airy 11_Airyscan Processing	1	1	1	-0.84410578	0			0
RFP-LNP1 airy 11_Airyscan Processing	1	1	1	-0.816430211	0			0
RFP-LNP1 airy 11_Airyscan Processing	1	1	1	-0.788754642	0			0
RFP-LNP1 airy 11_Airyscan Processing	1	1	1	-0.761079013	0			0
RFP-LNP1 airy 11_Airyscan Processing	1	1	1	-0.733403385	0			0
RFP-LNP1 airy 11_Airyscan Processing	1	1	1	-0.705727816	0			0
RFP-LNP1 airy 11_Airyscan Processing	1	1	1	-0.678052187	0			0
RFP-LNP1 airy 11_Airyscan Processing	1	1	1	-0.650376618	0			0
RFP-LNP1 airy 11_Airyscan Processing	1	1	1	-0.622700989	0			0
RFP-LNP1 airy 11_Airyscan Processing	1	1	1	-0.595025361	0			0
RFP-LNP1 airy 11_Airyscan Processing	1	1	1	-0.567349792	0			0
RFP-LNP1 airy 11_Airyscan Processing	1	1	1	-0.539674163	0			0
RFP-LNP1 airy 11_Airyscan Processing	1	1	1	-0.511998594	0			0
RFP-LNP1 airy 11_Airyscan Processing	1	1	1	-0.484322995	0			0
RFP-LNP1 airy 11_Airyscan Processing	1	1	1	-0.456647396	0			0
RFP-LNP1 airy 11_Airyscan Processing	1	1	1	-0.428971797	0			0
RFP-LNP1 airy 11_Airyscan Processing	1	1	1	-0.401296198	0			0
RFP-LNP1 airy 11_Airyscan Processing	1	1	1	-0.373620629	0			0
RFP-LNP1 airy 11_Airyscan Processing	1	1	1	-0.345945001	0			0
RFP-LNP1 airy 11_Airyscan Processing	1	1	1	-0.318269402	0			0
RFP-LNP1 airy 11_Airyscan Processing	1	1	1	-0.290593803	0			0
RFP-LNP1 airy 11_Airyscan Processing	1	1	1	-0.262918204	1	0.014082457	0	1
RFP-LNP1 airy 11_Airyscan Processing	1	1	1	-0.23524259	8570	0.161113322	0.101337261	15
RFP-LNP1 airy 11_Airyscan Processing	1	1	1	-0.207567006	12343	0.170027539	0.103168964	15
RFP-LNP1 airy 11_Airyscan Processing	1	1	1	-0.179891407	15253	0.204232961	0.102183692	15
RFP-LNP1 airy 11_Airyscan Processing	1	1	1	-0.152215794	15534	0.226114959	0.104019299	15
RFP-LNP1 airy 11_Airyscan Processing	1	1	1	-0.124540202	20014	0.25437811	0.103893727	15
RFP-LNP1 airy 11_Airyscan Processing	1	1	1	-0.096864596	15985	0.292105734	0.104879811	15
RFP-LNP1 airy 11_Airyscan Processing	1	1	1	-0.069188997	19450	0.339945018	0.104287133	15
RFP-LNP1 airy 11_Airyscan Processing	1	1	1	-0.041513398	17000	0.390988797	0.104499102	15
RFP-LNP1 airy 11_Airyscan Processing	1	1	1	-0.0138378	17444	0.449989527	0.105395615	15
RFP-LNP1 airy 11_Airyscan Processing	1	1	1	0.0138378	17666	0.51381892	0.107139491	15
RFP-LNP1 airy 11_Airyscan Processing	1	1	1	0.041513398	35395	0.545513928	0.10816595	15
RFP-LNP1 airy 11_Airyscan Processing	1	1	1	0.069188997	32029	0.621522129	0.109946385	15
RFP-LNP1 airy 11_Airyscan Processing	1	1	1	0.096864596	25602	0.685859084	0.110151194	15
RFP-LNP1 airy 11_Airyscan Processing	1	1	1	0.124540202	30391	0.737881362	0.106751636	15
RFP-LNP1 airy 11_Airyscan Processing	1	1	1	0.152215794	30161	0.775471151	0.102081545	15
RFP-LNP1 airy 11_Airyscan Processing	1	1	1	0.179891407	22985	0.806754291	0.094083346	15
RFP-LNP1 airy 11_Airyscan Processing	1	1	1	0.207567006	24999	0.828758419	0.086676978	15
RFP-LNP1 airy 11_Airyscan Processing	1	1	1	0.23524259	23416	0.846973836	0.075274169	15
RFP-LNP1 airy 11_Airyscan Processing	1	1	1	0.262918204	21937	0.865060925	0.071050316	15
RFP-LNP1 airy 11_Airyscan Processing	1	1	1	0.290593803	19213	0.877788424	0.066540271	15
RFP-LNP1 airy 11_Airyscan Processing	1	1	1	0.318269402	17023	0.89239037	0.069314145	15
RFP-LNP1 airy 11_Airyscan Processing	1	1	1	0.345945001	20296	0.898328841	0.057190221	15
RFP-LNP1 airy 11_Airyscan Processing	1	1	1	0.373620629	17868	0.902924478	0.059775844	14
RFP-LNP1 airy 11_Airyscan Processing	1	1	1	0.401296198	16751	0.916984975	0.062457815	11
RFP-LNP1 airy 11_Airyscan Processing	1	1	1	0.428971797	14695	0.931178451	0.064717248	11
RFP-LNP1 airy 11_Airyscan Processing	1	1	1	0.456647396	15472	0.945073664	0.063740134	11
RFP-LNP1 airy 11_Airyscan Processing	1	1	1	0.484322995	14555	0.947878242	0.0612012	10
RFP-LNP1 airy 11_Airyscan Processing	1	1	1	0.511998594	13576	0.946931005	0.056886859	9
RFP-LNP1 airy 11_Airyscan Processing	1	1	1	0.539674163	13354	0.945781469	0.04953691	9
RFP-LNP1 airy 11_Airyscan Processing	1	1	1	0.567349792	11564	0.940481186	0.048597019	8
RFP-LNP1 airy 11_Airyscan Processing	1	1	1	0.595025361	12678	0.93999368	0.055377755	8
RFP-LNP1 airy 11_Airyscan Processing	1	1	1	0.622700989	10385	0.932298243	0.054420833	7
RFP-LNP1 airy 11_Airyscan Processing	1	1	1	0.650376618	9995	0.932571352	0.054967161	7
RFP-LNP1 airy 11_Airyscan Processing	1	1	1	0.678052187	10971	0.939284325	0.0508902	7
RFP-LNP1 airy 11_Airyscan Processing	1	1	1	0.705727816	10501	0.953945696	0.04742825	6
RFP-LNP1 airy 11_Airyscan Processing	1	1	1	0.733403385	9592	0.959569216	0.0442749	6
RFP-LNP1 airy 11_Airyscan Processing	1	1	1	0.761079013	8072	0.957641959	0.03715498	5
RFP-LNP1 airy 11_Airyscan Processing	1	1	1	0.788754642	8139	0.976140141	0.009766311	4
RFP-LNP1 airy 11_Airyscan Processing	1	1	1	0.816430211	8404	0.976861477	0.018383227	4
RFP-LNP1 airy 11_Airyscan Processing	1	1	1	0.84410578	7008	0.968132675	0.030347763	4
RFP-LNP1 airy 11_Airyscan Processing	1	1	1	0.871781409	7325	0.957006216	0.030859478	4
RFP-LNP1 airy 11_Airyscan Processing	1	1	1	0.899456978	6296	0.947047293	0.031706747	4
RFP-LNP1 airy 11_Airyscan Processing	1	1	1	0.927132607	6584	0.940994501	0.03698162	4
RFP-LNP1 airy 11_Airyscan Processing	1	1	1	0.954808235	6262	0.933587909	0.048849661	4
RFP-LNP1 airy 11_Airyscan Processing	1	1	1	0.982483745	5187	0.950102329	0.054178998	3
RFP-LNP1 airy 11_Airyscan Processing	1	1	1	1.010159373	5691	0.949663818	0.066191241	3
RFP-LNP1 airy 11_Airyscan Processing	1	1	1	1.037835002	4957	0.950641811	0.071302406	3
RFP-LNP1 airy 11_Airyscan Processing	1	1	1	1.065510631	5439	0.992434382	0.003076973	2
RFP-LNP1 airy 11_Airyscan Processing	1	1	1	1.093186259	4744	0.989848614	0.003796125	2
RFP-LNP1 airy 11_Airyscan Processing	1	1	1	1.120861769	4298	0.989637971	0.005380846	2
RFP-LNP1 airy 11_Airyscan Processing	1	1	1	1.148537397	4585	0.987399697	0.003116464	2
RFP-LNP1 airy 11_Airyscan Processing	1	1	1	1.176213026	4181	0.988793492	0.005487309	2
RFP-LNP1 airy 11_Airyscan Processing	1	1	1	1.203888655	4361	0.983434916	0.001008026	2
RFP-LNP1 airy 11_Airyscan Processing	1	1	1	1.231564283	3945	0.978543282	0.004024518	2
RFP-LNP1 airy 11_Airyscan Processing	1	1	1	1.259239793	3711	0.971166968	0.010834648	2
RFP-LNP1 airy 11_Airyscan Processing	1	1	1	1.286915421	3749	0.964301825	0.019173065	2
RFP-LNP1 airy 11_Airyscan Processing	1	1	1	1.31459105	3418	0.956807256	0.023099422	2
RFP-LNP1 airy 11_Airyscan Processing	1	1	1	1.34226656	3542	0.954721391	0.020123435	2
RFP-LNP1 airy 11_Airyscan Processing	1	1	1	1.369942188	3373	0.953309894	0.015853917	2
RFP-LNP1 airy 11_Airyscan Processing	1	1	1	1.397617817	3550	0.949546099	0.014286054	2
RFP-LNP1 airy 11_Airyscan Processing	1	1	1	1.425293326	3153	0.949282527	0.009774318	2
RFP-LNP1 airy 11_Airyscan Processing	1	1	1	1.452968955	2923	0.951218963	0.003619276	2
RFP-LNP1 airy 11_Airyscan Processing	1	1	1	1.480644584	3063	0.95719111	0.001526812	2
RFP-LNP1 airy 11_Airyscan Processing	1	1	1	1.508320212	2761	0.958573937	0.001102014	2
RFP-LNP1 airy 11_Airyscan Processing	1	1	1	1.535995722	3012	0.960291505	0.004929875	2
RFP-LNP1 airy 11_Airyscan Processing	1	1	1	1.56367147	2540	0.959924698	0.007173351	2
RFP-LNP1 airy 11_Airyscan Processing	1	1	1	1.591346979	2661	0.951121688	0.017461693	2
RFP-LNP1 airy 11_Airyscan Processing	1	1	1	1.619022489	2407	0.944357276	0.023963392	2
RFP-LNP1 airy 11_Airyscan Processing	1	1	1	1.646698236	2329	0.938483059	0.024332555	2
RFP-LNP1 airy 11_Airyscan Processing	1	1	1	1.674373746	2307	0.935724616	0.02096005	2
RFP-LNP1 airy 11_Airyscan Processing	1	1	1	1.702049494	2062	0.934993207	0.019626185	2
RFP-LNP1 airy 11_Airyscan Processing	1	1	1	1.729725003	2003	0.931236029	0.026087761	2
RFP-LNP1 airy 11_Airyscan Processing	1	1	1	1.757400513	1810	0.92427361	0.032798216	2
RFP-LNP1 airy 11_Airyscan Processing	1	1	1	1.785076261	1710	0.921741605	0.030893177	2
RFP-LNP1 airy 11_Airyscan Processing	1	1	1	1.81275177	1633	0.938042045	0.008073187	2
RFP-LNP1 airy 11_Airyscan Processing	1	1	1	1.840427518	1343	0.927470446	0.026786134	2
RFP-LNP1 airy 11_Airyscan Processing	1	1	1	1.868103027	1371	0.93159008	0.027293751	2
RFP-LNP1 airy 11_Airyscan Processing	1	1	1	1.895778537	1199	0.952931643	0.014379029	2
RFP-LNP1 airy 11_Airyscan Processing	1	1	1	1.923454285	964	0.966603518	0.014192319	2
RFP-LNP1 airy 11_Airyscan Processing	1	1	1	1.951129794	851	0.983197331	0.017669644	2
RFP-LNP1 airy 11_Airyscan Processing	1	1	1	1.978805423	686	0.974844575	0.035575099	2
RFP-LNP1 airy 11_Airyscan Processing	1	1	1	2.006480932	700	0.964647532	0.041625112	2
RFP-LNP1 airy 11_Airyscan Processing	1	1	1	2.034156561	548	0.991745412	0	1
RFP-LNP1 airy 11_Airyscan Processing	1	1	1	2.06183219	505	0.980810642	0	1
RFP-LNP1 airy 11_Airyscan Processing	1	1	1	2.089507818	414	0.982757211	0	1
RFP-LNP1 airy 11_Airyscan Processing	1	1	1	2.117183447	378	0.978237033	0	1
RFP-LNP1 airy 11_Airyscan Processing	1	1	1	2.144859076	351	0.960926473	0	1
RFP-LNP1 airy 11_Airyscan Processing	1	1	1	2.172534466	267	0.947447777	0	1
RFP-LNP1 airy 11_Airyscan Processing	1	1	1	2.200210333	253	0.917679548	0	1
RFP-LNP1 airy 11_Airyscan Processing	1	1	1	2.227885723	209	0.896710813	0	1
RFP-LNP1 airy 11_Airyscan Processing	1	1	1	2.255561352	148	0.883354604	0	1
RFP-LNP1 airy 11_Airyscan Processing	1	1	1	2.28323698	121	0.858677685	0	1
RFP-LNP1 airy 11_Airyscan Processing	1	1	1	2.310912609	64	0.838481426	0	1
RFP-LNP1 airy 11_Airyscan Processing	1	1	1	2.338588238	21	0.771807611	0	1
RFP-LNP1 airy 11_Airyscan Processing	2	1	1	-2.338588238	0			0
RFP-LNP1 airy 11_Airyscan Processing	2	1	1	-2.310912609	0			0
RFP-LNP1 airy 11_Airyscan Processing	2	1	1	-2.28323698	0			0
RFP-LNP1 airy 11_Airyscan Processing	2	1	1	-2.255561352	0			0
RFP-LNP1 airy 11_Airyscan Processing	2	1	1	-2.227885723	0			0
RFP-LNP1 airy 11_Airyscan Processing	2	1	1	-2.200210333	0			0
RFP-LNP1 airy 11_Airyscan Processing	2	1	1	-2.172534466	0			0
RFP-LNP1 airy 11_Airyscan Processing	2	1	1	-2.144859076	0			0
RFP-LNP1 airy 11_Airyscan Processing	2	1	1	-2.117183447	0			0
RFP-LNP1 airy 11_Airyscan Processing	2	1	1	-2.089507818	0			0
RFP-LNP1 airy 11_Airyscan Processing	2	1	1	-2.06183219	0			0
RFP-LNP1 airy 11_Airyscan Processing	2	1	1	-2.034156561	0			0
RFP-LNP1 airy 11_Airyscan Processing	2	1	1	-2.006480932	0			0
RFP-LNP1 airy 11_Airyscan Processing	2	1	1	-1.978805423	0			0
RFP-LNP1 airy 11_Airyscan Processing	2	1	1	-1.951129794	0			0
RFP-LNP1 airy 11_Airyscan Processing	2	1	1	-1.923454285	0			0
RFP-LNP1 airy 11_Airyscan Processing	2	1	1	-1.895778537	0			0
RFP-LNP1 airy 11_Airyscan Processing	2	1	1	-1.868103027	0			0
RFP-LNP1 airy 11_Airyscan Processing	2	1	1	-1.840427518	0			0
RFP-LNP1 airy 11_Airyscan Processing	2	1	1	-1.81275177	0			0
RFP-LNP1 airy 11_Airyscan Processing	2	1	1	-1.785076261	0			0
RFP-LNP1 airy 11_Airyscan Processing	2	1	1	-1.757400513	0			0
RFP-LNP1 airy 11_Airyscan Processing	2	1	1	-1.729725003	0			0
RFP-LNP1 airy 11_Airyscan Processing	2	1	1	-1.702049494	0			0
RFP-LNP1 airy 11_Airyscan Processing	2	1	1	-1.674373746	0			0
RFP-LNP1 airy 11_Airyscan Processing	2	1	1	-1.646698236	0			0
RFP-LNP1 airy 11_Airyscan Processing	2	1	1	-1.619022489	0			0
RFP-LNP1 airy 11_Airyscan Processing	2	1	1	-1.591346979	0			0
RFP-LNP1 airy 11_Airyscan Processing	2	1	1	-1.56367147	0			0
RFP-LNP1 airy 11_Airyscan Processing	2	1	1	-1.535995722	0			0
RFP-LNP1 airy 11_Airyscan Processing	2	1	1	-1.508320212	0			0
RFP-LNP1 airy 11_Airyscan Processing	2	1	1	-1.480644584	0			0
RFP-LNP1 airy 11_Airyscan Processing	2	1	1	-1.452968955	0			0
RFP-LNP1 airy 11_Airyscan Processing	2	1	1	-1.425293326	0			0
RFP-LNP1 airy 11_Airyscan Processing	2	1	1	-1.397617817	0			0
RFP-LNP1 airy 11_Airyscan Processing	2	1	1	-1.369942188	0			0
RFP-LNP1 airy 11_Airyscan Processing	2	1	1	-1.34226656	0			0
RFP-LNP1 airy 11_Airyscan Processing	2	1	1	-1.31459105	0			0
RFP-LNP1 airy 11_Airyscan Processing	2	1	1	-1.286915421	0			0
RFP-LNP1 airy 11_Airyscan Processing	2	1	1	-1.259239793	0			0
RFP-LNP1 airy 11_Airyscan Processing	2	1	1	-1.231564283	0			0
RFP-LNP1 airy 11_Airyscan Processing	2	1	1	-1.203888655	0			0
RFP-LNP1 airy 11_Airyscan Processing	2	1	1	-1.176213026	0			0
RFP-LNP1 airy 11_Airyscan Processing	2	1	1	-1.148537397	0			0
RFP-LNP1 airy 11_Airyscan Processing	2	1	1	-1.120861769	0			0
RFP-LNP1 airy 11_Airyscan Processing	2	1	1	-1.093186259	0			0
RFP-LNP1 airy 11_Airyscan Processing	2	1	1	-1.065510631	0			0
RFP-LNP1 airy 11_Airyscan Processing	2	1	1	-1.037835002	0			0
RFP-LNP1 airy 11_Airyscan Processing	2	1	1	-1.010159373	0			0
RFP-LNP1 airy 11_Airyscan Processing	2	1	1	-0.982483745	0			0
RFP-LNP1 airy 11_Airyscan Processing	2	1	1	-0.954808235	0			0
RFP-LNP1 airy 11_Airyscan Processing	2	1	1	-0.927132607	0			0
RFP-LNP1 airy 11_Airyscan Processing	2	1	1	-0.899456978	0			0
RFP-LNP1 airy 11_Airyscan Processing	2	1	1	-0.871781409	0			0
RFP-LNP1 airy 11_Airyscan Processing	2	1	1	-0.84410578	0			0
RFP-LNP1 airy 11_Airyscan Processing	2	1	1	-0.816430211	0			0
RFP-LNP1 airy 11_Airyscan Processing	2	1	1	-0.788754642	0			0
RFP-LNP1 airy 11_Airyscan Processing	2	1	1	-0.761079013	0			0
RFP-LNP1 airy 11_Airyscan Processing	2	1	1	-0.733403385	0			0
RFP-LNP1 airy 11_Airyscan Processing	2	1	1	-0.705727816	0			0
RFP-LNP1 airy 11_Airyscan Processing	2	1	1	-0.678052187	0			0
RFP-LNP1 airy 11_Airyscan Processing	2	1	1	-0.650376618	0			0
RFP-LNP1 airy 11_Airyscan Processing	2	1	1	-0.622700989	0			0
RFP-LNP1 airy 11_Airyscan Processing	2	1	1	-0.595025361	0			0
RFP-LNP1 airy 11_Airyscan Processing	2	1	1	-0.567349792	0			0
RFP-LNP1 airy 11_Airyscan Processing	2	1	1	-0.539674163	0			0
RFP-LNP1 airy 11_Airyscan Processing	2	1	1	-0.511998594	0			0
RFP-LNP1 airy 11_Airyscan Processing	2	1	1	-0.484322995	0			0
RFP-LNP1 airy 11_Airyscan Processing	2	1	1	-0.456647396	0			0
RFP-LNP1 airy 11_Airyscan Processing	2	1	1	-0.428971797	0			0
RFP-LNP1 airy 11_Airyscan Processing	2	1	1	-0.401296198	0			0
RFP-LNP1 airy 11_Airyscan Processing	2	1	1	-0.373620629	0			0
RFP-LNP1 airy 11_Airyscan Processing	2	1	1	-0.345945001	0			0
RFP-LNP1 airy 11_Airyscan Processing	2	1	1	-0.318269402	0			0
RFP-LNP1 airy 11_Airyscan Processing	2	1	1	-0.290593803	0			0
RFP-LNP1 airy 11_Airyscan Processing	2	1	1	-0.262918204	1	0	0	1
RFP-LNP1 airy 11_Airyscan Processing	2	1	1	-0.23524259	8570	0.146284103	0.101945743	15
RFP-LNP1 airy 11_Airyscan Processing	2	1	1	-0.207567006	12343	0.148432747	0.097257212	15
RFP-LNP1 airy 11_Airyscan Processing	2	1	1	-0.179891407	15253	0.179998696	0.09166304	15
RFP-LNP1 airy 11_Airyscan Processing	2	1	1	-0.152215794	15534	0.197437897	0.095943511	15
RFP-LNP1 airy 11_Airyscan Processing	2	1	1	-0.124540202	20014	0.222995922	0.100240305	15
RFP-LNP1 airy 11_Airyscan Processing	2	1	1	-0.096864596	15985	0.260978967	0.114364587	15
RFP-LNP1 airy 11_Airyscan Processing	2	1	1	-0.069188997	19450	0.315020889	0.122317724	15
RFP-LNP1 airy 11_Airyscan Processing	2	1	1	-0.041513398	17000	0.379610807	0.129650727	15
RFP-LNP1 airy 11_Airyscan Processing	2	1	1	-0.0138378	17444	0.462684304	0.132469729	15
RFP-LNP1 airy 11_Airyscan Processing	2	1	1	0.0138378	17666	0.560720563	0.130170003	15
RFP-LNP1 airy 11_Airyscan Processing	2	1	1	0.041513398	35395	0.61230576	0.127679586	15
RFP-LNP1 airy 11_Airyscan Processing	2	1	1	0.069188997	32029	0.73711592	0.11699491	15
RFP-LNP1 airy 11_Airyscan Processing	2	1	1	0.096864596	25602	0.842705131	0.098052718	15
RFP-LNP1 airy 11_Airyscan Processing	2	1	1	0.124540202	30391	0.92040962	0.068598442	15
RFP-LNP1 airy 11_Airyscan Processing	2	1	1	0.152215794	30161	0.963862598	0.038755991	15
RFP-LNP1 airy 11_Airyscan Processing	2	1	1	0.179891407	22985	0.977264345	0.020303328	15
RFP-LNP1 airy 11_Airyscan Processing	2	1	1	0.207567006	24999	0.9600541	0.051184349	15
RFP-LNP1 airy 11_Airyscan Processing	2	1	1	0.23524259	23416	0.894803882	0.090012863	15
RFP-LNP1 airy 11_Airyscan Processing	2	1	1	0.262918204	21937	0.820643842	0.120342605	15
RFP-LNP1 airy 11_Airyscan Processing	2	1	1	0.290593803	19213	0.750572443	0.134583011	15
RFP-LNP1 airy 11_Airyscan Processing	2	1	1	0.318269402	17023	0.697305918	0.147316843	15
RFP-LNP1 airy 11_Airyscan Processing	2	1	1	0.345945001	20296	0.655431867	0.149638295	15
RFP-LNP1 airy 11_Airyscan Processing	2	1	1	0.373620629	17868	0.631589115	0.151565105	14
RFP-LNP1 airy 11_Airyscan Processing	2	1	1	0.401296198	16751	0.595267832	0.112046532	11
RFP-LNP1 airy 11_Airyscan Processing	2	1	1	0.428971797	14695	0.577853203	0.113222539	11
RFP-LNP1 airy 11_Airyscan Processing	2	1	1	0.456647396	15472	0.559295952	0.118286602	11
RFP-LNP1 airy 11_Airyscan Processing	2	1	1	0.484322995	14555	0.549862564	0.127079561	10
RFP-LNP1 airy 11_Airyscan Processing	2	1	1	0.511998594	13576	0.548400879	0.146481469	9
RFP-LNP1 airy 11_Airyscan Processing	2	1	1	0.539674163	13354	0.524667799	0.167497307	9
RFP-LNP1 airy 11_Airyscan Processing	2	1	1	0.567349792	11564	0.544758201	0.173057511	8
RFP-LNP1 airy 11_Airyscan Processing	2	1	1	0.595025361	12678	0.537291467	0.182729051	8
RFP-LNP1 airy 11_Airyscan Processing	2	1	1	0.622700989	10385	0.560089409	0.203005359	7
RFP-LNP1 airy 11_Airyscan Processing	2	1	1	0.650376618	9995	0.558890343	0.208790451	7
RFP-LNP1 airy 11_Airyscan Processing	2	1	1	0.678052187	10971	0.546714962	0.210815921	7
RFP-LNP1 airy 11_Airyscan Processing	2	1	1	0.705727816	10501	0.562641442	0.202019274	6
RFP-LNP1 airy 11_Airyscan Processing	2	1	1	0.733403385	9592	0.532204807	0.180475846	6
RFP-LNP1 airy 11_Airyscan Processing	2	1	1	0.761079013	8072	0.488446236	0.17450361	5
RFP-LNP1 airy 11_Airyscan Processing	2	1	1	0.788754642	8139	0.516422629	0.175193116	4
RFP-LNP1 airy 11_Airyscan Processing	2	1	1	0.816430211	8404	0.505353987	0.187418252	4
RFP-LNP1 airy 11_Airyscan Processing	2	1	1	0.84410578	7008	0.508601785	0.181299314	4
RFP-LNP1 airy 11_Airyscan Processing	2	1	1	0.871781409	7325	0.50872618	0.180011019	4
RFP-LNP1 airy 11_Airyscan Processing	2	1	1	0.899456978	6296	0.508343756	0.173531696	4
RFP-LNP1 airy 11_Airyscan Processing	2	1	1	0.927132607	6584	0.512648523	0.186688736	4
RFP-LNP1 airy 11_Airyscan Processing	2	1	1	0.954808235	6262	0.520129859	0.18640551	4
RFP-LNP1 airy 11_Airyscan Processing	2	1	1	0.982483745	5187	0.556435883	0.196537733	3
RFP-LNP1 airy 11_Airyscan Processing	2	1	1	1.010159373	5691	0.550006628	0.196448117	3
RFP-LNP1 airy 11_Airyscan Processing	2	1	1	1.037835002	4957	0.554632723	0.177447721	3
RFP-LNP1 airy 11_Airyscan Processing	2	1	1	1.065510631	5439	0.647894502	0.156847268	2
RFP-LNP1 airy 11_Airyscan Processing	2	1	1	1.093186259	4744	0.634551644	0.14702329	2
RFP-LNP1 airy 11_Airyscan Processing	2	1	1	1.120861769	4298	0.630090177	0.140546843	2
RFP-LNP1 airy 11_Airyscan Processing	2	1	1	1.148537397	4585	0.634425402	0.157194465	2
RFP-LNP1 airy 11_Airyscan Processing	2	1	1	1.176213026	4181	0.640893459	0.156247854	2
RFP-LNP1 airy 11_Airyscan Processing	2	1	1	1.203888655	4361	0.63959682	0.166035026	2
RFP-LNP1 airy 11_Airyscan Processing	2	1	1	1.231564283	3945	0.643770635	0.165935352	2
RFP-LNP1 airy 11_Airyscan Processing	2	1	1	1.259239793	3711	0.647536576	0.168841198	2
RFP-LNP1 airy 11_Airyscan Processing	2	1	1	1.286915421	3749	0.661497414	0.187558621	2
RFP-LNP1 airy 11_Airyscan Processing	2	1	1	1.31459105	3418	0.668591619	0.201176733	2
RFP-LNP1 airy 11_Airyscan Processing	2	1	1	1.34226656	3542	0.676985145	0.217498526	2
RFP-LNP1 airy 11_Airyscan Processing	2	1	1	1.369942188	3373	0.690713763	0.231635839	2
RFP-LNP1 airy 11_Airyscan Processing	2	1	1	1.397617817	3550	0.703738689	0.257518351	2
RFP-LNP1 airy 11_Airyscan Processing	2	1	1	1.425293326	3153	0.719016254	0.278489113	2
RFP-LNP1 airy 11_Airyscan Processing	2	1	1	1.452968955	2923	0.719793618	0.274965376	2
RFP-LNP1 airy 11_Airyscan Processing	2	1	1	1.480644584	3063	0.70796001	0.270833313	2
RFP-LNP1 airy 11_Airyscan Processing	2	1	1	1.508320212	2761	0.698485732	0.247315973	2
RFP-LNP1 airy 11_Airyscan Processing	2	1	1	1.535995722	3012	0.673255205	0.226632833	2
RFP-LNP1 airy 11_Airyscan Processing	2	1	1	1.56367147	2540	0.610922933	0.13129881	2
RFP-LNP1 airy 11_Airyscan Processing	2	1	1	1.591346979	2661	0.55688554	0.069391839	2
RFP-LNP1 airy 11_Airyscan Processing	2	1	1	1.619022489	2407	0.521937609	0.023151558	2
RFP-LNP1 airy 11_Airyscan Processing	2	1	1	1.646698236	2329	0.519670069	0.021531561	2
RFP-LNP1 airy 11_Airyscan Processing	2	1	1	1.674373746	2307	0.522261441	0.035782591	2
RFP-LNP1 airy 11_Airyscan Processing	2	1	1	1.702049494	2062	0.536383986	0.059022721	2
RFP-LNP1 airy 11_Airyscan Processing	2	1	1	1.729725003	2003	0.545614302	0.082608774	2
RFP-LNP1 airy 11_Airyscan Processing	2	1	1	1.757400513	1810	0.556061685	0.093271129	2
RFP-LNP1 airy 11_Airyscan Processing	2	1	1	1.785076261	1710	0.550320864	0.094647199	2
RFP-LNP1 airy 11_Airyscan Processing	2	1	1	1.81275177	1633	0.474060774	0.013868989	2
RFP-LNP1 airy 11_Airyscan Processing	2	1	1	1.840427518	1343	0.470334291	0.021406785	2
RFP-LNP1 airy 11_Airyscan Processing	2	1	1	1.868103027	1371	0.475825071	0.018611122	2
RFP-LNP1 airy 11_Airyscan Processing	2	1	1	1.895778537	1199	0.478565425	0.01986031	2
RFP-LNP1 airy 11_Airyscan Processing	2	1	1	1.923454285	964	0.48418051	0.011511126	2
RFP-LNP1 airy 11_Airyscan Processing	2	1	1	1.951129794	851	0.490671366	0.001607607	2
RFP-LNP1 airy 11_Airyscan Processing	2	1	1	1.978805423	686	0.507809758	0.034915544	2
RFP-LNP1 airy 11_Airyscan Processing	2	1	1	2.006480932	700	0.529089928	0.069230795	2
RFP-LNP1 airy 11_Airyscan Processing	2	1	1	2.034156561	548	0.482056111	0	1
RFP-LNP1 airy 11_Airyscan Processing	2	1	1	2.06183219	505	0.485288531	0	1
RFP-LNP1 airy 11_Airyscan Processing	2	1	1	2.089507818	414	0.487979203	0	1
RFP-LNP1 airy 11_Airyscan Processing	2	1	1	2.117183447	378	0.49222821	0	1
RFP-LNP1 airy 11_Airyscan Processing	2	1	1	2.144859076	351	0.472740173	0	1
RFP-LNP1 airy 11_Airyscan Processing	2	1	1	2.172534466	267	0.473928452	0	1
RFP-LNP1 airy 11_Airyscan Processing	2	1	1	2.200210333	253	0.451438159	0	1
RFP-LNP1 airy 11_Airyscan Processing	2	1	1	2.227885723	209	0.44525221	0	1
RFP-LNP1 airy 11_Airyscan Processing	2	1	1	2.255561352	148	0.463652402	0	1
RFP-LNP1 airy 11_Airyscan Processing	2	1	1	2.28323698	121	0.475271434	0	1
RFP-LNP1 airy 11_Airyscan Processing	2	1	1	2.310912609	64	0.491754234	0	1
RFP-LNP1 airy 11_Airyscan Processing	2	1	1	2.338588238	21	0.491691887	0	1
