# Supplementary material for: Quantitative analysis of plant ER architecture and dynamics
Source: Nat Commun. 2019 Feb 28;10:984. doi: 10.1038/s41467-019-08893-9 (PMC6395764; doi:10.1038/s41467-019-08893-9)
Supplement: Supplementary file 6 — Source Data [file 41467_2019_8893_MOESM6_ESM.zip › Fig 3 - Cisternal texture/cisternal_Contrast.csv]

cisternal_Contrast_all	group	name	file	rep
0.000187800007679813	Heat shock	HS mv 36_Airyscan Processing	118	1
0.000187867740866794	Heat shock	HS mv 36_Airyscan Processing	118	1
0.00018810788062029	Heat shock	HS mv 36_Airyscan Processing	118	1
0.000189865689548914	Heat shock	HS mv 36_Airyscan Processing	118	1
0.000190509342050542	Heat shock	HS mv 36_Airyscan Processing	118	1
0.00020993010623286	BFA	BFA mv 34_Airyscan Processing	24	1
0.000211390301664169	BFA	BFA mv 34_Airyscan Processing	24	1
0.000211428844868226	BFA	BFA mv 34_Airyscan Processing	24	1
0.000212554646922841	BFA	BFA mv 34_Airyscan Processing	24	1
0.00021443306362866	BFA	BFA mv 34_Airyscan Processing	24	1
0.000216551938087109	RFP-LNP2	RFP-LNP2 mv 95_Airyscan Processing	179	1
0.000216559249257735	RFP-LNP2	RFP-LNP2 mv 95_Airyscan Processing	179	1
0.000217257241422341	RFP-LNP2	RFP-LNP2 mv 95_Airyscan Processing	179	1
0.000217413684621539	RFP-LNP2	RFP-LNP2 mv 95_Airyscan Processing	179	1
0.000223002469604899	RFP-LNP2	RFP-LNP2 mv 95_Airyscan Processing	179	1
0.000223720655239965	BFA	BFA mv 44_Airyscan Processing	33	1
0.000223914147318284	BFA	BFA mv 44_Airyscan Processing	33	1
0.00022501358356488	BFA	BFA mv 15_Airyscan Processing	5	1
0.000225534343730032	BFA	BFA mv 15_Airyscan Processing	5	1
0.00022607552148361	BFA	BFA mv 44_Airyscan Processing	33	1
0.000227248681998105	BFA	BFA mv 44_Airyscan Processing	33	1
0.000227514633696827	BFA	BFA mv 44_Airyscan Processing	33	1
0.000229860597794622	BFA	BFA mv 15_Airyscan Processing	5	1
0.000231493332050719	RFP-LNP2	RFP-LNP2 mv 79_Airyscan Processing	166	1
0.0002319889742485	BFA	BFA mv 15_Airyscan Processing	5	1
0.000234695379225769	BFA	BFA mv 15_Airyscan Processing	5	1
0.000241834026581311	Control	GFP-HDEL mv 60_Airyscan Processing	85	1
0.000247901359641277	BFA	BFA mv 33_Airyscan Processing	23	1
0.000248239394642012	BFA	BFA mv 33_Airyscan Processing	23	1
0.000250339836203581	BFA	BFA mv 33_Airyscan Processing	23	1
0.000252082455591964	BFA	BFA mv 33_Airyscan Processing	23	1
0.000254586124700857	RFP-LNP2	RFP-LNP2 mv 79_Airyscan Processing	166	1
0.00025474329234341	Control	GFP-HDEL mv 60_Airyscan Processing	85	1
0.000256162037034059	RFP-LNP2	RFP-LNP2 mv 79_Airyscan Processing	166	1
0.000260638632645091	Control	GFP-HDEL mv 60_Airyscan Processing	85	1
0.000261863514666527	BFA	BFA mv 33_Airyscan Processing	23	1
0.000262503550776883	Control	GFP-HDEL mv 60_Airyscan Processing	85	1
0.000267072683184261	Control	GFP-HDEL mv 60_Airyscan Processing	85	1
0.000267416618416969	RFP-LNP2	RFP-LNP2 mv 79_Airyscan Processing	166	1
0.000270077294446495	BFA	BFA mv 21_Airyscan Processing	11	1
0.000270107244025976	RFP-LNP2	RFP-LNP2 mv 79_Airyscan Processing	166	1
0.000270859405802468	BFA	BFA mv 21_Airyscan Processing	11	1
0.000273556997622333	BFA	BFA mv 21_Airyscan Processing	11	1
0.000274691538713488	BFA	BFA mv 32_Airyscan Processing	22	1
0.000276742712299717	BFA	BFA mv 32_Airyscan Processing	22	1
0.000277997007556249	BFA	BFA mv 32_Airyscan Processing	22	1
0.00027901723714755	BFA	BFA mv 21_Airyscan Processing	11	1
0.000280285373892651	BFA	BFA mv 32_Airyscan Processing	22	1
0.000281406930901865	BFA	BFA mv 4_Airyscan Processing	39	1
0.000281596999051502	BFA	BFA mv 4_Airyscan Processing	39	1
0.000281946669689299	BFA	BFA mv 21_Airyscan Processing	11	1
0.000283485494980833	BFA	BFA mv 4_Airyscan Processing	39	1
0.000283653052805546	BFA	BFA mv 4_Airyscan Processing	39	1
0.00028756103445885	BFA	BFA mv 32_Airyscan Processing	22	1
0.000289509418348562	BFA	BFA mv 29_Airyscan Processing	19	1
0.000289548486096853	Heat shock	HS mv 15_Airyscan Processing	96	1
0.000291161375498432	BFA	BFA mv 4_Airyscan Processing	39	1
0.000292677830197821	Heat shock	HS mv 33_Airyscan Processing	115	1
0.000293761088984632	Heat shock	HS mv 15_Airyscan Processing	96	1
0.000293952263032136	Heat shock	HS mv 15_Airyscan Processing	96	1
0.000294060996380077	BFA	BFA mv 36_Airyscan Processing	25	1
0.000294160905116616	Heat shock	HS mv 15_Airyscan Processing	96	1
0.000294240295795889	BFA	BFA mv 29_Airyscan Processing	19	1
0.000295105146240291	Heat shock	HS mv 33_Airyscan Processing	115	1
0.000295916389648525	BFA	BFA mv 36_Airyscan Processing	25	1
0.000296716756108467	BFA	BFA mv 10_Airyscan Processing	1	1
0.000297005426341745	Heat shock	HS mv 33_Airyscan Processing	115	1
0.000297183467260652	BFA	BFA mv 10_Airyscan Processing	1	1
0.000297637124865303	BFA	BFA mv 36_Airyscan Processing	25	1
0.00029772199612839	Heat shock	HS mv 15_Airyscan Processing	96	1
0.000298773168570278	BFA	BFA mv 36_Airyscan Processing	25	1
0.000299633738199039	Heat shock	HS mv 33_Airyscan Processing	115	1
0.000299996576299437	Heat shock	HS mv 33_Airyscan Processing	115	1
0.000300096069015287	BFA	BFA mv 29_Airyscan Processing	19	1
0.000300194196843603	BFA	BFA mv 11_Airyscan Processing	2	1
0.000301535790581247	BFA	BFA mv 40_Airyscan Processing	29	1
0.000301828881592892	BFA	BFA mv 11_Airyscan Processing	2	1
0.000301922456691542	BFA	BFA mv 29_Airyscan Processing	19	1
0.000302869800828309	RFP-LNP2	RFP-LNP2 mv 99_Airyscan Processing	182	1
0.000303695711152275	BFA	BFA mv 40_Airyscan Processing	29	1
0.000303771038124998	BFA	BFA mv 10_Airyscan Processing	1	1
0.000304672390321689	BFA	BFA mv 11_Airyscan Processing	2	1
0.000305032266596474	BFA	BFA mv 40_Airyscan Processing	29	1
0.000305405640547014	BFA	BFA mv 40_Airyscan Processing	29	1
0.000306138781003321	BFA	BFA mv 36_Airyscan Processing	25	1
0.000306301347018561	BFA	BFA mv 10_Airyscan Processing	1	1
0.000307391797794486	Heat shock	HS mv 35_Airyscan Processing	117	1
0.000308200633949869	RFP-LNP2	RFP-LNP2 mv 99_Airyscan Processing	182	1
0.000308252079669403	RFP-LNP2	RFP-LNP2 mv 99_Airyscan Processing	182	1
0.000308711793047528	BFA	BFA mv 11_Airyscan Processing	2	1
0.000308918141501505	BFA	BFA mv 26_Airyscan Processing	16	1
0.000308992036723795	RFP-LNP2	RFP-LNP2 mv 99_Airyscan Processing	182	1
0.000309921586424897	BFA	BFA mv 48_Airyscan Processing	37	1
0.000310208954239558	BFA	BFA mv 10_Airyscan Processing	1	1
0.000310822267791648	BFA	BFA mv 40_Airyscan Processing	29	1
0.000312246849880383	BFA	BFA mv 48_Airyscan Processing	37	1
0.00031340600328508	BFA	BFA mv 29_Airyscan Processing	19	1
0.000313792679537976	BFA	BFA mv 11_Airyscan Processing	2	1
0.00031482532756065	Heat shock	HS mv 35_Airyscan Processing	117	1
0.000315008603602812	BFA	BFA mv 43_Airyscan Processing	32	1
0.000315555758961664	BFA	BFA mv 30_Airyscan Processing	20	1
0.0003174647549147	Heat shock	HS mv 35_Airyscan Processing	117	1
0.0003184268083611	BFA	BFA mv 27_Airyscan Processing	17	1
0.000318639935402058	RFP-LNP2	RFP-LNP2 mv 100_Airyscan Processing	154	1
0.000318820920445607	RFP-LNP2	RFP-LNP2 mv 99_Airyscan Processing	182	1
0.000319021351922223	BFA	BFA mv 28_Airyscan Processing	18	1
0.000319449037549057	BFA	BFA mv 43_Airyscan Processing	32	1
0.000319884797342485	BFA	BFA mv 43_Airyscan Processing	32	1
0.000320384918693854	BFA	BFA mv 43_Airyscan Processing	32	1
0.00032074011243073	BFA	BFA mv 43_Airyscan Processing	32	1
0.000320933464350075	BFA	BFA mv 48_Airyscan Processing	37	1
0.000321247833237336	BFA	BFA mv 5_Airyscan Processing	42	1
0.000321260367372242	BFA	BFA mv 9_Airyscan Processing	45	1
0.000321548043935513	BFA	BFA mv 9_Airyscan Processing	45	1
0.000321767316246548	Heat shock	HS mv 35_Airyscan Processing	117	1
0.000323097248420562	BFA	BFA mv 5_Airyscan Processing	42	1
0.000323903251801416	BFA	BFA mv 30_Airyscan Processing	20	1
0.000323914845551765	BFA	BFA mv 48_Airyscan Processing	37	1
0.000324270189237064	BFA	BFA mv 27_Airyscan Processing	17	1
0.000326521840170229	RFP-LNP2	RFP-LNP2 mv 100_Airyscan Processing	154	1
0.000327032169084382	BFA	BFA mv 5_Airyscan Processing	42	1
0.000327527643849044	BFA	BFA mv 28_Airyscan Processing	18	1
0.000328552906155754	BFA	BFA mv 26_Airyscan Processing	16	1
0.000329839393568091	BFA	BFA mv 27_Airyscan Processing	17	1
0.000329909676783062	BFA	BFA mv 30_Airyscan Processing	20	1
0.000330250414375729	BFA	BFA mv 9_Airyscan Processing	45	1
0.000330485894320889	BFA	BFA mv 5_Airyscan Processing	42	1
0.000331194248936612	RFP-LNP2	RFP-LNP2 mv 100_Airyscan Processing	154	1
0.000331548298629612	BFA	BFA mv 48_Airyscan Processing	37	1
0.000331605019180996	BFA	BFA mv 24_Airyscan Processing	14	1
0.000331714286987965	BFA	BFA mv 9_Airyscan Processing	45	1
0.00033188437646327	BFA	BFA mv 28_Airyscan Processing	18	1
0.000332651773864603	Heat shock	HS mv 35_Airyscan Processing	117	1
0.000332854458225345	BFA	BFA mv 25_Airyscan Processing	15	1
0.000334070326543587	BFA	BFA mv 28_Airyscan Processing	18	1
0.000334526017113579	BFA	BFA mv 26_Airyscan Processing	16	1
0.000334553829171977	BFA	BFA mv 45_Airyscan Processing	34	1
0.000334626308743559	BFA	BFA mv 30_Airyscan Processing	20	1
0.000336583592727988	BFA	BFA mv 28_Airyscan Processing	18	1
0.000338834108958396	BFA	BFA mv 27_Airyscan Processing	17	1
0.000340273370444958	BFA	BFA mv 45_Airyscan Processing	34	1
0.000340392292224037	BFA	BFA mv 45_Airyscan Processing	34	1
0.000340425596410097	BFA	BFA mv 16_Airyscan Processing	6	1
0.000340547081009092	RFP-LNP2	RFP-LNP2 mv 100_Airyscan Processing	154	1
0.000342166045799698	BFA	BFA mv 5_Airyscan Processing	42	1
0.000342494365083398	BFA	BFA mv 16_Airyscan Processing	6	1
0.000342536601651562	BFA	BFA mv 9_Airyscan Processing	45	1
0.000342799110483809	BFA	BFA mv 16_Airyscan Processing	6	1
0.000342913389270894	BFA	BFA mv 25_Airyscan Processing	15	1
0.00034295392259426	BFA	BFA mv 8_Airyscan Processing	44	1
0.000342980368170201	BFA	BFA mv 16_Airyscan Processing	6	1
0.000344013685211478	BFA	BFA mv 25_Airyscan Processing	15	1
0.000344777136220292	BFA	BFA mv 45_Airyscan Processing	34	1
0.000345065411598192	BFA	BFA mv 8_Airyscan Processing	44	1
0.000345157244740816	BFA	BFA mv 24_Airyscan Processing	14	1
0.000346495814602756	RFP-LNP2	RFP-LNP2 mv 100_Airyscan Processing	154	1
0.00034658859402875	RFP-LNP2	RFP-LNP2 mv 87_Airyscan Processing	173	1
0.000349063202196012	BFA	BFA mv 16_Airyscan Processing	6	1
0.00034958074693348	BFA	BFA mv 30_Airyscan Processing	20	1
0.000350130633766176	RFP-LNP2	RFP-LNP2 mv 90_Airyscan Processing	176	1
0.000350146342840602	RFP-LNP2	RFP-LNP2 mv 90_Airyscan Processing	176	1
0.000351366744803408	BFA	BFA mv 8_Airyscan Processing	44	1
0.000351481522988092	BFA	BFA mv 45_Airyscan Processing	34	1
0.000354126445844682	BFA	BFA mv 26_Airyscan Processing	16	1
0.000354433908624488	RFP-LNP2	RFP-LNP2 mv 90_Airyscan Processing	176	1
0.000355177745044985	BFA	BFA mv 27_Airyscan Processing	17	1
0.000355474903772122	BFA	BFA mv 38_Airyscan Processing	27	1
0.00035698985788942	RFP-LNP2	RFP-LNP2 mv 90_Airyscan Processing	176	1
0.000357012283857138	BFA	BFA mv 42_Airyscan Processing	31	1
0.000357598445939186	BFA	BFA mv 38_Airyscan Processing	27	1
0.000357935273637489	BFA	BFA mv 24_Airyscan Processing	14	1
0.000358204753950917	BFA	BFA mv 38_Airyscan Processing	27	1
0.000358717628360495	RFP-LNP2	RFP-LNP2 mv 90_Airyscan Processing	176	1
0.000358893763783823	BFA	BFA mv 25_Airyscan Processing	15	1
0.000360044415451221	BFA	BFA mv 8_Airyscan Processing	44	1
0.00036030136617825	BFA	BFA mv 18_Airyscan Processing	8	1
0.000360973932470415	BFA	BFA mv 24_Airyscan Processing	14	1
0.000361284953681457	BFA	BFA mv 50_Airyscan Processing	40	1
0.00036250860280875	BFA	BFA mv 50_Airyscan Processing	40	1
0.000362819741542681	BFA	BFA mv 38_Airyscan Processing	27	1
0.000363206649244548	BFA	BFA mv 42_Airyscan Processing	31	1
0.000363317091262224	BFA	BFA mv 38_Airyscan Processing	27	1
0.000364168021225144	BFA	BFA mv 50_Airyscan Processing	40	1
0.000365064380460918	BFA	BFA mv 55_Airyscan Processing	41	1
0.000365550657160217	BFA	BFA mv 31_Airyscan Processing	21	1
0.000366377143805154	BFA	BFA mv 50_Airyscan Processing	40	1
0.000368283636806912	BFA	BFA mv 31_Airyscan Processing	21	1
0.000368975609375718	BFA	BFA mv 18_Airyscan Processing	8	1
0.00036924947598378	BFA	BFA mv 31_Airyscan Processing	21	1
0.000369566344676857	BFA	BFA mv 24_Airyscan Processing	14	1
0.000371251185165661	BFA	BFA mv 18_Airyscan Processing	8	1
0.000371342271952807	BFA	BFA mv 50_Airyscan Processing	40	1
0.000371509282124611	BFA	BFA mv 18_Airyscan Processing	8	1
0.000373588945201545	BFA	BFA mv 31_Airyscan Processing	21	1
0.00037397648045088	BFA	BFA mv 37_Airyscan Processing	26	1
0.000374570783079119	BFA	BFA mv 25_Airyscan Processing	15	1
0.000375531142997892	BFA	BFA mv 8_Airyscan Processing	44	1
0.000375666548236869	BFA	BFA mv 7_Airyscan Processing	43	1
0.000375914503217094	BFA	BFA mv 31_Airyscan Processing	21	1
0.00037637710224922	BFA	BFA mv 26_Airyscan Processing	16	1
0.000377708532070412	BFA	BFA mv 42_Airyscan Processing	31	1
0.000378024858639282	BFA	BFA mv 37_Airyscan Processing	26	1
0.000378263755551711	BFA	BFA mv 7_Airyscan Processing	43	1
0.000379393370229936	BFA	BFA mv 7_Airyscan Processing	43	1
0.000379822681006397	BFA	BFA mv 37_Airyscan Processing	26	1
0.000380327626400433	BFA	BFA mv 42_Airyscan Processing	31	1
0.000381321051573842	BFA	BFA mv 55_Airyscan Processing	41	1
0.000382036442432495	BFA	BFA mv 37_Airyscan Processing	26	1
0.00038256899719701	BFA	BFA mv 37_Airyscan Processing	26	1
0.000382944261088526	BFA	BFA mv 7_Airyscan Processing	43	1
0.000383609139748467	BFA	BFA mv 55_Airyscan Processing	41	1
0.000384179963304536	BFA	BFA mv 18_Airyscan Processing	8	1
0.000386021591812191	BFA	BFA mv 42_Airyscan Processing	31	1
0.000386529240239096	BFA	BFA mv 7_Airyscan Processing	43	1
0.00038920055514764	Heat shock	HS mv 6_Airyscan Processing	123	1
0.000391428238887629	BFA	BFA mv 20_Airyscan Processing	10	1
0.000392006151363148	Heat shock	HS mv 6_Airyscan Processing	123	1
0.000392689994048133	Heat shock	HS mv 6_Airyscan Processing	123	1
0.00039280920003174	BFA	BFA mv 20_Airyscan Processing	10	1
0.000394638407611366	Heat shock	HS mv 6_Airyscan Processing	123	1
0.00039514182834322	BFA	BFA mv 55_Airyscan Processing	41	1
0.0003959557387527	Heat shock	HS mv 6_Airyscan Processing	123	1
0.000397074940820915	BFA	BFA mv 14_Airyscan Processing	4	1
0.000399676133068504	BFA	BFA mv 20_Airyscan Processing	10	1
0.000400004278361928	BFA	BFA mv 14_Airyscan Processing	4	1
0.00040012402297458	BFA	BFA mv 46_Airyscan Processing	35	1
0.000401133750271697	BFA	BFA mv 14_Airyscan Processing	4	1
0.000402730155380972	BFA	BFA mv 14_Airyscan Processing	4	1
0.000404452380415596	BFA	BFA mv 14_Airyscan Processing	4	1
0.000407083085505824	BFA	BFA mv 46_Airyscan Processing	35	1
0.000407880003190214	BFA	BFA mv 46_Airyscan Processing	35	1
0.000407948715400088	BFA	BFA mv 55_Airyscan Processing	41	1
0.000409953204626234	BFA	BFA mv 20_Airyscan Processing	10	1
0.000410661041485697	Heat shock	HS mv 9_Airyscan Processing	125	1
0.000411771678240907	Heat shock	HS mv 9_Airyscan Processing	125	1
0.000411959243347906	BFA	BFA mv 46_Airyscan Processing	35	1
0.000414045520912371	BFA	BFA mv 20_Airyscan Processing	10	1
0.0004158876487704	Heat shock	HS mv 9_Airyscan Processing	125	1
0.000418164826704131	BFA	BFA mv 46_Airyscan Processing	35	1
0.000423577656266281	Heat shock	HS mv 31_Airyscan Processing	113	1
0.000424502230557147	BFA	BFA mv 17_Airyscan Processing	7	1
0.000425244484495355	Heat shock	HS mv 9_Airyscan Processing	125	1
0.000427667999650039	Heat shock	HS mv 31_Airyscan Processing	113	1
0.000429338464988783	Heat shock	HS mv 31_Airyscan Processing	113	1
0.000429515366951583	Heat shock	HS mv 31_Airyscan Processing	113	1
0.000430652035671667	Heat shock	HS mv 31_Airyscan Processing	113	1
0.000430815071628533	BFA	BFA mv 49_Airyscan Processing	38	1
0.000431445362004381	Heat shock	HS mv 9_Airyscan Processing	125	1
0.000431693535207912	BFA	BFA mv 17_Airyscan Processing	7	1
0.000439506336346234	BFA	BFA mv 49_Airyscan Processing	38	1
0.000442350960942044	BFA	BFA mv 17_Airyscan Processing	7	1
0.00044304182686628	BFA	BFA mv 49_Airyscan Processing	38	1
0.000447010350116844	BFA	BFA mv 17_Airyscan Processing	7	1
0.000448575606076991	BFA	BFA mv 49_Airyscan Processing	38	1
0.000449610260222229	BFA	BFA mv 49_Airyscan Processing	38	1
0.000451549485308854	BFA	BFA mv 23_Airyscan Processing	13	1
0.000464273934015745	Lat B	Lat B mv 54_Airyscan Processing	147	1
0.000470517546003706	Lat B	Lat B mv 54_Airyscan Processing	147	1
0.000470766427439136	BFA	BFA mv 47_Airyscan Processing	36	1
0.000473599930829893	Lat B	Lat B mv 54_Airyscan Processing	147	1
0.000475909207235834	BFA	BFA mv 23_Airyscan Processing	13	1
0.000477777981812407	BFA	BFA mv 47_Airyscan Processing	36	1
0.000477993065457991	BFA	BFA mv 17_Airyscan Processing	7	1
0.000479557667544116	Lat B	Lat B mv 54_Airyscan Processing	147	1
0.000480117289342939	Lat B	Lat B mv 54_Airyscan Processing	147	1
0.000483154945367359	BFA	BFA mv 47_Airyscan Processing	36	1
0.000487941682367746	BFA	BFA mv 47_Airyscan Processing	36	1
0.00049029268600033	BFA	BFA mv 47_Airyscan Processing	36	1
0.000495470121319053	BFA	BFA mv 23_Airyscan Processing	13	1
0.000503215905789244	Heat shock	HS mv 29_Airyscan Processing	110	1
0.000506487244471949	Heat shock	HS mv 29_Airyscan Processing	110	1
0.000506852124388926	Heat shock	HS mv 29_Airyscan Processing	110	1
0.000508685725440557	Heat shock	HS mv 29_Airyscan Processing	110	1
0.000511750227748272	RFP-LNP2	RFP-LNP2 mv 73_Airyscan Processing	161	1
0.000512892955758993	Heat shock	HS mv 29_Airyscan Processing	110	1
0.000515659681788794	RFP-LNP2	RFP-LNP2 mv 73_Airyscan Processing	161	1
0.000516963911870615	Heat shock	HS mv 18_Airyscan Processing	99	1
0.000517227731273805	BFA	BFA mv 23_Airyscan Processing	13	1
0.000520634689214169	Heat shock	HS mv 18_Airyscan Processing	99	1
0.000521690675101305	Heat shock	HS mv 18_Airyscan Processing	99	1
0.00052384076836193	RFP-LNP2	RFP-LNP2 mv 73_Airyscan Processing	161	1
0.000524894648260795	RFP-LNP2	RFP-LNP2 mv 73_Airyscan Processing	161	1
0.000531477687557336	RFP-LNP2	RFP-LNP2 mv 73_Airyscan Processing	161	1
0.000532951545525365	Heat shock	HS mv 18_Airyscan Processing	99	1
0.000535207101414364	Heat shock	HS mv 18_Airyscan Processing	99	1
0.000536607644170132	BFA	BFA mv 39_Airyscan Processing	28	1
0.000540077030667834	BFA	BFA mv 39_Airyscan Processing	28	1
0.000541603159379983	BFA	BFA mv 39_Airyscan Processing	28	1
0.000549395077996242	BFA	BFA mv 23_Airyscan Processing	13	1
0.000551324233156422	BFA	BFA mv 39_Airyscan Processing	28	1
0.000552768738938546	BFA	BFA mv 41_Airyscan Processing	30	1
0.000553002396321983	BFA	BFA mv 41_Airyscan Processing	30	1
0.000555482065632382	BFA	BFA mv 41_Airyscan Processing	30	1
0.000558844533720299	BFA	BFA mv 39_Airyscan Processing	28	1
0.000559076079980262	BFA	BFA mv 41_Airyscan Processing	30	1
0.000559762310563657	BFA	BFA mv 41_Airyscan Processing	30	1
0.000560966763335751	RFP-LNP2	RFP-LNP2 mv 88_Airyscan Processing	174	1
0.000561332181275118	Control	GFP-HDEL mv 33_Airyscan Processing	63	1
0.000569600564003798	Control	GFP-HDEL mv 33_Airyscan Processing	63	1
0.000571331900653527	RFP-LNP2	RFP-LNP2 mv 96_Airyscan Processing	180	1
0.000577173046949286	RFP-LNP2	RFP-LNP2 mv 96_Airyscan Processing	180	1
0.000583660761195845	RFP-LNP2	RFP-LNP2 mv 96_Airyscan Processing	180	1
0.000584230461523779	Control	GFP-HDEL mv 39_Airyscan Processing	68	1
0.000586278668347859	Control	GFP-HDEL mv 39_Airyscan Processing	68	1
0.000586344606608638	Lat B	Lat B mv 39_Airyscan Processing	134	1
0.000587168160418386	RFP-LNP2	RFP-LNP2 mv 69_Airyscan Processing	157	1
0.000588360500537901	RFP-LNP2	RFP-LNP2 mv 69_Airyscan Processing	157	1
0.000590056424546133	RFP-LNP2	RFP-LNP2 mv 96_Airyscan Processing	180	1
0.000591900431563851	RFP-LNP2	RFP-LNP2 mv 98_Airyscan Processing	181	1
0.000592184365523535	RFP-LNP2	RFP-LNP2 mv 10_Airyscan Processing	155	1
0.000593964693182258	RFP-LNP2	RFP-LNP2 mv 88_Airyscan Processing	174	1
0.000597686268620009	Control	GFP-HDEL mv 39_Airyscan Processing	68	1
0.000599029737235435	RFP-LNP2	RFP-LNP2 mv 10_Airyscan Processing	155	1
0.000599134753034988	RFP-LNP2	RFP-LNP2 mv 10_Airyscan Processing	155	1
0.000600559094658592	RFP-LNP2	RFP-LNP2 mv 10_Airyscan Processing	155	1
0.000601115016846373	RFP-LNP2	RFP-LNP2 mv 96_Airyscan Processing	180	1
0.000605253247434014	RFP-LNP2	RFP-LNP2 mv 88_Airyscan Processing	174	1
0.000605352757993236	RFP-LNP2	RFP-LNP2 mv 77_Airyscan Processing	164	1
0.000605949287721077	Lat B	Lat B mv 39_Airyscan Processing	134	1
0.00060709798904275	Control	GFP-HDEL mv 33_Airyscan Processing	63	1
0.000609337374422162	Lat B	Lat B mv 39_Airyscan Processing	134	1
0.000609747092792085	RFP-LNP2	RFP-LNP2 mv 98_Airyscan Processing	181	1
0.000609996580744399	RFP-LNP2	RFP-LNP2 mv 69_Airyscan Processing	157	1
0.000610496094552092	RFP-LNP2	RFP-LNP2 mv 80_Airyscan Processing	167	1
0.000613060674371262	BFA	BFA mv 13_Airyscan Processing	3	1
0.000614253103524383	RFP-LNP2	RFP-LNP2 mv 80_Airyscan Processing	167	1
0.000615298007597377	Control	GFP-HDEL mv 39_Airyscan Processing	68	1
0.000616736384925728	Control	GFP-HDEL mv 65_Airyscan Processing	88	1
0.000616771620466719	RFP-LNP2	RFP-LNP2 mv 80_Airyscan Processing	167	1
0.000617528388752167	RFP-LNP2	RFP-LNP2 mv 69_Airyscan Processing	157	1
0.000618758254748835	RFP-LNP2	RFP-LNP2 mv 77_Airyscan Processing	164	1
0.000621646823519873	Control	GFP-HDEL mv 39_Airyscan Processing	68	1
0.000627234121419101	RFP-LNP2	RFP-LNP2 mv 69_Airyscan Processing	157	1
0.000627657525630208	RFP-LNP2	RFP-LNP2 mv 80_Airyscan Processing	167	1
0.000629501715534612	RFP-LNP2	RFP-LNP2 mv 71_Airyscan Processing	159	1
0.000633439939215015	RFP-LNP2	RFP-LNP2 mv 80_Airyscan Processing	167	1
0.000635847277874221	BFA	BFA mv 13_Airyscan Processing	3	1
0.000637834343792147	Lat B	Lat B mv 39_Airyscan Processing	134	1
0.00063845786431156	Control	GFP-HDEL mv 33_Airyscan Processing	63	1
0.000639228345510102	Control	GFP-HDEL mv 65_Airyscan Processing	88	1
0.000640941315018066	RFP-LNP2	RFP-LNP2 mv 98_Airyscan Processing	181	1
0.000641972586232394	Lat B	Lat B mv 39_Airyscan Processing	134	1
0.000642772281149197	RFP-LNP2	RFP-LNP2 mv 88_Airyscan Processing	174	1
0.00064306925912628	BFA	BFA mv 13_Airyscan Processing	3	1
0.000645854807631265	RFP-LNP2	RFP-LNP2 mv 71_Airyscan Processing	159	1
0.000649152644516838	RFP-LNP2	RFP-LNP2 mv 77_Airyscan Processing	164	1
0.000651397206705097	RFP-LNP2	RFP-LNP2 mv 10_Airyscan Processing	155	1
0.000651677697636632	Control	GFP-HDEL mv 65_Airyscan Processing	88	1
0.000654755236568706	BFA	BFA mv 13_Airyscan Processing	3	1
0.000656135621546088	RFP-LNP2	RFP-LNP2 mv 82_Airyscan Processing	169	1
0.000656731115337458	Control	GFP-HDEL mv 54_Airyscan Processing	80	1
0.000660341024761168	RFP-LNP2	RFP-LNP2 mv 82_Airyscan Processing	169	1
0.000661673251806677	Control	GFP-HDEL mv 65_Airyscan Processing	88	1
0.00066229049161497	Control	GFP-HDEL mv 65_Airyscan Processing	88	1
0.000662890830114279	RFP-LNP2	RFP-LNP2 mv 82_Airyscan Processing	169	1
0.000666377365333574	RFP-LNP2	RFP-LNP2 mv 87_Airyscan Processing	173	1
0.000669167417220583	RFP-LNP2	RFP-LNP2 mv 98_Airyscan Processing	181	1
0.000672062860972801	RFP-LNP2	RFP-LNP2 mv 77_Airyscan Processing	164	1
0.00067335125486506	RFP-LNP2	RFP-LNP2 mv 92_Airyscan Processing	177	1
0.000676799517816176	Lat B	Lat B mv 19_Airyscan Processing	129	1
0.00067702534379417	RFP-LNP2	RFP-LNP2 mv 98_Airyscan Processing	181	1
0.000678316688030964	RFP-LNP2	RFP-LNP2 mv 82_Airyscan Processing	169	1
0.000678869413079212	RFP-LNP2	RFP-LNP2 mv 81_Airyscan Processing	168	1
0.000679021796641283	Lat B	Lat B mv 19_Airyscan Processing	129	1
0.000679258742558098	Heat shock	HS mv 19_Airyscan Processing	100	1
0.000680828588043172	RFP-LNP2	RFP-LNP2 mv 88_Airyscan Processing	174	1
0.000681504912973024	BFA	BFA mv 13_Airyscan Processing	3	1
0.000681697706236447	Lat B	Lat B mv 19_Airyscan Processing	129	1
0.000682563457251234	Lat B	Lat B mv 19_Airyscan Processing	129	1
0.000683416249630722	Control	GFP-HDEL mv 33_Airyscan Processing	63	1
0.000684135276989663	RFP-LNP2	RFP-LNP2 mv 71_Airyscan Processing	159	1
0.000684333933220926	RFP-LNP2	RFP-LNP2 mv 92_Airyscan Processing	177	1
0.000684608688400881	RFP-LNP2	RFP-LNP2 mv 81_Airyscan Processing	168	1
0.000685034808818197	Control	GFP-HDEL mv 37_Airyscan Processing	67	1
0.000685157547945813	RFP-LNP2	RFP-LNP2 mv 81_Airyscan Processing	168	1
0.000688544180797907	RFP-LNP2	RFP-LNP2 mv 81_Airyscan Processing	168	1
0.000691158894515887	RFP-LNP2	RFP-LNP2 mv 92_Airyscan Processing	177	1
0.000692461002061352	RFP-LNP2	RFP-LNP2 mv 82_Airyscan Processing	169	1
0.000693703698232289	Control	GFP-HDEL mv 37_Airyscan Processing	67	1
0.000696045625208102	RFP-LNP2	RFP-LNP2 mv 71_Airyscan Processing	159	1
0.000697363421173227	Lat B	Lat B mv 25_Airyscan Processing	132	1
0.000698240588811998	RFP-LNP2	RFP-LNP2 mv 92_Airyscan Processing	177	1
0.000698842208379161	RFP-LNP2	RFP-LNP2 mv 71_Airyscan Processing	159	1
0.000702257851126164	Control	GFP-HDEL mv 37_Airyscan Processing	67	1
0.000703031642152232	RFP-LNP2	RFP-LNP2 mv 86_Airyscan Processing	172	1
0.000703086839032136	Control	GFP-HDEL mv 37_Airyscan Processing	67	1
0.000703231235814194	Lat B	Lat B mv 19_Airyscan Processing	129	1
0.000706357062803783	Heat shock	HS mv 22_Airyscan Processing	103	1
0.000706560611832978	RFP-LNP2	RFP-LNP2 mv 81_Airyscan Processing	168	1
0.00070667081410524	Control	GFP-HDEL mv 37_Airyscan Processing	67	1
0.00070716256436076	Heat shock	HS mv 22_Airyscan Processing	103	1
0.000710419914303144	RFP-LNP2	RFP-LNP2 mv 83_Airyscan Processing	170	1
0.000713686535855921	Heat shock	HS mv 17_Airyscan Processing	98	1
0.000715022930185102	Heat shock	HS mv 19_Airyscan Processing	100	1
0.000718034873605617	Heat shock	HS mv 19_Airyscan Processing	100	1
0.000718195979068481	Control	GFP-HDEL mv 52_Airyscan Processing	79	1
0.00071830212206282	RFP-LNP2	RFP-LNP2 mv 92_Airyscan Processing	177	1
0.000719035370482084	Control	GFP-HDEL mv 52_Airyscan Processing	79	1
0.000719155640993059	Heat shock	HS mv 22_Airyscan Processing	103	1
0.000719395285098839	Control	GFP-HDEL mv 54_Airyscan Processing	80	1
0.00071978300616144	RFP-LNP2	RFP-LNP2 mv 87_Airyscan Processing	173	1
0.000721915783502117	Heat shock	HS mv 8_Airyscan Processing	124	1
0.000721924903284436	Control	GFP-HDEL mv 35_Airyscan Processing	65	1
0.000722176761819135	Heat shock	HS mv 8_Airyscan Processing	124	1
0.000722718855177788	Heat shock	HS mv 17_Airyscan Processing	98	1
0.000722821612972276	Heat shock	HS mv 17_Airyscan Processing	98	1
0.000722946351916975	Control	GFP-HDEL mv 52_Airyscan Processing	79	1
0.00072352813633632	Heat shock	HS mv 17_Airyscan Processing	98	1
0.00072389648451639	RFP-LNP2	RFP-LNP2 mv 83_Airyscan Processing	170	1
0.000725534783022443	Heat shock	HS mv 8_Airyscan Processing	124	1
0.000726404919546423	Lat B	Lat B mv 25_Airyscan Processing	132	1
0.000726452188731303	Heat shock	HS mv 22_Airyscan Processing	103	1
0.000726503048705769	RFP-LNP2	RFP-LNP2 mv 76_Airyscan Processing	163	1
0.000728031732100994	Lat B	Lat B mv 25_Airyscan Processing	132	1
0.000728231866442387	Heat shock	HS mv 22_Airyscan Processing	103	1
0.000728618285918054	Control	GFP-HDEL mv 54_Airyscan Processing	80	1
0.000729389306133227	Control	GFP-HDEL mv 55_Airyscan Processing	81	1
0.000732446739620064	Heat shock	HS mv 8_Airyscan Processing	124	1
0.000732699101663821	Heat shock	HS mv 17_Airyscan Processing	98	1
0.000733287786558029	Lat B	Lat B mv 25_Airyscan Processing	132	1
0.000733726483481134	RFP-LNP2	RFP-LNP2 mv 83_Airyscan Processing	170	1
0.00073446059416661	RFP-LNP2	RFP-LNP2 mv 87_Airyscan Processing	173	1
0.000735298066377394	RFP-LNP2	RFP-LNP2 mv 86_Airyscan Processing	172	1
0.000736137223194652	Control	GFP-HDEL mv 52_Airyscan Processing	79	1
0.000738303581452508	RFP-LNP2	RFP-LNP2 mv 86_Airyscan Processing	172	1
0.000739813626097276	Control	GFP-HDEL mv 54_Airyscan Processing	80	1
0.000740371107331126	Heat shock	HS mv 19_Airyscan Processing	100	1
0.000740482143073178	RFP-LNP2	RFP-LNP2 mv 77_Airyscan Processing	164	1
0.000742434849402156	RFP-LNP2	RFP-LNP2 mv 72_Airyscan Processing	160	1
0.000742866968235757	RFP-LNP2	RFP-LNP2 mv 87_Airyscan Processing	173	1
0.000744119122521203	Control	GFP-HDEL mv 55_Airyscan Processing	81	1
0.000745146025396802	RFP-LNP2	RFP-LNP2 mv 72_Airyscan Processing	160	1
0.000748837690795919	RFP-LNP2	RFP-LNP2 mv 76_Airyscan Processing	163	1
0.000748957057565856	RFP-LNP2	RFP-LNP2 mv 76_Airyscan Processing	163	1
0.000749483861960714	Control	GFP-HDEL mv 55_Airyscan Processing	81	1
0.000750240893201233	RFP-LNP2	RFP-LNP2 mv 89_Airyscan Processing	175	1
0.000752453780014407	Lat B	Lat B mv 25_Airyscan Processing	132	1
0.000752634057454543	RFP-LNP2	RFP-LNP2 mv 83_Airyscan Processing	170	1
0.000754860783751314	Control	GFP-HDEL mv 52_Airyscan Processing	79	1
0.000755852605574702	RFP-LNP2	RFP-LNP2 mv 86_Airyscan Processing	172	1
0.000758421410906977	Control	GFP-HDEL mv 54_Airyscan Processing	80	1
0.00075909393728827	Control	GFP-HDEL mv 55_Airyscan Processing	81	1
0.000759745782227	RFP-LNP2	RFP-LNP2 mv 72_Airyscan Processing	160	1
0.000761514789319822	Control	GFP-HDEL mv 56_Airyscan Processing	82	1
0.000763092456259424	Heat shock	HS mv 19_Airyscan Processing	100	1
0.000764185821200471	RFP-LNP2	RFP-LNP2 mv 89_Airyscan Processing	175	1
0.000764267387509792	RFP-LNP2	RFP-LNP2 mv 83_Airyscan Processing	170	1
0.000764821333510071	RFP-LNP2	RFP-LNP2 mv 72_Airyscan Processing	160	1
0.000766373427582061	RFP-LNP2	RFP-LNP2 mv 76_Airyscan Processing	163	1
0.000766899992308834	RFP-LNP2	RFP-LNP2 mv 76_Airyscan Processing	163	1
0.000770832590219231	Control	GFP-HDEL mv 55_Airyscan Processing	81	1
0.000770972394947674	RFP-LNP2	RFP-LNP2 mv 74_Airyscan Processing	162	1
0.000775553909692632	RFP-LNP2	RFP-LNP2 mv 72_Airyscan Processing	160	1
0.00077966849395167	RFP-LNP2	RFP-LNP2 mv 93_Airyscan Processing	178	1
0.000780363899281648	Lat B	Lat B mv 41_Airyscan Processing	136	1
0.000781503139572395	RFP-LNP2	RFP-LNP2 mv 74_Airyscan Processing	162	1
0.000782956597047542	RFP-LNP2	RFP-LNP2 mv 74_Airyscan Processing	162	1
0.000783679096232318	RFP-LNP2	RFP-LNP2 mv 89_Airyscan Processing	175	1
0.000785396922350413	Lat B	Lat B mv 41_Airyscan Processing	136	1
0.000786281862171744	Control	GFP-HDEL mv 56_Airyscan Processing	82	1
0.000788325363528438	Lat B	Lat B mv 41_Airyscan Processing	136	1
0.000793894856575172	Control	GFP-HDEL mv 56_Airyscan Processing	82	1
0.00079556173653368	Control	GFP-HDEL mv 35_Airyscan Processing	65	1
0.000795643476836697	Control	GFP-HDEL mv 62_Airyscan Processing	86	1
0.000796985425507824	Control	GFP-HDEL mv 35_Airyscan Processing	65	1
0.000802565085563787	RFP-LNP2	RFP-LNP2 mv 86_Airyscan Processing	172	1
0.000807272037939655	Heat shock	HS mv 32_Airyscan Processing	114	1
0.000808343202670805	BFA	BFA mv 1_Airyscan Processing	9	1
0.000809156571995382	Control	GFP-HDEL mv 56_Airyscan Processing	82	1
0.00080936008415155	Heat shock	HS mv 32_Airyscan Processing	114	1
0.000809775548515892	Heat shock	HS mv 32_Airyscan Processing	114	1
0.000812461290571596	RFP-LNP2	RFP-LNP2 mv 89_Airyscan Processing	175	1
0.00081431935984952	RFP-LNP2	RFP-LNP2 mv 89_Airyscan Processing	175	1
0.000814769671889797	Lat B	Lat B mv 38_Airyscan Processing	133	1
0.000815361487149228	Heat shock	HS mv 30_Airyscan Processing	112	1
0.000815658856509126	Control	GFP-HDEL mv 24_Airyscan Processing	58	1
0.00081648774215936	RFP-LNP2	RFP-LNP2 mv 74_Airyscan Processing	162	1
0.000818206087819787	RFP-LNP2	RFP-LNP2 mv 85_Airyscan Processing	171	1
0.000819641371360716	RFP-LNP2	RFP-LNP2 mv 85_Airyscan Processing	171	1
0.000822038290139106	BFA	BFA mv 22_Airyscan Processing	12	1
0.000824212297419992	Heat shock	HS mv 32_Airyscan Processing	114	1
0.000824493906060389	Control	GFP-HDEL mv 56_Airyscan Processing	82	1
0.000828074604146593	Control	GFP-HDEL mv 11_Airyscan Processing	46	1
0.000828474026713089	BFA	BFA mv 22_Airyscan Processing	12	1
0.0008285015034142	Lat B	Lat B mv 38_Airyscan Processing	133	1
0.000829555576610577	BFA	BFA mv 22_Airyscan Processing	12	1
0.00082998043926111	Heat shock	HS mv 32_Airyscan Processing	114	1
0.000830117719241224	Heat shock	HS mv 30_Airyscan Processing	112	1
0.000830320466155487	Control	GFP-HDEL mv 11_Airyscan Processing	46	1
0.000830772887307822	Control	GFP-HDEL mv 51_Airyscan Processing	78	1
0.000830827148289949	Control	GFP-HDEL mv 1_Airyscan Processing	54	1
0.000830947393469667	RFP-LNP2	RFP-LNP2 mv 93_Airyscan Processing	178	1
0.000831161263527653	Lat B	Lat B mv 41_Airyscan Processing	136	1
0.000835487003296839	Control	GFP-HDEL mv 11_Airyscan Processing	46	1
0.000836249253146903	Lat B	Lat B mv 48_Airyscan Processing	142	1
0.000837854922631986	RFP-LNP2	RFP-LNP2 mv 93_Airyscan Processing	178	1
0.000838090674029974	BFA	BFA mv 22_Airyscan Processing	12	1
0.000838472623271452	Heat shock	HS mv 30_Airyscan Processing	112	1
0.000839253957383464	Control	GFP-HDEL mv 62_Airyscan Processing	86	1
0.000840388467954823	RFP-LNP2	RFP-LNP2 mv 74_Airyscan Processing	162	1
0.000841120560786633	Control	GFP-HDEL mv 11_Airyscan Processing	46	1
0.000841864406291799	RFP-LNP2	RFP-LNP2 mv 78_Airyscan Processing	165	1
0.000842702525783384	Heat shock	HS mv 30_Airyscan Processing	112	1
0.000842754681066377	Control	GFP-HDEL mv 11_Airyscan Processing	46	1
0.000843131186106537	Control	GFP-HDEL mv 62_Airyscan Processing	86	1
0.000843647610532518	Control	GFP-HDEL mv 1_Airyscan Processing	54	1
0.000844501975734149	Control	GFP-HDEL mv 19_Airyscan Processing	53	1
0.000845129429605688	BFA	BFA mv 1_Airyscan Processing	9	1
0.00084568428493623	RFP-LNP2	RFP-LNP2 mv 85_Airyscan Processing	171	1
0.000845944725712091	Lat B	Lat B mv 41_Airyscan Processing	136	1
0.000846936021597001	Heat shock	HS mv 30_Airyscan Processing	112	1
0.000847234226762114	Control	GFP-HDEL mv 62_Airyscan Processing	86	1
0.000847320079265671	Lat B	Lat B mv 38_Airyscan Processing	133	1
0.000847892579282766	Control	GFP-HDEL mv 35_Airyscan Processing	65	1
0.000850201228664018	RFP-LNP2	RFP-LNP2 mv 78_Airyscan Processing	165	1
0.000850217352239125	RFP-LNP2	RFP-LNP2 mv 78_Airyscan Processing	165	1
0.000851174866218459	Lat B	Lat B mv 48_Airyscan Processing	142	1
0.000853569686697281	Control	GFP-HDEL mv 24_Airyscan Processing	58	1
0.00085457317653466	BFA	BFA mv 22_Airyscan Processing	12	1
0.000856627573175816	RFP-LNP2	RFP-LNP2 mv 78_Airyscan Processing	165	1
0.000857742870610774	RFP-LNP2	RFP-LNP2 mv 70_Airyscan Processing	158	1
0.000857856634500265	Control	GFP-HDEL mv 19_Airyscan Processing	53	1
0.000857989148558622	BFA	BFA mv 1_Airyscan Processing	9	1
0.000859061515037459	Control	GFP-HDEL mv 24_Airyscan Processing	58	1
0.00086127464560258	BFA	BFA mv 1_Airyscan Processing	9	1
0.000861665092753944	Control	GFP-HDEL mv 59_Airyscan Processing	84	1
0.000862505472668906	Control	GFP-HDEL mv 24_Airyscan Processing	58	1
0.000863510851882826	Control	GFP-HDEL mv 19_Airyscan Processing	53	1
0.000864411249957709	Control	GFP-HDEL mv 1_Airyscan Processing	54	1
0.000867294041308524	Control	GFP-HDEL mv 19_Airyscan Processing	53	1
0.00086819272241172	Control	GFP-HDEL mv 24_Airyscan Processing	58	1
0.000868308547648643	RFP-LNP2	RFP-LNP2 mv 93_Airyscan Processing	178	1
0.000868621557605937	Control	GFP-HDEL mv 62_Airyscan Processing	86	1
0.000868815733940256	Control	GFP-HDEL mv 1_Airyscan Processing	54	1
0.000869593825045157	Lat B	Lat B mv 38_Airyscan Processing	133	1
0.000870222230479829	Lat B	Lat B mv 48_Airyscan Processing	142	1
0.000871645463243621	Control	GFP-HDEL mv 41_Airyscan Processing	71	1
0.000872751562321899	RFP-LNP2	RFP-LNP2 mv 78_Airyscan Processing	165	1
0.000876239207197373	Control	GFP-HDEL mv 19_Airyscan Processing	53	1
0.000878628808490557	Lat B	Lat B mv 38_Airyscan Processing	133	1
0.000879139461001908	Control	GFP-HDEL mv 1_Airyscan Processing	54	1
0.000879289301319451	Lat B	Lat B mv 47_Airyscan Processing	141	1
0.000879731956650859	BFA	BFA mv 1_Airyscan Processing	9	1
0.000882328100528652	RFP-LNP2	RFP-LNP2 mv 93_Airyscan Processing	178	1
0.000885781455446789	Control	GFP-HDEL mv 41_Airyscan Processing	71	1
0.000888129635651753	Heat shock	HS mv 23_Airyscan Processing	104	1
0.000888870258243005	Control	GFP-HDEL mv 59_Airyscan Processing	84	1
0.000889626288203737	Lat B	Lat B mv 47_Airyscan Processing	141	1
0.000891467019024685	Control	GFP-HDEL mv 41_Airyscan Processing	71	1
0.000891621138775395	Lat B	Lat B mv 42_Airyscan Processing	137	1
0.000895879948991838	Control	GFP-HDEL mv 35_Airyscan Processing	65	1
0.000896372735955395	Control	GFP-HDEL mv 28_Airyscan Processing	61	1
0.000897958538234716	Control	GFP-HDEL mv 28_Airyscan Processing	61	1
0.000898166851636044	Lat B	Lat B mv 48_Airyscan Processing	142	1
0.000898763321986567	Lat B	Lat B mv 48_Airyscan Processing	142	1
0.00089929266319056	RFP-LNP2	RFP-LNP2 mv 85_Airyscan Processing	171	1
0.00089986374207641	Lat B	Lat B mv 53_Airyscan Processing	146	1
0.000899909924739335	Control	GFP-HDEL mv 51_Airyscan Processing	78	1
0.000900711139139615	Control	GFP-HDEL mv 41_Airyscan Processing	71	1
0.000900948494749752	Lat B	Lat B mv 47_Airyscan Processing	141	1
0.000901951252013768	Lat B	Lat B mv 47_Airyscan Processing	141	1
0.000902666915389406	RFP-LNP2	RFP-LNP2 mv 70_Airyscan Processing	158	1
0.000902673240617744	Lat B	Lat B mv 53_Airyscan Processing	146	1
0.00090430885043894	Lat B	Lat B mv 53_Airyscan Processing	146	1
0.000904568438405101	Heat shock	HS mv 23_Airyscan Processing	104	1
0.000906709706881098	Lat B	Lat B mv 53_Airyscan Processing	146	1
0.000907472779694608	RFP-LNP2	RFP-LNP2 mv 70_Airyscan Processing	158	1
0.000907857252359454	Lat B	Lat B mv 42_Airyscan Processing	137	1
0.000909182942899309	Heat shock	HS mv 4_Airyscan Processing	121	1
0.000909231778721139	Lat B	Lat B mv 42_Airyscan Processing	137	1
0.00091088515753455	RFP-LNP2	RFP-LNP2 mv 70_Airyscan Processing	158	1
0.000911499892141129	Control	GFP-HDEL mv 28_Airyscan Processing	61	1
0.000912032100920009	RFP-LNP2	RFP-LNP2 mv 68_Airyscan Processing	156	1
0.000914205901151922	RFP-LNP2	RFP-LNP2 mv 85_Airyscan Processing	171	1
0.000916253593587854	Control	GFP-HDEL mv 28_Airyscan Processing	61	1
0.000918979472187287	Control	GFP-HDEL mv 68_Airyscan Processing	91	1
0.000920598719182714	Lat B	Lat B mv 53_Airyscan Processing	146	1
0.00092065114017229	Lat B	Lat B mv 42_Airyscan Processing	137	1
0.000921020343850775	Control	GFP-HDEL mv 41_Airyscan Processing	71	1
0.000921892554059948	Control	GFP-HDEL mv 59_Airyscan Processing	84	1
0.000922246494858281	Heat shock	HS mv 11_Airyscan Processing	94	1
0.000922501585932113	Heat shock	HS mv 23_Airyscan Processing	104	1
0.000923884111662986	Control	GFP-HDEL mv 28_Airyscan Processing	61	1
0.000923890497962124	Control	GFP-HDEL mv 26_Airyscan Processing	60	1
0.000926410248971587	Control	GFP-HDEL mv 59_Airyscan Processing	84	1
0.000926519241386782	Lat B	Lat B mv 61_Airyscan Processing	151	1
0.000927184652085016	Heat shock	HS mv 11_Airyscan Processing	94	1
0.000928960463678706	Control	GFP-HDEL mv 36_Airyscan Processing	66	1
0.000929521914479586	Heat shock	HS mv 10_Airyscan Processing	93	1
0.000931676566280923	Lat B	Lat B mv 51_Airyscan Processing	144	1
0.000932629116273965	Lat B	Lat B mv 47_Airyscan Processing	141	1
0.000932635593915412	Heat shock	HS mv 4_Airyscan Processing	121	1
0.00093376593779198	Lat B	Lat B mv 24_Airyscan Processing	131	1
0.000935570961056839	Lat B	Lat B mv 42_Airyscan Processing	137	1
0.000935597987009717	Lat B	Lat B mv 51_Airyscan Processing	144	1
0.000936367033335217	Control	GFP-HDEL mv 51_Airyscan Processing	78	1
0.00093690962695656	Lat B	Lat B mv 51_Airyscan Processing	144	1
0.000938726475722104	Heat shock	HS mv 4_Airyscan Processing	121	1
0.000940263092307228	Lat B	Lat B mv 24_Airyscan Processing	131	1
0.000940578570042685	Control	GFP-HDEL mv 26_Airyscan Processing	60	1
0.000941636867767383	Lat B	Lat B mv 24_Airyscan Processing	131	1
0.000941677800781202	Lat B	Lat B mv 60_Airyscan Processing	150	1
0.000942125540431006	Heat shock	HS mv 11_Airyscan Processing	94	1
0.000943239772343155	Control	GFP-HDEL mv 26_Airyscan Processing	60	1
0.000943641834033158	Heat shock	HS mv 4_Airyscan Processing	121	1
0.000945437542818013	Heat shock	HS mv 11_Airyscan Processing	94	1
0.000947171946561306	Lat B	Lat B mv 45_Airyscan Processing	139	1
0.000947674873884386	Lat B	Lat B mv 60_Airyscan Processing	150	1
0.000948202794409243	Lat B	Lat B mv 51_Airyscan Processing	144	1
0.000948535829697266	RFP-LNP2	RFP-LNP2 mv 70_Airyscan Processing	158	1
0.00094862078808339	Heat shock	HS mv 23_Airyscan Processing	104	1
0.000948909068350019	Heat shock	HS mv 2_Airyscan Processing	111	1
0.000949363898744142	Control	GFP-HDEL mv 29_Airyscan Processing	62	1
0.000949536846098701	Heat shock	HS mv 11_Airyscan Processing	94	1
0.000950693664489837	Lat B	Lat B mv 51_Airyscan Processing	144	1
0.000952010967158129	Lat B	Lat B mv 17_Airyscan Processing	128	1
0.000954888895643587	Lat B	Lat B mv 61_Airyscan Processing	151	1
0.000955617449991237	Heat shock	HS mv 10_Airyscan Processing	93	1
0.000956586801808322	Lat B	Lat B mv 61_Airyscan Processing	151	1
0.000958010916123978	Control	GFP-HDEL mv 36_Airyscan Processing	66	1
0.000958829783073577	Heat shock	HS mv 24_Airyscan Processing	105	1
0.000959192946446521	Heat shock	HS mv 23_Airyscan Processing	104	1
0.000960592409438361	Lat B	Lat B mv 61_Airyscan Processing	151	1
0.000960945035280243	Heat shock	HS mv 24_Airyscan Processing	105	1
0.00096130586057947	Control	GFP-HDEL mv 26_Airyscan Processing	60	1
0.000961488657187048	Lat B	Lat B mv 60_Airyscan Processing	150	1
0.000961684380269953	Heat shock	HS mv 4_Airyscan Processing	121	1
0.000961719236645171	Heat shock	HS mv 10_Airyscan Processing	93	1
0.000963327017307654	Control	GFP-HDEL mv 51_Airyscan Processing	78	1
0.000963741796586054	Heat shock	HS mv 2_Airyscan Processing	111	1
0.000964243493115516	Lat B	Lat B mv 45_Airyscan Processing	139	1
0.000965507383716787	Lat B	Lat B mv 56_Airyscan Processing	148	1
0.000966373188060707	Lat B	Lat B mv 56_Airyscan Processing	148	1
0.000966754205197507	Heat shock	HS mv 24_Airyscan Processing	105	1
0.000967420736504162	Heat shock	HS mv 2_Airyscan Processing	111	1
0.000967451736429793	Lat B	Lat B mv 17_Airyscan Processing	128	1
0.000967922373267186	Control	GFP-HDEL mv 57_Airyscan Processing	83	1
0.000968074588933412	Control	GFP-HDEL mv 68_Airyscan Processing	91	1
0.000968876188471887	Heat shock	HS mv 24_Airyscan Processing	105	1
0.000970043401947656	Heat shock	HS mv 2_Airyscan Processing	111	1
0.000970073389076385	Lat B	Lat B mv 49_Airyscan Processing	143	1
0.000971939194822047	Control	GFP-HDEL mv 26_Airyscan Processing	60	1
0.000972641100845532	Control	GFP-HDEL mv 42_Airyscan Processing	72	1
0.000972775425776634	Lat B	Lat B mv 45_Airyscan Processing	139	1
0.000973097750627755	Lat B	Lat B mv 17_Airyscan Processing	128	1
0.000973557285338146	Lat B	Lat B mv 24_Airyscan Processing	131	1
0.000974686871929321	Heat shock	HS mv 10_Airyscan Processing	93	1
0.000975541565858236	Lat B	Lat B mv 17_Airyscan Processing	128	1
0.000976424600771145	Lat B	Lat B mv 17_Airyscan Processing	128	1
0.000976777275453673	Lat B	Lat B mv 56_Airyscan Processing	148	1
0.000978060021636644	Control	GFP-HDEL mv 29_Airyscan Processing	62	1
0.00097877188625123	Control	GFP-HDEL mv 68_Airyscan Processing	91	1
0.000980787304057121	Control	GFP-HDEL mv 36_Airyscan Processing	66	1
0.000982323157536943	Lat B	Lat B mv 60_Airyscan Processing	150	1
0.0009826783592662	Control	GFP-HDEL mv 51_Airyscan Processing	78	1
0.000984265517863397	Lat B	Lat B mv 60_Airyscan Processing	150	1
0.000984475930796831	Lat B	Lat B mv 49_Airyscan Processing	143	1
0.000984768043026812	Control	GFP-HDEL mv 59_Airyscan Processing	84	1
0.000985156542562918	Control	GFP-HDEL mv 42_Airyscan Processing	72	1
0.000986143341494817	Lat B	Lat B mv 45_Airyscan Processing	139	1
0.000990378020398678	Control	GFP-HDEL mv 29_Airyscan Processing	62	1
0.000992504824068956	Control	GFP-HDEL mv 36_Airyscan Processing	66	1
0.000993333053447256	Control	GFP-HDEL mv 68_Airyscan Processing	91	1
0.000993652639950876	Heat shock	HS mv 24_Airyscan Processing	105	1
0.000994301108686006	Heat shock	HS mv 2_Airyscan Processing	111	1
0.000994573896432912	Control	GFP-HDEL mv 46_Airyscan Processing	76	1
0.000994637769603764	Heat shock	HS mv 10_Airyscan Processing	93	1
0.000996249899191715	Lat B	Lat B mv 56_Airyscan Processing	148	1
0.000996433314108099	Control	GFP-HDEL mv 67_Airyscan Processing	90	1
0.000997100108329817	Control	GFP-HDEL mv 36_Airyscan Processing	66	1
0.000997971071325203	Control	GFP-HDEL mv 29_Airyscan Processing	62	1
0.000998402098380302	Control	GFP-HDEL mv 67_Airyscan Processing	90	1
0.00099870544051018	Lat B	Lat B mv 49_Airyscan Processing	143	1
0.00099881032447811	Control	GFP-HDEL mv 29_Airyscan Processing	62	1
0.0009989229415948	Control	GFP-HDEL mv 68_Airyscan Processing	91	1
0.000999073231563752	Control	GFP-HDEL mv 67_Airyscan Processing	90	1
0.000999469854161554	RFP-LNP2	RFP-LNP2 mv 68_Airyscan Processing	156	1
0.000999806443912661	Lat B	Lat B mv 49_Airyscan Processing	143	1
0.00100103064607124	Control	GFP-HDEL mv 67_Airyscan Processing	90	1
0.00100203015692565	Lat B	Lat B mv 61_Airyscan Processing	151	1
0.00100461063129349	Control	GFP-HDEL mv 42_Airyscan Processing	72	1
0.00101045721849065	Control	GFP-HDEL mv 18_Airyscan Processing	52	1
0.00101286969739013	Lat B	Lat B mv 49_Airyscan Processing	143	1
0.00101366318954199	Control	GFP-HDEL mv 43_Airyscan Processing	73	1
0.00101415934270501	Control	GFP-HDEL mv 46_Airyscan Processing	76	1
0.0010154485485871	Control	GFP-HDEL mv 43_Airyscan Processing	73	1
0.0010172454273749	Control	GFP-HDEL mv 42_Airyscan Processing	72	1
0.00101818688888921	Lat B	Lat B mv 24_Airyscan Processing	131	1
0.00101883554070271	Control	GFP-HDEL mv 46_Airyscan Processing	76	1
0.00102553278383765	Control	GFP-HDEL mv 42_Airyscan Processing	72	1
0.00102767361338874	Heat shock	HS mv 3_Airyscan Processing	120	1
0.0010285631637772	Control	GFP-HDEL mv 18_Airyscan Processing	52	1
0.00102989013134579	Lat B	Lat B mv 46_Airyscan Processing	140	1
0.00103201464567304	Lat B	Lat B mv 56_Airyscan Processing	148	1
0.00103351184964375	Control	GFP-HDEL mv 43_Airyscan Processing	73	1
0.00103681792020069	Control	GFP-HDEL mv 57_Airyscan Processing	83	1
0.00103989786535966	Control	GFP-HDEL mv 43_Airyscan Processing	73	1
0.00104140147450647	Control	GFP-HDEL mv 13_Airyscan Processing	48	1
0.00104230884751873	Control	GFP-HDEL mv 57_Airyscan Processing	83	1
0.00104309072349669	Control	GFP-HDEL mv 3_Airyscan Processing	69	1
0.00104374749484687	Lat B	Lat B mv 45_Airyscan Processing	139	1
0.00104663149678205	Control	GFP-HDEL mv 57_Airyscan Processing	83	1
0.00104675197929498	Control	GFP-HDEL mv 46_Airyscan Processing	76	1
0.00104687164906223	Heat shock	HS mv 3_Airyscan Processing	120	1
0.00104813899203107	Control	GFP-HDEL mv 18_Airyscan Processing	52	1
0.00104859128810803	Control	GFP-HDEL mv 46_Airyscan Processing	76	1
0.00105110283654511	Heat shock	HS mv 3_Airyscan Processing	120	1
0.00105113282879364	RFP-LNP2	RFP-LNP2 mv 68_Airyscan Processing	156	1
0.00105225616211089	Control	GFP-HDEL mv 57_Airyscan Processing	83	1
0.00105367665797322	Control	GFP-HDEL mv 3_Airyscan Processing	69	1
0.0010541245732428	Control	GFP-HDEL mv 18_Airyscan Processing	52	1
0.00105445521133803	Heat shock	HS mv 3_Airyscan Processing	120	1
0.00105595238588153	Lat B	Lat B mv 46_Airyscan Processing	140	1
0.00105620515709441	Control	GFP-HDEL mv 18_Airyscan Processing	52	1
0.00105625597968959	Control	GFP-HDEL mv 25_Airyscan Processing	59	1
0.00105773535903463	Control	GFP-HDEL mv 45_Airyscan Processing	75	1
0.00106000949027899	Control	GFP-HDEL mv 67_Airyscan Processing	90	1
0.00106054401367513	Heat shock	HS mv 3_Airyscan Processing	120	1
0.00106096917969592	Control	GFP-HDEL mv 3_Airyscan Processing	69	1
0.00106110032895908	Control	GFP-HDEL mv 13_Airyscan Processing	48	1
0.00106112227878105	Control	GFP-HDEL mv 45_Airyscan Processing	75	1
0.0010627329253705	Control	GFP-HDEL mv 16_Airyscan Processing	50	1
0.00106357226349324	Lat B	Lat B mv 46_Airyscan Processing	140	1
0.00106392436517284	Control	GFP-HDEL mv 45_Airyscan Processing	75	1
0.00106615599411269	Control	GFP-HDEL mv 13_Airyscan Processing	48	1
0.00106697273616024	Control	GFP-HDEL mv 40_Airyscan Processing	70	1
0.00106781876680837	Control	GFP-HDEL mv 45_Airyscan Processing	75	1
0.00107079295902434	Lat B	Lat B mv 13_Airyscan Processing	126	1
0.00107174113390483	Control	GFP-HDEL mv 13_Airyscan Processing	48	1
0.00107249049318006	Control	GFP-HDEL mv 45_Airyscan Processing	75	1
0.00107362430315135	Lat B	Lat B mv 13_Airyscan Processing	126	1
0.00107628661120958	Control	GFP-HDEL mv 3_Airyscan Processing	69	1
0.0010764217524331	Lat B	Lat B mv 46_Airyscan Processing	140	1
0.00107761106789167	Heat shock	HS mv 27_Airyscan Processing	108	1
0.00108187995131193	Control	GFP-HDEL mv 3_Airyscan Processing	69	1
0.00108520926047714	Control	GFP-HDEL mv 25_Airyscan Processing	59	1
0.00108528747666742	Control	GFP-HDEL mv 16_Airyscan Processing	50	1
0.00108572198120244	Heat shock	HS mv 27_Airyscan Processing	108	1
0.0010869498447692	Lat B	Lat B mv 40_Airyscan Processing	135	1
0.00108801643161478	Control	GFP-HDEL mv 43_Airyscan Processing	73	1
0.00108958795077434	Control	GFP-HDEL mv 13_Airyscan Processing	48	1
0.00108969125379576	Lat B	Lat B mv 40_Airyscan Processing	135	1
0.00108977725739199	Control	GFP-HDEL mv 16_Airyscan Processing	50	1
0.00109087831252772	Control	GFP-HDEL mv 16_Airyscan Processing	50	1
0.00109094563109321	Lat B	Lat B mv 13_Airyscan Processing	126	1
0.00109136512052679	Lat B	Lat B mv 13_Airyscan Processing	126	1
0.00109201698431627	Heat shock	HS mv 27_Airyscan Processing	108	1
0.0010954654956814	Lat B	Lat B mv 63_Airyscan Processing	153	1
0.00109669531768684	Lat B	Lat B mv 40_Airyscan Processing	135	1
0.00109684005963296	Control	GFP-HDEL mv 40_Airyscan Processing	70	1
0.00109702161218027	Lat B	Lat B mv 13_Airyscan Processing	126	1
0.00109911533172651	Lat B	Lat B mv 40_Airyscan Processing	135	1
0.00110163924038787	Control	GFP-HDEL mv 66_Airyscan Processing	89	1
0.00110337856883053	Lat B	Lat B mv 63_Airyscan Processing	153	1
0.0011039374632239	Control	GFP-HDEL mv 16_Airyscan Processing	50	1
0.00110763735217019	Control	GFP-HDEL mv 50_Airyscan Processing	77	1
0.00110930838059406	Control	GFP-HDEL mv 25_Airyscan Processing	59	1
0.0011102726507641	Control	GFP-HDEL mv 40_Airyscan Processing	70	1
0.00111064836498898	Control	GFP-HDEL mv 50_Airyscan Processing	77	1
0.00111140207656464	Control	GFP-HDEL mv 25_Airyscan Processing	59	1
0.00111216470524573	RFP-LNP2	RFP-LNP2 mv 68_Airyscan Processing	156	1
0.00111528995137955	Control	GFP-HDEL mv 44_Airyscan Processing	74	1
0.00111553388287918	Lat B	Lat B mv 46_Airyscan Processing	140	1
0.00111578099161478	Control	GFP-HDEL mv 21_Airyscan Processing	55	1
0.00111588005813845	Lat B	Lat B mv 63_Airyscan Processing	153	1
0.00111593974502865	Control	GFP-HDEL mv 50_Airyscan Processing	77	1
0.00111718890174137	Control	GFP-HDEL mv 40_Airyscan Processing	70	1
0.00111922590087284	Control	GFP-HDEL mv 50_Airyscan Processing	77	1
0.00112041463458395	Lat B	Lat B mv 43_Airyscan Processing	138	1
0.00112146327611627	Heat shock	HS mv 27_Airyscan Processing	108	1
0.00112538894804765	Control	GFP-HDEL mv 44_Airyscan Processing	74	1
0.0011271291896876	Control	GFP-HDEL mv 25_Airyscan Processing	59	1
0.0011330500854644	Control	GFP-HDEL mv 66_Airyscan Processing	89	1
0.00113420579792907	Lat B	Lat B mv 59_Airyscan Processing	149	1
0.00113682069365154	Heat shock	HS mv 27_Airyscan Processing	108	1
0.00113696192266642	Lat B	Lat B mv 63_Airyscan Processing	153	1
0.00113701524318345	Control	GFP-HDEL mv 44_Airyscan Processing	74	1
0.00114100090341518	Control	GFP-HDEL mv 44_Airyscan Processing	74	1
0.00114219770212642	Lat B	Lat B mv 59_Airyscan Processing	149	1
0.00114241738820904	Control	GFP-HDEL mv 40_Airyscan Processing	70	1
0.00114404955340251	Lat B	Lat B mv 43_Airyscan Processing	138	1
0.00114572401296771	Lat B	Lat B mv 23_Airyscan Processing	130	1
0.00114909975231651	Control	GFP-HDEL mv 50_Airyscan Processing	77	1
0.00114987279606837	RFP-LNP2	RFP-LNP2 mv 68_Airyscan Processing	156	1
0.00115745554482874	Lat B	Lat B mv 43_Airyscan Processing	138	1
0.00116387741390588	Lat B	Lat B mv 59_Airyscan Processing	149	1
0.00116402154863563	Lat B	Lat B mv 40_Airyscan Processing	135	1
0.00116421159205802	Heat shock	HS mv 26_Airyscan Processing	107	1
0.00116671641344417	Lat B	Lat B mv 23_Airyscan Processing	130	1
0.00117135293639077	Lat B	Lat B mv 63_Airyscan Processing	153	1
0.00117349193871717	Control	GFP-HDEL mv 66_Airyscan Processing	89	1
0.00117404587556731	Heat shock	HS mv 5_Airyscan Processing	122	1
0.00117592049038344	Lat B	Lat B mv 59_Airyscan Processing	149	1
0.0011778782029707	Heat shock	HS mv 26_Airyscan Processing	107	1
0.00118528100610322	Heat shock	HS mv 26_Airyscan Processing	107	1
0.00118647272229244	Lat B	Lat B mv 43_Airyscan Processing	138	1
0.00118779796715032	Control	GFP-HDEL mv 21_Airyscan Processing	55	1
0.00118780482110053	Lat B	Lat B mv 23_Airyscan Processing	130	1
0.00118970490072774	Lat B	Lat B mv 23_Airyscan Processing	130	1
0.00119141913188737	Heat shock	HS mv 5_Airyscan Processing	122	1
0.00119258117971304	Heat shock	HS mv 5_Airyscan Processing	122	1
0.00119476294736231	Control	GFP-HDEL mv 66_Airyscan Processing	89	1
0.00120296253245682	Heat shock	HS mv 5_Airyscan Processing	122	1
0.00120509251873318	Control	GFP-HDEL mv 44_Airyscan Processing	74	1
0.00120737713909318	Heat shock	HS mv 5_Airyscan Processing	122	1
0.00121518263608057	Lat B	Lat B mv 43_Airyscan Processing	138	1
0.00121518872605002	Control	GFP-HDEL mv 66_Airyscan Processing	89	1
0.00121604028133116	Control	GFP-HDEL mv 23_Airyscan Processing	57	1
0.00121893911558119	Heat shock	HS mv 21_Airyscan Processing	102	1
0.00121980704232122	Control	GFP-HDEL mv 23_Airyscan Processing	57	1
0.00122265978802447	Lat B	Lat B mv 14_Airyscan Processing	127	1
0.00122422938102294	Heat shock	HS mv 26_Airyscan Processing	107	1
0.00122746233034442	Lat B	Lat B mv 14_Airyscan Processing	127	1
0.00122819221784173	Lat B	Lat B mv 14_Airyscan Processing	127	1
0.00122841689165697	Control	GFP-HDEL mv 34_Airyscan Processing	64	1
0.00123119191745574	Lat B	Lat B mv 14_Airyscan Processing	127	1
0.00123206156748363	Heat shock	HS mv 26_Airyscan Processing	107	1
0.00123222829784934	Control	GFP-HDEL mv 34_Airyscan Processing	64	1
0.00124034556191964	Heat shock	HS mv 21_Airyscan Processing	102	1
0.00124399420429376	Lat B	Lat B mv 59_Airyscan Processing	149	1
0.00124827042714396	Control	GFP-HDEL mv 34_Airyscan Processing	64	1
0.00124860873832528	Control	GFP-HDEL mv 23_Airyscan Processing	57	1
0.00124975528466254	Lat B	Lat B mv 14_Airyscan Processing	127	1
0.00125028121839971	Control	GFP-HDEL mv 23_Airyscan Processing	57	1
0.00125110977744157	Heat shock	HS mv 21_Airyscan Processing	102	1
0.00125243760242476	Heat shock	HS mv 21_Airyscan Processing	102	1
0.0012537563091406	Control	GFP-HDEL mv 34_Airyscan Processing	64	1
0.00126056562783014	Control	GFP-HDEL mv 14_Airyscan Processing	49	1
0.00126427569681707	Control	GFP-HDEL mv 21_Airyscan Processing	55	1
0.0012666850003	Control	GFP-HDEL mv 34_Airyscan Processing	64	1
0.00126742259872376	Control	GFP-HDEL mv 14_Airyscan Processing	49	1
0.00126869910789071	Control	GFP-HDEL mv 23_Airyscan Processing	57	1
0.00127706878484341	Control	GFP-HDEL mv 14_Airyscan Processing	49	1
0.00127762968413192	Lat B	Lat B mv 23_Airyscan Processing	130	1
0.00127891043214659	Control	GFP-HDEL mv 14_Airyscan Processing	49	1
0.00127923530989221	Lat B	Lat B mv 52_Airyscan Processing	145	1
0.00128661203377127	Control	GFP-HDEL mv 21_Airyscan Processing	55	1
0.00128943841476596	Heat shock	HS mv 28_Airyscan Processing	109	1
0.00128994455743936	Heat shock	HS mv 28_Airyscan Processing	109	1
0.00129362236871035	Lat B	Lat B mv 52_Airyscan Processing	145	1
0.00129736050064563	Heat shock	HS mv 21_Airyscan Processing	102	1
0.00129742532831491	Heat shock	HS mv 1_Airyscan Processing	101	1
0.00129873418220053	Lat B	Lat B mv 52_Airyscan Processing	145	1
0.00130194451872869	Heat shock	HS mv 28_Airyscan Processing	109	1
0.001306429376182	Heat shock	HS mv 1_Airyscan Processing	101	1
0.00131113281262847	Heat shock	HS mv 25_Airyscan Processing	106	1
0.00131284539072176	Control	GFP-HDEL mv 63_Airyscan Processing	87	1
0.00131410234036187	Heat shock	HS mv 25_Airyscan Processing	106	1
0.00131595295327726	Control	GFP-HDEL mv 21_Airyscan Processing	55	1
0.00131785699993676	Control	GFP-HDEL mv 63_Airyscan Processing	87	1
0.00131791079108658	Lat B	Lat B mv 52_Airyscan Processing	145	1
0.00132065183318329	Heat shock	HS mv 1_Airyscan Processing	101	1
0.00132119193112454	Heat shock	HS mv 28_Airyscan Processing	109	1
0.00132687842884534	Heat shock	HS mv 25_Airyscan Processing	106	1
0.00132821646453206	Heat shock	HS mv 1_Airyscan Processing	101	1
0.0013283189429294	Heat shock	HS mv 28_Airyscan Processing	109	1
0.00133068367728953	Control	GFP-HDEL mv 69_Airyscan Processing	92	1
0.00134317471918624	Heat shock	HS mv 25_Airyscan Processing	106	1
0.00134405020972577	Lat B	Lat B mv 52_Airyscan Processing	145	1
0.00135826995408473	Control	GFP-HDEL mv 69_Airyscan Processing	92	1
0.00136106767179317	Control	GFP-HDEL mv 69_Airyscan Processing	92	1
0.00136453606122846	Heat shock	HS mv 25_Airyscan Processing	106	1
0.00137088923707278	Control	GFP-HDEL mv 17_Airyscan Processing	51	1
0.00137514815692704	Control	GFP-HDEL mv 22_Airyscan Processing	56	1
0.0013772723067925	Heat shock	HS mv 1_Airyscan Processing	101	1
0.00138027409840842	Control	GFP-HDEL mv 14_Airyscan Processing	49	1
0.00138906651012517	Lat B	Lat B mv 62_Airyscan Processing	152	1
0.00139012664056104	Control	GFP-HDEL mv 22_Airyscan Processing	56	1
0.00139056349397612	Control	GFP-HDEL mv 69_Airyscan Processing	92	1
0.00139658089123348	Lat B	Lat B mv 62_Airyscan Processing	152	1
0.00139924773460373	Control	GFP-HDEL mv 22_Airyscan Processing	56	1
0.00140157064909172	Heat shock	HS mv 34_Airyscan Processing	116	1
0.00141104585348815	Control	GFP-HDEL mv 17_Airyscan Processing	51	1
0.00141297935123545	Lat B	Lat B mv 62_Airyscan Processing	152	1
0.00141996199333685	Lat B	Lat B mv 62_Airyscan Processing	152	1
0.00142136834088006	Control	GFP-HDEL mv 69_Airyscan Processing	92	1
0.00142587258594868	Control	GFP-HDEL mv 22_Airyscan Processing	56	1
0.00142708488181954	Heat shock	HS mv 34_Airyscan Processing	116	1
0.00143005536303665	Heat shock	HS mv 34_Airyscan Processing	116	1
0.00143161524248315	Lat B	Lat B mv 62_Airyscan Processing	152	1
0.00143175560114357	Control	GFP-HDEL mv 22_Airyscan Processing	56	1
0.00143461866340404	Control	GFP-HDEL mv 63_Airyscan Processing	87	1
0.0014404183630062	Control	GFP-HDEL mv 63_Airyscan Processing	87	1
0.00144473675407781	Heat shock	HS mv 34_Airyscan Processing	116	1
0.00145252956931644	Control	GFP-HDEL mv 63_Airyscan Processing	87	1
0.0014663081044341	Control	GFP-HDEL mv 17_Airyscan Processing	51	1
0.00147500003984525	Heat shock	HS mv 34_Airyscan Processing	116	1
0.0014757187692434	Control	GFP-HDEL mv 17_Airyscan Processing	51	1
0.0015371222368919	Heat shock	HS mv 38_Airyscan Processing	119	1
0.00154867537383777	Heat shock	HS mv 38_Airyscan Processing	119	1
0.00155096532690142	Heat shock	HS mv 38_Airyscan Processing	119	1
0.00155292676277857	Heat shock	HS mv 38_Airyscan Processing	119	1
0.00156238773558321	Heat shock	HS mv 38_Airyscan Processing	119	1
0.00161968413383765	Control	GFP-HDEL mv 17_Airyscan Processing	51	1
0.0023078536678752	Control	GFP-HDEL mv 12_Airyscan Processing	47	1
0.00230789296334212	Control	GFP-HDEL mv 12_Airyscan Processing	47	1
0.00233516535625214	Control	GFP-HDEL mv 12_Airyscan Processing	47	1
0.0024188327600502	Control	GFP-HDEL mv 12_Airyscan Processing	47	1
0.00242715627570566	Control	GFP-HDEL mv 12_Airyscan Processing	47	1
0.00739396090561825	Heat shock	HS mv 16_Airyscan Processing	97	1
0.00740140574346334	Heat shock	HS mv 16_Airyscan Processing	97	1
0.00745366935811338	Heat shock	HS mv 16_Airyscan Processing	97	1
0.00749343025887966	Heat shock	HS mv 16_Airyscan Processing	97	1
0.00777089913130975	Heat shock	HS mv 16_Airyscan Processing	97	1
0.0112695397351642	Heat shock	HS mv 13_Airyscan Processing	95	1
0.0115069233480633	Heat shock	HS mv 13_Airyscan Processing	95	1
0.0118164604629907	Heat shock	HS mv 13_Airyscan Processing	95	1
0.0119325005541928	Heat shock	HS mv 13_Airyscan Processing	95	1
0.0122902103596466	Heat shock	HS mv 13_Airyscan Processing	95	1
