# Supplementary material for: Quantitative analysis of plant ER architecture and dynamics
Source: Nat Commun. 2019 Feb 28;10:984. doi: 10.1038/s41467-019-08893-9 (PMC6395764; doi:10.1038/s41467-019-08893-9)
Supplement: Supplementary file 6 — Source Data [file 41467_2019_8893_MOESM6_ESM.zip › Fig 3 - Cisternal texture/cisternal_Correlation.csv]

cisternal_Correlation_all	group	name	file	rep
0.656356948083616	Heat shock	HS mv 16_Airyscan Processing	97	1
0.660028830379508	Heat shock	HS mv 16_Airyscan Processing	97	1
0.660203235968895	Heat shock	HS mv 16_Airyscan Processing	97	1
0.660763230234936	Heat shock	HS mv 16_Airyscan Processing	97	1
0.664530930591258	Heat shock	HS mv 13_Airyscan Processing	95	1
0.6657326105125	Heat shock	HS mv 16_Airyscan Processing	97	1
0.666507125199247	Heat shock	HS mv 13_Airyscan Processing	95	1
0.669848778506112	Heat shock	HS mv 13_Airyscan Processing	95	1
0.674752564282312	Heat shock	HS mv 13_Airyscan Processing	95	1
0.677869715753332	Heat shock	HS mv 13_Airyscan Processing	95	1
0.765252733279076	Control	GFP-HDEL mv 34_Airyscan Processing	64	1
0.768818330232766	Control	GFP-HDEL mv 34_Airyscan Processing	64	1
0.769792072155005	Control	GFP-HDEL mv 34_Airyscan Processing	64	1
0.776243165418248	Control	GFP-HDEL mv 34_Airyscan Processing	64	1
0.776669580605847	Control	GFP-HDEL mv 34_Airyscan Processing	64	1
0.906164452042	RFP-LNP2	RFP-LNP2 mv 87_Airyscan Processing	173	1
0.906318282166999	Control	GFP-HDEL mv 60_Airyscan Processing	85	1
0.906732367121465	Control	GFP-HDEL mv 60_Airyscan Processing	85	1
0.909418972957298	Control	GFP-HDEL mv 60_Airyscan Processing	85	1
0.910129574496547	Control	GFP-HDEL mv 60_Airyscan Processing	85	1
0.911558547305756	Control	GFP-HDEL mv 60_Airyscan Processing	85	1
0.926228808603219	Heat shock	HS mv 36_Airyscan Processing	118	1
0.928014900147073	Heat shock	HS mv 36_Airyscan Processing	118	1
0.928183439328768	Heat shock	HS mv 36_Airyscan Processing	118	1
0.928191896018109	Heat shock	HS mv 36_Airyscan Processing	118	1
0.928232398803487	Heat shock	HS mv 36_Airyscan Processing	118	1
0.934342314722243	Lat B	Lat B mv 62_Airyscan Processing	152	1
0.934944411676482	Heat shock	HS mv 31_Airyscan Processing	113	1
0.934998630072346	Heat shock	HS mv 6_Airyscan Processing	123	1
0.935153824417958	Heat shock	HS mv 6_Airyscan Processing	123	1
0.93532094217533	Heat shock	HS mv 31_Airyscan Processing	113	1
0.935462384392268	Heat shock	HS mv 6_Airyscan Processing	123	1
0.935720676763402	Lat B	Lat B mv 62_Airyscan Processing	152	1
0.935722677781224	Heat shock	HS mv 6_Airyscan Processing	123	1
0.935808232337962	Lat B	Lat B mv 62_Airyscan Processing	152	1
0.935878048925224	Heat shock	HS mv 31_Airyscan Processing	113	1
0.935984904006037	Heat shock	HS mv 6_Airyscan Processing	123	1
0.936074440304564	Lat B	Lat B mv 62_Airyscan Processing	152	1
0.936384374499999	BFA	BFA mv 4_Airyscan Processing	39	1
0.936488516670927	Heat shock	HS mv 31_Airyscan Processing	113	1
0.936634995305507	Control	GFP-HDEL mv 65_Airyscan Processing	88	1
0.936945679162357	Lat B	Lat B mv 62_Airyscan Processing	152	1
0.937247445450684	Heat shock	HS mv 33_Airyscan Processing	115	1
0.937705678099425	BFA	BFA mv 4_Airyscan Processing	39	1
0.937717513312839	BFA	BFA mv 4_Airyscan Processing	39	1
0.937871525824228	BFA	BFA mv 17_Airyscan Processing	7	1
0.938286660922308	Heat shock	HS mv 31_Airyscan Processing	113	1
0.938498185570385	BFA	BFA mv 4_Airyscan Processing	39	1
0.938825000096104	Heat shock	HS mv 33_Airyscan Processing	115	1
0.939124848903557	BFA	BFA mv 17_Airyscan Processing	7	1
0.939233375625535	Heat shock	HS mv 33_Airyscan Processing	115	1
0.939336796433143	BFA	BFA mv 10_Airyscan Processing	1	1
0.939351490175527	Heat shock	HS mv 28_Airyscan Processing	109	1
0.939458917787664	Heat shock	HS mv 28_Airyscan Processing	109	1
0.939467487192911	Heat shock	HS mv 33_Airyscan Processing	115	1
0.939551326354619	Heat shock	HS mv 28_Airyscan Processing	109	1
0.939773101955541	Heat shock	HS mv 28_Airyscan Processing	109	1
0.939775979493539	BFA	BFA mv 10_Airyscan Processing	1	1
0.93978365836292	Control	GFP-HDEL mv 65_Airyscan Processing	88	1
0.939824512477286	Control	GFP-HDEL mv 65_Airyscan Processing	88	1
0.939961012021063	Heat shock	HS mv 28_Airyscan Processing	109	1
0.940071341159422	BFA	BFA mv 17_Airyscan Processing	7	1
0.940311831853946	BFA	BFA mv 10_Airyscan Processing	1	1
0.940375499861124	Control	GFP-HDEL mv 65_Airyscan Processing	88	1
0.940513677364086	Heat shock	HS mv 33_Airyscan Processing	115	1
0.940654713370496	BFA	BFA mv 40_Airyscan Processing	29	1
0.940834133122571	Control	GFP-HDEL mv 65_Airyscan Processing	88	1
0.940864818948937	BFA	BFA mv 40_Airyscan Processing	29	1
0.941057489651036	BFA	BFA mv 4_Airyscan Processing	39	1
0.941136181738648	BFA	BFA mv 40_Airyscan Processing	29	1
0.941271003041314	Heat shock	HS mv 17_Airyscan Processing	98	1
0.941674916973715	BFA	BFA mv 40_Airyscan Processing	29	1
0.941800444086523	Heat shock	HS mv 17_Airyscan Processing	98	1
0.941830102095675	Heat shock	HS mv 29_Airyscan Processing	110	1
0.942297371098296	BFA	BFA mv 7_Airyscan Processing	43	1
0.942431010017299	BFA	BFA mv 15_Airyscan Processing	5	1
0.942457815172817	Control	GFP-HDEL mv 17_Airyscan Processing	51	1
0.942510104059815	BFA	BFA mv 40_Airyscan Processing	29	1
0.942521234700074	BFA	BFA mv 7_Airyscan Processing	43	1
0.942578484060272	Heat shock	HS mv 27_Airyscan Processing	108	1
0.942607405392331	Heat shock	HS mv 29_Airyscan Processing	110	1
0.94264831419091	Heat shock	HS mv 27_Airyscan Processing	108	1
0.942677940193799	Heat shock	HS mv 27_Airyscan Processing	108	1
0.942837548810366	BFA	BFA mv 15_Airyscan Processing	5	1
0.94302112029022	Heat shock	HS mv 35_Airyscan Processing	117	1
0.943047883750696	Heat shock	HS mv 17_Airyscan Processing	98	1
0.943141294405071	Heat shock	HS mv 29_Airyscan Processing	110	1
0.943154588626831	BFA	BFA mv 15_Airyscan Processing	5	1
0.943239272949324	Control	GFP-HDEL mv 68_Airyscan Processing	91	1
0.943318787950601	Heat shock	HS mv 17_Airyscan Processing	98	1
0.943335355427851	Heat shock	HS mv 27_Airyscan Processing	108	1
0.943341456741266	Heat shock	HS mv 27_Airyscan Processing	108	1
0.943435410536917	Heat shock	HS mv 10_Airyscan Processing	93	1
0.94345872211238	Heat shock	HS mv 30_Airyscan Processing	112	1
0.943489557374313	Heat shock	HS mv 17_Airyscan Processing	98	1
0.943666388497141	BFA	BFA mv 10_Airyscan Processing	1	1
0.943720528731544	BFA	BFA mv 17_Airyscan Processing	7	1
0.943737972872698	BFA	BFA mv 10_Airyscan Processing	1	1
0.943826021463704	BFA	BFA mv 7_Airyscan Processing	43	1
0.943981534390294	Heat shock	HS mv 29_Airyscan Processing	110	1
0.944073032518525	Control	GFP-HDEL mv 68_Airyscan Processing	91	1
0.94429506218569	Heat shock	HS mv 21_Airyscan Processing	102	1
0.944365818823535	Heat shock	HS mv 26_Airyscan Processing	107	1
0.944391126576338	Heat shock	HS mv 30_Airyscan Processing	112	1
0.944444406044413	BFA	BFA mv 7_Airyscan Processing	43	1
0.944459656836858	Heat shock	HS mv 26_Airyscan Processing	107	1
0.944461375728139	Control	GFP-HDEL mv 68_Airyscan Processing	91	1
0.94460004846885	Heat shock	HS mv 29_Airyscan Processing	110	1
0.94460219694775	BFA	BFA mv 21_Airyscan Processing	11	1
0.94461390825526	BFA	BFA mv 42_Airyscan Processing	31	1
0.944670964536474	Heat shock	HS mv 21_Airyscan Processing	102	1
0.944672182251544	Heat shock	HS mv 30_Airyscan Processing	112	1
0.944674936983838	BFA	BFA mv 15_Airyscan Processing	5	1
0.944680756097846	Heat shock	HS mv 21_Airyscan Processing	102	1
0.944720389808317	Heat shock	HS mv 21_Airyscan Processing	102	1
0.944754550037567	Heat shock	HS mv 21_Airyscan Processing	102	1
0.944771002514137	Heat shock	HS mv 10_Airyscan Processing	93	1
0.945013779658833	Heat shock	HS mv 26_Airyscan Processing	107	1
0.945088333731889	Heat shock	HS mv 10_Airyscan Processing	93	1
0.94509649798377	BFA	BFA mv 16_Airyscan Processing	6	1
0.94514457861503	Heat shock	HS mv 10_Airyscan Processing	93	1
0.945202553343746	RFP-LNP2	RFP-LNP2 mv 90_Airyscan Processing	176	1
0.945269027097033	BFA	BFA mv 21_Airyscan Processing	11	1
0.945269902247709	Heat shock	HS mv 26_Airyscan Processing	107	1
0.945278491698742	Heat shock	HS mv 30_Airyscan Processing	112	1
0.945331856570917	Heat shock	HS mv 26_Airyscan Processing	107	1
0.945376420498636	BFA	BFA mv 16_Airyscan Processing	6	1
0.945494388870966	Control	GFP-HDEL mv 54_Airyscan Processing	80	1
0.945499670295913	Control	GFP-HDEL mv 25_Airyscan Processing	59	1
0.945663385238269	Heat shock	HS mv 38_Airyscan Processing	119	1
0.945668660360132	Heat shock	HS mv 30_Airyscan Processing	112	1
0.945679353048018	Heat shock	HS mv 35_Airyscan Processing	117	1
0.945710154863064	Heat shock	HS mv 38_Airyscan Processing	119	1
0.945748913771411	Heat shock	HS mv 11_Airyscan Processing	94	1
0.945810930109817	Heat shock	HS mv 11_Airyscan Processing	94	1
0.945829637036197	Heat shock	HS mv 38_Airyscan Processing	119	1
0.94587853773732	BFA	BFA mv 7_Airyscan Processing	43	1
0.94591294684485	BFA	BFA mv 21_Airyscan Processing	11	1
0.945923151670342	Heat shock	HS mv 22_Airyscan Processing	103	1
0.945928950488147	BFA	BFA mv 15_Airyscan Processing	5	1
0.945940437296414	Heat shock	HS mv 22_Airyscan Processing	103	1
0.945970942285419	BFA	BFA mv 8_Airyscan Processing	44	1
0.946076342934729	BFA	BFA mv 21_Airyscan Processing	11	1
0.946113835260497	Heat shock	HS mv 38_Airyscan Processing	119	1
0.946188355359395	Heat shock	HS mv 22_Airyscan Processing	103	1
0.946202259568435	BFA	BFA mv 16_Airyscan Processing	6	1
0.946247522914235	Control	GFP-HDEL mv 17_Airyscan Processing	51	1
0.946249156472446	Control	GFP-HDEL mv 54_Airyscan Processing	80	1
0.946309022942266	Heat shock	HS mv 10_Airyscan Processing	93	1
0.946380458438122	Heat shock	HS mv 22_Airyscan Processing	103	1
0.946444655472244	Control	GFP-HDEL mv 63_Airyscan Processing	87	1
0.946454203619018	Heat shock	HS mv 32_Airyscan Processing	114	1
0.946462936376827	Heat shock	HS mv 11_Airyscan Processing	94	1
0.946474464834538	BFA	BFA mv 16_Airyscan Processing	6	1
0.946511275572583	BFA	BFA mv 21_Airyscan Processing	11	1
0.946543320129892	BFA	BFA mv 42_Airyscan Processing	31	1
0.946559665271641	Lat B	Lat B mv 60_Airyscan Processing	150	1
0.946576540288363	BFA	BFA mv 17_Airyscan Processing	7	1
0.946597072922964	RFP-LNP2	RFP-LNP2 mv 90_Airyscan Processing	176	1
0.94666183149602	Heat shock	HS mv 22_Airyscan Processing	103	1
0.946689514688607	Control	GFP-HDEL mv 25_Airyscan Processing	59	1
0.946732655865933	BFA	BFA mv 8_Airyscan Processing	44	1
0.946762006863017	BFA	BFA mv 16_Airyscan Processing	6	1
0.946793923264229	Heat shock	HS mv 38_Airyscan Processing	119	1
0.946802120630395	BFA	BFA mv 8_Airyscan Processing	44	1
0.946806532392494	RFP-LNP2	RFP-LNP2 mv 90_Airyscan Processing	176	1
0.946995504402096	Heat shock	HS mv 35_Airyscan Processing	117	1
0.947070700156417	RFP-LNP2	RFP-LNP2 mv 90_Airyscan Processing	176	1
0.947201191651401	Lat B	Lat B mv 60_Airyscan Processing	150	1
0.947300866175451	Heat shock	HS mv 24_Airyscan Processing	105	1
0.947308167570327	Heat shock	HS mv 11_Airyscan Processing	94	1
0.947332344661231	Control	GFP-HDEL mv 63_Airyscan Processing	87	1
0.947364810953654	Control	GFP-HDEL mv 68_Airyscan Processing	91	1
0.947382971451227	Lat B	Lat B mv 60_Airyscan Processing	150	1
0.947413081220862	Heat shock	HS mv 32_Airyscan Processing	114	1
0.94742349213505	Heat shock	HS mv 11_Airyscan Processing	94	1
0.947508344025869	Heat shock	HS mv 24_Airyscan Processing	105	1
0.947529430410138	Heat shock	HS mv 24_Airyscan Processing	105	1
0.947575474956106	Lat B	Lat B mv 60_Airyscan Processing	150	1
0.947707005831776	Heat shock	HS mv 25_Airyscan Processing	106	1
0.947768239710414	RFP-LNP2	RFP-LNP2 mv 90_Airyscan Processing	176	1
0.947998058796684	Lat B	Lat B mv 63_Airyscan Processing	153	1
0.948085067097967	Control	GFP-HDEL mv 68_Airyscan Processing	91	1
0.948123924806865	Heat shock	HS mv 24_Airyscan Processing	105	1
0.948157803501465	Heat shock	HS mv 32_Airyscan Processing	114	1
0.948215192152979	Control	GFP-HDEL mv 25_Airyscan Processing	59	1
0.948306757905212	Heat shock	HS mv 18_Airyscan Processing	99	1
0.948308414909286	BFA	BFA mv 31_Airyscan Processing	21	1
0.948329150267681	Control	GFP-HDEL mv 22_Airyscan Processing	56	1
0.948359382432859	BFA	BFA mv 31_Airyscan Processing	21	1
0.948365368169212	Control	GFP-HDEL mv 25_Airyscan Processing	59	1
0.948380150281668	Lat B	Lat B mv 60_Airyscan Processing	150	1
0.948440359912229	Control	GFP-HDEL mv 25_Airyscan Processing	59	1
0.948484792164891	BFA	BFA mv 27_Airyscan Processing	17	1
0.948542362352951	Lat B	Lat B mv 14_Airyscan Processing	127	1
0.948560150084024	Heat shock	HS mv 18_Airyscan Processing	99	1
0.948583621881957	Heat shock	HS mv 2_Airyscan Processing	111	1
0.948649056597409	Control	GFP-HDEL mv 66_Airyscan Processing	89	1
0.94864931645498	Heat shock	HS mv 35_Airyscan Processing	117	1
0.948677355414743	Heat shock	HS mv 2_Airyscan Processing	111	1
0.948691916950466	Control	GFP-HDEL mv 63_Airyscan Processing	87	1
0.948693286842663	BFA	BFA mv 31_Airyscan Processing	21	1
0.948737265575161	Control	GFP-HDEL mv 54_Airyscan Processing	80	1
0.948746665397381	BFA	BFA mv 31_Airyscan Processing	21	1
0.948753103108155	Lat B	Lat B mv 14_Airyscan Processing	127	1
0.948780015806781	Heat shock	HS mv 32_Airyscan Processing	114	1
0.948780239925724	Heat shock	HS mv 24_Airyscan Processing	105	1
0.948789008952634	RFP-LNP2	RFP-LNP2 mv 82_Airyscan Processing	169	1
0.948795861996549	Heat shock	HS mv 18_Airyscan Processing	99	1
0.948797118689482	BFA	BFA mv 8_Airyscan Processing	44	1
0.948845070388884	Heat shock	HS mv 2_Airyscan Processing	111	1
0.948904436615096	Control	GFP-HDEL mv 50_Airyscan Processing	77	1
0.948928359992239	Control	GFP-HDEL mv 52_Airyscan Processing	79	1
0.948954255976527	Heat shock	HS mv 25_Airyscan Processing	106	1
0.948955482927086	Lat B	Lat B mv 63_Airyscan Processing	153	1
0.948980332141651	Heat shock	HS mv 32_Airyscan Processing	114	1
0.948983294770612	Control	GFP-HDEL mv 22_Airyscan Processing	56	1
0.94905451789361	Heat shock	HS mv 34_Airyscan Processing	116	1
0.949144526992279	Lat B	Lat B mv 63_Airyscan Processing	153	1
0.949152982273163	Heat shock	HS mv 25_Airyscan Processing	106	1
0.949165737953242	Lat B	Lat B mv 14_Airyscan Processing	127	1
0.949175153789994	Lat B	Lat B mv 63_Airyscan Processing	153	1
0.949213913515874	Heat shock	HS mv 18_Airyscan Processing	99	1
0.94924313657137	Heat shock	HS mv 5_Airyscan Processing	122	1
0.949250546142652	Control	GFP-HDEL mv 17_Airyscan Processing	51	1
0.949262794076275	Lat B	Lat B mv 14_Airyscan Processing	127	1
0.949263476750082	BFA	BFA mv 8_Airyscan Processing	44	1
0.949265997281608	BFA	BFA mv 18_Airyscan Processing	8	1
0.94927329135302	Lat B	Lat B mv 14_Airyscan Processing	127	1
0.949299663681971	Heat shock	HS mv 2_Airyscan Processing	111	1
0.949301015102914	Heat shock	HS mv 2_Airyscan Processing	111	1
0.949377657538477	BFA	BFA mv 46_Airyscan Processing	35	1
0.949422739758258	BFA	BFA mv 31_Airyscan Processing	21	1
0.949464864997032	BFA	BFA mv 24_Airyscan Processing	14	1
0.949509818390315	Heat shock	HS mv 34_Airyscan Processing	116	1
0.949513257220482	Control	GFP-HDEL mv 66_Airyscan Processing	89	1
0.949624727279442	Control	GFP-HDEL mv 17_Airyscan Processing	51	1
0.949668806344277	BFA	BFA mv 18_Airyscan Processing	8	1
0.949674941633813	Heat shock	HS mv 18_Airyscan Processing	99	1
0.949715206054844	Control	GFP-HDEL mv 22_Airyscan Processing	56	1
0.94973866764294	BFA	BFA mv 26_Airyscan Processing	16	1
0.949756173940316	Heat shock	HS mv 25_Airyscan Processing	106	1
0.949773140263964	BFA	BFA mv 11_Airyscan Processing	2	1
0.949786351675494	Heat shock	HS mv 25_Airyscan Processing	106	1
0.949811923523606	Control	GFP-HDEL mv 22_Airyscan Processing	56	1
0.949829917416301	Heat shock	HS mv 34_Airyscan Processing	116	1
0.949830859286037	Heat shock	HS mv 5_Airyscan Processing	122	1
0.949901114107596	BFA	BFA mv 26_Airyscan Processing	16	1
0.949932897427935	Heat shock	HS mv 34_Airyscan Processing	116	1
0.950019122614872	Control	GFP-HDEL mv 69_Airyscan Processing	92	1
0.950132850427882	BFA	BFA mv 24_Airyscan Processing	14	1
0.950204466579854	Control	GFP-HDEL mv 50_Airyscan Processing	77	1
0.950325978875926	Control	GFP-HDEL mv 17_Airyscan Processing	51	1
0.950347762910944	BFA	BFA mv 14_Airyscan Processing	4	1
0.95041471729779	Heat shock	HS mv 5_Airyscan Processing	122	1
0.950451313455031	Heat shock	HS mv 5_Airyscan Processing	122	1
0.950480169510212	RFP-LNP2	RFP-LNP2 mv 82_Airyscan Processing	169	1
0.950517622027915	Heat shock	HS mv 5_Airyscan Processing	122	1
0.95057143110073	Heat shock	HS mv 34_Airyscan Processing	116	1
0.950629527981859	BFA	BFA mv 14_Airyscan Processing	4	1
0.950634531519086	RFP-LNP2	RFP-LNP2 mv 82_Airyscan Processing	169	1
0.950657494790154	Control	GFP-HDEL mv 50_Airyscan Processing	77	1
0.950797263563169	BFA	BFA mv 46_Airyscan Processing	35	1
0.950822026591899	Control	GFP-HDEL mv 22_Airyscan Processing	56	1
0.950890712891801	Lat B	Lat B mv 63_Airyscan Processing	153	1
0.951033415595824	Heat shock	HS mv 35_Airyscan Processing	117	1
0.951090014170911	Lat B	Lat B mv 51_Airyscan Processing	144	1
0.951253003616232	Control	GFP-HDEL mv 50_Airyscan Processing	77	1
0.951263911842636	BFA	BFA mv 14_Airyscan Processing	4	1
0.951379239843599	Control	GFP-HDEL mv 19_Airyscan Processing	53	1
0.951417188373375	Control	GFP-HDEL mv 44_Airyscan Processing	74	1
0.951498980633572	BFA	BFA mv 11_Airyscan Processing	2	1
0.951512623800213	Control	GFP-HDEL mv 50_Airyscan Processing	77	1
0.951559281551357	BFA	BFA mv 14_Airyscan Processing	4	1
0.95157798056191	BFA	BFA mv 24_Airyscan Processing	14	1
0.951578600592885	Lat B	Lat B mv 51_Airyscan Processing	144	1
0.951578773395623	Control	GFP-HDEL mv 19_Airyscan Processing	53	1
0.951585834627113	RFP-LNP2	RFP-LNP2 mv 82_Airyscan Processing	169	1
0.951679582245293	Lat B	Lat B mv 51_Airyscan Processing	144	1
0.951744293885763	Control	GFP-HDEL mv 44_Airyscan Processing	74	1
0.951795622098469	BFA	BFA mv 18_Airyscan Processing	8	1
0.951802447366079	Lat B	Lat B mv 51_Airyscan Processing	144	1
0.951857313206252	Control	GFP-HDEL mv 52_Airyscan Processing	79	1
0.951874538251382	BFA	BFA mv 18_Airyscan Processing	8	1
0.951952737297636	BFA	BFA mv 42_Airyscan Processing	31	1
0.951968251074596	BFA	BFA mv 26_Airyscan Processing	16	1
0.951981357546545	BFA	BFA mv 26_Airyscan Processing	16	1
0.952069369453275	Heat shock	HS mv 1_Airyscan Processing	101	1
0.95208014598375	Lat B	Lat B mv 59_Airyscan Processing	149	1
0.952121101960351	Control	GFP-HDEL mv 66_Airyscan Processing	89	1
0.952185262271947	Heat shock	HS mv 1_Airyscan Processing	101	1
0.952203548082542	Heat shock	HS mv 1_Airyscan Processing	101	1
0.952236903671225	BFA	BFA mv 29_Airyscan Processing	19	1
0.952260293810436	Heat shock	HS mv 1_Airyscan Processing	101	1
0.952280741140283	Control	GFP-HDEL mv 63_Airyscan Processing	87	1
0.952335683559238	BFA	BFA mv 34_Airyscan Processing	24	1
0.952337218347764	RFP-LNP2	RFP-LNP2 mv 82_Airyscan Processing	169	1
0.952371715653667	BFA	BFA mv 18_Airyscan Processing	8	1
0.952381572290859	BFA	BFA mv 14_Airyscan Processing	4	1
0.952381906572665	Heat shock	HS mv 1_Airyscan Processing	101	1
0.95238573513932	Control	GFP-HDEL mv 52_Airyscan Processing	79	1
0.952386927271869	Control	GFP-HDEL mv 69_Airyscan Processing	92	1
0.952415826677774	Lat B	Lat B mv 51_Airyscan Processing	144	1
0.9524345589063	BFA	BFA mv 41_Airyscan Processing	30	1
0.952472130677007	Control	GFP-HDEL mv 19_Airyscan Processing	53	1
0.952543708660908	Lat B	Lat B mv 59_Airyscan Processing	149	1
0.952550150705797	BFA	BFA mv 45_Airyscan Processing	34	1
0.952598321543122	Lat B	Lat B mv 54_Airyscan Processing	147	1
0.952626700110916	BFA	BFA mv 24_Airyscan Processing	14	1
0.952660249352952	Control	GFP-HDEL mv 55_Airyscan Processing	81	1
0.95268916788342	BFA	BFA mv 1_Airyscan Processing	9	1
0.952689995916353	BFA	BFA mv 34_Airyscan Processing	24	1
0.952799939393527	Control	GFP-HDEL mv 63_Airyscan Processing	87	1
0.952806534162138	BFA	BFA mv 46_Airyscan Processing	35	1
0.952811053428418	Control	GFP-HDEL mv 19_Airyscan Processing	53	1
0.952824493186551	BFA	BFA mv 41_Airyscan Processing	30	1
0.952865565865897	BFA	BFA mv 29_Airyscan Processing	19	1
0.952901483281981	BFA	BFA mv 34_Airyscan Processing	24	1
0.953007996784424	BFA	BFA mv 1_Airyscan Processing	9	1
0.953013575095726	Heat shock	HS mv 23_Airyscan Processing	104	1
0.953020174851088	Control	GFP-HDEL mv 66_Airyscan Processing	89	1
0.953045735620694	Lat B	Lat B mv 61_Airyscan Processing	151	1
0.95310467368933	BFA	BFA mv 46_Airyscan Processing	35	1
0.953116590187471	Heat shock	HS mv 23_Airyscan Processing	104	1
0.953134456459353	BFA	BFA mv 29_Airyscan Processing	19	1
0.953153279045006	Heat shock	HS mv 23_Airyscan Processing	104	1
0.953172027260457	Control	GFP-HDEL mv 19_Airyscan Processing	53	1
0.953197467844607	BFA	BFA mv 45_Airyscan Processing	34	1
0.953210702662498	Lat B	Lat B mv 17_Airyscan Processing	128	1
0.953231496487376	Heat shock	HS mv 15_Airyscan Processing	96	1
0.953336816504077	BFA	BFA mv 29_Airyscan Processing	19	1
0.953345571282553	Control	GFP-HDEL mv 52_Airyscan Processing	79	1
0.953360201877481	Heat shock	HS mv 15_Airyscan Processing	96	1
0.95336648135635	Lat B	Lat B mv 17_Airyscan Processing	128	1
0.953368065288474	BFA	BFA mv 34_Airyscan Processing	24	1
0.95340642423892	Control	GFP-HDEL mv 54_Airyscan Processing	80	1
0.953524968878497	Lat B	Lat B mv 54_Airyscan Processing	147	1
0.953574884156637	Lat B	Lat B mv 24_Airyscan Processing	131	1
0.953577046107156	Heat shock	HS mv 15_Airyscan Processing	96	1
0.953692667707498	BFA	BFA mv 26_Airyscan Processing	16	1
0.953702136003449	BFA	BFA mv 1_Airyscan Processing	9	1
0.953723533413752	BFA	BFA mv 42_Airyscan Processing	31	1
0.953730366419504	Heat shock	HS mv 15_Airyscan Processing	96	1
0.953762501324661	Heat shock	HS mv 23_Airyscan Processing	104	1
0.953764398268643	RFP-LNP2	RFP-LNP2 mv 79_Airyscan Processing	166	1
0.953772060269485	BFA	BFA mv 29_Airyscan Processing	19	1
0.953799002831424	Lat B	Lat B mv 17_Airyscan Processing	128	1
0.953823055730365	Lat B	Lat B mv 61_Airyscan Processing	151	1
0.953864873225001	BFA	BFA mv 45_Airyscan Processing	34	1
0.95389599186013	Lat B	Lat B mv 54_Airyscan Processing	147	1
0.953896996249382	Control	GFP-HDEL mv 56_Airyscan Processing	82	1
0.953900572158772	BFA	BFA mv 34_Airyscan Processing	24	1
0.953966760471118	Control	GFP-HDEL mv 37_Airyscan Processing	67	1
0.953975735728903	BFA	BFA mv 33_Airyscan Processing	23	1
0.954011910605654	Lat B	Lat B mv 54_Airyscan Processing	147	1
0.954014176580875	BFA	BFA mv 33_Airyscan Processing	23	1
0.954031853543837	BFA	BFA mv 45_Airyscan Processing	34	1
0.954058158423946	Lat B	Lat B mv 59_Airyscan Processing	149	1
0.954077983056549	Control	GFP-HDEL mv 54_Airyscan Processing	80	1
0.954103548465027	Lat B	Lat B mv 54_Airyscan Processing	147	1
0.954111175016868	Control	GFP-HDEL mv 55_Airyscan Processing	81	1
0.954165229488855	Control	GFP-HDEL mv 55_Airyscan Processing	81	1
0.954237374907579	BFA	BFA mv 42_Airyscan Processing	31	1
0.954281070749829	Control	GFP-HDEL mv 69_Airyscan Processing	92	1
0.954289340541618	Control	GFP-HDEL mv 37_Airyscan Processing	67	1
0.954322299770934	Control	GFP-HDEL mv 44_Airyscan Processing	74	1
0.954328410370618	Lat B	Lat B mv 61_Airyscan Processing	151	1
0.95432978947124	Lat B	Lat B mv 48_Airyscan Processing	142	1
0.954332446063837	Control	GFP-HDEL mv 55_Airyscan Processing	81	1
0.954373233948921	BFA	BFA mv 45_Airyscan Processing	34	1
0.954375114034809	Lat B	Lat B mv 17_Airyscan Processing	128	1
0.954377413856019	Heat shock	HS mv 15_Airyscan Processing	96	1
0.954384513558229	Lat B	Lat B mv 49_Airyscan Processing	143	1
0.954394727273139	Control	GFP-HDEL mv 52_Airyscan Processing	79	1
0.954510397497104	Lat B	Lat B mv 17_Airyscan Processing	128	1
0.954516103844858	Lat B	Lat B mv 39_Airyscan Processing	134	1
0.954517185863357	Lat B	Lat B mv 39_Airyscan Processing	134	1
0.954569817377651	Heat shock	HS mv 23_Airyscan Processing	104	1
0.954625983877135	BFA	BFA mv 46_Airyscan Processing	35	1
0.954663464695037	RFP-LNP2	RFP-LNP2 mv 69_Airyscan Processing	157	1
0.954687577956537	Lat B	Lat B mv 59_Airyscan Processing	149	1
0.954720336120402	Lat B	Lat B mv 53_Airyscan Processing	146	1
0.954733552826987	Lat B	Lat B mv 59_Airyscan Processing	149	1
0.95474544396653	Lat B	Lat B mv 49_Airyscan Processing	143	1
0.954773424620106	RFP-LNP2	RFP-LNP2 mv 69_Airyscan Processing	157	1
0.954782710462064	Lat B	Lat B mv 53_Airyscan Processing	146	1
0.954817434792414	Control	GFP-HDEL mv 57_Airyscan Processing	83	1
0.954828507895436	BFA	BFA mv 11_Airyscan Processing	2	1
0.954842088666754	Heat shock	HS mv 4_Airyscan Processing	121	1
0.954862931808038	Lat B	Lat B mv 49_Airyscan Processing	143	1
0.954892147911911	Lat B	Lat B mv 52_Airyscan Processing	145	1
0.954892171153034	Control	GFP-HDEL mv 21_Airyscan Processing	55	1
0.954966440290864	BFA	BFA mv 41_Airyscan Processing	30	1
0.954978414485634	Lat B	Lat B mv 39_Airyscan Processing	134	1
0.954980266967946	Lat B	Lat B mv 49_Airyscan Processing	143	1
0.955039740607168	Control	GFP-HDEL mv 69_Airyscan Processing	92	1
0.955068301111597	Control	GFP-HDEL mv 67_Airyscan Processing	90	1
0.955084391494258	Control	GFP-HDEL mv 37_Airyscan Processing	67	1
0.955094741729176	Lat B	Lat B mv 53_Airyscan Processing	146	1
0.955183942605498	Heat shock	HS mv 3_Airyscan Processing	120	1
0.955186520570093	Control	GFP-HDEL mv 45_Airyscan Processing	75	1
0.955224578025195	BFA	BFA mv 33_Airyscan Processing	23	1
0.955261034974901	Lat B	Lat B mv 53_Airyscan Processing	146	1
0.95532630448744	BFA	BFA mv 13_Airyscan Processing	3	1
0.955336944586433	Lat B	Lat B mv 24_Airyscan Processing	131	1
0.955425338224272	Control	GFP-HDEL mv 67_Airyscan Processing	90	1
0.955440558607379	BFA	BFA mv 1_Airyscan Processing	9	1
0.955447210038946	Lat B	Lat B mv 61_Airyscan Processing	151	1
0.95544733401562	Lat B	Lat B mv 53_Airyscan Processing	146	1
0.955475516632911	BFA	BFA mv 1_Airyscan Processing	9	1
0.955512223917852	Control	GFP-HDEL mv 69_Airyscan Processing	92	1
0.955515757390029	RFP-LNP2	RFP-LNP2 mv 70_Airyscan Processing	158	1
0.955518882901956	BFA	BFA mv 32_Airyscan Processing	22	1
0.955530400137212	Lat B	Lat B mv 61_Airyscan Processing	151	1
0.955564109137169	Lat B	Lat B mv 48_Airyscan Processing	142	1
0.955598346526514	BFA	BFA mv 11_Airyscan Processing	2	1
0.955604474542513	Heat shock	HS mv 3_Airyscan Processing	120	1
0.955625549496537	Control	GFP-HDEL mv 37_Airyscan Processing	67	1
0.955645150219631	BFA	BFA mv 33_Airyscan Processing	23	1
0.955656252888732	Lat B	Lat B mv 48_Airyscan Processing	142	1
0.95570751921755	BFA	BFA mv 32_Airyscan Processing	22	1
0.955729366749881	Lat B	Lat B mv 52_Airyscan Processing	145	1
0.955729523593813	Lat B	Lat B mv 24_Airyscan Processing	131	1
0.955742075039692	BFA	BFA mv 32_Airyscan Processing	22	1
0.955786903182529	RFP-LNP2	RFP-LNP2 mv 68_Airyscan Processing	156	1
0.955823822468364	Lat B	Lat B mv 48_Airyscan Processing	142	1
0.955860200786743	BFA	BFA mv 41_Airyscan Processing	30	1
0.955872637451533	Lat B	Lat B mv 48_Airyscan Processing	142	1
0.955878294586699	Control	GFP-HDEL mv 37_Airyscan Processing	67	1
0.955900908210009	BFA	BFA mv 13_Airyscan Processing	3	1
0.955972831612918	Lat B	Lat B mv 52_Airyscan Processing	145	1
0.955993348895112	BFA	BFA mv 24_Airyscan Processing	14	1
0.956136453809677	Lat B	Lat B mv 39_Airyscan Processing	134	1
0.956158789430215	BFA	BFA mv 30_Airyscan Processing	20	1
0.956221007107682	Control	GFP-HDEL mv 45_Airyscan Processing	75	1
0.956222141454476	Lat B	Lat B mv 52_Airyscan Processing	145	1
0.956225665157577	Lat B	Lat B mv 24_Airyscan Processing	131	1
0.956234996717159	BFA	BFA mv 11_Airyscan Processing	2	1
0.956269168241768	RFP-LNP2	RFP-LNP2 mv 68_Airyscan Processing	156	1
0.956389669137119	Control	GFP-HDEL mv 67_Airyscan Processing	90	1
0.956393761889683	BFA	BFA mv 32_Airyscan Processing	22	1
0.956514671815576	BFA	BFA mv 27_Airyscan Processing	17	1
0.956531215767312	BFA	BFA mv 33_Airyscan Processing	23	1
0.95658051269207	BFA	BFA mv 30_Airyscan Processing	20	1
0.956592980945198	Heat shock	HS mv 3_Airyscan Processing	120	1
0.956652733208467	Heat shock	HS mv 4_Airyscan Processing	121	1
0.956679658829561	BFA	BFA mv 13_Airyscan Processing	3	1
0.956790810466874	Heat shock	HS mv 3_Airyscan Processing	120	1
0.956843482668655	Control	GFP-HDEL mv 44_Airyscan Processing	74	1
0.956851249953531	Heat shock	HS mv 3_Airyscan Processing	120	1
0.956889879605368	BFA	BFA mv 27_Airyscan Processing	17	1
0.956907032778441	Control	GFP-HDEL mv 23_Airyscan Processing	57	1
0.956995910216905	BFA	BFA mv 36_Airyscan Processing	25	1
0.957001392325586	Control	GFP-HDEL mv 44_Airyscan Processing	74	1
0.957002199619478	Lat B	Lat B mv 49_Airyscan Processing	143	1
0.957016663945438	Control	GFP-HDEL mv 21_Airyscan Processing	55	1
0.957082945787167	Control	GFP-HDEL mv 56_Airyscan Processing	82	1
0.957115337697335	BFA	BFA mv 41_Airyscan Processing	30	1
0.957139554414029	BFA	BFA mv 20_Airyscan Processing	10	1
0.957154627801972	RFP-LNP2	RFP-LNP2 mv 69_Airyscan Processing	157	1
0.957155833519343	Lat B	Lat B mv 39_Airyscan Processing	134	1
0.957228302061037	Control	GFP-HDEL mv 67_Airyscan Processing	90	1
0.957229015908281	Control	GFP-HDEL mv 59_Airyscan Processing	84	1
0.95723286088571	Lat B	Lat B mv 45_Airyscan Processing	139	1
0.957268747034552	RFP-LNP2	RFP-LNP2 mv 95_Airyscan Processing	179	1
0.957291518056601	Heat shock	HS mv 4_Airyscan Processing	121	1
0.95732618150552	RFP-LNP2	RFP-LNP2 mv 95_Airyscan Processing	179	1
0.957359478734747	RFP-LNP2	RFP-LNP2 mv 69_Airyscan Processing	157	1
0.957362646369704	Lat B	Lat B mv 24_Airyscan Processing	131	1
0.957362960829101	BFA	BFA mv 36_Airyscan Processing	25	1
0.957394341383036	Lat B	Lat B mv 52_Airyscan Processing	145	1
0.957413534763601	Heat shock	HS mv 4_Airyscan Processing	121	1
0.957456591706967	BFA	BFA mv 32_Airyscan Processing	22	1
0.957461745853114	Control	GFP-HDEL mv 40_Airyscan Processing	70	1
0.957479279135318	Lat B	Lat B mv 13_Airyscan Processing	126	1
0.957480054712146	RFP-LNP2	RFP-LNP2 mv 95_Airyscan Processing	179	1
0.957533882725508	BFA	BFA mv 20_Airyscan Processing	10	1
0.95758073646973	BFA	BFA mv 39_Airyscan Processing	28	1
0.957585740470295	RFP-LNP2	RFP-LNP2 mv 78_Airyscan Processing	165	1
0.957623240645654	Control	GFP-HDEL mv 40_Airyscan Processing	70	1
0.957628973524054	RFP-LNP2	RFP-LNP2 mv 79_Airyscan Processing	166	1
0.957653885794069	RFP-LNP2	RFP-LNP2 mv 88_Airyscan Processing	174	1
0.957696931789495	BFA	BFA mv 39_Airyscan Processing	28	1
0.957706271470425	RFP-LNP2	RFP-LNP2 mv 83_Airyscan Processing	170	1
0.957744139609772	Control	GFP-HDEL mv 66_Airyscan Processing	89	1
0.957747080068077	BFA	BFA mv 30_Airyscan Processing	20	1
0.957798030633198	BFA	BFA mv 13_Airyscan Processing	3	1
0.957822012790178	Control	GFP-HDEL mv 12_Airyscan Processing	47	1
0.957884491353024	Control	GFP-HDEL mv 57_Airyscan Processing	83	1
0.957941736367131	Control	GFP-HDEL mv 45_Airyscan Processing	75	1
0.957944937522056	RFP-LNP2	RFP-LNP2 mv 95_Airyscan Processing	179	1
0.957965301195152	Lat B	Lat B mv 46_Airyscan Processing	140	1
0.958085821961085	RFP-LNP2	RFP-LNP2 mv 68_Airyscan Processing	156	1
0.958120327173643	RFP-LNP2	RFP-LNP2 mv 78_Airyscan Processing	165	1
0.958126943279578	RFP-LNP2	RFP-LNP2 mv 70_Airyscan Processing	158	1
0.958174350477552	BFA	BFA mv 30_Airyscan Processing	20	1
0.958204449982899	BFA	BFA mv 30_Airyscan Processing	20	1
0.95821550763211	Lat B	Lat B mv 13_Airyscan Processing	126	1
0.958218050469209	Control	GFP-HDEL mv 12_Airyscan Processing	47	1
0.958230249149045	BFA	BFA mv 20_Airyscan Processing	10	1
0.958238105595236	Control	GFP-HDEL mv 23_Airyscan Processing	57	1
0.95826287693978	BFA	BFA mv 13_Airyscan Processing	3	1
0.95829609210616	Control	GFP-HDEL mv 45_Airyscan Processing	75	1
0.958382001617131	RFP-LNP2	RFP-LNP2 mv 95_Airyscan Processing	179	1
0.958420094777103	RFP-LNP2	RFP-LNP2 mv 78_Airyscan Processing	165	1
0.958433918457511	Control	GFP-HDEL mv 51_Airyscan Processing	78	1
0.958445532483219	BFA	BFA mv 39_Airyscan Processing	28	1
0.958495495898423	Lat B	Lat B mv 13_Airyscan Processing	126	1
0.958500446177936	Control	GFP-HDEL mv 56_Airyscan Processing	82	1
0.95850753617848	BFA	BFA mv 36_Airyscan Processing	25	1
0.958517719393515	RFP-LNP2	RFP-LNP2 mv 83_Airyscan Processing	170	1
0.958537185730443	Lat B	Lat B mv 56_Airyscan Processing	148	1
0.95854892981033	BFA	BFA mv 20_Airyscan Processing	10	1
0.958566662846696	Lat B	Lat B mv 46_Airyscan Processing	140	1
0.958570067589521	Heat shock	HS mv 4_Airyscan Processing	121	1
0.95857873164972	BFA	BFA mv 36_Airyscan Processing	25	1
0.958603043254095	Control	GFP-HDEL mv 23_Airyscan Processing	57	1
0.958625336699236	RFP-LNP2	RFP-LNP2 mv 88_Airyscan Processing	174	1
0.958629303811179	RFP-LNP2	RFP-LNP2 mv 78_Airyscan Processing	165	1
0.958735066698325	BFA	BFA mv 20_Airyscan Processing	10	1
0.958750275645514	Lat B	Lat B mv 43_Airyscan Processing	138	1
0.958764087563875	Lat B	Lat B mv 43_Airyscan Processing	138	1
0.958772853395535	RFP-LNP2	RFP-LNP2 mv 89_Airyscan Processing	175	1
0.958822444432634	BFA	BFA mv 36_Airyscan Processing	25	1
0.958850275464105	RFP-LNP2	RFP-LNP2 mv 89_Airyscan Processing	175	1
0.95890585351076	Lat B	Lat B mv 46_Airyscan Processing	140	1
0.958942665927073	Lat B	Lat B mv 25_Airyscan Processing	132	1
0.958953394097487	Lat B	Lat B mv 56_Airyscan Processing	148	1
0.958963000182949	BFA	BFA mv 39_Airyscan Processing	28	1
0.958965353156826	Lat B	Lat B mv 40_Airyscan Processing	135	1
0.958971107007175	RFP-LNP2	RFP-LNP2 mv 68_Airyscan Processing	156	1
0.959039467419889	BFA	BFA mv 39_Airyscan Processing	28	1
0.95907067720072	Control	GFP-HDEL mv 57_Airyscan Processing	83	1
0.959121475153105	RFP-LNP2	RFP-LNP2 mv 89_Airyscan Processing	175	1
0.959176981475606	BFA	BFA mv 47_Airyscan Processing	36	1
0.959194387102718	Lat B	Lat B mv 43_Airyscan Processing	138	1
0.959282451301648	BFA	BFA mv 27_Airyscan Processing	17	1
0.959284151758963	BFA	BFA mv 47_Airyscan Processing	36	1
0.959302820877603	RFP-LNP2	RFP-LNP2 mv 80_Airyscan Processing	167	1
0.959323072798302	Lat B	Lat B mv 40_Airyscan Processing	135	1
0.959346257072938	Lat B	Lat B mv 13_Airyscan Processing	126	1
0.959408798382807	BFA	BFA mv 47_Airyscan Processing	36	1
0.959454533957414	Control	GFP-HDEL mv 21_Airyscan Processing	55	1
0.959463473189966	RFP-LNP2	RFP-LNP2 mv 88_Airyscan Processing	174	1
0.959472189076527	Lat B	Lat B mv 45_Airyscan Processing	139	1
0.959478983929344	RFP-LNP2	RFP-LNP2 mv 83_Airyscan Processing	170	1
0.959484373959537	Lat B	Lat B mv 13_Airyscan Processing	126	1
0.95952001563793	RFP-LNP2	RFP-LNP2 mv 88_Airyscan Processing	174	1
0.959528793813014	Lat B	Lat B mv 46_Airyscan Processing	140	1
0.959558360578262	Control	GFP-HDEL mv 51_Airyscan Processing	78	1
0.959564162788857	Control	GFP-HDEL mv 51_Airyscan Processing	78	1
0.959574320190028	Lat B	Lat B mv 46_Airyscan Processing	140	1
0.959584241648516	Lat B	Lat B mv 43_Airyscan Processing	138	1
0.959642964782554	Control	GFP-HDEL mv 56_Airyscan Processing	82	1
0.959678278790197	Lat B	Lat B mv 56_Airyscan Processing	148	1
0.959682125983621	RFP-LNP2	RFP-LNP2 mv 89_Airyscan Processing	175	1
0.959718922734806	RFP-LNP2	RFP-LNP2 mv 69_Airyscan Processing	157	1
0.959785961062689	RFP-LNP2	RFP-LNP2 mv 83_Airyscan Processing	170	1
0.959811053059695	Control	GFP-HDEL mv 45_Airyscan Processing	75	1
0.959958443742649	RFP-LNP2	RFP-LNP2 mv 70_Airyscan Processing	158	1
0.95997556023466	Control	GFP-HDEL mv 23_Airyscan Processing	57	1
0.960023408211556	RFP-LNP2	RFP-LNP2 mv 89_Airyscan Processing	175	1
0.960041722508881	Control	GFP-HDEL mv 56_Airyscan Processing	82	1
0.960076712304706	Lat B	Lat B mv 56_Airyscan Processing	148	1
0.960163716062197	Control	GFP-HDEL mv 12_Airyscan Processing	47	1
0.960179008844046	RFP-LNP2	RFP-LNP2 mv 70_Airyscan Processing	158	1
0.960330063395452	Control	GFP-HDEL mv 36_Airyscan Processing	66	1
0.960344057387128	RFP-LNP2	RFP-LNP2 mv 83_Airyscan Processing	170	1
0.960415891848276	Lat B	Lat B mv 43_Airyscan Processing	138	1
0.960434340493576	Control	GFP-HDEL mv 62_Airyscan Processing	86	1
0.960516049661926	Control	GFP-HDEL mv 23_Airyscan Processing	57	1
0.960555275395393	Lat B	Lat B mv 40_Airyscan Processing	135	1
0.960570983068571	RFP-LNP2	RFP-LNP2 mv 88_Airyscan Processing	174	1
0.960594138474192	Lat B	Lat B mv 45_Airyscan Processing	139	1
0.960617619383039	BFA	BFA mv 47_Airyscan Processing	36	1
0.960667128906004	Control	GFP-HDEL mv 12_Airyscan Processing	47	1
0.960682233938514	Control	GFP-HDEL mv 40_Airyscan Processing	70	1
0.960703387286755	Control	GFP-HDEL mv 67_Airyscan Processing	90	1
0.96070617294781	Control	GFP-HDEL mv 55_Airyscan Processing	81	1
0.960726441255059	BFA	BFA mv 47_Airyscan Processing	36	1
0.96074660370317	Control	GFP-HDEL mv 14_Airyscan Processing	49	1
0.960787290675287	BFA	BFA mv 43_Airyscan Processing	32	1
0.96086052344993	Lat B	Lat B mv 56_Airyscan Processing	148	1
0.960862127694191	Control	GFP-HDEL mv 21_Airyscan Processing	55	1
0.96086473288848	Lat B	Lat B mv 25_Airyscan Processing	132	1
0.960875344838448	RFP-LNP2	RFP-LNP2 mv 81_Airyscan Processing	168	1
0.960877148928243	BFA	BFA mv 5_Airyscan Processing	42	1
0.960880477634339	Lat B	Lat B mv 41_Airyscan Processing	136	1
0.960945248388873	Control	GFP-HDEL mv 36_Airyscan Processing	66	1
0.96101392678499	BFA	BFA mv 38_Airyscan Processing	27	1
0.961024343205425	Control	GFP-HDEL mv 18_Airyscan Processing	52	1
0.961034734297212	Control	GFP-HDEL mv 40_Airyscan Processing	70	1
0.961058261398765	BFA	BFA mv 38_Airyscan Processing	27	1
0.961060178909058	RFP-LNP2	RFP-LNP2 mv 74_Airyscan Processing	162	1
0.961066253797229	Control	GFP-HDEL mv 62_Airyscan Processing	86	1
0.961098544226917	Lat B	Lat B mv 42_Airyscan Processing	137	1
0.961130169557948	Lat B	Lat B mv 40_Airyscan Processing	135	1
0.961216080222592	Lat B	Lat B mv 45_Airyscan Processing	139	1
0.961281046435688	BFA	BFA mv 43_Airyscan Processing	32	1
0.961283449954654	BFA	BFA mv 38_Airyscan Processing	27	1
0.961326738454802	Lat B	Lat B mv 41_Airyscan Processing	136	1
0.961351061361393	RFP-LNP2	RFP-LNP2 mv 81_Airyscan Processing	168	1
0.961366894286031	BFA	BFA mv 43_Airyscan Processing	32	1
0.961451362465432	Control	GFP-HDEL mv 12_Airyscan Processing	47	1
0.961507765006858	RFP-LNP2	RFP-LNP2 mv 74_Airyscan Processing	162	1
0.961515982175555	Control	GFP-HDEL mv 36_Airyscan Processing	66	1
0.961526837621928	Control	GFP-HDEL mv 40_Airyscan Processing	70	1
0.961552168374544	RFP-LNP2	RFP-LNP2 mv 81_Airyscan Processing	168	1
0.961614627716508	RFP-LNP2	RFP-LNP2 mv 74_Airyscan Processing	162	1
0.961635023656739	Lat B	Lat B mv 23_Airyscan Processing	130	1
0.961670598533156	BFA	BFA mv 43_Airyscan Processing	32	1
0.961727355659398	BFA	BFA mv 27_Airyscan Processing	17	1
0.961752785711471	BFA	BFA mv 43_Airyscan Processing	32	1
0.96176932517322	RFP-LNP2	RFP-LNP2 mv 92_Airyscan Processing	177	1
0.961805879195526	BFA	BFA mv 38_Airyscan Processing	27	1
0.961847557836408	Control	GFP-HDEL mv 14_Airyscan Processing	49	1
0.961864642591808	Lat B	Lat B mv 45_Airyscan Processing	139	1
0.961871419868087	RFP-LNP2	RFP-LNP2 mv 78_Airyscan Processing	165	1
0.961896846194833	BFA	BFA mv 5_Airyscan Processing	42	1
0.961908709060356	RFP-LNP2	RFP-LNP2 mv 81_Airyscan Processing	168	1
0.961975330835383	Control	GFP-HDEL mv 59_Airyscan Processing	84	1
0.962009153717394	RFP-LNP2	RFP-LNP2 mv 68_Airyscan Processing	156	1
0.962009314342459	RFP-LNP2	RFP-LNP2 mv 74_Airyscan Processing	162	1
0.962028061256887	RFP-LNP2	RFP-LNP2 mv 80_Airyscan Processing	167	1
0.962063730533646	BFA	BFA mv 5_Airyscan Processing	42	1
0.962069645707022	BFA	BFA mv 38_Airyscan Processing	27	1
0.962087623991315	BFA	BFA mv 5_Airyscan Processing	42	1
0.962104683058182	Lat B	Lat B mv 42_Airyscan Processing	137	1
0.962115955001515	Control	GFP-HDEL mv 13_Airyscan Processing	48	1
0.962154324100032	Control	GFP-HDEL mv 43_Airyscan Processing	73	1
0.962158347467236	Lat B	Lat B mv 19_Airyscan Processing	129	1
0.962183774983968	RFP-LNP2	RFP-LNP2 mv 81_Airyscan Processing	168	1
0.962199237679256	Lat B	Lat B mv 19_Airyscan Processing	129	1
0.962256403661416	RFP-LNP2	RFP-LNP2 mv 74_Airyscan Processing	162	1
0.962311252167792	Control	GFP-HDEL mv 14_Airyscan Processing	49	1
0.962354480468507	BFA	BFA mv 44_Airyscan Processing	33	1
0.962382220254011	Control	GFP-HDEL mv 42_Airyscan Processing	72	1
0.962388198989791	Lat B	Lat B mv 40_Airyscan Processing	135	1
0.962450883753437	Control	GFP-HDEL mv 57_Airyscan Processing	83	1
0.962458945160964	Lat B	Lat B mv 41_Airyscan Processing	136	1
0.962501870594541	Lat B	Lat B mv 42_Airyscan Processing	137	1
0.962541990578142	Lat B	Lat B mv 42_Airyscan Processing	137	1
0.962582274102724	RFP-LNP2	RFP-LNP2 mv 80_Airyscan Processing	167	1
0.962607936167833	Control	GFP-HDEL mv 43_Airyscan Processing	73	1
0.962641312982007	RFP-LNP2	RFP-LNP2 mv 80_Airyscan Processing	167	1
0.962671752513163	Control	GFP-HDEL mv 41_Airyscan Processing	71	1
0.962734030010393	BFA	BFA mv 44_Airyscan Processing	33	1
0.962768169211265	Control	GFP-HDEL mv 18_Airyscan Processing	52	1
0.962772900555284	RFP-LNP2	RFP-LNP2 mv 80_Airyscan Processing	167	1
0.962790635622061	BFA	BFA mv 44_Airyscan Processing	33	1
0.962833979364949	Control	GFP-HDEL mv 46_Airyscan Processing	76	1
0.962835632607624	Control	GFP-HDEL mv 41_Airyscan Processing	71	1
0.962899225348073	Control	GFP-HDEL mv 59_Airyscan Processing	84	1
0.962941863963913	Lat B	Lat B mv 19_Airyscan Processing	129	1
0.962973358465279	Control	GFP-HDEL mv 13_Airyscan Processing	48	1
0.963015143276647	Lat B	Lat B mv 19_Airyscan Processing	129	1
0.963034397439731	Control	GFP-HDEL mv 24_Airyscan Processing	58	1
0.963040597964705	Control	GFP-HDEL mv 18_Airyscan Processing	52	1
0.963051901634584	Control	GFP-HDEL mv 36_Airyscan Processing	66	1
0.963108898605617	Control	GFP-HDEL mv 24_Airyscan Processing	58	1
0.963124714593957	RFP-LNP2	RFP-LNP2 mv 79_Airyscan Processing	166	1
0.96315640279301	RFP-LNP2	RFP-LNP2 mv 92_Airyscan Processing	177	1
0.963172592167123	Control	GFP-HDEL mv 46_Airyscan Processing	76	1
0.963181657028649	Control	GFP-HDEL mv 24_Airyscan Processing	58	1
0.963196326698537	Lat B	Lat B mv 19_Airyscan Processing	129	1
0.963300864502667	Control	GFP-HDEL mv 41_Airyscan Processing	71	1
0.963345970281444	BFA	BFA mv 44_Airyscan Processing	33	1
0.963346100402239	Control	GFP-HDEL mv 14_Airyscan Processing	49	1
0.963363850473799	BFA	BFA mv 28_Airyscan Processing	18	1
0.963398109117212	Control	GFP-HDEL mv 13_Airyscan Processing	48	1
0.963422968141427	BFA	BFA mv 28_Airyscan Processing	18	1
0.963425517614825	RFP-LNP2	RFP-LNP2 mv 71_Airyscan Processing	159	1
0.963436673641525	Lat B	Lat B mv 42_Airyscan Processing	137	1
0.963473149323205	Lat B	Lat B mv 25_Airyscan Processing	132	1
0.963502698492448	BFA	BFA mv 5_Airyscan Processing	42	1
0.963570406668021	Control	GFP-HDEL mv 59_Airyscan Processing	84	1
0.963655695190611	Control	GFP-HDEL mv 41_Airyscan Processing	71	1
0.963673499749642	Control	GFP-HDEL mv 43_Airyscan Processing	73	1
0.963690757336098	Control	GFP-HDEL mv 24_Airyscan Processing	58	1
0.963757314343281	Control	GFP-HDEL mv 18_Airyscan Processing	52	1
0.963840983126882	Control	GFP-HDEL mv 18_Airyscan Processing	52	1
0.963891846328279	Control	GFP-HDEL mv 13_Airyscan Processing	48	1
0.963972976779877	Control	GFP-HDEL mv 24_Airyscan Processing	58	1
0.96397565646166	Lat B	Lat B mv 41_Airyscan Processing	136	1
0.964004749497566	Lat B	Lat B mv 25_Airyscan Processing	132	1
0.964040899157225	Control	GFP-HDEL mv 21_Airyscan Processing	55	1
0.964074490278986	BFA	BFA mv 44_Airyscan Processing	33	1
0.964118405268658	Control	GFP-HDEL mv 46_Airyscan Processing	76	1
0.964140240933158	Control	GFP-HDEL mv 28_Airyscan Processing	61	1
0.964228893357392	Control	GFP-HDEL mv 43_Airyscan Processing	73	1
0.964304190903411	RFP-LNP2	RFP-LNP2 mv 92_Airyscan Processing	177	1
0.96431282727329	Control	GFP-HDEL mv 29_Airyscan Processing	62	1
0.964319233204697	RFP-LNP2	RFP-LNP2 mv 70_Airyscan Processing	158	1
0.96434025886597	Control	GFP-HDEL mv 3_Airyscan Processing	69	1
0.964380492987152	Control	GFP-HDEL mv 26_Airyscan Processing	60	1
0.964383402052201	Control	GFP-HDEL mv 42_Airyscan Processing	72	1
0.964427532907171	Control	GFP-HDEL mv 57_Airyscan Processing	83	1
0.964477772802034	BFA	BFA mv 28_Airyscan Processing	18	1
0.964491421661322	Control	GFP-HDEL mv 42_Airyscan Processing	72	1
0.964504305052955	Control	GFP-HDEL mv 3_Airyscan Processing	69	1
0.964525601705349	Lat B	Lat B mv 41_Airyscan Processing	136	1
0.964535786801927	RFP-LNP2	RFP-LNP2 mv 87_Airyscan Processing	173	1
0.96454135654965	Control	GFP-HDEL mv 35_Airyscan Processing	65	1
0.964561420062505	Heat shock	HS mv 8_Airyscan Processing	124	1
0.96456989172166	Lat B	Lat B mv 23_Airyscan Processing	130	1
0.964591517928599	Control	GFP-HDEL mv 36_Airyscan Processing	66	1
0.964647050861612	Control	GFP-HDEL mv 14_Airyscan Processing	49	1
0.964666291345255	Lat B	Lat B mv 23_Airyscan Processing	130	1
0.964683299758612	Control	GFP-HDEL mv 13_Airyscan Processing	48	1
0.964690819291482	BFA	BFA mv 25_Airyscan Processing	15	1
0.964745804930657	Lat B	Lat B mv 23_Airyscan Processing	130	1
0.964952219166178	BFA	BFA mv 28_Airyscan Processing	18	1
0.964991337505786	Control	GFP-HDEL mv 29_Airyscan Processing	62	1
0.96506576780391	BFA	BFA mv 23_Airyscan Processing	13	1
0.965072062131941	Heat shock	HS mv 8_Airyscan Processing	124	1
0.965135086048342	Control	GFP-HDEL mv 42_Airyscan Processing	72	1
0.96513701385925	Control	GFP-HDEL mv 59_Airyscan Processing	84	1
0.965163502845514	Control	GFP-HDEL mv 33_Airyscan Processing	63	1
0.965244800800909	BFA	BFA mv 23_Airyscan Processing	13	1
0.965245655965989	BFA	BFA mv 9_Airyscan Processing	45	1
0.965257100123955	Control	GFP-HDEL mv 51_Airyscan Processing	78	1
0.965267852535202	Control	GFP-HDEL mv 11_Airyscan Processing	46	1
0.965297864673339	Control	GFP-HDEL mv 28_Airyscan Processing	61	1
0.965346484161325	RFP-LNP2	RFP-LNP2 mv 87_Airyscan Processing	173	1
0.965348348713734	Lat B	Lat B mv 25_Airyscan Processing	132	1
0.965413143504673	Control	GFP-HDEL mv 16_Airyscan Processing	50	1
0.965426175732473	Control	GFP-HDEL mv 3_Airyscan Processing	69	1
0.965426645206678	Control	GFP-HDEL mv 1_Airyscan Processing	54	1
0.965470158884986	RFP-LNP2	RFP-LNP2 mv 93_Airyscan Processing	178	1
0.965497105224326	Heat shock	HS mv 8_Airyscan Processing	124	1
0.965504547827979	Heat shock	HS mv 9_Airyscan Processing	125	1
0.965539293316152	Lat B	Lat B mv 23_Airyscan Processing	130	1
0.965545562022425	Control	GFP-HDEL mv 3_Airyscan Processing	69	1
0.965554341484357	Heat shock	HS mv 9_Airyscan Processing	125	1
0.965555076680519	Control	GFP-HDEL mv 43_Airyscan Processing	73	1
0.965581325166208	RFP-LNP2	RFP-LNP2 mv 87_Airyscan Processing	173	1
0.965584267345049	Control	GFP-HDEL mv 46_Airyscan Processing	76	1
0.965611823500748	BFA	BFA mv 22_Airyscan Processing	12	1
0.965684979071103	Heat shock	HS mv 9_Airyscan Processing	125	1
0.965713006199921	Control	GFP-HDEL mv 1_Airyscan Processing	54	1
0.965726335178841	Control	GFP-HDEL mv 42_Airyscan Processing	72	1
0.965757235562134	RFP-LNP2	RFP-LNP2 mv 72_Airyscan Processing	160	1
0.965759674978807	BFA	BFA mv 23_Airyscan Processing	13	1
0.965848712219461	Control	GFP-HDEL mv 46_Airyscan Processing	76	1
0.965891435592914	Control	GFP-HDEL mv 62_Airyscan Processing	86	1
0.965899339916817	BFA	BFA mv 25_Airyscan Processing	15	1
0.966007125217515	Control	GFP-HDEL mv 41_Airyscan Processing	71	1
0.966025605177664	Lat B	Lat B mv 47_Airyscan Processing	141	1
0.966029415356013	Control	GFP-HDEL mv 62_Airyscan Processing	86	1
0.96606281026382	Lat B	Lat B mv 47_Airyscan Processing	141	1
0.966083123423077	BFA	BFA mv 25_Airyscan Processing	15	1
0.966093359117606	Heat shock	HS mv 9_Airyscan Processing	125	1
0.966100448691672	Control	GFP-HDEL mv 3_Airyscan Processing	69	1
0.966170775724719	Control	GFP-HDEL mv 62_Airyscan Processing	86	1
0.966244822109129	Heat shock	HS mv 19_Airyscan Processing	100	1
0.966246891147416	RFP-LNP2	RFP-LNP2 mv 85_Airyscan Processing	171	1
0.966278623139025	Control	GFP-HDEL mv 16_Airyscan Processing	50	1
0.966302256985116	BFA	BFA mv 25_Airyscan Processing	15	1
0.966325815112626	RFP-LNP2	RFP-LNP2 mv 93_Airyscan Processing	178	1
0.966328915674199	BFA	BFA mv 28_Airyscan Processing	18	1
0.96633637757003	BFA	BFA mv 22_Airyscan Processing	12	1
0.966346103859482	Control	GFP-HDEL mv 1_Airyscan Processing	54	1
0.966385252487111	Control	GFP-HDEL mv 16_Airyscan Processing	50	1
0.966503136958736	RFP-LNP2	RFP-LNP2 mv 77_Airyscan Processing	164	1
0.966534450993262	Control	GFP-HDEL mv 33_Airyscan Processing	63	1
0.966539221730793	BFA	BFA mv 9_Airyscan Processing	45	1
0.966552695168865	RFP-LNP2	RFP-LNP2 mv 98_Airyscan Processing	181	1
0.966574905343337	RFP-LNP2	RFP-LNP2 mv 93_Airyscan Processing	178	1
0.966576119063948	Lat B	Lat B mv 47_Airyscan Processing	141	1
0.966619257991022	Lat B	Lat B mv 38_Airyscan Processing	133	1
0.966624689384483	Heat shock	HS mv 8_Airyscan Processing	124	1
0.966706453447767	RFP-LNP2	RFP-LNP2 mv 72_Airyscan Processing	160	1
0.966721141412762	RFP-LNP2	RFP-LNP2 mv 85_Airyscan Processing	171	1
0.966754577895037	BFA	BFA mv 9_Airyscan Processing	45	1
0.966754580813492	Heat shock	HS mv 19_Airyscan Processing	100	1
0.966857555908574	Control	GFP-HDEL mv 11_Airyscan Processing	46	1
0.966906891931538	Control	GFP-HDEL mv 35_Airyscan Processing	65	1
0.966915930637667	BFA	BFA mv 23_Airyscan Processing	13	1
0.966964265491553	RFP-LNP2	RFP-LNP2 mv 85_Airyscan Processing	171	1
0.967116227702207	Control	GFP-HDEL mv 16_Airyscan Processing	50	1
0.967146742104212	Control	GFP-HDEL mv 35_Airyscan Processing	65	1
0.967148397150946	RFP-LNP2	RFP-LNP2 mv 85_Airyscan Processing	171	1
0.967201856437723	BFA	BFA mv 23_Airyscan Processing	13	1
0.967209416792573	Heat shock	HS mv 9_Airyscan Processing	125	1
0.967214514632667	Control	GFP-HDEL mv 35_Airyscan Processing	65	1
0.967220878591663	Control	GFP-HDEL mv 26_Airyscan Processing	60	1
0.967240126677453	RFP-LNP2	RFP-LNP2 mv 92_Airyscan Processing	177	1
0.967253937667762	RFP-LNP2	RFP-LNP2 mv 96_Airyscan Processing	180	1
0.967287291850399	BFA	BFA mv 37_Airyscan Processing	26	1
0.967319219190518	Control	GFP-HDEL mv 51_Airyscan Processing	78	1
0.967341462358517	Lat B	Lat B mv 47_Airyscan Processing	141	1
0.96741824913719	Lat B	Lat B mv 38_Airyscan Processing	133	1
0.967441945521666	Control	GFP-HDEL mv 16_Airyscan Processing	50	1
0.967472718042948	RFP-LNP2	RFP-LNP2 mv 71_Airyscan Processing	159	1
0.967480825591008	Heat shock	HS mv 19_Airyscan Processing	100	1
0.967493956205583	Heat shock	HS mv 19_Airyscan Processing	100	1
0.967496652151946	RFP-LNP2	RFP-LNP2 mv 85_Airyscan Processing	171	1
0.967535772861126	BFA	BFA mv 37_Airyscan Processing	26	1
0.967564349905798	RFP-LNP2	RFP-LNP2 mv 72_Airyscan Processing	160	1
0.967643424407527	Control	GFP-HDEL mv 33_Airyscan Processing	63	1
0.967673526794765	RFP-LNP2	RFP-LNP2 mv 86_Airyscan Processing	172	1
0.967687716929684	BFA	BFA mv 25_Airyscan Processing	15	1
0.967690896284289	BFA	BFA mv 9_Airyscan Processing	45	1
0.967818782304634	RFP-LNP2	RFP-LNP2 mv 99_Airyscan Processing	182	1
0.967841937977787	RFP-LNP2	RFP-LNP2 mv 72_Airyscan Processing	160	1
0.96785065644487	RFP-LNP2	RFP-LNP2 mv 99_Airyscan Processing	182	1
0.967854165599655	RFP-LNP2	RFP-LNP2 mv 72_Airyscan Processing	160	1
0.96787330604507	RFP-LNP2	RFP-LNP2 mv 10_Airyscan Processing	155	1
0.967897071607577	BFA	BFA mv 22_Airyscan Processing	12	1
0.967924491466618	Lat B	Lat B mv 47_Airyscan Processing	141	1
0.96801307808521	Control	GFP-HDEL mv 28_Airyscan Processing	61	1
0.96803236485869	Heat shock	HS mv 19_Airyscan Processing	100	1
0.968041122003492	RFP-LNP2	RFP-LNP2 mv 99_Airyscan Processing	182	1
0.968118728614486	Control	GFP-HDEL mv 1_Airyscan Processing	54	1
0.968134100931646	RFP-LNP2	RFP-LNP2 mv 10_Airyscan Processing	155	1
0.968158962369855	Control	GFP-HDEL mv 1_Airyscan Processing	54	1
0.968162954116233	Lat B	Lat B mv 38_Airyscan Processing	133	1
0.968182177924112	RFP-LNP2	RFP-LNP2 mv 92_Airyscan Processing	177	1
0.968192415253272	RFP-LNP2	RFP-LNP2 mv 86_Airyscan Processing	172	1
0.968231506662363	Lat B	Lat B mv 38_Airyscan Processing	133	1
0.968232468184457	BFA	BFA mv 9_Airyscan Processing	45	1
0.968235183510616	Control	GFP-HDEL mv 29_Airyscan Processing	62	1
0.96827277930035	RFP-LNP2	RFP-LNP2 mv 87_Airyscan Processing	173	1
0.968365425895369	Control	GFP-HDEL mv 26_Airyscan Processing	60	1
0.968367106358199	Lat B	Lat B mv 38_Airyscan Processing	133	1
0.968383874922107	BFA	BFA mv 22_Airyscan Processing	12	1
0.968428649592411	Control	GFP-HDEL mv 11_Airyscan Processing	46	1
0.968547598767728	RFP-LNP2	RFP-LNP2 mv 86_Airyscan Processing	172	1
0.968562733527409	Control	GFP-HDEL mv 26_Airyscan Processing	60	1
0.968564507313559	Control	GFP-HDEL mv 29_Airyscan Processing	62	1
0.96859398749296	Control	GFP-HDEL mv 33_Airyscan Processing	63	1
0.968785925387775	RFP-LNP2	RFP-LNP2 mv 98_Airyscan Processing	181	1
0.968851826799488	RFP-LNP2	RFP-LNP2 mv 93_Airyscan Processing	178	1
0.969016482463713	BFA	BFA mv 22_Airyscan Processing	12	1
0.969096041723627	Control	GFP-HDEL mv 28_Airyscan Processing	61	1
0.96910422519032	RFP-LNP2	RFP-LNP2 mv 86_Airyscan Processing	172	1
0.969217248575409	RFP-LNP2	RFP-LNP2 mv 10_Airyscan Processing	155	1
0.969243383508004	RFP-LNP2	RFP-LNP2 mv 86_Airyscan Processing	172	1
0.969369456154671	RFP-LNP2	RFP-LNP2 mv 79_Airyscan Processing	166	1
0.969417591193887	RFP-LNP2	RFP-LNP2 mv 93_Airyscan Processing	178	1
0.969487716904728	RFP-LNP2	RFP-LNP2 mv 99_Airyscan Processing	182	1
0.969663993607244	Control	GFP-HDEL mv 33_Airyscan Processing	63	1
0.969751220085336	BFA	BFA mv 50_Airyscan Processing	40	1
0.96976819645339	RFP-LNP2	RFP-LNP2 mv 99_Airyscan Processing	182	1
0.970106093663722	BFA	BFA mv 50_Airyscan Processing	40	1
0.970136363272968	RFP-LNP2	RFP-LNP2 mv 98_Airyscan Processing	181	1
0.970142419228689	Control	GFP-HDEL mv 11_Airyscan Processing	46	1
0.970233656783218	BFA	BFA mv 50_Airyscan Processing	40	1
0.970237549788015	Control	GFP-HDEL mv 28_Airyscan Processing	61	1
0.970304758350232	Control	GFP-HDEL mv 26_Airyscan Processing	60	1
0.970305652389615	BFA	BFA mv 50_Airyscan Processing	40	1
0.97032709511879	BFA	BFA mv 37_Airyscan Processing	26	1
0.970374983161936	BFA	BFA mv 50_Airyscan Processing	40	1
0.970483980752629	RFP-LNP2	RFP-LNP2 mv 71_Airyscan Processing	159	1
0.970491647779815	Control	GFP-HDEL mv 11_Airyscan Processing	46	1
0.970918566259991	BFA	BFA mv 37_Airyscan Processing	26	1
0.97093127989285	BFA	BFA mv 37_Airyscan Processing	26	1
0.971031448706649	RFP-LNP2	RFP-LNP2 mv 76_Airyscan Processing	163	1
0.971054593024716	RFP-LNP2	RFP-LNP2 mv 71_Airyscan Processing	159	1
0.971058101504216	Control	GFP-HDEL mv 35_Airyscan Processing	65	1
0.971063342827619	RFP-LNP2	RFP-LNP2 mv 96_Airyscan Processing	180	1
0.971189335733572	RFP-LNP2	RFP-LNP2 mv 77_Airyscan Processing	164	1
0.971251585359316	Control	GFP-HDEL mv 39_Airyscan Processing	68	1
0.971544424255354	RFP-LNP2	RFP-LNP2 mv 10_Airyscan Processing	155	1
0.971730255874681	RFP-LNP2	RFP-LNP2 mv 98_Airyscan Processing	181	1
0.971782149014307	RFP-LNP2	RFP-LNP2 mv 77_Airyscan Processing	164	1
0.971803457376563	RFP-LNP2	RFP-LNP2 mv 73_Airyscan Processing	161	1
0.971829894501639	RFP-LNP2	RFP-LNP2 mv 76_Airyscan Processing	163	1
0.972006326608289	RFP-LNP2	RFP-LNP2 mv 73_Airyscan Processing	161	1
0.972074053752987	RFP-LNP2	RFP-LNP2 mv 98_Airyscan Processing	181	1
0.972455238230085	Control	GFP-HDEL mv 29_Airyscan Processing	62	1
0.97250908457485	RFP-LNP2	RFP-LNP2 mv 73_Airyscan Processing	161	1
0.972593449932408	RFP-LNP2	RFP-LNP2 mv 73_Airyscan Processing	161	1
0.972702205841539	RFP-LNP2	RFP-LNP2 mv 76_Airyscan Processing	163	1
0.972745921370859	RFP-LNP2	RFP-LNP2 mv 77_Airyscan Processing	164	1
0.972754368455651	RFP-LNP2	RFP-LNP2 mv 76_Airyscan Processing	163	1
0.97296313260819	RFP-LNP2	RFP-LNP2 mv 100_Airyscan Processing	154	1
0.973067328362106	BFA	BFA mv 48_Airyscan Processing	37	1
0.973114035992722	RFP-LNP2	RFP-LNP2 mv 73_Airyscan Processing	161	1
0.973161400217288	RFP-LNP2	RFP-LNP2 mv 96_Airyscan Processing	180	1
0.973163405679094	BFA	BFA mv 48_Airyscan Processing	37	1
0.973283705073423	RFP-LNP2	RFP-LNP2 mv 76_Airyscan Processing	163	1
0.973317840524998	BFA	BFA mv 48_Airyscan Processing	37	1
0.973323914561234	RFP-LNP2	RFP-LNP2 mv 100_Airyscan Processing	154	1
0.973359887142427	Control	GFP-HDEL mv 39_Airyscan Processing	68	1
0.973456278658341	RFP-LNP2	RFP-LNP2 mv 79_Airyscan Processing	166	1
0.973756146117027	RFP-LNP2	RFP-LNP2 mv 71_Airyscan Processing	159	1
0.9740096733477	BFA	BFA mv 48_Airyscan Processing	37	1
0.974026316849946	RFP-LNP2	RFP-LNP2 mv 77_Airyscan Processing	164	1
0.974116147490053	RFP-LNP2	RFP-LNP2 mv 96_Airyscan Processing	180	1
0.974287624362927	RFP-LNP2	RFP-LNP2 mv 10_Airyscan Processing	155	1
0.974552773022728	BFA	BFA mv 48_Airyscan Processing	37	1
0.975523305143036	RFP-LNP2	RFP-LNP2 mv 100_Airyscan Processing	154	1
0.976046942881231	BFA	BFA mv 55_Airyscan Processing	41	1
0.976163908800944	BFA	BFA mv 55_Airyscan Processing	41	1
0.976429151773086	RFP-LNP2	RFP-LNP2 mv 96_Airyscan Processing	180	1
0.97668645558378	BFA	BFA mv 55_Airyscan Processing	41	1
0.976874813888268	BFA	BFA mv 55_Airyscan Processing	41	1
0.977055786936697	RFP-LNP2	RFP-LNP2 mv 100_Airyscan Processing	154	1
0.977505374981262	Control	GFP-HDEL mv 39_Airyscan Processing	68	1
0.977527727678214	RFP-LNP2	RFP-LNP2 mv 100_Airyscan Processing	154	1
0.978001119233949	BFA	BFA mv 55_Airyscan Processing	41	1
0.97862155330816	BFA	BFA mv 49_Airyscan Processing	38	1
0.978699571560452	BFA	BFA mv 49_Airyscan Processing	38	1
0.978879385035655	BFA	BFA mv 49_Airyscan Processing	38	1
0.979211162888875	BFA	BFA mv 49_Airyscan Processing	38	1
0.979255847039297	BFA	BFA mv 49_Airyscan Processing	38	1
0.980348199618153	Control	GFP-HDEL mv 39_Airyscan Processing	68	1
0.98038264501013	Control	GFP-HDEL mv 39_Airyscan Processing	68	1
