# Supplementary material for: Quantitative analysis of plant ER architecture and dynamics
Source: Nat Commun. 2019 Feb 28;10:984. doi: 10.1038/s41467-019-08893-9 (PMC6395764; doi:10.1038/s41467-019-08893-9)
Supplement: Supplementary file 6 — Source Data [file 41467_2019_8893_MOESM6_ESM.zip › Fig 3 - Cisternal texture/cisternal_Energy.csv]

cisternal_Energy_all	group	name	file	rep
0.00662941972287096	Heat shock	HS mv 13_Airyscan Processing	95	1
0.00688991215584586	Heat shock	HS mv 13_Airyscan Processing	95	1
0.00696793503766704	Heat shock	HS mv 13_Airyscan Processing	95	1
0.00701163990148634	Heat shock	HS mv 13_Airyscan Processing	95	1
0.00722071851365388	Heat shock	HS mv 13_Airyscan Processing	95	1
0.0107506904345189	Control	GFP-HDEL mv 12_Airyscan Processing	47	1
0.010911575659927	Control	GFP-HDEL mv 12_Airyscan Processing	47	1
0.0110690785977099	Control	GFP-HDEL mv 12_Airyscan Processing	47	1
0.0111218805336275	Control	GFP-HDEL mv 12_Airyscan Processing	47	1
0.011205634057329	Control	GFP-HDEL mv 12_Airyscan Processing	47	1
0.0118364851376792	Heat shock	HS mv 16_Airyscan Processing	97	1
0.0123264211116656	Heat shock	HS mv 16_Airyscan Processing	97	1
0.0123327557670415	Heat shock	HS mv 16_Airyscan Processing	97	1
0.012340976785217	Heat shock	HS mv 16_Airyscan Processing	97	1
0.0123797619332731	Heat shock	HS mv 16_Airyscan Processing	97	1
0.018556373490853	Control	GFP-HDEL mv 14_Airyscan Processing	49	1
0.0193549678180639	Heat shock	HS mv 38_Airyscan Processing	119	1
0.0195150564503418	Heat shock	HS mv 38_Airyscan Processing	119	1
0.0195198431160668	Heat shock	HS mv 38_Airyscan Processing	119	1
0.0197522309550446	Heat shock	HS mv 38_Airyscan Processing	119	1
0.0198722919376823	Control	GFP-HDEL mv 14_Airyscan Processing	49	1
0.0198821194634997	Heat shock	HS mv 38_Airyscan Processing	119	1
0.0201234090234977	Control	GFP-HDEL mv 17_Airyscan Processing	51	1
0.0202151221686073	Control	GFP-HDEL mv 14_Airyscan Processing	49	1
0.0202778414603334	Control	GFP-HDEL mv 14_Airyscan Processing	49	1
0.020523099512964	Control	GFP-HDEL mv 14_Airyscan Processing	49	1
0.0210213634973171	Control	GFP-HDEL mv 22_Airyscan Processing	56	1
0.0210474991878109	Control	GFP-HDEL mv 63_Airyscan Processing	87	1
0.0212726799237474	Lat B	Lat B mv 23_Airyscan Processing	130	1
0.0214222010779223	Control	GFP-HDEL mv 22_Airyscan Processing	56	1
0.0216408166708857	Control	GFP-HDEL mv 21_Airyscan Processing	55	1
0.021754920581829	Control	GFP-HDEL mv 22_Airyscan Processing	56	1
0.0217604245148232	Lat B	Lat B mv 23_Airyscan Processing	130	1
0.0218030147969488	Control	GFP-HDEL mv 22_Airyscan Processing	56	1
0.0218613596026726	Control	GFP-HDEL mv 22_Airyscan Processing	56	1
0.0218979896317122	Control	GFP-HDEL mv 63_Airyscan Processing	87	1
0.0220070601460835	Control	GFP-HDEL mv 21_Airyscan Processing	55	1
0.0221639897228787	Control	GFP-HDEL mv 63_Airyscan Processing	87	1
0.0224688946719853	Lat B	Lat B mv 23_Airyscan Processing	130	1
0.0225959693886115	Control	GFP-HDEL mv 17_Airyscan Processing	51	1
0.0226548275400981	Control	GFP-HDEL mv 23_Airyscan Processing	57	1
0.02286863866239	Lat B	Lat B mv 23_Airyscan Processing	130	1
0.0229132190879895	Control	GFP-HDEL mv 17_Airyscan Processing	51	1
0.0229510366627124	Control	GFP-HDEL mv 69_Airyscan Processing	92	1
0.0229653479874832	Lat B	Lat B mv 23_Airyscan Processing	130	1
0.023010017699577	Control	GFP-HDEL mv 23_Airyscan Processing	57	1
0.0230162080894811	Control	GFP-HDEL mv 23_Airyscan Processing	57	1
0.0232210815093699	Control	GFP-HDEL mv 17_Airyscan Processing	51	1
0.0235442522534558	Control	GFP-HDEL mv 16_Airyscan Processing	50	1
0.0235625742639861	Heat shock	HS mv 25_Airyscan Processing	106	1
0.0236208420947251	Control	GFP-HDEL mv 23_Airyscan Processing	57	1
0.0236216937167064	Control	GFP-HDEL mv 16_Airyscan Processing	50	1
0.023647657641007	Control	GFP-HDEL mv 63_Airyscan Processing	87	1
0.0237280487926031	Control	GFP-HDEL mv 69_Airyscan Processing	92	1
0.0238531968100304	Control	GFP-HDEL mv 23_Airyscan Processing	57	1
0.0240383951638761	Heat shock	HS mv 25_Airyscan Processing	106	1
0.0240951699914927	Control	GFP-HDEL mv 17_Airyscan Processing	51	1
0.0241517649319091	Control	GFP-HDEL mv 16_Airyscan Processing	50	1
0.0241970025036033	Control	GFP-HDEL mv 16_Airyscan Processing	50	1
0.0242110372970065	Control	GFP-HDEL mv 63_Airyscan Processing	87	1
0.0242208653282105	Heat shock	HS mv 25_Airyscan Processing	106	1
0.0245109224550397	Heat shock	HS mv 25_Airyscan Processing	106	1
0.0245725812661803	Control	GFP-HDEL mv 40_Airyscan Processing	70	1
0.0246185495733008	Control	GFP-HDEL mv 21_Airyscan Processing	55	1
0.0246235724998098	Control	GFP-HDEL mv 69_Airyscan Processing	92	1
0.0246351447990704	Heat shock	HS mv 25_Airyscan Processing	106	1
0.0246431864832265	Control	GFP-HDEL mv 16_Airyscan Processing	50	1
0.0246445701991854	Heat shock	HS mv 1_Airyscan Processing	101	1
0.0246677561396501	Lat B	Lat B mv 52_Airyscan Processing	145	1
0.0247511270976408	Heat shock	HS mv 34_Airyscan Processing	116	1
0.0247828263280591	Control	GFP-HDEL mv 40_Airyscan Processing	70	1
0.0248192963479122	Heat shock	HS mv 21_Airyscan Processing	102	1
0.0248342043115724	Lat B	Lat B mv 52_Airyscan Processing	145	1
0.0248344041311556	Control	GFP-HDEL mv 69_Airyscan Processing	92	1
0.0248368698649049	Control	GFP-HDEL mv 69_Airyscan Processing	92	1
0.024870508751281	Heat shock	HS mv 34_Airyscan Processing	116	1
0.0249315445086769	Control	GFP-HDEL mv 44_Airyscan Processing	74	1
0.0252356814115296	Heat shock	HS mv 34_Airyscan Processing	116	1
0.0253203901651019	Heat shock	HS mv 21_Airyscan Processing	102	1
0.0253878083840002	Heat shock	HS mv 34_Airyscan Processing	116	1
0.0253878635921714	Heat shock	HS mv 1_Airyscan Processing	101	1
0.0254044680440826	Lat B	Lat B mv 52_Airyscan Processing	145	1
0.0254982352761487	Control	GFP-HDEL mv 13_Airyscan Processing	48	1
0.0255123591833416	Heat shock	HS mv 1_Airyscan Processing	101	1
0.0255684520219445	Heat shock	HS mv 21_Airyscan Processing	102	1
0.0256155033549629	Control	GFP-HDEL mv 46_Airyscan Processing	76	1
0.0256247324515974	Control	GFP-HDEL mv 3_Airyscan Processing	69	1
0.0256366213155578	Control	GFP-HDEL mv 40_Airyscan Processing	70	1
0.0257145865301832	Lat B	Lat B mv 52_Airyscan Processing	145	1
0.0257343138890386	Control	GFP-HDEL mv 3_Airyscan Processing	69	1
0.0257518630686028	Control	GFP-HDEL mv 40_Airyscan Processing	70	1
0.0257704955653206	Control	GFP-HDEL mv 46_Airyscan Processing	76	1
0.0258228258423932	Heat shock	HS mv 21_Airyscan Processing	102	1
0.0258522194664505	Heat shock	HS mv 34_Airyscan Processing	116	1
0.0258632216122985	Control	GFP-HDEL mv 3_Airyscan Processing	69	1
0.0258702291147717	Lat B	Lat B mv 43_Airyscan Processing	138	1
0.0258749738624385	Lat B	Lat B mv 59_Airyscan Processing	149	1
0.0260318869647638	Control	GFP-HDEL mv 21_Airyscan Processing	55	1
0.0261755069282077	Heat shock	HS mv 1_Airyscan Processing	101	1
0.0262073538425687	Heat shock	HS mv 1_Airyscan Processing	101	1
0.0263025307853526	Heat shock	HS mv 5_Airyscan Processing	122	1
0.0263319310049218	Control	GFP-HDEL mv 3_Airyscan Processing	69	1
0.0263514738489231	Heat shock	HS mv 21_Airyscan Processing	102	1
0.0264169942009033	Control	GFP-HDEL mv 40_Airyscan Processing	70	1
0.0264284395268783	Lat B	Lat B mv 43_Airyscan Processing	138	1
0.0264357217610764	Control	GFP-HDEL mv 45_Airyscan Processing	75	1
0.0264712060311755	Control	GFP-HDEL mv 13_Airyscan Processing	48	1
0.0265045704213022	Lat B	Lat B mv 52_Airyscan Processing	145	1
0.0265893640177575	Control	GFP-HDEL mv 44_Airyscan Processing	74	1
0.026628025924993	Control	GFP-HDEL mv 44_Airyscan Processing	74	1
0.0266598330502693	Control	GFP-HDEL mv 18_Airyscan Processing	52	1
0.0267339563394622	Control	GFP-HDEL mv 18_Airyscan Processing	52	1
0.02675824882486	Heat shock	HS mv 5_Airyscan Processing	122	1
0.0267752641329271	Control	GFP-HDEL mv 13_Airyscan Processing	48	1
0.0267764413362793	Control	GFP-HDEL mv 13_Airyscan Processing	48	1
0.0267855612682486	Control	GFP-HDEL mv 18_Airyscan Processing	52	1
0.0268775938248764	Control	GFP-HDEL mv 43_Airyscan Processing	73	1
0.0268863579068648	Lat B	Lat B mv 43_Airyscan Processing	138	1
0.0269290319299888	Control	GFP-HDEL mv 3_Airyscan Processing	69	1
0.026948333094249	Control	GFP-HDEL mv 45_Airyscan Processing	75	1
0.0270056309342633	Control	GFP-HDEL mv 46_Airyscan Processing	76	1
0.0270257420737998	Control	GFP-HDEL mv 21_Airyscan Processing	55	1
0.0270473754981024	Control	GFP-HDEL mv 18_Airyscan Processing	52	1
0.027134407612198	Control	GFP-HDEL mv 44_Airyscan Processing	74	1
0.027147597851296	Control	GFP-HDEL mv 29_Airyscan Processing	62	1
0.0271668695247975	Control	GFP-HDEL mv 18_Airyscan Processing	52	1
0.0271811967924174	Lat B	Lat B mv 59_Airyscan Processing	149	1
0.0272171185982873	Heat shock	HS mv 5_Airyscan Processing	122	1
0.0272293295129308	Heat shock	HS mv 5_Airyscan Processing	122	1
0.0273277080807411	Control	GFP-HDEL mv 45_Airyscan Processing	75	1
0.0273421796649893	Heat shock	HS mv 5_Airyscan Processing	122	1
0.027378883394687	Control	GFP-HDEL mv 45_Airyscan Processing	75	1
0.0273869705430164	Lat B	Lat B mv 43_Airyscan Processing	138	1
0.0274120914282659	Control	GFP-HDEL mv 45_Airyscan Processing	75	1
0.0274974320538293	Control	GFP-HDEL mv 13_Airyscan Processing	48	1
0.0275100927778182	Control	GFP-HDEL mv 43_Airyscan Processing	73	1
0.0276024368470677	Control	GFP-HDEL mv 44_Airyscan Processing	74	1
0.0276273001247614	Control	GFP-HDEL mv 29_Airyscan Processing	62	1
0.0276649286980876	Control	GFP-HDEL mv 29_Airyscan Processing	62	1
0.0277906469922441	Control	GFP-HDEL mv 66_Airyscan Processing	89	1
0.027805786948	Control	GFP-HDEL mv 46_Airyscan Processing	76	1
0.0278099198133755	Control	GFP-HDEL mv 43_Airyscan Processing	73	1
0.0278487113265772	Control	GFP-HDEL mv 36_Airyscan Processing	66	1
0.0278649766681761	Control	GFP-HDEL mv 28_Airyscan Processing	61	1
0.0278886160080108	Lat B	Lat B mv 59_Airyscan Processing	149	1
0.0279846770499821	Control	GFP-HDEL mv 42_Airyscan Processing	72	1
0.028020769160302	Heat shock	HS mv 28_Airyscan Processing	109	1
0.0280313255971286	Heat shock	HS mv 28_Airyscan Processing	109	1
0.0280882219788982	Lat B	Lat B mv 43_Airyscan Processing	138	1
0.028099011591058	Control	GFP-HDEL mv 36_Airyscan Processing	66	1
0.0281302554941469	Lat B	Lat B mv 59_Airyscan Processing	149	1
0.0281796401047206	Control	GFP-HDEL mv 36_Airyscan Processing	66	1
0.028203702434128	Lat B	Lat B mv 40_Airyscan Processing	135	1
0.0282104805962899	Control	GFP-HDEL mv 46_Airyscan Processing	76	1
0.0282167592066141	RFP-LNP2	RFP-LNP2 mv 68_Airyscan Processing	156	1
0.0282753037201684	Control	GFP-HDEL mv 43_Airyscan Processing	73	1
0.0283023259256749	Lat B	Lat B mv 46_Airyscan Processing	140	1
0.0283605119530257	Heat shock	HS mv 26_Airyscan Processing	107	1
0.0284370986749337	Heat shock	HS mv 28_Airyscan Processing	109	1
0.0284548510076713	Lat B	Lat B mv 59_Airyscan Processing	149	1
0.0286219981056463	Heat shock	HS mv 28_Airyscan Processing	109	1
0.028662453046293	Control	GFP-HDEL mv 43_Airyscan Processing	73	1
0.0287004813282865	Lat B	Lat B mv 13_Airyscan Processing	126	1
0.0287170966113534	Control	GFP-HDEL mv 42_Airyscan Processing	72	1
0.0287287184169387	Control	GFP-HDEL mv 36_Airyscan Processing	66	1
0.0287823174688562	Control	GFP-HDEL mv 26_Airyscan Processing	60	1
0.0288203559663097	Lat B	Lat B mv 13_Airyscan Processing	126	1
0.0288311874928777	Control	GFP-HDEL mv 25_Airyscan Processing	59	1
0.0288482157771729	Heat shock	HS mv 26_Airyscan Processing	107	1
0.028866071023387	Control	GFP-HDEL mv 25_Airyscan Processing	59	1
0.0288901881072126	Control	GFP-HDEL mv 28_Airyscan Processing	61	1
0.0288967825618689	Lat B	Lat B mv 13_Airyscan Processing	126	1
0.0288985688066197	Heat shock	HS mv 28_Airyscan Processing	109	1
0.0290230942936694	Heat shock	HS mv 3_Airyscan Processing	120	1
0.0291314690127793	Heat shock	HS mv 3_Airyscan Processing	120	1
0.0291463421403418	Control	GFP-HDEL mv 66_Airyscan Processing	89	1
0.0291554766958421	Heat shock	HS mv 3_Airyscan Processing	120	1
0.0291725920604851	Lat B	Lat B mv 13_Airyscan Processing	126	1
0.0292753100972317	Heat shock	HS mv 3_Airyscan Processing	120	1
0.0292901016287617	Control	GFP-HDEL mv 26_Airyscan Processing	60	1
0.0293628967927964	Control	GFP-HDEL mv 26_Airyscan Processing	60	1
0.0293678410706165	Control	GFP-HDEL mv 28_Airyscan Processing	61	1
0.0293843009323202	Lat B	Lat B mv 40_Airyscan Processing	135	1
0.0294229930914773	Control	GFP-HDEL mv 28_Airyscan Processing	61	1
0.0294504787472982	Lat B	Lat B mv 13_Airyscan Processing	126	1
0.0294556076133009	Control	GFP-HDEL mv 41_Airyscan Processing	71	1
0.0295150615805193	Control	GFP-HDEL mv 28_Airyscan Processing	61	1
0.0296388402988667	Lat B	Lat B mv 14_Airyscan Processing	127	1
0.0296472771219921	Control	GFP-HDEL mv 57_Airyscan Processing	83	1
0.0296775872770852	Control	GFP-HDEL mv 50_Airyscan Processing	77	1
0.0296868786335021	Control	GFP-HDEL mv 29_Airyscan Processing	62	1
0.0297044740220938	Control	GFP-HDEL mv 26_Airyscan Processing	60	1
0.0297872698901812	Control	GFP-HDEL mv 11_Airyscan Processing	46	1
0.0298109626586261	Control	GFP-HDEL mv 42_Airyscan Processing	72	1
0.0298245085139165	Control	GFP-HDEL mv 26_Airyscan Processing	60	1
0.0298842772793774	Control	GFP-HDEL mv 42_Airyscan Processing	72	1
0.0298879810099864	Heat shock	HS mv 3_Airyscan Processing	120	1
0.0298903764566185	Heat shock	HS mv 26_Airyscan Processing	107	1
0.0299032552867142	Control	GFP-HDEL mv 57_Airyscan Processing	83	1
0.0299596297586336	Lat B	Lat B mv 46_Airyscan Processing	140	1
0.0299635755741203	Control	GFP-HDEL mv 36_Airyscan Processing	66	1
0.0300115407585192	Heat shock	HS mv 26_Airyscan Processing	107	1
0.0300329884485721	Lat B	Lat B mv 62_Airyscan Processing	152	1
0.0300620101106932	Control	GFP-HDEL mv 51_Airyscan Processing	78	1
0.0301204831834542	Control	GFP-HDEL mv 25_Airyscan Processing	59	1
0.0301494112031259	Control	GFP-HDEL mv 11_Airyscan Processing	46	1
0.0301820504064313	Lat B	Lat B mv 40_Airyscan Processing	135	1
0.0301870668830234	Lat B	Lat B mv 62_Airyscan Processing	152	1
0.0301915093052626	Lat B	Lat B mv 62_Airyscan Processing	152	1
0.030227932008787	Control	GFP-HDEL mv 25_Airyscan Processing	59	1
0.0302860876608309	Lat B	Lat B mv 46_Airyscan Processing	140	1
0.0303742429627117	Control	GFP-HDEL mv 66_Airyscan Processing	89	1
0.0304102446758598	Lat B	Lat B mv 14_Airyscan Processing	127	1
0.0304124178022322	Lat B	Lat B mv 14_Airyscan Processing	127	1
0.0304185781270458	Lat B	Lat B mv 14_Airyscan Processing	127	1
0.0304546519798155	Lat B	Lat B mv 14_Airyscan Processing	127	1
0.0305419683486577	Control	GFP-HDEL mv 41_Airyscan Processing	71	1
0.0305430516563817	Control	GFP-HDEL mv 29_Airyscan Processing	62	1
0.0306112701299296	Lat B	Lat B mv 62_Airyscan Processing	152	1
0.0306802715990251	Heat shock	HS mv 26_Airyscan Processing	107	1
0.0307199083361824	Control	GFP-HDEL mv 66_Airyscan Processing	89	1
0.0307744878336315	Control	GFP-HDEL mv 41_Airyscan Processing	71	1
0.0308112388078524	Control	GFP-HDEL mv 41_Airyscan Processing	71	1
0.0308113131329038	Control	GFP-HDEL mv 11_Airyscan Processing	46	1
0.0308326066732645	Lat B	Lat B mv 46_Airyscan Processing	140	1
0.03091820607892	Control	GFP-HDEL mv 50_Airyscan Processing	77	1
0.0309199354170953	RFP-LNP2	RFP-LNP2 mv 68_Airyscan Processing	156	1
0.0309335957449712	Control	GFP-HDEL mv 50_Airyscan Processing	77	1
0.0309704384041254	Control	GFP-HDEL mv 35_Airyscan Processing	65	1
0.0309721826029989	Lat B	Lat B mv 62_Airyscan Processing	152	1
0.0310312254224243	Lat B	Lat B mv 40_Airyscan Processing	135	1
0.0311017299197133	Control	GFP-HDEL mv 51_Airyscan Processing	78	1
0.031103134223085	Control	GFP-HDEL mv 50_Airyscan Processing	77	1
0.0311497728180464	Control	GFP-HDEL mv 25_Airyscan Processing	59	1
0.0311663089246478	Control	GFP-HDEL mv 42_Airyscan Processing	72	1
0.031188424043505	Control	GFP-HDEL mv 66_Airyscan Processing	89	1
0.031432815504441	Control	GFP-HDEL mv 11_Airyscan Processing	46	1
0.0314660127569367	Control	GFP-HDEL mv 11_Airyscan Processing	46	1
0.0314664934764675	Lat B	Lat B mv 42_Airyscan Processing	137	1
0.0315350457708848	Lat B	Lat B mv 46_Airyscan Processing	140	1
0.0315524904397266	Control	GFP-HDEL mv 51_Airyscan Processing	78	1
0.0317969529788663	Control	GFP-HDEL mv 50_Airyscan Processing	77	1
0.0318015243372354	Control	GFP-HDEL mv 59_Airyscan Processing	84	1
0.0319524734214789	Lat B	Lat B mv 40_Airyscan Processing	135	1
0.0319775122299192	Control	GFP-HDEL mv 1_Airyscan Processing	54	1
0.0321047968222652	Heat shock	HS mv 27_Airyscan Processing	108	1
0.0321391166508067	Lat B	Lat B mv 63_Airyscan Processing	153	1
0.0321413077679446	Heat shock	HS mv 4_Airyscan Processing	121	1
0.0322502275498201	Control	GFP-HDEL mv 1_Airyscan Processing	54	1
0.0322967612937763	Lat B	Lat B mv 49_Airyscan Processing	143	1
0.0323354920385266	Lat B	Lat B mv 49_Airyscan Processing	143	1
0.0323382637603585	Control	GFP-HDEL mv 57_Airyscan Processing	83	1
0.0323519081430057	Lat B	Lat B mv 63_Airyscan Processing	153	1
0.032357454757218	Lat B	Lat B mv 63_Airyscan Processing	153	1
0.032383805785095	Control	GFP-HDEL mv 1_Airyscan Processing	54	1
0.0325138038667615	Control	GFP-HDEL mv 59_Airyscan Processing	84	1
0.0325467150596742	Lat B	Lat B mv 42_Airyscan Processing	137	1
0.0325506678757299	Lat B	Lat B mv 42_Airyscan Processing	137	1
0.0326042375085073	Lat B	Lat B mv 49_Airyscan Processing	143	1
0.0326502975728308	Lat B	Lat B mv 49_Airyscan Processing	143	1
0.0327120582769213	Lat B	Lat B mv 49_Airyscan Processing	143	1
0.032713876563884	Heat shock	HS mv 27_Airyscan Processing	108	1
0.0327243920364659	Heat shock	HS mv 27_Airyscan Processing	108	1
0.0327548880487289	Control	GFP-HDEL mv 41_Airyscan Processing	71	1
0.0328062170760893	Control	GFP-HDEL mv 24_Airyscan Processing	58	1
0.0328268567943656	Lat B	Lat B mv 63_Airyscan Processing	153	1
0.0328372721717251	Lat B	Lat B mv 45_Airyscan Processing	139	1
0.0328949345024867	Control	GFP-HDEL mv 24_Airyscan Processing	58	1
0.0328949429274705	Control	GFP-HDEL mv 51_Airyscan Processing	78	1
0.032901519981703	RFP-LNP2	RFP-LNP2 mv 68_Airyscan Processing	156	1
0.0329027266620837	Heat shock	HS mv 4_Airyscan Processing	121	1
0.0330064657239202	Lat B	Lat B mv 42_Airyscan Processing	137	1
0.0330305130958584	Lat B	Lat B mv 63_Airyscan Processing	153	1
0.0330737312999602	Control	GFP-HDEL mv 57_Airyscan Processing	83	1
0.0330922951591168	Heat shock	HS mv 27_Airyscan Processing	108	1
0.0332395706055971	Lat B	Lat B mv 47_Airyscan Processing	141	1
0.0332591331386408	Heat shock	HS mv 27_Airyscan Processing	108	1
0.0332591823368048	Lat B	Lat B mv 51_Airyscan Processing	144	1
0.0332612061334682	Control	GFP-HDEL mv 1_Airyscan Processing	54	1
0.0332686151292002	Lat B	Lat B mv 17_Airyscan Processing	128	1
0.0333221115044192	Lat B	Lat B mv 17_Airyscan Processing	128	1
0.0333272582598376	Lat B	Lat B mv 51_Airyscan Processing	144	1
0.0334070853853608	Control	GFP-HDEL mv 35_Airyscan Processing	65	1
0.0334128112748504	Heat shock	HS mv 4_Airyscan Processing	121	1
0.0334613000181628	Lat B	Lat B mv 45_Airyscan Processing	139	1
0.033498793563468	Control	GFP-HDEL mv 67_Airyscan Processing	90	1
0.0335125135720729	RFP-LNP2	RFP-LNP2 mv 86_Airyscan Processing	172	1
0.033598294529067	Lat B	Lat B mv 45_Airyscan Processing	139	1
0.0336297812065932	Control	GFP-HDEL mv 24_Airyscan Processing	58	1
0.0336500095951822	Heat shock	HS mv 23_Airyscan Processing	104	1
0.0337029272426418	Lat B	Lat B mv 17_Airyscan Processing	128	1
0.0337694661983535	Lat B	Lat B mv 45_Airyscan Processing	139	1
0.0338065158118467	Lat B	Lat B mv 42_Airyscan Processing	137	1
0.0338488578699743	Heat shock	HS mv 11_Airyscan Processing	94	1
0.0338870693484209	Lat B	Lat B mv 45_Airyscan Processing	139	1
0.033914960570302	Lat B	Lat B mv 61_Airyscan Processing	151	1
0.0339326575074419	Lat B	Lat B mv 51_Airyscan Processing	144	1
0.0339554817565227	Control	GFP-HDEL mv 68_Airyscan Processing	91	1
0.0339749033738281	Heat shock	HS mv 4_Airyscan Processing	121	1
0.0339903783646565	Lat B	Lat B mv 47_Airyscan Processing	141	1
0.0340364919700226	Lat B	Lat B mv 51_Airyscan Processing	144	1
0.034064641859135	Heat shock	HS mv 11_Airyscan Processing	94	1
0.0340935322852461	Lat B	Lat B mv 17_Airyscan Processing	128	1
0.0341528562946319	Heat shock	HS mv 4_Airyscan Processing	121	1
0.03422444317021	Heat shock	HS mv 11_Airyscan Processing	94	1
0.0342374931307769	Lat B	Lat B mv 51_Airyscan Processing	144	1
0.0342443445090207	Heat shock	HS mv 11_Airyscan Processing	94	1
0.0342468760310585	Heat shock	HS mv 11_Airyscan Processing	94	1
0.0343364995708583	Control	GFP-HDEL mv 59_Airyscan Processing	84	1
0.0344140496925981	Heat shock	HS mv 10_Airyscan Processing	93	1
0.0344145869082444	Lat B	Lat B mv 17_Airyscan Processing	128	1
0.0344928851122621	Control	GFP-HDEL mv 24_Airyscan Processing	58	1
0.0345277292531497	Control	GFP-HDEL mv 68_Airyscan Processing	91	1
0.0345728883903594	Lat B	Lat B mv 61_Airyscan Processing	151	1
0.0346092346605066	Lat B	Lat B mv 61_Airyscan Processing	151	1
0.0346444978541242	Lat B	Lat B mv 61_Airyscan Processing	151	1
0.0346453850111224	Lat B	Lat B mv 61_Airyscan Processing	151	1
0.034646835996285	Lat B	Lat B mv 47_Airyscan Processing	141	1
0.0346613028640311	Control	GFP-HDEL mv 1_Airyscan Processing	54	1
0.0346629054365754	Heat shock	HS mv 23_Airyscan Processing	104	1
0.0347665804267916	RFP-LNP2	RFP-LNP2 mv 68_Airyscan Processing	156	1
0.034795612259353	Lat B	Lat B mv 56_Airyscan Processing	148	1
0.0348020305305692	Control	GFP-HDEL mv 68_Airyscan Processing	91	1
0.0348117018782227	RFP-LNP2	RFP-LNP2 mv 93_Airyscan Processing	178	1
0.0348796959680641	Heat shock	HS mv 23_Airyscan Processing	104	1
0.0349363884768414	Control	GFP-HDEL mv 35_Airyscan Processing	65	1
0.0349486419859997	Lat B	Lat B mv 24_Airyscan Processing	131	1
0.0349821311919557	Lat B	Lat B mv 47_Airyscan Processing	141	1
0.0350228478718326	Lat B	Lat B mv 47_Airyscan Processing	141	1
0.0352320852285774	Heat shock	HS mv 10_Airyscan Processing	93	1
0.0353794342494534	Heat shock	HS mv 2_Airyscan Processing	111	1
0.0353839846930141	Heat shock	HS mv 23_Airyscan Processing	104	1
0.0354751098286301	Heat shock	HS mv 10_Airyscan Processing	93	1
0.0355244477744909	Control	GFP-HDEL mv 68_Airyscan Processing	91	1
0.0355891425340364	Control	GFP-HDEL mv 24_Airyscan Processing	58	1
0.0356678548400727	Control	GFP-HDEL mv 67_Airyscan Processing	90	1
0.0359220302635912	Control	GFP-HDEL mv 67_Airyscan Processing	90	1
0.0360545424693046	Heat shock	HS mv 2_Airyscan Processing	111	1
0.0361610677441675	Lat B	Lat B mv 56_Airyscan Processing	148	1
0.0362101013227404	Lat B	Lat B mv 48_Airyscan Processing	142	1
0.0362179386693142	Heat shock	HS mv 2_Airyscan Processing	111	1
0.0362650658384622	Heat shock	HS mv 2_Airyscan Processing	111	1
0.0363116417102745	Heat shock	HS mv 23_Airyscan Processing	104	1
0.0363944746956003	Heat shock	HS mv 2_Airyscan Processing	111	1
0.0364468284632579	Control	GFP-HDEL mv 67_Airyscan Processing	90	1
0.0364621058991375	Heat shock	HS mv 24_Airyscan Processing	105	1
0.0365882546694603	Control	GFP-HDEL mv 68_Airyscan Processing	91	1
0.0365971265635338	Control	GFP-HDEL mv 67_Airyscan Processing	90	1
0.0366307899767392	Lat B	Lat B mv 53_Airyscan Processing	146	1
0.0366338563741922	Lat B	Lat B mv 48_Airyscan Processing	142	1
0.0366424330760141	Control	GFP-HDEL mv 57_Airyscan Processing	83	1
0.0366967336131717	RFP-LNP2	RFP-LNP2 mv 93_Airyscan Processing	178	1
0.0367255351418435	RFP-LNP2	RFP-LNP2 mv 86_Airyscan Processing	172	1
0.0367688706069811	Control	GFP-HDEL mv 19_Airyscan Processing	53	1
0.0367850366728444	Control	GFP-HDEL mv 19_Airyscan Processing	53	1
0.0367907280741353	Heat shock	HS mv 10_Airyscan Processing	93	1
0.0368298526333776	Control	GFP-HDEL mv 59_Airyscan Processing	84	1
0.0368384098442561	Lat B	Lat B mv 24_Airyscan Processing	131	1
0.0368424260283626	Control	GFP-HDEL mv 59_Airyscan Processing	84	1
0.0368765280172106	Heat shock	HS mv 10_Airyscan Processing	93	1
0.0368959108673475	Lat B	Lat B mv 38_Airyscan Processing	133	1
0.0369210685075981	Control	GFP-HDEL mv 51_Airyscan Processing	78	1
0.0369784490807789	Control	GFP-HDEL mv 19_Airyscan Processing	53	1
0.0369903304929737	Control	GFP-HDEL mv 19_Airyscan Processing	53	1
0.0370358039473592	Heat shock	HS mv 24_Airyscan Processing	105	1
0.0370848401315486	Lat B	Lat B mv 53_Airyscan Processing	146	1
0.0371497494728301	Lat B	Lat B mv 48_Airyscan Processing	142	1
0.0372201746006421	Lat B	Lat B mv 53_Airyscan Processing	146	1
0.0372925379130235	Heat shock	HS mv 24_Airyscan Processing	105	1
0.0373136775199929	Lat B	Lat B mv 56_Airyscan Processing	148	1
0.0373405445428762	Control	GFP-HDEL mv 19_Airyscan Processing	53	1
0.0373516107423586	Lat B	Lat B mv 48_Airyscan Processing	142	1
0.0373807930559374	Lat B	Lat B mv 53_Airyscan Processing	146	1
0.037453563748741	Lat B	Lat B mv 48_Airyscan Processing	142	1
0.0374643751372144	Lat B	Lat B mv 53_Airyscan Processing	146	1
0.0374645159253763	Heat shock	HS mv 24_Airyscan Processing	105	1
0.0375280257776381	Lat B	Lat B mv 56_Airyscan Processing	148	1
0.0376382912683654	Heat shock	HS mv 24_Airyscan Processing	105	1
0.0378467262885888	Control	GFP-HDEL mv 35_Airyscan Processing	65	1
0.0378873506073298	Lat B	Lat B mv 41_Airyscan Processing	136	1
0.0379071792805548	Lat B	Lat B mv 24_Airyscan Processing	131	1
0.037992958202073	Control	GFP-HDEL mv 37_Airyscan Processing	67	1
0.0381158313366771	Lat B	Lat B mv 38_Airyscan Processing	133	1
0.0381673855285931	Lat B	Lat B mv 25_Airyscan Processing	132	1
0.0382472991822683	Lat B	Lat B mv 25_Airyscan Processing	132	1
0.0383490724009998	Lat B	Lat B mv 24_Airyscan Processing	131	1
0.0383953329155987	Lat B	Lat B mv 56_Airyscan Processing	148	1
0.0384042444316453	Lat B	Lat B mv 60_Airyscan Processing	150	1
0.0384625285285213	Lat B	Lat B mv 38_Airyscan Processing	133	1
0.0384774177288514	Lat B	Lat B mv 24_Airyscan Processing	131	1
0.0386697587505761	Lat B	Lat B mv 25_Airyscan Processing	132	1
0.0387220682390193	Control	GFP-HDEL mv 37_Airyscan Processing	67	1
0.0387358316467805	RFP-LNP2	RFP-LNP2 mv 68_Airyscan Processing	156	1
0.0387716465329506	Heat shock	HS mv 19_Airyscan Processing	100	1
0.0389014382172398	RFP-LNP2	RFP-LNP2 mv 86_Airyscan Processing	172	1
0.0389269168262326	Lat B	Lat B mv 25_Airyscan Processing	132	1
0.0390644074725842	Heat shock	HS mv 8_Airyscan Processing	124	1
0.0392445111997105	Lat B	Lat B mv 41_Airyscan Processing	136	1
0.0392574312556407	Heat shock	HS mv 8_Airyscan Processing	124	1
0.0392862112590603	Heat shock	HS mv 8_Airyscan Processing	124	1
0.0393053957436265	RFP-LNP2	RFP-LNP2 mv 93_Airyscan Processing	178	1
0.0393105456597294	Control	GFP-HDEL mv 37_Airyscan Processing	67	1
0.0393703818180773	Heat shock	HS mv 8_Airyscan Processing	124	1
0.0394982541188066	BFA	BFA mv 22_Airyscan Processing	12	1
0.0395544500648708	Lat B	Lat B mv 38_Airyscan Processing	133	1
0.0397219079566549	Lat B	Lat B mv 60_Airyscan Processing	150	1
0.0398102645623153	RFP-LNP2	RFP-LNP2 mv 86_Airyscan Processing	172	1
0.0398341499485251	Control	GFP-HDEL mv 37_Airyscan Processing	67	1
0.0398923654618329	Control	GFP-HDEL mv 37_Airyscan Processing	67	1
0.0399048844965937	Control	GFP-HDEL mv 56_Airyscan Processing	82	1
0.0399850933586661	Heat shock	HS mv 19_Airyscan Processing	100	1
0.0400062338814091	RFP-LNP2	RFP-LNP2 mv 93_Airyscan Processing	178	1
0.040018163141234	Lat B	Lat B mv 25_Airyscan Processing	132	1
0.0400518671048432	Control	GFP-HDEL mv 35_Airyscan Processing	65	1
0.0400851922757714	RFP-LNP2	RFP-LNP2 mv 70_Airyscan Processing	158	1
0.0403152465855193	Lat B	Lat B mv 38_Airyscan Processing	133	1
0.0405204445640222	Lat B	Lat B mv 41_Airyscan Processing	136	1
0.0406054515681453	BFA	BFA mv 22_Airyscan Processing	12	1
0.0407177283022571	Lat B	Lat B mv 60_Airyscan Processing	150	1
0.0408868019304087	BFA	BFA mv 22_Airyscan Processing	12	1
0.0410374286244117	Lat B	Lat B mv 41_Airyscan Processing	136	1
0.0410454582042664	Lat B	Lat B mv 60_Airyscan Processing	150	1
0.0410874449990397	Control	GFP-HDEL mv 62_Airyscan Processing	86	1
0.041130402474616	Control	GFP-HDEL mv 56_Airyscan Processing	82	1
0.0411436835584999	BFA	BFA mv 22_Airyscan Processing	12	1
0.0412170500383575	Lat B	Lat B mv 60_Airyscan Processing	150	1
0.0413430165855134	RFP-LNP2	RFP-LNP2 mv 86_Airyscan Processing	172	1
0.0413784730052044	RFP-LNP2	RFP-LNP2 mv 70_Airyscan Processing	158	1
0.0414156204409141	Heat shock	HS mv 30_Airyscan Processing	112	1
0.0414338275890278	Lat B	Lat B mv 41_Airyscan Processing	136	1
0.0414532019723135	RFP-LNP2	RFP-LNP2 mv 98_Airyscan Processing	181	1
0.0416262749135741	RFP-LNP2	RFP-LNP2 mv 77_Airyscan Processing	164	1
0.0417384771903998	Heat shock	HS mv 30_Airyscan Processing	112	1
0.0417524979494692	Heat shock	HS mv 19_Airyscan Processing	100	1
0.0417928414323979	Heat shock	HS mv 30_Airyscan Processing	112	1
0.0418633438878858	RFP-LNP2	RFP-LNP2 mv 98_Airyscan Processing	181	1
0.0419360061677515	Control	GFP-HDEL mv 56_Airyscan Processing	82	1
0.0420242870422473	Heat shock	HS mv 30_Airyscan Processing	112	1
0.042041365313969	BFA	BFA mv 22_Airyscan Processing	12	1
0.0420425475697803	Control	GFP-HDEL mv 62_Airyscan Processing	86	1
0.0421755279422195	Control	GFP-HDEL mv 56_Airyscan Processing	82	1
0.0423702906409388	RFP-LNP2	RFP-LNP2 mv 70_Airyscan Processing	158	1
0.042409858414434	Heat shock	HS mv 30_Airyscan Processing	112	1
0.0424293696542022	Control	GFP-HDEL mv 62_Airyscan Processing	86	1
0.0424560568674841	Heat shock	HS mv 19_Airyscan Processing	100	1
0.042508424580912	Control	GFP-HDEL mv 62_Airyscan Processing	86	1
0.0425487941774361	RFP-LNP2	RFP-LNP2 mv 70_Airyscan Processing	158	1
0.0426891790097488	RFP-LNP2	RFP-LNP2 mv 78_Airyscan Processing	165	1
0.0427768720891199	RFP-LNP2	RFP-LNP2 mv 10_Airyscan Processing	155	1
0.042922386318226	Control	GFP-HDEL mv 62_Airyscan Processing	86	1
0.0429692328490599	RFP-LNP2	RFP-LNP2 mv 93_Airyscan Processing	178	1
0.0433429052729311	Control	GFP-HDEL mv 55_Airyscan Processing	81	1
0.0435017815355246	Control	GFP-HDEL mv 33_Airyscan Processing	63	1
0.0435684298159227	RFP-LNP2	RFP-LNP2 mv 92_Airyscan Processing	177	1
0.0436405875116396	BFA	BFA mv 1_Airyscan Processing	9	1
0.0437510780798002	RFP-LNP2	RFP-LNP2 mv 70_Airyscan Processing	158	1
0.04378176235325	RFP-LNP2	RFP-LNP2 mv 98_Airyscan Processing	181	1
0.0439339232685016	Control	GFP-HDEL mv 55_Airyscan Processing	81	1
0.0442571591861219	Control	GFP-HDEL mv 52_Airyscan Processing	79	1
0.044524843293674	RFP-LNP2	RFP-LNP2 mv 78_Airyscan Processing	165	1
0.0445541330999823	RFP-LNP2	RFP-LNP2 mv 76_Airyscan Processing	163	1
0.0445675875846619	Control	GFP-HDEL mv 56_Airyscan Processing	82	1
0.0450293204798314	Heat shock	HS mv 17_Airyscan Processing	98	1
0.0453769791124944	Heat shock	HS mv 17_Airyscan Processing	98	1
0.0453830979714065	Heat shock	HS mv 17_Airyscan Processing	98	1
0.045427632578849	RFP-LNP2	RFP-LNP2 mv 78_Airyscan Processing	165	1
0.0456044661002234	Control	GFP-HDEL mv 55_Airyscan Processing	81	1
0.045689507607394	Control	GFP-HDEL mv 52_Airyscan Processing	79	1
0.045715105842517	Heat shock	HS mv 17_Airyscan Processing	98	1
0.0457302124340426	Control	GFP-HDEL mv 55_Airyscan Processing	81	1
0.0457516410427215	Heat shock	HS mv 17_Airyscan Processing	98	1
0.0458408888112715	Control	GFP-HDEL mv 33_Airyscan Processing	63	1
0.0458930158807176	Control	GFP-HDEL mv 39_Airyscan Processing	68	1
0.0459858204249643	BFA	BFA mv 1_Airyscan Processing	9	1
0.0461666306761481	Heat shock	HS mv 19_Airyscan Processing	100	1
0.0461962481869241	RFP-LNP2	RFP-LNP2 mv 78_Airyscan Processing	165	1
0.0462371437473856	Control	GFP-HDEL mv 55_Airyscan Processing	81	1
0.0462972558229902	RFP-LNP2	RFP-LNP2 mv 92_Airyscan Processing	177	1
0.0463258286229864	RFP-LNP2	RFP-LNP2 mv 76_Airyscan Processing	163	1
0.0463859980168366	RFP-LNP2	RFP-LNP2 mv 76_Airyscan Processing	163	1
0.0463899613746537	Control	GFP-HDEL mv 54_Airyscan Processing	80	1
0.0464969496445891	Control	GFP-HDEL mv 52_Airyscan Processing	79	1
0.0466057959960492	RFP-LNP2	RFP-LNP2 mv 92_Airyscan Processing	177	1
0.0469481364522022	Control	GFP-HDEL mv 39_Airyscan Processing	68	1
0.0470394515714213	RFP-LNP2	RFP-LNP2 mv 74_Airyscan Processing	162	1
0.0470819219834849	RFP-LNP2	RFP-LNP2 mv 76_Airyscan Processing	163	1
0.0471006672043962	Control	GFP-HDEL mv 54_Airyscan Processing	80	1
0.0471939959446757	Control	GFP-HDEL mv 52_Airyscan Processing	79	1
0.0472533420356159	RFP-LNP2	RFP-LNP2 mv 76_Airyscan Processing	163	1
0.0472792341870734	Control	GFP-HDEL mv 52_Airyscan Processing	79	1
0.0473454566631382	Heat shock	HS mv 32_Airyscan Processing	114	1
0.0473742437315862	RFP-LNP2	RFP-LNP2 mv 85_Airyscan Processing	171	1
0.0475528307593786	RFP-LNP2	RFP-LNP2 mv 78_Airyscan Processing	165	1
0.0475841162345075	Control	GFP-HDEL mv 54_Airyscan Processing	80	1
0.0475919845745108	RFP-LNP2	RFP-LNP2 mv 89_Airyscan Processing	175	1
0.0476227579313378	Control	GFP-HDEL mv 33_Airyscan Processing	63	1
0.0476793883967815	RFP-LNP2	RFP-LNP2 mv 92_Airyscan Processing	177	1
0.0478227296518671	RFP-LNP2	RFP-LNP2 mv 77_Airyscan Processing	164	1
0.0479077811182238	Heat shock	HS mv 22_Airyscan Processing	103	1
0.0479720625987219	RFP-LNP2	RFP-LNP2 mv 96_Airyscan Processing	180	1
0.0481707647886727	RFP-LNP2	RFP-LNP2 mv 72_Airyscan Processing	160	1
0.0483446122125826	Heat shock	HS mv 32_Airyscan Processing	114	1
0.0483667275791039	Heat shock	HS mv 32_Airyscan Processing	114	1
0.0484842379543835	BFA	BFA mv 1_Airyscan Processing	9	1
0.0485451417614816	Heat shock	HS mv 32_Airyscan Processing	114	1
0.0485500727445111	Control	GFP-HDEL mv 54_Airyscan Processing	80	1
0.0485735112994137	RFP-LNP2	RFP-LNP2 mv 98_Airyscan Processing	181	1
0.0485780167758121	RFP-LNP2	RFP-LNP2 mv 96_Airyscan Processing	180	1
0.0485862174198691	RFP-LNP2	RFP-LNP2 mv 88_Airyscan Processing	174	1
0.0487066149142709	BFA	BFA mv 1_Airyscan Processing	9	1
0.0487193254038927	RFP-LNP2	RFP-LNP2 mv 85_Airyscan Processing	171	1
0.0488244718642628	RFP-LNP2	RFP-LNP2 mv 89_Airyscan Processing	175	1
0.0488927558174744	Heat shock	HS mv 32_Airyscan Processing	114	1
0.0490377147975359	Control	GFP-HDEL mv 39_Airyscan Processing	68	1
0.0491076047927945	RFP-LNP2	RFP-LNP2 mv 74_Airyscan Processing	162	1
0.0491994022265769	Heat shock	HS mv 22_Airyscan Processing	103	1
0.0492542151037931	RFP-LNP2	RFP-LNP2 mv 89_Airyscan Processing	175	1
0.0493268309821205	Heat shock	HS mv 22_Airyscan Processing	103	1
0.0495549988783621	RFP-LNP2	RFP-LNP2 mv 87_Airyscan Processing	173	1
0.0496357792888267	RFP-LNP2	RFP-LNP2 mv 98_Airyscan Processing	181	1
0.0499429879900582	RFP-LNP2	RFP-LNP2 mv 92_Airyscan Processing	177	1
0.0503184093942615	Heat shock	HS mv 22_Airyscan Processing	103	1
0.0504190474451874	Control	GFP-HDEL mv 39_Airyscan Processing	68	1
0.050590823453121	RFP-LNP2	RFP-LNP2 mv 87_Airyscan Processing	173	1
0.0507230241449876	Control	GFP-HDEL mv 33_Airyscan Processing	63	1
0.0507423971840476	Heat shock	HS mv 22_Airyscan Processing	103	1
0.0507725986421503	RFP-LNP2	RFP-LNP2 mv 88_Airyscan Processing	174	1
0.0508213197978532	Control	GFP-HDEL mv 39_Airyscan Processing	68	1
0.0508665740518642	RFP-LNP2	RFP-LNP2 mv 10_Airyscan Processing	155	1
0.0508669734825147	Control	GFP-HDEL mv 54_Airyscan Processing	80	1
0.0511095521384819	RFP-LNP2	RFP-LNP2 mv 72_Airyscan Processing	160	1
0.0513587107259628	BFA	BFA mv 1_Airyscan Processing	9	1
0.0514117060514872	RFP-LNP2	RFP-LNP2 mv 74_Airyscan Processing	162	1
0.0514157685646078	RFP-LNP2	RFP-LNP2 mv 89_Airyscan Processing	175	1
0.0518410505875664	RFP-LNP2	RFP-LNP2 mv 87_Airyscan Processing	173	1
0.0518829950806928	RFP-LNP2	RFP-LNP2 mv 96_Airyscan Processing	180	1
0.0521173666762767	RFP-LNP2	RFP-LNP2 mv 74_Airyscan Processing	162	1
0.0522329785691314	Lat B	Lat B mv 19_Airyscan Processing	129	1
0.0523565258304396	RFP-LNP2	RFP-LNP2 mv 89_Airyscan Processing	175	1
0.0524978627551112	RFP-LNP2	RFP-LNP2 mv 85_Airyscan Processing	171	1
0.0525470823124217	Lat B	Lat B mv 19_Airyscan Processing	129	1
0.0525503010901542	Lat B	Lat B mv 39_Airyscan Processing	134	1
0.0526070001324577	Lat B	Lat B mv 19_Airyscan Processing	129	1
0.0527256643957885	Lat B	Lat B mv 19_Airyscan Processing	129	1
0.0529328493426027	RFP-LNP2	RFP-LNP2 mv 74_Airyscan Processing	162	1
0.0529834602951305	RFP-LNP2	RFP-LNP2 mv 10_Airyscan Processing	155	1
0.0531350675355007	RFP-LNP2	RFP-LNP2 mv 83_Airyscan Processing	170	1
0.053163443725209	RFP-LNP2	RFP-LNP2 mv 71_Airyscan Processing	159	1
0.0531960999171194	RFP-LNP2	RFP-LNP2 mv 72_Airyscan Processing	160	1
0.0534058833040649	RFP-LNP2	RFP-LNP2 mv 85_Airyscan Processing	171	1
0.0534377085372733	Lat B	Lat B mv 39_Airyscan Processing	134	1
0.0535307264903307	Lat B	Lat B mv 19_Airyscan Processing	129	1
0.0535858938976933	RFP-LNP2	RFP-LNP2 mv 71_Airyscan Processing	159	1
0.0537886335156509	RFP-LNP2	RFP-LNP2 mv 83_Airyscan Processing	170	1
0.0539711741965922	RFP-LNP2	RFP-LNP2 mv 96_Airyscan Processing	180	1
0.0542192232566593	RFP-LNP2	RFP-LNP2 mv 88_Airyscan Processing	174	1
0.0546266511947084	RFP-LNP2	RFP-LNP2 mv 88_Airyscan Processing	174	1
0.0548657050630971	RFP-LNP2	RFP-LNP2 mv 10_Airyscan Processing	155	1
0.0549094064848126	RFP-LNP2	RFP-LNP2 mv 10_Airyscan Processing	155	1
0.0549807967108334	RFP-LNP2	RFP-LNP2 mv 72_Airyscan Processing	160	1
0.0551623772575965	RFP-LNP2	RFP-LNP2 mv 71_Airyscan Processing	159	1
0.0551635732124636	Control	GFP-HDEL mv 33_Airyscan Processing	63	1
0.0556853986618002	RFP-LNP2	RFP-LNP2 mv 85_Airyscan Processing	171	1
0.0557836514837397	RFP-LNP2	RFP-LNP2 mv 72_Airyscan Processing	160	1
0.0561042497084611	RFP-LNP2	RFP-LNP2 mv 83_Airyscan Processing	170	1
0.0566017890440072	RFP-LNP2	RFP-LNP2 mv 96_Airyscan Processing	180	1
0.0567490014604563	Lat B	Lat B mv 39_Airyscan Processing	134	1
0.0569994845136821	RFP-LNP2	RFP-LNP2 mv 83_Airyscan Processing	170	1
0.057735818995963	RFP-LNP2	RFP-LNP2 mv 83_Airyscan Processing	170	1
0.0579932027417812	RFP-LNP2	RFP-LNP2 mv 88_Airyscan Processing	174	1
0.0580579289023171	RFP-LNP2	RFP-LNP2 mv 87_Airyscan Processing	173	1
0.0592782364034768	RFP-LNP2	RFP-LNP2 mv 82_Airyscan Processing	169	1
0.05928310041951	RFP-LNP2	RFP-LNP2 mv 69_Airyscan Processing	157	1
0.0593803015787328	Lat B	Lat B mv 39_Airyscan Processing	134	1
0.0594705352575743	Control	GFP-HDEL mv 65_Airyscan Processing	88	1
0.0596366282962648	Control	GFP-HDEL mv 65_Airyscan Processing	88	1
0.0597350950937685	RFP-LNP2	RFP-LNP2 mv 82_Airyscan Processing	169	1
0.0597795924923841	Control	GFP-HDEL mv 65_Airyscan Processing	88	1
0.0599095270752685	RFP-LNP2	RFP-LNP2 mv 82_Airyscan Processing	169	1
0.0605025818063385	Control	GFP-HDEL mv 65_Airyscan Processing	88	1
0.0609246466182809	BFA	BFA mv 13_Airyscan Processing	3	1
0.0610045679344651	RFP-LNP2	RFP-LNP2 mv 69_Airyscan Processing	157	1
0.0610571798059765	RFP-LNP2	RFP-LNP2 mv 69_Airyscan Processing	157	1
0.0612942283449114	BFA	BFA mv 13_Airyscan Processing	3	1
0.06134956362803	RFP-LNP2	RFP-LNP2 mv 82_Airyscan Processing	169	1
0.0615378325182244	RFP-LNP2	RFP-LNP2 mv 69_Airyscan Processing	157	1
0.0617261573341031	RFP-LNP2	RFP-LNP2 mv 71_Airyscan Processing	159	1
0.0618624324610673	RFP-LNP2	RFP-LNP2 mv 82_Airyscan Processing	169	1
0.0619149517021311	Control	GFP-HDEL mv 65_Airyscan Processing	88	1
0.0622328495010745	RFP-LNP2	RFP-LNP2 mv 69_Airyscan Processing	157	1
0.062350046089591	RFP-LNP2	RFP-LNP2 mv 77_Airyscan Processing	164	1
0.0623812720691341	BFA	BFA mv 13_Airyscan Processing	3	1
0.0625751559657764	BFA	BFA mv 13_Airyscan Processing	3	1
0.0626914888744343	Lat B	Lat B mv 39_Airyscan Processing	134	1
0.0639984413634302	Heat shock	HS mv 18_Airyscan Processing	99	1
0.0643510022574285	Heat shock	HS mv 18_Airyscan Processing	99	1
0.0644025749095521	BFA	BFA mv 13_Airyscan Processing	3	1
0.0648643439330746	RFP-LNP2	RFP-LNP2 mv 81_Airyscan Processing	168	1
0.0652079811015848	BFA	BFA mv 23_Airyscan Processing	13	1
0.0663082311966332	BFA	BFA mv 41_Airyscan Processing	30	1
0.0665300978031375	BFA	BFA mv 41_Airyscan Processing	30	1
0.0667265005798861	Heat shock	HS mv 18_Airyscan Processing	99	1
0.0668108614055412	RFP-LNP2	RFP-LNP2 mv 71_Airyscan Processing	159	1
0.0670589408439241	BFA	BFA mv 41_Airyscan Processing	30	1
0.0672739838812381	Heat shock	HS mv 18_Airyscan Processing	99	1
0.0677130784343889	Heat shock	HS mv 18_Airyscan Processing	99	1
0.0679160609954251	RFP-LNP2	RFP-LNP2 mv 80_Airyscan Processing	167	1
0.0681925250066922	RFP-LNP2	RFP-LNP2 mv 81_Airyscan Processing	168	1
0.0682849857530239	RFP-LNP2	RFP-LNP2 mv 81_Airyscan Processing	168	1
0.0685516358382965	RFP-LNP2	RFP-LNP2 mv 80_Airyscan Processing	167	1
0.068608338934412	RFP-LNP2	RFP-LNP2 mv 81_Airyscan Processing	168	1
0.0688883232359492	BFA	BFA mv 41_Airyscan Processing	30	1
0.0689746613702186	RFP-LNP2	RFP-LNP2 mv 81_Airyscan Processing	168	1
0.0690419189028778	RFP-LNP2	RFP-LNP2 mv 80_Airyscan Processing	167	1
0.0690647177242693	Lat B	Lat B mv 54_Airyscan Processing	147	1
0.0693755387065077	BFA	BFA mv 41_Airyscan Processing	30	1
0.0695733365350303	Lat B	Lat B mv 54_Airyscan Processing	147	1
0.0697848336486364	Lat B	Lat B mv 54_Airyscan Processing	147	1
0.070004657550071	RFP-LNP2	RFP-LNP2 mv 80_Airyscan Processing	167	1
0.0703411888541947	Lat B	Lat B mv 54_Airyscan Processing	147	1
0.0706670864759147	RFP-LNP2	RFP-LNP2 mv 80_Airyscan Processing	167	1
0.0710061821170801	BFA	BFA mv 23_Airyscan Processing	13	1
0.0713049353843904	Lat B	Lat B mv 54_Airyscan Processing	147	1
0.0722452627650309	BFA	BFA mv 39_Airyscan Processing	28	1
0.0725379779086439	RFP-LNP2	RFP-LNP2 mv 77_Airyscan Processing	164	1
0.074627323561946	BFA	BFA mv 39_Airyscan Processing	28	1
0.0747167967166231	Heat shock	HS mv 9_Airyscan Processing	125	1
0.076056825675726	Heat shock	HS mv 29_Airyscan Processing	110	1
0.0762243133496918	Heat shock	HS mv 9_Airyscan Processing	125	1
0.0762817702823077	BFA	BFA mv 23_Airyscan Processing	13	1
0.0768308007182313	Heat shock	HS mv 29_Airyscan Processing	110	1
0.0775329456933827	Heat shock	HS mv 29_Airyscan Processing	110	1
0.0779166107692458	Heat shock	HS mv 29_Airyscan Processing	110	1
0.078179210311358	BFA	BFA mv 23_Airyscan Processing	13	1
0.0784648415513467	Heat shock	HS mv 29_Airyscan Processing	110	1
0.0784728472725359	Heat shock	HS mv 9_Airyscan Processing	125	1
0.0785221856169346	BFA	BFA mv 39_Airyscan Processing	28	1
0.0796261378959353	BFA	BFA mv 39_Airyscan Processing	28	1
0.0799707420364826	Heat shock	HS mv 9_Airyscan Processing	125	1
0.0804695966102806	Control	GFP-HDEL mv 34_Airyscan Processing	64	1
0.0807226443950559	BFA	BFA mv 39_Airyscan Processing	28	1
0.0812090389584252	Heat shock	HS mv 9_Airyscan Processing	125	1
0.0825054619243611	Control	GFP-HDEL mv 34_Airyscan Processing	64	1
0.0830067839244888	RFP-LNP2	RFP-LNP2 mv 77_Airyscan Processing	164	1
0.0833758213626078	Control	GFP-HDEL mv 34_Airyscan Processing	64	1
0.0834617883367161	BFA	BFA mv 23_Airyscan Processing	13	1
0.0845136000780396	Control	GFP-HDEL mv 34_Airyscan Processing	64	1
0.0851861717654664	Control	GFP-HDEL mv 34_Airyscan Processing	64	1
0.0897056694414757	Heat shock	HS mv 31_Airyscan Processing	113	1
0.0908063343576662	Heat shock	HS mv 31_Airyscan Processing	113	1
0.0908345181093302	Heat shock	HS mv 31_Airyscan Processing	113	1
0.091120183390039	Heat shock	HS mv 31_Airyscan Processing	113	1
0.091873862971759	Heat shock	HS mv 31_Airyscan Processing	113	1
0.0959004213057404	Heat shock	HS mv 6_Airyscan Processing	123	1
0.096441142676672	Heat shock	HS mv 6_Airyscan Processing	123	1
0.0968188801823999	Heat shock	HS mv 6_Airyscan Processing	123	1
0.0969834704608194	Heat shock	HS mv 6_Airyscan Processing	123	1
0.0970708657395839	Heat shock	HS mv 6_Airyscan Processing	123	1
0.104388539926739	BFA	BFA mv 14_Airyscan Processing	4	1
0.105068339542937	BFA	BFA mv 27_Airyscan Processing	17	1
0.105793361160073	BFA	BFA mv 14_Airyscan Processing	4	1
0.105854068700357	BFA	BFA mv 14_Airyscan Processing	4	1
0.106314398156507	BFA	BFA mv 14_Airyscan Processing	4	1
0.107882925532266	BFA	BFA mv 14_Airyscan Processing	4	1
0.108467781384334	BFA	BFA mv 37_Airyscan Processing	26	1
0.108577269126899	BFA	BFA mv 37_Airyscan Processing	26	1
0.108816385667157	BFA	BFA mv 20_Airyscan Processing	10	1
0.108832331136279	BFA	BFA mv 20_Airyscan Processing	10	1
0.108901204116356	BFA	BFA mv 20_Airyscan Processing	10	1
0.109586527621719	BFA	BFA mv 37_Airyscan Processing	26	1
0.109822592912975	BFA	BFA mv 25_Airyscan Processing	15	1
0.109865033673982	BFA	BFA mv 20_Airyscan Processing	10	1
0.110650479312128	BFA	BFA mv 20_Airyscan Processing	10	1
0.112031408781696	BFA	BFA mv 37_Airyscan Processing	26	1
0.112255647704168	BFA	BFA mv 37_Airyscan Processing	26	1
0.112312838086375	BFA	BFA mv 17_Airyscan Processing	7	1
0.112411323390367	BFA	BFA mv 26_Airyscan Processing	16	1
0.112553413336356	BFA	BFA mv 47_Airyscan Processing	36	1
0.112939126592385	BFA	BFA mv 27_Airyscan Processing	17	1
0.114729704493932	BFA	BFA mv 27_Airyscan Processing	17	1
0.11485227489562	BFA	BFA mv 17_Airyscan Processing	7	1
0.117364756770423	BFA	BFA mv 27_Airyscan Processing	17	1
0.117408471525039	BFA	BFA mv 25_Airyscan Processing	15	1
0.118402130862136	BFA	BFA mv 47_Airyscan Processing	36	1
0.118967027809104	BFA	BFA mv 47_Airyscan Processing	36	1
0.119170114187204	BFA	BFA mv 47_Airyscan Processing	36	1
0.119530741046307	BFA	BFA mv 17_Airyscan Processing	7	1
0.119691362707588	BFA	BFA mv 18_Airyscan Processing	8	1
0.119756455374427	BFA	BFA mv 17_Airyscan Processing	7	1
0.120052347251111	BFA	BFA mv 47_Airyscan Processing	36	1
0.120328710654829	BFA	BFA mv 26_Airyscan Processing	16	1
0.120401471608712	BFA	BFA mv 27_Airyscan Processing	17	1
0.120714277704005	BFA	BFA mv 42_Airyscan Processing	31	1
0.121082242803805	BFA	BFA mv 18_Airyscan Processing	8	1
0.12135763049634	BFA	BFA mv 46_Airyscan Processing	35	1
0.121631109943238	BFA	BFA mv 25_Airyscan Processing	15	1
0.121911236239824	BFA	BFA mv 46_Airyscan Processing	35	1
0.121912202561899	BFA	BFA mv 17_Airyscan Processing	7	1
0.122151506714754	BFA	BFA mv 18_Airyscan Processing	8	1
0.122324445940148	BFA	BFA mv 46_Airyscan Processing	35	1
0.122395698398058	RFP-LNP2	RFP-LNP2 mv 90_Airyscan Processing	176	1
0.122480375317741	BFA	BFA mv 18_Airyscan Processing	8	1
0.122512437543726	BFA	BFA mv 18_Airyscan Processing	8	1
0.12262660375051	BFA	BFA mv 46_Airyscan Processing	35	1
0.122809348899307	RFP-LNP2	RFP-LNP2 mv 90_Airyscan Processing	176	1
0.122854080093321	RFP-LNP2	RFP-LNP2 mv 90_Airyscan Processing	176	1
0.123086465605085	RFP-LNP2	RFP-LNP2 mv 90_Airyscan Processing	176	1
0.123886884262864	BFA	BFA mv 24_Airyscan Processing	14	1
0.124058672358615	BFA	BFA mv 25_Airyscan Processing	15	1
0.125602188686017	BFA	BFA mv 42_Airyscan Processing	31	1
0.125650985313827	Heat shock	HS mv 15_Airyscan Processing	96	1
0.125651850192273	RFP-LNP2	RFP-LNP2 mv 90_Airyscan Processing	176	1
0.125768548968973	Heat shock	HS mv 15_Airyscan Processing	96	1
0.126198178104431	BFA	BFA mv 42_Airyscan Processing	31	1
0.126338041368711	BFA	BFA mv 42_Airyscan Processing	31	1
0.126475565063517	BFA	BFA mv 24_Airyscan Processing	14	1
0.126506262921119	Heat shock	HS mv 15_Airyscan Processing	96	1
0.126588519856595	BFA	BFA mv 7_Airyscan Processing	43	1
0.12718786410147	BFA	BFA mv 26_Airyscan Processing	16	1
0.127216616433287	BFA	BFA mv 25_Airyscan Processing	15	1
0.127299443516788	Heat shock	HS mv 15_Airyscan Processing	96	1
0.127388660588386	Heat shock	HS mv 15_Airyscan Processing	96	1
0.127532041351069	BFA	BFA mv 46_Airyscan Processing	35	1
0.127843967254714	BFA	BFA mv 7_Airyscan Processing	43	1
0.128959031987293	BFA	BFA mv 7_Airyscan Processing	43	1
0.129575627939251	BFA	BFA mv 8_Airyscan Processing	44	1
0.129827855798771	BFA	BFA mv 7_Airyscan Processing	43	1
0.130042413509206	RFP-LNP2	RFP-LNP2 mv 99_Airyscan Processing	182	1
0.130407132639029	BFA	BFA mv 16_Airyscan Processing	6	1
0.130490424834555	BFA	BFA mv 7_Airyscan Processing	43	1
0.130611577662033	RFP-LNP2	RFP-LNP2 mv 73_Airyscan Processing	161	1
0.130658486611521	BFA	BFA mv 26_Airyscan Processing	16	1
0.130897577327654	BFA	BFA mv 8_Airyscan Processing	44	1
0.131122049329874	BFA	BFA mv 16_Airyscan Processing	6	1
0.131265233628675	BFA	BFA mv 24_Airyscan Processing	14	1
0.131272192321564	BFA	BFA mv 16_Airyscan Processing	6	1
0.131289946537033	BFA	BFA mv 8_Airyscan Processing	44	1
0.131416703443917	Heat shock	HS mv 35_Airyscan Processing	117	1
0.131483151089866	RFP-LNP2	RFP-LNP2 mv 99_Airyscan Processing	182	1
0.131668128123697	BFA	BFA mv 16_Airyscan Processing	6	1
0.131742682047187	Heat shock	HS mv 33_Airyscan Processing	115	1
0.131993917609133	Heat shock	HS mv 35_Airyscan Processing	117	1
0.132018431202966	RFP-LNP2	RFP-LNP2 mv 73_Airyscan Processing	161	1
0.132343710568801	BFA	BFA mv 38_Airyscan Processing	27	1
0.132388644531815	BFA	BFA mv 28_Airyscan Processing	18	1
0.132409298330875	BFA	BFA mv 10_Airyscan Processing	1	1
0.132651602492227	Heat shock	HS mv 33_Airyscan Processing	115	1
0.132787716996478	Heat shock	HS mv 35_Airyscan Processing	117	1
0.13285137287391	Heat shock	HS mv 33_Airyscan Processing	115	1
0.132966168349501	BFA	BFA mv 42_Airyscan Processing	31	1
0.132967938786515	Heat shock	HS mv 35_Airyscan Processing	117	1
0.133146603203653	BFA	BFA mv 8_Airyscan Processing	44	1
0.133174833951328	BFA	BFA mv 10_Airyscan Processing	1	1
0.13337266029382	BFA	BFA mv 16_Airyscan Processing	6	1
0.133403011107413	Heat shock	HS mv 35_Airyscan Processing	117	1
0.133615786153035	BFA	BFA mv 8_Airyscan Processing	44	1
0.133670988970966	Heat shock	HS mv 33_Airyscan Processing	115	1
0.13468525737276	Heat shock	HS mv 33_Airyscan Processing	115	1
0.135595430017009	BFA	BFA mv 43_Airyscan Processing	32	1
0.135813972343055	RFP-LNP2	RFP-LNP2 mv 100_Airyscan Processing	154	1
0.136001652363125	BFA	BFA mv 28_Airyscan Processing	18	1
0.136009757701369	BFA	BFA mv 10_Airyscan Processing	1	1
0.136088584423876	BFA	BFA mv 38_Airyscan Processing	27	1
0.136228142335785	BFA	BFA mv 43_Airyscan Processing	32	1
0.136354402662737	BFA	BFA mv 10_Airyscan Processing	1	1
0.136517633741801	BFA	BFA mv 43_Airyscan Processing	32	1
0.136517753352474	RFP-LNP2	RFP-LNP2 mv 73_Airyscan Processing	161	1
0.13664293066685	BFA	BFA mv 24_Airyscan Processing	14	1
0.136972697131203	BFA	BFA mv 43_Airyscan Processing	32	1
0.137108001057352	RFP-LNP2	RFP-LNP2 mv 99_Airyscan Processing	182	1
0.13785054601601	BFA	BFA mv 28_Airyscan Processing	18	1
0.137860256655289	RFP-LNP2	RFP-LNP2 mv 99_Airyscan Processing	182	1
0.138131823398132	BFA	BFA mv 43_Airyscan Processing	32	1
0.138341869256155	RFP-LNP2	RFP-LNP2 mv 73_Airyscan Processing	161	1
0.138717426277428	RFP-LNP2	RFP-LNP2 mv 99_Airyscan Processing	182	1
0.138883832603854	BFA	BFA mv 26_Airyscan Processing	16	1
0.138946193131611	BFA	BFA mv 38_Airyscan Processing	27	1
0.139083958273005	RFP-LNP2	RFP-LNP2 mv 73_Airyscan Processing	161	1
0.140060904142552	BFA	BFA mv 38_Airyscan Processing	27	1
0.140273568354942	BFA	BFA mv 38_Airyscan Processing	27	1
0.140878220798904	BFA	BFA mv 28_Airyscan Processing	18	1
0.142004315898842	RFP-LNP2	RFP-LNP2 mv 100_Airyscan Processing	154	1
0.142661172883123	RFP-LNP2	RFP-LNP2 mv 100_Airyscan Processing	154	1
0.142879543824187	BFA	BFA mv 24_Airyscan Processing	14	1
0.143438828819144	BFA	BFA mv 10_Airyscan Processing	1	1
0.144361551594419	RFP-LNP2	RFP-LNP2 mv 100_Airyscan Processing	154	1
0.144734157167913	BFA	BFA mv 40_Airyscan Processing	29	1
0.144981531565863	BFA	BFA mv 28_Airyscan Processing	18	1
0.14678942876993	BFA	BFA mv 30_Airyscan Processing	20	1
0.147095621876563	RFP-LNP2	RFP-LNP2 mv 95_Airyscan Processing	179	1
0.14780824429948	BFA	BFA mv 40_Airyscan Processing	29	1
0.14790167623728	BFA	BFA mv 40_Airyscan Processing	29	1
0.148519152210122	RFP-LNP2	RFP-LNP2 mv 100_Airyscan Processing	154	1
0.148632899238769	BFA	BFA mv 36_Airyscan Processing	25	1
0.151510500249193	BFA	BFA mv 40_Airyscan Processing	29	1
0.151614921322275	RFP-LNP2	RFP-LNP2 mv 95_Airyscan Processing	179	1
0.151848927163145	BFA	BFA mv 36_Airyscan Processing	25	1
0.152162958237339	RFP-LNP2	RFP-LNP2 mv 95_Airyscan Processing	179	1
0.152271436966973	RFP-LNP2	RFP-LNP2 mv 95_Airyscan Processing	179	1
0.152313576375539	BFA	BFA mv 29_Airyscan Processing	19	1
0.152389715754299	BFA	BFA mv 29_Airyscan Processing	19	1
0.152943833938725	BFA	BFA mv 45_Airyscan Processing	34	1
0.153206836359984	BFA	BFA mv 29_Airyscan Processing	19	1
0.153260309789838	BFA	BFA mv 40_Airyscan Processing	29	1
0.153607493340775	BFA	BFA mv 36_Airyscan Processing	25	1
0.153910234847071	RFP-LNP2	RFP-LNP2 mv 95_Airyscan Processing	179	1
0.154620471922041	BFA	BFA mv 36_Airyscan Processing	25	1
0.155239548083954	BFA	BFA mv 36_Airyscan Processing	25	1
0.156340998776787	BFA	BFA mv 30_Airyscan Processing	20	1
0.156545906317979	BFA	BFA mv 9_Airyscan Processing	45	1
0.156915531220393	BFA	BFA mv 29_Airyscan Processing	19	1
0.157298185759039	BFA	BFA mv 45_Airyscan Processing	34	1
0.158351357121287	BFA	BFA mv 31_Airyscan Processing	21	1
0.158755761119783	BFA	BFA mv 29_Airyscan Processing	19	1
0.158961807803772	BFA	BFA mv 30_Airyscan Processing	20	1
0.159041996279584	BFA	BFA mv 31_Airyscan Processing	21	1
0.160539088751212	BFA	BFA mv 30_Airyscan Processing	20	1
0.16095115255456	BFA	BFA mv 9_Airyscan Processing	45	1
0.161294540228971	BFA	BFA mv 30_Airyscan Processing	20	1
0.161536979913537	RFP-LNP2	RFP-LNP2 mv 87_Airyscan Processing	173	1
0.162474618200906	BFA	BFA mv 31_Airyscan Processing	21	1
0.163629004828738	BFA	BFA mv 31_Airyscan Processing	21	1
0.164106714149064	BFA	BFA mv 9_Airyscan Processing	45	1
0.164122221305865	BFA	BFA mv 45_Airyscan Processing	34	1
0.164781943440151	BFA	BFA mv 9_Airyscan Processing	45	1
0.16533830202356	BFA	BFA mv 31_Airyscan Processing	21	1
0.166649842087868	BFA	BFA mv 45_Airyscan Processing	34	1
0.16794974004817	RFP-LNP2	RFP-LNP2 mv 79_Airyscan Processing	166	1
0.170624471693996	BFA	BFA mv 48_Airyscan Processing	37	1
0.170986725908326	BFA	BFA mv 9_Airyscan Processing	45	1
0.171161985035153	BFA	BFA mv 49_Airyscan Processing	38	1
0.171642066950296	BFA	BFA mv 49_Airyscan Processing	38	1
0.171647581820272	BFA	BFA mv 48_Airyscan Processing	37	1
0.171724485494029	BFA	BFA mv 11_Airyscan Processing	2	1
0.171924885609802	BFA	BFA mv 4_Airyscan Processing	39	1
0.172510722161572	BFA	BFA mv 21_Airyscan Processing	11	1
0.172909131292494	BFA	BFA mv 11_Airyscan Processing	2	1
0.173179622366152	BFA	BFA mv 4_Airyscan Processing	39	1
0.173725819632412	BFA	BFA mv 48_Airyscan Processing	37	1
0.174218276871124	BFA	BFA mv 45_Airyscan Processing	34	1
0.174436228124148	RFP-LNP2	RFP-LNP2 mv 79_Airyscan Processing	166	1
0.174542881239717	BFA	BFA mv 21_Airyscan Processing	11	1
0.174896932060375	BFA	BFA mv 5_Airyscan Processing	42	1
0.174910188999146	BFA	BFA mv 21_Airyscan Processing	11	1
0.175464072437167	BFA	BFA mv 4_Airyscan Processing	39	1
0.176003075933336	RFP-LNP2	RFP-LNP2 mv 79_Airyscan Processing	166	1
0.176073409177498	BFA	BFA mv 5_Airyscan Processing	42	1
0.176628982846201	BFA	BFA mv 48_Airyscan Processing	37	1
0.176874125362922	BFA	BFA mv 11_Airyscan Processing	2	1
0.177300109295711	BFA	BFA mv 11_Airyscan Processing	2	1
0.177335993812669	BFA	BFA mv 5_Airyscan Processing	42	1
0.177678903838543	BFA	BFA mv 4_Airyscan Processing	39	1
0.177779775782619	BFA	BFA mv 4_Airyscan Processing	39	1
0.177876037999072	BFA	BFA mv 5_Airyscan Processing	42	1
0.178030903540187	BFA	BFA mv 49_Airyscan Processing	38	1
0.178100188818912	BFA	BFA mv 49_Airyscan Processing	38	1
0.17812793674871	BFA	BFA mv 48_Airyscan Processing	37	1
0.178173941270994	BFA	BFA mv 49_Airyscan Processing	38	1
0.178522110489012	BFA	BFA mv 11_Airyscan Processing	2	1
0.179281770270353	BFA	BFA mv 21_Airyscan Processing	11	1
0.179609621603855	BFA	BFA mv 5_Airyscan Processing	42	1
0.180487404014247	BFA	BFA mv 55_Airyscan Processing	41	1
0.180601899815863	BFA	BFA mv 32_Airyscan Processing	22	1
0.182343385871135	BFA	BFA mv 32_Airyscan Processing	22	1
0.18398319050673	BFA	BFA mv 21_Airyscan Processing	11	1
0.18465715107671	BFA	BFA mv 55_Airyscan Processing	41	1
0.184736570677801	BFA	BFA mv 55_Airyscan Processing	41	1
0.185012254457047	BFA	BFA mv 32_Airyscan Processing	22	1
0.185241773634934	BFA	BFA mv 32_Airyscan Processing	22	1
0.186370850405728	RFP-LNP2	RFP-LNP2 mv 79_Airyscan Processing	166	1
0.187692902830912	BFA	BFA mv 55_Airyscan Processing	41	1
0.188332592711747	BFA	BFA mv 32_Airyscan Processing	22	1
0.189475153497069	BFA	BFA mv 55_Airyscan Processing	41	1
0.189606973051485	BFA	BFA mv 34_Airyscan Processing	24	1
0.195922791556608	BFA	BFA mv 34_Airyscan Processing	24	1
0.197939500834481	BFA	BFA mv 15_Airyscan Processing	5	1
0.198862280533705	BFA	BFA mv 15_Airyscan Processing	5	1
0.199081884719716	Control	GFP-HDEL mv 60_Airyscan Processing	85	1
0.199482783833174	RFP-LNP2	RFP-LNP2 mv 79_Airyscan Processing	166	1
0.200522758535804	BFA	BFA mv 15_Airyscan Processing	5	1
0.201050794748362	BFA	BFA mv 15_Airyscan Processing	5	1
0.201348362372702	BFA	BFA mv 15_Airyscan Processing	5	1
0.202287379448702	BFA	BFA mv 34_Airyscan Processing	24	1
0.202969257204308	Control	GFP-HDEL mv 60_Airyscan Processing	85	1
0.203276855198741	BFA	BFA mv 34_Airyscan Processing	24	1
0.203940531495247	Control	GFP-HDEL mv 60_Airyscan Processing	85	1
0.204253314344352	Control	GFP-HDEL mv 60_Airyscan Processing	85	1
0.204884121604361	BFA	BFA mv 50_Airyscan Processing	40	1
0.205463958198828	BFA	BFA mv 34_Airyscan Processing	24	1
0.21688669065104	BFA	BFA mv 50_Airyscan Processing	40	1
0.219614959656244	Control	GFP-HDEL mv 60_Airyscan Processing	85	1
0.21981831354856	BFA	BFA mv 50_Airyscan Processing	40	1
0.220255813935768	BFA	BFA mv 50_Airyscan Processing	40	1
0.220818707396711	BFA	BFA mv 33_Airyscan Processing	23	1
0.221237281393126	BFA	BFA mv 50_Airyscan Processing	40	1
0.231853181380763	BFA	BFA mv 33_Airyscan Processing	23	1
0.234466517555953	BFA	BFA mv 33_Airyscan Processing	23	1
0.237470499452002	BFA	BFA mv 33_Airyscan Processing	23	1
0.241749596356372	BFA	BFA mv 33_Airyscan Processing	23	1
0.25709157394374	Heat shock	HS mv 36_Airyscan Processing	118	1
0.257973689335854	Heat shock	HS mv 36_Airyscan Processing	118	1
0.259617647867114	Heat shock	HS mv 36_Airyscan Processing	118	1
0.260942244966411	Heat shock	HS mv 36_Airyscan Processing	118	1
0.262310585374336	Heat shock	HS mv 36_Airyscan Processing	118	1
0.313465163600382	BFA	BFA mv 44_Airyscan Processing	33	1
0.313601905686574	BFA	BFA mv 44_Airyscan Processing	33	1
0.313785970170885	BFA	BFA mv 44_Airyscan Processing	33	1
0.316289514581277	BFA	BFA mv 44_Airyscan Processing	33	1
0.317211837850412	BFA	BFA mv 44_Airyscan Processing	33	1
