# Supplementary material for: Quantitative analysis of plant ER architecture and dynamics
Source: Nat Commun. 2019 Feb 28;10:984. doi: 10.1038/s41467-019-08893-9 (PMC6395764; doi:10.1038/s41467-019-08893-9)
Supplement: Supplementary file 6 — Source Data [file 41467_2019_8893_MOESM6_ESM.zip › Fig 3 - Cisternal texture/cisternal_Homogeneity.csv]

cisternal_Homogeneity_all	group	name	file	rep
0.414535504148008	Heat shock	HS mv 13_Airyscan Processing	95	1
0.415462713392576	Heat shock	HS mv 13_Airyscan Processing	95	1
0.417236493429444	Heat shock	HS mv 13_Airyscan Processing	95	1
0.420156811758731	Heat shock	HS mv 13_Airyscan Processing	95	1
0.421532502928441	Heat shock	HS mv 13_Airyscan Processing	95	1
0.468986436895187	Heat shock	HS mv 16_Airyscan Processing	97	1
0.472181678857962	Heat shock	HS mv 16_Airyscan Processing	97	1
0.472723399485638	Heat shock	HS mv 16_Airyscan Processing	97	1
0.472881626772441	Heat shock	HS mv 16_Airyscan Processing	97	1
0.47624571977355	Heat shock	HS mv 16_Airyscan Processing	97	1
0.605812481645061	Control	GFP-HDEL mv 12_Airyscan Processing	47	1
0.606788665217813	Control	GFP-HDEL mv 12_Airyscan Processing	47	1
0.611910650203096	Control	GFP-HDEL mv 12_Airyscan Processing	47	1
0.614320912440567	Control	GFP-HDEL mv 12_Airyscan Processing	47	1
0.615301284275165	Control	GFP-HDEL mv 12_Airyscan Processing	47	1
0.645124473972435	Heat shock	HS mv 38_Airyscan Processing	119	1
0.645170845539406	Heat shock	HS mv 38_Airyscan Processing	119	1
0.645983927552013	Heat shock	HS mv 38_Airyscan Processing	119	1
0.647333546973198	Heat shock	HS mv 38_Airyscan Processing	119	1
0.647351303987019	Heat shock	HS mv 38_Airyscan Processing	119	1
0.656631052197965	Control	GFP-HDEL mv 17_Airyscan Processing	51	1
0.656636100806606	Control	GFP-HDEL mv 63_Airyscan Processing	87	1
0.659024475717291	Control	GFP-HDEL mv 22_Airyscan Processing	56	1
0.659404700998349	Control	GFP-HDEL mv 22_Airyscan Processing	56	1
0.660441411479276	Control	GFP-HDEL mv 22_Airyscan Processing	56	1
0.662787036557487	Control	GFP-HDEL mv 21_Airyscan Processing	55	1
0.662997028341666	Control	GFP-HDEL mv 22_Airyscan Processing	56	1
0.663020516127144	Control	GFP-HDEL mv 63_Airyscan Processing	87	1
0.663388181253105	Control	GFP-HDEL mv 63_Airyscan Processing	87	1
0.663395943333546	Control	GFP-HDEL mv 22_Airyscan Processing	56	1
0.663446614705029	Control	GFP-HDEL mv 14_Airyscan Processing	49	1
0.663663742123499	Control	GFP-HDEL mv 21_Airyscan Processing	55	1
0.666269073888474	Control	GFP-HDEL mv 17_Airyscan Processing	51	1
0.668516212466841	Control	GFP-HDEL mv 69_Airyscan Processing	92	1
0.669130106514532	Lat B	Lat B mv 62_Airyscan Processing	152	1
0.669392026726821	Lat B	Lat B mv 62_Airyscan Processing	152	1
0.669822750121929	Heat shock	HS mv 34_Airyscan Processing	116	1
0.670153072413707	Heat shock	HS mv 34_Airyscan Processing	116	1
0.670312751646522	Lat B	Lat B mv 62_Airyscan Processing	152	1
0.670374784058616	Lat B	Lat B mv 62_Airyscan Processing	152	1
0.670775142029081	Control	GFP-HDEL mv 63_Airyscan Processing	87	1
0.671220605174063	Heat shock	HS mv 34_Airyscan Processing	116	1
0.671442104969971	Control	GFP-HDEL mv 69_Airyscan Processing	92	1
0.671448491866434	Control	GFP-HDEL mv 17_Airyscan Processing	51	1
0.67241342245293	Control	GFP-HDEL mv 69_Airyscan Processing	92	1
0.672476359607182	Lat B	Lat B mv 62_Airyscan Processing	152	1
0.672940971041805	Heat shock	HS mv 25_Airyscan Processing	106	1
0.673022009672705	Heat shock	HS mv 34_Airyscan Processing	116	1
0.67319144144749	Control	GFP-HDEL mv 14_Airyscan Processing	49	1
0.673578763590329	Control	GFP-HDEL mv 17_Airyscan Processing	51	1
0.674118175837466	Control	GFP-HDEL mv 14_Airyscan Processing	49	1
0.674227621509137	Heat shock	HS mv 34_Airyscan Processing	116	1
0.674564245545643	Control	GFP-HDEL mv 69_Airyscan Processing	92	1
0.674770959054994	Control	GFP-HDEL mv 14_Airyscan Processing	49	1
0.675037826212186	Control	GFP-HDEL mv 69_Airyscan Processing	92	1
0.675152872137112	Control	GFP-HDEL mv 14_Airyscan Processing	49	1
0.676021325732172	Heat shock	HS mv 25_Airyscan Processing	106	1
0.676110598420245	Control	GFP-HDEL mv 63_Airyscan Processing	87	1
0.676685572419439	Control	GFP-HDEL mv 21_Airyscan Processing	55	1
0.67694617176238	Heat shock	HS mv 21_Airyscan Processing	102	1
0.67753742943471	Heat shock	HS mv 25_Airyscan Processing	106	1
0.678190352918256	Control	GFP-HDEL mv 23_Airyscan Processing	57	1
0.678772801291663	Heat shock	HS mv 25_Airyscan Processing	106	1
0.679521803853239	Heat shock	HS mv 25_Airyscan Processing	106	1
0.680419639996886	Control	GFP-HDEL mv 23_Airyscan Processing	57	1
0.680688776197921	Heat shock	HS mv 21_Airyscan Processing	102	1
0.681016071738342	Control	GFP-HDEL mv 17_Airyscan Processing	51	1
0.681239147455894	Heat shock	HS mv 21_Airyscan Processing	102	1
0.681428266706066	Control	GFP-HDEL mv 23_Airyscan Processing	57	1
0.681697280517639	Heat shock	HS mv 21_Airyscan Processing	102	1
0.68239940245353	Heat shock	HS mv 28_Airyscan Processing	109	1
0.682802685517701	Heat shock	HS mv 28_Airyscan Processing	109	1
0.683608268064198	Control	GFP-HDEL mv 23_Airyscan Processing	57	1
0.684085897348116	Control	GFP-HDEL mv 23_Airyscan Processing	57	1
0.6843696053357	Heat shock	HS mv 28_Airyscan Processing	109	1
0.684604805587607	Heat shock	HS mv 21_Airyscan Processing	102	1
0.685003393504433	Heat shock	HS mv 28_Airyscan Processing	109	1
0.685487888444203	Control	GFP-HDEL mv 21_Airyscan Processing	55	1
0.685736373540436	Heat shock	HS mv 28_Airyscan Processing	109	1
0.687735407029351	Control	GFP-HDEL mv 25_Airyscan Processing	59	1
0.688094259353018	Lat B	Lat B mv 23_Airyscan Processing	130	1
0.689806540464812	Control	GFP-HDEL mv 21_Airyscan Processing	55	1
0.689967689532585	Control	GFP-HDEL mv 25_Airyscan Processing	59	1
0.690261770743131	Heat shock	HS mv 1_Airyscan Processing	101	1
0.69073752106253	Control	GFP-HDEL mv 44_Airyscan Processing	74	1
0.691276703654559	Control	GFP-HDEL mv 25_Airyscan Processing	59	1
0.691844133637626	Control	GFP-HDEL mv 40_Airyscan Processing	70	1
0.692724327732755	Control	GFP-HDEL mv 16_Airyscan Processing	50	1
0.693199325929545	Control	GFP-HDEL mv 16_Airyscan Processing	50	1
0.693224913103185	Control	GFP-HDEL mv 16_Airyscan Processing	50	1
0.693706680464786	Control	GFP-HDEL mv 40_Airyscan Processing	70	1
0.694146551092	Control	GFP-HDEL mv 25_Airyscan Processing	59	1
0.694535054646211	Control	GFP-HDEL mv 40_Airyscan Processing	70	1
0.694643348957548	Control	GFP-HDEL mv 40_Airyscan Processing	70	1
0.6946735007765	Lat B	Lat B mv 23_Airyscan Processing	130	1
0.694757908159323	Heat shock	HS mv 1_Airyscan Processing	101	1
0.694817530942801	Control	GFP-HDEL mv 16_Airyscan Processing	50	1
0.695209615896146	Heat shock	HS mv 26_Airyscan Processing	107	1
0.695370934594218	Lat B	Lat B mv 59_Airyscan Processing	149	1
0.695578357779739	Heat shock	HS mv 26_Airyscan Processing	107	1
0.695998197621083	Control	GFP-HDEL mv 16_Airyscan Processing	50	1
0.69611819047197	Heat shock	HS mv 1_Airyscan Processing	101	1
0.696122374653274	Control	GFP-HDEL mv 40_Airyscan Processing	70	1
0.696790842916894	Control	GFP-HDEL mv 44_Airyscan Processing	74	1
0.696987201149471	Heat shock	HS mv 5_Airyscan Processing	122	1
0.697043111964223	Heat shock	HS mv 5_Airyscan Processing	122	1
0.697327272399012	Control	GFP-HDEL mv 36_Airyscan Processing	66	1
0.697377964143278	Control	GFP-HDEL mv 25_Airyscan Processing	59	1
0.697704086932468	Heat shock	HS mv 1_Airyscan Processing	101	1
0.697719767846065	Control	GFP-HDEL mv 44_Airyscan Processing	74	1
0.697774390424029	Lat B	Lat B mv 52_Airyscan Processing	145	1
0.698245286068617	Control	GFP-HDEL mv 43_Airyscan Processing	73	1
0.698487790020109	Lat B	Lat B mv 14_Airyscan Processing	127	1
0.698551635660216	Lat B	Lat B mv 52_Airyscan Processing	145	1
0.69855818906879	Lat B	Lat B mv 23_Airyscan Processing	130	1
0.69866813608932	Heat shock	HS mv 1_Airyscan Processing	101	1
0.698872441069428	RFP-LNP2	RFP-LNP2 mv 68_Airyscan Processing	156	1
0.698932206088704	Heat shock	HS mv 5_Airyscan Processing	122	1
0.699078809236039	Control	GFP-HDEL mv 44_Airyscan Processing	74	1
0.699135514784026	Control	GFP-HDEL mv 45_Airyscan Processing	75	1
0.699160150314357	Control	GFP-HDEL mv 3_Airyscan Processing	69	1
0.699272984695521	Control	GFP-HDEL mv 44_Airyscan Processing	74	1
0.699474276693898	Control	GFP-HDEL mv 3_Airyscan Processing	69	1
0.699686175735759	Lat B	Lat B mv 14_Airyscan Processing	127	1
0.699737735709062	Control	GFP-HDEL mv 45_Airyscan Processing	75	1
0.699794635226816	Lat B	Lat B mv 23_Airyscan Processing	130	1
0.699866136236404	Lat B	Lat B mv 23_Airyscan Processing	130	1
0.699963742613064	Control	GFP-HDEL mv 36_Airyscan Processing	66	1
0.699977044408935	Lat B	Lat B mv 14_Airyscan Processing	127	1
0.699983620088875	Heat shock	HS mv 5_Airyscan Processing	122	1
0.700210575518655	Lat B	Lat B mv 52_Airyscan Processing	145	1
0.700353067431489	Control	GFP-HDEL mv 3_Airyscan Processing	69	1
0.700506322393233	Control	GFP-HDEL mv 66_Airyscan Processing	89	1
0.700531522877086	Lat B	Lat B mv 14_Airyscan Processing	127	1
0.700666356618593	Control	GFP-HDEL mv 45_Airyscan Processing	75	1
0.70071866183279	Control	GFP-HDEL mv 50_Airyscan Processing	77	1
0.700774142119213	Heat shock	HS mv 5_Airyscan Processing	122	1
0.70078948014702	Control	GFP-HDEL mv 36_Airyscan Processing	66	1
0.700792552791273	Control	GFP-HDEL mv 3_Airyscan Processing	69	1
0.700801975269592	Heat shock	HS mv 26_Airyscan Processing	107	1
0.700920785687596	Lat B	Lat B mv 14_Airyscan Processing	127	1
0.700972754263696	Lat B	Lat B mv 52_Airyscan Processing	145	1
0.701380921505873	Heat shock	HS mv 27_Airyscan Processing	108	1
0.701536576038267	Heat shock	HS mv 26_Airyscan Processing	107	1
0.701666070712247	Control	GFP-HDEL mv 45_Airyscan Processing	75	1
0.701854887487083	Control	GFP-HDEL mv 66_Airyscan Processing	89	1
0.702002754279474	Control	GFP-HDEL mv 45_Airyscan Processing	75	1
0.702027810526071	Control	GFP-HDEL mv 66_Airyscan Processing	89	1
0.702085249984122	Lat B	Lat B mv 52_Airyscan Processing	145	1
0.703104316321132	Control	GFP-HDEL mv 36_Airyscan Processing	66	1
0.703125037098085	Control	GFP-HDEL mv 29_Airyscan Processing	62	1
0.703128957995734	Control	GFP-HDEL mv 43_Airyscan Processing	73	1
0.703328319295981	Heat shock	HS mv 27_Airyscan Processing	108	1
0.703681547002849	Control	GFP-HDEL mv 43_Airyscan Processing	73	1
0.703782598356405	Lat B	Lat B mv 59_Airyscan Processing	149	1
0.703818175927539	Heat shock	HS mv 26_Airyscan Processing	107	1
0.704050383502759	Control	GFP-HDEL mv 13_Airyscan Processing	48	1
0.704089452415551	RFP-LNP2	RFP-LNP2 mv 68_Airyscan Processing	156	1
0.704278597238172	Control	GFP-HDEL mv 50_Airyscan Processing	77	1
0.704534903857603	Control	GFP-HDEL mv 3_Airyscan Processing	69	1
0.704639267647637	Control	GFP-HDEL mv 29_Airyscan Processing	62	1
0.704940130415138	Heat shock	HS mv 27_Airyscan Processing	108	1
0.704946966473701	Lat B	Lat B mv 43_Airyscan Processing	138	1
0.705428797322308	Lat B	Lat B mv 59_Airyscan Processing	149	1
0.706140789798468	Control	GFP-HDEL mv 50_Airyscan Processing	77	1
0.706467374485903	Control	GFP-HDEL mv 46_Airyscan Processing	76	1
0.706611409178706	Heat shock	HS mv 27_Airyscan Processing	108	1
0.706616076935982	Control	GFP-HDEL mv 50_Airyscan Processing	77	1
0.706998685713336	Control	GFP-HDEL mv 46_Airyscan Processing	76	1
0.707056101781894	Control	GFP-HDEL mv 36_Airyscan Processing	66	1
0.707072782640958	Lat B	Lat B mv 59_Airyscan Processing	149	1
0.707083176901568	Control	GFP-HDEL mv 43_Airyscan Processing	73	1
0.70746443135182	Heat shock	HS mv 27_Airyscan Processing	108	1
0.707583725097151	Control	GFP-HDEL mv 29_Airyscan Processing	62	1
0.707687901546196	Control	GFP-HDEL mv 13_Airyscan Processing	48	1
0.70795692528469	Control	GFP-HDEL mv 50_Airyscan Processing	77	1
0.707962352999611	Control	GFP-HDEL mv 43_Airyscan Processing	73	1
0.708063689389723	Lat B	Lat B mv 43_Airyscan Processing	138	1
0.708290438593442	Lat B	Lat B mv 43_Airyscan Processing	138	1
0.708360929062634	Lat B	Lat B mv 59_Airyscan Processing	149	1
0.709010055047043	Control	GFP-HDEL mv 66_Airyscan Processing	89	1
0.709057100272373	Control	GFP-HDEL mv 13_Airyscan Processing	48	1
0.709329461453898	Control	GFP-HDEL mv 13_Airyscan Processing	48	1
0.709931258093508	Control	GFP-HDEL mv 18_Airyscan Processing	52	1
0.710077022267361	Control	GFP-HDEL mv 46_Airyscan Processing	76	1
0.710148715576556	Control	GFP-HDEL mv 18_Airyscan Processing	52	1
0.71015255655458	Lat B	Lat B mv 43_Airyscan Processing	138	1
0.710396256381239	Control	GFP-HDEL mv 29_Airyscan Processing	62	1
0.710398038842362	Control	GFP-HDEL mv 66_Airyscan Processing	89	1
0.710668970389287	Control	GFP-HDEL mv 18_Airyscan Processing	52	1
0.711337034036887	Control	GFP-HDEL mv 46_Airyscan Processing	76	1
0.711565174268226	Control	GFP-HDEL mv 13_Airyscan Processing	48	1
0.712210745894055	RFP-LNP2	RFP-LNP2 mv 68_Airyscan Processing	156	1
0.712657346747415	Heat shock	HS mv 3_Airyscan Processing	120	1
0.712986788858566	Control	GFP-HDEL mv 18_Airyscan Processing	52	1
0.713056894854305	Heat shock	HS mv 10_Airyscan Processing	93	1
0.713083201820728	Control	GFP-HDEL mv 18_Airyscan Processing	52	1
0.713366291946022	Heat shock	HS mv 3_Airyscan Processing	120	1
0.713753170600863	Lat B	Lat B mv 43_Airyscan Processing	138	1
0.713880376392322	Control	GFP-HDEL mv 34_Airyscan Processing	64	1
0.714140868345029	Control	GFP-HDEL mv 29_Airyscan Processing	62	1
0.714203106798924	Heat shock	HS mv 3_Airyscan Processing	120	1
0.714482129719373	Control	GFP-HDEL mv 46_Airyscan Processing	76	1
0.714614820973957	Heat shock	HS mv 3_Airyscan Processing	120	1
0.715012719724637	Control	GFP-HDEL mv 34_Airyscan Processing	64	1
0.715227637589215	Lat B	Lat B mv 40_Airyscan Processing	135	1
0.715421935483156	Heat shock	HS mv 3_Airyscan Processing	120	1
0.715585748030773	Control	GFP-HDEL mv 28_Airyscan Processing	61	1
0.716083030551035	Lat B	Lat B mv 13_Airyscan Processing	126	1
0.716396896542827	Lat B	Lat B mv 46_Airyscan Processing	140	1
0.716493358360602	Control	GFP-HDEL mv 28_Airyscan Processing	61	1
0.71655524342476	Heat shock	HS mv 10_Airyscan Processing	93	1
0.717232395242865	Control	GFP-HDEL mv 28_Airyscan Processing	61	1
0.717382516154388	Control	GFP-HDEL mv 41_Airyscan Processing	71	1
0.717423394132589	Control	GFP-HDEL mv 67_Airyscan Processing	90	1
0.717530486441905	Lat B	Lat B mv 13_Airyscan Processing	126	1
0.718046561926682	Lat B	Lat B mv 13_Airyscan Processing	126	1
0.718422285617615	Heat shock	HS mv 10_Airyscan Processing	93	1
0.718479643809684	Control	GFP-HDEL mv 28_Airyscan Processing	61	1
0.718488357649964	Control	GFP-HDEL mv 57_Airyscan Processing	83	1
0.718755009775344	Control	GFP-HDEL mv 28_Airyscan Processing	61	1
0.718956782356792	RFP-LNP2	RFP-LNP2 mv 68_Airyscan Processing	156	1
0.718983767309263	Control	GFP-HDEL mv 26_Airyscan Processing	60	1
0.719197558381704	Control	GFP-HDEL mv 41_Airyscan Processing	71	1
0.71930401821889	Heat shock	HS mv 11_Airyscan Processing	94	1
0.719438746599436	Lat B	Lat B mv 40_Airyscan Processing	135	1
0.719552122551681	Control	GFP-HDEL mv 26_Airyscan Processing	60	1
0.719779449463395	Control	GFP-HDEL mv 1_Airyscan Processing	54	1
0.719817984628964	Control	GFP-HDEL mv 51_Airyscan Processing	78	1
0.719915497553998	Heat shock	HS mv 10_Airyscan Processing	93	1
0.719939614668845	Control	GFP-HDEL mv 26_Airyscan Processing	60	1
0.719954408929691	Control	GFP-HDEL mv 57_Airyscan Processing	83	1
0.720061721203142	Lat B	Lat B mv 63_Airyscan Processing	153	1
0.720064299920748	Control	GFP-HDEL mv 41_Airyscan Processing	71	1
0.720074117896385	Lat B	Lat B mv 13_Airyscan Processing	126	1
0.720169331809403	Control	GFP-HDEL mv 59_Airyscan Processing	84	1
0.720245925942152	Control	GFP-HDEL mv 42_Airyscan Processing	72	1
0.720304162508027	Heat shock	HS mv 24_Airyscan Processing	105	1
0.720526410368204	Lat B	Lat B mv 40_Airyscan Processing	135	1
0.720586048665434	Heat shock	HS mv 11_Airyscan Processing	94	1
0.720761926344397	Heat shock	HS mv 11_Airyscan Processing	94	1
0.720824830883936	Control	GFP-HDEL mv 34_Airyscan Processing	64	1
0.720848851148425	Lat B	Lat B mv 13_Airyscan Processing	126	1
0.721086177317339	Control	GFP-HDEL mv 41_Airyscan Processing	71	1
0.721170594655652	Control	GFP-HDEL mv 34_Airyscan Processing	64	1
0.721487860120346	Control	GFP-HDEL mv 1_Airyscan Processing	54	1
0.721539719626818	Heat shock	HS mv 10_Airyscan Processing	93	1
0.721699137123668	Control	GFP-HDEL mv 42_Airyscan Processing	72	1
0.722149901140205	Control	GFP-HDEL mv 34_Airyscan Processing	64	1
0.722214224807952	Heat shock	HS mv 2_Airyscan Processing	111	1
0.722297758838688	Heat shock	HS mv 11_Airyscan Processing	94	1
0.722782276971304	Heat shock	HS mv 11_Airyscan Processing	94	1
0.722822990500232	Control	GFP-HDEL mv 1_Airyscan Processing	54	1
0.722920956617591	Lat B	Lat B mv 46_Airyscan Processing	140	1
0.723046092035983	Control	GFP-HDEL mv 26_Airyscan Processing	60	1
0.723523917330199	Heat shock	HS mv 2_Airyscan Processing	111	1
0.723557899306091	Heat shock	HS mv 24_Airyscan Processing	105	1
0.723599198021647	Lat B	Lat B mv 49_Airyscan Processing	143	1
0.72366042999445	Lat B	Lat B mv 63_Airyscan Processing	153	1
0.723664983737184	Control	GFP-HDEL mv 67_Airyscan Processing	90	1
0.723723939141668	Heat shock	HS mv 24_Airyscan Processing	105	1
0.723811838346137	Lat B	Lat B mv 63_Airyscan Processing	153	1
0.723907398855973	Control	GFP-HDEL mv 57_Airyscan Processing	83	1
0.724141586336945	Lat B	Lat B mv 40_Airyscan Processing	135	1
0.724218484887915	Control	GFP-HDEL mv 26_Airyscan Processing	60	1
0.724346439000766	Heat shock	HS mv 24_Airyscan Processing	105	1
0.724494445175641	Lat B	Lat B mv 63_Airyscan Processing	153	1
0.724589574429829	Control	GFP-HDEL mv 67_Airyscan Processing	90	1
0.724628723960819	Lat B	Lat B mv 63_Airyscan Processing	153	1
0.72472097187021	Control	GFP-HDEL mv 57_Airyscan Processing	83	1
0.724722965883086	Heat shock	HS mv 2_Airyscan Processing	111	1
0.724792986036203	Lat B	Lat B mv 46_Airyscan Processing	140	1
0.72483637719759	Control	GFP-HDEL mv 67_Airyscan Processing	90	1
0.724892485277182	Lat B	Lat B mv 17_Airyscan Processing	128	1
0.724914324344046	Heat shock	HS mv 2_Airyscan Processing	111	1
0.724925631551857	Control	GFP-HDEL mv 41_Airyscan Processing	71	1
0.724945193730663	Lat B	Lat B mv 17_Airyscan Processing	128	1
0.725132643815042	Control	GFP-HDEL mv 1_Airyscan Processing	54	1
0.725171595443986	Heat shock	HS mv 2_Airyscan Processing	111	1
0.725225894036248	Control	GFP-HDEL mv 42_Airyscan Processing	72	1
0.725266862400068	Lat B	Lat B mv 46_Airyscan Processing	140	1
0.725277002000741	Heat shock	HS mv 24_Airyscan Processing	105	1
0.725354682079139	Lat B	Lat B mv 17_Airyscan Processing	128	1
0.725918814454459	Control	GFP-HDEL mv 1_Airyscan Processing	54	1
0.725987105002313	Control	GFP-HDEL mv 42_Airyscan Processing	72	1
0.726172945073886	Lat B	Lat B mv 49_Airyscan Processing	143	1
0.726310829885155	Control	GFP-HDEL mv 42_Airyscan Processing	72	1
0.726341314304962	Lat B	Lat B mv 49_Airyscan Processing	143	1
0.726408429413063	BFA	BFA mv 1_Airyscan Processing	9	1
0.726651597448917	Lat B	Lat B mv 17_Airyscan Processing	128	1
0.726758440517326	Control	GFP-HDEL mv 51_Airyscan Processing	78	1
0.727150048908645	Control	GFP-HDEL mv 59_Airyscan Processing	84	1
0.72724514733008	Control	GFP-HDEL mv 51_Airyscan Processing	78	1
0.727496662961103	Control	GFP-HDEL mv 35_Airyscan Processing	65	1
0.727698341301145	Heat shock	HS mv 4_Airyscan Processing	121	1
0.727735965131858	Lat B	Lat B mv 49_Airyscan Processing	143	1
0.727898328725157	Lat B	Lat B mv 17_Airyscan Processing	128	1
0.727991790976141	Heat shock	HS mv 23_Airyscan Processing	104	1
0.728289796036902	Lat B	Lat B mv 49_Airyscan Processing	143	1
0.728415336684222	Control	GFP-HDEL mv 67_Airyscan Processing	90	1
0.72848515692963	Lat B	Lat B mv 46_Airyscan Processing	140	1
0.728655468524248	Lat B	Lat B mv 40_Airyscan Processing	135	1
0.728996121341475	Control	GFP-HDEL mv 59_Airyscan Processing	84	1
0.729263202314962	Heat shock	HS mv 23_Airyscan Processing	104	1
0.729337283100749	Lat B	Lat B mv 51_Airyscan Processing	144	1
0.729571413262047	Lat B	Lat B mv 47_Airyscan Processing	141	1
0.729647503890855	Heat shock	HS mv 4_Airyscan Processing	121	1
0.729832501458616	Control	GFP-HDEL mv 11_Airyscan Processing	46	1
0.730106133781442	BFA	BFA mv 1_Airyscan Processing	9	1
0.730199555951443	Heat shock	HS mv 4_Airyscan Processing	121	1
0.730452528290479	Lat B	Lat B mv 51_Airyscan Processing	144	1
0.730727801852992	Lat B	Lat B mv 53_Airyscan Processing	146	1
0.730766702819875	Heat shock	HS mv 4_Airyscan Processing	121	1
0.730810043104374	RFP-LNP2	RFP-LNP2 mv 70_Airyscan Processing	158	1
0.730971551244911	BFA	BFA mv 1_Airyscan Processing	9	1
0.731093725723768	Lat B	Lat B mv 51_Airyscan Processing	144	1
0.73155752100516	Lat B	Lat B mv 51_Airyscan Processing	144	1
0.731629649639658	Lat B	Lat B mv 51_Airyscan Processing	144	1
0.731688651916578	Heat shock	HS mv 23_Airyscan Processing	104	1
0.731714207753702	Lat B	Lat B mv 60_Airyscan Processing	150	1
0.731792069772022	Lat B	Lat B mv 61_Airyscan Processing	151	1
0.731798996747359	RFP-LNP2	RFP-LNP2 mv 68_Airyscan Processing	156	1
0.731835618109299	Control	GFP-HDEL mv 57_Airyscan Processing	83	1
0.731861587190294	Lat B	Lat B mv 42_Airyscan Processing	137	1
0.732180887004087	Control	GFP-HDEL mv 68_Airyscan Processing	91	1
0.732337621835196	Heat shock	HS mv 23_Airyscan Processing	104	1
0.732610629917511	Control	GFP-HDEL mv 35_Airyscan Processing	65	1
0.732717367967315	Lat B	Lat B mv 53_Airyscan Processing	146	1
0.732948013219202	Control	GFP-HDEL mv 51_Airyscan Processing	78	1
0.73299694063872	Control	GFP-HDEL mv 68_Airyscan Processing	91	1
0.733071545838329	Control	GFP-HDEL mv 11_Airyscan Processing	46	1
0.733088722145833	Lat B	Lat B mv 53_Airyscan Processing	146	1
0.733155469125004	Lat B	Lat B mv 53_Airyscan Processing	146	1
0.733232938376364	Control	GFP-HDEL mv 68_Airyscan Processing	91	1
0.733279213074638	Lat B	Lat B mv 47_Airyscan Processing	141	1
0.733533127010904	Lat B	Lat B mv 61_Airyscan Processing	151	1
0.733619726363871	Control	GFP-HDEL mv 59_Airyscan Processing	84	1
0.733657554521518	Lat B	Lat B mv 53_Airyscan Processing	146	1
0.734010840937119	Lat B	Lat B mv 60_Airyscan Processing	150	1
0.734286827369789	Heat shock	HS mv 4_Airyscan Processing	121	1
0.734371864464601	Lat B	Lat B mv 42_Airyscan Processing	137	1
0.734430984588715	Lat B	Lat B mv 45_Airyscan Processing	139	1
0.734577656393339	Control	GFP-HDEL mv 24_Airyscan Processing	58	1
0.73474166555256	Control	GFP-HDEL mv 68_Airyscan Processing	91	1
0.734819198408647	Lat B	Lat B mv 61_Airyscan Processing	151	1
0.734889518898824	Control	GFP-HDEL mv 24_Airyscan Processing	58	1
0.735162537091598	Control	GFP-HDEL mv 24_Airyscan Processing	58	1
0.735225208453722	Lat B	Lat B mv 47_Airyscan Processing	141	1
0.735369169074	Lat B	Lat B mv 47_Airyscan Processing	141	1
0.735373381943182	Control	GFP-HDEL mv 19_Airyscan Processing	53	1
0.735449150023996	Heat shock	HS mv 23_Airyscan Processing	104	1
0.735854654316882	RFP-LNP2	RFP-LNP2 mv 70_Airyscan Processing	158	1
0.736318488336777	Lat B	Lat B mv 61_Airyscan Processing	151	1
0.736349132233791	Control	GFP-HDEL mv 11_Airyscan Processing	46	1
0.736392622407991	Control	GFP-HDEL mv 11_Airyscan Processing	46	1
0.736764713591872	Lat B	Lat B mv 42_Airyscan Processing	137	1
0.736819115634137	Lat B	Lat B mv 47_Airyscan Processing	141	1
0.736944148659037	Control	GFP-HDEL mv 19_Airyscan Processing	53	1
0.737058140976172	BFA	BFA mv 1_Airyscan Processing	9	1
0.737332069361636	Control	GFP-HDEL mv 11_Airyscan Processing	46	1
0.737338161380496	Control	GFP-HDEL mv 24_Airyscan Processing	58	1
0.73739127552059	Control	GFP-HDEL mv 19_Airyscan Processing	53	1
0.737472931251494	BFA	BFA mv 1_Airyscan Processing	9	1
0.737495002142694	Lat B	Lat B mv 42_Airyscan Processing	137	1
0.737779394461613	Heat shock	HS mv 30_Airyscan Processing	112	1
0.7377902503084	RFP-LNP2	RFP-LNP2 mv 70_Airyscan Processing	158	1
0.738019320424193	Lat B	Lat B mv 24_Airyscan Processing	131	1
0.738227060486726	Control	GFP-HDEL mv 59_Airyscan Processing	84	1
0.738391167459537	RFP-LNP2	RFP-LNP2 mv 70_Airyscan Processing	158	1
0.73844347457708	Lat B	Lat B mv 61_Airyscan Processing	151	1
0.73871152421221	Lat B	Lat B mv 60_Airyscan Processing	150	1
0.738963882514984	Control	GFP-HDEL mv 19_Airyscan Processing	53	1
0.739062256687371	Lat B	Lat B mv 60_Airyscan Processing	150	1
0.739132953209847	Lat B	Lat B mv 60_Airyscan Processing	150	1
0.73921263820537	Control	GFP-HDEL mv 35_Airyscan Processing	65	1
0.739289416433221	Control	GFP-HDEL mv 19_Airyscan Processing	53	1
0.739519546472507	Heat shock	HS mv 30_Airyscan Processing	112	1
0.739621364980201	Heat shock	HS mv 30_Airyscan Processing	112	1
0.740068877244039	Lat B	Lat B mv 42_Airyscan Processing	137	1
0.740192518322225	Lat B	Lat B mv 45_Airyscan Processing	139	1
0.740283956125447	Lat B	Lat B mv 45_Airyscan Processing	139	1
0.741101149875422	Heat shock	HS mv 30_Airyscan Processing	112	1
0.741337439672397	Lat B	Lat B mv 45_Airyscan Processing	139	1
0.741752617865394	Control	GFP-HDEL mv 51_Airyscan Processing	78	1
0.741786717196959	Control	GFP-HDEL mv 24_Airyscan Processing	58	1
0.742077459488114	Control	GFP-HDEL mv 56_Airyscan Processing	82	1
0.742446208459098	RFP-LNP2	RFP-LNP2 mv 93_Airyscan Processing	178	1
0.742940993885453	Heat shock	HS mv 30_Airyscan Processing	112	1
0.743351960189575	Lat B	Lat B mv 45_Airyscan Processing	139	1
0.743352828458896	Control	GFP-HDEL mv 35_Airyscan Processing	65	1
0.743369797213774	Lat B	Lat B mv 56_Airyscan Processing	148	1
0.743728498918364	Lat B	Lat B mv 24_Airyscan Processing	131	1
0.743887887123157	RFP-LNP2	RFP-LNP2 mv 93_Airyscan Processing	178	1
0.743918525429567	Control	GFP-HDEL mv 56_Airyscan Processing	82	1
0.744984874647368	RFP-LNP2	RFP-LNP2 mv 70_Airyscan Processing	158	1
0.745487872387482	Control	GFP-HDEL mv 68_Airyscan Processing	91	1
0.745837804178043	Control	GFP-HDEL mv 37_Airyscan Processing	67	1
0.745841413284205	BFA	BFA mv 22_Airyscan Processing	12	1
0.746159668798419	RFP-LNP2	RFP-LNP2 mv 78_Airyscan Processing	165	1
0.746263274096511	Lat B	Lat B mv 24_Airyscan Processing	131	1
0.746648075887003	Heat shock	HS mv 32_Airyscan Processing	114	1
0.746750264928448	Control	GFP-HDEL mv 37_Airyscan Processing	67	1
0.747020795501368	Lat B	Lat B mv 56_Airyscan Processing	148	1
0.747112998029076	Control	GFP-HDEL mv 37_Airyscan Processing	67	1
0.747132817349462	Lat B	Lat B mv 48_Airyscan Processing	142	1
0.747140396983662	BFA	BFA mv 22_Airyscan Processing	12	1
0.747270002384697	Control	GFP-HDEL mv 56_Airyscan Processing	82	1
0.747494874071977	RFP-LNP2	RFP-LNP2 mv 85_Airyscan Processing	171	1
0.747614121749965	RFP-LNP2	RFP-LNP2 mv 78_Airyscan Processing	165	1
0.747686096608757	Lat B	Lat B mv 24_Airyscan Processing	131	1
0.747764289433955	Heat shock	HS mv 32_Airyscan Processing	114	1
0.748363955862632	Control	GFP-HDEL mv 56_Airyscan Processing	82	1
0.748438771665214	BFA	BFA mv 22_Airyscan Processing	12	1
0.748558302242351	Lat B	Lat B mv 24_Airyscan Processing	131	1
0.748725955773353	Lat B	Lat B mv 48_Airyscan Processing	142	1
0.749034251096046	Heat shock	HS mv 32_Airyscan Processing	114	1
0.749244436686501	Heat shock	HS mv 32_Airyscan Processing	114	1
0.749398375142401	Lat B	Lat B mv 38_Airyscan Processing	133	1
0.749441546518384	RFP-LNP2	RFP-LNP2 mv 78_Airyscan Processing	165	1
0.749444961384369	BFA	BFA mv 22_Airyscan Processing	12	1
0.749625588197044	Lat B	Lat B mv 56_Airyscan Processing	148	1
0.749721903921862	Heat shock	HS mv 32_Airyscan Processing	114	1
0.74999405045416	RFP-LNP2	RFP-LNP2 mv 93_Airyscan Processing	178	1
0.750014164012385	RFP-LNP2	RFP-LNP2 mv 86_Airyscan Processing	172	1
0.750074931343365	RFP-LNP2	RFP-LNP2 mv 93_Airyscan Processing	178	1
0.750082150305935	RFP-LNP2	RFP-LNP2 mv 85_Airyscan Processing	171	1
0.750132422552774	Control	GFP-HDEL mv 37_Airyscan Processing	67	1
0.750331093693409	Lat B	Lat B mv 56_Airyscan Processing	148	1
0.750660532188292	Lat B	Lat B mv 38_Airyscan Processing	133	1
0.750663572952181	RFP-LNP2	RFP-LNP2 mv 78_Airyscan Processing	165	1
0.750812956086169	Lat B	Lat B mv 56_Airyscan Processing	148	1
0.750904915032735	Lat B	Lat B mv 48_Airyscan Processing	142	1
0.751036821377241	Control	GFP-HDEL mv 37_Airyscan Processing	67	1
0.751148701182244	Heat shock	HS mv 17_Airyscan Processing	98	1
0.751151642305782	BFA	BFA mv 22_Airyscan Processing	12	1
0.751377982481537	Control	GFP-HDEL mv 55_Airyscan Processing	81	1
0.751408521095505	Lat B	Lat B mv 48_Airyscan Processing	142	1
0.75180468260768	Control	GFP-HDEL mv 56_Airyscan Processing	82	1
0.751942928217052	RFP-LNP2	RFP-LNP2 mv 89_Airyscan Processing	175	1
0.752458057673434	Control	GFP-HDEL mv 52_Airyscan Processing	79	1
0.752877275178686	Heat shock	HS mv 17_Airyscan Processing	98	1
0.753008746055902	RFP-LNP2	RFP-LNP2 mv 78_Airyscan Processing	165	1
0.753261584568868	Lat B	Lat B mv 48_Airyscan Processing	142	1
0.753359222773489	RFP-LNP2	RFP-LNP2 mv 89_Airyscan Processing	175	1
0.753443035865916	Heat shock	HS mv 17_Airyscan Processing	98	1
0.753809365988259	Control	GFP-HDEL mv 55_Airyscan Processing	81	1
0.753826724743307	Control	GFP-HDEL mv 62_Airyscan Processing	86	1
0.75387128310802	Heat shock	HS mv 17_Airyscan Processing	98	1
0.754372092370661	Heat shock	HS mv 17_Airyscan Processing	98	1
0.754576758189047	RFP-LNP2	RFP-LNP2 mv 74_Airyscan Processing	162	1
0.754686346984408	Lat B	Lat B mv 38_Airyscan Processing	133	1
0.755151999098098	Lat B	Lat B mv 38_Airyscan Processing	133	1
0.755177418171683	Heat shock	HS mv 22_Airyscan Processing	103	1
0.755231186339339	Lat B	Lat B mv 41_Airyscan Processing	136	1
0.75525856763261	Control	GFP-HDEL mv 35_Airyscan Processing	65	1
0.755295362315442	Control	GFP-HDEL mv 62_Airyscan Processing	86	1
0.755452385579717	RFP-LNP2	RFP-LNP2 mv 86_Airyscan Processing	172	1
0.75590324156093	RFP-LNP2	RFP-LNP2 mv 89_Airyscan Processing	175	1
0.756104819871701	Control	GFP-HDEL mv 55_Airyscan Processing	81	1
0.756115941240831	Heat shock	HS mv 22_Airyscan Processing	103	1
0.756148946042141	Lat B	Lat B mv 38_Airyscan Processing	133	1
0.756535838590105	Heat shock	HS mv 22_Airyscan Processing	103	1
0.757128529673889	Control	GFP-HDEL mv 52_Airyscan Processing	79	1
0.75743411994242	RFP-LNP2	RFP-LNP2 mv 93_Airyscan Processing	178	1
0.757463873551164	RFP-LNP2	RFP-LNP2 mv 85_Airyscan Processing	171	1
0.758164252689415	RFP-LNP2	RFP-LNP2 mv 76_Airyscan Processing	163	1
0.758294226762949	Heat shock	HS mv 19_Airyscan Processing	100	1
0.758391632353774	Control	GFP-HDEL mv 54_Airyscan Processing	80	1
0.758515451795321	Control	GFP-HDEL mv 62_Airyscan Processing	86	1
0.758762063800045	RFP-LNP2	RFP-LNP2 mv 86_Airyscan Processing	172	1
0.758915237825377	Control	GFP-HDEL mv 52_Airyscan Processing	79	1
0.7589739483613	Control	GFP-HDEL mv 55_Airyscan Processing	81	1
0.759220285886271	Control	GFP-HDEL mv 52_Airyscan Processing	79	1
0.759275823195179	RFP-LNP2	RFP-LNP2 mv 76_Airyscan Processing	163	1
0.759324545306755	Lat B	Lat B mv 41_Airyscan Processing	136	1
0.759373287675107	RFP-LNP2	RFP-LNP2 mv 76_Airyscan Processing	163	1
0.759412167297431	RFP-LNP2	RFP-LNP2 mv 86_Airyscan Processing	172	1
0.759461333635295	Heat shock	HS mv 22_Airyscan Processing	103	1
0.759807616764101	RFP-LNP2	RFP-LNP2 mv 74_Airyscan Processing	162	1
0.75984309499637	Control	GFP-HDEL mv 55_Airyscan Processing	81	1
0.759956762627782	Heat shock	HS mv 22_Airyscan Processing	103	1
0.759976113328231	RFP-LNP2	RFP-LNP2 mv 85_Airyscan Processing	171	1
0.760006556676869	RFP-LNP2	RFP-LNP2 mv 89_Airyscan Processing	175	1
0.760168495939131	Control	GFP-HDEL mv 62_Airyscan Processing	86	1
0.760320132472574	Control	GFP-HDEL mv 62_Airyscan Processing	86	1
0.760367228034606	RFP-LNP2	RFP-LNP2 mv 76_Airyscan Processing	163	1
0.760529229710075	Control	GFP-HDEL mv 54_Airyscan Processing	80	1
0.760880612182355	Control	GFP-HDEL mv 52_Airyscan Processing	79	1
0.761061503947789	Control	GFP-HDEL mv 54_Airyscan Processing	80	1
0.76127566475436	Heat shock	HS mv 8_Airyscan Processing	124	1
0.761659310048468	RFP-LNP2	RFP-LNP2 mv 72_Airyscan Processing	160	1
0.761675829151198	Heat shock	HS mv 19_Airyscan Processing	100	1
0.761788006828602	Heat shock	HS mv 8_Airyscan Processing	124	1
0.762016217633606	RFP-LNP2	RFP-LNP2 mv 92_Airyscan Processing	177	1
0.762248400048239	Heat shock	HS mv 8_Airyscan Processing	124	1
0.762298439940319	Control	GFP-HDEL mv 54_Airyscan Processing	80	1
0.76234646598406	Heat shock	HS mv 8_Airyscan Processing	124	1
0.762632326915059	RFP-LNP2	RFP-LNP2 mv 85_Airyscan Processing	171	1
0.762810084608463	RFP-LNP2	RFP-LNP2 mv 76_Airyscan Processing	163	1
0.76313553027872	Control	GFP-HDEL mv 33_Airyscan Processing	63	1
0.763316238556407	Lat B	Lat B mv 41_Airyscan Processing	136	1
0.763342411607527	RFP-LNP2	RFP-LNP2 mv 89_Airyscan Processing	175	1
0.763558775169734	Lat B	Lat B mv 41_Airyscan Processing	136	1
0.764101055808753	RFP-LNP2	RFP-LNP2 mv 86_Airyscan Processing	172	1
0.764199318406509	RFP-LNP2	RFP-LNP2 mv 87_Airyscan Processing	173	1
0.764404667941846	RFP-LNP2	RFP-LNP2 mv 87_Airyscan Processing	173	1
0.764838841155536	RFP-LNP2	RFP-LNP2 mv 74_Airyscan Processing	162	1
0.765404210292062	Lat B	Lat B mv 41_Airyscan Processing	136	1
0.765617297002415	RFP-LNP2	RFP-LNP2 mv 74_Airyscan Processing	162	1
0.765999349042194	RFP-LNP2	RFP-LNP2 mv 72_Airyscan Processing	160	1
0.766201215710428	Heat shock	HS mv 19_Airyscan Processing	100	1
0.766272844532984	RFP-LNP2	RFP-LNP2 mv 92_Airyscan Processing	177	1
0.766469636291553	RFP-LNP2	RFP-LNP2 mv 77_Airyscan Processing	164	1
0.766972212830741	RFP-LNP2	RFP-LNP2 mv 87_Airyscan Processing	173	1
0.767112975191278	Lat B	Lat B mv 25_Airyscan Processing	132	1
0.767128334961949	RFP-LNP2	RFP-LNP2 mv 10_Airyscan Processing	155	1
0.767536019347536	RFP-LNP2	RFP-LNP2 mv 74_Airyscan Processing	162	1
0.767731715798014	RFP-LNP2	RFP-LNP2 mv 72_Airyscan Processing	160	1
0.767810938574994	Heat shock	HS mv 19_Airyscan Processing	100	1
0.767989399665029	RFP-LNP2	RFP-LNP2 mv 92_Airyscan Processing	177	1
0.768197411906861	RFP-LNP2	RFP-LNP2 mv 72_Airyscan Processing	160	1
0.768323175627136	RFP-LNP2	RFP-LNP2 mv 92_Airyscan Processing	177	1
0.768533996459328	RFP-LNP2	RFP-LNP2 mv 72_Airyscan Processing	160	1
0.769124716155136	Control	GFP-HDEL mv 39_Airyscan Processing	68	1
0.769264373155852	Control	GFP-HDEL mv 33_Airyscan Processing	63	1
0.769678183416923	Lat B	Lat B mv 25_Airyscan Processing	132	1
0.769812703388518	Control	GFP-HDEL mv 39_Airyscan Processing	68	1
0.770052050037971	RFP-LNP2	RFP-LNP2 mv 88_Airyscan Processing	174	1
0.77074350888199	RFP-LNP2	RFP-LNP2 mv 71_Airyscan Processing	159	1
0.771254317076341	RFP-LNP2	RFP-LNP2 mv 98_Airyscan Processing	181	1
0.771311679656576	RFP-LNP2	RFP-LNP2 mv 92_Airyscan Processing	177	1
0.771773407755855	Lat B	Lat B mv 25_Airyscan Processing	132	1
0.772094177533275	RFP-LNP2	RFP-LNP2 mv 98_Airyscan Processing	181	1
0.772418271506497	RFP-LNP2	RFP-LNP2 mv 83_Airyscan Processing	170	1
0.772678988754708	Lat B	Lat B mv 19_Airyscan Processing	129	1
0.773023963599022	Lat B	Lat B mv 25_Airyscan Processing	132	1
0.773278507570252	RFP-LNP2	RFP-LNP2 mv 71_Airyscan Processing	159	1
0.77378353336718	Control	GFP-HDEL mv 54_Airyscan Processing	80	1
0.773809835572543	RFP-LNP2	RFP-LNP2 mv 71_Airyscan Processing	159	1
0.773887072460137	Heat shock	HS mv 19_Airyscan Processing	100	1
0.773996069184586	Control	GFP-HDEL mv 65_Airyscan Processing	88	1
0.774168113018925	RFP-LNP2	RFP-LNP2 mv 83_Airyscan Processing	170	1
0.774763016645038	Control	GFP-HDEL mv 65_Airyscan Processing	88	1
0.77480657112854	Control	GFP-HDEL mv 39_Airyscan Processing	68	1
0.774937791856004	RFP-LNP2	RFP-LNP2 mv 69_Airyscan Processing	157	1
0.775315925474305	Lat B	Lat B mv 19_Airyscan Processing	129	1
0.77575584118268	Lat B	Lat B mv 19_Airyscan Processing	129	1
0.775904634973382	Lat B	Lat B mv 19_Airyscan Processing	129	1
0.776177749892245	Control	GFP-HDEL mv 39_Airyscan Processing	68	1
0.7762569837661	Control	GFP-HDEL mv 65_Airyscan Processing	88	1
0.776329017245534	Lat B	Lat B mv 19_Airyscan Processing	129	1
0.776378050949537	Control	GFP-HDEL mv 33_Airyscan Processing	63	1
0.776393042102448	RFP-LNP2	RFP-LNP2 mv 88_Airyscan Processing	174	1
0.77669058663524	RFP-LNP2	RFP-LNP2 mv 69_Airyscan Processing	157	1
0.776816626529278	Lat B	Lat B mv 25_Airyscan Processing	132	1
0.777394418686899	RFP-LNP2	RFP-LNP2 mv 69_Airyscan Processing	157	1
0.777445979285329	Control	GFP-HDEL mv 39_Airyscan Processing	68	1
0.777585482545825	RFP-LNP2	RFP-LNP2 mv 98_Airyscan Processing	181	1
0.778393331179928	RFP-LNP2	RFP-LNP2 mv 10_Airyscan Processing	155	1
0.778551725123383	RFP-LNP2	RFP-LNP2 mv 87_Airyscan Processing	173	1
0.778727069313197	Control	GFP-HDEL mv 65_Airyscan Processing	88	1
0.778734135484751	RFP-LNP2	RFP-LNP2 mv 83_Airyscan Processing	170	1
0.779951352523273	RFP-LNP2	RFP-LNP2 mv 83_Airyscan Processing	170	1
0.780311319963048	BFA	BFA mv 13_Airyscan Processing	3	1
0.780516557040345	RFP-LNP2	RFP-LNP2 mv 10_Airyscan Processing	155	1
0.780951580771038	RFP-LNP2	RFP-LNP2 mv 69_Airyscan Processing	157	1
0.781081392244349	RFP-LNP2	RFP-LNP2 mv 83_Airyscan Processing	170	1
0.781328042504413	RFP-LNP2	RFP-LNP2 mv 69_Airyscan Processing	157	1
0.781590228558919	RFP-LNP2	RFP-LNP2 mv 82_Airyscan Processing	169	1
0.781700621310938	RFP-LNP2	RFP-LNP2 mv 71_Airyscan Processing	159	1
0.782288759886426	RFP-LNP2	RFP-LNP2 mv 10_Airyscan Processing	155	1
0.782306299136001	RFP-LNP2	RFP-LNP2 mv 82_Airyscan Processing	169	1
0.782541341046809	Lat B	Lat B mv 39_Airyscan Processing	134	1
0.783137851032956	Control	GFP-HDEL mv 65_Airyscan Processing	88	1
0.783202331059038	RFP-LNP2	RFP-LNP2 mv 81_Airyscan Processing	168	1
0.783260060267233	Control	GFP-HDEL mv 33_Airyscan Processing	63	1
0.783419407431211	Lat B	Lat B mv 39_Airyscan Processing	134	1
0.783468999392508	RFP-LNP2	RFP-LNP2 mv 81_Airyscan Processing	168	1
0.784255442921414	RFP-LNP2	RFP-LNP2 mv 88_Airyscan Processing	174	1
0.784353904354054	RFP-LNP2	RFP-LNP2 mv 81_Airyscan Processing	168	1
0.784546549190542	RFP-LNP2	RFP-LNP2 mv 81_Airyscan Processing	168	1
0.784929458305998	RFP-LNP2	RFP-LNP2 mv 81_Airyscan Processing	168	1
0.784996100549802	RFP-LNP2	RFP-LNP2 mv 98_Airyscan Processing	181	1
0.785160227634808	BFA	BFA mv 13_Airyscan Processing	3	1
0.785331893335943	RFP-LNP2	RFP-LNP2 mv 10_Airyscan Processing	155	1
0.785615580351398	BFA	BFA mv 13_Airyscan Processing	3	1
0.786092424127365	RFP-LNP2	RFP-LNP2 mv 82_Airyscan Processing	169	1
0.786728528241906	RFP-LNP2	RFP-LNP2 mv 71_Airyscan Processing	159	1
0.786806614962709	RFP-LNP2	RFP-LNP2 mv 88_Airyscan Processing	174	1
0.787150590929258	RFP-LNP2	RFP-LNP2 mv 82_Airyscan Processing	169	1
0.787365510676042	RFP-LNP2	RFP-LNP2 mv 82_Airyscan Processing	169	1
0.787876651394382	BFA	BFA mv 13_Airyscan Processing	3	1
0.788032459497426	RFP-LNP2	RFP-LNP2 mv 98_Airyscan Processing	181	1
0.788653133801497	Control	GFP-HDEL mv 33_Airyscan Processing	63	1
0.789500216326606	RFP-LNP2	RFP-LNP2 mv 96_Airyscan Processing	180	1
0.789748057722336	Lat B	Lat B mv 39_Airyscan Processing	134	1
0.789891361398434	BFA	BFA mv 13_Airyscan Processing	3	1
0.790945665689497	RFP-LNP2	RFP-LNP2 mv 77_Airyscan Processing	164	1
0.79095003565777	Lat B	Lat B mv 39_Airyscan Processing	134	1
0.791167752662357	RFP-LNP2	RFP-LNP2 mv 80_Airyscan Processing	167	1
0.792227832847526	RFP-LNP2	RFP-LNP2 mv 80_Airyscan Processing	167	1
0.793245729965669	RFP-LNP2	RFP-LNP2 mv 80_Airyscan Processing	167	1
0.793259386082647	RFP-LNP2	RFP-LNP2 mv 80_Airyscan Processing	167	1
0.793407820606495	RFP-LNP2	RFP-LNP2 mv 80_Airyscan Processing	167	1
0.793431308947996	RFP-LNP2	RFP-LNP2 mv 96_Airyscan Processing	180	1
0.793667868493282	RFP-LNP2	RFP-LNP2 mv 88_Airyscan Processing	174	1
0.794460376602573	RFP-LNP2	RFP-LNP2 mv 96_Airyscan Processing	180	1
0.794857333910864	RFP-LNP2	RFP-LNP2 mv 96_Airyscan Processing	180	1
0.795230042274653	Lat B	Lat B mv 39_Airyscan Processing	134	1
0.795867198632954	Heat shock	HS mv 18_Airyscan Processing	99	1
0.796113690821206	RFP-LNP2	RFP-LNP2 mv 96_Airyscan Processing	180	1
0.796799980447194	Heat shock	HS mv 18_Airyscan Processing	99	1
0.799870895918814	Heat shock	HS mv 18_Airyscan Processing	99	1
0.80052913951551	Heat shock	HS mv 18_Airyscan Processing	99	1
0.800650110084596	BFA	BFA mv 39_Airyscan Processing	28	1
0.800882190005398	Heat shock	HS mv 18_Airyscan Processing	99	1
0.80235213555404	BFA	BFA mv 41_Airyscan Processing	30	1
0.8029308635219	RFP-LNP2	RFP-LNP2 mv 77_Airyscan Processing	164	1
0.803804868225018	BFA	BFA mv 39_Airyscan Processing	28	1
0.804182161941331	BFA	BFA mv 41_Airyscan Processing	30	1
0.804246532857477	BFA	BFA mv 41_Airyscan Processing	30	1
0.804786817209174	BFA	BFA mv 41_Airyscan Processing	30	1
0.804849779138402	BFA	BFA mv 23_Airyscan Processing	13	1
0.80509151467738	BFA	BFA mv 41_Airyscan Processing	30	1
0.805566239034101	Heat shock	HS mv 29_Airyscan Processing	110	1
0.805869266611589	Heat shock	HS mv 29_Airyscan Processing	110	1
0.806016721386978	Heat shock	HS mv 29_Airyscan Processing	110	1
0.806149760199359	BFA	BFA mv 39_Airyscan Processing	28	1
0.806325650593586	BFA	BFA mv 39_Airyscan Processing	28	1
0.806767493637135	Heat shock	HS mv 29_Airyscan Processing	110	1
0.806816083759371	BFA	BFA mv 39_Airyscan Processing	28	1
0.808076858221643	Heat shock	HS mv 29_Airyscan Processing	110	1
0.811070740247259	Lat B	Lat B mv 54_Airyscan Processing	147	1
0.811134954595483	RFP-LNP2	RFP-LNP2 mv 77_Airyscan Processing	164	1
0.81115844316481	Lat B	Lat B mv 54_Airyscan Processing	147	1
0.812056819391643	Lat B	Lat B mv 54_Airyscan Processing	147	1
0.812210163563295	BFA	BFA mv 23_Airyscan Processing	13	1
0.813343139477816	Lat B	Lat B mv 54_Airyscan Processing	147	1
0.814834948901754	Lat B	Lat B mv 54_Airyscan Processing	147	1
0.81681751351836	BFA	BFA mv 23_Airyscan Processing	13	1
0.818400174487168	RFP-LNP2	RFP-LNP2 mv 77_Airyscan Processing	164	1
0.820208963061513	BFA	BFA mv 17_Airyscan Processing	7	1
0.820822552635013	BFA	BFA mv 23_Airyscan Processing	13	1
0.822100949214721	Heat shock	HS mv 31_Airyscan Processing	113	1
0.822609037716892	Heat shock	HS mv 31_Airyscan Processing	113	1
0.822888917323017	Heat shock	HS mv 31_Airyscan Processing	113	1
0.82314069539551	Heat shock	HS mv 31_Airyscan Processing	113	1
0.824030497318463	Heat shock	HS mv 31_Airyscan Processing	113	1
0.826038235128285	BFA	BFA mv 17_Airyscan Processing	7	1
0.826506561503326	BFA	BFA mv 17_Airyscan Processing	7	1
0.827924958790276	BFA	BFA mv 17_Airyscan Processing	7	1
0.828387983470906	BFA	BFA mv 17_Airyscan Processing	7	1
0.82839362806272	BFA	BFA mv 23_Airyscan Processing	13	1
0.831419077364306	BFA	BFA mv 47_Airyscan Processing	36	1
0.832731552380251	RFP-LNP2	RFP-LNP2 mv 73_Airyscan Processing	161	1
0.833690064479534	Heat shock	HS mv 6_Airyscan Processing	123	1
0.833901425310879	RFP-LNP2	RFP-LNP2 mv 73_Airyscan Processing	161	1
0.834253877042306	BFA	BFA mv 47_Airyscan Processing	36	1
0.834473181320317	BFA	BFA mv 47_Airyscan Processing	36	1
0.83459208819264	Heat shock	HS mv 6_Airyscan Processing	123	1
0.83488074105677	Heat shock	HS mv 6_Airyscan Processing	123	1
0.835111015989303	RFP-LNP2	RFP-LNP2 mv 73_Airyscan Processing	161	1
0.835321666256699	Heat shock	HS mv 6_Airyscan Processing	123	1
0.835327423956079	Heat shock	HS mv 6_Airyscan Processing	123	1
0.835677346730554	BFA	BFA mv 47_Airyscan Processing	36	1
0.836202082673874	RFP-LNP2	RFP-LNP2 mv 73_Airyscan Processing	161	1
0.836222768654585	BFA	BFA mv 47_Airyscan Processing	36	1
0.836347378282442	BFA	BFA mv 14_Airyscan Processing	4	1
0.836611517596983	BFA	BFA mv 14_Airyscan Processing	4	1
0.836974252880718	BFA	BFA mv 14_Airyscan Processing	4	1
0.837081902725769	BFA	BFA mv 14_Airyscan Processing	4	1
0.837304901324393	BFA	BFA mv 14_Airyscan Processing	4	1
0.837580083756032	Heat shock	HS mv 9_Airyscan Processing	125	1
0.837886912132622	RFP-LNP2	RFP-LNP2 mv 73_Airyscan Processing	161	1
0.83861833243072	Heat shock	HS mv 9_Airyscan Processing	125	1
0.841510529454225	BFA	BFA mv 46_Airyscan Processing	35	1
0.842250193490571	BFA	BFA mv 46_Airyscan Processing	35	1
0.842389702973845	Heat shock	HS mv 9_Airyscan Processing	125	1
0.842851086324094	Heat shock	HS mv 9_Airyscan Processing	125	1
0.842913261024955	BFA	BFA mv 46_Airyscan Processing	35	1
0.843959126360634	Heat shock	HS mv 9_Airyscan Processing	125	1
0.844363442975956	BFA	BFA mv 42_Airyscan Processing	31	1
0.845182097045454	BFA	BFA mv 42_Airyscan Processing	31	1
0.84678578446972	BFA	BFA mv 46_Airyscan Processing	35	1
0.847205007105929	BFA	BFA mv 42_Airyscan Processing	31	1
0.84783549147291	BFA	BFA mv 26_Airyscan Processing	16	1
0.848511660905888	BFA	BFA mv 25_Airyscan Processing	15	1
0.849302110560893	BFA	BFA mv 42_Airyscan Processing	31	1
0.849511040743989	BFA	BFA mv 18_Airyscan Processing	8	1
0.850014132924895	BFA	BFA mv 46_Airyscan Processing	35	1
0.850171490026946	BFA	BFA mv 7_Airyscan Processing	43	1
0.850302002004136	BFA	BFA mv 37_Airyscan Processing	26	1
0.850656278420271	BFA	BFA mv 24_Airyscan Processing	14	1
0.850682270394579	BFA	BFA mv 7_Airyscan Processing	43	1
0.850847749253708	BFA	BFA mv 42_Airyscan Processing	31	1
0.851138695802569	BFA	BFA mv 37_Airyscan Processing	26	1
0.851161217334952	BFA	BFA mv 37_Airyscan Processing	26	1
0.851278403194455	BFA	BFA mv 37_Airyscan Processing	26	1
0.851567448551781	BFA	BFA mv 20_Airyscan Processing	10	1
0.851605137633098	BFA	BFA mv 7_Airyscan Processing	43	1
0.851753557491777	BFA	BFA mv 7_Airyscan Processing	43	1
0.852289545625942	BFA	BFA mv 20_Airyscan Processing	10	1
0.852347293382974	BFA	BFA mv 7_Airyscan Processing	43	1
0.852426114736168	BFA	BFA mv 18_Airyscan Processing	8	1
0.852629960415014	RFP-LNP2	RFP-LNP2 mv 90_Airyscan Processing	176	1
0.852908193166902	BFA	BFA mv 25_Airyscan Processing	15	1
0.852985573525859	BFA	BFA mv 18_Airyscan Processing	8	1
0.853002433185227	BFA	BFA mv 18_Airyscan Processing	8	1
0.853019367345621	BFA	BFA mv 37_Airyscan Processing	26	1
0.853208591986494	BFA	BFA mv 24_Airyscan Processing	14	1
0.853293590938427	RFP-LNP2	RFP-LNP2 mv 90_Airyscan Processing	176	1
0.85334391998352	BFA	BFA mv 24_Airyscan Processing	14	1
0.853467451750082	RFP-LNP2	RFP-LNP2 mv 87_Airyscan Processing	173	1
0.853978999843835	BFA	BFA mv 18_Airyscan Processing	8	1
0.854171180932998	BFA	BFA mv 26_Airyscan Processing	16	1
0.854249424304502	BFA	BFA mv 20_Airyscan Processing	10	1
0.854621740969416	BFA	BFA mv 27_Airyscan Processing	17	1
0.854633060306414	BFA	BFA mv 20_Airyscan Processing	10	1
0.854635593988529	BFA	BFA mv 31_Airyscan Processing	21	1
0.854840471981573	BFA	BFA mv 20_Airyscan Processing	10	1
0.854868210058136	RFP-LNP2	RFP-LNP2 mv 90_Airyscan Processing	176	1
0.8549136191568	BFA	BFA mv 31_Airyscan Processing	21	1
0.854971170472353	RFP-LNP2	RFP-LNP2 mv 90_Airyscan Processing	176	1
0.855897965694524	BFA	BFA mv 38_Airyscan Processing	27	1
0.855910316663045	RFP-LNP2	RFP-LNP2 mv 90_Airyscan Processing	176	1
0.856044858218213	BFA	BFA mv 31_Airyscan Processing	21	1
0.856483312259145	BFA	BFA mv 38_Airyscan Processing	27	1
0.85662297591623	BFA	BFA mv 25_Airyscan Processing	15	1
0.856800639748011	BFA	BFA mv 31_Airyscan Processing	21	1
0.856948511794674	BFA	BFA mv 45_Airyscan Processing	34	1
0.857223225843355	BFA	BFA mv 31_Airyscan Processing	21	1
0.857380549895562	BFA	BFA mv 16_Airyscan Processing	6	1
0.857630102286022	BFA	BFA mv 16_Airyscan Processing	6	1
0.857696250526765	BFA	BFA mv 38_Airyscan Processing	27	1
0.857745839446498	BFA	BFA mv 24_Airyscan Processing	14	1
0.857848133470375	BFA	BFA mv 16_Airyscan Processing	6	1
0.858006077218577	BFA	BFA mv 25_Airyscan Processing	15	1
0.858064850040418	BFA	BFA mv 8_Airyscan Processing	44	1
0.858095189057448	BFA	BFA mv 38_Airyscan Processing	27	1
0.85848637996289	BFA	BFA mv 38_Airyscan Processing	27	1
0.858842970276445	BFA	BFA mv 16_Airyscan Processing	6	1
0.858954777505401	BFA	BFA mv 27_Airyscan Processing	17	1
0.858991965799611	BFA	BFA mv 26_Airyscan Processing	16	1
0.859299330575216	BFA	BFA mv 16_Airyscan Processing	6	1
0.859310381864216	BFA	BFA mv 45_Airyscan Processing	34	1
0.860321215966511	BFA	BFA mv 27_Airyscan Processing	17	1
0.860465837148522	BFA	BFA mv 25_Airyscan Processing	15	1
0.860642103746095	BFA	BFA mv 8_Airyscan Processing	44	1
0.860659206482636	BFA	BFA mv 8_Airyscan Processing	44	1
0.86068272981707	BFA	BFA mv 45_Airyscan Processing	34	1
0.860769553332917	BFA	BFA mv 24_Airyscan Processing	14	1
0.861056198296825	BFA	BFA mv 26_Airyscan Processing	16	1
0.861249318987179	BFA	BFA mv 45_Airyscan Processing	34	1
0.861675130246614	BFA	BFA mv 43_Airyscan Processing	32	1
0.861821097310254	BFA	BFA mv 43_Airyscan Processing	32	1
0.862161900434414	BFA	BFA mv 43_Airyscan Processing	32	1
0.862197361127529	BFA	BFA mv 43_Airyscan Processing	32	1
0.862335833526668	BFA	BFA mv 27_Airyscan Processing	17	1
0.862388853828966	BFA	BFA mv 55_Airyscan Processing	41	1
0.862493583615315	Heat shock	HS mv 35_Airyscan Processing	117	1
0.862774588679271	BFA	BFA mv 8_Airyscan Processing	44	1
0.862816784059547	BFA	BFA mv 27_Airyscan Processing	17	1
0.862830710593283	BFA	BFA mv 49_Airyscan Processing	38	1
0.862972868132286	BFA	BFA mv 43_Airyscan Processing	32	1
0.863374735852267	BFA	BFA mv 45_Airyscan Processing	34	1
0.863505121030432	BFA	BFA mv 49_Airyscan Processing	38	1
0.863676839578901	BFA	BFA mv 8_Airyscan Processing	44	1
0.864121187702238	BFA	BFA mv 40_Airyscan Processing	29	1
0.864314517569462	BFA	BFA mv 49_Airyscan Processing	38	1
0.864346839149265	Heat shock	HS mv 35_Airyscan Processing	117	1
0.86471120843554	BFA	BFA mv 49_Airyscan Processing	38	1
0.864990048628296	Heat shock	HS mv 35_Airyscan Processing	117	1
0.865486176607906	BFA	BFA mv 55_Airyscan Processing	41	1
0.865593531459705	BFA	BFA mv 40_Airyscan Processing	29	1
0.865710942896688	BFA	BFA mv 40_Airyscan Processing	29	1
0.865817623110847	Heat shock	HS mv 35_Airyscan Processing	117	1
0.86604054305601	BFA	BFA mv 49_Airyscan Processing	38	1
0.866647513965569	Heat shock	HS mv 35_Airyscan Processing	117	1
0.866728819166503	BFA	BFA mv 40_Airyscan Processing	29	1
0.866987393049447	BFA	BFA mv 10_Airyscan Processing	1	1
0.866991472832891	BFA	BFA mv 26_Airyscan Processing	16	1
0.867045749331106	BFA	BFA mv 40_Airyscan Processing	29	1
0.867052199815763	BFA	BFA mv 55_Airyscan Processing	41	1
0.867392519662872	BFA	BFA mv 30_Airyscan Processing	20	1
0.867470942244895	BFA	BFA mv 55_Airyscan Processing	41	1
0.867543645281337	Heat shock	HS mv 15_Airyscan Processing	96	1
0.867633780678629	Heat shock	HS mv 15_Airyscan Processing	96	1
0.868163182658274	Heat shock	HS mv 33_Airyscan Processing	115	1
0.868207452337845	Heat shock	HS mv 33_Airyscan Processing	115	1
0.868217801036622	BFA	BFA mv 10_Airyscan Processing	1	1
0.868421889678164	Heat shock	HS mv 15_Airyscan Processing	96	1
0.868460810255269	BFA	BFA mv 50_Airyscan Processing	40	1
0.86855930767298	Heat shock	HS mv 15_Airyscan Processing	96	1
0.86862946533606	RFP-LNP2	RFP-LNP2 mv 100_Airyscan Processing	154	1
0.868893880266526	BFA	BFA mv 10_Airyscan Processing	1	1
0.868911122525439	BFA	BFA mv 10_Airyscan Processing	1	1
0.869124060141616	BFA	BFA mv 28_Airyscan Processing	18	1
0.86917077328666	Heat shock	HS mv 33_Airyscan Processing	115	1
0.869323676873556	RFP-LNP2	RFP-LNP2 mv 99_Airyscan Processing	182	1
0.869432249623252	Heat shock	HS mv 15_Airyscan Processing	96	1
0.869512635304731	Heat shock	HS mv 33_Airyscan Processing	115	1
0.869622525299394	BFA	BFA mv 28_Airyscan Processing	18	1
0.870108068346879	BFA	BFA mv 50_Airyscan Processing	40	1
0.870197879094471	RFP-LNP2	RFP-LNP2 mv 100_Airyscan Processing	154	1
0.870204171824043	BFA	BFA mv 28_Airyscan Processing	18	1
0.870713866407558	BFA	BFA mv 50_Airyscan Processing	40	1
0.870721289866534	BFA	BFA mv 50_Airyscan Processing	40	1
0.870816733163984	Heat shock	HS mv 33_Airyscan Processing	115	1
0.870907634936914	RFP-LNP2	RFP-LNP2 mv 99_Airyscan Processing	182	1
0.871030727147347	BFA	BFA mv 28_Airyscan Processing	18	1
0.871141383876313	BFA	BFA mv 50_Airyscan Processing	40	1
0.871682422832009	BFA	BFA mv 10_Airyscan Processing	1	1
0.87170178350842	BFA	BFA mv 29_Airyscan Processing	19	1
0.87170380823517	BFA	BFA mv 55_Airyscan Processing	41	1
0.871747361548977	RFP-LNP2	RFP-LNP2 mv 100_Airyscan Processing	154	1
0.871925101926208	BFA	BFA mv 30_Airyscan Processing	20	1
0.871926779613021	RFP-LNP2	RFP-LNP2 mv 99_Airyscan Processing	182	1
0.872079388978625	RFP-LNP2	RFP-LNP2 mv 99_Airyscan Processing	182	1
0.872758596040919	RFP-LNP2	RFP-LNP2 mv 100_Airyscan Processing	154	1
0.873260108016341	BFA	BFA mv 5_Airyscan Processing	42	1
0.873462635247213	RFP-LNP2	RFP-LNP2 mv 99_Airyscan Processing	182	1
0.873758846533325	BFA	BFA mv 28_Airyscan Processing	18	1
0.874077727936847	BFA	BFA mv 5_Airyscan Processing	42	1
0.874127811017859	BFA	BFA mv 30_Airyscan Processing	20	1
0.87433336769735	BFA	BFA mv 29_Airyscan Processing	19	1
0.874587328956271	RFP-LNP2	RFP-LNP2 mv 100_Airyscan Processing	154	1
0.874708755108071	BFA	BFA mv 30_Airyscan Processing	20	1
0.874886499540019	BFA	BFA mv 11_Airyscan Processing	2	1
0.874888370458394	BFA	BFA mv 48_Airyscan Processing	37	1
0.874998214141844	BFA	BFA mv 29_Airyscan Processing	19	1
0.875064684870908	BFA	BFA mv 5_Airyscan Processing	42	1
0.875283940728145	BFA	BFA mv 11_Airyscan Processing	2	1
0.875507918590206	BFA	BFA mv 48_Airyscan Processing	37	1
0.875775747857164	BFA	BFA mv 48_Airyscan Processing	37	1
0.875985609283204	BFA	BFA mv 4_Airyscan Processing	39	1
0.876201498107151	BFA	BFA mv 5_Airyscan Processing	42	1
0.877046612905781	BFA	BFA mv 11_Airyscan Processing	2	1
0.877141525390902	BFA	BFA mv 5_Airyscan Processing	42	1
0.877471852939661	BFA	BFA mv 4_Airyscan Processing	39	1
0.877505170284315	BFA	BFA mv 29_Airyscan Processing	19	1
0.877571088951511	BFA	BFA mv 30_Airyscan Processing	20	1
0.877668076683671	BFA	BFA mv 11_Airyscan Processing	2	1
0.877739991056534	Control	GFP-HDEL mv 60_Airyscan Processing	85	1
0.877774370277059	BFA	BFA mv 4_Airyscan Processing	39	1
0.877785464401066	BFA	BFA mv 29_Airyscan Processing	19	1
0.877947269126146	BFA	BFA mv 11_Airyscan Processing	2	1
0.878072222672701	BFA	BFA mv 4_Airyscan Processing	39	1
0.878361099942336	BFA	BFA mv 4_Airyscan Processing	39	1
0.878425493727816	BFA	BFA mv 48_Airyscan Processing	37	1
0.879112509839316	RFP-LNP2	RFP-LNP2 mv 79_Airyscan Processing	166	1
0.87944398887398	BFA	BFA mv 36_Airyscan Processing	25	1
0.879556572287341	Control	GFP-HDEL mv 60_Airyscan Processing	85	1
0.879588499393006	BFA	BFA mv 48_Airyscan Processing	37	1
0.879945283047704	BFA	BFA mv 36_Airyscan Processing	25	1
0.880428169162314	BFA	BFA mv 9_Airyscan Processing	45	1
0.88074528402342	Control	GFP-HDEL mv 60_Airyscan Processing	85	1
0.881137481535069	BFA	BFA mv 9_Airyscan Processing	45	1
0.881244502100662	BFA	BFA mv 36_Airyscan Processing	25	1
0.881264735048464	RFP-LNP2	RFP-LNP2 mv 79_Airyscan Processing	166	1
0.881358457624885	BFA	BFA mv 36_Airyscan Processing	25	1
0.881952266280538	BFA	BFA mv 36_Airyscan Processing	25	1
0.8825981865163	BFA	BFA mv 21_Airyscan Processing	11	1
0.882681038029006	BFA	BFA mv 9_Airyscan Processing	45	1
0.882890610839383	BFA	BFA mv 21_Airyscan Processing	11	1
0.883122440530221	Control	GFP-HDEL mv 60_Airyscan Processing	85	1
0.883823828312586	RFP-LNP2	RFP-LNP2 mv 79_Airyscan Processing	166	1
0.884560499670681	BFA	BFA mv 9_Airyscan Processing	45	1
0.884741476299956	BFA	BFA mv 21_Airyscan Processing	11	1
0.885210112027317	BFA	BFA mv 21_Airyscan Processing	11	1
0.885258072152316	BFA	BFA mv 32_Airyscan Processing	22	1
0.885855155626084	BFA	BFA mv 9_Airyscan Processing	45	1
0.886380897829149	BFA	BFA mv 21_Airyscan Processing	11	1
0.886535225936654	BFA	BFA mv 32_Airyscan Processing	22	1
0.886735112396003	RFP-LNP2	RFP-LNP2 mv 79_Airyscan Processing	166	1
0.887093243954731	BFA	BFA mv 32_Airyscan Processing	22	1
0.888017373289071	BFA	BFA mv 32_Airyscan Processing	22	1
0.888074567243361	BFA	BFA mv 32_Airyscan Processing	22	1
0.888635907494501	Control	GFP-HDEL mv 60_Airyscan Processing	85	1
0.893521324631432	RFP-LNP2	RFP-LNP2 mv 79_Airyscan Processing	166	1
0.893819647996571	BFA	BFA mv 33_Airyscan Processing	23	1
0.897056399409561	BFA	BFA mv 33_Airyscan Processing	23	1
0.897182537790045	BFA	BFA mv 33_Airyscan Processing	23	1
0.897362686365925	BFA	BFA mv 15_Airyscan Processing	5	1
0.897579031572739	RFP-LNP2	RFP-LNP2 mv 95_Airyscan Processing	179	1
0.897609421162939	BFA	BFA mv 33_Airyscan Processing	23	1
0.897866233712773	BFA	BFA mv 33_Airyscan Processing	23	1
0.898530335942288	BFA	BFA mv 15_Airyscan Processing	5	1
0.899223568823805	BFA	BFA mv 15_Airyscan Processing	5	1
0.899859891159635	BFA	BFA mv 15_Airyscan Processing	5	1
0.900321779699637	RFP-LNP2	RFP-LNP2 mv 95_Airyscan Processing	179	1
0.900623392452412	RFP-LNP2	RFP-LNP2 mv 95_Airyscan Processing	179	1
0.900678564713071	RFP-LNP2	RFP-LNP2 mv 95_Airyscan Processing	179	1
0.900865006670266	RFP-LNP2	RFP-LNP2 mv 95_Airyscan Processing	179	1
0.900921009464828	BFA	BFA mv 15_Airyscan Processing	5	1
0.91078470447747	BFA	BFA mv 34_Airyscan Processing	24	1
0.910956594916602	BFA	BFA mv 34_Airyscan Processing	24	1
0.911339374458665	BFA	BFA mv 34_Airyscan Processing	24	1
0.911674571766669	BFA	BFA mv 34_Airyscan Processing	24	1
0.911798060951671	BFA	BFA mv 34_Airyscan Processing	24	1
0.912165461440968	BFA	BFA mv 44_Airyscan Processing	33	1
0.912462998553093	BFA	BFA mv 44_Airyscan Processing	33	1
0.91288236844327	BFA	BFA mv 44_Airyscan Processing	33	1
0.913228071049825	BFA	BFA mv 44_Airyscan Processing	33	1
0.913369490941457	BFA	BFA mv 44_Airyscan Processing	33	1
0.914356365121922	Heat shock	HS mv 36_Airyscan Processing	118	1
0.914674308412292	Heat shock	HS mv 36_Airyscan Processing	118	1
0.915089327374552	Heat shock	HS mv 36_Airyscan Processing	118	1
0.915251819941195	Heat shock	HS mv 36_Airyscan Processing	118	1
0.915781595205193	Heat shock	HS mv 36_Airyscan Processing	118	1
