# Supplementary material for: Quantitative analysis of plant ER architecture and dynamics
Source: Nat Commun. 2019 Feb 28;10:984. doi: 10.1038/s41467-019-08893-9 (PMC6395764; doi:10.1038/s41467-019-08893-9)
Supplement: Supplementary file 6 — Source Data [file 41467_2019_8893_MOESM6_ESM.zip › Fig 5 - Speed and persistency source data/cisternal_Flow_coherence.csv]

cisternal_Flow_coherence	group	name	file	rep
0.513890326023102	Heat shock	GFP-HDEL HS airy mv 10_Airyscan Processing	1	1
0.539601802825928	Heat shock	GFP-HDEL HS airy mv 10_Airyscan Processing	1	1
0.689339280128479	Heat shock	GFP-HDEL HS airy mv 10_Airyscan Processing	1	1
0.632137835025787	Heat shock	GFP-HDEL HS airy mv 10_Airyscan Processing	1	1
0.546391665935516	Heat shock	GFP-HDEL HS airy mv 10_Airyscan Processing	1	1
0.376567751169205	Heat shock	GFP-HDEL HS airy mv 10_Airyscan Processing	1	1
0.763597249984741	Heat shock	GFP-HDEL HS airy mv 10_Airyscan Processing	1	1
0.923680126667023	Heat shock	GFP-HDEL HS airy mv 10_Airyscan Processing	1	1
0.0959925651550293	Heat shock	GFP-HDEL HS airy mv 10_Airyscan Processing	1	1
0.732576727867126	Heat shock	GFP-HDEL HS airy mv 10_Airyscan Processing	1	1
0.388645172119141	Heat shock	GFP-HDEL HS airy mv 10_Airyscan Processing	1	1
0.054106317460537	Heat shock	GFP-HDEL HS airy mv 10_Airyscan Processing	1	1
0.768837034702301	Heat shock	GFP-HDEL HS airy mv 10_Airyscan Processing	1	1
0.543817937374115	Heat shock	GFP-HDEL HS airy mv 10_Airyscan Processing	1	1
0.421954572200775	Heat shock	GFP-HDEL HS airy mv 10_Airyscan Processing	1	1
0.277675181627274	Heat shock	GFP-HDEL HS airy mv 10_Airyscan Processing	1	1
0.723634600639343	Heat shock	GFP-HDEL HS airy mv 10_Airyscan Processing	1	1
0.278177589178085	Heat shock	GFP-HDEL HS airy mv 10_Airyscan Processing	1	1
0.215902149677277	Heat shock	GFP-HDEL HS airy mv 10_Airyscan Processing	1	1
0.275998592376709	Heat shock	GFP-HDEL HS airy mv 10_Airyscan Processing	1	1
0.856296300888062	Heat shock	GFP-HDEL HS airy mv 10_Airyscan Processing	1	1
0.333604395389557	Heat shock	GFP-HDEL HS airy mv 10_Airyscan Processing	1	1
0.449324369430542	Heat shock	GFP-HDEL HS airy mv 10_Airyscan Processing	1	1
0.834934592247009	Heat shock	GFP-HDEL HS airy mv 10_Airyscan Processing	1	1
0.146963894367218	Heat shock	GFP-HDEL HS airy mv 10_Airyscan Processing	1	1
0.434195965528488	Heat shock	GFP-HDEL HS airy mv 10_Airyscan Processing	1	1
0.467982023954391	Heat shock	GFP-HDEL HS airy mv 10_Airyscan Processing	1	1
0.824120044708252	Heat shock	GFP-HDEL HS airy mv 10_Airyscan Processing	1	1
0.332597523927689	Heat shock	GFP-HDEL HS airy mv 10_Airyscan Processing	1	1
0.680214941501617	Heat shock	GFP-HDEL HS airy mv 10_Airyscan Processing	1	1
0.203367203474045	Heat shock	GFP-HDEL HS airy mv 10_Airyscan Processing	1	1
0.900579392910004	Heat shock	GFP-HDEL HS airy mv 10_Airyscan Processing	1	1
0.429523944854736	Heat shock	GFP-HDEL HS airy mv 10_Airyscan Processing	1	1
0.750689566135406	Heat shock	GFP-HDEL HS airy mv 10_Airyscan Processing	1	1
0.673155188560486	Heat shock	GFP-HDEL HS airy mv 10_Airyscan Processing	1	1
0.503966689109802	Heat shock	GFP-HDEL HS airy mv 10_Airyscan Processing	1	1
0.114143058657646	Heat shock	GFP-HDEL HS airy mv 10_Airyscan Processing	1	1
0.408038794994354	Heat shock	GFP-HDEL HS airy mv 10_Airyscan Processing	1	1
0.585538566112518	Heat shock	GFP-HDEL HS airy mv 10_Airyscan Processing	1	1
0.192793250083923	Heat shock	GFP-HDEL HS airy mv 10_Airyscan Processing	1	1
0.392282515764236	Heat shock	GFP-HDEL HS airy mv 10_Airyscan Processing	1	1
0.93529999256134	Heat shock	GFP-HDEL HS airy mv 10_Airyscan Processing	1	1
0.223572328686714	Heat shock	GFP-HDEL HS airy mv 10_Airyscan Processing	1	1
0.583214700222015	Heat shock	GFP-HDEL HS airy mv 10_Airyscan Processing	1	1
0.42381027340889	Heat shock	GFP-HDEL HS airy mv 10_Airyscan Processing	1	1
0.222064092755318	Heat shock	GFP-HDEL HS airy mv 10_Airyscan Processing	1	1
0.278370141983032	Heat shock	GFP-HDEL HS airy mv 10_Airyscan Processing	1	1
0.863622307777405	Heat shock	GFP-HDEL HS airy mv 10_Airyscan Processing	1	1
0.731209695339203	Heat shock	GFP-HDEL HS airy mv 10_Airyscan Processing	1	1
0.91488641500473	Heat shock	GFP-HDEL HS airy mv 10_Airyscan Processing	1	1
0.458699017763138	Heat shock	GFP-HDEL HS airy mv 10_Airyscan Processing	1	1
0.686628758907318	Heat shock	GFP-HDEL HS airy mv 10_Airyscan Processing	1	1
0.174432873725891	Heat shock	GFP-HDEL HS airy mv 10_Airyscan Processing	1	1
0.777620255947113	Heat shock	GFP-HDEL HS airy mv 10_Airyscan Processing	1	1
0.66479218006134	Heat shock	GFP-HDEL HS airy mv 10_Airyscan Processing	1	1
0.211574196815491	Heat shock	GFP-HDEL HS airy mv 10_Airyscan Processing	1	1
0.428591817617416	Heat shock	GFP-HDEL HS airy mv 10_Airyscan Processing	1	1
0.584252774715424	Heat shock	GFP-HDEL HS airy mv 10_Airyscan Processing	1	1
0.604731619358063	Heat shock	GFP-HDEL HS airy mv 10_Airyscan Processing	1	1
0.330323338508606	Heat shock	GFP-HDEL HS airy mv 10_Airyscan Processing	1	1
0.503989338874817	Heat shock	GFP-HDEL HS airy mv 10_Airyscan Processing	1	1
0.481207668781281	Heat shock	GFP-HDEL HS airy mv 10_Airyscan Processing	1	1
0.456667482852936	Heat shock	GFP-HDEL HS airy mv 10_Airyscan Processing	1	1
0.512504756450653	Heat shock	GFP-HDEL HS airy mv 10_Airyscan Processing	1	1
0.219959571957588	Heat shock	GFP-HDEL HS airy mv 10_Airyscan Processing	1	1
0.61007958650589	Heat shock	GFP-HDEL HS airy mv 10_Airyscan Processing	1	1
0.189288064837456	Heat shock	GFP-HDEL HS airy mv 10_Airyscan Processing	1	1
0.640651404857635	Heat shock	GFP-HDEL HS airy mv 10_Airyscan Processing	1	1
0.385747730731964	Heat shock	GFP-HDEL HS airy mv 10_Airyscan Processing	1	1
0.67973929643631	Heat shock	GFP-HDEL HS airy mv 10_Airyscan Processing	1	1
0.467937797307968	Heat shock	GFP-HDEL HS airy mv 10_Airyscan Processing	1	1
0.850210130214691	Heat shock	GFP-HDEL HS airy mv 10_Airyscan Processing	1	1
0.498874247074127	Heat shock	GFP-HDEL HS airy mv 10_Airyscan Processing	1	1
0.344858348369598	Heat shock	GFP-HDEL HS airy mv 10_Airyscan Processing	1	1
0.238663971424103	Heat shock	GFP-HDEL HS airy mv 10_Airyscan Processing	1	1
0.876184165477753	Heat shock	GFP-HDEL HS airy mv 10_Airyscan Processing	1	1
0.645928025245667	Heat shock	GFP-HDEL HS airy mv 10_Airyscan Processing	1	1
0.273895919322968	Heat shock	GFP-HDEL HS airy mv 10_Airyscan Processing	1	1
0.780589163303375	Heat shock	GFP-HDEL HS airy mv 10_Airyscan Processing	1	1
0.1828723102808	Heat shock	GFP-HDEL HS airy mv 10_Airyscan Processing	1	1
0.733610510826111	Heat shock	GFP-HDEL HS airy mv 10_Airyscan Processing	1	1
0.222848728299141	Heat shock	GFP-HDEL HS airy mv 10_Airyscan Processing	1	1
0.0605685487389565	Heat shock	GFP-HDEL HS airy mv 10_Airyscan Processing	1	1
0.668311595916748	Heat shock	GFP-HDEL HS airy mv 10_Airyscan Processing	1	1
0.828374326229095	Heat shock	GFP-HDEL HS airy mv 10_Airyscan Processing	1	1
0.501649439334869	Heat shock	GFP-HDEL HS airy mv 10_Airyscan Processing	1	1
0.142449513077736	Heat shock	GFP-HDEL HS airy mv 10_Airyscan Processing	1	1
0.99151885509491	Heat shock	GFP-HDEL HS airy mv 10_Airyscan Processing	1	1
0.165577113628387	Heat shock	GFP-HDEL HS airy mv 10_Airyscan Processing	1	1
0.72015506029129	Heat shock	GFP-HDEL HS airy mv 10_Airyscan Processing	1	1
0.703562140464783	Heat shock	GFP-HDEL HS airy mv 10_Airyscan Processing	1	1
0.509962975978851	Heat shock	GFP-HDEL HS airy mv 10_Airyscan Processing	1	1
0.522004067897797	Heat shock	GFP-HDEL HS airy mv 10_Airyscan Processing	1	1
0.459010004997253	Heat shock	GFP-HDEL HS airy mv 10_Airyscan Processing	1	1
0.876705348491669	Heat shock	GFP-HDEL HS airy mv 10_Airyscan Processing	1	1
0.430660277605057	Heat shock	GFP-HDEL HS airy mv 10_Airyscan Processing	1	1
0.569490313529968	Heat shock	GFP-HDEL HS airy mv 10_Airyscan Processing	1	1
0.534518539905548	Heat shock	GFP-HDEL HS airy mv 10_Airyscan Processing	1	1
0.627217173576355	Heat shock	GFP-HDEL HS airy mv 10_Airyscan Processing	1	1
0.475132167339325	Heat shock	GFP-HDEL HS airy mv 10_Airyscan Processing	1	1
0.321080476045609	Heat shock	GFP-HDEL HS airy mv 10_Airyscan Processing	1	1
0.529446840286255	Heat shock	GFP-HDEL HS airy mv 10_Airyscan Processing	1	1
0.480986207723618	Heat shock	GFP-HDEL HS airy mv 10_Airyscan Processing	1	1
0.153901442885399	Heat shock	GFP-HDEL HS airy mv 10_Airyscan Processing	1	1
0.744202971458435	Heat shock	GFP-HDEL HS airy mv 10_Airyscan Processing	1	1
0.650890827178955	Heat shock	GFP-HDEL HS airy mv 10_Airyscan Processing	1	1
0.248817667365074	Heat shock	GFP-HDEL HS airy mv 10_Airyscan Processing	1	1
0.626925528049469	Heat shock	GFP-HDEL HS airy mv 10_Airyscan Processing	1	1
0.630278646945953	Heat shock	GFP-HDEL HS airy mv 10_Airyscan Processing	1	1
0.332743227481842	Heat shock	GFP-HDEL HS airy mv 10_Airyscan Processing	1	1
0.190112873911858	Heat shock	GFP-HDEL HS airy mv 10_Airyscan Processing	1	1
0.337889701128006	Heat shock	GFP-HDEL HS airy mv 10_Airyscan Processing	1	1
0.344366729259491	Heat shock	GFP-HDEL HS airy mv 10_Airyscan Processing	1	1
0.184878304600716	Heat shock	GFP-HDEL HS airy mv 10_Airyscan Processing	1	1
0.667293310165405	Heat shock	GFP-HDEL HS airy mv 10_Airyscan Processing	1	1
0.337524205446243	Heat shock	GFP-HDEL HS airy mv 10_Airyscan Processing	1	1
0.242979645729065	Heat shock	GFP-HDEL HS airy mv 10_Airyscan Processing	1	1
0.284285128116608	Heat shock	GFP-HDEL HS airy mv 10_Airyscan Processing	1	1
0.693399250507355	Heat shock	GFP-HDEL HS airy mv 10_Airyscan Processing	1	1
0.54002857208252	Heat shock	GFP-HDEL HS airy mv 10_Airyscan Processing	1	1
0.108035072684288	Heat shock	GFP-HDEL HS airy mv 10_Airyscan Processing	1	1
0.444132596254349	Heat shock	GFP-HDEL HS airy mv 10_Airyscan Processing	1	1
0.149225503206253	Heat shock	GFP-HDEL HS airy mv 10_Airyscan Processing	1	1
0.513818502426147	Heat shock	GFP-HDEL HS airy mv 10_Airyscan Processing	1	1
0.731450021266937	Heat shock	GFP-HDEL HS airy mv 10_Airyscan Processing	1	1
0.292118608951569	Heat shock	GFP-HDEL HS airy mv 10_Airyscan Processing	1	1
0.745059013366699	Heat shock	GFP-HDEL HS airy mv 10_Airyscan Processing	1	1
0.749220490455627	Heat shock	GFP-HDEL HS airy mv 10_Airyscan Processing	1	1
0.545246124267578	Heat shock	GFP-HDEL HS airy mv 10_Airyscan Processing	1	1
0.314181268215179	Heat shock	GFP-HDEL HS airy mv 10_Airyscan Processing	1	1
0.258159101009369	Heat shock	GFP-HDEL HS airy mv 10_Airyscan Processing	1	1
0.404839813709259	Heat shock	GFP-HDEL HS airy mv 10_Airyscan Processing	1	1
0.740476250648499	Heat shock	GFP-HDEL HS airy mv 10_Airyscan Processing	1	1
0.772292077541351	Heat shock	GFP-HDEL HS airy mv 10_Airyscan Processing	1	1
0.68727970123291	Heat shock	GFP-HDEL HS airy mv 10_Airyscan Processing	1	1
0.33960086107254	Heat shock	GFP-HDEL HS airy mv 10_Airyscan Processing	1	1
0.453122735023499	Heat shock	GFP-HDEL HS airy mv 10_Airyscan Processing	1	1
0.269962966442108	Heat shock	GFP-HDEL HS airy mv 10_Airyscan Processing	1	1
0.0358793139457703	Heat shock	GFP-HDEL HS airy mv 10_Airyscan Processing	1	1
0.639721989631653	Heat shock	GFP-HDEL HS airy mv 10_Airyscan Processing	1	1
0.384440720081329	Heat shock	GFP-HDEL HS airy mv 10_Airyscan Processing	1	1
0.31324166059494	Heat shock	GFP-HDEL HS airy mv 10_Airyscan Processing	1	1
0.236646667122841	Heat shock	GFP-HDEL HS airy mv 10_Airyscan Processing	1	1
0.714762687683105	Heat shock	GFP-HDEL HS airy mv 10_Airyscan Processing	1	1
0.595256268978119	Heat shock	GFP-HDEL HS airy mv 10_Airyscan Processing	1	1
0.894261360168457	Heat shock	GFP-HDEL HS airy mv 10_Airyscan Processing	1	1
0.198855444788933	Heat shock	GFP-HDEL HS airy mv 10_Airyscan Processing	1	1
0.443798661231995	Heat shock	GFP-HDEL HS airy mv 10_Airyscan Processing	1	1
0.274862378835678	Heat shock	GFP-HDEL HS airy mv 10_Airyscan Processing	1	1
0.309129625558853	Heat shock	GFP-HDEL HS airy mv 10_Airyscan Processing	1	1
0.620359361171722	Heat shock	GFP-HDEL HS airy mv 10_Airyscan Processing	1	1
0.578491270542145	Heat shock	GFP-HDEL HS airy mv 10_Airyscan Processing	1	1
0.180828005075455	Heat shock	GFP-HDEL HS airy mv 10_Airyscan Processing	1	1
0.353704392910004	Heat shock	GFP-HDEL HS airy mv 10_Airyscan Processing	1	1
0.73581874370575	Heat shock	GFP-HDEL HS airy mv 10_Airyscan Processing	1	1
0.386444956064224	Heat shock	GFP-HDEL HS airy mv 10_Airyscan Processing	1	1
0.78793603181839	Heat shock	GFP-HDEL HS airy mv 10_Airyscan Processing	1	1
0.382802218198776	Heat shock	GFP-HDEL HS airy mv 10_Airyscan Processing	1	1
0.836321473121643	Heat shock	GFP-HDEL HS airy mv 10_Airyscan Processing	1	1
0.695280969142914	Heat shock	GFP-HDEL HS airy mv 10_Airyscan Processing	1	1
0.574705719947815	Heat shock	GFP-HDEL HS airy mv 10_Airyscan Processing	1	1
0.223886013031006	Heat shock	GFP-HDEL HS airy mv 10_Airyscan Processing	1	1
0.226836428046227	Heat shock	GFP-HDEL HS airy mv 10_Airyscan Processing	1	1
0.421858191490173	Heat shock	GFP-HDEL HS airy mv 10_Airyscan Processing	1	1
0.218697383999825	Heat shock	GFP-HDEL HS airy mv 10_Airyscan Processing	1	1
0.798675894737244	Heat shock	GFP-HDEL HS airy mv 10_Airyscan Processing	1	1
0.533504068851471	Heat shock	GFP-HDEL HS airy mv 10_Airyscan Processing	1	1
0.0403120778501034	Heat shock	GFP-HDEL HS airy mv 10_Airyscan Processing	1	1
0.756384491920471	Heat shock	GFP-HDEL HS airy mv 10_Airyscan Processing	1	1
0.189973086118698	Heat shock	GFP-HDEL HS airy mv 10_Airyscan Processing	1	1
0.913447737693787	Heat shock	GFP-HDEL HS airy mv 10_Airyscan Processing	1	1
0.302309900522232	Heat shock	GFP-HDEL HS airy mv 10_Airyscan Processing	1	1
0.750225722789764	Heat shock	GFP-HDEL HS airy mv 10_Airyscan Processing	1	1
0.306421041488647	Heat shock	GFP-HDEL HS airy mv 10_Airyscan Processing	1	1
0.268939167261124	Heat shock	GFP-HDEL HS airy mv 10_Airyscan Processing	1	1
0.122747212648392	Heat shock	GFP-HDEL HS airy mv 10_Airyscan Processing	1	1
0.766470372676849	Heat shock	GFP-HDEL HS airy mv 10_Airyscan Processing	1	1
0.0695717185735703	Heat shock	GFP-HDEL HS airy mv 10_Airyscan Processing	1	1
0.501118540763855	Heat shock	GFP-HDEL HS airy mv 10_Airyscan Processing	1	1
0.166419446468353	Heat shock	GFP-HDEL HS airy mv 10_Airyscan Processing	1	1
0.411693334579468	Heat shock	GFP-HDEL HS airy mv 10_Airyscan Processing	1	1
0.261452257633209	Heat shock	GFP-HDEL HS airy mv 10_Airyscan Processing	1	1
0.818031251430511	Heat shock	GFP-HDEL HS airy mv 10_Airyscan Processing	1	1
0.552028775215149	Heat shock	GFP-HDEL HS airy mv 10_Airyscan Processing	1	1
0.613922655582428	Heat shock	GFP-HDEL HS airy mv 10_Airyscan Processing	1	1
0.801416456699371	Heat shock	GFP-HDEL HS airy mv 10_Airyscan Processing	1	1
0.169273927807808	Heat shock	GFP-HDEL HS airy mv 10_Airyscan Processing	1	1
0.389741480350494	Heat shock	GFP-HDEL HS airy mv 10_Airyscan Processing	1	1
0.518779814243317	Heat shock	GFP-HDEL HS airy mv 10_Airyscan Processing	1	1
0.463917076587677	Heat shock	GFP-HDEL HS airy mv 10_Airyscan Processing	1	1
0.615093469619751	Heat shock	GFP-HDEL HS airy mv 10_Airyscan Processing	1	1
0.480466216802597	Heat shock	GFP-HDEL HS airy mv 10_Airyscan Processing	1	1
0.335598140954971	Heat shock	GFP-HDEL HS airy mv 10_Airyscan Processing	1	1
0.409878045320511	Heat shock	GFP-HDEL HS airy mv 10_Airyscan Processing	1	1
0.752130150794983	Heat shock	GFP-HDEL HS airy mv 10_Airyscan Processing	1	1
0.245937079191208	Heat shock	GFP-HDEL HS airy mv 10_Airyscan Processing	1	1
0.0250982753932476	Heat shock	GFP-HDEL HS airy mv 10_Airyscan Processing	1	1
0.624419629573822	Heat shock	GFP-HDEL HS airy mv 10_Airyscan Processing	1	1
0.702222466468811	Heat shock	GFP-HDEL HS airy mv 10_Airyscan Processing	1	1
0.835165679454803	Heat shock	GFP-HDEL HS airy mv 10_Airyscan Processing	1	1
0.653998851776123	Heat shock	GFP-HDEL HS airy mv 10_Airyscan Processing	1	1
0.727651417255402	Heat shock	GFP-HDEL HS airy mv 10_Airyscan Processing	1	1
0.668399930000305	Heat shock	GFP-HDEL HS airy mv 10_Airyscan Processing	1	1
0.729780495166779	Heat shock	GFP-HDEL HS airy mv 10_Airyscan Processing	1	1
0.321416735649109	Heat shock	GFP-HDEL HS airy mv 10_Airyscan Processing	1	1
0.526120364665985	Heat shock	GFP-HDEL HS airy mv 10_Airyscan Processing	1	1
0.404991745948792	Heat shock	GFP-HDEL HS airy mv 10_Airyscan Processing	1	1
0.389385521411896	Heat shock	GFP-HDEL HS airy mv 10_Airyscan Processing	1	1
0.0355125330388546	Heat shock	GFP-HDEL HS airy mv 10_Airyscan Processing	1	1
0.718708872795105	Heat shock	GFP-HDEL HS airy mv 10_Airyscan Processing	1	1
0.2063879519701	Heat shock	GFP-HDEL HS airy mv 10_Airyscan Processing	1	1
0.700916528701782	Heat shock	GFP-HDEL HS airy mv 10_Airyscan Processing	1	1
0.621342778205872	Heat shock	GFP-HDEL HS airy mv 10_Airyscan Processing	1	1
0.569625616073608	Heat shock	GFP-HDEL HS airy mv 10_Airyscan Processing	1	1
0.3959099650383	Heat shock	GFP-HDEL HS airy mv 10_Airyscan Processing	1	1
0.395228922367096	Heat shock	GFP-HDEL HS airy mv 10_Airyscan Processing	1	1
0.741158962249756	Heat shock	GFP-HDEL HS airy mv 10_Airyscan Processing	1	1
0.0884684547781944	Heat shock	GFP-HDEL HS airy mv 10_Airyscan Processing	1	1
0.420420110225677	Heat shock	GFP-HDEL HS airy mv 10_Airyscan Processing	1	1
0.175551876425743	Heat shock	GFP-HDEL HS airy mv 10_Airyscan Processing	1	1
0.469243854284286	Heat shock	GFP-HDEL HS airy mv 10_Airyscan Processing	1	1
0.582223773002625	Heat shock	GFP-HDEL HS airy mv 10_Airyscan Processing	1	1
0.435806602239609	Heat shock	GFP-HDEL HS airy mv 10_Airyscan Processing	1	1
0.0583873391151428	Heat shock	GFP-HDEL HS airy mv 10_Airyscan Processing	1	1
0.590924501419067	Heat shock	GFP-HDEL HS airy mv 10_Airyscan Processing	1	1
0.481731027364731	Heat shock	GFP-HDEL HS airy mv 10_Airyscan Processing	1	1
0.309883087873459	Heat shock	GFP-HDEL HS airy mv 10_Airyscan Processing	1	1
0.0502122044563293	Heat shock	GFP-HDEL HS airy mv 10_Airyscan Processing	1	1
0.475186407566071	Heat shock	GFP-HDEL HS airy mv 10_Airyscan Processing	1	1
0.995290398597717	Heat shock	GFP-HDEL HS airy mv 10_Airyscan Processing	1	1
0.343137502670288	Heat shock	GFP-HDEL HS airy mv 10_Airyscan Processing	1	1
0.316467314958572	Heat shock	GFP-HDEL HS airy mv 10_Airyscan Processing	1	1
0.680910110473633	Heat shock	GFP-HDEL HS airy mv 10_Airyscan Processing	1	1
0.536226034164429	Heat shock	GFP-HDEL HS airy mv 10_Airyscan Processing	1	1
0.296333640813828	Heat shock	GFP-HDEL HS airy mv 10_Airyscan Processing	1	1
0.441959470510483	Heat shock	GFP-HDEL HS airy mv 10_Airyscan Processing	1	1
0.407037317752838	Heat shock	GFP-HDEL HS airy mv 10_Airyscan Processing	1	1
0.677188575267792	Heat shock	GFP-HDEL HS airy mv 10_Airyscan Processing	1	1
0.771442413330078	Heat shock	GFP-HDEL HS airy mv 10_Airyscan Processing	1	1
0.45450946688652	Heat shock	GFP-HDEL HS airy mv 10_Airyscan Processing	1	1
0.580136477947235	Heat shock	GFP-HDEL HS airy mv 10_Airyscan Processing	1	1
0.375280439853668	Heat shock	GFP-HDEL HS airy mv 10_Airyscan Processing	1	1
0.900630235671997	Heat shock	GFP-HDEL HS airy mv 10_Airyscan Processing	1	1
0.57225114107132	Heat shock	GFP-HDEL HS airy mv 10_Airyscan Processing	1	1
0.205025672912598	Heat shock	GFP-HDEL HS airy mv 10_Airyscan Processing	1	1
0.371194541454315	Heat shock	GFP-HDEL HS airy mv 10_Airyscan Processing	1	1
0.939700484275818	Heat shock	GFP-HDEL HS airy mv 10_Airyscan Processing	1	1
0.21167653799057	Heat shock	GFP-HDEL HS airy mv 10_Airyscan Processing	1	1
0.799296617507935	Heat shock	GFP-HDEL HS airy mv 10_Airyscan Processing	1	1
0.193634644150734	Heat shock	GFP-HDEL HS airy mv 10_Airyscan Processing	1	1
0.581712603569031	Heat shock	GFP-HDEL HS airy mv 10_Airyscan Processing	1	1
0.956513464450836	Heat shock	GFP-HDEL HS airy mv 10_Airyscan Processing	1	1
0.601209580898285	Heat shock	GFP-HDEL HS airy mv 10_Airyscan Processing	1	1
0.451309531927109	Heat shock	GFP-HDEL HS airy mv 10_Airyscan Processing	1	1
0.34529447555542	Heat shock	GFP-HDEL HS airy mv 10_Airyscan Processing	1	1
0.292530924081802	Heat shock	GFP-HDEL HS airy mv 10_Airyscan Processing	1	1
0.395437479019165	Heat shock	GFP-HDEL HS airy mv 10_Airyscan Processing	1	1
0.433012664318085	Heat shock	GFP-HDEL HS airy mv 10_Airyscan Processing	1	1
0.561721205711365	Heat shock	GFP-HDEL HS airy mv 10_Airyscan Processing	1	1
0.0922311767935753	Heat shock	GFP-HDEL HS airy mv 10_Airyscan Processing	1	1
0.268646597862244	Heat shock	GFP-HDEL HS airy mv 10_Airyscan Processing	1	1
0.478481888771057	Heat shock	GFP-HDEL HS airy mv 10_Airyscan Processing	1	1
0.376478642225266	Heat shock	GFP-HDEL HS airy mv 10_Airyscan Processing	1	1
0.230325743556023	Heat shock	GFP-HDEL HS airy mv 10_Airyscan Processing	1	1
0.667568683624268	Heat shock	GFP-HDEL HS airy mv 10_Airyscan Processing	1	1
0.609328925609589	Heat shock	GFP-HDEL HS airy mv 10_Airyscan Processing	1	1
0.534410655498505	Heat shock	GFP-HDEL HS airy mv 10_Airyscan Processing	1	1
0.8051638007164	Heat shock	GFP-HDEL HS airy mv 10_Airyscan Processing	1	1
0.382312595844269	Heat shock	GFP-HDEL HS airy mv 10_Airyscan Processing	1	1
0.38322925567627	Heat shock	GFP-HDEL HS airy mv 10_Airyscan Processing	1	1
0.190961226820946	Heat shock	GFP-HDEL HS airy mv 10_Airyscan Processing	1	1
0.440287679433823	Heat shock	GFP-HDEL HS airy mv 10_Airyscan Processing	1	1
0.109365582466125	Heat shock	GFP-HDEL HS airy mv 10_Airyscan Processing	1	1
0.58783495426178	Heat shock	GFP-HDEL HS airy mv 10_Airyscan Processing	1	1
0.457776814699173	Heat shock	GFP-HDEL HS airy mv 10_Airyscan Processing	1	1
0.0686469376087189	Heat shock	GFP-HDEL HS airy mv 10_Airyscan Processing	1	1
0.160210311412811	Heat shock	GFP-HDEL HS airy mv 10_Airyscan Processing	1	1
0.6312575340271	Heat shock	GFP-HDEL HS airy mv 10_Airyscan Processing	1	1
0.191196948289871	Heat shock	GFP-HDEL HS airy mv 10_Airyscan Processing	1	1
0.986810684204102	Heat shock	GFP-HDEL HS airy mv 10_Airyscan Processing	1	1
0.505383014678955	Heat shock	GFP-HDEL HS airy mv 10_Airyscan Processing	1	1
0.324218660593033	Heat shock	GFP-HDEL HS airy mv 10_Airyscan Processing	1	1
0.952508211135864	Heat shock	GFP-HDEL HS airy mv 10_Airyscan Processing	1	1
0.235092967748642	Heat shock	GFP-HDEL HS airy mv 10_Airyscan Processing	1	1
0.234289482235909	Heat shock	GFP-HDEL HS airy mv 10_Airyscan Processing	1	1
0.446637719869614	Heat shock	GFP-HDEL HS airy mv 10_Airyscan Processing	1	1
0.41040500998497	Heat shock	GFP-HDEL HS airy mv 10_Airyscan Processing	1	1
0.340606898069382	Heat shock	GFP-HDEL HS airy mv 10_Airyscan Processing	1	1
0.367020666599274	Heat shock	GFP-HDEL HS airy mv 10_Airyscan Processing	1	1
0.518420338630676	Heat shock	GFP-HDEL HS airy mv 10_Airyscan Processing	1	1
0.81232613325119	Heat shock	GFP-HDEL HS airy mv 10_Airyscan Processing	1	1
0.353192269802094	Heat shock	GFP-HDEL HS airy mv 10_Airyscan Processing	1	1
0.751066982746124	Heat shock	GFP-HDEL HS airy mv 10_Airyscan Processing	1	1
0.419498115777969	Heat shock	GFP-HDEL HS airy mv 10_Airyscan Processing	1	1
0.291392058134079	Heat shock	GFP-HDEL HS airy mv 10_Airyscan Processing	1	1
0.899604141712189	Heat shock	GFP-HDEL HS airy mv 10_Airyscan Processing	1	1
0.328038215637207	Heat shock	GFP-HDEL HS airy mv 10_Airyscan Processing	1	1
0.313347458839417	Heat shock	GFP-HDEL HS airy mv 10_Airyscan Processing	1	1
0.575478613376617	Heat shock	GFP-HDEL HS airy mv 10_Airyscan Processing	1	1
0.452216595411301	Heat shock	GFP-HDEL HS airy mv 10_Airyscan Processing	1	1
0.616750597953796	Heat shock	GFP-HDEL HS airy mv 10_Airyscan Processing	1	1
0.681802988052368	Heat shock	GFP-HDEL HS airy mv 10_Airyscan Processing	1	1
0.583606123924255	Heat shock	GFP-HDEL HS airy mv 10_Airyscan Processing	1	1
0.181745782494545	Heat shock	GFP-HDEL HS airy mv 10_Airyscan Processing	1	1
0.795256674289703	Heat shock	GFP-HDEL HS airy mv 10_Airyscan Processing	1	1
0.677550792694092	Heat shock	GFP-HDEL HS airy mv 10_Airyscan Processing	1	1
0.670758306980133	Heat shock	GFP-HDEL HS airy mv 10_Airyscan Processing	1	1
0.338681936264038	Heat shock	GFP-HDEL HS airy mv 10_Airyscan Processing	1	1
0.270851165056229	Heat shock	GFP-HDEL HS airy mv 10_Airyscan Processing	1	1
0.298402458429337	Heat shock	GFP-HDEL HS airy mv 10_Airyscan Processing	1	1
0.839948654174805	Heat shock	GFP-HDEL HS airy mv 10_Airyscan Processing	1	1
0.36339282989502	Heat shock	GFP-HDEL HS airy mv 10_Airyscan Processing	1	1
0.68257337808609	Heat shock	GFP-HDEL HS airy mv 10_Airyscan Processing	1	1
0.688764691352844	Heat shock	GFP-HDEL HS airy mv 10_Airyscan Processing	1	1
0.532776296138763	Heat shock	GFP-HDEL HS airy mv 10_Airyscan Processing	1	1
0.454567939043045	Heat shock	GFP-HDEL HS airy mv 10_Airyscan Processing	1	1
0.841314435005188	Heat shock	GFP-HDEL HS airy mv 10_Airyscan Processing	1	1
0.24725441634655	Heat shock	GFP-HDEL HS airy mv 10_Airyscan Processing	1	1
0.564926505088806	Heat shock	GFP-HDEL HS airy mv 10_Airyscan Processing	1	1
0.409810364246368	Heat shock	GFP-HDEL HS airy mv 10_Airyscan Processing	1	1
0.77123236656189	Heat shock	GFP-HDEL HS airy mv 10_Airyscan Processing	1	1
0.180199339985847	Heat shock	GFP-HDEL HS airy mv 10_Airyscan Processing	1	1
0.729098737239838	Heat shock	GFP-HDEL HS airy mv 10_Airyscan Processing	1	1
0.104388184845448	Heat shock	GFP-HDEL HS airy mv 10_Airyscan Processing	1	1
0.422249495983124	Heat shock	GFP-HDEL HS airy mv 10_Airyscan Processing	1	1
0.249445572495461	Heat shock	GFP-HDEL HS airy mv 10_Airyscan Processing	1	1
0.43286406993866	Heat shock	GFP-HDEL HS airy mv 10_Airyscan Processing	1	1
0.862107753753662	Heat shock	GFP-HDEL HS airy mv 10_Airyscan Processing	1	1
0.350650936365128	Heat shock	GFP-HDEL HS airy mv 10_Airyscan Processing	1	1
0.637340307235718	Heat shock	GFP-HDEL HS airy mv 10_Airyscan Processing	1	1
0.757235705852509	Heat shock	GFP-HDEL HS airy mv 10_Airyscan Processing	1	1
0.783770501613617	Heat shock	GFP-HDEL HS airy mv 10_Airyscan Processing	1	1
0.483215570449829	Heat shock	GFP-HDEL HS airy mv 10_Airyscan Processing	1	1
0.362870335578918	Heat shock	GFP-HDEL HS airy mv 10_Airyscan Processing	1	1
0.37309268116951	Heat shock	GFP-HDEL HS airy mv 10_Airyscan Processing	1	1
0.268248915672302	Heat shock	GFP-HDEL HS airy mv 10_Airyscan Processing	1	1
0.557999551296234	Heat shock	GFP-HDEL HS airy mv 10_Airyscan Processing	1	1
0.165994822978973	Heat shock	GFP-HDEL HS airy mv 10_Airyscan Processing	1	1
0.209790125489235	Heat shock	GFP-HDEL HS airy mv 10_Airyscan Processing	1	1
0.411981701850891	Heat shock	GFP-HDEL HS airy mv 10_Airyscan Processing	1	1
0.521039724349976	Heat shock	GFP-HDEL HS airy mv 10_Airyscan Processing	1	1
0.571716725826263	Heat shock	GFP-HDEL HS airy mv 10_Airyscan Processing	1	1
0.264980435371399	Heat shock	GFP-HDEL HS airy mv 10_Airyscan Processing	1	1
0.563495337963104	Heat shock	GFP-HDEL HS airy mv 10_Airyscan Processing	1	1
0.0721717402338982	Heat shock	GFP-HDEL HS airy mv 10_Airyscan Processing	1	1
0.0940311402082443	Heat shock	GFP-HDEL HS airy mv 10_Airyscan Processing	1	1
0.224518567323685	Heat shock	GFP-HDEL HS airy mv 10_Airyscan Processing	1	1
0.712951719760895	Heat shock	GFP-HDEL HS airy mv 10_Airyscan Processing	1	1
0.517650723457336	Heat shock	GFP-HDEL HS airy mv 10_Airyscan Processing	1	1
0.502512633800507	Heat shock	GFP-HDEL HS airy mv 10_Airyscan Processing	1	1
0.915609061717987	Heat shock	GFP-HDEL HS airy mv 10_Airyscan Processing	1	1
0.541134476661682	Heat shock	GFP-HDEL HS airy mv 10_Airyscan Processing	1	1
0.382297843694687	Heat shock	GFP-HDEL HS airy mv 10_Airyscan Processing	1	1
0.459462970495224	Heat shock	GFP-HDEL HS airy mv 10_Airyscan Processing	1	1
0.571623980998993	Heat shock	GFP-HDEL HS airy mv 10_Airyscan Processing	1	1
0.775314152240753	Heat shock	GFP-HDEL HS airy mv 10_Airyscan Processing	1	1
0.461730599403381	Heat shock	GFP-HDEL HS airy mv 10_Airyscan Processing	1	1
0.570906043052673	Heat shock	GFP-HDEL HS airy mv 10_Airyscan Processing	1	1
0.470384359359741	Heat shock	GFP-HDEL HS airy mv 10_Airyscan Processing	1	1
0.330040723085403	Heat shock	GFP-HDEL HS airy mv 10_Airyscan Processing	1	1
0.582755565643311	Heat shock	GFP-HDEL HS airy mv 10_Airyscan Processing	1	1
0.213882133364677	Heat shock	GFP-HDEL HS airy mv 10_Airyscan Processing	1	1
0.754272937774658	Heat shock	GFP-HDEL HS airy mv 10_Airyscan Processing	1	1
0.440901577472687	Heat shock	GFP-HDEL HS airy mv 10_Airyscan Processing	1	1
0.896598696708679	Heat shock	GFP-HDEL HS airy mv 10_Airyscan Processing	1	1
0.485378205776215	Heat shock	GFP-HDEL HS airy mv 10_Airyscan Processing	1	1
0.314426392316818	Heat shock	GFP-HDEL HS airy mv 10_Airyscan Processing	1	1
0.728696405887604	Heat shock	GFP-HDEL HS airy mv 10_Airyscan Processing	1	1
0.388423234224319	Heat shock	GFP-HDEL HS airy mv 10_Airyscan Processing	1	1
0.269113123416901	Heat shock	GFP-HDEL HS airy mv 10_Airyscan Processing	1	1
0.206063240766525	Heat shock	GFP-HDEL HS airy mv 10_Airyscan Processing	1	1
0.382885158061981	Heat shock	GFP-HDEL HS airy mv 10_Airyscan Processing	1	1
0.589540958404541	Heat shock	GFP-HDEL HS airy mv 10_Airyscan Processing	1	1
0.659452378749847	Heat shock	GFP-HDEL HS airy mv 10_Airyscan Processing	1	1
0.0833764150738716	Heat shock	GFP-HDEL HS airy mv 10_Airyscan Processing	1	1
0.757452547550201	Heat shock	GFP-HDEL HS airy mv 10_Airyscan Processing	1	1
0.321667104959488	Heat shock	GFP-HDEL HS airy mv 10_Airyscan Processing	1	1
0.266670018434525	Heat shock	GFP-HDEL HS airy mv 10_Airyscan Processing	1	1
0.699078500270844	Heat shock	GFP-HDEL HS airy mv 10_Airyscan Processing	1	1
0.955216288566589	Heat shock	GFP-HDEL HS airy mv 10_Airyscan Processing	1	1
0.362163662910461	Heat shock	GFP-HDEL HS airy mv 10_Airyscan Processing	1	1
0.454475879669189	Heat shock	GFP-HDEL HS airy mv 10_Airyscan Processing	1	1
0.689332962036133	Heat shock	GFP-HDEL HS airy mv 10_Airyscan Processing	1	1
0.597801804542542	Heat shock	GFP-HDEL HS airy mv 10_Airyscan Processing	1	1
0.316241472959518	Heat shock	GFP-HDEL HS airy mv 10_Airyscan Processing	1	1
0.23240402340889	Heat shock	GFP-HDEL HS airy mv 10_Airyscan Processing	1	1
0.519662976264954	Heat shock	GFP-HDEL HS airy mv 10_Airyscan Processing	1	1
0.14662691950798	Heat shock	GFP-HDEL HS airy mv 10_Airyscan Processing	1	1
0.239226683974266	Heat shock	GFP-HDEL HS airy mv 10_Airyscan Processing	1	1
0.740697085857391	Heat shock	GFP-HDEL HS airy mv 10_Airyscan Processing	1	1
0.655059158802032	Heat shock	GFP-HDEL HS airy mv 10_Airyscan Processing	1	1
0.229527160525322	Heat shock	GFP-HDEL HS airy mv 10_Airyscan Processing	1	1
0.184381753206253	Heat shock	GFP-HDEL HS airy mv 10_Airyscan Processing	1	1
0.467695862054825	Heat shock	GFP-HDEL HS airy mv 10_Airyscan Processing	1	1
0.649295806884766	Heat shock	GFP-HDEL HS airy mv 10_Airyscan Processing	1	1
0.707618296146393	Heat shock	GFP-HDEL HS airy mv 10_Airyscan Processing	1	1
0.0631493404507637	Heat shock	GFP-HDEL HS airy mv 10_Airyscan Processing	1	1
0.540853679180145	Heat shock	GFP-HDEL HS airy mv 10_Airyscan Processing	1	1
0.659847915172577	Heat shock	GFP-HDEL HS airy mv 10_Airyscan Processing	1	1
0.356963217258453	Heat shock	GFP-HDEL HS airy mv 10_Airyscan Processing	1	1
0.328526377677917	Heat shock	GFP-HDEL HS airy mv 10_Airyscan Processing	1	1
0.637644290924072	Heat shock	GFP-HDEL HS airy mv 10_Airyscan Processing	1	1
0.55874091386795	Heat shock	GFP-HDEL HS airy mv 10_Airyscan Processing	1	1
0.186733767390251	Heat shock	GFP-HDEL HS airy mv 10_Airyscan Processing	1	1
0.76748389005661	Heat shock	GFP-HDEL HS airy mv 10_Airyscan Processing	1	1
0.422882437705994	Heat shock	GFP-HDEL HS airy mv 10_Airyscan Processing	1	1
0.231296181678772	Heat shock	GFP-HDEL HS airy mv 10_Airyscan Processing	1	1
0.637102663516998	Heat shock	GFP-HDEL HS airy mv 10_Airyscan Processing	1	1
0.598112344741821	Heat shock	GFP-HDEL HS airy mv 10_Airyscan Processing	1	1
0.304070830345154	Heat shock	GFP-HDEL HS airy mv 10_Airyscan Processing	1	1
0.871161758899689	Heat shock	GFP-HDEL HS airy mv 10_Airyscan Processing	1	1
0.285950094461441	Heat shock	GFP-HDEL HS airy mv 10_Airyscan Processing	1	1
0.912790775299072	Heat shock	GFP-HDEL HS airy mv 10_Airyscan Processing	1	1
0.514026463031769	Heat shock	GFP-HDEL HS airy mv 10_Airyscan Processing	1	1
0.477955460548401	Heat shock	GFP-HDEL HS airy mv 10_Airyscan Processing	1	1
0.880550920963287	Heat shock	GFP-HDEL HS airy mv 10_Airyscan Processing	1	1
0.393098324537277	Heat shock	GFP-HDEL HS airy mv 10_Airyscan Processing	1	1
0.554847717285156	Heat shock	GFP-HDEL HS airy mv 10_Airyscan Processing	1	1
0.55882453918457	Heat shock	GFP-HDEL HS airy mv 10_Airyscan Processing	1	1
0.859120965003967	Heat shock	GFP-HDEL HS airy mv 10_Airyscan Processing	1	1
0.532519102096558	Heat shock	GFP-HDEL HS airy mv 10_Airyscan Processing	1	1
0.409869492053986	Heat shock	GFP-HDEL HS airy mv 10_Airyscan Processing	1	1
0.32689356803894	Heat shock	GFP-HDEL HS airy mv 10_Airyscan Processing	1	1
0.351253360509872	Heat shock	GFP-HDEL HS airy mv 10_Airyscan Processing	1	1
0.367737114429474	Heat shock	GFP-HDEL HS airy mv 10_Airyscan Processing	1	1
0.217812642455101	Heat shock	GFP-HDEL HS airy mv 10_Airyscan Processing	1	1
0.329604715108871	Heat shock	GFP-HDEL HS airy mv 10_Airyscan Processing	1	1
0.552533864974976	Heat shock	GFP-HDEL HS airy mv 10_Airyscan Processing	1	1
0.515061974525452	Heat shock	GFP-HDEL HS airy mv 10_Airyscan Processing	1	1
0.735873639583588	Heat shock	GFP-HDEL HS airy mv 10_Airyscan Processing	1	1
0.427427709102631	Heat shock	GFP-HDEL HS airy mv 10_Airyscan Processing	1	1
0.293530732393265	Heat shock	GFP-HDEL HS airy mv 10_Airyscan Processing	1	1
0.425629168748856	Heat shock	GFP-HDEL HS airy mv 10_Airyscan Processing	1	1
0.423549205064774	Heat shock	GFP-HDEL HS airy mv 10_Airyscan Processing	1	1
0.380973368883133	Heat shock	GFP-HDEL HS airy mv 10_Airyscan Processing	1	1
0.11541773378849	Heat shock	GFP-HDEL HS airy mv 10_Airyscan Processing	1	1
0.431894600391388	Heat shock	GFP-HDEL HS airy mv 10_Airyscan Processing	1	1
0.353996574878693	Heat shock	GFP-HDEL HS airy mv 10_Airyscan Processing	1	1
0.411720931529999	Heat shock	GFP-HDEL HS airy mv 10_Airyscan Processing	1	1
0.597751140594482	Heat shock	GFP-HDEL HS airy mv 10_Airyscan Processing	1	1
0.131840378046036	Heat shock	GFP-HDEL HS airy mv 10_Airyscan Processing	1	1
0.688895523548126	Heat shock	GFP-HDEL HS airy mv 10_Airyscan Processing	1	1
0.949267983436584	Heat shock	GFP-HDEL HS airy mv 10_Airyscan Processing	1	1
0.968812465667725	Heat shock	GFP-HDEL HS airy mv 10_Airyscan Processing	1	1
0.736953139305115	Heat shock	GFP-HDEL HS airy mv 10_Airyscan Processing	1	1
0.130106404423714	Heat shock	GFP-HDEL HS airy mv 10_Airyscan Processing	1	1
0.242803126573563	Heat shock	GFP-HDEL HS airy mv 10_Airyscan Processing	1	1
0.759690701961517	Heat shock	GFP-HDEL HS airy mv 10_Airyscan Processing	1	1
0.340929836034775	Heat shock	GFP-HDEL HS airy mv 10_Airyscan Processing	1	1
0.705463528633118	Heat shock	GFP-HDEL HS airy mv 10_Airyscan Processing	1	1
0.506677269935608	Heat shock	GFP-HDEL HS airy mv 10_Airyscan Processing	1	1
0.257019340991974	Heat shock	GFP-HDEL HS airy mv 10_Airyscan Processing	1	1
0.581439912319183	Heat shock	GFP-HDEL HS airy mv 10_Airyscan Processing	1	1
0.374584823846817	Heat shock	GFP-HDEL HS airy mv 10_Airyscan Processing	1	1
0.420111060142517	Heat shock	GFP-HDEL HS airy mv 10_Airyscan Processing	1	1
0.646275520324707	Heat shock	GFP-HDEL HS airy mv 10_Airyscan Processing	1	1
0.379211515188217	Heat shock	GFP-HDEL HS airy mv 10_Airyscan Processing	1	1
0.580516695976257	Heat shock	GFP-HDEL HS airy mv 10_Airyscan Processing	1	1
0.559241116046906	Heat shock	GFP-HDEL HS airy mv 10_Airyscan Processing	1	1
0.588887274265289	Heat shock	GFP-HDEL HS airy mv 10_Airyscan Processing	1	1
0.623074531555176	Heat shock	GFP-HDEL HS airy mv 10_Airyscan Processing	1	1
0.121175989508629	Heat shock	GFP-HDEL HS airy mv 10_Airyscan Processing	1	1
0.443191677331924	Heat shock	GFP-HDEL HS airy mv 10_Airyscan Processing	1	1
0.704529464244843	Heat shock	GFP-HDEL HS airy mv 10_Airyscan Processing	1	1
0.709866285324097	Heat shock	GFP-HDEL HS airy mv 10_Airyscan Processing	1	1
0.144855722784996	Heat shock	GFP-HDEL HS airy mv 10_Airyscan Processing	1	1
0.368809282779694	Heat shock	GFP-HDEL HS airy mv 10_Airyscan Processing	1	1
0.613834738731384	Heat shock	GFP-HDEL HS airy mv 10_Airyscan Processing	1	1
0.871922731399536	Heat shock	GFP-HDEL HS airy mv 10_Airyscan Processing	1	1
0.853058874607086	Heat shock	GFP-HDEL HS airy mv 10_Airyscan Processing	1	1
0.789138317108154	Heat shock	GFP-HDEL HS airy mv 10_Airyscan Processing	1	1
0.280622184276581	Heat shock	GFP-HDEL HS airy mv 10_Airyscan Processing	1	1
0.535497605800629	Heat shock	GFP-HDEL HS airy mv 10_Airyscan Processing	1	1
0.171763405203819	Heat shock	GFP-HDEL HS airy mv 10_Airyscan Processing	1	1
0.332095205783844	Heat shock	GFP-HDEL HS airy mv 10_Airyscan Processing	1	1
0.0825266912579536	Heat shock	GFP-HDEL HS airy mv 10_Airyscan Processing	1	1
0.659044027328491	Heat shock	GFP-HDEL HS airy mv 10_Airyscan Processing	1	1
0.375332206487656	Heat shock	GFP-HDEL HS airy mv 10_Airyscan Processing	1	1
0.0944828912615776	Heat shock	GFP-HDEL HS airy mv 10_Airyscan Processing	1	1
0.62671971321106	Heat shock	GFP-HDEL HS airy mv 10_Airyscan Processing	1	1
0.984234631061554	Heat shock	GFP-HDEL HS airy mv 10_Airyscan Processing	1	1
0.481720834970474	Heat shock	GFP-HDEL HS airy mv 10_Airyscan Processing	1	1
0.610671758651733	Heat shock	GFP-HDEL HS airy mv 10_Airyscan Processing	1	1
0.294186890125275	Heat shock	GFP-HDEL HS airy mv 10_Airyscan Processing	1	1
0.503346264362335	Heat shock	GFP-HDEL HS airy mv 10_Airyscan Processing	1	1
0.786165535449982	Heat shock	GFP-HDEL HS airy mv 10_Airyscan Processing	1	1
0.900457084178925	Heat shock	GFP-HDEL HS airy mv 10_Airyscan Processing	1	1
0.366307824850082	Heat shock	GFP-HDEL HS airy mv 10_Airyscan Processing	1	1
0.448111653327942	Heat shock	GFP-HDEL HS airy mv 10_Airyscan Processing	1	1
0.0933416411280632	Heat shock	GFP-HDEL HS airy mv 10_Airyscan Processing	1	1
0.844280183315277	Heat shock	GFP-HDEL HS airy mv 10_Airyscan Processing	1	1
0.501054286956787	Heat shock	GFP-HDEL HS airy mv 10_Airyscan Processing	1	1
0.682416021823883	Heat shock	GFP-HDEL HS airy mv 10_Airyscan Processing	1	1
0.399372071027756	Heat shock	GFP-HDEL HS airy mv 10_Airyscan Processing	1	1
0.751147985458374	Heat shock	GFP-HDEL HS airy mv 10_Airyscan Processing	1	1
0.298506766557693	Heat shock	GFP-HDEL HS airy mv 10_Airyscan Processing	1	1
0.236925691366196	Heat shock	GFP-HDEL HS airy mv 10_Airyscan Processing	1	1
0.719324827194214	Heat shock	GFP-HDEL HS airy mv 10_Airyscan Processing	1	1
0.643486678600311	Heat shock	GFP-HDEL HS airy mv 10_Airyscan Processing	1	1
0.672279059886932	Heat shock	GFP-HDEL HS airy mv 10_Airyscan Processing	1	1
0.470540910959244	Heat shock	GFP-HDEL HS airy mv 10_Airyscan Processing	1	1
0.710444509983063	Heat shock	GFP-HDEL HS airy mv 10_Airyscan Processing	1	1
0.935114204883575	Heat shock	GFP-HDEL HS airy mv 10_Airyscan Processing	1	1
0.444525122642517	Heat shock	GFP-HDEL HS airy mv 10_Airyscan Processing	1	1
0.101877421140671	Heat shock	GFP-HDEL HS airy mv 10_Airyscan Processing	1	1
0.396126925945282	Heat shock	GFP-HDEL HS airy mv 10_Airyscan Processing	1	1
0.390069633722305	Heat shock	GFP-HDEL HS airy mv 10_Airyscan Processing	1	1
0.784677982330322	Heat shock	GFP-HDEL HS airy mv 10_Airyscan Processing	1	1
0.777226746082306	Heat shock	GFP-HDEL HS airy mv 10_Airyscan Processing	1	1
0.464898973703384	Heat shock	GFP-HDEL HS airy mv 10_Airyscan Processing	1	1
0.259138166904449	Heat shock	GFP-HDEL HS airy mv 10_Airyscan Processing	1	1
0.861413180828094	Heat shock	GFP-HDEL HS airy mv 10_Airyscan Processing	1	1
0.225054010748863	Heat shock	GFP-HDEL HS airy mv 10_Airyscan Processing	1	1
0.43765464425087	Heat shock	GFP-HDEL HS airy mv 10_Airyscan Processing	1	1
0.357906430959702	Heat shock	GFP-HDEL HS airy mv 10_Airyscan Processing	1	1
0.668731451034546	Heat shock	GFP-HDEL HS airy mv 10_Airyscan Processing	1	1
0.657624959945679	Heat shock	GFP-HDEL HS airy mv 10_Airyscan Processing	1	1
0.52836549282074	Heat shock	GFP-HDEL HS airy mv 10_Airyscan Processing	1	1
0.363668292760849	Heat shock	GFP-HDEL HS airy mv 10_Airyscan Processing	1	1
0.85899019241333	Heat shock	GFP-HDEL HS airy mv 10_Airyscan Processing	1	1
0.768762171268463	Heat shock	GFP-HDEL HS airy mv 10_Airyscan Processing	1	1
0.452330052852631	Heat shock	GFP-HDEL HS airy mv 10_Airyscan Processing	1	1
0.393743723630905	Heat shock	GFP-HDEL HS airy mv 10_Airyscan Processing	1	1
0.917315483093262	Heat shock	GFP-HDEL HS airy mv 10_Airyscan Processing	1	1
0.580506980419159	Heat shock	GFP-HDEL HS airy mv 10_Airyscan Processing	1	1
0.496315658092499	Heat shock	GFP-HDEL HS airy mv 10_Airyscan Processing	1	1
0.562895655632019	Heat shock	GFP-HDEL HS airy mv 10_Airyscan Processing	1	1
0.665238976478577	Heat shock	GFP-HDEL HS airy mv 10_Airyscan Processing	1	1
0.374914526939392	Heat shock	GFP-HDEL HS airy mv 10_Airyscan Processing	1	1
0.599560141563416	Heat shock	GFP-HDEL HS airy mv 10_Airyscan Processing	1	1
0.345162481069565	Heat shock	GFP-HDEL HS airy mv 10_Airyscan Processing	1	1
0.339739859104156	Heat shock	GFP-HDEL HS airy mv 10_Airyscan Processing	1	1
0.271525502204895	Heat shock	GFP-HDEL HS airy mv 10_Airyscan Processing	1	1
0.483493238687515	Heat shock	GFP-HDEL HS airy mv 10_Airyscan Processing	1	1
0.456345111131668	Heat shock	GFP-HDEL HS airy mv 10_Airyscan Processing	1	1
0.419066876173019	Heat shock	GFP-HDEL HS airy mv 10_Airyscan Processing	1	1
0.14411972463131	Heat shock	GFP-HDEL HS airy mv 10_Airyscan Processing	1	1
0.258204251527786	Heat shock	GFP-HDEL HS airy mv 10_Airyscan Processing	1	1
0.624405324459076	Heat shock	GFP-HDEL HS airy mv 10_Airyscan Processing	1	1
0.504562675952911	Heat shock	GFP-HDEL HS airy mv 10_Airyscan Processing	1	1
0.744719564914703	Heat shock	GFP-HDEL HS airy mv 10_Airyscan Processing	1	1
0.501505494117737	Heat shock	GFP-HDEL HS airy mv 10_Airyscan Processing	1	1
0.245853021740913	Heat shock	GFP-HDEL HS airy mv 10_Airyscan Processing	1	1
0.935547530651093	Heat shock	GFP-HDEL HS airy mv 10_Airyscan Processing	1	1
0.860302567481995	Heat shock	GFP-HDEL HS airy mv 10_Airyscan Processing	1	1
0.719574511051178	Heat shock	GFP-HDEL HS airy mv 10_Airyscan Processing	1	1
0.655982792377472	Heat shock	GFP-HDEL HS airy mv 10_Airyscan Processing	1	1
0.379152566194534	Heat shock	GFP-HDEL HS airy mv 10_Airyscan Processing	1	1
0.37367844581604	Heat shock	GFP-HDEL HS airy mv 10_Airyscan Processing	1	1
0.91453742980957	Heat shock	GFP-HDEL HS airy mv 10_Airyscan Processing	1	1
0.509262502193451	Heat shock	GFP-HDEL HS airy mv 10_Airyscan Processing	1	1
0.901903748512268	Heat shock	GFP-HDEL HS airy mv 10_Airyscan Processing	1	1
0.153384283185005	Heat shock	GFP-HDEL HS airy mv 10_Airyscan Processing	1	1
0.857970356941223	Heat shock	GFP-HDEL HS airy mv 10_Airyscan Processing	1	1
0.154732495546341	Heat shock	GFP-HDEL HS airy mv 10_Airyscan Processing	1	1
0.567386627197266	Heat shock	GFP-HDEL HS airy mv 10_Airyscan Processing	1	1
0.415716260671616	Heat shock	GFP-HDEL HS airy mv 10_Airyscan Processing	1	1
0.812983155250549	Heat shock	GFP-HDEL HS airy mv 10_Airyscan Processing	1	1
0.139187812805176	Heat shock	GFP-HDEL HS airy mv 10_Airyscan Processing	1	1
0.175911337137222	Heat shock	GFP-HDEL HS airy mv 10_Airyscan Processing	1	1
0.601791441440582	Heat shock	GFP-HDEL HS airy mv 10_Airyscan Processing	1	1
0.214327350258827	Heat shock	GFP-HDEL HS airy mv 10_Airyscan Processing	1	1
0.726377546787262	Heat shock	GFP-HDEL HS airy mv 10_Airyscan Processing	1	1
0.784214794635773	Heat shock	GFP-HDEL HS airy mv 10_Airyscan Processing	1	1
0.129644021391869	Heat shock	GFP-HDEL HS airy mv 10_Airyscan Processing	1	1
0.0375385507941246	Heat shock	GFP-HDEL HS airy mv 10_Airyscan Processing	1	1
0.763301193714142	Heat shock	GFP-HDEL HS airy mv 10_Airyscan Processing	1	1
0.148241564631462	Heat shock	GFP-HDEL HS airy mv 10_Airyscan Processing	1	1
0.528789043426514	Heat shock	GFP-HDEL HS airy mv 10_Airyscan Processing	1	1
0.480838537216187	Heat shock	GFP-HDEL HS airy mv 10_Airyscan Processing	1	1
0.374654144048691	Heat shock	GFP-HDEL HS airy mv 10_Airyscan Processing	1	1
0.837000250816345	Heat shock	GFP-HDEL HS airy mv 10_Airyscan Processing	1	1
0.557678401470184	Heat shock	GFP-HDEL HS airy mv 10_Airyscan Processing	1	1
0.346009463071823	Heat shock	GFP-HDEL HS airy mv 10_Airyscan Processing	1	1
0.44669845700264	Heat shock	GFP-HDEL HS airy mv 10_Airyscan Processing	1	1
0.635316371917725	Heat shock	GFP-HDEL HS airy mv 10_Airyscan Processing	1	1
0.287588059902191	Heat shock	GFP-HDEL HS airy mv 10_Airyscan Processing	1	1
0.622748255729675	Heat shock	GFP-HDEL HS airy mv 10_Airyscan Processing	1	1
0.557131052017212	Heat shock	GFP-HDEL HS airy mv 10_Airyscan Processing	1	1
0.332133561372757	Heat shock	GFP-HDEL HS airy mv 10_Airyscan Processing	1	1
0.819266676902771	Heat shock	GFP-HDEL HS airy mv 10_Airyscan Processing	1	1
0.233859285712242	Heat shock	GFP-HDEL HS airy mv 10_Airyscan Processing	1	1
0.414527356624603	Heat shock	GFP-HDEL HS airy mv 10_Airyscan Processing	1	1
0.166979268193245	Heat shock	GFP-HDEL HS airy mv 10_Airyscan Processing	1	1
0.491247057914734	Heat shock	GFP-HDEL HS airy mv 10_Airyscan Processing	1	1
0.642511308193207	Heat shock	GFP-HDEL HS airy mv 10_Airyscan Processing	1	1
0.424091964960098	Heat shock	GFP-HDEL HS airy mv 10_Airyscan Processing	1	1
0.323702782392502	Heat shock	GFP-HDEL HS airy mv 10_Airyscan Processing	1	1
0.471182763576508	Heat shock	GFP-HDEL HS airy mv 10_Airyscan Processing	1	1
0.319653183221817	Heat shock	GFP-HDEL HS airy mv 10_Airyscan Processing	1	1
0.308696120977402	Heat shock	GFP-HDEL HS airy mv 10_Airyscan Processing	1	1
0.450142085552216	Heat shock	GFP-HDEL HS airy mv 10_Airyscan Processing	1	1
0.847155690193176	Heat shock	GFP-HDEL HS airy mv 10_Airyscan Processing	1	1
0.923499703407288	Heat shock	GFP-HDEL HS airy mv 10_Airyscan Processing	1	1
0.145730540156364	Heat shock	GFP-HDEL HS airy mv 10_Airyscan Processing	1	1
0.499987959861755	Heat shock	GFP-HDEL HS airy mv 10_Airyscan Processing	1	1
0.793110549449921	Heat shock	GFP-HDEL HS airy mv 10_Airyscan Processing	1	1
0.4601831138134	Heat shock	GFP-HDEL HS airy mv 10_Airyscan Processing	1	1
0.595154941082001	Heat shock	GFP-HDEL HS airy mv 10_Airyscan Processing	1	1
0.567308604717255	Heat shock	GFP-HDEL HS airy mv 10_Airyscan Processing	1	1
0.766725122928619	Heat shock	GFP-HDEL HS airy mv 10_Airyscan Processing	1	1
0.20209439098835	Heat shock	GFP-HDEL HS airy mv 10_Airyscan Processing	1	1
0.808109700679779	Heat shock	GFP-HDEL HS airy mv 10_Airyscan Processing	1	1
0.952396333217621	Heat shock	GFP-HDEL HS airy mv 10_Airyscan Processing	1	1
0.333394140005112	Heat shock	GFP-HDEL HS airy mv 10_Airyscan Processing	1	1
0.0410726778209209	Heat shock	GFP-HDEL HS airy mv 10_Airyscan Processing	1	1
0.0873891413211823	Heat shock	GFP-HDEL HS airy mv 10_Airyscan Processing	1	1
0.582026422023773	Heat shock	GFP-HDEL HS airy mv 10_Airyscan Processing	1	1
0.270947217941284	Heat shock	GFP-HDEL HS airy mv 10_Airyscan Processing	1	1
0.626221895217896	Heat shock	GFP-HDEL HS airy mv 10_Airyscan Processing	1	1
0.167196735739708	Heat shock	GFP-HDEL HS airy mv 10_Airyscan Processing	1	1
0.383334875106812	Heat shock	GFP-HDEL HS airy mv 10_Airyscan Processing	1	1
0.788532555103302	Heat shock	GFP-HDEL HS airy mv 10_Airyscan Processing	1	1
0.318415552377701	Heat shock	GFP-HDEL HS airy mv 10_Airyscan Processing	1	1
0.403832703828812	Heat shock	GFP-HDEL HS airy mv 10_Airyscan Processing	1	1
0.725371062755585	Heat shock	GFP-HDEL HS airy mv 10_Airyscan Processing	1	1
0.631789922714233	Heat shock	GFP-HDEL HS airy mv 10_Airyscan Processing	1	1
0.178795367479324	Heat shock	GFP-HDEL HS airy mv 10_Airyscan Processing	1	1
0.272199124097824	Heat shock	GFP-HDEL HS airy mv 10_Airyscan Processing	1	1
0.0952253937721252	Heat shock	GFP-HDEL HS airy mv 10_Airyscan Processing	1	1
0.691250681877136	Heat shock	GFP-HDEL HS airy mv 10_Airyscan Processing	1	1
0.337415993213654	Heat shock	GFP-HDEL HS airy mv 10_Airyscan Processing	1	1
0.0398200452327728	Heat shock	GFP-HDEL HS airy mv 10_Airyscan Processing	1	1
0.730449855327606	Heat shock	GFP-HDEL HS airy mv 10_Airyscan Processing	1	1
0.295450031757355	Heat shock	GFP-HDEL HS airy mv 10_Airyscan Processing	1	1
0.428794682025909	Heat shock	GFP-HDEL HS airy mv 10_Airyscan Processing	1	1
0.182814091444016	Heat shock	GFP-HDEL HS airy mv 10_Airyscan Processing	1	1
0.654347598552704	Heat shock	GFP-HDEL HS airy mv 10_Airyscan Processing	1	1
0.792483925819397	Heat shock	GFP-HDEL HS airy mv 10_Airyscan Processing	1	1
0.0896335020661354	Heat shock	GFP-HDEL HS airy mv 10_Airyscan Processing	1	1
0.481988877058029	Heat shock	GFP-HDEL HS airy mv 10_Airyscan Processing	1	1
0.62388277053833	Heat shock	GFP-HDEL HS airy mv 10_Airyscan Processing	1	1
0.13553911447525	Heat shock	GFP-HDEL HS airy mv 10_Airyscan Processing	1	1
0.59500914812088	Heat shock	GFP-HDEL HS airy mv 10_Airyscan Processing	1	1
0.370533049106598	Heat shock	GFP-HDEL HS airy mv 10_Airyscan Processing	1	1
0.500019669532776	Heat shock	GFP-HDEL HS airy mv 10_Airyscan Processing	1	1
0.936655282974243	Heat shock	GFP-HDEL HS airy mv 10_Airyscan Processing	1	1
0.550849616527557	Heat shock	GFP-HDEL HS airy mv 10_Airyscan Processing	1	1
0.0506497360765934	Heat shock	GFP-HDEL HS airy mv 10_Airyscan Processing	1	1
0.324457406997681	Heat shock	GFP-HDEL HS airy mv 10_Airyscan Processing	1	1
0.791289031505585	Heat shock	GFP-HDEL HS airy mv 10_Airyscan Processing	1	1
0.574221611022949	Heat shock	GFP-HDEL HS airy mv 10_Airyscan Processing	1	1
0.768171668052673	Heat shock	GFP-HDEL HS airy mv 10_Airyscan Processing	1	1
0.378544449806213	Heat shock	GFP-HDEL HS airy mv 10_Airyscan Processing	1	1
0.087975949048996	Heat shock	GFP-HDEL HS airy mv 10_Airyscan Processing	1	1
0.581309735774994	Heat shock	GFP-HDEL HS airy mv 10_Airyscan Processing	1	1
0.221552282571793	Heat shock	GFP-HDEL HS airy mv 10_Airyscan Processing	1	1
0.450410753488541	Heat shock	GFP-HDEL HS airy mv 10_Airyscan Processing	1	1
0.575829803943634	Heat shock	GFP-HDEL HS airy mv 10_Airyscan Processing	1	1
0.108117498457432	Heat shock	GFP-HDEL HS airy mv 10_Airyscan Processing	1	1
0.620415806770325	Heat shock	GFP-HDEL HS airy mv 10_Airyscan Processing	1	1
0.80689537525177	Heat shock	GFP-HDEL HS airy mv 10_Airyscan Processing	1	1
0.264923214912415	Heat shock	GFP-HDEL HS airy mv 10_Airyscan Processing	1	1
0.608779668807983	Heat shock	GFP-HDEL HS airy mv 10_Airyscan Processing	1	1
0.115609414875507	Heat shock	GFP-HDEL HS airy mv 10_Airyscan Processing	1	1
0.833773076534271	Heat shock	GFP-HDEL HS airy mv 10_Airyscan Processing	1	1
0.266080111265182	Heat shock	GFP-HDEL HS airy mv 10_Airyscan Processing	1	1
0.864755630493164	Heat shock	GFP-HDEL HS airy mv 10_Airyscan Processing	1	1
0.212710365653038	Heat shock	GFP-HDEL HS airy mv 10_Airyscan Processing	1	1
0.321099579334259	Heat shock	GFP-HDEL HS airy mv 10_Airyscan Processing	1	1
0.526128649711609	Heat shock	GFP-HDEL HS airy mv 10_Airyscan Processing	1	1
0.142808139324188	Heat shock	GFP-HDEL HS airy mv 10_Airyscan Processing	1	1
0.715101540088654	Heat shock	GFP-HDEL HS airy mv 10_Airyscan Processing	1	1
0.685394644737244	Heat shock	GFP-HDEL HS airy mv 10_Airyscan Processing	1	1
0.472990423440933	Heat shock	GFP-HDEL HS airy mv 10_Airyscan Processing	1	1
0.473063915967941	Heat shock	GFP-HDEL HS airy mv 10_Airyscan Processing	1	1
0.184376329183578	Heat shock	GFP-HDEL HS airy mv 10_Airyscan Processing	1	1
0.388671785593033	Heat shock	GFP-HDEL HS airy mv 10_Airyscan Processing	1	1
0.56303471326828	Heat shock	GFP-HDEL HS airy mv 10_Airyscan Processing	1	1
0.174774035811424	Heat shock	GFP-HDEL HS airy mv 10_Airyscan Processing	1	1
0.48713955283165	Heat shock	GFP-HDEL HS airy mv 10_Airyscan Processing	1	1
0.321593850851059	Heat shock	GFP-HDEL HS airy mv 10_Airyscan Processing	1	1
0.209265992045403	Heat shock	GFP-HDEL HS airy mv 10_Airyscan Processing	1	1
0.350056171417236	Heat shock	GFP-HDEL HS airy mv 10_Airyscan Processing	1	1
0.419861197471619	Heat shock	GFP-HDEL HS airy mv 10_Airyscan Processing	1	1
0.561129748821259	Heat shock	GFP-HDEL HS airy mv 10_Airyscan Processing	1	1
0.907760977745056	Heat shock	GFP-HDEL HS airy mv 10_Airyscan Processing	1	1
0.753174901008606	Heat shock	GFP-HDEL HS airy mv 10_Airyscan Processing	1	1
0.799817621707916	Heat shock	GFP-HDEL HS airy mv 10_Airyscan Processing	1	1
0.245797395706177	Heat shock	GFP-HDEL HS airy mv 10_Airyscan Processing	1	1
0.87851870059967	Heat shock	GFP-HDEL HS airy mv 10_Airyscan Processing	1	1
0.523105084896088	Heat shock	GFP-HDEL HS airy mv 10_Airyscan Processing	1	1
0.325774610042572	Heat shock	GFP-HDEL HS airy mv 10_Airyscan Processing	1	1
0.839896023273468	Heat shock	GFP-HDEL HS airy mv 10_Airyscan Processing	1	1
0.127760335803032	Heat shock	GFP-HDEL HS airy mv 10_Airyscan Processing	1	1
0.353667348623276	Heat shock	GFP-HDEL HS airy mv 10_Airyscan Processing	1	1
0.565293371677399	Heat shock	GFP-HDEL HS airy mv 10_Airyscan Processing	1	1
0.341908901929855	Heat shock	GFP-HDEL HS airy mv 10_Airyscan Processing	1	1
0.150735482573509	Heat shock	GFP-HDEL HS airy mv 10_Airyscan Processing	1	1
0.621738076210022	Heat shock	GFP-HDEL HS airy mv 10_Airyscan Processing	1	1
0.186582982540131	Heat shock	GFP-HDEL HS airy mv 10_Airyscan Processing	1	1
0.715845704078674	Heat shock	GFP-HDEL HS airy mv 10_Airyscan Processing	1	1
0.496570140123367	Heat shock	GFP-HDEL HS airy mv 10_Airyscan Processing	1	1
0.245122984051704	Heat shock	GFP-HDEL HS airy mv 10_Airyscan Processing	1	1
0.633094906806946	Heat shock	GFP-HDEL HS airy mv 10_Airyscan Processing	1	1
0.464362263679504	Heat shock	GFP-HDEL HS airy mv 10_Airyscan Processing	1	1
0.566177546977997	Heat shock	GFP-HDEL HS airy mv 10_Airyscan Processing	1	1
0.137296661734581	Heat shock	GFP-HDEL HS airy mv 10_Airyscan Processing	1	1
0.328047066926956	Heat shock	GFP-HDEL HS airy mv 10_Airyscan Processing	1	1
0.490168184041977	Heat shock	GFP-HDEL HS airy mv 10_Airyscan Processing	1	1
0.17785432934761	Heat shock	GFP-HDEL HS airy mv 10_Airyscan Processing	1	1
0.551231503486633	Heat shock	GFP-HDEL HS airy mv 10_Airyscan Processing	1	1
0.362248539924622	Heat shock	GFP-HDEL HS airy mv 10_Airyscan Processing	1	1
0.493000566959381	Heat shock	GFP-HDEL HS airy mv 10_Airyscan Processing	1	1
0.525959968566895	Heat shock	GFP-HDEL HS airy mv 10_Airyscan Processing	1	1
0.373052209615707	Heat shock	GFP-HDEL HS airy mv 10_Airyscan Processing	1	1
0.260236263275146	Heat shock	GFP-HDEL HS airy mv 10_Airyscan Processing	1	1
0.629680335521698	Heat shock	GFP-HDEL HS airy mv 10_Airyscan Processing	1	1
0.674008727073669	Heat shock	GFP-HDEL HS airy mv 10_Airyscan Processing	1	1
0.446770161390305	Heat shock	GFP-HDEL HS airy mv 10_Airyscan Processing	1	1
0.83826094865799	Heat shock	GFP-HDEL HS airy mv 10_Airyscan Processing	1	1
0.468323022127151	Heat shock	GFP-HDEL HS airy mv 10_Airyscan Processing	1	1
0.35906594991684	Heat shock	GFP-HDEL HS airy mv 10_Airyscan Processing	1	1
0.611297726631165	Heat shock	GFP-HDEL HS airy mv 10_Airyscan Processing	1	1
0.711438000202179	Heat shock	GFP-HDEL HS airy mv 10_Airyscan Processing	1	1
0.750597596168518	Heat shock	GFP-HDEL HS airy mv 10_Airyscan Processing	1	1
0.762281477451324	Heat shock	GFP-HDEL HS airy mv 10_Airyscan Processing	1	1
0.321134209632874	Heat shock	GFP-HDEL HS airy mv 10_Airyscan Processing	1	1
0.531633615493774	Heat shock	GFP-HDEL HS airy mv 10_Airyscan Processing	1	1
0.711249887943268	Heat shock	GFP-HDEL HS airy mv 10_Airyscan Processing	1	1
0.431839823722839	Heat shock	GFP-HDEL HS airy mv 10_Airyscan Processing	1	1
0.217849865555763	Heat shock	GFP-HDEL HS airy mv 10_Airyscan Processing	1	1
0.304852038621902	Heat shock	GFP-HDEL HS airy mv 10_Airyscan Processing	1	1
0.134760096669197	Heat shock	GFP-HDEL HS airy mv 10_Airyscan Processing	1	1
0.87434059381485	Heat shock	GFP-HDEL HS airy mv 10_Airyscan Processing	1	1
0.496368855237961	Heat shock	GFP-HDEL HS airy mv 10_Airyscan Processing	1	1
0.605932831764221	Heat shock	GFP-HDEL HS airy mv 10_Airyscan Processing	1	1
0.420073509216309	Heat shock	GFP-HDEL HS airy mv 10_Airyscan Processing	1	1
0.38639572262764	Heat shock	GFP-HDEL HS airy mv 10_Airyscan Processing	1	1
0.289506614208221	Heat shock	GFP-HDEL HS airy mv 10_Airyscan Processing	1	1
0.271792888641357	Heat shock	GFP-HDEL HS airy mv 10_Airyscan Processing	1	1
0.688623368740082	Heat shock	GFP-HDEL HS airy mv 10_Airyscan Processing	1	1
0.323954373598099	Heat shock	GFP-HDEL HS airy mv 10_Airyscan Processing	1	1
0.536787748336792	Heat shock	GFP-HDEL HS airy mv 10_Airyscan Processing	1	1
0.623221874237061	Heat shock	GFP-HDEL HS airy mv 10_Airyscan Processing	1	1
0.330236166715622	Heat shock	GFP-HDEL HS airy mv 10_Airyscan Processing	1	1
0.19779871404171	Heat shock	GFP-HDEL HS airy mv 10_Airyscan Processing	1	1
0.162886798381805	Heat shock	GFP-HDEL HS airy mv 10_Airyscan Processing	1	1
0.237851709127426	Heat shock	GFP-HDEL HS airy mv 10_Airyscan Processing	1	1
0.300247132778168	Heat shock	GFP-HDEL HS airy mv 10_Airyscan Processing	1	1
0.239788562059402	Heat shock	GFP-HDEL HS airy mv 10_Airyscan Processing	1	1
0.730340600013733	Heat shock	GFP-HDEL HS airy mv 10_Airyscan Processing	1	1
0.713153123855591	Heat shock	GFP-HDEL HS airy mv 10_Airyscan Processing	1	1
0.601952016353607	Heat shock	GFP-HDEL HS airy mv 10_Airyscan Processing	1	1
0.0783229544758797	Heat shock	GFP-HDEL HS airy mv 10_Airyscan Processing	1	1
0.101999625563622	Heat shock	GFP-HDEL HS airy mv 10_Airyscan Processing	1	1
0.830815494060516	Heat shock	GFP-HDEL HS airy mv 10_Airyscan Processing	1	1
0.343846559524536	Heat shock	GFP-HDEL HS airy mv 10_Airyscan Processing	1	1
0.84104722738266	Heat shock	GFP-HDEL HS airy mv 10_Airyscan Processing	1	1
0.221861660480499	Heat shock	GFP-HDEL HS airy mv 10_Airyscan Processing	1	1
0.641193807125092	Heat shock	GFP-HDEL HS airy mv 10_Airyscan Processing	1	1
0.415191441774368	Heat shock	GFP-HDEL HS airy mv 10_Airyscan Processing	1	1
0.507404744625092	Heat shock	GFP-HDEL HS airy mv 10_Airyscan Processing	1	1
0.774065792560577	Heat shock	GFP-HDEL HS airy mv 10_Airyscan Processing	1	1
0.448966890573502	Heat shock	GFP-HDEL HS airy mv 10_Airyscan Processing	1	1
0.520706295967102	Heat shock	GFP-HDEL HS airy mv 10_Airyscan Processing	1	1
0.448831647634506	Heat shock	GFP-HDEL HS airy mv 10_Airyscan Processing	1	1
0.241112381219864	Heat shock	GFP-HDEL HS airy mv 10_Airyscan Processing	1	1
0.231697931885719	Heat shock	GFP-HDEL HS airy mv 10_Airyscan Processing	1	1
0.407364666461945	Heat shock	GFP-HDEL HS airy mv 10_Airyscan Processing	1	1
0.298870921134949	Heat shock	GFP-HDEL HS airy mv 10_Airyscan Processing	1	1
0.858113765716553	Heat shock	GFP-HDEL HS airy mv 10_Airyscan Processing	1	1
0.0981291532516479	Heat shock	GFP-HDEL HS airy mv 10_Airyscan Processing	1	1
0.42353543639183	Heat shock	GFP-HDEL HS airy mv 10_Airyscan Processing	1	1
0.332108229398727	Heat shock	GFP-HDEL HS airy mv 10_Airyscan Processing	1	1
0.794285893440247	Heat shock	GFP-HDEL HS airy mv 10_Airyscan Processing	1	1
0.816693961620331	Heat shock	GFP-HDEL HS airy mv 10_Airyscan Processing	1	1
0.380088806152344	Heat shock	GFP-HDEL HS airy mv 10_Airyscan Processing	1	1
0.469517976045609	Heat shock	GFP-HDEL HS airy mv 10_Airyscan Processing	1	1
0.120982117950916	Heat shock	GFP-HDEL HS airy mv 10_Airyscan Processing	1	1
0.485124588012695	Heat shock	GFP-HDEL HS airy mv 10_Airyscan Processing	1	1
0.8704754114151	Heat shock	GFP-HDEL HS airy mv 10_Airyscan Processing	1	1
0.745913028717041	Heat shock	GFP-HDEL HS airy mv 10_Airyscan Processing	1	1
0.312816590070724	Heat shock	GFP-HDEL HS airy mv 10_Airyscan Processing	1	1
0.415894627571106	Heat shock	GFP-HDEL HS airy mv 10_Airyscan Processing	1	1
0.425186812877655	Heat shock	GFP-HDEL HS airy mv 10_Airyscan Processing	1	1
0.572720229625702	Heat shock	GFP-HDEL HS airy mv 10_Airyscan Processing	1	1
0.475356727838516	Heat shock	GFP-HDEL HS airy mv 10_Airyscan Processing	1	1
0.340013921260834	Heat shock	GFP-HDEL HS airy mv 10_Airyscan Processing	1	1
0.559103667736053	Heat shock	GFP-HDEL HS airy mv 10_Airyscan Processing	1	1
0.507209897041321	Heat shock	GFP-HDEL HS airy mv 10_Airyscan Processing	1	1
0.818286001682281	Heat shock	GFP-HDEL HS airy mv 10_Airyscan Processing	1	1
0.754748106002808	Heat shock	GFP-HDEL HS airy mv 10_Airyscan Processing	1	1
0.246235638856888	Heat shock	GFP-HDEL HS airy mv 10_Airyscan Processing	1	1
0.39952763915062	Heat shock	GFP-HDEL HS airy mv 10_Airyscan Processing	1	1
0.490186959505081	Heat shock	GFP-HDEL HS airy mv 10_Airyscan Processing	1	1
0.164877220988274	Heat shock	GFP-HDEL HS airy mv 10_Airyscan Processing	1	1
0.235834881663322	Heat shock	GFP-HDEL HS airy mv 10_Airyscan Processing	1	1
0.498973667621613	Heat shock	GFP-HDEL HS airy mv 10_Airyscan Processing	1	1
0.330629169940948	Heat shock	GFP-HDEL HS airy mv 10_Airyscan Processing	1	1
0.346542745828629	Heat shock	GFP-HDEL HS airy mv 10_Airyscan Processing	1	1
0.401902556419373	Heat shock	GFP-HDEL HS airy mv 10_Airyscan Processing	1	1
0.833163857460022	Heat shock	GFP-HDEL HS airy mv 10_Airyscan Processing	1	1
0.362042903900146	Heat shock	GFP-HDEL HS airy mv 10_Airyscan Processing	1	1
0.401707381010056	Heat shock	GFP-HDEL HS airy mv 10_Airyscan Processing	1	1
0.850568175315857	Heat shock	GFP-HDEL HS airy mv 10_Airyscan Processing	1	1
0.835842370986938	Heat shock	GFP-HDEL HS airy mv 10_Airyscan Processing	1	1
0.576577186584473	Heat shock	GFP-HDEL HS airy mv 10_Airyscan Processing	1	1
0.13984440267086	Heat shock	GFP-HDEL HS airy mv 10_Airyscan Processing	1	1
0.682250320911407	Heat shock	GFP-HDEL HS airy mv 10_Airyscan Processing	1	1
0.353067606687546	Heat shock	GFP-HDEL HS airy mv 10_Airyscan Processing	1	1
0.715224742889404	Heat shock	GFP-HDEL HS airy mv 10_Airyscan Processing	1	1
0.96074903011322	Heat shock	GFP-HDEL HS airy mv 10_Airyscan Processing	1	1
0.364897161722183	Heat shock	GFP-HDEL HS airy mv 10_Airyscan Processing	1	1
0.643076777458191	Heat shock	GFP-HDEL HS airy mv 10_Airyscan Processing	1	1
0.902967631816864	Heat shock	GFP-HDEL HS airy mv 10_Airyscan Processing	1	1
0.446742832660675	Heat shock	GFP-HDEL HS airy mv 10_Airyscan Processing	1	1
0.480422288179398	Heat shock	GFP-HDEL HS airy mv 10_Airyscan Processing	1	1
0.607699871063232	Heat shock	GFP-HDEL HS airy mv 10_Airyscan Processing	1	1
0.162562668323517	Heat shock	GFP-HDEL HS airy mv 10_Airyscan Processing	1	1
0.238813742995262	Heat shock	GFP-HDEL HS airy mv 10_Airyscan Processing	1	1
0.522423982620239	Heat shock	GFP-HDEL HS airy mv 10_Airyscan Processing	1	1
0.135246902704239	Heat shock	GFP-HDEL HS airy mv 10_Airyscan Processing	1	1
0.55669093132019	Heat shock	GFP-HDEL HS airy mv 10_Airyscan Processing	1	1
0.178538128733635	Heat shock	GFP-HDEL HS airy mv 10_Airyscan Processing	1	1
0.375531822443008	Heat shock	GFP-HDEL HS airy mv 10_Airyscan Processing	1	1
0.982609510421753	Heat shock	GFP-HDEL HS airy mv 10_Airyscan Processing	1	1
0.536815702915192	Heat shock	GFP-HDEL HS airy mv 10_Airyscan Processing	1	1
0.755269110202789	Heat shock	GFP-HDEL HS airy mv 10_Airyscan Processing	1	1
0.306779563426971	Heat shock	GFP-HDEL HS airy mv 10_Airyscan Processing	1	1
0.521776020526886	Heat shock	GFP-HDEL HS airy mv 10_Airyscan Processing	1	1
0.399368613958359	Heat shock	GFP-HDEL HS airy mv 10_Airyscan Processing	1	1
0.816484928131104	Heat shock	GFP-HDEL HS airy mv 10_Airyscan Processing	1	1
0.275734484195709	Heat shock	GFP-HDEL HS airy mv 10_Airyscan Processing	1	1
0.227349147200584	Heat shock	GFP-HDEL HS airy mv 10_Airyscan Processing	1	1
0.784671306610107	Heat shock	GFP-HDEL HS airy mv 10_Airyscan Processing	1	1
0.148705244064331	Heat shock	GFP-HDEL HS airy mv 10_Airyscan Processing	1	1
0.351783871650696	Heat shock	GFP-HDEL HS airy mv 10_Airyscan Processing	1	1
0.404681473970413	Heat shock	GFP-HDEL HS airy mv 10_Airyscan Processing	1	1
0.855644166469574	Heat shock	GFP-HDEL HS airy mv 10_Airyscan Processing	1	1
0.503812551498413	Heat shock	GFP-HDEL HS airy mv 10_Airyscan Processing	1	1
0.608494281768799	Heat shock	GFP-HDEL HS airy mv 10_Airyscan Processing	1	1
0.283372849225998	Heat shock	GFP-HDEL HS airy mv 10_Airyscan Processing	1	1
0.535395085811615	Heat shock	GFP-HDEL HS airy mv 10_Airyscan Processing	1	1
0.85150933265686	Heat shock	GFP-HDEL HS airy mv 10_Airyscan Processing	1	1
0.513531148433685	Heat shock	GFP-HDEL HS airy mv 10_Airyscan Processing	1	1
0.205442488193512	Heat shock	GFP-HDEL HS airy mv 10_Airyscan Processing	1	1
0.767556130886078	Heat shock	GFP-HDEL HS airy mv 10_Airyscan Processing	1	1
0.214624911546707	Heat shock	GFP-HDEL HS airy mv 10_Airyscan Processing	1	1
0.135833412408829	Heat shock	GFP-HDEL HS airy mv 10_Airyscan Processing	1	1
0.942091882228851	Heat shock	GFP-HDEL HS airy mv 10_Airyscan Processing	1	1
0.59458863735199	Heat shock	GFP-HDEL HS airy mv 10_Airyscan Processing	1	1
0.826963901519775	Heat shock	GFP-HDEL HS airy mv 10_Airyscan Processing	1	1
0.559588551521301	Heat shock	GFP-HDEL HS airy mv 10_Airyscan Processing	1	1
0.207843750715256	Heat shock	GFP-HDEL HS airy mv 10_Airyscan Processing	1	1
0.862896621227264	Heat shock	GFP-HDEL HS airy mv 10_Airyscan Processing	1	1
0.278954863548279	Heat shock	GFP-HDEL HS airy mv 10_Airyscan Processing	1	1
0.954010844230652	Heat shock	GFP-HDEL HS airy mv 10_Airyscan Processing	1	1
0.59054160118103	Heat shock	GFP-HDEL HS airy mv 10_Airyscan Processing	1	1
0.596538126468658	Heat shock	GFP-HDEL HS airy mv 10_Airyscan Processing	1	1
0.277761220932007	Heat shock	GFP-HDEL HS airy mv 10_Airyscan Processing	1	1
0.56265115737915	Heat shock	GFP-HDEL HS airy mv 10_Airyscan Processing	1	1
0.840247988700867	Heat shock	GFP-HDEL HS airy mv 10_Airyscan Processing	1	1
0.45995506644249	Heat shock	GFP-HDEL HS airy mv 10_Airyscan Processing	1	1
0.921750545501709	Heat shock	GFP-HDEL HS airy mv 10_Airyscan Processing	1	1
0.15655705332756	Heat shock	GFP-HDEL HS airy mv 10_Airyscan Processing	1	1
0.332324147224426	Heat shock	GFP-HDEL HS airy mv 10_Airyscan Processing	1	1
0.832149863243103	Heat shock	GFP-HDEL HS airy mv 10_Airyscan Processing	1	1
0.747906982898712	Heat shock	GFP-HDEL HS airy mv 10_Airyscan Processing	1	1
0.547302424907684	Heat shock	GFP-HDEL HS airy mv 10_Airyscan Processing	1	1
0.63084888458252	Heat shock	GFP-HDEL HS airy mv 10_Airyscan Processing	1	1
0.699501276016235	Heat shock	GFP-HDEL HS airy mv 10_Airyscan Processing	1	1
0.748421311378479	Heat shock	GFP-HDEL HS airy mv 10_Airyscan Processing	1	1
0.519560754299164	Heat shock	GFP-HDEL HS airy mv 10_Airyscan Processing	1	1
0.262361139059067	Heat shock	GFP-HDEL HS airy mv 10_Airyscan Processing	1	1
0.450650721788406	Heat shock	GFP-HDEL HS airy mv 10_Airyscan Processing	1	1
0.430528193712234	Heat shock	GFP-HDEL HS airy mv 10_Airyscan Processing	1	1
0.431169897317886	Heat shock	GFP-HDEL HS airy mv 10_Airyscan Processing	1	1
0.70232367515564	Heat shock	GFP-HDEL HS airy mv 10_Airyscan Processing	1	1
0.560162842273712	Heat shock	GFP-HDEL HS airy mv 10_Airyscan Processing	1	1
0.960646510124207	Heat shock	GFP-HDEL HS airy mv 10_Airyscan Processing	1	1
0.48848021030426	Heat shock	GFP-HDEL HS airy mv 10_Airyscan Processing	1	1
0.60258811712265	Heat shock	GFP-HDEL HS airy mv 10_Airyscan Processing	1	1
0.438646763563156	Heat shock	GFP-HDEL HS airy mv 10_Airyscan Processing	1	1
0.170908376574516	Heat shock	GFP-HDEL HS airy mv 10_Airyscan Processing	1	1
0.921825468540192	Heat shock	GFP-HDEL HS airy mv 10_Airyscan Processing	1	1
0.113592185080051	Heat shock	GFP-HDEL HS airy mv 10_Airyscan Processing	1	1
0.402957916259766	Heat shock	GFP-HDEL HS airy mv 10_Airyscan Processing	1	1
0.186706751585007	Heat shock	GFP-HDEL HS airy mv 10_Airyscan Processing	1	1
0.723636448383331	Heat shock	GFP-HDEL HS airy mv 10_Airyscan Processing	1	1
0.324922680854797	Heat shock	GFP-HDEL HS airy mv 10_Airyscan Processing	1	1
0.155060291290283	Heat shock	GFP-HDEL HS airy mv 10_Airyscan Processing	1	1
0.702541291713715	Heat shock	GFP-HDEL HS airy mv 10_Airyscan Processing	1	1
0.232180714607239	Heat shock	GFP-HDEL HS airy mv 10_Airyscan Processing	1	1
0.402661740779877	Heat shock	GFP-HDEL HS airy mv 10_Airyscan Processing	1	1
0.491778075695038	Heat shock	GFP-HDEL HS airy mv 10_Airyscan Processing	1	1
0.0986032038927078	Heat shock	GFP-HDEL HS airy mv 10_Airyscan Processing	1	1
0.605203688144684	Heat shock	GFP-HDEL HS airy mv 10_Airyscan Processing	1	1
0.0830408111214638	Heat shock	GFP-HDEL HS airy mv 10_Airyscan Processing	1	1
0.445977926254272	Heat shock	GFP-HDEL HS airy mv 10_Airyscan Processing	1	1
0.36082261800766	Heat shock	GFP-HDEL HS airy mv 10_Airyscan Processing	1	1
0.627999007701874	Heat shock	GFP-HDEL HS airy mv 10_Airyscan Processing	1	1
0.119434975087643	Heat shock	GFP-HDEL HS airy mv 10_Airyscan Processing	1	1
0.948914349079132	Heat shock	GFP-HDEL HS airy mv 10_Airyscan Processing	1	1
0.381784468889236	Heat shock	GFP-HDEL HS airy mv 10_Airyscan Processing	1	1
0.614098370075226	Heat shock	GFP-HDEL HS airy mv 10_Airyscan Processing	1	1
0.363555490970612	Heat shock	GFP-HDEL HS airy mv 10_Airyscan Processing	1	1
0.716787934303284	Heat shock	GFP-HDEL HS airy mv 10_Airyscan Processing	1	1
0.328725010156631	Heat shock	GFP-HDEL HS airy mv 10_Airyscan Processing	1	1
0.550808846950531	Heat shock	GFP-HDEL HS airy mv 10_Airyscan Processing	1	1
0.516355872154236	Heat shock	GFP-HDEL HS airy mv 10_Airyscan Processing	1	1
0.653546869754791	Heat shock	GFP-HDEL HS airy mv 10_Airyscan Processing	1	1
0.984291315078735	Heat shock	GFP-HDEL HS airy mv 10_Airyscan Processing	1	1
0.684316098690033	Heat shock	GFP-HDEL HS airy mv 10_Airyscan Processing	1	1
0.494063854217529	Heat shock	GFP-HDEL HS airy mv 10_Airyscan Processing	1	1
0.333215653896332	Heat shock	GFP-HDEL HS airy mv 10_Airyscan Processing	1	1
0.744422435760498	Heat shock	GFP-HDEL HS airy mv 10_Airyscan Processing	1	1
0.524536967277527	Heat shock	GFP-HDEL HS airy mv 10_Airyscan Processing	1	1
0.554314732551575	Heat shock	GFP-HDEL HS airy mv 10_Airyscan Processing	1	1
0.187583610415459	Heat shock	GFP-HDEL HS airy mv 10_Airyscan Processing	1	1
0.52787321805954	Heat shock	GFP-HDEL HS airy mv 10_Airyscan Processing	1	1
0.409069418907166	Heat shock	GFP-HDEL HS airy mv 10_Airyscan Processing	1	1
0.303604483604431	Heat shock	GFP-HDEL HS airy mv 10_Airyscan Processing	1	1
0.383635669946671	Heat shock	GFP-HDEL HS airy mv 10_Airyscan Processing	1	1
0.561549961566925	Heat shock	GFP-HDEL HS airy mv 10_Airyscan Processing	1	1
0.453531503677368	Heat shock	GFP-HDEL HS airy mv 10_Airyscan Processing	1	1
0.748407006263733	Heat shock	GFP-HDEL HS airy mv 10_Airyscan Processing	1	1
0.34460660815239	Heat shock	GFP-HDEL HS airy mv 10_Airyscan Processing	1	1
0.295971244573593	Heat shock	GFP-HDEL HS airy mv 10_Airyscan Processing	1	1
0.241685464978218	Heat shock	GFP-HDEL HS airy mv 10_Airyscan Processing	1	1
0.406780600547791	Heat shock	GFP-HDEL HS airy mv 10_Airyscan Processing	1	1
0.750623166561127	Heat shock	GFP-HDEL HS airy mv 10_Airyscan Processing	1	1
0.413938581943512	Heat shock	GFP-HDEL HS airy mv 10_Airyscan Processing	1	1
0.1657874584198	Heat shock	GFP-HDEL HS airy mv 10_Airyscan Processing	1	1
0.359198123216629	Heat shock	GFP-HDEL HS airy mv 10_Airyscan Processing	1	1
0.931861937046051	Heat shock	GFP-HDEL HS airy mv 10_Airyscan Processing	1	1
0.146949529647827	Heat shock	GFP-HDEL HS airy mv 10_Airyscan Processing	1	1
0.597902834415436	Heat shock	GFP-HDEL HS airy mv 10_Airyscan Processing	1	1
0.368690669536591	Heat shock	GFP-HDEL HS airy mv 10_Airyscan Processing	1	1
0.36895352602005	Heat shock	GFP-HDEL HS airy mv 10_Airyscan Processing	1	1
0.734921395778656	Heat shock	GFP-HDEL HS airy mv 10_Airyscan Processing	1	1
0.64221316576004	Heat shock	GFP-HDEL HS airy mv 10_Airyscan Processing	1	1
0.648321151733398	Heat shock	GFP-HDEL HS airy mv 10_Airyscan Processing	1	1
0.521096169948578	Heat shock	GFP-HDEL HS airy mv 10_Airyscan Processing	1	1
0.238068625330925	Heat shock	GFP-HDEL HS airy mv 10_Airyscan Processing	1	1
0.395558148622513	Heat shock	GFP-HDEL HS airy mv 10_Airyscan Processing	1	1
0.499147802591324	Heat shock	GFP-HDEL HS airy mv 10_Airyscan Processing	1	1
0.489247739315033	Heat shock	GFP-HDEL HS airy mv 10_Airyscan Processing	1	1
0.36369988322258	Heat shock	GFP-HDEL HS airy mv 10_Airyscan Processing	1	1
0.126136779785156	Heat shock	GFP-HDEL HS airy mv 10_Airyscan Processing	1	1
0.262332677841187	Heat shock	GFP-HDEL HS airy mv 10_Airyscan Processing	1	1
0.278782516717911	Heat shock	GFP-HDEL HS airy mv 10_Airyscan Processing	1	1
0.29375284910202	Heat shock	GFP-HDEL HS airy mv 10_Airyscan Processing	1	1
0.277783006429672	Heat shock	GFP-HDEL HS airy mv 10_Airyscan Processing	1	1
0.781263411045074	Heat shock	GFP-HDEL HS airy mv 10_Airyscan Processing	1	1
0.531915843486786	Heat shock	GFP-HDEL HS airy mv 10_Airyscan Processing	1	1
0.855048358440399	Heat shock	GFP-HDEL HS airy mv 10_Airyscan Processing	1	1
0.0971929356455803	Heat shock	GFP-HDEL HS airy mv 10_Airyscan Processing	1	1
0.895894765853882	Heat shock	GFP-HDEL HS airy mv 10_Airyscan Processing	1	1
0.816731870174408	Heat shock	GFP-HDEL HS airy mv 10_Airyscan Processing	1	1
0.864894449710846	Heat shock	GFP-HDEL HS airy mv 10_Airyscan Processing	1	1
0.498669564723969	Heat shock	GFP-HDEL HS airy mv 10_Airyscan Processing	1	1
0.390014201402664	Heat shock	GFP-HDEL HS airy mv 10_Airyscan Processing	1	1
0.506888270378113	Heat shock	GFP-HDEL HS airy mv 10_Airyscan Processing	1	1
0.385918527841568	Heat shock	GFP-HDEL HS airy mv 10_Airyscan Processing	1	1
0.269301563501358	Heat shock	GFP-HDEL HS airy mv 10_Airyscan Processing	1	1
0.0197165179997683	Heat shock	GFP-HDEL HS airy mv 10_Airyscan Processing	1	1
0.274662107229233	Heat shock	GFP-HDEL HS airy mv 10_Airyscan Processing	1	1
0.862869441509247	Heat shock	GFP-HDEL HS airy mv 10_Airyscan Processing	1	1
0.592775046825409	Heat shock	GFP-HDEL HS airy mv 10_Airyscan Processing	1	1
0.413820803165436	Heat shock	GFP-HDEL HS airy mv 10_Airyscan Processing	1	1
0.73135632276535	Heat shock	GFP-HDEL HS airy mv 10_Airyscan Processing	1	1
0.0750290080904961	Heat shock	GFP-HDEL HS airy mv 10_Airyscan Processing	1	1
0.81065845489502	Heat shock	GFP-HDEL HS airy mv 10_Airyscan Processing	1	1
0.771430134773254	Heat shock	GFP-HDEL HS airy mv 10_Airyscan Processing	1	1
0.642005503177643	Heat shock	GFP-HDEL HS airy mv 10_Airyscan Processing	1	1
0.839552879333496	Heat shock	GFP-HDEL HS airy mv 10_Airyscan Processing	1	1
0.393352717161179	Heat shock	GFP-HDEL HS airy mv 10_Airyscan Processing	1	1
0.244146168231964	Heat shock	GFP-HDEL HS airy mv 10_Airyscan Processing	1	1
0.681850910186768	Heat shock	GFP-HDEL HS airy mv 10_Airyscan Processing	1	1
0.179853871464729	Heat shock	GFP-HDEL HS airy mv 10_Airyscan Processing	1	1
0.767724514007568	Heat shock	GFP-HDEL HS airy mv 10_Airyscan Processing	1	1
0.935235023498535	Heat shock	GFP-HDEL HS airy mv 10_Airyscan Processing	1	1
0.227354392409325	Heat shock	GFP-HDEL HS airy mv 10_Airyscan Processing	1	1
0.710961401462555	Heat shock	GFP-HDEL HS airy mv 10_Airyscan Processing	1	1
0.201022759079933	Heat shock	GFP-HDEL HS airy mv 10_Airyscan Processing	1	1
0.611157655715942	Heat shock	GFP-HDEL HS airy mv 10_Airyscan Processing	1	1
0.569859683513641	Heat shock	GFP-HDEL HS airy mv 10_Airyscan Processing	1	1
0.327262669801712	Heat shock	GFP-HDEL HS airy mv 10_Airyscan Processing	1	1
0.227321460843086	Heat shock	GFP-HDEL HS airy mv 10_Airyscan Processing	1	1
0.330722481012344	Heat shock	GFP-HDEL HS airy mv 10_Airyscan Processing	1	1
0.894422233104706	Heat shock	GFP-HDEL HS airy mv 10_Airyscan Processing	1	1
0.199426501989365	Heat shock	GFP-HDEL HS airy mv 10_Airyscan Processing	1	1
0.15246719121933	Heat shock	GFP-HDEL HS airy mv 10_Airyscan Processing	1	1
0.156992197036743	Heat shock	GFP-HDEL HS airy mv 10_Airyscan Processing	1	1
0.861346483230591	Heat shock	GFP-HDEL HS airy mv 10_Airyscan Processing	1	1
0.37694576382637	Heat shock	GFP-HDEL HS airy mv 10_Airyscan Processing	1	1
0.598953247070313	Heat shock	GFP-HDEL HS airy mv 10_Airyscan Processing	1	1
0.648144721984863	Heat shock	GFP-HDEL HS airy mv 10_Airyscan Processing	1	1
0.428228914737701	Heat shock	GFP-HDEL HS airy mv 10_Airyscan Processing	1	1
0.626355648040771	Heat shock	GFP-HDEL HS airy mv 10_Airyscan Processing	1	1
0.534154891967773	Heat shock	GFP-HDEL HS airy mv 10_Airyscan Processing	1	1
0.348605394363403	Heat shock	GFP-HDEL HS airy mv 10_Airyscan Processing	1	1
0.462356686592102	Heat shock	GFP-HDEL HS airy mv 10_Airyscan Processing	1	1
0.851249516010284	Heat shock	GFP-HDEL HS airy mv 10_Airyscan Processing	1	1
0.442980200052261	Heat shock	GFP-HDEL HS airy mv 10_Airyscan Processing	1	1
0.318465054035187	Heat shock	GFP-HDEL HS airy mv 10_Airyscan Processing	1	1
0.505391657352448	Heat shock	GFP-HDEL HS airy mv 10_Airyscan Processing	1	1
0.663716673851013	Heat shock	GFP-HDEL HS airy mv 10_Airyscan Processing	1	1
0.297509849071503	Heat shock	GFP-HDEL HS airy mv 10_Airyscan Processing	1	1
0.458326458930969	Heat shock	GFP-HDEL HS airy mv 10_Airyscan Processing	1	1
0.694509387016296	Heat shock	GFP-HDEL HS airy mv 10_Airyscan Processing	1	1
0.681734263896942	Heat shock	GFP-HDEL HS airy mv 10_Airyscan Processing	1	1
0.850169479846954	Heat shock	GFP-HDEL HS airy mv 10_Airyscan Processing	1	1
0.463732570409775	Heat shock	GFP-HDEL HS airy mv 10_Airyscan Processing	1	1
0.125188797712326	Heat shock	GFP-HDEL HS airy mv 10_Airyscan Processing	1	1
0.286392569541931	Heat shock	GFP-HDEL HS airy mv 10_Airyscan Processing	1	1
0.61204981803894	Heat shock	GFP-HDEL HS airy mv 10_Airyscan Processing	1	1
0.35771918296814	Heat shock	GFP-HDEL HS airy mv 10_Airyscan Processing	1	1
0.532606482505798	Heat shock	GFP-HDEL HS airy mv 10_Airyscan Processing	1	1
0.390268862247467	Heat shock	GFP-HDEL HS airy mv 10_Airyscan Processing	1	1
0.269037634134293	Heat shock	GFP-HDEL HS airy mv 10_Airyscan Processing	1	1
0.160579398274422	Heat shock	GFP-HDEL HS airy mv 10_Airyscan Processing	1	1
0.790632545948029	Heat shock	GFP-HDEL HS airy mv 10_Airyscan Processing	1	1
0.722814738750458	Heat shock	GFP-HDEL HS airy mv 10_Airyscan Processing	1	1
0.538192868232727	Heat shock	GFP-HDEL HS airy mv 10_Airyscan Processing	1	1
0.542840540409088	Heat shock	GFP-HDEL HS airy mv 10_Airyscan Processing	1	1
0.513964414596558	Heat shock	GFP-HDEL HS airy mv 10_Airyscan Processing	1	1
0.849985539913177	Heat shock	GFP-HDEL HS airy mv 10_Airyscan Processing	1	1
0.53987729549408	Heat shock	GFP-HDEL HS airy mv 10_Airyscan Processing	1	1
0.731840014457703	Heat shock	GFP-HDEL HS airy mv 10_Airyscan Processing	1	1
0.547383308410645	Heat shock	GFP-HDEL HS airy mv 10_Airyscan Processing	1	1
0.473938882350922	Heat shock	GFP-HDEL HS airy mv 10_Airyscan Processing	1	1
0.191393852233887	Heat shock	GFP-HDEL HS airy mv 10_Airyscan Processing	1	1
0.598681688308716	Heat shock	GFP-HDEL HS airy mv 10_Airyscan Processing	1	1
0.289923936128616	Heat shock	GFP-HDEL HS airy mv 10_Airyscan Processing	1	1
0.466257601976395	Heat shock	GFP-HDEL HS airy mv 10_Airyscan Processing	1	1
0.196786999702454	Heat shock	GFP-HDEL HS airy mv 10_Airyscan Processing	1	1
0.446724951267242	Heat shock	GFP-HDEL HS airy mv 10_Airyscan Processing	1	1
0.590192377567291	Heat shock	GFP-HDEL HS airy mv 10_Airyscan Processing	1	1
0.13445933163166	Heat shock	GFP-HDEL HS airy mv 10_Airyscan Processing	1	1
0.402854204177856	Heat shock	GFP-HDEL HS airy mv 10_Airyscan Processing	1	1
0.686590313911438	Heat shock	GFP-HDEL HS airy mv 10_Airyscan Processing	1	1
0.576899528503418	Heat shock	GFP-HDEL HS airy mv 10_Airyscan Processing	1	1
0.474323064088821	Heat shock	GFP-HDEL HS airy mv 10_Airyscan Processing	1	1
0.439615041017532	Heat shock	GFP-HDEL HS airy mv 10_Airyscan Processing	1	1
0.288196980953217	Heat shock	GFP-HDEL HS airy mv 10_Airyscan Processing	1	1
0.745341837406158	Heat shock	GFP-HDEL HS airy mv 10_Airyscan Processing	1	1
0.943328380584717	Heat shock	GFP-HDEL HS airy mv 10_Airyscan Processing	1	1
0.694261908531189	Heat shock	GFP-HDEL HS airy mv 10_Airyscan Processing	1	1
0.427915066480637	Heat shock	GFP-HDEL HS airy mv 10_Airyscan Processing	1	1
0.227950513362885	Heat shock	GFP-HDEL HS airy mv 10_Airyscan Processing	1	1
0.403902173042297	Heat shock	GFP-HDEL HS airy mv 10_Airyscan Processing	1	1
0.632342219352722	Heat shock	GFP-HDEL HS airy mv 10_Airyscan Processing	1	1
0.453723162412643	Heat shock	GFP-HDEL HS airy mv 10_Airyscan Processing	1	1
0.358895510435104	Heat shock	GFP-HDEL HS airy mv 10_Airyscan Processing	1	1
0.673033773899078	Heat shock	GFP-HDEL HS airy mv 10_Airyscan Processing	1	1
0.605049073696136	Heat shock	GFP-HDEL HS airy mv 10_Airyscan Processing	1	1
0.420298963785172	Heat shock	GFP-HDEL HS airy mv 10_Airyscan Processing	1	1
0.490494281053543	Heat shock	GFP-HDEL HS airy mv 10_Airyscan Processing	1	1
0.8867467045784	Heat shock	GFP-HDEL HS airy mv 10_Airyscan Processing	1	1
0.717851221561432	Heat shock	GFP-HDEL HS airy mv 10_Airyscan Processing	1	1
0.506194055080414	Heat shock	GFP-HDEL HS airy mv 10_Airyscan Processing	1	1
0.226422712206841	Heat shock	GFP-HDEL HS airy mv 10_Airyscan Processing	1	1
0.497499078512192	Heat shock	GFP-HDEL HS airy mv 10_Airyscan Processing	1	1
0.77732253074646	Heat shock	GFP-HDEL HS airy mv 10_Airyscan Processing	1	1
0.423415154218674	Heat shock	GFP-HDEL HS airy mv 10_Airyscan Processing	1	1
0.81724601984024	Heat shock	GFP-HDEL HS airy mv 10_Airyscan Processing	1	1
0.243034616112709	Heat shock	GFP-HDEL HS airy mv 10_Airyscan Processing	1	1
0.653809189796448	Heat shock	GFP-HDEL HS airy mv 10_Airyscan Processing	1	1
0.388469517230988	Heat shock	GFP-HDEL HS airy mv 10_Airyscan Processing	1	1
0.601786673069	Heat shock	GFP-HDEL HS airy mv 10_Airyscan Processing	1	1
0.423642784357071	Heat shock	GFP-HDEL HS airy mv 10_Airyscan Processing	1	1
0.876282393932343	Heat shock	GFP-HDEL HS airy mv 10_Airyscan Processing	1	1
0.238102406263351	Heat shock	GFP-HDEL HS airy mv 10_Airyscan Processing	1	1
0.37880864739418	Heat shock	GFP-HDEL HS airy mv 10_Airyscan Processing	1	1
0.715390264987946	Heat shock	GFP-HDEL HS airy mv 10_Airyscan Processing	1	1
0.0671044141054153	Heat shock	GFP-HDEL HS airy mv 10_Airyscan Processing	1	1
0.875001847743988	Heat shock	GFP-HDEL HS airy mv 10_Airyscan Processing	1	1
0.480079740285873	Heat shock	GFP-HDEL HS airy mv 10_Airyscan Processing	1	1
0.693914890289307	Heat shock	GFP-HDEL HS airy mv 10_Airyscan Processing	1	1
0.52876478433609	Heat shock	GFP-HDEL HS airy mv 10_Airyscan Processing	1	1
0.765438258647919	Heat shock	GFP-HDEL HS airy mv 10_Airyscan Processing	1	1
0.312233835458755	Heat shock	GFP-HDEL HS airy mv 10_Airyscan Processing	1	1
0.112214669585228	Heat shock	GFP-HDEL HS airy mv 10_Airyscan Processing	1	1
0.309594213962555	Heat shock	GFP-HDEL HS airy mv 10_Airyscan Processing	1	1
0.852537512779236	Heat shock	GFP-HDEL HS airy mv 10_Airyscan Processing	1	1
0.580219328403473	Heat shock	GFP-HDEL HS airy mv 10_Airyscan Processing	1	1
0.270002454519272	Heat shock	GFP-HDEL HS airy mv 10_Airyscan Processing	1	1
0.534606695175171	Heat shock	GFP-HDEL HS airy mv 10_Airyscan Processing	1	1
0.315359175205231	Heat shock	GFP-HDEL HS airy mv 10_Airyscan Processing	1	1
0.62442821264267	Heat shock	GFP-HDEL HS airy mv 10_Airyscan Processing	1	1
0.272341668605804	Heat shock	GFP-HDEL HS airy mv 10_Airyscan Processing	1	1
0.0915947705507278	Heat shock	GFP-HDEL HS airy mv 10_Airyscan Processing	1	1
0.448598593473434	Heat shock	GFP-HDEL HS airy mv 10_Airyscan Processing	1	1
0.349040120840073	Heat shock	GFP-HDEL HS airy mv 10_Airyscan Processing	1	1
0.117871150374413	Heat shock	GFP-HDEL HS airy mv 10_Airyscan Processing	1	1
0.331821769475937	Heat shock	GFP-HDEL HS airy mv 10_Airyscan Processing	1	1
0.924395442008972	Heat shock	GFP-HDEL HS airy mv 10_Airyscan Processing	1	1
0.259583681821823	Heat shock	GFP-HDEL HS airy mv 10_Airyscan Processing	1	1
0.799553751945496	Heat shock	GFP-HDEL HS airy mv 10_Airyscan Processing	1	1
0.236742541193962	Heat shock	GFP-HDEL HS airy mv 10_Airyscan Processing	1	1
0.705011785030365	Heat shock	GFP-HDEL HS airy mv 10_Airyscan Processing	1	1
0.335518032312393	Heat shock	GFP-HDEL HS airy mv 10_Airyscan Processing	1	1
0.662066638469696	Heat shock	GFP-HDEL HS airy mv 10_Airyscan Processing	1	1
0.236991867423058	Heat shock	GFP-HDEL HS airy mv 10_Airyscan Processing	1	1
0.607915222644806	Heat shock	GFP-HDEL HS airy mv 10_Airyscan Processing	1	1
0.320783406496048	Heat shock	GFP-HDEL HS airy mv 10_Airyscan Processing	1	1
0.738081097602844	Heat shock	GFP-HDEL HS airy mv 10_Airyscan Processing	1	1
0.305548191070557	Heat shock	GFP-HDEL HS airy mv 10_Airyscan Processing	1	1
0.857216536998749	Heat shock	GFP-HDEL HS airy mv 10_Airyscan Processing	1	1
0.971771836280823	Heat shock	GFP-HDEL HS airy mv 10_Airyscan Processing	1	1
0.26976490020752	Heat shock	GFP-HDEL HS airy mv 10_Airyscan Processing	1	1
0.461869895458221	Heat shock	GFP-HDEL HS airy mv 10_Airyscan Processing	1	1
0.792601466178894	Heat shock	GFP-HDEL HS airy mv 10_Airyscan Processing	1	1
0.268438577651978	Heat shock	GFP-HDEL HS airy mv 10_Airyscan Processing	1	1
0.263230085372925	Heat shock	GFP-HDEL HS airy mv 10_Airyscan Processing	1	1
0.521654188632965	Heat shock	GFP-HDEL HS airy mv 10_Airyscan Processing	1	1
0.8231320977211	Heat shock	GFP-HDEL HS airy mv 10_Airyscan Processing	1	1
0.632351636886597	Heat shock	GFP-HDEL HS airy mv 10_Airyscan Processing	1	1
0.361364006996155	Heat shock	GFP-HDEL HS airy mv 10_Airyscan Processing	1	1
0.443798035383224	Heat shock	GFP-HDEL HS airy mv 10_Airyscan Processing	1	1
0.567624986171722	Heat shock	GFP-HDEL HS airy mv 10_Airyscan Processing	1	1
0.197174608707428	Heat shock	GFP-HDEL HS airy mv 10_Airyscan Processing	1	1
0.714494943618774	Heat shock	GFP-HDEL HS airy mv 10_Airyscan Processing	1	1
0.350216209888458	Heat shock	GFP-HDEL HS airy mv 10_Airyscan Processing	1	1
0.411157757043839	Heat shock	GFP-HDEL HS airy mv 10_Airyscan Processing	1	1
0.389027029275894	Heat shock	GFP-HDEL HS airy mv 10_Airyscan Processing	1	1
0.49265056848526	Heat shock	GFP-HDEL HS airy mv 10_Airyscan Processing	1	1
0.911139488220215	Heat shock	GFP-HDEL HS airy mv 10_Airyscan Processing	1	1
0.49682080745697	Heat shock	GFP-HDEL HS airy mv 10_Airyscan Processing	1	1
0.772577702999115	Heat shock	GFP-HDEL HS airy mv 10_Airyscan Processing	1	1
0.892523288726807	Heat shock	GFP-HDEL HS airy mv 10_Airyscan Processing	1	1
0.232695236802101	Heat shock	GFP-HDEL HS airy mv 10_Airyscan Processing	1	1
0.747911512851715	Heat shock	GFP-HDEL HS airy mv 10_Airyscan Processing	1	1
0.543359339237213	Heat shock	GFP-HDEL HS airy mv 10_Airyscan Processing	1	1
0.492332130670547	Heat shock	GFP-HDEL HS airy mv 10_Airyscan Processing	1	1
0.804907023906708	Heat shock	GFP-HDEL HS airy mv 10_Airyscan Processing	1	1
0.565374970436096	Heat shock	GFP-HDEL HS airy mv 10_Airyscan Processing	1	1
0.639436721801758	Heat shock	GFP-HDEL HS airy mv 10_Airyscan Processing	1	1
0.577870070934296	Heat shock	GFP-HDEL HS airy mv 10_Airyscan Processing	1	1
0.243745476007462	Heat shock	GFP-HDEL HS airy mv 10_Airyscan Processing	1	1
0.541588306427002	Heat shock	GFP-HDEL HS airy mv 10_Airyscan Processing	1	1
0.327699363231659	Heat shock	GFP-HDEL HS airy mv 10_Airyscan Processing	1	1
0.35256439447403	Heat shock	GFP-HDEL HS airy mv 10_Airyscan Processing	1	1
0.343761295080185	Heat shock	GFP-HDEL HS airy mv 10_Airyscan Processing	1	1
0.463481187820435	Heat shock	GFP-HDEL HS airy mv 10_Airyscan Processing	1	1
0.375348716974258	Heat shock	GFP-HDEL HS airy mv 10_Airyscan Processing	1	1
0.298398196697235	Heat shock	GFP-HDEL HS airy mv 10_Airyscan Processing	1	1
0.202287599444389	Heat shock	GFP-HDEL HS airy mv 10_Airyscan Processing	1	1
0.106738351285458	Heat shock	GFP-HDEL HS airy mv 10_Airyscan Processing	1	1
0.800575435161591	Heat shock	GFP-HDEL HS airy mv 10_Airyscan Processing	1	1
0.506566643714905	Heat shock	GFP-HDEL HS airy mv 10_Airyscan Processing	1	1
0.367976456880569	Heat shock	GFP-HDEL HS airy mv 10_Airyscan Processing	1	1
0.58083176612854	Heat shock	GFP-HDEL HS airy mv 10_Airyscan Processing	1	1
0.852058589458466	Heat shock	GFP-HDEL HS airy mv 10_Airyscan Processing	1	1
0.92887145280838	Heat shock	GFP-HDEL HS airy mv 10_Airyscan Processing	1	1
0.126139208674431	Heat shock	GFP-HDEL HS airy mv 10_Airyscan Processing	1	1
0.310538619756699	Heat shock	GFP-HDEL HS airy mv 10_Airyscan Processing	1	1
0.458353847265244	Heat shock	GFP-HDEL HS airy mv 10_Airyscan Processing	1	1
0.282204747200012	Heat shock	GFP-HDEL HS airy mv 10_Airyscan Processing	1	1
0.752823889255524	Heat shock	GFP-HDEL HS airy mv 10_Airyscan Processing	1	1
0.177372172474861	Heat shock	GFP-HDEL HS airy mv 10_Airyscan Processing	1	1
0.501114249229431	Heat shock	GFP-HDEL HS airy mv 10_Airyscan Processing	1	1
0.238101840019226	Heat shock	GFP-HDEL HS airy mv 10_Airyscan Processing	1	1
0.0973549708724022	Heat shock	GFP-HDEL HS airy mv 10_Airyscan Processing	1	1
0.685092031955719	Heat shock	GFP-HDEL HS airy mv 10_Airyscan Processing	1	1
0.274711668491364	Heat shock	GFP-HDEL HS airy mv 10_Airyscan Processing	1	1
0.874010920524597	Heat shock	GFP-HDEL HS airy mv 10_Airyscan Processing	1	1
0.94131475687027	Heat shock	GFP-HDEL HS airy mv 10_Airyscan Processing	1	1
0.273038506507874	Heat shock	GFP-HDEL HS airy mv 10_Airyscan Processing	1	1
0.449831515550613	Heat shock	GFP-HDEL HS airy mv 10_Airyscan Processing	1	1
0.455842763185501	Heat shock	GFP-HDEL HS airy mv 10_Airyscan Processing	1	1
0.649469137191772	Heat shock	GFP-HDEL HS airy mv 10_Airyscan Processing	1	1
0.318565636873245	Heat shock	GFP-HDEL HS airy mv 10_Airyscan Processing	1	1
0.390488088130951	Heat shock	GFP-HDEL HS airy mv 10_Airyscan Processing	1	1
0.47681200504303	Heat shock	GFP-HDEL HS airy mv 10_Airyscan Processing	1	1
0.384433448314667	Heat shock	GFP-HDEL HS airy mv 10_Airyscan Processing	1	1
0.64369934797287	Heat shock	GFP-HDEL HS airy mv 10_Airyscan Processing	1	1
0.935723423957825	Heat shock	GFP-HDEL HS airy mv 10_Airyscan Processing	1	1
0.16445791721344	Heat shock	GFP-HDEL HS airy mv 10_Airyscan Processing	1	1
0.853204131126404	Heat shock	GFP-HDEL HS airy mv 10_Airyscan Processing	1	1
0.958103537559509	Heat shock	GFP-HDEL HS airy mv 10_Airyscan Processing	1	1
0.504806041717529	Heat shock	GFP-HDEL HS airy mv 10_Airyscan Processing	1	1
0.779311954975128	Heat shock	GFP-HDEL HS airy mv 10_Airyscan Processing	1	1
0.782062351703644	Heat shock	GFP-HDEL HS airy mv 10_Airyscan Processing	1	1
0.287218779325485	Heat shock	GFP-HDEL HS airy mv 10_Airyscan Processing	1	1
0.277281552553177	Heat shock	GFP-HDEL HS airy mv 10_Airyscan Processing	1	1
0.0106105683371425	Heat shock	GFP-HDEL HS airy mv 10_Airyscan Processing	1	1
0.316066026687622	Heat shock	GFP-HDEL HS airy mv 10_Airyscan Processing	1	1
0.72701758146286	Heat shock	GFP-HDEL HS airy mv 10_Airyscan Processing	1	1
0.166909620165825	Heat shock	GFP-HDEL HS airy mv 10_Airyscan Processing	1	1
0.417360872030258	Heat shock	GFP-HDEL HS airy mv 10_Airyscan Processing	1	1
0.0834784656763077	Heat shock	GFP-HDEL HS airy mv 10_Airyscan Processing	1	1
0.908076107501984	Heat shock	GFP-HDEL HS airy mv 10_Airyscan Processing	1	1
0.841780424118042	Heat shock	GFP-HDEL HS airy mv 10_Airyscan Processing	1	1
0.315677642822266	Heat shock	GFP-HDEL HS airy mv 10_Airyscan Processing	1	1
0.812291145324707	Heat shock	GFP-HDEL HS airy mv 10_Airyscan Processing	1	1
0.712596297264099	Heat shock	GFP-HDEL HS airy mv 10_Airyscan Processing	1	1
0.54733270406723	Heat shock	GFP-HDEL HS airy mv 10_Airyscan Processing	1	1
0.330010533332825	Heat shock	GFP-HDEL HS airy mv 10_Airyscan Processing	1	1
0.388855785131454	Heat shock	GFP-HDEL HS airy mv 10_Airyscan Processing	1	1
0.344199806451797	Heat shock	GFP-HDEL HS airy mv 10_Airyscan Processing	1	1
0.728755712509155	Heat shock	GFP-HDEL HS airy mv 10_Airyscan Processing	1	1
0.439067900180817	Heat shock	GFP-HDEL HS airy mv 10_Airyscan Processing	1	1
0.224708467721939	Heat shock	GFP-HDEL HS airy mv 10_Airyscan Processing	1	1
0.626135408878326	Heat shock	GFP-HDEL HS airy mv 10_Airyscan Processing	1	1
0.410389214754105	Heat shock	GFP-HDEL HS airy mv 10_Airyscan Processing	1	1
0.200792878866196	Heat shock	GFP-HDEL HS airy mv 10_Airyscan Processing	1	1
0.775246918201447	Heat shock	GFP-HDEL HS airy mv 10_Airyscan Processing	1	1
0.636240124702454	Heat shock	GFP-HDEL HS airy mv 10_Airyscan Processing	1	1
0.848728477954865	Heat shock	GFP-HDEL HS airy mv 10_Airyscan Processing	1	1
0.927017986774445	Heat shock	GFP-HDEL HS airy mv 10_Airyscan Processing	1	1
0.681004524230957	Heat shock	GFP-HDEL HS airy mv 10_Airyscan Processing	1	1
0.42406153678894	Heat shock	GFP-HDEL HS airy mv 10_Airyscan Processing	1	1
0.293235391378403	Heat shock	GFP-HDEL HS airy mv 10_Airyscan Processing	1	1
0.3375144302845	Heat shock	GFP-HDEL HS airy mv 10_Airyscan Processing	1	1
0.354879528284073	Heat shock	GFP-HDEL HS airy mv 10_Airyscan Processing	1	1
0.223673671483994	Heat shock	GFP-HDEL HS airy mv 10_Airyscan Processing	1	1
0.216729775071144	Heat shock	GFP-HDEL HS airy mv 10_Airyscan Processing	1	1
0.516494154930115	Heat shock	GFP-HDEL HS airy mv 10_Airyscan Processing	1	1
0.0368716642260551	Heat shock	GFP-HDEL HS airy mv 10_Airyscan Processing	1	1
0.221780389547348	Heat shock	GFP-HDEL HS airy mv 10_Airyscan Processing	1	1
0.263969838619232	Heat shock	GFP-HDEL HS airy mv 10_Airyscan Processing	1	1
0.252198457717896	Heat shock	GFP-HDEL HS airy mv 10_Airyscan Processing	1	1
0.153480589389801	Heat shock	GFP-HDEL HS airy mv 10_Airyscan Processing	1	1
0.744338691234589	Heat shock	GFP-HDEL HS airy mv 10_Airyscan Processing	1	1
0.784600794315338	Heat shock	GFP-HDEL HS airy mv 10_Airyscan Processing	1	1
0.178951695561409	Heat shock	GFP-HDEL HS airy mv 10_Airyscan Processing	1	1
0.535325407981873	Heat shock	GFP-HDEL HS airy mv 10_Airyscan Processing	1	1
0.454297125339508	Heat shock	GFP-HDEL HS airy mv 10_Airyscan Processing	1	1
0.425215899944305	Heat shock	GFP-HDEL HS airy mv 10_Airyscan Processing	1	1
0.794558584690094	Heat shock	GFP-HDEL HS airy mv 10_Airyscan Processing	1	1
0.752675950527191	Heat shock	GFP-HDEL HS airy mv 10_Airyscan Processing	1	1
0.606106042861938	Heat shock	GFP-HDEL HS airy mv 10_Airyscan Processing	1	1
0.159513041377068	Heat shock	GFP-HDEL HS airy mv 10_Airyscan Processing	1	1
0.890271067619324	Heat shock	GFP-HDEL HS airy mv 10_Airyscan Processing	1	1
0.640693247318268	Heat shock	GFP-HDEL HS airy mv 10_Airyscan Processing	1	1
0.660647809505463	Heat shock	GFP-HDEL HS airy mv 10_Airyscan Processing	1	1
0.26084366440773	Heat shock	GFP-HDEL HS airy mv 10_Airyscan Processing	1	1
0.828736901283264	Heat shock	GFP-HDEL HS airy mv 10_Airyscan Processing	1	1
0.656290888786316	Heat shock	GFP-HDEL HS airy mv 10_Airyscan Processing	1	1
0.714080393314362	Heat shock	GFP-HDEL HS airy mv 10_Airyscan Processing	1	1
0.112826801836491	Heat shock	GFP-HDEL HS airy mv 10_Airyscan Processing	1	1
0.364152759313583	Heat shock	GFP-HDEL HS airy mv 10_Airyscan Processing	1	1
0.873145461082458	Heat shock	GFP-HDEL HS airy mv 10_Airyscan Processing	1	1
0.892478346824646	Heat shock	GFP-HDEL HS airy mv 10_Airyscan Processing	1	1
0.842839241027832	Heat shock	GFP-HDEL HS airy mv 10_Airyscan Processing	1	1
0.247477754950523	Heat shock	GFP-HDEL HS airy mv 10_Airyscan Processing	1	1
0.677554249763489	Heat shock	GFP-HDEL HS airy mv 10_Airyscan Processing	1	1
0.671058595180511	Heat shock	GFP-HDEL HS airy mv 10_Airyscan Processing	1	1
0.395147264003754	Heat shock	GFP-HDEL HS airy mv 10_Airyscan Processing	1	1
0.44853550195694	Heat shock	GFP-HDEL HS airy mv 10_Airyscan Processing	1	1
0.493307709693909	Heat shock	GFP-HDEL HS airy mv 10_Airyscan Processing	1	1
0.562353909015656	Heat shock	GFP-HDEL HS airy mv 10_Airyscan Processing	1	1
0.64057469367981	Heat shock	GFP-HDEL HS airy mv 10_Airyscan Processing	1	1
0.533411860466003	Heat shock	GFP-HDEL HS airy mv 10_Airyscan Processing	1	1
0.53187221288681	Heat shock	GFP-HDEL HS airy mv 10_Airyscan Processing	1	1
0.128304198384285	Heat shock	GFP-HDEL HS airy mv 10_Airyscan Processing	1	1
0.228164553642273	Heat shock	GFP-HDEL HS airy mv 10_Airyscan Processing	1	1
0.141720086336136	Heat shock	GFP-HDEL HS airy mv 10_Airyscan Processing	1	1
0.546912908554077	Heat shock	GFP-HDEL HS airy mv 10_Airyscan Processing	1	1
0.512088000774384	Heat shock	GFP-HDEL HS airy mv 10_Airyscan Processing	1	1
0.387629479169846	Heat shock	GFP-HDEL HS airy mv 10_Airyscan Processing	1	1
0.31941631436348	Heat shock	GFP-HDEL HS airy mv 10_Airyscan Processing	1	1
0.18888384103775	Heat shock	GFP-HDEL HS airy mv 10_Airyscan Processing	1	1
0.340842306613922	Heat shock	GFP-HDEL HS airy mv 10_Airyscan Processing	1	1
0.531471431255341	Heat shock	GFP-HDEL HS airy mv 10_Airyscan Processing	1	1
0.401598811149597	Heat shock	GFP-HDEL HS airy mv 10_Airyscan Processing	1	1
0.336225211620331	Heat shock	GFP-HDEL HS airy mv 10_Airyscan Processing	1	1
0.315403372049332	Heat shock	GFP-HDEL HS airy mv 10_Airyscan Processing	1	1
0.743666589260101	Heat shock	GFP-HDEL HS airy mv 10_Airyscan Processing	1	1
0.670680403709412	Heat shock	GFP-HDEL HS airy mv 10_Airyscan Processing	1	1
0.450193494558334	Heat shock	GFP-HDEL HS airy mv 10_Airyscan Processing	1	1
0.767764985561371	Heat shock	GFP-HDEL HS airy mv 10_Airyscan Processing	1	1
0.563524961471558	Heat shock	GFP-HDEL HS airy mv 10_Airyscan Processing	1	1
0.104225046932697	Heat shock	GFP-HDEL HS airy mv 10_Airyscan Processing	1	1
0.749416172504425	Heat shock	GFP-HDEL HS airy mv 10_Airyscan Processing	1	1
0.277252435684204	Heat shock	GFP-HDEL HS airy mv 10_Airyscan Processing	1	1
0.878082633018494	Heat shock	GFP-HDEL HS airy mv 10_Airyscan Processing	1	1
0.960623204708099	Heat shock	GFP-HDEL HS airy mv 10_Airyscan Processing	1	1
0.160296455025673	Heat shock	GFP-HDEL HS airy mv 10_Airyscan Processing	1	1
0.602923989295959	Heat shock	GFP-HDEL HS airy mv 10_Airyscan Processing	1	1
0.67450624704361	Heat shock	GFP-HDEL HS airy mv 10_Airyscan Processing	1	1
0.496827900409698	Heat shock	GFP-HDEL HS airy mv 10_Airyscan Processing	1	1
0.54326206445694	Heat shock	GFP-HDEL HS airy mv 10_Airyscan Processing	1	1
0.341575562953949	Heat shock	GFP-HDEL HS airy mv 10_Airyscan Processing	1	1
0.601236999034882	Heat shock	GFP-HDEL HS airy mv 10_Airyscan Processing	1	1
0.275274187326431	Heat shock	GFP-HDEL HS airy mv 10_Airyscan Processing	1	1
0.701170146465302	Heat shock	GFP-HDEL HS airy mv 10_Airyscan Processing	1	1
0.518388330936432	Heat shock	GFP-HDEL HS airy mv 10_Airyscan Processing	1	1
0.140409216284752	Heat shock	GFP-HDEL HS airy mv 10_Airyscan Processing	1	1
0.473314881324768	Heat shock	GFP-HDEL HS airy mv 10_Airyscan Processing	1	1
0.18948133289814	Heat shock	GFP-HDEL HS airy mv 10_Airyscan Processing	1	1
0.057610061019659	Heat shock	GFP-HDEL HS airy mv 10_Airyscan Processing	1	1
0.661330342292786	Heat shock	GFP-HDEL HS airy mv 10_Airyscan Processing	1	1
0.311475545167923	Heat shock	GFP-HDEL HS airy mv 10_Airyscan Processing	1	1
0.822137176990509	Heat shock	GFP-HDEL HS airy mv 10_Airyscan Processing	1	1
0.306655913591385	Heat shock	GFP-HDEL HS airy mv 10_Airyscan Processing	1	1
0.224557027220726	Heat shock	GFP-HDEL HS airy mv 10_Airyscan Processing	1	1
0.268958538770676	Heat shock	GFP-HDEL HS airy mv 10_Airyscan Processing	1	1
0.296237587928772	Heat shock	GFP-HDEL HS airy mv 10_Airyscan Processing	1	1
0.567189514636993	Heat shock	GFP-HDEL HS airy mv 10_Airyscan Processing	1	1
0.454757183790207	Heat shock	GFP-HDEL HS airy mv 10_Airyscan Processing	1	1
0.0702881887555122	Heat shock	GFP-HDEL HS airy mv 10_Airyscan Processing	1	1
0.473125874996185	Heat shock	GFP-HDEL HS airy mv 10_Airyscan Processing	1	1
0.891589760780334	Heat shock	GFP-HDEL HS airy mv 10_Airyscan Processing	1	1
0.310681462287903	Heat shock	GFP-HDEL HS airy mv 10_Airyscan Processing	1	1
0.509250402450562	Heat shock	GFP-HDEL HS airy mv 10_Airyscan Processing	1	1
0.40228745341301	Heat shock	GFP-HDEL HS airy mv 10_Airyscan Processing	1	1
0.608780980110168	Heat shock	GFP-HDEL HS airy mv 10_Airyscan Processing	1	1
0.18789154291153	Heat shock	GFP-HDEL HS airy mv 10_Airyscan Processing	1	1
0.809510707855225	Heat shock	GFP-HDEL HS airy mv 10_Airyscan Processing	1	1
0.583983421325684	Heat shock	GFP-HDEL HS airy mv 10_Airyscan Processing	1	1
0.518839836120605	Heat shock	GFP-HDEL HS airy mv 10_Airyscan Processing	1	1
0.440590411424637	Heat shock	GFP-HDEL HS airy mv 10_Airyscan Processing	1	1
0.253957867622375	Heat shock	GFP-HDEL HS airy mv 10_Airyscan Processing	1	1
0.13546396791935	Heat shock	GFP-HDEL HS airy mv 10_Airyscan Processing	1	1
0.661300837993622	Heat shock	GFP-HDEL HS airy mv 10_Airyscan Processing	1	1
0.62576824426651	Heat shock	GFP-HDEL HS airy mv 10_Airyscan Processing	1	1
0.367233425378799	Heat shock	GFP-HDEL HS airy mv 10_Airyscan Processing	1	1
0.327682375907898	Heat shock	GFP-HDEL HS airy mv 10_Airyscan Processing	1	1
0.471194744110107	Heat shock	GFP-HDEL HS airy mv 10_Airyscan Processing	1	1
0.509180009365082	Heat shock	GFP-HDEL HS airy mv 10_Airyscan Processing	1	1
0.271040350198746	Heat shock	GFP-HDEL HS airy mv 10_Airyscan Processing	1	1
0.615294635295868	Heat shock	GFP-HDEL HS airy mv 10_Airyscan Processing	1	1
0.408549904823303	Heat shock	GFP-HDEL HS airy mv 10_Airyscan Processing	1	1
0.728035271167755	Heat shock	GFP-HDEL HS airy mv 10_Airyscan Processing	1	1
0.735495626926422	Heat shock	GFP-HDEL HS airy mv 10_Airyscan Processing	1	1
0.449055880308151	Heat shock	GFP-HDEL HS airy mv 10_Airyscan Processing	1	1
0.473232984542847	Heat shock	GFP-HDEL HS airy mv 10_Airyscan Processing	1	1
0.936430275440216	Heat shock	GFP-HDEL HS airy mv 10_Airyscan Processing	1	1
0.337662249803543	Heat shock	GFP-HDEL HS airy mv 10_Airyscan Processing	1	1
0.713115334510803	Heat shock	GFP-HDEL HS airy mv 10_Airyscan Processing	1	1
0.734897077083588	Heat shock	GFP-HDEL HS airy mv 10_Airyscan Processing	1	1
0.828775823116302	Heat shock	GFP-HDEL HS airy mv 10_Airyscan Processing	1	1
0.887890338897705	Heat shock	GFP-HDEL HS airy mv 10_Airyscan Processing	1	1
0.650045692920685	Heat shock	GFP-HDEL HS airy mv 10_Airyscan Processing	1	1
0.45715719461441	Heat shock	GFP-HDEL HS airy mv 10_Airyscan Processing	1	1
0.26641708612442	Heat shock	GFP-HDEL HS airy mv 10_Airyscan Processing	1	1
0.599862694740295	Heat shock	GFP-HDEL HS airy mv 10_Airyscan Processing	1	1
0.40531462430954	Heat shock	GFP-HDEL HS airy mv 10_Airyscan Processing	1	1
0.38720116019249	Heat shock	GFP-HDEL HS airy mv 10_Airyscan Processing	1	1
0.457564890384674	Heat shock	GFP-HDEL HS airy mv 10_Airyscan Processing	1	1
0.491857767105103	Heat shock	GFP-HDEL HS airy mv 10_Airyscan Processing	1	1
0.911829113960266	Heat shock	GFP-HDEL HS airy mv 10_Airyscan Processing	1	1
0.55113160610199	Heat shock	GFP-HDEL HS airy mv 10_Airyscan Processing	1	1
0.621406257152557	Heat shock	GFP-HDEL HS airy mv 10_Airyscan Processing	1	1
0.593734204769135	Heat shock	GFP-HDEL HS airy mv 10_Airyscan Processing	1	1
0.455262005329132	Heat shock	GFP-HDEL HS airy mv 10_Airyscan Processing	1	1
0.227897226810455	Heat shock	GFP-HDEL HS airy mv 10_Airyscan Processing	1	1
0.404481172561646	Heat shock	GFP-HDEL HS airy mv 10_Airyscan Processing	1	1
0.486647218465805	Heat shock	GFP-HDEL HS airy mv 10_Airyscan Processing	1	1
0.831338047981262	Heat shock	GFP-HDEL HS airy mv 10_Airyscan Processing	1	1
0.852292001247406	Heat shock	GFP-HDEL HS airy mv 10_Airyscan Processing	1	1
0.302794218063354	Heat shock	GFP-HDEL HS airy mv 10_Airyscan Processing	1	1
0.652984201908112	Heat shock	GFP-HDEL HS airy mv 10_Airyscan Processing	1	1
0.657009422779083	Heat shock	GFP-HDEL HS airy mv 10_Airyscan Processing	1	1
0.697227537631989	Heat shock	GFP-HDEL HS airy mv 10_Airyscan Processing	1	1
0.625942349433899	Heat shock	GFP-HDEL HS airy mv 10_Airyscan Processing	1	1
0.178354561328888	Heat shock	GFP-HDEL HS airy mv 10_Airyscan Processing	1	1
0.152192607522011	Heat shock	GFP-HDEL HS airy mv 10_Airyscan Processing	1	1
0.100116565823555	Heat shock	GFP-HDEL HS airy mv 10_Airyscan Processing	1	1
0.197670876979828	Heat shock	GFP-HDEL HS airy mv 10_Airyscan Processing	1	1
0.916756927967072	Heat shock	GFP-HDEL HS airy mv 10_Airyscan Processing	1	1
0.758349478244781	Heat shock	GFP-HDEL HS airy mv 10_Airyscan Processing	1	1
0.454031407833099	Heat shock	GFP-HDEL HS airy mv 10_Airyscan Processing	1	1
0.473271429538727	Heat shock	GFP-HDEL HS airy mv 10_Airyscan Processing	1	1
0.232101589441299	Heat shock	GFP-HDEL HS airy mv 10_Airyscan Processing	1	1
0.683038055896759	Heat shock	GFP-HDEL HS airy mv 10_Airyscan Processing	1	1
0.79982978105545	Heat shock	GFP-HDEL HS airy mv 10_Airyscan Processing	1	1
0.631967306137085	Heat shock	GFP-HDEL HS airy mv 10_Airyscan Processing	1	1
0.269170820713043	Heat shock	GFP-HDEL HS airy mv 10_Airyscan Processing	1	1
0.423058271408081	Heat shock	GFP-HDEL HS airy mv 10_Airyscan Processing	1	1
0.579676747322083	Heat shock	GFP-HDEL HS airy mv 10_Airyscan Processing	1	1
0.101184070110321	Heat shock	GFP-HDEL HS airy mv 10_Airyscan Processing	1	1
0.332633286714554	Heat shock	GFP-HDEL HS airy mv 10_Airyscan Processing	1	1
0.570374965667725	Heat shock	GFP-HDEL HS airy mv 10_Airyscan Processing	1	1
0.509473860263824	Heat shock	GFP-HDEL HS airy mv 10_Airyscan Processing	1	1
0.301155418157578	Heat shock	GFP-HDEL HS airy mv 10_Airyscan Processing	1	1
0.664210498332977	Heat shock	GFP-HDEL HS airy mv 10_Airyscan Processing	1	1
0.237398371100426	Heat shock	GFP-HDEL HS airy mv 10_Airyscan Processing	1	1
0.574870705604553	Heat shock	GFP-HDEL HS airy mv 10_Airyscan Processing	1	1
0.622110426425934	Heat shock	GFP-HDEL HS airy mv 10_Airyscan Processing	1	1
0.761359632015228	Heat shock	GFP-HDEL HS airy mv 10_Airyscan Processing	1	1
0.370349943637848	Heat shock	GFP-HDEL HS airy mv 10_Airyscan Processing	1	1
0.158128559589386	Heat shock	GFP-HDEL HS airy mv 10_Airyscan Processing	1	1
0.738159120082855	Heat shock	GFP-HDEL HS airy mv 10_Airyscan Processing	1	1
0.876019418239594	Heat shock	GFP-HDEL HS airy mv 10_Airyscan Processing	1	1
0.0927818417549133	Heat shock	GFP-HDEL HS airy mv 10_Airyscan Processing	1	1
0.798679053783417	Heat shock	GFP-HDEL HS airy mv 10_Airyscan Processing	1	1
0.473435550928116	Heat shock	GFP-HDEL HS airy mv 10_Airyscan Processing	1	1
0.730422377586365	Heat shock	GFP-HDEL HS airy mv 10_Airyscan Processing	1	1
0.63390851020813	Heat shock	GFP-HDEL HS airy mv 10_Airyscan Processing	1	1
0.529568493366241	Heat shock	GFP-HDEL HS airy mv 10_Airyscan Processing	1	1
0.520907461643219	Heat shock	GFP-HDEL HS airy mv 10_Airyscan Processing	1	1
0.141543030738831	Heat shock	GFP-HDEL HS airy mv 10_Airyscan Processing	1	1
0.297714859247208	Heat shock	GFP-HDEL HS airy mv 10_Airyscan Processing	1	1
0.680850207805634	Heat shock	GFP-HDEL HS airy mv 10_Airyscan Processing	1	1
0.489367663860321	Heat shock	GFP-HDEL HS airy mv 10_Airyscan Processing	1	1
0.801758348941803	Heat shock	GFP-HDEL HS airy mv 10_Airyscan Processing	1	1
0.183893263339996	Heat shock	GFP-HDEL HS airy mv 10_Airyscan Processing	1	1
0.491278797388077	Heat shock	GFP-HDEL HS airy mv 10_Airyscan Processing	1	1
0.295021653175354	Heat shock	GFP-HDEL HS airy mv 10_Airyscan Processing	1	1
0.273265331983566	Heat shock	GFP-HDEL HS airy mv 10_Airyscan Processing	1	1
0.981973946094513	Heat shock	GFP-HDEL HS airy mv 10_Airyscan Processing	1	1
0.423935174942017	Heat shock	GFP-HDEL HS airy mv 10_Airyscan Processing	1	1
0.154047966003418	Heat shock	GFP-HDEL HS airy mv 10_Airyscan Processing	1	1
0.47398766875267	Heat shock	GFP-HDEL HS airy mv 10_Airyscan Processing	1	1
0.83735579252243	Heat shock	GFP-HDEL HS airy mv 10_Airyscan Processing	1	1
0.900717794895172	Heat shock	GFP-HDEL HS airy mv 10_Airyscan Processing	1	1
0.679034352302551	Heat shock	GFP-HDEL HS airy mv 10_Airyscan Processing	1	1
0.109500631690025	Heat shock	GFP-HDEL HS airy mv 10_Airyscan Processing	1	1
0.43408477306366	Heat shock	GFP-HDEL HS airy mv 10_Airyscan Processing	1	1
0.763430655002594	Heat shock	GFP-HDEL HS airy mv 10_Airyscan Processing	1	1
0.855879724025726	Heat shock	GFP-HDEL HS airy mv 10_Airyscan Processing	1	1
0.733106791973114	Heat shock	GFP-HDEL HS airy mv 10_Airyscan Processing	1	1
0.322604984045029	Heat shock	GFP-HDEL HS airy mv 10_Airyscan Processing	1	1
0.542997181415558	Heat shock	GFP-HDEL HS airy mv 10_Airyscan Processing	1	1
0.300243586301804	Heat shock	GFP-HDEL HS airy mv 10_Airyscan Processing	1	1
0.135987639427185	Heat shock	GFP-HDEL HS airy mv 10_Airyscan Processing	1	1
0.163777306675911	Heat shock	GFP-HDEL HS airy mv 10_Airyscan Processing	1	1
0.496085554361343	Heat shock	GFP-HDEL HS airy mv 10_Airyscan Processing	1	1
0.261741369962692	Heat shock	GFP-HDEL HS airy mv 10_Airyscan Processing	1	1
0.294988483190536	Heat shock	GFP-HDEL HS airy mv 10_Airyscan Processing	1	1
0.802137792110443	Heat shock	GFP-HDEL HS airy mv 10_Airyscan Processing	1	1
0.40193048119545	Heat shock	GFP-HDEL HS airy mv 10_Airyscan Processing	1	1
0.796916127204895	Heat shock	GFP-HDEL HS airy mv 10_Airyscan Processing	1	1
0.605090498924255	Heat shock	GFP-HDEL HS airy mv 10_Airyscan Processing	1	1
0.397085249423981	Heat shock	GFP-HDEL HS airy mv 10_Airyscan Processing	1	1
0.267332285642624	Heat shock	GFP-HDEL HS airy mv 10_Airyscan Processing	1	1
0.270270675420761	Heat shock	GFP-HDEL HS airy mv 10_Airyscan Processing	1	1
0.326863646507263	Heat shock	GFP-HDEL HS airy mv 10_Airyscan Processing	1	1
0.639764010906219	Heat shock	GFP-HDEL HS airy mv 10_Airyscan Processing	1	1
0.245443046092987	Heat shock	GFP-HDEL HS airy mv 10_Airyscan Processing	1	1
0.219553858041763	Heat shock	GFP-HDEL HS airy mv 10_Airyscan Processing	1	1
0.507130980491638	Heat shock	GFP-HDEL HS airy mv 10_Airyscan Processing	1	1
0.911171555519104	Heat shock	GFP-HDEL HS airy mv 10_Airyscan Processing	1	1
0.638568937778473	Heat shock	GFP-HDEL HS airy mv 10_Airyscan Processing	1	1
0.439326375722885	Heat shock	GFP-HDEL HS airy mv 10_Airyscan Processing	1	1
0.23043167591095	Heat shock	GFP-HDEL HS airy mv 10_Airyscan Processing	1	1
0.500137209892273	Heat shock	GFP-HDEL HS airy mv 10_Airyscan Processing	1	1
0.219824552536011	Heat shock	GFP-HDEL HS airy mv 10_Airyscan Processing	1	1
0.485631495714188	Heat shock	GFP-HDEL HS airy mv 10_Airyscan Processing	1	1
0.661725580692291	Heat shock	GFP-HDEL HS airy mv 10_Airyscan Processing	1	1
0.571450114250183	Heat shock	GFP-HDEL HS airy mv 10_Airyscan Processing	1	1
0.454392582178116	Heat shock	GFP-HDEL HS airy mv 10_Airyscan Processing	1	1
0.262273490428925	Heat shock	GFP-HDEL HS airy mv 10_Airyscan Processing	1	1
0.239536717534065	Heat shock	GFP-HDEL HS airy mv 10_Airyscan Processing	1	1
0.373726606369019	Heat shock	GFP-HDEL HS airy mv 10_Airyscan Processing	1	1
0.351925760507584	Heat shock	GFP-HDEL HS airy mv 10_Airyscan Processing	1	1
0.510416507720947	Heat shock	GFP-HDEL HS airy mv 10_Airyscan Processing	1	1
0.798454642295837	Heat shock	GFP-HDEL HS airy mv 10_Airyscan Processing	1	1
0.866248965263367	Heat shock	GFP-HDEL HS airy mv 10_Airyscan Processing	1	1
0.219221591949463	Heat shock	GFP-HDEL HS airy mv 10_Airyscan Processing	1	1
0.986789584159851	Heat shock	GFP-HDEL HS airy mv 10_Airyscan Processing	1	1
0.0587298795580864	Heat shock	GFP-HDEL HS airy mv 10_Airyscan Processing	1	1
0.154317051172256	Heat shock	GFP-HDEL HS airy mv 10_Airyscan Processing	1	1
0.519253551959991	Heat shock	GFP-HDEL HS airy mv 10_Airyscan Processing	1	1
0.607904314994812	Heat shock	GFP-HDEL HS airy mv 10_Airyscan Processing	1	1
0.148420348763466	Heat shock	GFP-HDEL HS airy mv 10_Airyscan Processing	1	1
0.611300408840179	Heat shock	GFP-HDEL HS airy mv 10_Airyscan Processing	1	1
0.697137832641602	Heat shock	GFP-HDEL HS airy mv 10_Airyscan Processing	1	1
0.649488508701324	Heat shock	GFP-HDEL HS airy mv 10_Airyscan Processing	1	1
0.614513576030731	Heat shock	GFP-HDEL HS airy mv 10_Airyscan Processing	1	1
0.915820002555847	Heat shock	GFP-HDEL HS airy mv 10_Airyscan Processing	1	1
0.361858665943146	Heat shock	GFP-HDEL HS airy mv 10_Airyscan Processing	1	1
0.0502291731536388	Heat shock	GFP-HDEL HS airy mv 10_Airyscan Processing	1	1
0.638251662254333	Heat shock	GFP-HDEL HS airy mv 10_Airyscan Processing	1	1
0.499624669551849	Heat shock	GFP-HDEL HS airy mv 10_Airyscan Processing	1	1
0.535573780536652	Heat shock	GFP-HDEL HS airy mv 10_Airyscan Processing	1	1
0.736064553260803	Heat shock	GFP-HDEL HS airy mv 10_Airyscan Processing	1	1
0.377654552459717	Heat shock	GFP-HDEL HS airy mv 10_Airyscan Processing	1	1
0.273410528898239	Heat shock	GFP-HDEL HS airy mv 10_Airyscan Processing	1	1
0.293774127960205	Heat shock	GFP-HDEL HS airy mv 10_Airyscan Processing	1	1
0.476313352584839	Heat shock	GFP-HDEL HS airy mv 10_Airyscan Processing	1	1
0.641973197460175	Heat shock	GFP-HDEL HS airy mv 10_Airyscan Processing	1	1
0.441114485263824	Heat shock	GFP-HDEL HS airy mv 10_Airyscan Processing	1	1
0.184202134609222	Heat shock	GFP-HDEL HS airy mv 10_Airyscan Processing	1	1
0.0505287870764732	Heat shock	GFP-HDEL HS airy mv 10_Airyscan Processing	1	1
0.237436771392822	Heat shock	GFP-HDEL HS airy mv 10_Airyscan Processing	1	1
0.1699528247118	Heat shock	GFP-HDEL HS airy mv 10_Airyscan Processing	1	1
0.241537258028984	Heat shock	GFP-HDEL HS airy mv 10_Airyscan Processing	1	1
0.780423700809479	Heat shock	GFP-HDEL HS airy mv 10_Airyscan Processing	1	1
0.94936591386795	Heat shock	GFP-HDEL HS airy mv 10_Airyscan Processing	1	1
0.320711374282837	Heat shock	GFP-HDEL HS airy mv 10_Airyscan Processing	1	1
0.646940171718597	Heat shock	GFP-HDEL HS airy mv 10_Airyscan Processing	1	1
0.530543386936188	Heat shock	GFP-HDEL HS airy mv 10_Airyscan Processing	1	1
0.110427603125572	Heat shock	GFP-HDEL HS airy mv 10_Airyscan Processing	1	1
0.0216742660850286	Heat shock	GFP-HDEL HS airy mv 10_Airyscan Processing	1	1
0.247771799564362	Heat shock	GFP-HDEL HS airy mv 10_Airyscan Processing	1	1
0.424112319946289	Heat shock	GFP-HDEL HS airy mv 10_Airyscan Processing	1	1
0.319135576486588	Heat shock	GFP-HDEL HS airy mv 10_Airyscan Processing	1	1
0.83407187461853	Heat shock	GFP-HDEL HS airy mv 10_Airyscan Processing	1	1
0.87768143415451	Heat shock	GFP-HDEL HS airy mv 10_Airyscan Processing	1	1
0.0894269794225693	Heat shock	GFP-HDEL HS airy mv 10_Airyscan Processing	1	1
0.627241492271423	Heat shock	GFP-HDEL HS airy mv 10_Airyscan Processing	1	1
0.587002158164978	Heat shock	GFP-HDEL HS airy mv 10_Airyscan Processing	1	1
0.183553263545036	Heat shock	GFP-HDEL HS airy mv 10_Airyscan Processing	1	1
0.827252686023712	Heat shock	GFP-HDEL HS airy mv 10_Airyscan Processing	1	1
0.429438799619675	Heat shock	GFP-HDEL HS airy mv 10_Airyscan Processing	1	1
0.837098181247711	Heat shock	GFP-HDEL HS airy mv 10_Airyscan Processing	1	1
0.578176617622375	Heat shock	GFP-HDEL HS airy mv 10_Airyscan Processing	1	1
0.62437492609024	Heat shock	GFP-HDEL HS airy mv 10_Airyscan Processing	1	1
0.758147418498993	Heat shock	GFP-HDEL HS airy mv 10_Airyscan Processing	1	1
0.404590159654617	Heat shock	GFP-HDEL HS airy mv 10_Airyscan Processing	1	1
0.338192343711853	Heat shock	GFP-HDEL HS airy mv 10_Airyscan Processing	1	1
0.694890260696411	Heat shock	GFP-HDEL HS airy mv 10_Airyscan Processing	1	1
0.483431965112686	Heat shock	GFP-HDEL HS airy mv 10_Airyscan Processing	1	1
0.754475951194763	Heat shock	GFP-HDEL HS airy mv 10_Airyscan Processing	1	1
0.536659896373749	Heat shock	GFP-HDEL HS airy mv 10_Airyscan Processing	1	1
0.217104628682137	Heat shock	GFP-HDEL HS airy mv 10_Airyscan Processing	1	1
0.466770142316818	Heat shock	GFP-HDEL HS airy mv 10_Airyscan Processing	1	1
0.420965045690536	Heat shock	GFP-HDEL HS airy mv 10_Airyscan Processing	1	1
0.552459537982941	Heat shock	GFP-HDEL HS airy mv 10_Airyscan Processing	1	1
0.364972978830338	Heat shock	GFP-HDEL HS airy mv 10_Airyscan Processing	1	1
0.936214089393616	Heat shock	GFP-HDEL HS airy mv 10_Airyscan Processing	1	1
0.338255822658539	Heat shock	GFP-HDEL HS airy mv 10_Airyscan Processing	1	1
0.165403440594673	Heat shock	GFP-HDEL HS airy mv 10_Airyscan Processing	1	1
0.386553674936295	Heat shock	GFP-HDEL HS airy mv 10_Airyscan Processing	1	1
0.790432631969452	Heat shock	GFP-HDEL HS airy mv 10_Airyscan Processing	1	1
0.0731919258832932	Heat shock	GFP-HDEL HS airy mv 10_Airyscan Processing	1	1
0.586634457111359	Heat shock	GFP-HDEL HS airy mv 10_Airyscan Processing	1	1
0.464229315519333	Heat shock	GFP-HDEL HS airy mv 10_Airyscan Processing	1	1
0.651933133602142	Heat shock	GFP-HDEL HS airy mv 10_Airyscan Processing	1	1
0.486902296543121	Heat shock	GFP-HDEL HS airy mv 10_Airyscan Processing	1	1
0.543807685375214	Heat shock	GFP-HDEL HS airy mv 10_Airyscan Processing	1	1
0.154130771756172	Heat shock	GFP-HDEL HS airy mv 10_Airyscan Processing	1	1
0.23394413292408	Heat shock	GFP-HDEL HS airy mv 10_Airyscan Processing	1	1
0.503254532814026	Heat shock	GFP-HDEL HS airy mv 10_Airyscan Processing	1	1
0.298649221658707	Heat shock	GFP-HDEL HS airy mv 10_Airyscan Processing	1	1
0.346075356006622	Heat shock	GFP-HDEL HS airy mv 10_Airyscan Processing	1	1
0.0884915143251419	Heat shock	GFP-HDEL HS airy mv 10_Airyscan Processing	1	1
0.471393048763275	Heat shock	GFP-HDEL HS airy mv 10_Airyscan Processing	1	1
0.390030473470688	Heat shock	GFP-HDEL HS airy mv 10_Airyscan Processing	1	1
0.169398799538612	Heat shock	GFP-HDEL HS airy mv 10_Airyscan Processing	1	1
0.060080774128437	Heat shock	GFP-HDEL HS airy mv 10_Airyscan Processing	1	1
0.577120959758759	Heat shock	GFP-HDEL HS airy mv 10_Airyscan Processing	1	1
0.476946383714676	Heat shock	GFP-HDEL HS airy mv 10_Airyscan Processing	1	1
0.157708436250687	Heat shock	GFP-HDEL HS airy mv 10_Airyscan Processing	1	1
0.270392179489136	Heat shock	GFP-HDEL HS airy mv 10_Airyscan Processing	1	1
0.68666535615921	Heat shock	GFP-HDEL HS airy mv 10_Airyscan Processing	1	1
0.546242415904999	Heat shock	GFP-HDEL HS airy mv 10_Airyscan Processing	1	1
0.304736852645874	Heat shock	GFP-HDEL HS airy mv 10_Airyscan Processing	1	1
0.541527807712555	Heat shock	GFP-HDEL HS airy mv 10_Airyscan Processing	1	1
0.183877259492874	Heat shock	GFP-HDEL HS airy mv 10_Airyscan Processing	1	1
0.445740133523941	Heat shock	GFP-HDEL HS airy mv 10_Airyscan Processing	1	1
0.866123676300049	Heat shock	GFP-HDEL HS airy mv 10_Airyscan Processing	1	1
0.288002640008926	Heat shock	GFP-HDEL HS airy mv 10_Airyscan Processing	1	1
0.264707863330841	Heat shock	GFP-HDEL HS airy mv 10_Airyscan Processing	1	1
0.901884913444519	Heat shock	GFP-HDEL HS airy mv 10_Airyscan Processing	1	1
0.304467111825943	Heat shock	GFP-HDEL HS airy mv 10_Airyscan Processing	1	1
0.80768495798111	Heat shock	GFP-HDEL HS airy mv 10_Airyscan Processing	1	1
0.767444968223572	Heat shock	GFP-HDEL HS airy mv 10_Airyscan Processing	1	1
0.888238728046417	Heat shock	GFP-HDEL HS airy mv 10_Airyscan Processing	1	1
0.284712076187134	Heat shock	GFP-HDEL HS airy mv 10_Airyscan Processing	1	1
0.726130545139313	Heat shock	GFP-HDEL HS airy mv 10_Airyscan Processing	1	1
0.365794807672501	Heat shock	GFP-HDEL HS airy mv 10_Airyscan Processing	1	1
0.618576049804688	Heat shock	GFP-HDEL HS airy mv 10_Airyscan Processing	1	1
0.0646174028515816	Heat shock	GFP-HDEL HS airy mv 10_Airyscan Processing	1	1
0.471471726894379	Heat shock	GFP-HDEL HS airy mv 10_Airyscan Processing	1	1
0.104004494845867	Heat shock	GFP-HDEL HS airy mv 10_Airyscan Processing	1	1
0.405458450317383	Heat shock	GFP-HDEL HS airy mv 10_Airyscan Processing	1	1
0.578176319599152	Heat shock	GFP-HDEL HS airy mv 10_Airyscan Processing	1	1
0.781531989574432	Heat shock	GFP-HDEL HS airy mv 10_Airyscan Processing	1	1
0.306650906801224	Heat shock	GFP-HDEL HS airy mv 10_Airyscan Processing	1	1
0.627996921539307	Heat shock	GFP-HDEL HS airy mv 10_Airyscan Processing	1	1
0.0757346525788307	Heat shock	GFP-HDEL HS airy mv 10_Airyscan Processing	1	1
0.527453541755676	Heat shock	GFP-HDEL HS airy mv 10_Airyscan Processing	1	1
0.454573214054108	Heat shock	GFP-HDEL HS airy mv 10_Airyscan Processing	1	1
0.55167692899704	Heat shock	GFP-HDEL HS airy mv 10_Airyscan Processing	1	1
0.790638029575348	Heat shock	GFP-HDEL HS airy mv 10_Airyscan Processing	1	1
0.20081253349781	Heat shock	GFP-HDEL HS airy mv 10_Airyscan Processing	1	1
0.267993956804276	Heat shock	GFP-HDEL HS airy mv 10_Airyscan Processing	1	1
0.472158461809158	Heat shock	GFP-HDEL HS airy mv 10_Airyscan Processing	1	1
0.703272819519043	Heat shock	GFP-HDEL HS airy mv 10_Airyscan Processing	1	1
0.437605977058411	Heat shock	GFP-HDEL HS airy mv 10_Airyscan Processing	1	1
0.929236352443695	Heat shock	GFP-HDEL HS airy mv 10_Airyscan Processing	1	1
0.276051789522171	Heat shock	GFP-HDEL HS airy mv 10_Airyscan Processing	1	1
0.369053065776825	Heat shock	GFP-HDEL HS airy mv 10_Airyscan Processing	1	1
0.798970222473145	Heat shock	GFP-HDEL HS airy mv 10_Airyscan Processing	1	1
0.942168712615967	Heat shock	GFP-HDEL HS airy mv 10_Airyscan Processing	1	1
0.500437617301941	Heat shock	GFP-HDEL HS airy mv 10_Airyscan Processing	1	1
0.574834287166595	Heat shock	GFP-HDEL HS airy mv 10_Airyscan Processing	1	1
0.436830192804337	Heat shock	GFP-HDEL HS airy mv 10_Airyscan Processing	1	1
0.6058429479599	Heat shock	GFP-HDEL HS airy mv 10_Airyscan Processing	1	1
0.496571719646454	Heat shock	GFP-HDEL HS airy mv 10_Airyscan Processing	1	1
0.557007193565369	Heat shock	GFP-HDEL HS airy mv 10_Airyscan Processing	1	1
0.829020082950592	Heat shock	GFP-HDEL HS airy mv 10_Airyscan Processing	1	1
0.469528287649155	Heat shock	GFP-HDEL HS airy mv 10_Airyscan Processing	1	1
0.498460114002228	Heat shock	GFP-HDEL HS airy mv 10_Airyscan Processing	1	1
0.50333034992218	Heat shock	GFP-HDEL HS airy mv 10_Airyscan Processing	1	1
0.264021694660187	Heat shock	GFP-HDEL HS airy mv 10_Airyscan Processing	1	1
0.479653060436249	Heat shock	GFP-HDEL HS airy mv 10_Airyscan Processing	1	1
0.641797959804535	Heat shock	GFP-HDEL HS airy mv 10_Airyscan Processing	1	1
0.44705006480217	Heat shock	GFP-HDEL HS airy mv 10_Airyscan Processing	1	1
0.37177637219429	Heat shock	GFP-HDEL HS airy mv 10_Airyscan Processing	1	1
0.626869440078735	Heat shock	GFP-HDEL HS airy mv 10_Airyscan Processing	1	1
0.105623379349709	Heat shock	GFP-HDEL HS airy mv 10_Airyscan Processing	1	1
0.558791816234589	Heat shock	GFP-HDEL HS airy mv 10_Airyscan Processing	1	1
0.265646606683731	Heat shock	GFP-HDEL HS airy mv 10_Airyscan Processing	1	1
0.269255369901657	Heat shock	GFP-HDEL HS airy mv 10_Airyscan Processing	1	1
0.248618453741074	Heat shock	GFP-HDEL HS airy mv 10_Airyscan Processing	1	1
0.426426768302917	Heat shock	GFP-HDEL HS airy mv 10_Airyscan Processing	1	1
0.739021122455597	Heat shock	GFP-HDEL HS airy mv 10_Airyscan Processing	1	1
0.885136187076569	Heat shock	GFP-HDEL HS airy mv 10_Airyscan Processing	1	1
0.578173458576202	Heat shock	GFP-HDEL HS airy mv 10_Airyscan Processing	1	1
0.4183229804039	Heat shock	GFP-HDEL HS airy mv 10_Airyscan Processing	1	1
0.768049299716949	Heat shock	GFP-HDEL HS airy mv 10_Airyscan Processing	1	1
0.46835532784462	Heat shock	GFP-HDEL HS airy mv 10_Airyscan Processing	1	1
0.40291354060173	Heat shock	GFP-HDEL HS airy mv 10_Airyscan Processing	1	1
0.824967980384827	Heat shock	GFP-HDEL HS airy mv 10_Airyscan Processing	1	1
0.832730114459991	Heat shock	GFP-HDEL HS airy mv 10_Airyscan Processing	1	1
0.2423495054245	Heat shock	GFP-HDEL HS airy mv 10_Airyscan Processing	1	1
0.200911030173302	Heat shock	GFP-HDEL HS airy mv 10_Airyscan Processing	1	1
0.0978110507130623	Heat shock	GFP-HDEL HS airy mv 10_Airyscan Processing	1	1
0.212301596999168	Heat shock	GFP-HDEL HS airy mv 10_Airyscan Processing	1	1
0.277780413627625	Heat shock	GFP-HDEL HS airy mv 10_Airyscan Processing	1	1
0.800663590431213	Heat shock	GFP-HDEL HS airy mv 10_Airyscan Processing	1	1
0.62831711769104	Heat shock	GFP-HDEL HS airy mv 10_Airyscan Processing	1	1
0.506835520267487	Heat shock	GFP-HDEL HS airy mv 10_Airyscan Processing	1	1
0.165757864713669	Heat shock	GFP-HDEL HS airy mv 10_Airyscan Processing	1	1
0.796074986457825	Heat shock	GFP-HDEL HS airy mv 10_Airyscan Processing	1	1
0.483137339353561	Heat shock	GFP-HDEL HS airy mv 10_Airyscan Processing	1	1
0.417025595903397	Heat shock	GFP-HDEL HS airy mv 10_Airyscan Processing	1	1
0.745252788066864	Heat shock	GFP-HDEL HS airy mv 10_Airyscan Processing	1	1
0.805540204048157	Heat shock	GFP-HDEL HS airy mv 10_Airyscan Processing	1	1
0.627261102199554	Heat shock	GFP-HDEL HS airy mv 10_Airyscan Processing	1	1
0.613678753376007	Heat shock	GFP-HDEL HS airy mv 10_Airyscan Processing	1	1
0.640849113464355	Heat shock	GFP-HDEL HS airy mv 10_Airyscan Processing	1	1
0.525869250297546	Heat shock	GFP-HDEL HS airy mv 10_Airyscan Processing	1	1
0.655420184135437	Heat shock	GFP-HDEL HS airy mv 10_Airyscan Processing	1	1
0.815673172473907	Heat shock	GFP-HDEL HS airy mv 10_Airyscan Processing	1	1
0.162331625819206	Heat shock	GFP-HDEL HS airy mv 10_Airyscan Processing	1	1
0.416595607995987	Heat shock	GFP-HDEL HS airy mv 10_Airyscan Processing	1	1
0.433794528245926	Heat shock	GFP-HDEL HS airy mv 10_Airyscan Processing	1	1
0.320186197757721	Heat shock	GFP-HDEL HS airy mv 10_Airyscan Processing	1	1
0.62209016084671	Heat shock	GFP-HDEL HS airy mv 10_Airyscan Processing	1	1
0.842273473739624	Heat shock	GFP-HDEL HS airy mv 10_Airyscan Processing	1	1
0.478128105401993	Heat shock	GFP-HDEL HS airy mv 10_Airyscan Processing	1	1
0.799184381961823	Heat shock	GFP-HDEL HS airy mv 10_Airyscan Processing	1	1
0.361006021499634	Heat shock	GFP-HDEL HS airy mv 10_Airyscan Processing	1	1
0.720032513141632	Heat shock	GFP-HDEL HS airy mv 10_Airyscan Processing	1	1
0.260304093360901	Heat shock	GFP-HDEL HS airy mv 10_Airyscan Processing	1	1
0.320893585681915	Heat shock	GFP-HDEL HS airy mv 10_Airyscan Processing	1	1
0.240387216210365	Heat shock	GFP-HDEL HS airy mv 10_Airyscan Processing	1	1
0.325991570949554	Heat shock	GFP-HDEL HS airy mv 10_Airyscan Processing	1	1
0.959455668926239	Heat shock	GFP-HDEL HS airy mv 10_Airyscan Processing	1	1
0.226009011268616	Heat shock	GFP-HDEL HS airy mv 10_Airyscan Processing	1	1
0.519576489925385	Heat shock	GFP-HDEL HS airy mv 10_Airyscan Processing	1	1
0.0846346691250801	Heat shock	GFP-HDEL HS airy mv 10_Airyscan Processing	1	1
0.410785526037216	Heat shock	GFP-HDEL HS airy mv 10_Airyscan Processing	1	1
0.568114519119263	Heat shock	GFP-HDEL HS airy mv 10_Airyscan Processing	1	1
0.406181067228317	Heat shock	GFP-HDEL HS airy mv 10_Airyscan Processing	1	1
0.712343215942383	Heat shock	GFP-HDEL HS airy mv 10_Airyscan Processing	1	1
0.785121977329254	Heat shock	GFP-HDEL HS airy mv 10_Airyscan Processing	1	1
0.68183034658432	Heat shock	GFP-HDEL HS airy mv 10_Airyscan Processing	1	1
0.513152956962585	Heat shock	GFP-HDEL HS airy mv 10_Airyscan Processing	1	1
0.0961224138736725	Heat shock	GFP-HDEL HS airy mv 10_Airyscan Processing	1	1
0.544674277305603	Heat shock	GFP-HDEL HS airy mv 10_Airyscan Processing	1	1
0.449954658746719	Heat shock	GFP-HDEL HS airy mv 10_Airyscan Processing	1	1
0.211876198649406	Heat shock	GFP-HDEL HS airy mv 10_Airyscan Processing	1	1
0.423137426376343	Heat shock	GFP-HDEL HS airy mv 10_Airyscan Processing	1	1
0.271881341934204	Heat shock	GFP-HDEL HS airy mv 10_Airyscan Processing	1	1
0.450895100831985	Heat shock	GFP-HDEL HS airy mv 10_Airyscan Processing	1	1
0.867774367332458	Heat shock	GFP-HDEL HS airy mv 10_Airyscan Processing	1	1
0.508096516132355	Heat shock	GFP-HDEL HS airy mv 10_Airyscan Processing	1	1
0.198431044816971	Heat shock	GFP-HDEL HS airy mv 10_Airyscan Processing	1	1
0.441380053758621	Heat shock	GFP-HDEL HS airy mv 10_Airyscan Processing	1	1
0.178150877356529	Heat shock	GFP-HDEL HS airy mv 10_Airyscan Processing	1	1
0.823131203651428	Heat shock	GFP-HDEL HS airy mv 10_Airyscan Processing	1	1
0.810732185840607	Heat shock	GFP-HDEL HS airy mv 10_Airyscan Processing	1	1
0.511337995529175	Heat shock	GFP-HDEL HS airy mv 10_Airyscan Processing	1	1
0.577789604663849	Heat shock	GFP-HDEL HS airy mv 10_Airyscan Processing	1	1
0.207740023732185	Heat shock	GFP-HDEL HS airy mv 10_Airyscan Processing	1	1
0.558827042579651	Heat shock	GFP-HDEL HS airy mv 10_Airyscan Processing	1	1
0.735749244689941	Heat shock	GFP-HDEL HS airy mv 10_Airyscan Processing	1	1
0.4350765645504	Heat shock	GFP-HDEL HS airy mv 10_Airyscan Processing	1	1
0.875479996204376	Heat shock	GFP-HDEL HS airy mv 10_Airyscan Processing	1	1
0.676711440086365	Heat shock	GFP-HDEL HS airy mv 10_Airyscan Processing	1	1
0.510749816894531	Heat shock	GFP-HDEL HS airy mv 10_Airyscan Processing	1	1
0.94854062795639	Heat shock	GFP-HDEL HS airy mv 10_Airyscan Processing	1	1
0.872726678848267	Heat shock	GFP-HDEL HS airy mv 10_Airyscan Processing	1	1
0.202799633145332	Heat shock	GFP-HDEL HS airy mv 10_Airyscan Processing	1	1
0.455784261226654	Heat shock	GFP-HDEL HS airy mv 10_Airyscan Processing	1	1
0.498048454523087	Heat shock	GFP-HDEL HS airy mv 10_Airyscan Processing	1	1
0.273158609867096	Heat shock	GFP-HDEL HS airy mv 10_Airyscan Processing	1	1
0.463222235441208	Heat shock	GFP-HDEL HS airy mv 10_Airyscan Processing	1	1
0.629664480686188	Heat shock	GFP-HDEL HS airy mv 10_Airyscan Processing	1	1
0.684605002403259	Heat shock	GFP-HDEL HS airy mv 10_Airyscan Processing	1	1
0.256054490804672	Heat shock	GFP-HDEL HS airy mv 10_Airyscan Processing	1	1
0.66699755191803	Heat shock	GFP-HDEL HS airy mv 10_Airyscan Processing	1	1
0.271920889616013	Heat shock	GFP-HDEL HS airy mv 10_Airyscan Processing	1	1
0.737335503101349	Heat shock	GFP-HDEL HS airy mv 10_Airyscan Processing	1	1
0.499131619930267	Heat shock	GFP-HDEL HS airy mv 10_Airyscan Processing	1	1
0.803093254566193	Heat shock	GFP-HDEL HS airy mv 10_Airyscan Processing	1	1
0.66035407781601	Heat shock	GFP-HDEL HS airy mv 10_Airyscan Processing	1	1
0.244322597980499	Heat shock	GFP-HDEL HS airy mv 10_Airyscan Processing	1	1
0.242690160870552	Heat shock	GFP-HDEL HS airy mv 10_Airyscan Processing	1	1
0.84699422121048	Heat shock	GFP-HDEL HS airy mv 10_Airyscan Processing	1	1
0.407752126455307	Heat shock	GFP-HDEL HS airy mv 10_Airyscan Processing	1	1
0.601622939109802	Heat shock	GFP-HDEL HS airy mv 10_Airyscan Processing	1	1
0.514888882637024	Heat shock	GFP-HDEL HS airy mv 10_Airyscan Processing	1	1
0.0489693395793438	Heat shock	GFP-HDEL HS airy mv 10_Airyscan Processing	1	1
0.475263923406601	Heat shock	GFP-HDEL HS airy mv 10_Airyscan Processing	1	1
0.105004817247391	Heat shock	GFP-HDEL HS airy mv 10_Airyscan Processing	1	1
0.672455906867981	Heat shock	GFP-HDEL HS airy mv 10_Airyscan Processing	1	1
0.203584566712379	Heat shock	GFP-HDEL HS airy mv 10_Airyscan Processing	1	1
0.314348340034485	Heat shock	GFP-HDEL HS airy mv 10_Airyscan Processing	1	1
0.582202017307281	Heat shock	GFP-HDEL HS airy mv 10_Airyscan Processing	1	1
0.330696880817413	Heat shock	GFP-HDEL HS airy mv 10_Airyscan Processing	1	1
0.337214440107346	Heat shock	GFP-HDEL HS airy mv 10_Airyscan Processing	1	1
0.245524048805237	Heat shock	GFP-HDEL HS airy mv 10_Airyscan Processing	1	1
0.209427654743195	Heat shock	GFP-HDEL HS airy mv 10_Airyscan Processing	1	1
0.336645483970642	Heat shock	GFP-HDEL HS airy mv 10_Airyscan Processing	1	1
0.299563646316528	Heat shock	GFP-HDEL HS airy mv 10_Airyscan Processing	1	1
0.685628712177277	Heat shock	GFP-HDEL HS airy mv 10_Airyscan Processing	1	1
0.122498691082001	Heat shock	GFP-HDEL HS airy mv 10_Airyscan Processing	1	1
0.288559854030609	Heat shock	GFP-HDEL HS airy mv 10_Airyscan Processing	1	1
0.425622999668121	Heat shock	GFP-HDEL HS airy mv 10_Airyscan Processing	1	1
0.552135109901428	Heat shock	GFP-HDEL HS airy mv 10_Airyscan Processing	1	1
0.473560094833374	Heat shock	GFP-HDEL HS airy mv 10_Airyscan Processing	1	1
0.604819357395172	Heat shock	GFP-HDEL HS airy mv 10_Airyscan Processing	1	1
0.734824180603027	Heat shock	GFP-HDEL HS airy mv 10_Airyscan Processing	1	1
0.462670236825943	Heat shock	GFP-HDEL HS airy mv 10_Airyscan Processing	1	1
0.6253542304039	Heat shock	GFP-HDEL HS airy mv 10_Airyscan Processing	1	1
0.279148697853088	Heat shock	GFP-HDEL HS airy mv 10_Airyscan Processing	1	1
0.680457234382629	Heat shock	GFP-HDEL HS airy mv 10_Airyscan Processing	1	1
0.171489864587784	Heat shock	GFP-HDEL HS airy mv 10_Airyscan Processing	1	1
0.523109138011932	Heat shock	GFP-HDEL HS airy mv 10_Airyscan Processing	1	1
0.524750590324402	Heat shock	GFP-HDEL HS airy mv 10_Airyscan Processing	1	1
0.858853876590729	Heat shock	GFP-HDEL HS airy mv 10_Airyscan Processing	1	1
0.852855741977692	Heat shock	GFP-HDEL HS airy mv 10_Airyscan Processing	1	1
0.928827285766602	Heat shock	GFP-HDEL HS airy mv 10_Airyscan Processing	1	1
0.623608767986298	Heat shock	GFP-HDEL HS airy mv 10_Airyscan Processing	1	1
0.57176798582077	Heat shock	GFP-HDEL HS airy mv 10_Airyscan Processing	1	1
0.0623384043574333	Heat shock	GFP-HDEL HS airy mv 10_Airyscan Processing	1	1
0.560345888137817	Heat shock	GFP-HDEL HS airy mv 10_Airyscan Processing	1	1
0.444777339696884	Heat shock	GFP-HDEL HS airy mv 10_Airyscan Processing	1	1
0.152981877326965	Heat shock	GFP-HDEL HS airy mv 10_Airyscan Processing	1	1
0.253926306962967	Heat shock	GFP-HDEL HS airy mv 10_Airyscan Processing	1	1
0.294318675994873	Heat shock	GFP-HDEL HS airy mv 10_Airyscan Processing	1	1
0.460993349552155	Heat shock	GFP-HDEL HS airy mv 10_Airyscan Processing	1	1
0.755909979343414	Heat shock	GFP-HDEL HS airy mv 10_Airyscan Processing	1	1
0.544855833053589	Heat shock	GFP-HDEL HS airy mv 10_Airyscan Processing	1	1
0.629255414009094	Heat shock	GFP-HDEL HS airy mv 10_Airyscan Processing	1	1
0.647440433502197	Heat shock	GFP-HDEL HS airy mv 10_Airyscan Processing	1	1
0.404219806194305	Heat shock	GFP-HDEL HS airy mv 10_Airyscan Processing	1	1
0.17922043800354	Heat shock	GFP-HDEL HS airy mv 10_Airyscan Processing	1	1
0.281692981719971	Heat shock	GFP-HDEL HS airy mv 10_Airyscan Processing	1	1
0.173698455095291	Heat shock	GFP-HDEL HS airy mv 10_Airyscan Processing	1	1
0.861437499523163	Heat shock	GFP-HDEL HS airy mv 10_Airyscan Processing	1	1
0.292959004640579	Heat shock	GFP-HDEL HS airy mv 10_Airyscan Processing	1	1
0.58454555273056	Heat shock	GFP-HDEL HS airy mv 10_Airyscan Processing	1	1
0.263105064630508	Heat shock	GFP-HDEL HS airy mv 10_Airyscan Processing	1	1
0.374797940254211	Heat shock	GFP-HDEL HS airy mv 10_Airyscan Processing	1	1
0.438565462827682	Heat shock	GFP-HDEL HS airy mv 10_Airyscan Processing	1	1
0.429474651813507	Heat shock	GFP-HDEL HS airy mv 10_Airyscan Processing	1	1
0.440639406442642	Heat shock	GFP-HDEL HS airy mv 10_Airyscan Processing	1	1
0.674314856529236	Heat shock	GFP-HDEL HS airy mv 10_Airyscan Processing	1	1
0.643354296684265	Heat shock	GFP-HDEL HS airy mv 10_Airyscan Processing	1	1
0.141063034534454	Heat shock	GFP-HDEL HS airy mv 10_Airyscan Processing	1	1
0.384824156761169	Heat shock	GFP-HDEL HS airy mv 10_Airyscan Processing	1	1
0.540404260158539	Heat shock	GFP-HDEL HS airy mv 10_Airyscan Processing	1	1
0.313646107912064	Heat shock	GFP-HDEL HS airy mv 10_Airyscan Processing	1	1
0.468819916248322	Heat shock	GFP-HDEL HS airy mv 10_Airyscan Processing	1	1
0.448721885681152	Heat shock	GFP-HDEL HS airy mv 10_Airyscan Processing	1	1
0.795851588249207	Heat shock	GFP-HDEL HS airy mv 10_Airyscan Processing	1	1
0.269623637199402	Heat shock	GFP-HDEL HS airy mv 10_Airyscan Processing	1	1
0.605569958686829	Heat shock	GFP-HDEL HS airy mv 10_Airyscan Processing	1	1
0.27353048324585	Heat shock	GFP-HDEL HS airy mv 10_Airyscan Processing	1	1
0.644881784915924	Heat shock	GFP-HDEL HS airy mv 10_Airyscan Processing	1	1
0.509591162204742	Heat shock	GFP-HDEL HS airy mv 10_Airyscan Processing	1	1
0.390535891056061	Heat shock	GFP-HDEL HS airy mv 10_Airyscan Processing	1	1
0.556654870510101	Heat shock	GFP-HDEL HS airy mv 10_Airyscan Processing	1	1
0.375688463449478	Heat shock	GFP-HDEL HS airy mv 10_Airyscan Processing	1	1
0.789836227893829	Heat shock	GFP-HDEL HS airy mv 10_Airyscan Processing	1	1
0.10518466681242	Heat shock	GFP-HDEL HS airy mv 10_Airyscan Processing	1	1
0.535747945308685	Heat shock	GFP-HDEL HS airy mv 10_Airyscan Processing	1	1
0.0947799831628799	Heat shock	GFP-HDEL HS airy mv 10_Airyscan Processing	1	1
0.0725740119814873	Heat shock	GFP-HDEL HS airy mv 10_Airyscan Processing	1	1
0.768084049224854	Heat shock	GFP-HDEL HS airy mv 10_Airyscan Processing	1	1
0.241526618599892	Heat shock	GFP-HDEL HS airy mv 10_Airyscan Processing	1	1
0.583300530910492	Heat shock	GFP-HDEL HS airy mv 10_Airyscan Processing	1	1
0.739502429962158	Heat shock	GFP-HDEL HS airy mv 10_Airyscan Processing	1	1
0.904411792755127	Heat shock	GFP-HDEL HS airy mv 10_Airyscan Processing	1	1
0.68891853094101	Heat shock	GFP-HDEL HS airy mv 10_Airyscan Processing	1	1
0.304042816162109	Heat shock	GFP-HDEL HS airy mv 10_Airyscan Processing	1	1
0.942396223545074	Heat shock	GFP-HDEL HS airy mv 10_Airyscan Processing	1	1
0.685708940029144	Heat shock	GFP-HDEL HS airy mv 10_Airyscan Processing	1	1
0.545539438724518	Heat shock	GFP-HDEL HS airy mv 10_Airyscan Processing	1	1
0.595538437366486	Heat shock	GFP-HDEL HS airy mv 10_Airyscan Processing	1	1
0.571606934070587	Heat shock	GFP-HDEL HS airy mv 10_Airyscan Processing	1	1
0.825194478034973	Heat shock	GFP-HDEL HS airy mv 10_Airyscan Processing	1	1
0.55225795507431	Heat shock	GFP-HDEL HS airy mv 10_Airyscan Processing	1	1
0.241505593061447	Heat shock	GFP-HDEL HS airy mv 10_Airyscan Processing	1	1
0.752169132232666	Heat shock	GFP-HDEL HS airy mv 10_Airyscan Processing	1	1
0.440492987632751	Heat shock	GFP-HDEL HS airy mv 10_Airyscan Processing	1	1
0.511693060398102	Heat shock	GFP-HDEL HS airy mv 10_Airyscan Processing	1	1
0.582558214664459	Heat shock	GFP-HDEL HS airy mv 10_Airyscan Processing	1	1
0.61283016204834	Heat shock	GFP-HDEL HS airy mv 10_Airyscan Processing	1	1
0.164918482303619	Heat shock	GFP-HDEL HS airy mv 10_Airyscan Processing	1	1
0.417758762836456	Heat shock	GFP-HDEL HS airy mv 10_Airyscan Processing	1	1
0.0767632946372032	Heat shock	GFP-HDEL HS airy mv 10_Airyscan Processing	1	1
0.33012467622757	Heat shock	GFP-HDEL HS airy mv 10_Airyscan Processing	1	1
0.721561014652252	Heat shock	GFP-HDEL HS airy mv 10_Airyscan Processing	1	1
0.288698077201843	Heat shock	GFP-HDEL HS airy mv 10_Airyscan Processing	1	1
0.477571219205856	Heat shock	GFP-HDEL HS airy mv 10_Airyscan Processing	1	1
0.791319370269775	Heat shock	GFP-HDEL HS airy mv 10_Airyscan Processing	1	1
0.0540765225887299	Heat shock	GFP-HDEL HS airy mv 10_Airyscan Processing	1	1
0.77497786283493	Heat shock	GFP-HDEL HS airy mv 10_Airyscan Processing	1	1
0.765204727649689	Heat shock	GFP-HDEL HS airy mv 10_Airyscan Processing	1	1
0.740731060504913	Heat shock	GFP-HDEL HS airy mv 10_Airyscan Processing	1	1
0.495060294866562	Heat shock	GFP-HDEL HS airy mv 10_Airyscan Processing	1	1
0.407552570104599	Heat shock	GFP-HDEL HS airy mv 10_Airyscan Processing	1	1
0.346189260482788	Heat shock	GFP-HDEL HS airy mv 10_Airyscan Processing	1	1
0.370398998260498	Heat shock	GFP-HDEL HS airy mv 10_Airyscan Processing	1	1
0.323245227336884	Heat shock	GFP-HDEL HS airy mv 10_Airyscan Processing	1	1
0.501877665519714	Heat shock	GFP-HDEL HS airy mv 10_Airyscan Processing	1	1
0.625944912433624	Heat shock	GFP-HDEL HS airy mv 10_Airyscan Processing	1	1
0.264768332242966	Heat shock	GFP-HDEL HS airy mv 10_Airyscan Processing	1	1
0.360519051551819	Heat shock	GFP-HDEL HS airy mv 10_Airyscan Processing	1	1
0.0778886079788208	Heat shock	GFP-HDEL HS airy mv 10_Airyscan Processing	1	1
0.277944505214691	Heat shock	GFP-HDEL HS airy mv 10_Airyscan Processing	1	1
0.667433261871338	Heat shock	GFP-HDEL HS airy mv 10_Airyscan Processing	1	1
0.325533658266068	Heat shock	GFP-HDEL HS airy mv 10_Airyscan Processing	1	1
0.537861704826355	Heat shock	GFP-HDEL HS airy mv 10_Airyscan Processing	1	1
0.107858724892139	Heat shock	GFP-HDEL HS airy mv 10_Airyscan Processing	1	1
0.337752759456635	Heat shock	GFP-HDEL HS airy mv 10_Airyscan Processing	1	1
0.126221254467964	Heat shock	GFP-HDEL HS airy mv 10_Airyscan Processing	1	1
0.771880149841309	Heat shock	GFP-HDEL HS airy mv 10_Airyscan Processing	1	1
0.295516431331635	Heat shock	GFP-HDEL HS airy mv 10_Airyscan Processing	1	1
0.389944642782211	Heat shock	GFP-HDEL HS airy mv 10_Airyscan Processing	1	1
0.347856760025024	Heat shock	GFP-HDEL HS airy mv 10_Airyscan Processing	1	1
0.659795820713043	Heat shock	GFP-HDEL HS airy mv 10_Airyscan Processing	1	1
0.38991391658783	Heat shock	GFP-HDEL HS airy mv 10_Airyscan Processing	1	1
0.150523275136948	Heat shock	GFP-HDEL HS airy mv 10_Airyscan Processing	1	1
0.348692297935486	Heat shock	GFP-HDEL HS airy mv 10_Airyscan Processing	1	1
0.786549091339111	Heat shock	GFP-HDEL HS airy mv 10_Airyscan Processing	1	1
0.931707382202148	Heat shock	GFP-HDEL HS airy mv 10_Airyscan Processing	1	1
0.145047500729561	Heat shock	GFP-HDEL HS airy mv 10_Airyscan Processing	1	1
0.885589063167572	Heat shock	GFP-HDEL HS airy mv 10_Airyscan Processing	1	1
0.554310739040375	Heat shock	GFP-HDEL HS airy mv 10_Airyscan Processing	1	1
0.510161995887756	Heat shock	GFP-HDEL HS airy mv 10_Airyscan Processing	1	1
0.775317311286926	Heat shock	GFP-HDEL HS airy mv 10_Airyscan Processing	1	1
0.774067580699921	Heat shock	GFP-HDEL HS airy mv 10_Airyscan Processing	1	1
0.740094304084778	Heat shock	GFP-HDEL HS airy mv 10_Airyscan Processing	1	1
0.578659296035767	Heat shock	GFP-HDEL HS airy mv 10_Airyscan Processing	1	1
0.0675792470574379	Heat shock	GFP-HDEL HS airy mv 10_Airyscan Processing	1	1
0.441642612218857	Heat shock	GFP-HDEL HS airy mv 10_Airyscan Processing	1	1
0.684519529342651	Heat shock	GFP-HDEL HS airy mv 10_Airyscan Processing	1	1
0.547278523445129	Heat shock	GFP-HDEL HS airy mv 10_Airyscan Processing	1	1
0.994231998920441	Heat shock	GFP-HDEL HS airy mv 10_Airyscan Processing	1	1
0.458415925502777	Heat shock	GFP-HDEL HS airy mv 10_Airyscan Processing	1	1
0.179491773247719	Heat shock	GFP-HDEL HS airy mv 10_Airyscan Processing	1	1
0.678642570972443	Heat shock	GFP-HDEL HS airy mv 10_Airyscan Processing	1	1
0.973067343235016	Heat shock	GFP-HDEL HS airy mv 10_Airyscan Processing	1	1
0.351214855909348	Heat shock	GFP-HDEL HS airy mv 10_Airyscan Processing	1	1
0.52764505147934	Heat shock	GFP-HDEL HS airy mv 10_Airyscan Processing	1	1
0.191118881106377	Heat shock	GFP-HDEL HS airy mv 10_Airyscan Processing	1	1
0.862429082393646	Heat shock	GFP-HDEL HS airy mv 10_Airyscan Processing	1	1
0.967172026634216	Heat shock	GFP-HDEL HS airy mv 10_Airyscan Processing	1	1
0.535118877887726	Heat shock	GFP-HDEL HS airy mv 10_Airyscan Processing	1	1
0.346554815769196	Heat shock	GFP-HDEL HS airy mv 10_Airyscan Processing	1	1
0.20278836786747	Heat shock	GFP-HDEL HS airy mv 10_Airyscan Processing	1	1
0.565233469009399	Heat shock	GFP-HDEL HS airy mv 10_Airyscan Processing	1	1
0.165637418627739	Heat shock	GFP-HDEL HS airy mv 10_Airyscan Processing	1	1
0.541766226291656	Heat shock	GFP-HDEL HS airy mv 10_Airyscan Processing	1	1
0.256182372570038	Heat shock	GFP-HDEL HS airy mv 10_Airyscan Processing	1	1
0.712105453014374	Heat shock	GFP-HDEL HS airy mv 10_Airyscan Processing	1	1
0.596065759658813	Heat shock	GFP-HDEL HS airy mv 10_Airyscan Processing	1	1
0.520698189735413	Heat shock	GFP-HDEL HS airy mv 10_Airyscan Processing	1	1
0.650240898132324	Heat shock	GFP-HDEL HS airy mv 10_Airyscan Processing	1	1
0.423799067735672	Heat shock	GFP-HDEL HS airy mv 10_Airyscan Processing	1	1
0.67673933506012	Heat shock	GFP-HDEL HS airy mv 10_Airyscan Processing	1	1
0.17076912522316	Heat shock	GFP-HDEL HS airy mv 10_Airyscan Processing	1	1
0.323302060365677	Heat shock	GFP-HDEL HS airy mv 10_Airyscan Processing	1	1
0.344219028949738	Heat shock	GFP-HDEL HS airy mv 10_Airyscan Processing	1	1
0.365216344594955	Heat shock	GFP-HDEL HS airy mv 10_Airyscan Processing	1	1
0.658046126365662	Heat shock	GFP-HDEL HS airy mv 10_Airyscan Processing	1	1
0.791312515735626	Heat shock	GFP-HDEL HS airy mv 10_Airyscan Processing	1	1
0.611591756343842	Heat shock	GFP-HDEL HS airy mv 10_Airyscan Processing	1	1
0.220927894115448	Heat shock	GFP-HDEL HS airy mv 10_Airyscan Processing	1	1
0.172117546200752	Heat shock	GFP-HDEL HS airy mv 10_Airyscan Processing	1	1
0.878988981246948	Heat shock	GFP-HDEL HS airy mv 10_Airyscan Processing	1	1
0.942323088645935	Heat shock	GFP-HDEL HS airy mv 10_Airyscan Processing	1	1
0.63439530134201	Heat shock	GFP-HDEL HS airy mv 10_Airyscan Processing	1	1
0.606025099754333	Heat shock	GFP-HDEL HS airy mv 10_Airyscan Processing	1	1
0.506420135498047	Heat shock	GFP-HDEL HS airy mv 10_Airyscan Processing	1	1
0.113141387701035	Heat shock	GFP-HDEL HS airy mv 10_Airyscan Processing	1	1
0.449910372495651	Heat shock	GFP-HDEL HS airy mv 10_Airyscan Processing	1	1
0.386003345251083	Heat shock	GFP-HDEL HS airy mv 10_Airyscan Processing	1	1
0.392998695373535	Heat shock	GFP-HDEL HS airy mv 10_Airyscan Processing	1	1
0.557223916053772	Heat shock	GFP-HDEL HS airy mv 10_Airyscan Processing	1	1
0.589568197727203	Heat shock	GFP-HDEL HS airy mv 10_Airyscan Processing	1	1
0.444663971662521	Heat shock	GFP-HDEL HS airy mv 10_Airyscan Processing	1	1
0.322736799716949	Heat shock	GFP-HDEL HS airy mv 10_Airyscan Processing	1	1
0.603667736053467	Heat shock	GFP-HDEL HS airy mv 10_Airyscan Processing	1	1
0.455555260181427	Heat shock	GFP-HDEL HS airy mv 10_Airyscan Processing	1	1
0.107466906309128	Heat shock	GFP-HDEL HS airy mv 10_Airyscan Processing	1	1
0.775516629219055	Heat shock	GFP-HDEL HS airy mv 10_Airyscan Processing	1	1
0.740395545959473	Heat shock	GFP-HDEL HS airy mv 10_Airyscan Processing	1	1
0.573497533798218	Heat shock	GFP-HDEL HS airy mv 10_Airyscan Processing	1	1
0.728883266448975	Heat shock	GFP-HDEL HS airy mv 10_Airyscan Processing	1	1
0.732170164585114	Heat shock	GFP-HDEL HS airy mv 10_Airyscan Processing	1	1
0.670038938522339	Heat shock	GFP-HDEL HS airy mv 10_Airyscan Processing	1	1
0.89396858215332	Heat shock	GFP-HDEL HS airy mv 10_Airyscan Processing	1	1
0.302712202072144	Heat shock	GFP-HDEL HS airy mv 10_Airyscan Processing	1	1
0.719001591205597	Heat shock	GFP-HDEL HS airy mv 10_Airyscan Processing	1	1
0.447202831506729	Heat shock	GFP-HDEL HS airy mv 10_Airyscan Processing	1	1
0.336663216352463	Heat shock	GFP-HDEL HS airy mv 10_Airyscan Processing	1	1
0.194143265485764	Heat shock	GFP-HDEL HS airy mv 10_Airyscan Processing	1	1
0.157202765345573	Heat shock	GFP-HDEL HS airy mv 10_Airyscan Processing	1	1
0.558833122253418	Heat shock	GFP-HDEL HS airy mv 10_Airyscan Processing	1	1
0.329615950584412	Heat shock	GFP-HDEL HS airy mv 10_Airyscan Processing	1	1
0.930079638957977	Heat shock	GFP-HDEL HS airy mv 10_Airyscan Processing	1	1
0.770234644412994	Heat shock	GFP-HDEL HS airy mv 10_Airyscan Processing	1	1
0.183188036084175	Heat shock	GFP-HDEL HS airy mv 10_Airyscan Processing	1	1
0.397832095623016	Heat shock	GFP-HDEL HS airy mv 10_Airyscan Processing	1	1
0.514295339584351	Heat shock	GFP-HDEL HS airy mv 10_Airyscan Processing	1	1
0.421815127134323	Heat shock	GFP-HDEL HS airy mv 10_Airyscan Processing	1	1
0.172864601016045	Heat shock	GFP-HDEL HS airy mv 10_Airyscan Processing	1	1
0.220729321241379	Heat shock	GFP-HDEL HS airy mv 10_Airyscan Processing	1	1
0.576634705066681	Heat shock	GFP-HDEL HS airy mv 10_Airyscan Processing	1	1
0.711934685707092	Heat shock	GFP-HDEL HS airy mv 10_Airyscan Processing	1	1
0.367358177900314	Heat shock	GFP-HDEL HS airy mv 10_Airyscan Processing	1	1
0.495119005441666	Heat shock	GFP-HDEL HS airy mv 10_Airyscan Processing	1	1
0.238426327705383	Heat shock	GFP-HDEL HS airy mv 10_Airyscan Processing	1	1
0.316746413707733	Heat shock	GFP-HDEL HS airy mv 10_Airyscan Processing	1	1
0.664262473583221	Heat shock	GFP-HDEL HS airy mv 10_Airyscan Processing	1	1
0.19610957801342	Heat shock	GFP-HDEL HS airy mv 10_Airyscan Processing	1	1
0.350417643785477	Heat shock	GFP-HDEL HS airy mv 10_Airyscan Processing	1	1
0.158736929297447	Heat shock	GFP-HDEL HS airy mv 10_Airyscan Processing	1	1
0.339076995849609	Heat shock	GFP-HDEL HS airy mv 10_Airyscan Processing	1	1
0.809010922908783	Heat shock	GFP-HDEL HS airy mv 10_Airyscan Processing	1	1
0.600902259349823	Heat shock	GFP-HDEL HS airy mv 10_Airyscan Processing	1	1
0.80129873752594	Heat shock	GFP-HDEL HS airy mv 10_Airyscan Processing	1	1
0.769053995609283	Heat shock	GFP-HDEL HS airy mv 10_Airyscan Processing	1	1
0.519133806228638	Heat shock	GFP-HDEL HS airy mv 10_Airyscan Processing	1	1
0.371843129396439	Heat shock	GFP-HDEL HS airy mv 10_Airyscan Processing	1	1
0.238015055656433	Heat shock	GFP-HDEL HS airy mv 10_Airyscan Processing	1	1
0.217645525932312	Heat shock	GFP-HDEL HS airy mv 10_Airyscan Processing	1	1
0.862649261951447	Heat shock	GFP-HDEL HS airy mv 10_Airyscan Processing	1	1
0.15438312292099	Heat shock	GFP-HDEL HS airy mv 10_Airyscan Processing	1	1
0.479232400655746	Heat shock	GFP-HDEL HS airy mv 10_Airyscan Processing	1	1
0.733307361602783	Heat shock	GFP-HDEL HS airy mv 10_Airyscan Processing	1	1
0.875573694705963	Heat shock	GFP-HDEL HS airy mv 10_Airyscan Processing	1	1
0.488427460193634	Heat shock	GFP-HDEL HS airy mv 10_Airyscan Processing	1	1
0.321275234222412	Heat shock	GFP-HDEL HS airy mv 10_Airyscan Processing	1	1
0.590467393398285	Heat shock	GFP-HDEL HS airy mv 10_Airyscan Processing	1	1
0.531384706497192	Heat shock	GFP-HDEL HS airy mv 10_Airyscan Processing	1	1
0.494132310152054	Heat shock	GFP-HDEL HS airy mv 10_Airyscan Processing	1	1
0.369528532028198	Heat shock	GFP-HDEL HS airy mv 10_Airyscan Processing	1	1
0.983049929141998	Heat shock	GFP-HDEL HS airy mv 10_Airyscan Processing	1	1
0.330605864524841	Heat shock	GFP-HDEL HS airy mv 10_Airyscan Processing	1	1
0.603439629077911	Heat shock	GFP-HDEL HS airy mv 10_Airyscan Processing	1	1
0.570766508579254	Heat shock	GFP-HDEL HS airy mv 10_Airyscan Processing	1	1
0.667151212692261	Heat shock	GFP-HDEL HS airy mv 10_Airyscan Processing	1	1
0.136679828166962	Heat shock	GFP-HDEL HS airy mv 10_Airyscan Processing	1	1
0.0543825775384903	Heat shock	GFP-HDEL HS airy mv 10_Airyscan Processing	1	1
0.849282264709473	Heat shock	GFP-HDEL HS airy mv 10_Airyscan Processing	1	1
0.785907506942749	Heat shock	GFP-HDEL HS airy mv 10_Airyscan Processing	1	1
0.457801431417465	Heat shock	GFP-HDEL HS airy mv 10_Airyscan Processing	1	1
0.305161476135254	Heat shock	GFP-HDEL HS airy mv 10_Airyscan Processing	1	1
0.316346257925034	Heat shock	GFP-HDEL HS airy mv 10_Airyscan Processing	1	1
0.385300159454346	Heat shock	GFP-HDEL HS airy mv 10_Airyscan Processing	1	1
0.736366808414459	Heat shock	GFP-HDEL HS airy mv 10_Airyscan Processing	1	1
0.610407054424286	Heat shock	GFP-HDEL HS airy mv 10_Airyscan Processing	1	1
0.606555700302124	Heat shock	GFP-HDEL HS airy mv 10_Airyscan Processing	1	1
0.310774892568588	Heat shock	GFP-HDEL HS airy mv 10_Airyscan Processing	1	1
0.468862980604172	Heat shock	GFP-HDEL HS airy mv 10_Airyscan Processing	1	1
0.224951356649399	Heat shock	GFP-HDEL HS airy mv 10_Airyscan Processing	1	1
0.794216573238373	Heat shock	GFP-HDEL HS airy mv 10_Airyscan Processing	1	1
0.49703511595726	Heat shock	GFP-HDEL HS airy mv 10_Airyscan Processing	1	1
0.468420058488846	Heat shock	GFP-HDEL HS airy mv 10_Airyscan Processing	1	1
0.545297682285309	Heat shock	GFP-HDEL HS airy mv 10_Airyscan Processing	1	1
0.371364653110504	Heat shock	GFP-HDEL HS airy mv 10_Airyscan Processing	1	1
0.336549818515778	Heat shock	GFP-HDEL HS airy mv 10_Airyscan Processing	1	1
0.539393186569214	Heat shock	GFP-HDEL HS airy mv 10_Airyscan Processing	1	1
0.173598915338516	Heat shock	GFP-HDEL HS airy mv 10_Airyscan Processing	1	1
0.586654007434845	Heat shock	GFP-HDEL HS airy mv 10_Airyscan Processing	1	1
0.0726206079125404	Heat shock	GFP-HDEL HS airy mv 10_Airyscan Processing	1	1
0.940473318099976	Heat shock	GFP-HDEL HS airy mv 10_Airyscan Processing	1	1
0.531007409095764	Heat shock	GFP-HDEL HS airy mv 10_Airyscan Processing	1	1
0.371970564126968	Heat shock	GFP-HDEL HS airy mv 10_Airyscan Processing	1	1
0.0726818069815636	Heat shock	GFP-HDEL HS airy mv 10_Airyscan Processing	1	1
0.884201288223267	Heat shock	GFP-HDEL HS airy mv 10_Airyscan Processing	1	1
0.361502856016159	Heat shock	GFP-HDEL HS airy mv 10_Airyscan Processing	1	1
0.117466300725937	Heat shock	GFP-HDEL HS airy mv 10_Airyscan Processing	1	1
0.762213408946991	Heat shock	GFP-HDEL HS airy mv 10_Airyscan Processing	1	1
0.674985349178314	Heat shock	GFP-HDEL HS airy mv 10_Airyscan Processing	1	1
0.263270318508148	Heat shock	GFP-HDEL HS airy mv 10_Airyscan Processing	1	1
0.440292924642563	Heat shock	GFP-HDEL HS airy mv 10_Airyscan Processing	1	1
0.699616730213165	Heat shock	GFP-HDEL HS airy mv 10_Airyscan Processing	1	1
0.12392396479845	Heat shock	GFP-HDEL HS airy mv 10_Airyscan Processing	1	1
0.258636802434921	Heat shock	GFP-HDEL HS airy mv 10_Airyscan Processing	1	1
0.30292609333992	Heat shock	GFP-HDEL HS airy mv 10_Airyscan Processing	1	1
0.78453516960144	Heat shock	GFP-HDEL HS airy mv 10_Airyscan Processing	1	1
0.452725350856781	Heat shock	GFP-HDEL HS airy mv 10_Airyscan Processing	1	1
0.19822983443737	Heat shock	GFP-HDEL HS airy mv 10_Airyscan Processing	1	1
0.602605879306793	Heat shock	GFP-HDEL HS airy mv 10_Airyscan Processing	1	1
0.314910799264908	Heat shock	GFP-HDEL HS airy mv 10_Airyscan Processing	1	1
0.699417769908905	Heat shock	GFP-HDEL HS airy mv 10_Airyscan Processing	1	1
0.528394103050232	Heat shock	GFP-HDEL HS airy mv 10_Airyscan Processing	1	1
0.825881898403168	Heat shock	GFP-HDEL HS airy mv 10_Airyscan Processing	1	1
0.675727307796478	Heat shock	GFP-HDEL HS airy mv 10_Airyscan Processing	1	1
0.313781648874283	Heat shock	GFP-HDEL HS airy mv 10_Airyscan Processing	1	1
0.17510262131691	Heat shock	GFP-HDEL HS airy mv 10_Airyscan Processing	1	1
0.236530005931854	Heat shock	GFP-HDEL HS airy mv 10_Airyscan Processing	1	1
[truncated: 40,728 more rows]
