# Supplementary material for: Quantitative analysis of plant ER architecture and dynamics
Source: Nat Commun. 2019 Feb 28;10:984. doi: 10.1038/s41467-019-08893-9 (PMC6395764; doi:10.1038/s41467-019-08893-9)
Supplement: Supplementary file 6 — Source Data [file 41467_2019_8893_MOESM6_ESM.zip › Fig 5 - Speed and persistency source data/cisternal_MeanPersistency.csv]

cisternal_MeanPersistency	group	name	file	rep
4.53957653045654	Heat shock	GFP-HDEL HS airy mv 10_Airyscan Processing	1	1
4.62762594223022	Heat shock	GFP-HDEL HS airy mv 10_Airyscan Processing	1	1
3.43954730033875	Heat shock	GFP-HDEL HS airy mv 10_Airyscan Processing	1	1
4.42153310775757	Heat shock	GFP-HDEL HS airy mv 10_Airyscan Processing	1	1
4.68382835388184	Heat shock	GFP-HDEL HS airy mv 10_Airyscan Processing	1	1
4.36419916152954	Heat shock	GFP-HDEL HS airy mv 10_Airyscan Processing	1	1
4.73607540130615	Heat shock	GFP-HDEL HS airy mv 10_Airyscan Processing	1	1
2.18615961074829	Heat shock	GFP-HDEL HS airy mv 10_Airyscan Processing	1	1
3.73765468597412	Heat shock	GFP-HDEL HS airy mv 10_Airyscan Processing	1	1
4.56875467300415	Heat shock	GFP-HDEL HS airy mv 10_Airyscan Processing	1	1
3.90848636627197	Heat shock	GFP-HDEL HS airy mv 10_Airyscan Processing	1	1
4.20862197875977	Heat shock	GFP-HDEL HS airy mv 10_Airyscan Processing	1	1
4.40426683425903	Heat shock	GFP-HDEL HS airy mv 10_Airyscan Processing	1	1
3.60469770431519	Heat shock	GFP-HDEL HS airy mv 10_Airyscan Processing	1	1
4.45276498794556	Heat shock	GFP-HDEL HS airy mv 10_Airyscan Processing	1	1
4.62975120544434	Heat shock	GFP-HDEL HS airy mv 10_Airyscan Processing	1	1
1.81394028663635	Heat shock	GFP-HDEL HS airy mv 10_Airyscan Processing	1	1
2.9046196937561	Heat shock	GFP-HDEL HS airy mv 10_Airyscan Processing	1	1
3.55278372764587	Heat shock	GFP-HDEL HS airy mv 10_Airyscan Processing	1	1
4.1120023727417	Heat shock	GFP-HDEL HS airy mv 10_Airyscan Processing	1	1
3.12847805023193	Heat shock	GFP-HDEL HS airy mv 10_Airyscan Processing	1	1
3.40592432022095	Heat shock	GFP-HDEL HS airy mv 10_Airyscan Processing	1	1
4.48248100280762	Heat shock	GFP-HDEL HS airy mv 10_Airyscan Processing	1	1
4.19926118850708	Heat shock	GFP-HDEL HS airy mv 10_Airyscan Processing	1	1
3.65943384170532	Heat shock	GFP-HDEL HS airy mv 10_Airyscan Processing	1	1
4.40272331237793	Heat shock	GFP-HDEL HS airy mv 10_Airyscan Processing	1	1
3.94146251678467	Heat shock	GFP-HDEL HS airy mv 10_Airyscan Processing	1	1
3.29656410217285	Heat shock	GFP-HDEL HS airy mv 10_Airyscan Processing	1	1
4.29030990600586	Heat shock	GFP-HDEL HS airy mv 10_Airyscan Processing	1	1
2.71209907531738	Heat shock	GFP-HDEL HS airy mv 10_Airyscan Processing	1	1
4.80163621902466	Heat shock	GFP-HDEL HS airy mv 10_Airyscan Processing	1	1
0.789919912815094	Heat shock	GFP-HDEL HS airy mv 10_Airyscan Processing	1	1
4.52289724349976	Heat shock	GFP-HDEL HS airy mv 10_Airyscan Processing	1	1
3.72227048873901	Heat shock	GFP-HDEL HS airy mv 10_Airyscan Processing	1	1
1.38935422897339	Heat shock	GFP-HDEL HS airy mv 10_Airyscan Processing	1	1
4.47370767593384	Heat shock	GFP-HDEL HS airy mv 10_Airyscan Processing	1	1
3.4435350894928	Heat shock	GFP-HDEL HS airy mv 10_Airyscan Processing	1	1
4.58093404769897	Heat shock	GFP-HDEL HS airy mv 10_Airyscan Processing	1	1
4.42924165725708	Heat shock	GFP-HDEL HS airy mv 10_Airyscan Processing	1	1
4.41324329376221	Heat shock	GFP-HDEL HS airy mv 10_Airyscan Processing	1	1
4.04906129837036	Heat shock	GFP-HDEL HS airy mv 10_Airyscan Processing	1	1
2.32721543312073	Heat shock	GFP-HDEL HS airy mv 10_Airyscan Processing	1	1
4.81962490081787	Heat shock	GFP-HDEL HS airy mv 10_Airyscan Processing	1	1
1.91183149814606	Heat shock	GFP-HDEL HS airy mv 10_Airyscan Processing	1	1
3.74296879768372	Heat shock	GFP-HDEL HS airy mv 10_Airyscan Processing	1	1
4.34951257705688	Heat shock	GFP-HDEL HS airy mv 10_Airyscan Processing	1	1
4.22455263137817	Heat shock	GFP-HDEL HS airy mv 10_Airyscan Processing	1	1
4.30637311935425	Heat shock	GFP-HDEL HS airy mv 10_Airyscan Processing	1	1
4.68394374847412	Heat shock	GFP-HDEL HS airy mv 10_Airyscan Processing	1	1
4.21406364440918	Heat shock	GFP-HDEL HS airy mv 10_Airyscan Processing	1	1
4.61753177642822	Heat shock	GFP-HDEL HS airy mv 10_Airyscan Processing	1	1
4.56391096115112	Heat shock	GFP-HDEL HS airy mv 10_Airyscan Processing	1	1
4.39663362503052	Heat shock	GFP-HDEL HS airy mv 10_Airyscan Processing	1	1
4.5598258972168	Heat shock	GFP-HDEL HS airy mv 10_Airyscan Processing	1	1
3.21733856201172	Heat shock	GFP-HDEL HS airy mv 10_Airyscan Processing	1	1
4.35954427719116	Heat shock	GFP-HDEL HS airy mv 10_Airyscan Processing	1	1
4.48738098144531	Heat shock	GFP-HDEL HS airy mv 10_Airyscan Processing	1	1
4.36003065109253	Heat shock	GFP-HDEL HS airy mv 10_Airyscan Processing	1	1
4.54914522171021	Heat shock	GFP-HDEL HS airy mv 10_Airyscan Processing	1	1
4.12914323806763	Heat shock	GFP-HDEL HS airy mv 10_Airyscan Processing	1	1
4.42017841339111	Heat shock	GFP-HDEL HS airy mv 10_Airyscan Processing	1	1
3.8684709072113	Heat shock	GFP-HDEL HS airy mv 10_Airyscan Processing	1	1
4.15230941772461	Heat shock	GFP-HDEL HS airy mv 10_Airyscan Processing	1	1
4.60622358322144	Heat shock	GFP-HDEL HS airy mv 10_Airyscan Processing	1	1
4.0345606803894	Heat shock	GFP-HDEL HS airy mv 10_Airyscan Processing	1	1
4.47611904144287	Heat shock	GFP-HDEL HS airy mv 10_Airyscan Processing	1	1
4.22660112380981	Heat shock	GFP-HDEL HS airy mv 10_Airyscan Processing	1	1
2.27909731864929	Heat shock	GFP-HDEL HS airy mv 10_Airyscan Processing	1	1
4.56317710876465	Heat shock	GFP-HDEL HS airy mv 10_Airyscan Processing	1	1
1.417484998703	Heat shock	GFP-HDEL HS airy mv 10_Airyscan Processing	1	1
3.16106152534485	Heat shock	GFP-HDEL HS airy mv 10_Airyscan Processing	1	1
2.85641431808472	Heat shock	GFP-HDEL HS airy mv 10_Airyscan Processing	1	1
4.30402755737305	Heat shock	GFP-HDEL HS airy mv 10_Airyscan Processing	1	1
3.62857222557068	Heat shock	GFP-HDEL HS airy mv 10_Airyscan Processing	1	1
4.58393621444702	Heat shock	GFP-HDEL HS airy mv 10_Airyscan Processing	1	1
4.27185821533203	Heat shock	GFP-HDEL HS airy mv 10_Airyscan Processing	1	1
4.57292461395264	Heat shock	GFP-HDEL HS airy mv 10_Airyscan Processing	1	1
4.63107204437256	Heat shock	GFP-HDEL HS airy mv 10_Airyscan Processing	1	1
3.75537657737732	Heat shock	GFP-HDEL HS airy mv 10_Airyscan Processing	1	1
4.28703737258911	Heat shock	GFP-HDEL HS airy mv 10_Airyscan Processing	1	1
2.36316728591919	Heat shock	GFP-HDEL HS airy mv 10_Airyscan Processing	1	1
4.50965261459351	Heat shock	GFP-HDEL HS airy mv 10_Airyscan Processing	1	1
4.48318815231323	Heat shock	GFP-HDEL HS airy mv 10_Airyscan Processing	1	1
0.800107061862946	Heat shock	GFP-HDEL HS airy mv 10_Airyscan Processing	1	1
3.98940992355347	Heat shock	GFP-HDEL HS airy mv 10_Airyscan Processing	1	1
4.425705909729	Heat shock	GFP-HDEL HS airy mv 10_Airyscan Processing	1	1
3.95226788520813	Heat shock	GFP-HDEL HS airy mv 10_Airyscan Processing	1	1
3.75044178962708	Heat shock	GFP-HDEL HS airy mv 10_Airyscan Processing	1	1
4.59572219848633	Heat shock	GFP-HDEL HS airy mv 10_Airyscan Processing	1	1
0.415934950113297	Heat shock	GFP-HDEL HS airy mv 10_Airyscan Processing	1	1
4.44166564941406	Heat shock	GFP-HDEL HS airy mv 10_Airyscan Processing	1	1
4.50884485244751	Heat shock	GFP-HDEL HS airy mv 10_Airyscan Processing	1	1
3.76053071022034	Heat shock	GFP-HDEL HS airy mv 10_Airyscan Processing	1	1
4.5530104637146	Heat shock	GFP-HDEL HS airy mv 10_Airyscan Processing	1	1
1.64858663082123	Heat shock	GFP-HDEL HS airy mv 10_Airyscan Processing	1	1
3.78511834144592	Heat shock	GFP-HDEL HS airy mv 10_Airyscan Processing	1	1
4.43308544158936	Heat shock	GFP-HDEL HS airy mv 10_Airyscan Processing	1	1
4.25916767120361	Heat shock	GFP-HDEL HS airy mv 10_Airyscan Processing	1	1
4.20150184631348	Heat shock	GFP-HDEL HS airy mv 10_Airyscan Processing	1	1
4.80677032470703	Heat shock	GFP-HDEL HS airy mv 10_Airyscan Processing	1	1
4.63172054290771	Heat shock	GFP-HDEL HS airy mv 10_Airyscan Processing	1	1
4.28576517105103	Heat shock	GFP-HDEL HS airy mv 10_Airyscan Processing	1	1
3.66130924224854	Heat shock	GFP-HDEL HS airy mv 10_Airyscan Processing	1	1
4.69072914123535	Heat shock	GFP-HDEL HS airy mv 10_Airyscan Processing	1	1
4.10800504684448	Heat shock	GFP-HDEL HS airy mv 10_Airyscan Processing	1	1
3.80707859992981	Heat shock	GFP-HDEL HS airy mv 10_Airyscan Processing	1	1
4.63268852233887	Heat shock	GFP-HDEL HS airy mv 10_Airyscan Processing	1	1
4.40855741500854	Heat shock	GFP-HDEL HS airy mv 10_Airyscan Processing	1	1
4.31395101547241	Heat shock	GFP-HDEL HS airy mv 10_Airyscan Processing	1	1
4.2074089050293	Heat shock	GFP-HDEL HS airy mv 10_Airyscan Processing	1	1
4.51697874069214	Heat shock	GFP-HDEL HS airy mv 10_Airyscan Processing	1	1
4.52281618118286	Heat shock	GFP-HDEL HS airy mv 10_Airyscan Processing	1	1
3.95621347427368	Heat shock	GFP-HDEL HS airy mv 10_Airyscan Processing	1	1
4.29359579086304	Heat shock	GFP-HDEL HS airy mv 10_Airyscan Processing	1	1
4.62817525863647	Heat shock	GFP-HDEL HS airy mv 10_Airyscan Processing	1	1
3.76414680480957	Heat shock	GFP-HDEL HS airy mv 10_Airyscan Processing	1	1
4.48266410827637	Heat shock	GFP-HDEL HS airy mv 10_Airyscan Processing	1	1
2.86441826820374	Heat shock	GFP-HDEL HS airy mv 10_Airyscan Processing	1	1
4.54646921157837	Heat shock	GFP-HDEL HS airy mv 10_Airyscan Processing	1	1
1.97589325904846	Heat shock	GFP-HDEL HS airy mv 10_Airyscan Processing	1	1
4.41136980056763	Heat shock	GFP-HDEL HS airy mv 10_Airyscan Processing	1	1
3.41588020324707	Heat shock	GFP-HDEL HS airy mv 10_Airyscan Processing	1	1
3.617032289505	Heat shock	GFP-HDEL HS airy mv 10_Airyscan Processing	1	1
2.84861278533936	Heat shock	GFP-HDEL HS airy mv 10_Airyscan Processing	1	1
2.2674388885498	Heat shock	GFP-HDEL HS airy mv 10_Airyscan Processing	1	1
3.61032772064209	Heat shock	GFP-HDEL HS airy mv 10_Airyscan Processing	1	1
4.48822927474976	Heat shock	GFP-HDEL HS airy mv 10_Airyscan Processing	1	1
4.04757404327393	Heat shock	GFP-HDEL HS airy mv 10_Airyscan Processing	1	1
4.5825457572937	Heat shock	GFP-HDEL HS airy mv 10_Airyscan Processing	1	1
4.78506803512573	Heat shock	GFP-HDEL HS airy mv 10_Airyscan Processing	1	1
4.40796327590942	Heat shock	GFP-HDEL HS airy mv 10_Airyscan Processing	1	1
4.33780431747437	Heat shock	GFP-HDEL HS airy mv 10_Airyscan Processing	1	1
2.19647884368896	Heat shock	GFP-HDEL HS airy mv 10_Airyscan Processing	1	1
4.47834444046021	Heat shock	GFP-HDEL HS airy mv 10_Airyscan Processing	1	1
0.413269400596619	Heat shock	GFP-HDEL HS airy mv 10_Airyscan Processing	1	1
4.57305383682251	Heat shock	GFP-HDEL HS airy mv 10_Airyscan Processing	1	1
0.343771457672119	Heat shock	GFP-HDEL HS airy mv 10_Airyscan Processing	1	1
3.8249294757843	Heat shock	GFP-HDEL HS airy mv 10_Airyscan Processing	1	1
4.3873496055603	Heat shock	GFP-HDEL HS airy mv 10_Airyscan Processing	1	1
3.766934633255	Heat shock	GFP-HDEL HS airy mv 10_Airyscan Processing	1	1
0	Heat shock	GFP-HDEL HS airy mv 10_Airyscan Processing	1	1
4.57570743560791	Heat shock	GFP-HDEL HS airy mv 10_Airyscan Processing	1	1
4.20069980621338	Heat shock	GFP-HDEL HS airy mv 10_Airyscan Processing	1	1
3.62042307853699	Heat shock	GFP-HDEL HS airy mv 10_Airyscan Processing	1	1
3.756028175354	Heat shock	GFP-HDEL HS airy mv 10_Airyscan Processing	1	1
1.78909111022949	Heat shock	GFP-HDEL HS airy mv 10_Airyscan Processing	1	1
3.38561654090881	Heat shock	GFP-HDEL HS airy mv 10_Airyscan Processing	1	1
4.57445669174194	Heat shock	GFP-HDEL HS airy mv 10_Airyscan Processing	1	1
4.1572093963623	Heat shock	GFP-HDEL HS airy mv 10_Airyscan Processing	1	1
4.52616739273071	Heat shock	GFP-HDEL HS airy mv 10_Airyscan Processing	1	1
4.86207389831543	Heat shock	GFP-HDEL HS airy mv 10_Airyscan Processing	1	1
4.63471174240112	Heat shock	GFP-HDEL HS airy mv 10_Airyscan Processing	1	1
4.71925783157349	Heat shock	GFP-HDEL HS airy mv 10_Airyscan Processing	1	1
4.20576190948486	Heat shock	GFP-HDEL HS airy mv 10_Airyscan Processing	1	1
4.1506609916687	Heat shock	GFP-HDEL HS airy mv 10_Airyscan Processing	1	1
4.7152533531189	Heat shock	GFP-HDEL HS airy mv 10_Airyscan Processing	1	1
4.12687206268311	Heat shock	GFP-HDEL HS airy mv 10_Airyscan Processing	1	1
4.31540107727051	Heat shock	GFP-HDEL HS airy mv 10_Airyscan Processing	1	1
4.73357820510864	Heat shock	GFP-HDEL HS airy mv 10_Airyscan Processing	1	1
4.34493541717529	Heat shock	GFP-HDEL HS airy mv 10_Airyscan Processing	1	1
4.57549905776978	Heat shock	GFP-HDEL HS airy mv 10_Airyscan Processing	1	1
4.41118574142456	Heat shock	GFP-HDEL HS airy mv 10_Airyscan Processing	1	1
4.61634922027588	Heat shock	GFP-HDEL HS airy mv 10_Airyscan Processing	1	1
3.66011452674866	Heat shock	GFP-HDEL HS airy mv 10_Airyscan Processing	1	1
3.73666381835938	Heat shock	GFP-HDEL HS airy mv 10_Airyscan Processing	1	1
4.74674558639526	Heat shock	GFP-HDEL HS airy mv 10_Airyscan Processing	1	1
3.4738917350769	Heat shock	GFP-HDEL HS airy mv 10_Airyscan Processing	1	1
4.57454013824463	Heat shock	GFP-HDEL HS airy mv 10_Airyscan Processing	1	1
3.85234379768372	Heat shock	GFP-HDEL HS airy mv 10_Airyscan Processing	1	1
3.91697311401367	Heat shock	GFP-HDEL HS airy mv 10_Airyscan Processing	1	1
2.19208025932312	Heat shock	GFP-HDEL HS airy mv 10_Airyscan Processing	1	1
4.23438739776611	Heat shock	GFP-HDEL HS airy mv 10_Airyscan Processing	1	1
1.61807429790497	Heat shock	GFP-HDEL HS airy mv 10_Airyscan Processing	1	1
2.78649187088013	Heat shock	GFP-HDEL HS airy mv 10_Airyscan Processing	1	1
4.52450799942017	Heat shock	GFP-HDEL HS airy mv 10_Airyscan Processing	1	1
3.68845820426941	Heat shock	GFP-HDEL HS airy mv 10_Airyscan Processing	1	1
3.70149350166321	Heat shock	GFP-HDEL HS airy mv 10_Airyscan Processing	1	1
4.46524333953857	Heat shock	GFP-HDEL HS airy mv 10_Airyscan Processing	1	1
2.29617261886597	Heat shock	GFP-HDEL HS airy mv 10_Airyscan Processing	1	1
3.74761438369751	Heat shock	GFP-HDEL HS airy mv 10_Airyscan Processing	1	1
3.96137285232544	Heat shock	GFP-HDEL HS airy mv 10_Airyscan Processing	1	1
3.80675840377808	Heat shock	GFP-HDEL HS airy mv 10_Airyscan Processing	1	1
4.50041723251343	Heat shock	GFP-HDEL HS airy mv 10_Airyscan Processing	1	1
4.50165414810181	Heat shock	GFP-HDEL HS airy mv 10_Airyscan Processing	1	1
3.77873229980469	Heat shock	GFP-HDEL HS airy mv 10_Airyscan Processing	1	1
3.98925232887268	Heat shock	GFP-HDEL HS airy mv 10_Airyscan Processing	1	1
4.77993392944336	Heat shock	GFP-HDEL HS airy mv 10_Airyscan Processing	1	1
3.86221504211426	Heat shock	GFP-HDEL HS airy mv 10_Airyscan Processing	1	1
4.55314683914185	Heat shock	GFP-HDEL HS airy mv 10_Airyscan Processing	1	1
4.21392011642456	Heat shock	GFP-HDEL HS airy mv 10_Airyscan Processing	1	1
4.4903507232666	Heat shock	GFP-HDEL HS airy mv 10_Airyscan Processing	1	1
3.49468183517456	Heat shock	GFP-HDEL HS airy mv 10_Airyscan Processing	1	1
0.840180695056915	Heat shock	GFP-HDEL HS airy mv 10_Airyscan Processing	1	1
4.28712940216064	Heat shock	GFP-HDEL HS airy mv 10_Airyscan Processing	1	1
3.97878479957581	Heat shock	GFP-HDEL HS airy mv 10_Airyscan Processing	1	1
4.5196852684021	Heat shock	GFP-HDEL HS airy mv 10_Airyscan Processing	1	1
4.21070289611816	Heat shock	GFP-HDEL HS airy mv 10_Airyscan Processing	1	1
4.14224863052368	Heat shock	GFP-HDEL HS airy mv 10_Airyscan Processing	1	1
3.93428993225098	Heat shock	GFP-HDEL HS airy mv 10_Airyscan Processing	1	1
4.31457614898682	Heat shock	GFP-HDEL HS airy mv 10_Airyscan Processing	1	1
3.58254241943359	Heat shock	GFP-HDEL HS airy mv 10_Airyscan Processing	1	1
1.72223091125488	Heat shock	GFP-HDEL HS airy mv 10_Airyscan Processing	1	1
3.34139156341553	Heat shock	GFP-HDEL HS airy mv 10_Airyscan Processing	1	1
4.43232202529907	Heat shock	GFP-HDEL HS airy mv 10_Airyscan Processing	1	1
4.04033946990967	Heat shock	GFP-HDEL HS airy mv 10_Airyscan Processing	1	1
4.74282360076904	Heat shock	GFP-HDEL HS airy mv 10_Airyscan Processing	1	1
4.64107322692871	Heat shock	GFP-HDEL HS airy mv 10_Airyscan Processing	1	1
4.66000843048096	Heat shock	GFP-HDEL HS airy mv 10_Airyscan Processing	1	1
4.36040830612183	Heat shock	GFP-HDEL HS airy mv 10_Airyscan Processing	1	1
4.51339197158813	Heat shock	GFP-HDEL HS airy mv 10_Airyscan Processing	1	1
4.51745748519897	Heat shock	GFP-HDEL HS airy mv 10_Airyscan Processing	1	1
3.57712602615356	Heat shock	GFP-HDEL HS airy mv 10_Airyscan Processing	1	1
2.38601493835449	Heat shock	GFP-HDEL HS airy mv 10_Airyscan Processing	1	1
4.53885078430176	Heat shock	GFP-HDEL HS airy mv 10_Airyscan Processing	1	1
4.28761529922485	Heat shock	GFP-HDEL HS airy mv 10_Airyscan Processing	1	1
4.14613914489746	Heat shock	GFP-HDEL HS airy mv 10_Airyscan Processing	1	1
4.19722938537598	Heat shock	GFP-HDEL HS airy mv 10_Airyscan Processing	1	1
4.40312957763672	Heat shock	GFP-HDEL HS airy mv 10_Airyscan Processing	1	1
3.68299841880798	Heat shock	GFP-HDEL HS airy mv 10_Airyscan Processing	1	1
4.17172861099243	Heat shock	GFP-HDEL HS airy mv 10_Airyscan Processing	1	1
4.48204946517944	Heat shock	GFP-HDEL HS airy mv 10_Airyscan Processing	1	1
2.96672940254211	Heat shock	GFP-HDEL HS airy mv 10_Airyscan Processing	1	1
4.45204544067383	Heat shock	GFP-HDEL HS airy mv 10_Airyscan Processing	1	1
4.37250661849976	Heat shock	GFP-HDEL HS airy mv 10_Airyscan Processing	1	1
4.66351556777954	Heat shock	GFP-HDEL HS airy mv 10_Airyscan Processing	1	1
1.05528450012207	Heat shock	GFP-HDEL HS airy mv 10_Airyscan Processing	1	1
4.40570974349976	Heat shock	GFP-HDEL HS airy mv 10_Airyscan Processing	1	1
3.68251848220825	Heat shock	GFP-HDEL HS airy mv 10_Airyscan Processing	1	1
2.38662004470825	Heat shock	GFP-HDEL HS airy mv 10_Airyscan Processing	1	1
0.450103521347046	Heat shock	GFP-HDEL HS airy mv 10_Airyscan Processing	1	1
3.18628430366516	Heat shock	GFP-HDEL HS airy mv 10_Airyscan Processing	1	1
1.40668177604675	Heat shock	GFP-HDEL HS airy mv 10_Airyscan Processing	1	1
4.62301635742188	Heat shock	GFP-HDEL HS airy mv 10_Airyscan Processing	1	1
4.14888429641724	Heat shock	GFP-HDEL HS airy mv 10_Airyscan Processing	1	1
3.8820812702179	Heat shock	GFP-HDEL HS airy mv 10_Airyscan Processing	1	1
4.56810808181763	Heat shock	GFP-HDEL HS airy mv 10_Airyscan Processing	1	1
4.78049325942993	Heat shock	GFP-HDEL HS airy mv 10_Airyscan Processing	1	1
3.26239252090454	Heat shock	GFP-HDEL HS airy mv 10_Airyscan Processing	1	1
1.66888689994812	Heat shock	GFP-HDEL HS airy mv 10_Airyscan Processing	1	1
4.35159063339233	Heat shock	GFP-HDEL HS airy mv 10_Airyscan Processing	1	1
3.95861411094666	Heat shock	GFP-HDEL HS airy mv 10_Airyscan Processing	1	1
4.40621709823608	Heat shock	GFP-HDEL HS airy mv 10_Airyscan Processing	1	1
1.03983795642853	Heat shock	GFP-HDEL HS airy mv 10_Airyscan Processing	1	1
3.92149424552917	Heat shock	GFP-HDEL HS airy mv 10_Airyscan Processing	1	1
4.21645259857178	Heat shock	GFP-HDEL HS airy mv 10_Airyscan Processing	1	1
1.201247215271	Heat shock	GFP-HDEL HS airy mv 10_Airyscan Processing	1	1
3.88257503509521	Heat shock	GFP-HDEL HS airy mv 10_Airyscan Processing	1	1
4.45879030227661	Heat shock	GFP-HDEL HS airy mv 10_Airyscan Processing	1	1
4.04167652130127	Heat shock	GFP-HDEL HS airy mv 10_Airyscan Processing	1	1
4.20607233047485	Heat shock	GFP-HDEL HS airy mv 10_Airyscan Processing	1	1
4.33841991424561	Heat shock	GFP-HDEL HS airy mv 10_Airyscan Processing	1	1
4.68712186813354	Heat shock	GFP-HDEL HS airy mv 10_Airyscan Processing	1	1
4.31457614898682	Heat shock	GFP-HDEL HS airy mv 10_Airyscan Processing	1	1
4.71899700164795	Heat shock	GFP-HDEL HS airy mv 10_Airyscan Processing	1	1
3.41520571708679	Heat shock	GFP-HDEL HS airy mv 10_Airyscan Processing	1	1
3.77332186698914	Heat shock	GFP-HDEL HS airy mv 10_Airyscan Processing	1	1
4.56957483291626	Heat shock	GFP-HDEL HS airy mv 10_Airyscan Processing	1	1
4.49524211883545	Heat shock	GFP-HDEL HS airy mv 10_Airyscan Processing	1	1
4.85411643981934	Heat shock	GFP-HDEL HS airy mv 10_Airyscan Processing	1	1
4.36287021636963	Heat shock	GFP-HDEL HS airy mv 10_Airyscan Processing	1	1
4.37541770935059	Heat shock	GFP-HDEL HS airy mv 10_Airyscan Processing	1	1
3.41324281692505	Heat shock	GFP-HDEL HS airy mv 10_Airyscan Processing	1	1
4.60128784179688	Heat shock	GFP-HDEL HS airy mv 10_Airyscan Processing	1	1
3.35192704200745	Heat shock	GFP-HDEL HS airy mv 10_Airyscan Processing	1	1
3.39181876182556	Heat shock	GFP-HDEL HS airy mv 10_Airyscan Processing	1	1
4.31683588027954	Heat shock	GFP-HDEL HS airy mv 10_Airyscan Processing	1	1
4.64780569076538	Heat shock	GFP-HDEL HS airy mv 10_Airyscan Processing	1	1
4.09596109390259	Heat shock	GFP-HDEL HS airy mv 10_Airyscan Processing	1	1
4.48293304443359	Heat shock	GFP-HDEL HS airy mv 10_Airyscan Processing	1	1
4.20954132080078	Heat shock	GFP-HDEL HS airy mv 10_Airyscan Processing	1	1
3.93885850906372	Heat shock	GFP-HDEL HS airy mv 10_Airyscan Processing	1	1
3.97311615943909	Heat shock	GFP-HDEL HS airy mv 10_Airyscan Processing	1	1
4.07329511642456	Heat shock	GFP-HDEL HS airy mv 10_Airyscan Processing	1	1
4.45690774917603	Heat shock	GFP-HDEL HS airy mv 10_Airyscan Processing	1	1
2.8410918712616	Heat shock	GFP-HDEL HS airy mv 10_Airyscan Processing	1	1
4.50120449066162	Heat shock	GFP-HDEL HS airy mv 10_Airyscan Processing	1	1
4.32540369033813	Heat shock	GFP-HDEL HS airy mv 10_Airyscan Processing	1	1
4.24450540542603	Heat shock	GFP-HDEL HS airy mv 10_Airyscan Processing	1	1
4.37238740921021	Heat shock	GFP-HDEL HS airy mv 10_Airyscan Processing	1	1
0.872548341751099	Heat shock	GFP-HDEL HS airy mv 10_Airyscan Processing	1	1
2.62702775001526	Heat shock	GFP-HDEL HS airy mv 10_Airyscan Processing	1	1
4.16817760467529	Heat shock	GFP-HDEL HS airy mv 10_Airyscan Processing	1	1
3.98631763458252	Heat shock	GFP-HDEL HS airy mv 10_Airyscan Processing	1	1
4.40172147750854	Heat shock	GFP-HDEL HS airy mv 10_Airyscan Processing	1	1
1.06309926509857	Heat shock	GFP-HDEL HS airy mv 10_Airyscan Processing	1	1
4.13460540771484	Heat shock	GFP-HDEL HS airy mv 10_Airyscan Processing	1	1
4.03731966018677	Heat shock	GFP-HDEL HS airy mv 10_Airyscan Processing	1	1
4.05365562438965	Heat shock	GFP-HDEL HS airy mv 10_Airyscan Processing	1	1
3.9785635471344	Heat shock	GFP-HDEL HS airy mv 10_Airyscan Processing	1	1
3.45498061180115	Heat shock	GFP-HDEL HS airy mv 10_Airyscan Processing	1	1
1.39851534366608	Heat shock	GFP-HDEL HS airy mv 10_Airyscan Processing	1	1
4.29578161239624	Heat shock	GFP-HDEL HS airy mv 10_Airyscan Processing	1	1
3.74624872207642	Heat shock	GFP-HDEL HS airy mv 10_Airyscan Processing	1	1
4.78136682510376	Heat shock	GFP-HDEL HS airy mv 10_Airyscan Processing	1	1
3.62364077568054	Heat shock	GFP-HDEL HS airy mv 10_Airyscan Processing	1	1
1.2497330904007	Heat shock	GFP-HDEL HS airy mv 10_Airyscan Processing	1	1
4.15526008605957	Heat shock	GFP-HDEL HS airy mv 10_Airyscan Processing	1	1
4.33960437774658	Heat shock	GFP-HDEL HS airy mv 10_Airyscan Processing	1	1
4.13727235794067	Heat shock	GFP-HDEL HS airy mv 10_Airyscan Processing	1	1
4.17091608047485	Heat shock	GFP-HDEL HS airy mv 10_Airyscan Processing	1	1
4.49402713775635	Heat shock	GFP-HDEL HS airy mv 10_Airyscan Processing	1	1
4.616295337677	Heat shock	GFP-HDEL HS airy mv 10_Airyscan Processing	1	1
4.24538469314575	Heat shock	GFP-HDEL HS airy mv 10_Airyscan Processing	1	1
4.83054828643799	Heat shock	GFP-HDEL HS airy mv 10_Airyscan Processing	1	1
1.80048620700836	Heat shock	GFP-HDEL HS airy mv 10_Airyscan Processing	1	1
4.55742168426514	Heat shock	GFP-HDEL HS airy mv 10_Airyscan Processing	1	1
3.20243620872498	Heat shock	GFP-HDEL HS airy mv 10_Airyscan Processing	1	1
3.78543710708618	Heat shock	GFP-HDEL HS airy mv 10_Airyscan Processing	1	1
4.63807439804077	Heat shock	GFP-HDEL HS airy mv 10_Airyscan Processing	1	1
4.87313318252563	Heat shock	GFP-HDEL HS airy mv 10_Airyscan Processing	1	1
4.35206651687622	Heat shock	GFP-HDEL HS airy mv 10_Airyscan Processing	1	1
4.29747486114502	Heat shock	GFP-HDEL HS airy mv 10_Airyscan Processing	1	1
3.83270025253296	Heat shock	GFP-HDEL HS airy mv 10_Airyscan Processing	1	1
4.55363082885742	Heat shock	GFP-HDEL HS airy mv 10_Airyscan Processing	1	1
4.55626487731934	Heat shock	GFP-HDEL HS airy mv 10_Airyscan Processing	1	1
4.42602634429932	Heat shock	GFP-HDEL HS airy mv 10_Airyscan Processing	1	1
4.469313621521	Heat shock	GFP-HDEL HS airy mv 10_Airyscan Processing	1	1
4.17101144790649	Heat shock	GFP-HDEL HS airy mv 10_Airyscan Processing	1	1
4.10271263122559	Heat shock	GFP-HDEL HS airy mv 10_Airyscan Processing	1	1
4.76883029937744	Heat shock	GFP-HDEL HS airy mv 10_Airyscan Processing	1	1
3.74325346946716	Heat shock	GFP-HDEL HS airy mv 10_Airyscan Processing	1	1
4.15717744827271	Heat shock	GFP-HDEL HS airy mv 10_Airyscan Processing	1	1
4.67541933059692	Heat shock	GFP-HDEL HS airy mv 10_Airyscan Processing	1	1
4.2320294380188	Heat shock	GFP-HDEL HS airy mv 10_Airyscan Processing	1	1
4.59408521652222	Heat shock	GFP-HDEL HS airy mv 10_Airyscan Processing	1	1
1.19502127170563	Heat shock	GFP-HDEL HS airy mv 10_Airyscan Processing	1	1
4.63537454605103	Heat shock	GFP-HDEL HS airy mv 10_Airyscan Processing	1	1
1.58966934680939	Heat shock	GFP-HDEL HS airy mv 10_Airyscan Processing	1	1
4.45538282394409	Heat shock	GFP-HDEL HS airy mv 10_Airyscan Processing	1	1
3.75851440429688	Heat shock	GFP-HDEL HS airy mv 10_Airyscan Processing	1	1
2.81060290336609	Heat shock	GFP-HDEL HS airy mv 10_Airyscan Processing	1	1
1.03607392311096	Heat shock	GFP-HDEL HS airy mv 10_Airyscan Processing	1	1
4.53708219528198	Heat shock	GFP-HDEL HS airy mv 10_Airyscan Processing	1	1
3.84179401397705	Heat shock	GFP-HDEL HS airy mv 10_Airyscan Processing	1	1
0.387965708971024	Heat shock	GFP-HDEL HS airy mv 10_Airyscan Processing	1	1
3.7056245803833	Heat shock	GFP-HDEL HS airy mv 10_Airyscan Processing	1	1
4.46351432800293	Heat shock	GFP-HDEL HS airy mv 10_Airyscan Processing	1	1
4.41690158843994	Heat shock	GFP-HDEL HS airy mv 10_Airyscan Processing	1	1
4.02138376235962	Heat shock	GFP-HDEL HS airy mv 10_Airyscan Processing	1	1
3.34526181221008	Heat shock	GFP-HDEL HS airy mv 10_Airyscan Processing	1	1
3.67502212524414	Heat shock	GFP-HDEL HS airy mv 10_Airyscan Processing	1	1
1.64220118522644	Heat shock	GFP-HDEL HS airy mv 10_Airyscan Processing	1	1
3.72122883796692	Heat shock	GFP-HDEL HS airy mv 10_Airyscan Processing	1	1
4.07324409484863	Heat shock	GFP-HDEL HS airy mv 10_Airyscan Processing	1	1
4.28006601333618	Heat shock	GFP-HDEL HS airy mv 10_Airyscan Processing	1	1
4.46162414550781	Heat shock	GFP-HDEL HS airy mv 10_Airyscan Processing	1	1
4.50999879837036	Heat shock	GFP-HDEL HS airy mv 10_Airyscan Processing	1	1
3.91942095756531	Heat shock	GFP-HDEL HS airy mv 10_Airyscan Processing	1	1
4.57392978668213	Heat shock	GFP-HDEL HS airy mv 10_Airyscan Processing	1	1
1.47571492195129	Heat shock	GFP-HDEL HS airy mv 10_Airyscan Processing	1	1
3.11239457130432	Heat shock	GFP-HDEL HS airy mv 10_Airyscan Processing	1	1
4.70881986618042	Heat shock	GFP-HDEL HS airy mv 10_Airyscan Processing	1	1
3.90784645080566	Heat shock	GFP-HDEL HS airy mv 10_Airyscan Processing	1	1
4.63031387329102	Heat shock	GFP-HDEL HS airy mv 10_Airyscan Processing	1	1
4.76161909103394	Heat shock	GFP-HDEL HS airy mv 10_Airyscan Processing	1	1
4.33128118515015	Heat shock	GFP-HDEL HS airy mv 10_Airyscan Processing	1	1
4.50161838531494	Heat shock	GFP-HDEL HS airy mv 10_Airyscan Processing	1	1
0.800885796546936	Heat shock	GFP-HDEL HS airy mv 10_Airyscan Processing	1	1
3.55353736877441	Heat shock	GFP-HDEL HS airy mv 10_Airyscan Processing	1	1
4.51903200149536	Heat shock	GFP-HDEL HS airy mv 10_Airyscan Processing	1	1
4.58274555206299	Heat shock	GFP-HDEL HS airy mv 10_Airyscan Processing	1	1
4.37467765808105	Heat shock	GFP-HDEL HS airy mv 10_Airyscan Processing	1	1
3.10924673080444	Heat shock	GFP-HDEL HS airy mv 10_Airyscan Processing	1	1
4.23384237289429	Heat shock	GFP-HDEL HS airy mv 10_Airyscan Processing	1	1
1.84157729148865	Heat shock	GFP-HDEL HS airy mv 10_Airyscan Processing	1	1
4.35651063919067	Heat shock	GFP-HDEL HS airy mv 10_Airyscan Processing	1	1
4.67414999008179	Heat shock	GFP-HDEL HS airy mv 10_Airyscan Processing	1	1
3.90604043006897	Heat shock	GFP-HDEL HS airy mv 10_Airyscan Processing	1	1
4.0067400932312	Heat shock	GFP-HDEL HS airy mv 10_Airyscan Processing	1	1
4.13875341415405	Heat shock	GFP-HDEL HS airy mv 10_Airyscan Processing	1	1
4.24693489074707	Heat shock	GFP-HDEL HS airy mv 10_Airyscan Processing	1	1
3.41720247268677	Heat shock	GFP-HDEL HS airy mv 10_Airyscan Processing	1	1
4.73364019393921	Heat shock	GFP-HDEL HS airy mv 10_Airyscan Processing	1	1
4.40410995483398	Heat shock	GFP-HDEL HS airy mv 10_Airyscan Processing	1	1
4.20246410369873	Heat shock	GFP-HDEL HS airy mv 10_Airyscan Processing	1	1
3.34006786346436	Heat shock	GFP-HDEL HS airy mv 10_Airyscan Processing	1	1
0.817625880241394	Heat shock	GFP-HDEL HS airy mv 10_Airyscan Processing	1	1
4.27469253540039	Heat shock	GFP-HDEL HS airy mv 10_Airyscan Processing	1	1
4.45421028137207	Heat shock	GFP-HDEL HS airy mv 10_Airyscan Processing	1	1
1.38431990146637	Heat shock	GFP-HDEL HS airy mv 10_Airyscan Processing	1	1
1.62015736103058	Heat shock	GFP-HDEL HS airy mv 10_Airyscan Processing	1	1
3.69730043411255	Heat shock	GFP-HDEL HS airy mv 10_Airyscan Processing	1	1
3.72539854049683	Heat shock	GFP-HDEL HS airy mv 10_Airyscan Processing	1	1
1.35188567638397	Heat shock	GFP-HDEL HS airy mv 10_Airyscan Processing	1	1
4.48320579528809	Heat shock	GFP-HDEL HS airy mv 10_Airyscan Processing	1	1
3.8246853351593	Heat shock	GFP-HDEL HS airy mv 10_Airyscan Processing	1	1
0	Heat shock	GFP-HDEL HS airy mv 10_Airyscan Processing	1	1
4.42346811294556	Heat shock	GFP-HDEL HS airy mv 10_Airyscan Processing	1	1
4.5077862739563	Heat shock	GFP-HDEL HS airy mv 10_Airyscan Processing	1	1
3.68467450141907	Heat shock	GFP-HDEL HS airy mv 10_Airyscan Processing	1	1
1.4032598733902	Heat shock	GFP-HDEL HS airy mv 10_Airyscan Processing	1	1
4.03834390640259	Heat shock	GFP-HDEL HS airy mv 10_Airyscan Processing	1	1
4.28994989395142	Heat shock	GFP-HDEL HS airy mv 10_Airyscan Processing	1	1
1.58397233486176	Heat shock	GFP-HDEL HS airy mv 10_Airyscan Processing	1	1
0.592565059661865	Heat shock	GFP-HDEL HS airy mv 10_Airyscan Processing	1	1
4.66769313812256	Heat shock	GFP-HDEL HS airy mv 10_Airyscan Processing	1	1
4.08073043823242	Heat shock	GFP-HDEL HS airy mv 10_Airyscan Processing	1	1
3.78671646118164	Heat shock	GFP-HDEL HS airy mv 10_Airyscan Processing	1	1
4.51325511932373	Heat shock	GFP-HDEL HS airy mv 10_Airyscan Processing	1	1
4.11453628540039	Heat shock	GFP-HDEL HS airy mv 10_Airyscan Processing	1	1
4.49367094039917	Heat shock	GFP-HDEL HS airy mv 10_Airyscan Processing	1	1
4.90322589874268	Heat shock	GFP-HDEL HS airy mv 10_Airyscan Processing	1	1
3.79989099502563	Heat shock	GFP-HDEL HS airy mv 10_Airyscan Processing	1	1
4.7596321105957	Heat shock	GFP-HDEL HS airy mv 10_Airyscan Processing	1	1
4.61272478103638	Heat shock	GFP-HDEL HS airy mv 10_Airyscan Processing	1	1
3.10691404342651	Heat shock	GFP-HDEL HS airy mv 10_Airyscan Processing	1	1
3.3106689453125	Heat shock	GFP-HDEL HS airy mv 10_Airyscan Processing	1	1
4.20826959609985	Heat shock	GFP-HDEL HS airy mv 10_Airyscan Processing	1	1
4.58646106719971	Heat shock	GFP-HDEL HS airy mv 10_Airyscan Processing	1	1
4.70330619812012	Heat shock	GFP-HDEL HS airy mv 10_Airyscan Processing	1	1
4.30729675292969	Heat shock	GFP-HDEL HS airy mv 10_Airyscan Processing	1	1
4.40316009521484	Heat shock	GFP-HDEL HS airy mv 10_Airyscan Processing	1	1
0.382606834173203	Heat shock	GFP-HDEL HS airy mv 10_Airyscan Processing	1	1
3.87943983078003	Heat shock	GFP-HDEL HS airy mv 10_Airyscan Processing	1	1
4.61554908752441	Heat shock	GFP-HDEL HS airy mv 10_Airyscan Processing	1	1
4.61948871612549	Heat shock	GFP-HDEL HS airy mv 10_Airyscan Processing	1	1
3.12579846382141	Heat shock	GFP-HDEL HS airy mv 10_Airyscan Processing	1	1
4.33374309539795	Heat shock	GFP-HDEL HS airy mv 10_Airyscan Processing	1	1
2.58392667770386	Heat shock	GFP-HDEL HS airy mv 10_Airyscan Processing	1	1
4.68216466903687	Heat shock	GFP-HDEL HS airy mv 10_Airyscan Processing	1	1
3.73326754570007	Heat shock	GFP-HDEL HS airy mv 10_Airyscan Processing	1	1
3.79439949989319	Heat shock	GFP-HDEL HS airy mv 10_Airyscan Processing	1	1
3.50291728973389	Heat shock	GFP-HDEL HS airy mv 10_Airyscan Processing	1	1
3.90747475624084	Heat shock	GFP-HDEL HS airy mv 10_Airyscan Processing	1	1
4.15881490707397	Heat shock	GFP-HDEL HS airy mv 10_Airyscan Processing	1	1
3.66264772415161	Heat shock	GFP-HDEL HS airy mv 10_Airyscan Processing	1	1
4.8343825340271	Heat shock	GFP-HDEL HS airy mv 10_Airyscan Processing	1	1
3.97638607025146	Heat shock	GFP-HDEL HS airy mv 10_Airyscan Processing	1	1
4.62630605697632	Heat shock	GFP-HDEL HS airy mv 10_Airyscan Processing	1	1
3.79672837257385	Heat shock	GFP-HDEL HS airy mv 10_Airyscan Processing	1	1
4.01043128967285	Heat shock	GFP-HDEL HS airy mv 10_Airyscan Processing	1	1
4.14391422271729	Heat shock	GFP-HDEL HS airy mv 10_Airyscan Processing	1	1
4.46334457397461	Heat shock	GFP-HDEL HS airy mv 10_Airyscan Processing	1	1
3.60678601264954	Heat shock	GFP-HDEL HS airy mv 10_Airyscan Processing	1	1
4.12444591522217	Heat shock	GFP-HDEL HS airy mv 10_Airyscan Processing	1	1
1.56376039981842	Heat shock	GFP-HDEL HS airy mv 10_Airyscan Processing	1	1
4.47301244735718	Heat shock	GFP-HDEL HS airy mv 10_Airyscan Processing	1	1
4.55776071548462	Heat shock	GFP-HDEL HS airy mv 10_Airyscan Processing	1	1
4.26040315628052	Heat shock	GFP-HDEL HS airy mv 10_Airyscan Processing	1	1
4.45419883728027	Heat shock	GFP-HDEL HS airy mv 10_Airyscan Processing	1	1
4.46985054016113	Heat shock	GFP-HDEL HS airy mv 10_Airyscan Processing	1	1
4.36128711700439	Heat shock	GFP-HDEL HS airy mv 10_Airyscan Processing	1	1
3.0169529914856	Heat shock	GFP-HDEL HS airy mv 10_Airyscan Processing	1	1
1.94928431510925	Heat shock	GFP-HDEL HS airy mv 10_Airyscan Processing	1	1
3.42294216156006	Heat shock	GFP-HDEL HS airy mv 10_Airyscan Processing	1	1
4.08620643615723	Heat shock	GFP-HDEL HS airy mv 10_Airyscan Processing	1	1
3.20897459983826	Heat shock	GFP-HDEL HS airy mv 10_Airyscan Processing	1	1
1.17811107635498	Heat shock	GFP-HDEL HS airy mv 10_Airyscan Processing	1	1
3.9934229850769	Heat shock	GFP-HDEL HS airy mv 10_Airyscan Processing	1	1
4.23892545700073	Heat shock	GFP-HDEL HS airy mv 10_Airyscan Processing	1	1
1.28170049190521	Heat shock	GFP-HDEL HS airy mv 10_Airyscan Processing	1	1
4.58347940444946	Heat shock	GFP-HDEL HS airy mv 10_Airyscan Processing	1	1
4.00548648834229	Heat shock	GFP-HDEL HS airy mv 10_Airyscan Processing	1	1
4.31486845016479	Heat shock	GFP-HDEL HS airy mv 10_Airyscan Processing	1	1
4.61533498764038	Heat shock	GFP-HDEL HS airy mv 10_Airyscan Processing	1	1
3.93713927268982	Heat shock	GFP-HDEL HS airy mv 10_Airyscan Processing	1	1
4.64651918411255	Heat shock	GFP-HDEL HS airy mv 10_Airyscan Processing	1	1
3.38126301765442	Heat shock	GFP-HDEL HS airy mv 10_Airyscan Processing	1	1
4.63339710235596	Heat shock	GFP-HDEL HS airy mv 10_Airyscan Processing	1	1
4.57537841796875	Heat shock	GFP-HDEL HS airy mv 10_Airyscan Processing	1	1
3.7807195186615	Heat shock	GFP-HDEL HS airy mv 10_Airyscan Processing	1	1
4.14408874511719	Heat shock	GFP-HDEL HS airy mv 10_Airyscan Processing	1	1
4.77623796463013	Heat shock	GFP-HDEL HS airy mv 10_Airyscan Processing	1	1
4.2390284538269	Heat shock	GFP-HDEL HS airy mv 10_Airyscan Processing	1	1
4.16201066970825	Heat shock	GFP-HDEL HS airy mv 10_Airyscan Processing	1	1
4.2356743812561	Heat shock	GFP-HDEL HS airy mv 10_Airyscan Processing	1	1
4.0692458152771	Heat shock	GFP-HDEL HS airy mv 10_Airyscan Processing	1	1
4.5779185295105	Heat shock	GFP-HDEL HS airy mv 10_Airyscan Processing	1	1
4.48600149154663	Heat shock	GFP-HDEL HS airy mv 10_Airyscan Processing	1	1
3.09683203697205	Heat shock	GFP-HDEL HS airy mv 10_Airyscan Processing	1	1
2.42571926116943	Heat shock	GFP-HDEL HS airy mv 10_Airyscan Processing	1	1
4.71371459960938	Heat shock	GFP-HDEL HS airy mv 10_Airyscan Processing	1	1
4.44596767425537	Heat shock	GFP-HDEL HS airy mv 10_Airyscan Processing	1	1
4.51557731628418	Heat shock	GFP-HDEL HS airy mv 10_Airyscan Processing	1	1
4.00768852233887	Heat shock	GFP-HDEL HS airy mv 10_Airyscan Processing	1	1
3.12669086456299	Heat shock	GFP-HDEL HS airy mv 10_Airyscan Processing	1	1
4.23247480392456	Heat shock	GFP-HDEL HS airy mv 10_Airyscan Processing	1	1
4.09282970428467	Heat shock	GFP-HDEL HS airy mv 10_Airyscan Processing	1	1
4.1401743888855	Heat shock	GFP-HDEL HS airy mv 10_Airyscan Processing	1	1
4.85501575469971	Heat shock	GFP-HDEL HS airy mv 10_Airyscan Processing	1	1
0.321341574192047	Heat shock	GFP-HDEL HS airy mv 10_Airyscan Processing	1	1
4.58600759506226	Heat shock	GFP-HDEL HS airy mv 10_Airyscan Processing	1	1
4.18540287017822	Heat shock	GFP-HDEL HS airy mv 10_Airyscan Processing	1	1
2.66140270233154	Heat shock	GFP-HDEL HS airy mv 10_Airyscan Processing	1	1
4.43638896942139	Heat shock	GFP-HDEL HS airy mv 10_Airyscan Processing	1	1
2.04757976531982	Heat shock	GFP-HDEL HS airy mv 10_Airyscan Processing	1	1
1.60391366481781	Heat shock	GFP-HDEL HS airy mv 10_Airyscan Processing	1	1
4.43627786636353	Heat shock	GFP-HDEL HS airy mv 10_Airyscan Processing	1	1
3.35819411277771	Heat shock	GFP-HDEL HS airy mv 10_Airyscan Processing	1	1
4.19445180892944	Heat shock	GFP-HDEL HS airy mv 10_Airyscan Processing	1	1
1.29239594936371	Heat shock	GFP-HDEL HS airy mv 10_Airyscan Processing	1	1
4.54873466491699	Heat shock	GFP-HDEL HS airy mv 10_Airyscan Processing	1	1
4.03431224822998	Heat shock	GFP-HDEL HS airy mv 10_Airyscan Processing	1	1
4.42291069030762	Heat shock	GFP-HDEL HS airy mv 10_Airyscan Processing	1	1
4.0245156288147	Heat shock	GFP-HDEL HS airy mv 10_Airyscan Processing	1	1
4.60784530639648	Heat shock	GFP-HDEL HS airy mv 10_Airyscan Processing	1	1
3.40767431259155	Heat shock	GFP-HDEL HS airy mv 10_Airyscan Processing	1	1
3.65485620498657	Heat shock	GFP-HDEL HS airy mv 10_Airyscan Processing	1	1
3.91484451293945	Heat shock	GFP-HDEL HS airy mv 10_Airyscan Processing	1	1
1.39339017868042	Heat shock	GFP-HDEL HS airy mv 10_Airyscan Processing	1	1
4.20195055007935	Heat shock	GFP-HDEL HS airy mv 10_Airyscan Processing	1	1
0.68942666053772	Heat shock	GFP-HDEL HS airy mv 10_Airyscan Processing	1	1
4.24150943756104	Heat shock	GFP-HDEL HS airy mv 10_Airyscan Processing	1	1
3.9692714214325	Heat shock	GFP-HDEL HS airy mv 10_Airyscan Processing	1	1
4.25718784332275	Heat shock	GFP-HDEL HS airy mv 10_Airyscan Processing	1	1
4.18161153793335	Heat shock	GFP-HDEL HS airy mv 10_Airyscan Processing	1	1
4.41733026504517	Heat shock	GFP-HDEL HS airy mv 10_Airyscan Processing	1	1
3.45263147354126	Heat shock	GFP-HDEL HS airy mv 10_Airyscan Processing	1	1
4.73139333724976	Heat shock	GFP-HDEL HS airy mv 10_Airyscan Processing	1	1
3.25566983222961	Heat shock	GFP-HDEL HS airy mv 10_Airyscan Processing	1	1
4.3862566947937	Heat shock	GFP-HDEL HS airy mv 10_Airyscan Processing	1	1
2.27016949653625	Heat shock	GFP-HDEL HS airy mv 10_Airyscan Processing	1	1
4.60594272613525	Heat shock	GFP-HDEL HS airy mv 10_Airyscan Processing	1	1
3.50403475761414	Heat shock	GFP-HDEL HS airy mv 10_Airyscan Processing	1	1
3.88800477981567	Heat shock	GFP-HDEL HS airy mv 10_Airyscan Processing	1	1
4.3476676940918	Heat shock	GFP-HDEL HS airy mv 10_Airyscan Processing	1	1
4.63144159317017	Heat shock	GFP-HDEL HS airy mv 10_Airyscan Processing	1	1
3.57313656806946	Heat shock	GFP-HDEL HS airy mv 10_Airyscan Processing	1	1
4.128662109375	Heat shock	GFP-HDEL HS airy mv 10_Airyscan Processing	1	1
0.890345752239227	Heat shock	GFP-HDEL HS airy mv 10_Airyscan Processing	1	1
4.50924253463745	Heat shock	GFP-HDEL HS airy mv 10_Airyscan Processing	1	1
4.68874740600586	Heat shock	GFP-HDEL HS airy mv 10_Airyscan Processing	1	1
4.34085845947266	Heat shock	GFP-HDEL HS airy mv 10_Airyscan Processing	1	1
2.39227080345154	Heat shock	GFP-HDEL HS airy mv 10_Airyscan Processing	1	1
4.51326370239258	Heat shock	GFP-HDEL HS airy mv 10_Airyscan Processing	1	1
4.68223571777344	Heat shock	GFP-HDEL HS airy mv 10_Airyscan Processing	1	1
4.67814540863037	Heat shock	GFP-HDEL HS airy mv 10_Airyscan Processing	1	1
3.73970508575439	Heat shock	GFP-HDEL HS airy mv 10_Airyscan Processing	1	1
3.20082712173462	Heat shock	GFP-HDEL HS airy mv 10_Airyscan Processing	1	1
0.681433081626892	Heat shock	GFP-HDEL HS airy mv 10_Airyscan Processing	1	1
4.55605792999268	Heat shock	GFP-HDEL HS airy mv 10_Airyscan Processing	1	1
4.17308282852173	Heat shock	GFP-HDEL HS airy mv 10_Airyscan Processing	1	1
3.97597718238831	Heat shock	GFP-HDEL HS airy mv 10_Airyscan Processing	1	1
4.21546363830566	Heat shock	GFP-HDEL HS airy mv 10_Airyscan Processing	1	1
4.16945266723633	Heat shock	GFP-HDEL HS airy mv 10_Airyscan Processing	1	1
4.54623985290527	Heat shock	GFP-HDEL HS airy mv 10_Airyscan Processing	1	1
3.94006323814392	Heat shock	GFP-HDEL HS airy mv 10_Airyscan Processing	1	1
3.83143949508667	Heat shock	GFP-HDEL HS airy mv 10_Airyscan Processing	1	1
3.71690344810486	Heat shock	GFP-HDEL HS airy mv 10_Airyscan Processing	1	1
4.56683111190796	Heat shock	GFP-HDEL HS airy mv 10_Airyscan Processing	1	1
4.28243541717529	Heat shock	GFP-HDEL HS airy mv 10_Airyscan Processing	1	1
4.41346502304077	Heat shock	GFP-HDEL HS airy mv 10_Airyscan Processing	1	1
4.29601573944092	Heat shock	GFP-HDEL HS airy mv 10_Airyscan Processing	1	1
3.06507658958435	Heat shock	GFP-HDEL HS airy mv 10_Airyscan Processing	1	1
3.4879584312439	Heat shock	GFP-HDEL HS airy mv 10_Airyscan Processing	1	1
1.22880077362061	Heat shock	GFP-HDEL HS airy mv 10_Airyscan Processing	1	1
4.00318384170532	Heat shock	GFP-HDEL HS airy mv 10_Airyscan Processing	1	1
4.06463575363159	Heat shock	GFP-HDEL HS airy mv 10_Airyscan Processing	1	1
4.63355827331543	Heat shock	GFP-HDEL HS airy mv 10_Airyscan Processing	1	1
0.681765198707581	Heat shock	GFP-HDEL HS airy mv 10_Airyscan Processing	1	1
4.42753076553345	Heat shock	GFP-HDEL HS airy mv 10_Airyscan Processing	1	1
1.00767934322357	Heat shock	GFP-HDEL HS airy mv 10_Airyscan Processing	1	1
4.18460607528687	Heat shock	GFP-HDEL HS airy mv 10_Airyscan Processing	1	1
3.89471101760864	Heat shock	GFP-HDEL HS airy mv 10_Airyscan Processing	1	1
4.28456211090088	Heat shock	GFP-HDEL HS airy mv 10_Airyscan Processing	1	1
4.52358865737915	Heat shock	GFP-HDEL HS airy mv 10_Airyscan Processing	1	1
2.85861468315125	Heat shock	GFP-HDEL HS airy mv 10_Airyscan Processing	1	1
3.63748788833618	Heat shock	GFP-HDEL HS airy mv 10_Airyscan Processing	1	1
4.43192481994629	Heat shock	GFP-HDEL HS airy mv 10_Airyscan Processing	1	1
4.59162950515747	Heat shock	GFP-HDEL HS airy mv 10_Airyscan Processing	1	1
3.32028245925903	Heat shock	GFP-HDEL HS airy mv 10_Airyscan Processing	1	1
3.79516220092773	Heat shock	GFP-HDEL HS airy mv 10_Airyscan Processing	1	1
4.35507249832153	Heat shock	GFP-HDEL HS airy mv 10_Airyscan Processing	1	1
4.63462162017822	Heat shock	GFP-HDEL HS airy mv 10_Airyscan Processing	1	1
3.79880905151367	Heat shock	GFP-HDEL HS airy mv 10_Airyscan Processing	1	1
4.07586669921875	Heat shock	GFP-HDEL HS airy mv 10_Airyscan Processing	1	1
3.98500752449036	Heat shock	GFP-HDEL HS airy mv 10_Airyscan Processing	1	1
4.6749439239502	Heat shock	GFP-HDEL HS airy mv 10_Airyscan Processing	1	1
4.4455828666687	Heat shock	GFP-HDEL HS airy mv 10_Airyscan Processing	1	1
2.33699989318848	Heat shock	GFP-HDEL HS airy mv 10_Airyscan Processing	1	1
4.70920276641846	Heat shock	GFP-HDEL HS airy mv 10_Airyscan Processing	1	1
1.64438557624817	Heat shock	GFP-HDEL HS airy mv 10_Airyscan Processing	1	1
4.45710182189941	Heat shock	GFP-HDEL HS airy mv 10_Airyscan Processing	1	1
4.05166864395142	Heat shock	GFP-HDEL HS airy mv 10_Airyscan Processing	1	1
3.55385112762451	Heat shock	GFP-HDEL HS airy mv 10_Airyscan Processing	1	1
3.20770215988159	Heat shock	GFP-HDEL HS airy mv 10_Airyscan Processing	1	1
4.08755350112915	Heat shock	GFP-HDEL HS airy mv 10_Airyscan Processing	1	1
4.0454478263855	Heat shock	GFP-HDEL HS airy mv 10_Airyscan Processing	1	1
0.770887553691864	Heat shock	GFP-HDEL HS airy mv 10_Airyscan Processing	1	1
3.77019882202148	Heat shock	GFP-HDEL HS airy mv 10_Airyscan Processing	1	1
4.34135818481445	Heat shock	GFP-HDEL HS airy mv 10_Airyscan Processing	1	1
3.4240894317627	Heat shock	GFP-HDEL HS airy mv 10_Airyscan Processing	1	1
4.44556427001953	Heat shock	GFP-HDEL HS airy mv 10_Airyscan Processing	1	1
4.07217597961426	Heat shock	GFP-HDEL HS airy mv 10_Airyscan Processing	1	1
4.72226238250732	Heat shock	GFP-HDEL HS airy mv 10_Airyscan Processing	1	1
4.42000007629395	Heat shock	GFP-HDEL HS airy mv 10_Airyscan Processing	1	1
1.99705851078033	Heat shock	GFP-HDEL HS airy mv 10_Airyscan Processing	1	1
4.31236696243286	Heat shock	GFP-HDEL HS airy mv 10_Airyscan Processing	1	1
3.79013109207153	Heat shock	GFP-HDEL HS airy mv 10_Airyscan Processing	1	1
4.40182781219482	Heat shock	GFP-HDEL HS airy mv 10_Airyscan Processing	1	1
4.46456527709961	Heat shock	GFP-HDEL HS airy mv 10_Airyscan Processing	1	1
4.40186071395874	Heat shock	GFP-HDEL HS airy mv 10_Airyscan Processing	1	1
4.44152593612671	Heat shock	GFP-HDEL HS airy mv 10_Airyscan Processing	1	1
4.60690832138062	Heat shock	GFP-HDEL HS airy mv 10_Airyscan Processing	1	1
4.55008840560913	Heat shock	GFP-HDEL HS airy mv 10_Airyscan Processing	1	1
2.81991386413574	Heat shock	GFP-HDEL HS airy mv 10_Airyscan Processing	1	1
4.27748870849609	Heat shock	GFP-HDEL HS airy mv 10_Airyscan Processing	1	1
4.20340299606323	Heat shock	GFP-HDEL HS airy mv 10_Airyscan Processing	1	1
4.25590515136719	Heat shock	GFP-HDEL HS airy mv 10_Airyscan Processing	1	1
0.678447306156158	Heat shock	GFP-HDEL HS airy mv 10_Airyscan Processing	1	1
4.18864631652832	Heat shock	GFP-HDEL HS airy mv 10_Airyscan Processing	1	1
3.66794228553772	Heat shock	GFP-HDEL HS airy mv 10_Airyscan Processing	1	1
4.62508153915405	Heat shock	GFP-HDEL HS airy mv 10_Airyscan Processing	1	1
4.72611713409424	Heat shock	GFP-HDEL HS airy mv 10_Airyscan Processing	1	1
4.57177782058716	Heat shock	GFP-HDEL HS airy mv 10_Airyscan Processing	1	1
3.06335186958313	Heat shock	GFP-HDEL HS airy mv 10_Airyscan Processing	1	1
4.13006925582886	Heat shock	GFP-HDEL HS airy mv 10_Airyscan Processing	1	1
4.40520095825195	Heat shock	GFP-HDEL HS airy mv 10_Airyscan Processing	1	1
4.63850450515747	Heat shock	GFP-HDEL HS airy mv 10_Airyscan Processing	1	1
3.27619051933289	Heat shock	GFP-HDEL HS airy mv 10_Airyscan Processing	1	1
4.17401170730591	Heat shock	GFP-HDEL HS airy mv 10_Airyscan Processing	1	1
3.88936066627502	Heat shock	GFP-HDEL HS airy mv 10_Airyscan Processing	1	1
4.58454847335815	Heat shock	GFP-HDEL HS airy mv 10_Airyscan Processing	1	1
2.06154584884644	Heat shock	GFP-HDEL HS airy mv 10_Airyscan Processing	1	1
4.36653327941895	Heat shock	GFP-HDEL HS airy mv 10_Airyscan Processing	1	1
4.68689346313477	Heat shock	GFP-HDEL HS airy mv 10_Airyscan Processing	1	1
4.4814076423645	Heat shock	GFP-HDEL HS airy mv 10_Airyscan Processing	1	1
3.3928656578064	Heat shock	GFP-HDEL HS airy mv 10_Airyscan Processing	1	1
4.72226142883301	Heat shock	GFP-HDEL HS airy mv 10_Airyscan Processing	1	1
3.9812695980072	Heat shock	GFP-HDEL HS airy mv 10_Airyscan Processing	1	1
0.448992848396301	Heat shock	GFP-HDEL HS airy mv 10_Airyscan Processing	1	1
3.43538188934326	Heat shock	GFP-HDEL HS airy mv 10_Airyscan Processing	1	1
3.65469598770142	Heat shock	GFP-HDEL HS airy mv 10_Airyscan Processing	1	1
0.608401834964752	Heat shock	GFP-HDEL HS airy mv 10_Airyscan Processing	1	1
3.34077620506287	Heat shock	GFP-HDEL HS airy mv 10_Airyscan Processing	1	1
4.49207162857056	Heat shock	GFP-HDEL HS airy mv 10_Airyscan Processing	1	1
3.84239482879639	Heat shock	GFP-HDEL HS airy mv 10_Airyscan Processing	1	1
4.77446269989014	Heat shock	GFP-HDEL HS airy mv 10_Airyscan Processing	1	1
4.27127361297607	Heat shock	GFP-HDEL HS airy mv 10_Airyscan Processing	1	1
4.42091035842896	Heat shock	GFP-HDEL HS airy mv 10_Airyscan Processing	1	1
0.496578365564346	Heat shock	GFP-HDEL HS airy mv 10_Airyscan Processing	1	1
3.56589508056641	Heat shock	GFP-HDEL HS airy mv 10_Airyscan Processing	1	1
4.53866338729858	Heat shock	GFP-HDEL HS airy mv 10_Airyscan Processing	1	1
4.32875871658325	Heat shock	GFP-HDEL HS airy mv 10_Airyscan Processing	1	1
4.38699674606323	Heat shock	GFP-HDEL HS airy mv 10_Airyscan Processing	1	1
4.53221702575684	Heat shock	GFP-HDEL HS airy mv 10_Airyscan Processing	1	1
4.44706344604492	Heat shock	GFP-HDEL HS airy mv 10_Airyscan Processing	1	1
4.59750413894653	Heat shock	GFP-HDEL HS airy mv 10_Airyscan Processing	1	1
2.67062401771545	Heat shock	GFP-HDEL HS airy mv 10_Airyscan Processing	1	1
4.07463550567627	Heat shock	GFP-HDEL HS airy mv 10_Airyscan Processing	1	1
1.7321138381958	Heat shock	GFP-HDEL HS airy mv 10_Airyscan Processing	1	1
4.45659732818604	Heat shock	GFP-HDEL HS airy mv 10_Airyscan Processing	1	1
0.268363535404205	Heat shock	GFP-HDEL HS airy mv 10_Airyscan Processing	1	1
4.47424793243408	Heat shock	GFP-HDEL HS airy mv 10_Airyscan Processing	1	1
4.62437868118286	Heat shock	GFP-HDEL HS airy mv 10_Airyscan Processing	1	1
4.35372018814087	Heat shock	GFP-HDEL HS airy mv 10_Airyscan Processing	1	1
4.09852075576782	Heat shock	GFP-HDEL HS airy mv 10_Airyscan Processing	1	1
4.38253259658813	Heat shock	GFP-HDEL HS airy mv 10_Airyscan Processing	1	1
3.38682246208191	Heat shock	GFP-HDEL HS airy mv 10_Airyscan Processing	1	1
4.54748296737671	Heat shock	GFP-HDEL HS airy mv 10_Airyscan Processing	1	1
3.526202917099	Heat shock	GFP-HDEL HS airy mv 10_Airyscan Processing	1	1
3.11007738113403	Heat shock	GFP-HDEL HS airy mv 10_Airyscan Processing	1	1
4.58545732498169	Heat shock	GFP-HDEL HS airy mv 10_Airyscan Processing	1	1
3.3426353931427	Heat shock	GFP-HDEL HS airy mv 10_Airyscan Processing	1	1
4.00133848190308	Heat shock	GFP-HDEL HS airy mv 10_Airyscan Processing	1	1
4.10757684707642	Heat shock	GFP-HDEL HS airy mv 10_Airyscan Processing	1	1
4.48177766799927	Heat shock	GFP-HDEL HS airy mv 10_Airyscan Processing	1	1
3.3682017326355	Heat shock	GFP-HDEL HS airy mv 10_Airyscan Processing	1	1
4.3102011680603	Heat shock	GFP-HDEL HS airy mv 10_Airyscan Processing	1	1
0.98717600107193	Heat shock	GFP-HDEL HS airy mv 10_Airyscan Processing	1	1
4.64520835876465	Heat shock	GFP-HDEL HS airy mv 10_Airyscan Processing	1	1
4.64162397384644	Heat shock	GFP-HDEL HS airy mv 10_Airyscan Processing	1	1
4.23633003234863	Heat shock	GFP-HDEL HS airy mv 10_Airyscan Processing	1	1
2.201327085495	Heat shock	GFP-HDEL HS airy mv 10_Airyscan Processing	1	1
4.56434011459351	Heat shock	GFP-HDEL HS airy mv 10_Airyscan Processing	1	1
4.62760543823242	Heat shock	GFP-HDEL HS airy mv 10_Airyscan Processing	1	1
4.62682580947876	Heat shock	GFP-HDEL HS airy mv 10_Airyscan Processing	1	1
3.52833151817322	Heat shock	GFP-HDEL HS airy mv 10_Airyscan Processing	1	1
4.33957958221436	Heat shock	GFP-HDEL HS airy mv 10_Airyscan Processing	1	1
3.90074062347412	Heat shock	GFP-HDEL HS airy mv 10_Airyscan Processing	1	1
0.354733377695084	Heat shock	GFP-HDEL HS airy mv 10_Airyscan Processing	1	1
3.22375583648682	Heat shock	GFP-HDEL HS airy mv 10_Airyscan Processing	1	1
4.0043511390686	Heat shock	GFP-HDEL HS airy mv 10_Airyscan Processing	1	1
0.630147576332092	Heat shock	GFP-HDEL HS airy mv 10_Airyscan Processing	1	1
4.48190450668335	Heat shock	GFP-HDEL HS airy mv 10_Airyscan Processing	1	1
3.10007381439209	Heat shock	GFP-HDEL HS airy mv 10_Airyscan Processing	1	1
2.34715628623962	Heat shock	GFP-HDEL HS airy mv 10_Airyscan Processing	1	1
0	Heat shock	GFP-HDEL HS airy mv 10_Airyscan Processing	1	1
1.55523800849915	Heat shock	GFP-HDEL HS airy mv 10_Airyscan Processing	1	1
3.92289328575134	Heat shock	GFP-HDEL HS airy mv 10_Airyscan Processing	1	1
0.111105971038342	Heat shock	GFP-HDEL HS airy mv 10_Airyscan Processing	1	1
4.66426467895508	Heat shock	GFP-HDEL HS airy mv 10_Airyscan Processing	1	1
4.67131090164185	Heat shock	GFP-HDEL HS airy mv 10_Airyscan Processing	1	1
1.3047833442688	Heat shock	GFP-HDEL HS airy mv 10_Airyscan Processing	1	1
4.18080711364746	Heat shock	GFP-HDEL HS airy mv 10_Airyscan Processing	1	1
3.52745652198792	Heat shock	GFP-HDEL HS airy mv 10_Airyscan Processing	1	1
4.50195741653442	Heat shock	GFP-HDEL HS airy mv 10_Airyscan Processing	1	1
4.36932754516602	Heat shock	GFP-HDEL HS airy mv 10_Airyscan Processing	1	1
4.43933820724487	Heat shock	GFP-HDEL HS airy mv 10_Airyscan Processing	1	1
4.48166608810425	Heat shock	GFP-HDEL HS airy mv 10_Airyscan Processing	1	1
4.39551305770874	Heat shock	GFP-HDEL HS airy mv 10_Airyscan Processing	1	1
4.52984857559204	Heat shock	GFP-HDEL HS airy mv 10_Airyscan Processing	1	1
3.2677788734436	Heat shock	GFP-HDEL HS airy mv 10_Airyscan Processing	1	1
4.01403284072876	Heat shock	GFP-HDEL HS airy mv 10_Airyscan Processing	1	1
1.56972813606262	Heat shock	GFP-HDEL HS airy mv 10_Airyscan Processing	1	1
4.46149921417236	Heat shock	GFP-HDEL HS airy mv 10_Airyscan Processing	1	1
4.40346765518188	Heat shock	GFP-HDEL HS airy mv 10_Airyscan Processing	1	1
4.33399724960327	Heat shock	GFP-HDEL HS airy mv 10_Airyscan Processing	1	1
4.04319953918457	Heat shock	GFP-HDEL HS airy mv 10_Airyscan Processing	1	1
4.37271070480347	Heat shock	GFP-HDEL HS airy mv 10_Airyscan Processing	1	1
3.60857796669006	Heat shock	GFP-HDEL HS airy mv 10_Airyscan Processing	1	1
4.6500506401062	Heat shock	GFP-HDEL HS airy mv 10_Airyscan Processing	1	1
2.65809965133667	Heat shock	GFP-HDEL HS airy mv 10_Airyscan Processing	1	1
3.99736523628235	Heat shock	GFP-HDEL HS airy mv 10_Airyscan Processing	1	1
4.00149440765381	Heat shock	GFP-HDEL HS airy mv 10_Airyscan Processing	1	1
4.43692064285278	Heat shock	GFP-HDEL HS airy mv 10_Airyscan Processing	1	1
3.9194438457489	Heat shock	GFP-HDEL HS airy mv 10_Airyscan Processing	1	1
4.24568033218384	Heat shock	GFP-HDEL HS airy mv 10_Airyscan Processing	1	1
3.97306680679321	Heat shock	GFP-HDEL HS airy mv 10_Airyscan Processing	1	1
4.66881132125854	Heat shock	GFP-HDEL HS airy mv 10_Airyscan Processing	1	1
3.55313348770142	Heat shock	GFP-HDEL HS airy mv 10_Airyscan Processing	1	1
4.62383937835693	Heat shock	GFP-HDEL HS airy mv 10_Airyscan Processing	1	1
3.61339616775513	Heat shock	GFP-HDEL HS airy mv 10_Airyscan Processing	1	1
0.683846592903137	Heat shock	GFP-HDEL HS airy mv 10_Airyscan Processing	1	1
4.3795485496521	Heat shock	GFP-HDEL HS airy mv 10_Airyscan Processing	1	1
4.60525560379028	Heat shock	GFP-HDEL HS airy mv 10_Airyscan Processing	1	1
4.53142690658569	Heat shock	GFP-HDEL HS airy mv 10_Airyscan Processing	1	1
1.98285126686096	Heat shock	GFP-HDEL HS airy mv 10_Airyscan Processing	1	1
4.07073640823364	Heat shock	GFP-HDEL HS airy mv 10_Airyscan Processing	1	1
4.5459418296814	Heat shock	GFP-HDEL HS airy mv 10_Airyscan Processing	1	1
3.92692160606384	Heat shock	GFP-HDEL HS airy mv 10_Airyscan Processing	1	1
3.11739182472229	Heat shock	GFP-HDEL HS airy mv 10_Airyscan Processing	1	1
4.20307779312134	Heat shock	GFP-HDEL HS airy mv 10_Airyscan Processing	1	1
4.38016223907471	Heat shock	GFP-HDEL HS airy mv 10_Airyscan Processing	1	1
0	Heat shock	GFP-HDEL HS airy mv 10_Airyscan Processing	1	1
3.71425223350525	Heat shock	GFP-HDEL HS airy mv 10_Airyscan Processing	1	1
3.78174924850464	Heat shock	GFP-HDEL HS airy mv 10_Airyscan Processing	1	1
3.11214661598206	Heat shock	GFP-HDEL HS airy mv 10_Airyscan Processing	1	1
4.42903566360474	Heat shock	GFP-HDEL HS airy mv 10_Airyscan Processing	1	1
4.49736499786377	Heat shock	GFP-HDEL HS airy mv 10_Airyscan Processing	1	1
4.75167608261108	Heat shock	GFP-HDEL HS airy mv 10_Airyscan Processing	1	1
1.68571209907532	Heat shock	GFP-HDEL HS airy mv 10_Airyscan Processing	1	1
4.45556735992432	Heat shock	GFP-HDEL HS airy mv 10_Airyscan Processing	1	1
4.6646728515625	Heat shock	GFP-HDEL HS airy mv 10_Airyscan Processing	1	1
3.3652925491333	Heat shock	GFP-HDEL HS airy mv 10_Airyscan Processing	1	1
3.26013898849487	Heat shock	GFP-HDEL HS airy mv 10_Airyscan Processing	1	1
4.18096828460693	Heat shock	GFP-HDEL HS airy mv 10_Airyscan Processing	1	1
4.47749757766724	Heat shock	GFP-HDEL HS airy mv 10_Airyscan Processing	1	1
4.10105180740356	Heat shock	GFP-HDEL HS airy mv 10_Airyscan Processing	1	1
4.49105596542358	Heat shock	GFP-HDEL HS airy mv 10_Airyscan Processing	1	1
4.46883010864258	Heat shock	GFP-HDEL HS airy mv 10_Airyscan Processing	1	1
4.49310636520386	Heat shock	GFP-HDEL HS airy mv 10_Airyscan Processing	1	1
4.05269861221313	Heat shock	GFP-HDEL HS airy mv 10_Airyscan Processing	1	1
4.12078237533569	Heat shock	GFP-HDEL HS airy mv 10_Airyscan Processing	1	1
4.02072048187256	Heat shock	GFP-HDEL HS airy mv 10_Airyscan Processing	1	1
4.38274240493774	Heat shock	GFP-HDEL HS airy mv 10_Airyscan Processing	1	1
4.10452938079834	Heat shock	GFP-HDEL HS airy mv 10_Airyscan Processing	1	1
4.47198295593262	Heat shock	GFP-HDEL HS airy mv 10_Airyscan Processing	1	1
4.02200317382813	Heat shock	GFP-HDEL HS airy mv 10_Airyscan Processing	1	1
4.04550075531006	Heat shock	GFP-HDEL HS airy mv 10_Airyscan Processing	1	1
4.60505867004395	Heat shock	GFP-HDEL HS airy mv 10_Airyscan Processing	1	1
2.89302444458008	Heat shock	GFP-HDEL HS airy mv 10_Airyscan Processing	1	1
4.83641290664673	Heat shock	GFP-HDEL HS airy mv 10_Airyscan Processing	1	1
2.19015526771545	Heat shock	GFP-HDEL HS airy mv 10_Airyscan Processing	1	1
3.44889235496521	Heat shock	GFP-HDEL HS airy mv 10_Airyscan Processing	1	1
3.72434973716736	Heat shock	GFP-HDEL HS airy mv 10_Airyscan Processing	1	1
4.46924543380737	Heat shock	GFP-HDEL HS airy mv 10_Airyscan Processing	1	1
3.57689929008484	Heat shock	GFP-HDEL HS airy mv 10_Airyscan Processing	1	1
4.20814752578735	Heat shock	GFP-HDEL HS airy mv 10_Airyscan Processing	1	1
3.64248323440552	Heat shock	GFP-HDEL HS airy mv 10_Airyscan Processing	1	1
4.69802474975586	Heat shock	GFP-HDEL HS airy mv 10_Airyscan Processing	1	1
3.64793968200684	Heat shock	GFP-HDEL HS airy mv 10_Airyscan Processing	1	1
4.66681098937988	Heat shock	GFP-HDEL HS airy mv 10_Airyscan Processing	1	1
3.732745885849	Heat shock	GFP-HDEL HS airy mv 10_Airyscan Processing	1	1
4.63934326171875	Heat shock	GFP-HDEL HS airy mv 10_Airyscan Processing	1	1
4.58159685134888	Heat shock	GFP-HDEL HS airy mv 10_Airyscan Processing	1	1
1.73269975185394	Heat shock	GFP-HDEL HS airy mv 10_Airyscan Processing	1	1
4.44848775863647	Heat shock	GFP-HDEL HS airy mv 10_Airyscan Processing	1	1
4.56076145172119	Heat shock	GFP-HDEL HS airy mv 10_Airyscan Processing	1	1
4.62907886505127	Heat shock	GFP-HDEL HS airy mv 10_Airyscan Processing	1	1
2.93818020820618	Heat shock	GFP-HDEL HS airy mv 10_Airyscan Processing	1	1
3.88107776641846	Heat shock	GFP-HDEL HS airy mv 10_Airyscan Processing	1	1
3.78118348121643	Heat shock	GFP-HDEL HS airy mv 10_Airyscan Processing	1	1
4.31929445266724	Heat shock	GFP-HDEL HS airy mv 10_Airyscan Processing	1	1
3.75454902648926	Heat shock	GFP-HDEL HS airy mv 10_Airyscan Processing	1	1
3.54300475120544	Heat shock	GFP-HDEL HS airy mv 10_Airyscan Processing	1	1
2.62996411323547	Heat shock	GFP-HDEL HS airy mv 10_Airyscan Processing	1	1
4.42069005966187	Heat shock	GFP-HDEL HS airy mv 10_Airyscan Processing	1	1
4.41905355453491	Heat shock	GFP-HDEL HS airy mv 10_Airyscan Processing	1	1
4.69278860092163	Heat shock	GFP-HDEL HS airy mv 10_Airyscan Processing	1	1
4.34053945541382	Heat shock	GFP-HDEL HS airy mv 10_Airyscan Processing	1	1
1.07345449924469	Heat shock	GFP-HDEL HS airy mv 10_Airyscan Processing	1	1
1.61753439903259	Heat shock	GFP-HDEL HS airy mv 10_Airyscan Processing	1	1
3.59580326080322	Heat shock	GFP-HDEL HS airy mv 10_Airyscan Processing	1	1
3.37235546112061	Heat shock	GFP-HDEL HS airy mv 10_Airyscan Processing	1	1
4.45101022720337	Heat shock	GFP-HDEL HS airy mv 10_Airyscan Processing	1	1
4.26234722137451	Heat shock	GFP-HDEL HS airy mv 10_Airyscan Processing	1	1
3.81100058555603	Heat shock	GFP-HDEL HS airy mv 10_Airyscan Processing	1	1
4.47098398208618	Heat shock	GFP-HDEL HS airy mv 10_Airyscan Processing	1	1
4.37485551834106	Heat shock	GFP-HDEL HS airy mv 10_Airyscan Processing	1	1
4.46371746063232	Heat shock	GFP-HDEL HS airy mv 10_Airyscan Processing	1	1
3.10510420799255	Heat shock	GFP-HDEL HS airy mv 10_Airyscan Processing	1	1
4.36738586425781	Heat shock	GFP-HDEL HS airy mv 10_Airyscan Processing	1	1
4.00642776489258	Heat shock	GFP-HDEL HS airy mv 10_Airyscan Processing	1	1
4.37224435806274	Heat shock	GFP-HDEL HS airy mv 10_Airyscan Processing	1	1
1.80292439460754	Heat shock	GFP-HDEL HS airy mv 10_Airyscan Processing	1	1
4.4358925819397	Heat shock	GFP-HDEL HS airy mv 10_Airyscan Processing	1	1
4.16779041290283	Heat shock	GFP-HDEL HS airy mv 10_Airyscan Processing	1	1
0.609518527984619	Heat shock	GFP-HDEL HS airy mv 10_Airyscan Processing	1	1
3.46999502182007	Heat shock	GFP-HDEL HS airy mv 10_Airyscan Processing	1	1
3.88379573822021	Heat shock	GFP-HDEL HS airy mv 10_Airyscan Processing	1	1
4.42103338241577	Heat shock	GFP-HDEL HS airy mv 10_Airyscan Processing	1	1
2.83272767066956	Heat shock	GFP-HDEL HS airy mv 10_Airyscan Processing	1	1
4.57199096679688	Heat shock	GFP-HDEL HS airy mv 10_Airyscan Processing	1	1
2.30529379844666	Heat shock	GFP-HDEL HS airy mv 10_Airyscan Processing	1	1
3.16954803466797	Heat shock	GFP-HDEL HS airy mv 10_Airyscan Processing	1	1
4.5546555519104	Heat shock	GFP-HDEL HS airy mv 10_Airyscan Processing	1	1
3.64577460289001	Heat shock	GFP-HDEL HS airy mv 10_Airyscan Processing	1	1
4.45432424545288	Heat shock	GFP-HDEL HS airy mv 10_Airyscan Processing	1	1
4.53574275970459	Heat shock	GFP-HDEL HS airy mv 10_Airyscan Processing	1	1
3.72971987724304	Heat shock	GFP-HDEL HS airy mv 10_Airyscan Processing	1	1
3.72344970703125	Heat shock	GFP-HDEL HS airy mv 10_Airyscan Processing	1	1
4.5408616065979	Heat shock	GFP-HDEL HS airy mv 10_Airyscan Processing	1	1
4.25921058654785	Heat shock	GFP-HDEL HS airy mv 10_Airyscan Processing	1	1
4.56789302825928	Heat shock	GFP-HDEL HS airy mv 10_Airyscan Processing	1	1
4.36458683013916	Heat shock	GFP-HDEL HS airy mv 10_Airyscan Processing	1	1
1.77484655380249	Heat shock	GFP-HDEL HS airy mv 10_Airyscan Processing	1	1
4.59764289855957	Heat shock	GFP-HDEL HS airy mv 10_Airyscan Processing	1	1
1.36626148223877	Heat shock	GFP-HDEL HS airy mv 10_Airyscan Processing	1	1
4.54003572463989	Heat shock	GFP-HDEL HS airy mv 10_Airyscan Processing	1	1
4.52899169921875	Heat shock	GFP-HDEL HS airy mv 10_Airyscan Processing	1	1
3.33667778968811	Heat shock	GFP-HDEL HS airy mv 10_Airyscan Processing	1	1
4.64569139480591	Heat shock	GFP-HDEL HS airy mv 10_Airyscan Processing	1	1
3.55147886276245	Heat shock	GFP-HDEL HS airy mv 10_Airyscan Processing	1	1
4.1140341758728	Heat shock	GFP-HDEL HS airy mv 10_Airyscan Processing	1	1
3.36237454414368	Heat shock	GFP-HDEL HS airy mv 10_Airyscan Processing	1	1
2.71472501754761	Heat shock	GFP-HDEL HS airy mv 10_Airyscan Processing	1	1
4.55532550811768	Heat shock	GFP-HDEL HS airy mv 10_Airyscan Processing	1	1
3.94015836715698	Heat shock	GFP-HDEL HS airy mv 10_Airyscan Processing	1	1
4.68233489990234	Heat shock	GFP-HDEL HS airy mv 10_Airyscan Processing	1	1
4.36777925491333	Heat shock	GFP-HDEL HS airy mv 10_Airyscan Processing	1	1
2.05103015899658	Heat shock	GFP-HDEL HS airy mv 10_Airyscan Processing	1	1
4.33325481414795	Heat shock	GFP-HDEL HS airy mv 10_Airyscan Processing	1	1
3.38232469558716	Heat shock	GFP-HDEL HS airy mv 10_Airyscan Processing	1	1
1.29156267642975	Heat shock	GFP-HDEL HS airy mv 10_Airyscan Processing	1	1
4.35704183578491	Heat shock	GFP-HDEL HS airy mv 10_Airyscan Processing	1	1
4.17917680740356	Heat shock	GFP-HDEL HS airy mv 10_Airyscan Processing	1	1
4.03058958053589	Heat shock	GFP-HDEL HS airy mv 10_Airyscan Processing	1	1
4.5745530128479	Heat shock	GFP-HDEL HS airy mv 10_Airyscan Processing	1	1
4.54630756378174	Heat shock	GFP-HDEL HS airy mv 10_Airyscan Processing	1	1
2.5103394985199	Heat shock	GFP-HDEL HS airy mv 10_Airyscan Processing	1	1
3.72793793678284	Heat shock	GFP-HDEL HS airy mv 10_Airyscan Processing	1	1
3.46971392631531	Heat shock	GFP-HDEL HS airy mv 10_Airyscan Processing	1	1
4.41390562057495	Heat shock	GFP-HDEL HS airy mv 10_Airyscan Processing	1	1
4.40773344039917	Heat shock	GFP-HDEL HS airy mv 10_Airyscan Processing	1	1
2.14554119110107	Heat shock	GFP-HDEL HS airy mv 10_Airyscan Processing	1	1
4.21729326248169	Heat shock	GFP-HDEL HS airy mv 10_Airyscan Processing	1	1
0.717437207698822	Heat shock	GFP-HDEL HS airy mv 10_Airyscan Processing	1	1
0	Heat shock	GFP-HDEL HS airy mv 10_Airyscan Processing	1	1
3.43131542205811	Heat shock	GFP-HDEL HS airy mv 10_Airyscan Processing	1	1
4.33231782913208	Heat shock	GFP-HDEL HS airy mv 10_Airyscan Processing	1	1
4.33052635192871	Heat shock	GFP-HDEL HS airy mv 10_Airyscan Processing	1	1
2.69260430335999	Heat shock	GFP-HDEL HS airy mv 10_Airyscan Processing	1	1
2.13665318489075	Heat shock	GFP-HDEL HS airy mv 10_Airyscan Processing	1	1
4.51907634735107	Heat shock	GFP-HDEL HS airy mv 10_Airyscan Processing	1	1
3.94774460792542	Heat shock	GFP-HDEL HS airy mv 10_Airyscan Processing	1	1
4.51640796661377	Heat shock	GFP-HDEL HS airy mv 10_Airyscan Processing	1	1
3.74417877197266	Heat shock	GFP-HDEL HS airy mv 10_Airyscan Processing	1	1
1.70933222770691	Heat shock	GFP-HDEL HS airy mv 10_Airyscan Processing	1	1
4.16764307022095	Heat shock	GFP-HDEL HS airy mv 10_Airyscan Processing	1	1
3.6648530960083	Heat shock	GFP-HDEL HS airy mv 10_Airyscan Processing	1	1
4.61243963241577	Heat shock	GFP-HDEL HS airy mv 10_Airyscan Processing	1	1
4.24223041534424	Heat shock	GFP-HDEL HS airy mv 10_Airyscan Processing	1	1
4.61610174179077	Heat shock	GFP-HDEL HS airy mv 10_Airyscan Processing	1	1
4.41395044326782	Heat shock	GFP-HDEL HS airy mv 10_Airyscan Processing	1	1
4.28912830352783	Heat shock	GFP-HDEL HS airy mv 10_Airyscan Processing	1	1
4.78033590316772	Heat shock	GFP-HDEL HS airy mv 10_Airyscan Processing	1	1
4.54506587982178	Heat shock	GFP-HDEL HS airy mv 10_Airyscan Processing	1	1
4.78387498855591	Heat shock	GFP-HDEL HS airy mv 10_Airyscan Processing	1	1
3.60951805114746	Heat shock	GFP-HDEL HS airy mv 10_Airyscan Processing	1	1
0.497216433286667	Heat shock	GFP-HDEL HS airy mv 10_Airyscan Processing	1	1
4.72409343719482	Heat shock	GFP-HDEL HS airy mv 10_Airyscan Processing	1	1
4.35380268096924	Heat shock	GFP-HDEL HS airy mv 10_Airyscan Processing	1	1
3.90081477165222	Heat shock	GFP-HDEL HS airy mv 10_Airyscan Processing	1	1
3.79048562049866	Heat shock	GFP-HDEL HS airy mv 10_Airyscan Processing	1	1
4.65426445007324	Heat shock	GFP-HDEL HS airy mv 10_Airyscan Processing	1	1
3.97401905059814	Heat shock	GFP-HDEL HS airy mv 10_Airyscan Processing	1	1
3.17138957977295	Heat shock	GFP-HDEL HS airy mv 10_Airyscan Processing	1	1
4.64054727554321	Heat shock	GFP-HDEL HS airy mv 10_Airyscan Processing	1	1
3.95370960235596	Heat shock	GFP-HDEL HS airy mv 10_Airyscan Processing	1	1
4.07746410369873	Heat shock	GFP-HDEL HS airy mv 10_Airyscan Processing	1	1
4.34993076324463	Heat shock	GFP-HDEL HS airy mv 10_Airyscan Processing	1	1
1.74962532520294	Heat shock	GFP-HDEL HS airy mv 10_Airyscan Processing	1	1
4.41094398498535	Heat shock	GFP-HDEL HS airy mv 10_Airyscan Processing	1	1
1.53109574317932	Heat shock	GFP-HDEL HS airy mv 10_Airyscan Processing	1	1
3.47852659225464	Heat shock	GFP-HDEL HS airy mv 10_Airyscan Processing	1	1
3.16938662528992	Heat shock	GFP-HDEL HS airy mv 10_Airyscan Processing	1	1
4.27385759353638	Heat shock	GFP-HDEL HS airy mv 10_Airyscan Processing	1	1
4.11357355117798	Heat shock	GFP-HDEL HS airy mv 10_Airyscan Processing	1	1
3.89963912963867	Heat shock	GFP-HDEL HS airy mv 10_Airyscan Processing	1	1
4.67934846878052	Heat shock	GFP-HDEL HS airy mv 10_Airyscan Processing	1	1
3.90456795692444	Heat shock	GFP-HDEL HS airy mv 10_Airyscan Processing	1	1
4.65648794174194	Heat shock	GFP-HDEL HS airy mv 10_Airyscan Processing	1	1
4.51969003677368	Heat shock	GFP-HDEL HS airy mv 10_Airyscan Processing	1	1
4.49538898468018	Heat shock	GFP-HDEL HS airy mv 10_Airyscan Processing	1	1
3.57429194450378	Heat shock	GFP-HDEL HS airy mv 10_Airyscan Processing	1	1
4.37587261199951	Heat shock	GFP-HDEL HS airy mv 10_Airyscan Processing	1	1
4.30669355392456	Heat shock	GFP-HDEL HS airy mv 10_Airyscan Processing	1	1
4.22317552566528	Heat shock	GFP-HDEL HS airy mv 10_Airyscan Processing	1	1
0.0648716241121292	Heat shock	GFP-HDEL HS airy mv 10_Airyscan Processing	1	1
4.30987310409546	Heat shock	GFP-HDEL HS airy mv 10_Airyscan Processing	1	1
4.18894672393799	Heat shock	GFP-HDEL HS airy mv 10_Airyscan Processing	1	1
0.602210283279419	Heat shock	GFP-HDEL HS airy mv 10_Airyscan Processing	1	1
3.84279537200928	Heat shock	GFP-HDEL HS airy mv 10_Airyscan Processing	1	1
4.12087106704712	Heat shock	GFP-HDEL HS airy mv 10_Airyscan Processing	1	1
4.43145418167114	Heat shock	GFP-HDEL HS airy mv 10_Airyscan Processing	1	1
3.52241134643555	Heat shock	GFP-HDEL HS airy mv 10_Airyscan Processing	1	1
3.0768940448761	Heat shock	GFP-HDEL HS airy mv 10_Airyscan Processing	1	1
4.79059934616089	Heat shock	GFP-HDEL HS airy mv 10_Airyscan Processing	1	1
4.29122447967529	Heat shock	GFP-HDEL HS airy mv 10_Airyscan Processing	1	1
3.30380296707153	Heat shock	GFP-HDEL HS airy mv 10_Airyscan Processing	1	1
1.38128340244293	Heat shock	GFP-HDEL HS airy mv 10_Airyscan Processing	1	1
3.30293941497803	Heat shock	GFP-HDEL HS airy mv 10_Airyscan Processing	1	1
4.53764200210571	Heat shock	GFP-HDEL HS airy mv 10_Airyscan Processing	1	1
3.37548422813416	Heat shock	GFP-HDEL HS airy mv 10_Airyscan Processing	1	1
4.62290525436401	Heat shock	GFP-HDEL HS airy mv 10_Airyscan Processing	1	1
3.87944078445435	Heat shock	GFP-HDEL HS airy mv 10_Airyscan Processing	1	1
4.57133150100708	Heat shock	GFP-HDEL HS airy mv 10_Airyscan Processing	1	1
4.53189325332642	Heat shock	GFP-HDEL HS airy mv 10_Airyscan Processing	1	1
2.96942830085754	Heat shock	GFP-HDEL HS airy mv 10_Airyscan Processing	1	1
4.33061981201172	Heat shock	GFP-HDEL HS airy mv 10_Airyscan Processing	1	1
0.393502235412598	Heat shock	GFP-HDEL HS airy mv 10_Airyscan Processing	1	1
4.74564409255981	Heat shock	GFP-HDEL HS airy mv 10_Airyscan Processing	1	1
3.58873224258423	Heat shock	GFP-HDEL HS airy mv 10_Airyscan Processing	1	1
2.99502372741699	Heat shock	GFP-HDEL HS airy mv 10_Airyscan Processing	1	1
4.8297643661499	Heat shock	GFP-HDEL HS airy mv 10_Airyscan Processing	1	1
4.34762668609619	Heat shock	GFP-HDEL HS airy mv 10_Airyscan Processing	1	1
4.31117343902588	Heat shock	GFP-HDEL HS airy mv 10_Airyscan Processing	1	1
4.2677116394043	Heat shock	GFP-HDEL HS airy mv 10_Airyscan Processing	1	1
2.63069605827332	Heat shock	GFP-HDEL HS airy mv 10_Airyscan Processing	1	1
4.60267496109009	Heat shock	GFP-HDEL HS airy mv 10_Airyscan Processing	1	1
4.61554908752441	Heat shock	GFP-HDEL HS airy mv 10_Airyscan Processing	1	1
4.26622533798218	Heat shock	GFP-HDEL HS airy mv 10_Airyscan Processing	1	1
1.12883174419403	Heat shock	GFP-HDEL HS airy mv 10_Airyscan Processing	1	1
4.25049543380737	Heat shock	GFP-HDEL HS airy mv 10_Airyscan Processing	1	1
4.05213165283203	Heat shock	GFP-HDEL HS airy mv 10_Airyscan Processing	1	1
3.92728924751282	Heat shock	GFP-HDEL HS airy mv 10_Airyscan Processing	1	1
2.61429524421692	Heat shock	GFP-HDEL HS airy mv 10_Airyscan Processing	1	1
4.1280345916748	Heat shock	GFP-HDEL HS airy mv 10_Airyscan Processing	1	1
4.19407367706299	Heat shock	GFP-HDEL HS airy mv 10_Airyscan Processing	1	1
3.97852420806885	Heat shock	GFP-HDEL HS airy mv 10_Airyscan Processing	1	1
4.69636631011963	Heat shock	GFP-HDEL HS airy mv 10_Airyscan Processing	1	1
2.01976037025452	Heat shock	GFP-HDEL HS airy mv 10_Airyscan Processing	1	1
4.35806798934937	Heat shock	GFP-HDEL HS airy mv 10_Airyscan Processing	1	1
4.34526491165161	Heat shock	GFP-HDEL HS airy mv 10_Airyscan Processing	1	1
4.29734325408936	Heat shock	GFP-HDEL HS airy mv 10_Airyscan Processing	1	1
3.52863121032715	Heat shock	GFP-HDEL HS airy mv 10_Airyscan Processing	1	1
4.53040599822998	Heat shock	GFP-HDEL HS airy mv 10_Airyscan Processing	1	1
1.6081131696701	Heat shock	GFP-HDEL HS airy mv 10_Airyscan Processing	1	1
3.44847249984741	Heat shock	GFP-HDEL HS airy mv 10_Airyscan Processing	1	1
4.8027138710022	Heat shock	GFP-HDEL HS airy mv 10_Airyscan Processing	1	1
4.45564937591553	Heat shock	GFP-HDEL HS airy mv 10_Airyscan Processing	1	1
4.51277875900269	Heat shock	GFP-HDEL HS airy mv 10_Airyscan Processing	1	1
3.61059331893921	Heat shock	GFP-HDEL HS airy mv 10_Airyscan Processing	1	1
4.4288501739502	Heat shock	GFP-HDEL HS airy mv 10_Airyscan Processing	1	1
3.28000092506409	Heat shock	GFP-HDEL HS airy mv 10_Airyscan Processing	1	1
3.87444996833801	Heat shock	GFP-HDEL HS airy mv 10_Airyscan Processing	1	1
4.29571580886841	Heat shock	GFP-HDEL HS airy mv 10_Airyscan Processing	1	1
3.79598593711853	Heat shock	GFP-HDEL HS airy mv 10_Airyscan Processing	1	1
3.28391361236572	Heat shock	GFP-HDEL HS airy mv 10_Airyscan Processing	1	1
4.46591520309448	Heat shock	GFP-HDEL HS airy mv 10_Airyscan Processing	1	1
2.79019141197205	Heat shock	GFP-HDEL HS airy mv 10_Airyscan Processing	1	1
4.23390960693359	Heat shock	GFP-HDEL HS airy mv 10_Airyscan Processing	1	1
3.68139815330505	Heat shock	GFP-HDEL HS airy mv 10_Airyscan Processing	1	1
4.8121600151062	Heat shock	GFP-HDEL HS airy mv 10_Airyscan Processing	1	1
3.46308922767639	Heat shock	GFP-HDEL HS airy mv 10_Airyscan Processing	1	1
4.2973256111145	Heat shock	GFP-HDEL HS airy mv 10_Airyscan Processing	1	1
4.22542762756348	Heat shock	GFP-HDEL HS airy mv 10_Airyscan Processing	1	1
4.43528747558594	Heat shock	GFP-HDEL HS airy mv 10_Airyscan Processing	1	1
4.29890918731689	Heat shock	GFP-HDEL HS airy mv 10_Airyscan Processing	1	1
4.33025646209717	Heat shock	GFP-HDEL HS airy mv 10_Airyscan Processing	1	1
0.563722312450409	Heat shock	GFP-HDEL HS airy mv 10_Airyscan Processing	1	1
2.46853423118591	Heat shock	GFP-HDEL HS airy mv 10_Airyscan Processing	1	1
4.24090194702148	Heat shock	GFP-HDEL HS airy mv 10_Airyscan Processing	1	1
4.59354114532471	Heat shock	GFP-HDEL HS airy mv 10_Airyscan Processing	1	1
3.33578538894653	Heat shock	GFP-HDEL HS airy mv 10_Airyscan Processing	1	1
1.00701761245728	Heat shock	GFP-HDEL HS airy mv 10_Airyscan Processing	1	1
3.11037492752075	Heat shock	GFP-HDEL HS airy mv 10_Airyscan Processing	1	1
4.27796649932861	Heat shock	GFP-HDEL HS airy mv 10_Airyscan Processing	1	1
4.34157609939575	Heat shock	GFP-HDEL HS airy mv 10_Airyscan Processing	1	1
4.12953805923462	Heat shock	GFP-HDEL HS airy mv 10_Airyscan Processing	1	1
4.26586866378784	Heat shock	GFP-HDEL HS airy mv 10_Airyscan Processing	1	1
4.32185506820679	Heat shock	GFP-HDEL HS airy mv 10_Airyscan Processing	1	1
4.13602876663208	Heat shock	GFP-HDEL HS airy mv 10_Airyscan Processing	1	1
4.15819358825684	Heat shock	GFP-HDEL HS airy mv 10_Airyscan Processing	1	1
2.72636866569519	Heat shock	GFP-HDEL HS airy mv 10_Airyscan Processing	1	1
0.751329898834229	Heat shock	GFP-HDEL HS airy mv 10_Airyscan Processing	1	1
4.38292074203491	Heat shock	GFP-HDEL HS airy mv 10_Airyscan Processing	1	1
0.698951482772827	Heat shock	GFP-HDEL HS airy mv 10_Airyscan Processing	1	1
4.30399894714355	Heat shock	GFP-HDEL HS airy mv 10_Airyscan Processing	1	1
3.20287775993347	Heat shock	GFP-HDEL HS airy mv 10_Airyscan Processing	1	1
3.72716593742371	Heat shock	GFP-HDEL HS airy mv 10_Airyscan Processing	1	1
4.35101079940796	Heat shock	GFP-HDEL HS airy mv 10_Airyscan Processing	1	1
4.15526247024536	Heat shock	GFP-HDEL HS airy mv 10_Airyscan Processing	1	1
2.44641757011414	Heat shock	GFP-HDEL HS airy mv 10_Airyscan Processing	1	1
4.70946979522705	Heat shock	GFP-HDEL HS airy mv 10_Airyscan Processing	1	1
3.96506261825562	Heat shock	GFP-HDEL HS airy mv 10_Airyscan Processing	1	1
4.60184097290039	Heat shock	GFP-HDEL HS airy mv 10_Airyscan Processing	1	1
4.46854591369629	Heat shock	GFP-HDEL HS airy mv 10_Airyscan Processing	1	1
3.40365767478943	Heat shock	GFP-HDEL HS airy mv 10_Airyscan Processing	1	1
4.50021171569824	Heat shock	GFP-HDEL HS airy mv 10_Airyscan Processing	1	1
1.63796877861023	Heat shock	GFP-HDEL HS airy mv 10_Airyscan Processing	1	1
3.4778094291687	Heat shock	GFP-HDEL HS airy mv 10_Airyscan Processing	1	1
3.76402735710144	Heat shock	GFP-HDEL HS airy mv 10_Airyscan Processing	1	1
4.2734055519104	Heat shock	GFP-HDEL HS airy mv 10_Airyscan Processing	1	1
4.44741678237915	Heat shock	GFP-HDEL HS airy mv 10_Airyscan Processing	1	1
2.74346232414246	Heat shock	GFP-HDEL HS airy mv 10_Airyscan Processing	1	1
4.11490964889526	Heat shock	GFP-HDEL HS airy mv 10_Airyscan Processing	1	1
2.95317363739014	Heat shock	GFP-HDEL HS airy mv 10_Airyscan Processing	1	1
4.41520977020264	Heat shock	GFP-HDEL HS airy mv 10_Airyscan Processing	1	1
3.28660988807678	Heat shock	GFP-HDEL HS airy mv 10_Airyscan Processing	1	1
4.0956335067749	Heat shock	GFP-HDEL HS airy mv 10_Airyscan Processing	1	1
4.23220872879028	Heat shock	GFP-HDEL HS airy mv 10_Airyscan Processing	1	1
3.9888072013855	Heat shock	GFP-HDEL HS airy mv 10_Airyscan Processing	1	1
2.4752631187439	Heat shock	GFP-HDEL HS airy mv 10_Airyscan Processing	1	1
3.58719253540039	Heat shock	GFP-HDEL HS airy mv 10_Airyscan Processing	1	1
3.84057712554932	Heat shock	GFP-HDEL HS airy mv 10_Airyscan Processing	1	1
3.85959076881409	Heat shock	GFP-HDEL HS airy mv 10_Airyscan Processing	1	1
1.78662014007568	Heat shock	GFP-HDEL HS airy mv 10_Airyscan Processing	1	1
4.57815980911255	Heat shock	GFP-HDEL HS airy mv 10_Airyscan Processing	1	1
3.62046051025391	Heat shock	GFP-HDEL HS airy mv 10_Airyscan Processing	1	1
4.16226673126221	Heat shock	GFP-HDEL HS airy mv 10_Airyscan Processing	1	1
4.49546146392822	Heat shock	GFP-HDEL HS airy mv 10_Airyscan Processing	1	1
0.615185797214508	Heat shock	GFP-HDEL HS airy mv 10_Airyscan Processing	1	1
4.57904767990112	Heat shock	GFP-HDEL HS airy mv 10_Airyscan Processing	1	1
4.51564121246338	Heat shock	GFP-HDEL HS airy mv 10_Airyscan Processing	1	1
4.28542852401733	Heat shock	GFP-HDEL HS airy mv 10_Airyscan Processing	1	1
3.31461048126221	Heat shock	GFP-HDEL HS airy mv 10_Airyscan Processing	1	1
4.26840305328369	Heat shock	GFP-HDEL HS airy mv 10_Airyscan Processing	1	1
4.57839965820313	Heat shock	GFP-HDEL HS airy mv 10_Airyscan Processing	1	1
3.35332989692688	Heat shock	GFP-HDEL HS airy mv 10_Airyscan Processing	1	1
3.82882237434387	Heat shock	GFP-HDEL HS airy mv 10_Airyscan Processing	1	1
4.24671983718872	Heat shock	GFP-HDEL HS airy mv 10_Airyscan Processing	1	1
4.19169664382935	Heat shock	GFP-HDEL HS airy mv 10_Airyscan Processing	1	1
4.44905662536621	Heat shock	GFP-HDEL HS airy mv 10_Airyscan Processing	1	1
4.5528244972229	Heat shock	GFP-HDEL HS airy mv 10_Airyscan Processing	1	1
4.25707721710205	Heat shock	GFP-HDEL HS airy mv 10_Airyscan Processing	1	1
4.36190700531006	Heat shock	GFP-HDEL HS airy mv 10_Airyscan Processing	1	1
2.27972269058228	Heat shock	GFP-HDEL HS airy mv 10_Airyscan Processing	1	1
1.44152879714966	Heat shock	GFP-HDEL HS airy mv 10_Airyscan Processing	1	1
4.15739631652832	Heat shock	GFP-HDEL HS airy mv 10_Airyscan Processing	1	1
3.97356486320496	Heat shock	GFP-HDEL HS airy mv 10_Airyscan Processing	1	1
3.5573422908783	Heat shock	GFP-HDEL HS airy mv 10_Airyscan Processing	1	1
4.50776624679565	Heat shock	GFP-HDEL HS airy mv 10_Airyscan Processing	1	1
4.23215770721436	Heat shock	GFP-HDEL HS airy mv 10_Airyscan Processing	1	1
4.42297649383545	Heat shock	GFP-HDEL HS airy mv 10_Airyscan Processing	1	1
4.1851954460144	Heat shock	GFP-HDEL HS airy mv 10_Airyscan Processing	1	1
2.54000449180603	Heat shock	GFP-HDEL HS airy mv 10_Airyscan Processing	1	1
3.4248161315918	Heat shock	GFP-HDEL HS airy mv 10_Airyscan Processing	1	1
2.56990718841553	Heat shock	GFP-HDEL HS airy mv 10_Airyscan Processing	1	1
3.77671599388123	Heat shock	GFP-HDEL HS airy mv 10_Airyscan Processing	1	1
3.33846712112427	Heat shock	GFP-HDEL HS airy mv 10_Airyscan Processing	1	1
4.39413690567017	Heat shock	GFP-HDEL HS airy mv 10_Airyscan Processing	1	1
4.47371244430542	Heat shock	GFP-HDEL HS airy mv 10_Airyscan Processing	1	1
3.39028668403625	Heat shock	GFP-HDEL HS airy mv 10_Airyscan Processing	1	1
1.24436771869659	Heat shock	GFP-HDEL HS airy mv 10_Airyscan Processing	1	1
2.94858074188232	Heat shock	GFP-HDEL HS airy mv 10_Airyscan Processing	1	1
3.31879091262817	Heat shock	GFP-HDEL HS airy mv 10_Airyscan Processing	1	1
4.15247869491577	Heat shock	GFP-HDEL HS airy mv 10_Airyscan Processing	1	1
3.12536668777466	Heat shock	GFP-HDEL HS airy mv 10_Airyscan Processing	1	1
4.22100925445557	Heat shock	GFP-HDEL HS airy mv 10_Airyscan Processing	1	1
4.4431414604187	Heat shock	GFP-HDEL HS airy mv 10_Airyscan Processing	1	1
4.55589771270752	Heat shock	GFP-HDEL HS airy mv 10_Airyscan Processing	1	1
1.83688056468964	Heat shock	GFP-HDEL HS airy mv 10_Airyscan Processing	1	1
3.34936380386353	Heat shock	GFP-HDEL HS airy mv 10_Airyscan Processing	1	1
4.06776666641235	Heat shock	GFP-HDEL HS airy mv 10_Airyscan Processing	1	1
4.43186950683594	Heat shock	GFP-HDEL HS airy mv 10_Airyscan Processing	1	1
4.74568223953247	Heat shock	GFP-HDEL HS airy mv 10_Airyscan Processing	1	1
4.29021167755127	Heat shock	GFP-HDEL HS airy mv 10_Airyscan Processing	1	1
4.42847537994385	Heat shock	GFP-HDEL HS airy mv 10_Airyscan Processing	1	1
4.64374256134033	Heat shock	GFP-HDEL HS airy mv 10_Airyscan Processing	1	1
0.266390293836594	Heat shock	GFP-HDEL HS airy mv 10_Airyscan Processing	1	1
4.60372161865234	Heat shock	GFP-HDEL HS airy mv 10_Airyscan Processing	1	1
4.54701137542725	Heat shock	GFP-HDEL HS airy mv 10_Airyscan Processing	1	1
4.17635774612427	Heat shock	GFP-HDEL HS airy mv 10_Airyscan Processing	1	1
4.56086874008179	Heat shock	GFP-HDEL HS airy mv 10_Airyscan Processing	1	1
4.18409299850464	Heat shock	GFP-HDEL HS airy mv 10_Airyscan Processing	1	1
4.34282970428467	Heat shock	GFP-HDEL HS airy mv 10_Airyscan Processing	1	1
4.70056867599487	Heat shock	GFP-HDEL HS airy mv 10_Airyscan Processing	1	1
3.21952390670776	Heat shock	GFP-HDEL HS airy mv 10_Airyscan Processing	1	1
4.03200435638428	Heat shock	GFP-HDEL HS airy mv 10_Airyscan Processing	1	1
4.22612047195435	Heat shock	GFP-HDEL HS airy mv 10_Airyscan Processing	1	1
4.00238943099976	Heat shock	GFP-HDEL HS airy mv 10_Airyscan Processing	1	1
3.33262085914612	Heat shock	GFP-HDEL HS airy mv 10_Airyscan Processing	1	1
4.32707357406616	Heat shock	GFP-HDEL HS airy mv 10_Airyscan Processing	1	1
4.39676713943481	Heat shock	GFP-HDEL HS airy mv 10_Airyscan Processing	1	1
4.32229852676392	Heat shock	GFP-HDEL HS airy mv 10_Airyscan Processing	1	1
4.29595851898193	Heat shock	GFP-HDEL HS airy mv 10_Airyscan Processing	1	1
2.26601791381836	Heat shock	GFP-HDEL HS airy mv 10_Airyscan Processing	1	1
4.39579153060913	Heat shock	GFP-HDEL HS airy mv 10_Airyscan Processing	1	1
1.14907121658325	Heat shock	GFP-HDEL HS airy mv 10_Airyscan Processing	1	1
4.23801183700562	Heat shock	GFP-HDEL HS airy mv 10_Airyscan Processing	1	1
0.00416067661717534	Heat shock	GFP-HDEL HS airy mv 10_Airyscan Processing	1	1
3.9999418258667	Heat shock	GFP-HDEL HS airy mv 10_Airyscan Processing	1	1
1.88699173927307	Heat shock	GFP-HDEL HS airy mv 10_Airyscan Processing	1	1
4.05667066574097	Heat shock	GFP-HDEL HS airy mv 10_Airyscan Processing	1	1
4.43038177490234	Heat shock	GFP-HDEL HS airy mv 10_Airyscan Processing	1	1
4.33672428131104	Heat shock	GFP-HDEL HS airy mv 10_Airyscan Processing	1	1
4.58127450942993	Heat shock	GFP-HDEL HS airy mv 10_Airyscan Processing	1	1
4.44983911514282	Heat shock	GFP-HDEL HS airy mv 10_Airyscan Processing	1	1
3.55387306213379	Heat shock	GFP-HDEL HS airy mv 10_Airyscan Processing	1	1
4.761962890625	Heat shock	GFP-HDEL HS airy mv 10_Airyscan Processing	1	1
3.4900586605072	Heat shock	GFP-HDEL HS airy mv 10_Airyscan Processing	1	1
4.61802196502686	Heat shock	GFP-HDEL HS airy mv 10_Airyscan Processing	1	1
3.25628995895386	Heat shock	GFP-HDEL HS airy mv 10_Airyscan Processing	1	1
3.26477885246277	Heat shock	GFP-HDEL HS airy mv 10_Airyscan Processing	1	1
4.55587387084961	Heat shock	GFP-HDEL HS airy mv 10_Airyscan Processing	1	1
4.47705173492432	Heat shock	GFP-HDEL HS airy mv 10_Airyscan Processing	1	1
3.59300923347473	Heat shock	GFP-HDEL HS airy mv 10_Airyscan Processing	1	1
2.68078708648682	Heat shock	GFP-HDEL HS airy mv 10_Airyscan Processing	1	1
3.98516941070557	Heat shock	GFP-HDEL HS airy mv 10_Airyscan Processing	1	1
3.66193056106567	Heat shock	GFP-HDEL HS airy mv 10_Airyscan Processing	1	1
4.06042528152466	Heat shock	GFP-HDEL HS airy mv 10_Airyscan Processing	1	1
4.29267263412476	Heat shock	GFP-HDEL HS airy mv 10_Airyscan Processing	1	1
2.89401936531067	Heat shock	GFP-HDEL HS airy mv 10_Airyscan Processing	1	1
4.55244207382202	Heat shock	GFP-HDEL HS airy mv 10_Airyscan Processing	1	1
3.42506313323975	Heat shock	GFP-HDEL HS airy mv 10_Airyscan Processing	1	1
2.11453914642334	Heat shock	GFP-HDEL HS airy mv 10_Airyscan Processing	1	1
2.99645686149597	Heat shock	GFP-HDEL HS airy mv 10_Airyscan Processing	1	1
4.21913862228394	Heat shock	GFP-HDEL HS airy mv 10_Airyscan Processing	1	1
4.68291997909546	Heat shock	GFP-HDEL HS airy mv 10_Airyscan Processing	1	1
4.52535152435303	Heat shock	GFP-HDEL HS airy mv 10_Airyscan Processing	1	1
4.17303133010864	Heat shock	GFP-HDEL HS airy mv 10_Airyscan Processing	1	1
4.19223308563232	Heat shock	GFP-HDEL HS airy mv 10_Airyscan Processing	1	1
4.00799608230591	Heat shock	GFP-HDEL HS airy mv 10_Airyscan Processing	1	1
4.20653533935547	Heat shock	GFP-HDEL HS airy mv 10_Airyscan Processing	1	1
4.69393444061279	Heat shock	GFP-HDEL HS airy mv 10_Airyscan Processing	1	1
4.12108135223389	Heat shock	GFP-HDEL HS airy mv 10_Airyscan Processing	1	1
3.29078531265259	Heat shock	GFP-HDEL HS airy mv 10_Airyscan Processing	1	1
4.3569507598877	Heat shock	GFP-HDEL HS airy mv 10_Airyscan Processing	1	1
4.25727653503418	Heat shock	GFP-HDEL HS airy mv 10_Airyscan Processing	1	1
4.37505006790161	Heat shock	GFP-HDEL HS airy mv 10_Airyscan Processing	1	1
3.53048014640808	Heat shock	GFP-HDEL HS airy mv 10_Airyscan Processing	1	1
2.40934205055237	Heat shock	GFP-HDEL HS airy mv 10_Airyscan Processing	1	1
3.29933404922485	Heat shock	GFP-HDEL HS airy mv 10_Airyscan Processing	1	1
4.0109748840332	Heat shock	GFP-HDEL HS airy mv 10_Airyscan Processing	1	1
3.91527032852173	Heat shock	GFP-HDEL HS airy mv 10_Airyscan Processing	1	1
4.10031652450562	Heat shock	GFP-HDEL HS airy mv 10_Airyscan Processing	1	1
2.60151624679565	Heat shock	GFP-HDEL HS airy mv 10_Airyscan Processing	1	1
4.1695761680603	Heat shock	GFP-HDEL HS airy mv 10_Airyscan Processing	1	1
4.38327121734619	Heat shock	GFP-HDEL HS airy mv 10_Airyscan Processing	1	1
4.26070022583008	Heat shock	GFP-HDEL HS airy mv 10_Airyscan Processing	1	1
4.44611978530884	Heat shock	GFP-HDEL HS airy mv 10_Airyscan Processing	1	1
4.14786767959595	Heat shock	GFP-HDEL HS airy mv 10_Airyscan Processing	1	1
4.52433395385742	Heat shock	GFP-HDEL HS airy mv 10_Airyscan Processing	1	1
0	Heat shock	GFP-HDEL HS airy mv 10_Airyscan Processing	1	1
2.51172494888306	Heat shock	GFP-HDEL HS airy mv 10_Airyscan Processing	1	1
3.21509385108948	Heat shock	GFP-HDEL HS airy mv 10_Airyscan Processing	1	1
4.36598253250122	Heat shock	GFP-HDEL HS airy mv 10_Airyscan Processing	1	1
4.40014553070068	Heat shock	GFP-HDEL HS airy mv 10_Airyscan Processing	1	1
4.2902307510376	Heat shock	GFP-HDEL HS airy mv 10_Airyscan Processing	1	1
4.71187305450439	Heat shock	GFP-HDEL HS airy mv 10_Airyscan Processing	1	1
4.26002836227417	Heat shock	GFP-HDEL HS airy mv 10_Airyscan Processing	1	1
4.5240273475647	Heat shock	GFP-HDEL HS airy mv 10_Airyscan Processing	1	1
3.31199860572815	Heat shock	GFP-HDEL HS airy mv 10_Airyscan Processing	1	1
3.47132182121277	Heat shock	GFP-HDEL HS airy mv 10_Airyscan Processing	1	1
1.37474632263184	Heat shock	GFP-HDEL HS airy mv 10_Airyscan Processing	1	1
4.34092998504639	Heat shock	GFP-HDEL HS airy mv 10_Airyscan Processing	1	1
2.95014715194702	Heat shock	GFP-HDEL HS airy mv 10_Airyscan Processing	1	1
2.95771670341492	Heat shock	GFP-HDEL HS airy mv 10_Airyscan Processing	1	1
4.44841432571411	Heat shock	GFP-HDEL HS airy mv 10_Airyscan Processing	1	1
3.45326685905457	Heat shock	GFP-HDEL HS airy mv 10_Airyscan Processing	1	1
3.78328537940979	Heat shock	GFP-HDEL HS airy mv 10_Airyscan Processing	1	1
4.22034072875977	Heat shock	GFP-HDEL HS airy mv 10_Airyscan Processing	1	1
4.28876924514771	Heat shock	GFP-HDEL HS airy mv 10_Airyscan Processing	1	1
4.58196306228638	Heat shock	GFP-HDEL HS airy mv 10_Airyscan Processing	1	1
2.72037029266357	Heat shock	GFP-HDEL HS airy mv 10_Airyscan Processing	1	1
4.34361362457275	Heat shock	GFP-HDEL HS airy mv 10_Airyscan Processing	1	1
3.56176209449768	Heat shock	GFP-HDEL HS airy mv 10_Airyscan Processing	1	1
0.0494770742952824	Heat shock	GFP-HDEL HS airy mv 10_Airyscan Processing	1	1
4.11573600769043	Heat shock	GFP-HDEL HS airy mv 10_Airyscan Processing	1	1
2.04531812667847	Heat shock	GFP-HDEL HS airy mv 10_Airyscan Processing	1	1
0.232285290956497	Heat shock	GFP-HDEL HS airy mv 10_Airyscan Processing	1	1
3.76876187324524	Heat shock	GFP-HDEL HS airy mv 10_Airyscan Processing	1	1
3.44417500495911	Heat shock	GFP-HDEL HS airy mv 10_Airyscan Processing	1	1
2.53550362586975	Heat shock	GFP-HDEL HS airy mv 10_Airyscan Processing	1	1
4.5775785446167	Heat shock	GFP-HDEL HS airy mv 10_Airyscan Processing	1	1
3.91247153282166	Heat shock	GFP-HDEL HS airy mv 10_Airyscan Processing	1	1
3.96719551086426	Heat shock	GFP-HDEL HS airy mv 10_Airyscan Processing	1	1
3.9897129535675	Heat shock	GFP-HDEL HS airy mv 10_Airyscan Processing	1	1
4.60433769226074	Heat shock	GFP-HDEL HS airy mv 10_Airyscan Processing	1	1
4.32208633422852	Heat shock	GFP-HDEL HS airy mv 10_Airyscan Processing	1	1
4.27083683013916	Heat shock	GFP-HDEL HS airy mv 10_Airyscan Processing	1	1
4.30402231216431	Heat shock	GFP-HDEL HS airy mv 10_Airyscan Processing	1	1
3.90968871116638	Heat shock	GFP-HDEL HS airy mv 10_Airyscan Processing	1	1
4.17652463912964	Heat shock	GFP-HDEL HS airy mv 10_Airyscan Processing	1	1
4.69685697555542	Heat shock	GFP-HDEL HS airy mv 10_Airyscan Processing	1	1
3.23512053489685	Heat shock	GFP-HDEL HS airy mv 10_Airyscan Processing	1	1
4.10359239578247	Heat shock	GFP-HDEL HS airy mv 10_Airyscan Processing	1	1
4.36749029159546	Heat shock	GFP-HDEL HS airy mv 10_Airyscan Processing	1	1
3.69553399085999	Heat shock	GFP-HDEL HS airy mv 10_Airyscan Processing	1	1
4.25014114379883	Heat shock	GFP-HDEL HS airy mv 10_Airyscan Processing	1	1
1.81459736824036	Heat shock	GFP-HDEL HS airy mv 10_Airyscan Processing	1	1
3.31608510017395	Heat shock	GFP-HDEL HS airy mv 10_Airyscan Processing	1	1
4.22836637496948	Heat shock	GFP-HDEL HS airy mv 10_Airyscan Processing	1	1
4.41574668884277	Heat shock	GFP-HDEL HS airy mv 10_Airyscan Processing	1	1
3.52227187156677	Heat shock	GFP-HDEL HS airy mv 10_Airyscan Processing	1	1
4.39387559890747	Heat shock	GFP-HDEL HS airy mv 10_Airyscan Processing	1	1
4.42990636825562	Heat shock	GFP-HDEL HS airy mv 10_Airyscan Processing	1	1
4.24276876449585	Heat shock	GFP-HDEL HS airy mv 10_Airyscan Processing	1	1
2.26101589202881	Heat shock	GFP-HDEL HS airy mv 10_Airyscan Processing	1	1
4.20049953460693	Heat shock	GFP-HDEL HS airy mv 10_Airyscan Processing	1	1
3.04510593414307	Heat shock	GFP-HDEL HS airy mv 10_Airyscan Processing	1	1
1.99919295310974	Heat shock	GFP-HDEL HS airy mv 10_Airyscan Processing	1	1
3.45344018936157	Heat shock	GFP-HDEL HS airy mv 10_Airyscan Processing	1	1
4.18520498275757	Heat shock	GFP-HDEL HS airy mv 10_Airyscan Processing	1	1
4.52811002731323	Heat shock	GFP-HDEL HS airy mv 10_Airyscan Processing	1	1
3.79358243942261	Heat shock	GFP-HDEL HS airy mv 10_Airyscan Processing	1	1
4.27000904083252	Heat shock	GFP-HDEL HS airy mv 10_Airyscan Processing	1	1
4.58353567123413	Heat shock	GFP-HDEL HS airy mv 10_Airyscan Processing	1	1
4.37012052536011	Heat shock	GFP-HDEL HS airy mv 10_Airyscan Processing	1	1
4.44189405441284	Heat shock	GFP-HDEL HS airy mv 10_Airyscan Processing	1	1
3.79394173622131	Heat shock	GFP-HDEL HS airy mv 10_Airyscan Processing	1	1
2.43989825248718	Heat shock	GFP-HDEL HS airy mv 10_Airyscan Processing	1	1
3.55387759208679	Heat shock	GFP-HDEL HS airy mv 10_Airyscan Processing	1	1
4.66068506240845	Heat shock	GFP-HDEL HS airy mv 10_Airyscan Processing	1	1
0.287735968828201	Heat shock	GFP-HDEL HS airy mv 10_Airyscan Processing	1	1
3.27429366111755	Heat shock	GFP-HDEL HS airy mv 10_Airyscan Processing	1	1
4.49585628509521	Heat shock	GFP-HDEL HS airy mv 10_Airyscan Processing	1	1
4.09492158889771	Heat shock	GFP-HDEL HS airy mv 10_Airyscan Processing	1	1
4.507887840271	Heat shock	GFP-HDEL HS airy mv 10_Airyscan Processing	1	1
4.05112314224243	Heat shock	GFP-HDEL HS airy mv 10_Airyscan Processing	1	1
2.76367402076721	Heat shock	GFP-HDEL HS airy mv 10_Airyscan Processing	1	1
3.41409158706665	Heat shock	GFP-HDEL HS airy mv 10_Airyscan Processing	1	1
3.19374990463257	Heat shock	GFP-HDEL HS airy mv 10_Airyscan Processing	1	1
4.05132818222046	Heat shock	GFP-HDEL HS airy mv 10_Airyscan Processing	1	1
1.54180061817169	Heat shock	GFP-HDEL HS airy mv 10_Airyscan Processing	1	1
3.49378967285156	Heat shock	GFP-HDEL HS airy mv 10_Airyscan Processing	1	1
4.57973337173462	Heat shock	GFP-HDEL HS airy mv 10_Airyscan Processing	1	1
4.08371162414551	Heat shock	GFP-HDEL HS airy mv 10_Airyscan Processing	1	1
3.95060420036316	Heat shock	GFP-HDEL HS airy mv 10_Airyscan Processing	1	1
4.02251195907593	Heat shock	GFP-HDEL HS airy mv 10_Airyscan Processing	1	1
3.95850968360901	Heat shock	GFP-HDEL HS airy mv 10_Airyscan Processing	1	1
4.08011198043823	Heat shock	GFP-HDEL HS airy mv 10_Airyscan Processing	1	1
4.6873254776001	Heat shock	GFP-HDEL HS airy mv 10_Airyscan Processing	1	1
4.33879375457764	Heat shock	GFP-HDEL HS airy mv 10_Airyscan Processing	1	1
2.82885336875916	Heat shock	GFP-HDEL HS airy mv 10_Airyscan Processing	1	1
4.54106140136719	Heat shock	GFP-HDEL HS airy mv 10_Airyscan Processing	1	1
4.66268110275269	Heat shock	GFP-HDEL HS airy mv 10_Airyscan Processing	1	1
0.5129274725914	Heat shock	GFP-HDEL HS airy mv 10_Airyscan Processing	1	1
3.96306872367859	Heat shock	GFP-HDEL HS airy mv 10_Airyscan Processing	1	1
4.36131238937378	Heat shock	GFP-HDEL HS airy mv 10_Airyscan Processing	1	1
4.45443344116211	Heat shock	GFP-HDEL HS airy mv 10_Airyscan Processing	1	1
3.88743019104004	Heat shock	GFP-HDEL HS airy mv 10_Airyscan Processing	1	1
4.27475881576538	Heat shock	GFP-HDEL HS airy mv 10_Airyscan Processing	1	1
2.7984619140625	Heat shock	GFP-HDEL HS airy mv 10_Airyscan Processing	1	1
3.10686206817627	Heat shock	GFP-HDEL HS airy mv 10_Airyscan Processing	1	1
4.18608999252319	Heat shock	GFP-HDEL HS airy mv 10_Airyscan Processing	1	1
4.3774938583374	Heat shock	GFP-HDEL HS airy mv 10_Airyscan Processing	1	1
3.31866836547852	Heat shock	GFP-HDEL HS airy mv 10_Airyscan Processing	1	1
4.37273263931274	Heat shock	GFP-HDEL HS airy mv 10_Airyscan Processing	1	1
4.23827648162842	Heat shock	GFP-HDEL HS airy mv 10_Airyscan Processing	1	1
3.296142578125	Heat shock	GFP-HDEL HS airy mv 10_Airyscan Processing	1	1
4.44648742675781	Heat shock	GFP-HDEL HS airy mv 10_Airyscan Processing	1	1
4.24244070053101	Heat shock	GFP-HDEL HS airy mv 10_Airyscan Processing	1	1
4.23521375656128	Heat shock	GFP-HDEL HS airy mv 10_Airyscan Processing	1	1
3.27115082740784	Heat shock	GFP-HDEL HS airy mv 10_Airyscan Processing	1	1
4.34899997711182	Heat shock	GFP-HDEL HS airy mv 10_Airyscan Processing	1	1
4.33753633499146	Heat shock	GFP-HDEL HS airy mv 10_Airyscan Processing	1	1
4.69071340560913	Heat shock	GFP-HDEL HS airy mv 10_Airyscan Processing	1	1
4.46216726303101	Heat shock	GFP-HDEL HS airy mv 10_Airyscan Processing	1	1
4.39031505584717	Heat shock	GFP-HDEL HS airy mv 10_Airyscan Processing	1	1
1.82242786884308	Heat shock	GFP-HDEL HS airy mv 10_Airyscan Processing	1	1
3.72454524040222	Heat shock	GFP-HDEL HS airy mv 10_Airyscan Processing	1	1
4.71406841278076	Heat shock	GFP-HDEL HS airy mv 10_Airyscan Processing	1	1
3.92040753364563	Heat shock	GFP-HDEL HS airy mv 10_Airyscan Processing	1	1
4.59661769866943	Heat shock	GFP-HDEL HS airy mv 10_Airyscan Processing	1	1
3.29703998565674	Heat shock	GFP-HDEL HS airy mv 10_Airyscan Processing	1	1
4.25295925140381	Heat shock	GFP-HDEL HS airy mv 10_Airyscan Processing	1	1
0	Heat shock	GFP-HDEL HS airy mv 10_Airyscan Processing	1	1
1.74635815620422	Heat shock	GFP-HDEL HS airy mv 10_Airyscan Processing	1	1
3.99157118797302	Heat shock	GFP-HDEL HS airy mv 10_Airyscan Processing	1	1
3.49535226821899	Heat shock	GFP-HDEL HS airy mv 10_Airyscan Processing	1	1
4.45756769180298	Heat shock	GFP-HDEL HS airy mv 10_Airyscan Processing	1	1
3.21857380867004	Heat shock	GFP-HDEL HS airy mv 10_Airyscan Processing	1	1
3.97254109382629	Heat shock	GFP-HDEL HS airy mv 10_Airyscan Processing	1	1
3.31647539138794	Heat shock	GFP-HDEL HS airy mv 10_Airyscan Processing	1	1
2.86958050727844	Heat shock	GFP-HDEL HS airy mv 10_Airyscan Processing	1	1
4.33865118026733	Heat shock	GFP-HDEL HS airy mv 10_Airyscan Processing	1	1
4.27745771408081	Heat shock	GFP-HDEL HS airy mv 10_Airyscan Processing	1	1
4.02736520767212	Heat shock	GFP-HDEL HS airy mv 10_Airyscan Processing	1	1
4.08265686035156	Heat shock	GFP-HDEL HS airy mv 10_Airyscan Processing	1	1
0	Heat shock	GFP-HDEL HS airy mv 10_Airyscan Processing	1	1
3.88722610473633	Heat shock	GFP-HDEL HS airy mv 10_Airyscan Processing	1	1
4.29877233505249	Heat shock	GFP-HDEL HS airy mv 10_Airyscan Processing	1	1
4.04115104675293	Heat shock	GFP-HDEL HS airy mv 10_Airyscan Processing	1	1
4.21279573440552	Heat shock	GFP-HDEL HS airy mv 10_Airyscan Processing	1	1
3.07852554321289	Heat shock	GFP-HDEL HS airy mv 10_Airyscan Processing	1	1
4.3882269859314	Heat shock	GFP-HDEL HS airy mv 10_Airyscan Processing	1	1
4.5909743309021	Heat shock	GFP-HDEL HS airy mv 10_Airyscan Processing	1	1
3.73260378837585	Heat shock	GFP-HDEL HS airy mv 10_Airyscan Processing	1	1
2.86029028892517	Heat shock	GFP-HDEL HS airy mv 10_Airyscan Processing	1	1
4.47589588165283	Heat shock	GFP-HDEL HS airy mv 10_Airyscan Processing	1	1
4.00143623352051	Heat shock	GFP-HDEL HS airy mv 10_Airyscan Processing	1	1
4.22933006286621	Heat shock	GFP-HDEL HS airy mv 10_Airyscan Processing	1	1
2.01680970191956	Heat shock	GFP-HDEL HS airy mv 10_Airyscan Processing	1	1
2.68192934989929	Heat shock	GFP-HDEL HS airy mv 10_Airyscan Processing	1	1
4.36859321594238	Heat shock	GFP-HDEL HS airy mv 10_Airyscan Processing	1	1
4.37187528610229	Heat shock	GFP-HDEL HS airy mv 10_Airyscan Processing	1	1
3.28556108474731	Heat shock	GFP-HDEL HS airy mv 10_Airyscan Processing	1	1
3.3349277973175	Heat shock	GFP-HDEL HS airy mv 10_Airyscan Processing	1	1
4.4141674041748	Heat shock	GFP-HDEL HS airy mv 10_Airyscan Processing	1	1
4.07384729385376	Heat shock	GFP-HDEL HS airy mv 10_Airyscan Processing	1	1
3.32031488418579	Heat shock	GFP-HDEL HS airy mv 10_Airyscan Processing	1	1
4.23499774932861	Heat shock	GFP-HDEL HS airy mv 10_Airyscan Processing	1	1
1.82290601730347	Heat shock	GFP-HDEL HS airy mv 10_Airyscan Processing	1	1
3.14281129837036	Heat shock	GFP-HDEL HS airy mv 10_Airyscan Processing	1	1
4.29655170440674	Heat shock	GFP-HDEL HS airy mv 10_Airyscan Processing	1	1
4.06844663619995	Heat shock	GFP-HDEL HS airy mv 10_Airyscan Processing	1	1
3.32748007774353	Heat shock	GFP-HDEL HS airy mv 10_Airyscan Processing	1	1
4.45853185653687	Heat shock	GFP-HDEL HS airy mv 10_Airyscan Processing	1	1
4.64278364181519	Heat shock	GFP-HDEL HS airy mv 10_Airyscan Processing	1	1
4.64764213562012	Heat shock	GFP-HDEL HS airy mv 10_Airyscan Processing	1	1
4.64227867126465	Heat shock	GFP-HDEL HS airy mv 10_Airyscan Processing	1	1
4.43359518051147	Heat shock	GFP-HDEL HS airy mv 10_Airyscan Processing	1	1
2.47886109352112	Heat shock	GFP-HDEL HS airy mv 10_Airyscan Processing	1	1
4.35154438018799	Heat shock	GFP-HDEL HS airy mv 10_Airyscan Processing	1	1
4.57437944412231	Heat shock	GFP-HDEL HS airy mv 10_Airyscan Processing	1	1
3.44083714485168	Heat shock	GFP-HDEL HS airy mv 10_Airyscan Processing	1	1
3.58187651634216	Heat shock	GFP-HDEL HS airy mv 10_Airyscan Processing	1	1
4.68617486953735	Heat shock	GFP-HDEL HS airy mv 10_Airyscan Processing	1	1
3.99981427192688	Heat shock	GFP-HDEL HS airy mv 10_Airyscan Processing	1	1
3.06674218177795	Heat shock	GFP-HDEL HS airy mv 10_Airyscan Processing	1	1
4.41833782196045	Heat shock	GFP-HDEL HS airy mv 10_Airyscan Processing	1	1
3.35939383506775	Heat shock	GFP-HDEL HS airy mv 10_Airyscan Processing	1	1
1.29338729381561	Heat shock	GFP-HDEL HS airy mv 10_Airyscan Processing	1	1
3.53784346580505	Heat shock	GFP-HDEL HS airy mv 10_Airyscan Processing	1	1
4.00420141220093	Heat shock	GFP-HDEL HS airy mv 10_Airyscan Processing	1	1
4.49563837051392	Heat shock	GFP-HDEL HS airy mv 10_Airyscan Processing	1	1
3.27999949455261	Heat shock	GFP-HDEL HS airy mv 10_Airyscan Processing	1	1
0.825641870498657	Heat shock	GFP-HDEL HS airy mv 10_Airyscan Processing	1	1
3.65185475349426	Heat shock	GFP-HDEL HS airy mv 10_Airyscan Processing	1	1
4.03832149505615	Heat shock	GFP-HDEL HS airy mv 10_Airyscan Processing	1	1
2.6646842956543	Heat shock	GFP-HDEL HS airy mv 10_Airyscan Processing	1	1
0.375191569328308	Heat shock	GFP-HDEL HS airy mv 10_Airyscan Processing	1	1
1.05818235874176	Heat shock	GFP-HDEL HS airy mv 10_Airyscan Processing	1	1
4.45047283172607	Heat shock	GFP-HDEL HS airy mv 10_Airyscan Processing	1	1
4.1204628944397	Heat shock	GFP-HDEL HS airy mv 10_Airyscan Processing	1	1
4.73115062713623	Heat shock	GFP-HDEL HS airy mv 10_Airyscan Processing	1	1
3.85456895828247	Heat shock	GFP-HDEL HS airy mv 10_Airyscan Processing	1	1
4.10651302337646	Heat shock	GFP-HDEL HS airy mv 10_Airyscan Processing	1	1
3.98578858375549	Heat shock	GFP-HDEL HS airy mv 10_Airyscan Processing	1	1
4.2338342666626	Heat shock	GFP-HDEL HS airy mv 10_Airyscan Processing	1	1
4.47398614883423	Heat shock	GFP-HDEL HS airy mv 10_Airyscan Processing	1	1
2.92792892456055	Heat shock	GFP-HDEL HS airy mv 10_Airyscan Processing	1	1
4.34236001968384	Heat shock	GFP-HDEL HS airy mv 10_Airyscan Processing	1	1
4.33924198150635	Heat shock	GFP-HDEL HS airy mv 10_Airyscan Processing	1	1
4.10256814956665	Heat shock	GFP-HDEL HS airy mv 10_Airyscan Processing	1	1
1.54999458789825	Heat shock	GFP-HDEL HS airy mv 10_Airyscan Processing	1	1
1.46147084236145	Heat shock	GFP-HDEL HS airy mv 10_Airyscan Processing	1	1
4.23628664016724	Heat shock	GFP-HDEL HS airy mv 10_Airyscan Processing	1	1
3.98871493339539	Heat shock	GFP-HDEL HS airy mv 10_Airyscan Processing	1	1
4.14533662796021	Heat shock	GFP-HDEL HS airy mv 10_Airyscan Processing	1	1
1.638063788414	Heat shock	GFP-HDEL HS airy mv 10_Airyscan Processing	1	1
2.44073510169983	Heat shock	GFP-HDEL HS airy mv 10_Airyscan Processing	1	1
4.31570720672607	Heat shock	GFP-HDEL HS airy mv 10_Airyscan Processing	1	1
4.24253845214844	Heat shock	GFP-HDEL HS airy mv 10_Airyscan Processing	1	1
3.62459063529968	Heat shock	GFP-HDEL HS airy mv 10_Airyscan Processing	1	1
4.20750999450684	Heat shock	GFP-HDEL HS airy mv 10_Airyscan Processing	1	1
2.70175385475159	Heat shock	GFP-HDEL HS airy mv 10_Airyscan Processing	1	1
4.26852369308472	Heat shock	GFP-HDEL HS airy mv 10_Airyscan Processing	1	1
3.39790320396423	Heat shock	GFP-HDEL HS airy mv 10_Airyscan Processing	1	1
4.2948260307312	Heat shock	GFP-HDEL HS airy mv 10_Airyscan Processing	1	1
4.15363788604736	Heat shock	GFP-HDEL HS airy mv 10_Airyscan Processing	1	1
3.4502809047699	Heat shock	GFP-HDEL HS airy mv 10_Airyscan Processing	1	1
4.26352977752686	Heat shock	GFP-HDEL HS airy mv 10_Airyscan Processing	1	1
4.09709024429321	Heat shock	GFP-HDEL HS airy mv 10_Airyscan Processing	1	1
4.36367654800415	Heat shock	GFP-HDEL HS airy mv 10_Airyscan Processing	1	1
4.19576025009155	Heat shock	GFP-HDEL HS airy mv 10_Airyscan Processing	1	1
2.75017356872559	Heat shock	GFP-HDEL HS airy mv 10_Airyscan Processing	1	1
4.58642959594727	Heat shock	GFP-HDEL HS airy mv 10_Airyscan Processing	1	1
4.51855850219727	Heat shock	GFP-HDEL HS airy mv 10_Airyscan Processing	1	1
3.75341725349426	Heat shock	GFP-HDEL HS airy mv 10_Airyscan Processing	1	1
4.29145336151123	Heat shock	GFP-HDEL HS airy mv 10_Airyscan Processing	1	1
3.70082259178162	Heat shock	GFP-HDEL HS airy mv 10_Airyscan Processing	1	1
2.95741438865662	Heat shock	GFP-HDEL HS airy mv 10_Airyscan Processing	1	1
4.68510437011719	Heat shock	GFP-HDEL HS airy mv 10_Airyscan Processing	1	1
4.26651811599731	Heat shock	GFP-HDEL HS airy mv 10_Airyscan Processing	1	1
2.8891384601593	Heat shock	GFP-HDEL HS airy mv 10_Airyscan Processing	1	1
4.13254547119141	Heat shock	GFP-HDEL HS airy mv 10_Airyscan Processing	1	1
3.94978260993958	Heat shock	GFP-HDEL HS airy mv 10_Airyscan Processing	1	1
4.41519832611084	Heat shock	GFP-HDEL HS airy mv 10_Airyscan Processing	1	1
3.45557808876038	Heat shock	GFP-HDEL HS airy mv 10_Airyscan Processing	1	1
0.380065888166428	Heat shock	GFP-HDEL HS airy mv 10_Airyscan Processing	1	1
3.65242338180542	Heat shock	GFP-HDEL HS airy mv 10_Airyscan Processing	1	1
1.99859368801117	Heat shock	GFP-HDEL HS airy mv 10_Airyscan Processing	1	1
3.72962975502014	Heat shock	GFP-HDEL HS airy mv 10_Airyscan Processing	1	1
0.927466690540314	Heat shock	GFP-HDEL HS airy mv 10_Airyscan Processing	1	1
4.30425071716309	Heat shock	GFP-HDEL HS airy mv 10_Airyscan Processing	1	1
4.19233322143555	Heat shock	GFP-HDEL HS airy mv 10_Airyscan Processing	1	1
4.53288602828979	Heat shock	GFP-HDEL HS airy mv 10_Airyscan Processing	1	1
3.85526418685913	Heat shock	GFP-HDEL HS airy mv 10_Airyscan Processing	1	1
4.08898162841797	Heat shock	GFP-HDEL HS airy mv 10_Airyscan Processing	1	1
4.03928089141846	Heat shock	GFP-HDEL HS airy mv 10_Airyscan Processing	1	1
4.50312614440918	Heat shock	GFP-HDEL HS airy mv 10_Airyscan Processing	1	1
3.10866785049438	Heat shock	GFP-HDEL HS airy mv 10_Airyscan Processing	1	1
4.16924428939819	Heat shock	GFP-HDEL HS airy mv 10_Airyscan Processing	1	1
4.57906246185303	Heat shock	GFP-HDEL HS airy mv 10_Airyscan Processing	1	1
3.99028038978577	Heat shock	GFP-HDEL HS airy mv 10_Airyscan Processing	1	1
3.03410148620605	Heat shock	GFP-HDEL HS airy mv 10_Airyscan Processing	1	1
2.32317543029785	Heat shock	GFP-HDEL HS airy mv 10_Airyscan Processing	1	1
3.71397185325623	Heat shock	GFP-HDEL HS airy mv 10_Airyscan Processing	1	1
4.07163333892822	Heat shock	GFP-HDEL HS airy mv 10_Airyscan Processing	1	1
3.71373867988586	Heat shock	GFP-HDEL HS airy mv 10_Airyscan Processing	1	1
4.2148904800415	Heat shock	GFP-HDEL HS airy mv 10_Airyscan Processing	1	1
2.65743541717529	Heat shock	GFP-HDEL HS airy mv 10_Airyscan Processing	1	1
2.71051025390625	Heat shock	GFP-HDEL HS airy mv 10_Airyscan Processing	1	1
4.26532983779907	Heat shock	GFP-HDEL HS airy mv 10_Airyscan Processing	1	1
4.28335666656494	Heat shock	GFP-HDEL HS airy mv 10_Airyscan Processing	1	1
3.84222388267517	Heat shock	GFP-HDEL HS airy mv 10_Airyscan Processing	1	1
2.93988609313965	Heat shock	GFP-HDEL HS airy mv 10_Airyscan Processing	1	1
4.31203985214233	Heat shock	GFP-HDEL HS airy mv 10_Airyscan Processing	1	1
4.05462598800659	Heat shock	GFP-HDEL HS airy mv 10_Airyscan Processing	1	1
4.01689195632935	Heat shock	GFP-HDEL HS airy mv 10_Airyscan Processing	1	1
4.36647796630859	Heat shock	GFP-HDEL HS airy mv 10_Airyscan Processing	1	1
2.92688894271851	Heat shock	GFP-HDEL HS airy mv 10_Airyscan Processing	1	1
1.71562516689301	Heat shock	GFP-HDEL HS airy mv 10_Airyscan Processing	1	1
3.64621210098267	Heat shock	GFP-HDEL HS airy mv 10_Airyscan Processing	1	1
4.25640296936035	Heat shock	GFP-HDEL HS airy mv 10_Airyscan Processing	1	1
4.6186351776123	Heat shock	GFP-HDEL HS airy mv 10_Airyscan Processing	1	1
3.35481333732605	Heat shock	GFP-HDEL HS airy mv 10_Airyscan Processing	1	1
4.59840965270996	Heat shock	GFP-HDEL HS airy mv 10_Airyscan Processing	1	1
4.36266708374023	Heat shock	GFP-HDEL HS airy mv 10_Airyscan Processing	1	1
4.58524656295776	Heat shock	GFP-HDEL HS airy mv 10_Airyscan Processing	1	1
3.76188230514526	Heat shock	GFP-HDEL HS airy mv 10_Airyscan Processing	1	1
3.49766945838928	Heat shock	GFP-HDEL HS airy mv 10_Airyscan Processing	1	1
4.16194534301758	Heat shock	GFP-HDEL HS airy mv 10_Airyscan Processing	1	1
1.88383412361145	Heat shock	GFP-HDEL HS airy mv 10_Airyscan Processing	1	1
2.09256362915039	Heat shock	GFP-HDEL HS airy mv 10_Airyscan Processing	1	1
3.35650014877319	Heat shock	GFP-HDEL HS airy mv 10_Airyscan Processing	1	1
4.64165830612183	Heat shock	GFP-HDEL HS airy mv 10_Airyscan Processing	1	1
2.13048839569092	Heat shock	GFP-HDEL HS airy mv 10_Airyscan Processing	1	1
4.27116918563843	Heat shock	GFP-HDEL HS airy mv 10_Airyscan Processing	1	1
3.89905309677124	Heat shock	GFP-HDEL HS airy mv 10_Airyscan Processing	1	1
2.80577540397644	Heat shock	GFP-HDEL HS airy mv 10_Airyscan Processing	1	1
4.00086450576782	Heat shock	GFP-HDEL HS airy mv 10_Airyscan Processing	1	1
3.0024836063385	Heat shock	GFP-HDEL HS airy mv 10_Airyscan Processing	1	1
4.04513931274414	Heat shock	GFP-HDEL HS airy mv 10_Airyscan Processing	1	1
3.19837999343872	Heat shock	GFP-HDEL HS airy mv 10_Airyscan Processing	1	1
4.45608234405518	Heat shock	GFP-HDEL HS airy mv 10_Airyscan Processing	1	1
3.81078004837036	Heat shock	GFP-HDEL HS airy mv 10_Airyscan Processing	1	1
4.00170516967773	Heat shock	GFP-HDEL HS airy mv 10_Airyscan Processing	1	1
0.415934950113297	Heat shock	GFP-HDEL HS airy mv 10_Airyscan Processing	1	1
2.14382529258728	Heat shock	GFP-HDEL HS airy mv 10_Airyscan Processing	1	1
3.99227738380432	Heat shock	GFP-HDEL HS airy mv 10_Airyscan Processing	1	1
1.1353851556778	Heat shock	GFP-HDEL HS airy mv 10_Airyscan Processing	1	1
4.11949729919434	Heat shock	GFP-HDEL HS airy mv 10_Airyscan Processing	1	1
4.28957080841064	Heat shock	GFP-HDEL HS airy mv 10_Airyscan Processing	1	1
3.92800068855286	Heat shock	GFP-HDEL HS airy mv 10_Airyscan Processing	1	1
4.33736801147461	Heat shock	GFP-HDEL HS airy mv 10_Airyscan Processing	1	1
3.93753671646118	Heat shock	GFP-HDEL HS airy mv 10_Airyscan Processing	1	1
4.03504753112793	Heat shock	GFP-HDEL HS airy mv 10_Airyscan Processing	1	1
4.45853137969971	Heat shock	GFP-HDEL HS airy mv 10_Airyscan Processing	1	1
2.99358749389648	Heat shock	GFP-HDEL HS airy mv 10_Airyscan Processing	1	1
4.35221338272095	Heat shock	GFP-HDEL HS airy mv 10_Airyscan Processing	1	1
2.46630048751831	Heat shock	GFP-HDEL HS airy mv 10_Airyscan Processing	1	1
4.29144191741943	Heat shock	GFP-HDEL HS airy mv 10_Airyscan Processing	1	1
4.75421142578125	Heat shock	GFP-HDEL HS airy mv 10_Airyscan Processing	1	1
3.68387699127197	Heat shock	GFP-HDEL HS airy mv 10_Airyscan Processing	1	1
4.34679651260376	Heat shock	GFP-HDEL HS airy mv 10_Airyscan Processing	1	1
4.61222696304321	Heat shock	GFP-HDEL HS airy mv 10_Airyscan Processing	1	1
3.95753121376038	Heat shock	GFP-HDEL HS airy mv 10_Airyscan Processing	1	1
4.22383642196655	Heat shock	GFP-HDEL HS airy mv 10_Airyscan Processing	1	1
2.16026449203491	Heat shock	GFP-HDEL HS airy mv 10_Airyscan Processing	1	1
1.99689865112305	Heat shock	GFP-HDEL HS airy mv 10_Airyscan Processing	1	1
3.94248223304749	Heat shock	GFP-HDEL HS airy mv 10_Airyscan Processing	1	1
3.91100025177002	Heat shock	GFP-HDEL HS airy mv 10_Airyscan Processing	1	1
4.32667779922485	Heat shock	GFP-HDEL HS airy mv 10_Airyscan Processing	1	1
2.46886205673218	Heat shock	GFP-HDEL HS airy mv 10_Airyscan Processing	1	1
4.37365436553955	Heat shock	GFP-HDEL HS airy mv 10_Airyscan Processing	1	1
3.99609422683716	Heat shock	GFP-HDEL HS airy mv 10_Airyscan Processing	1	1
4.34401893615723	Heat shock	GFP-HDEL HS airy mv 10_Airyscan Processing	1	1
4.12552928924561	Heat shock	GFP-HDEL HS airy mv 10_Airyscan Processing	1	1
4.14112949371338	Heat shock	GFP-HDEL HS airy mv 10_Airyscan Processing	1	1
4.37536668777466	Heat shock	GFP-HDEL HS airy mv 10_Airyscan Processing	1	1
4.48544025421143	Heat shock	GFP-HDEL HS airy mv 10_Airyscan Processing	1	1
4.05244970321655	Heat shock	GFP-HDEL HS airy mv 10_Airyscan Processing	1	1
2.9083514213562	Heat shock	GFP-HDEL HS airy mv 10_Airyscan Processing	1	1
4.3367133140564	Heat shock	GFP-HDEL HS airy mv 10_Airyscan Processing	1	1
4.60981941223145	Heat shock	GFP-HDEL HS airy mv 10_Airyscan Processing	1	1
4.5528507232666	Heat shock	GFP-HDEL HS airy mv 10_Airyscan Processing	1	1
4.50559139251709	Heat shock	GFP-HDEL HS airy mv 10_Airyscan Processing	1	1
3.85626006126404	Heat shock	GFP-HDEL HS airy mv 10_Airyscan Processing	1	1
3.51136660575867	Heat shock	GFP-HDEL HS airy mv 10_Airyscan Processing	1	1
4.16506576538086	Heat shock	GFP-HDEL HS airy mv 10_Airyscan Processing	1	1
4.45866727828979	Heat shock	GFP-HDEL HS airy mv 10_Airyscan Processing	1	1
3.15161347389221	Heat shock	GFP-HDEL HS airy mv 10_Airyscan Processing	1	1
3.97485899925232	Heat shock	GFP-HDEL HS airy mv 10_Airyscan Processing	1	1
4.62874174118042	Heat shock	GFP-HDEL HS airy mv 10_Airyscan Processing	1	1
2.51840257644653	Heat shock	GFP-HDEL HS airy mv 10_Airyscan Processing	1	1
4.07399940490723	Heat shock	GFP-HDEL HS airy mv 10_Airyscan Processing	1	1
4.32452011108398	Heat shock	GFP-HDEL HS airy mv 10_Airyscan Processing	1	1
3.13090753555298	Heat shock	GFP-HDEL HS airy mv 10_Airyscan Processing	1	1
3.83369255065918	Heat shock	GFP-HDEL HS airy mv 10_Airyscan Processing	1	1
3.59518194198608	Heat shock	GFP-HDEL HS airy mv 10_Airyscan Processing	1	1
3.56669282913208	Heat shock	GFP-HDEL HS airy mv 10_Airyscan Processing	1	1
4.61833620071411	Heat shock	GFP-HDEL HS airy mv 10_Airyscan Processing	1	1
2.81305527687073	Heat shock	GFP-HDEL HS airy mv 10_Airyscan Processing	1	1
3.8933629989624	Heat shock	GFP-HDEL HS airy mv 10_Airyscan Processing	1	1
0.418667942285538	Heat shock	GFP-HDEL HS airy mv 10_Airyscan Processing	1	1
4.40569734573364	Heat shock	GFP-HDEL HS airy mv 10_Airyscan Processing	1	1
1.43270862102509	Heat shock	GFP-HDEL HS airy mv 10_Airyscan Processing	1	1
4.11664438247681	Heat shock	GFP-HDEL HS airy mv 10_Airyscan Processing	1	1
3.17622661590576	Heat shock	GFP-HDEL HS airy mv 10_Airyscan Processing	1	1
4.67389059066772	Heat shock	GFP-HDEL HS airy mv 10_Airyscan Processing	1	1
4.29382038116455	Heat shock	GFP-HDEL HS airy mv 10_Airyscan Processing	1	1
3.91796970367432	Heat shock	GFP-HDEL HS airy mv 10_Airyscan Processing	1	1
3.99844574928284	Heat shock	GFP-HDEL HS airy mv 10_Airyscan Processing	1	1
4.11925458908081	Heat shock	GFP-HDEL HS airy mv 10_Airyscan Processing	1	1
4.10506582260132	Heat shock	GFP-HDEL HS airy mv 10_Airyscan Processing	1	1
2.4522876739502	Heat shock	GFP-HDEL HS airy mv 10_Airyscan Processing	1	1
4.39232110977173	Heat shock	GFP-HDEL HS airy mv 10_Airyscan Processing	1	1
2.17413425445557	Heat shock	GFP-HDEL HS airy mv 10_Airyscan Processing	1	1
4.59251832962036	Heat shock	GFP-HDEL HS airy mv 10_Airyscan Processing	1	1
4.27249097824097	Heat shock	GFP-HDEL HS airy mv 10_Airyscan Processing	1	1
4.25272226333618	Heat shock	GFP-HDEL HS airy mv 10_Airyscan Processing	1	1
3.64668297767639	Heat shock	GFP-HDEL HS airy mv 10_Airyscan Processing	1	1
1.4458349943161	Heat shock	GFP-HDEL HS airy mv 10_Airyscan Processing	1	1
4.37380456924438	Heat shock	GFP-HDEL HS airy mv 10_Airyscan Processing	1	1
4.28933000564575	Heat shock	GFP-HDEL HS airy mv 10_Airyscan Processing	1	1
4.04585361480713	Heat shock	GFP-HDEL HS airy mv 10_Airyscan Processing	1	1
4.64421129226685	Heat shock	GFP-HDEL HS airy mv 10_Airyscan Processing	1	1
2.51774597167969	Heat shock	GFP-HDEL HS airy mv 10_Airyscan Processing	1	1
1.46147119998932	Heat shock	GFP-HDEL HS airy mv 10_Airyscan Processing	1	1
3.97575521469116	Heat shock	GFP-HDEL HS airy mv 10_Airyscan Processing	1	1
4.44737958908081	Heat shock	GFP-HDEL HS airy mv 10_Airyscan Processing	1	1
4.25201988220215	Heat shock	GFP-HDEL HS airy mv 10_Airyscan Processing	1	1
2.15199685096741	Heat shock	GFP-HDEL HS airy mv 10_Airyscan Processing	1	1
3.56234741210938	Heat shock	GFP-HDEL HS airy mv 10_Airyscan Processing	1	1
4.0753059387207	Heat shock	GFP-HDEL HS airy mv 10_Airyscan Processing	1	1
4.16938924789429	Heat shock	GFP-HDEL HS airy mv 10_Airyscan Processing	1	1
3.05110645294189	Heat shock	GFP-HDEL HS airy mv 10_Airyscan Processing	1	1
4.33588647842407	Heat shock	GFP-HDEL HS airy mv 10_Airyscan Processing	1	1
4.48438167572021	Heat shock	GFP-HDEL HS airy mv 10_Airyscan Processing	1	1
4.03869724273682	Heat shock	GFP-HDEL HS airy mv 10_Airyscan Processing	1	1
3.75244379043579	Heat shock	GFP-HDEL HS airy mv 10_Airyscan Processing	1	1
4.5769624710083	Heat shock	GFP-HDEL HS airy mv 10_Airyscan Processing	1	1
3.16300916671753	Heat shock	GFP-HDEL HS airy mv 10_Airyscan Processing	1	1
3.22450351715088	Heat shock	GFP-HDEL HS airy mv 10_Airyscan Processing	1	1
4.62756156921387	Heat shock	GFP-HDEL HS airy mv 10_Airyscan Processing	1	1
3.81035351753235	Heat shock	GFP-HDEL HS airy mv 10_Airyscan Processing	1	1
4.65804386138916	Heat shock	GFP-HDEL HS airy mv 10_Airyscan Processing	1	1
1.46454513072968	Heat shock	GFP-HDEL HS airy mv 10_Airyscan Processing	1	1
4.18635511398315	Heat shock	GFP-HDEL HS airy mv 10_Airyscan Processing	1	1
3.25062537193298	Heat shock	GFP-HDEL HS airy mv 10_Airyscan Processing	1	1
4.3372163772583	Heat shock	GFP-HDEL HS airy mv 10_Airyscan Processing	1	1
4.38711547851563	Heat shock	GFP-HDEL HS airy mv 10_Airyscan Processing	1	1
4.71934223175049	Heat shock	GFP-HDEL HS airy mv 10_Airyscan Processing	1	1
3.75011014938354	Heat shock	GFP-HDEL HS airy mv 10_Airyscan Processing	1	1
4.18256139755249	Heat shock	GFP-HDEL HS airy mv 10_Airyscan Processing	1	1
4.56908655166626	Heat shock	GFP-HDEL HS airy mv 10_Airyscan Processing	1	1
4.40358686447144	Heat shock	GFP-HDEL HS airy mv 10_Airyscan Processing	1	1
2.48466014862061	Heat shock	GFP-HDEL HS airy mv 10_Airyscan Processing	1	1
4.26262617111206	Heat shock	GFP-HDEL HS airy mv 10_Airyscan Processing	1	1
3.50885844230652	Heat shock	GFP-HDEL HS airy mv 10_Airyscan Processing	1	1
4.07221508026123	Heat shock	GFP-HDEL HS airy mv 10_Airyscan Processing	1	1
3.34157609939575	Heat shock	GFP-HDEL HS airy mv 10_Airyscan Processing	1	1
4.61398601531982	Heat shock	GFP-HDEL HS airy mv 10_Airyscan Processing	1	1
2.66639161109924	Heat shock	GFP-HDEL HS airy mv 10_Airyscan Processing	1	1
3.70890355110168	Heat shock	GFP-HDEL HS airy mv 10_Airyscan Processing	1	1
3.20955061912537	Heat shock	GFP-HDEL HS airy mv 10_Airyscan Processing	1	1
4.20393848419189	Heat shock	GFP-HDEL HS airy mv 10_Airyscan Processing	1	1
3.4704864025116	Heat shock	GFP-HDEL HS airy mv 10_Airyscan Processing	1	1
1.31061267852783	Heat shock	GFP-HDEL HS airy mv 10_Airyscan Processing	1	1
3.31495332717896	Heat shock	GFP-HDEL HS airy mv 10_Airyscan Processing	1	1
4.42280197143555	Heat shock	GFP-HDEL HS airy mv 10_Airyscan Processing	1	1
4.11034154891968	Heat shock	GFP-HDEL HS airy mv 10_Airyscan Processing	1	1
4.71968698501587	Heat shock	GFP-HDEL HS airy mv 10_Airyscan Processing	1	1
4.16714859008789	Heat shock	GFP-HDEL HS airy mv 10_Airyscan Processing	1	1
4.4773006439209	Heat shock	GFP-HDEL HS airy mv 10_Airyscan Processing	1	1
4.33493423461914	Heat shock	GFP-HDEL HS airy mv 10_Airyscan Processing	1	1
2.79474139213562	Heat shock	GFP-HDEL HS airy mv 10_Airyscan Processing	1	1
4.41616201400757	Heat shock	GFP-HDEL HS airy mv 10_Airyscan Processing	1	1
4.45647716522217	Heat shock	GFP-HDEL HS airy mv 10_Airyscan Processing	1	1
4.73053884506226	Heat shock	GFP-HDEL HS airy mv 10_Airyscan Processing	1	1
3.38330936431885	Heat shock	GFP-HDEL HS airy mv 10_Airyscan Processing	1	1
4.46348524093628	Heat shock	GFP-HDEL HS airy mv 10_Airyscan Processing	1	1
2.94840145111084	Heat shock	GFP-HDEL HS airy mv 10_Airyscan Processing	1	1
4.39397287368774	Heat shock	GFP-HDEL HS airy mv 10_Airyscan Processing	1	1
4.63316535949707	Heat shock	GFP-HDEL HS airy mv 10_Airyscan Processing	1	1
4.15963983535767	Heat shock	GFP-HDEL HS airy mv 10_Airyscan Processing	1	1
1.56667602062225	Heat shock	GFP-HDEL HS airy mv 10_Airyscan Processing	1	1
3.94655132293701	Heat shock	GFP-HDEL HS airy mv 10_Airyscan Processing	1	1
1.86037027835846	Heat shock	GFP-HDEL HS airy mv 10_Airyscan Processing	1	1
3.61006426811218	Heat shock	GFP-HDEL HS airy mv 10_Airyscan Processing	1	1
4.35884141921997	Heat shock	GFP-HDEL HS airy mv 10_Airyscan Processing	1	1
4.27753639221191	Heat shock	GFP-HDEL HS airy mv 10_Airyscan Processing	1	1
3.8858585357666	Heat shock	GFP-HDEL HS airy mv 10_Airyscan Processing	1	1
4.18561601638794	Heat shock	GFP-HDEL HS airy mv 10_Airyscan Processing	1	1
3.51988291740417	Heat shock	GFP-HDEL HS airy mv 10_Airyscan Processing	1	1
2.62645101547241	Heat shock	GFP-HDEL HS airy mv 10_Airyscan Processing	1	1
4.39511013031006	Heat shock	GFP-HDEL HS airy mv 10_Airyscan Processing	1	1
4.53531312942505	Heat shock	GFP-HDEL HS airy mv 10_Airyscan Processing	1	1
2.99069333076477	Heat shock	GFP-HDEL HS airy mv 10_Airyscan Processing	1	1
4.04548311233521	Heat shock	GFP-HDEL HS airy mv 10_Airyscan Processing	1	1
4.91145181655884	Heat shock	GFP-HDEL HS airy mv 10_Airyscan Processing	1	1
4.64648294448853	Heat shock	GFP-HDEL HS airy mv 10_Airyscan Processing	1	1
4.61755895614624	Heat shock	GFP-HDEL HS airy mv 10_Airyscan Processing	1	1
1.20739209651947	Heat shock	GFP-HDEL HS airy mv 10_Airyscan Processing	1	1
4.53274250030518	Heat shock	GFP-HDEL HS airy mv 10_Airyscan Processing	1	1
1.00453042984009	Heat shock	GFP-HDEL HS airy mv 10_Airyscan Processing	1	1
4.14797401428223	Heat shock	GFP-HDEL HS airy mv 10_Airyscan Processing	1	1
2.67186594009399	Heat shock	GFP-HDEL HS airy mv 10_Airyscan Processing	1	1
4.50243473052979	Heat shock	GFP-HDEL HS airy mv 10_Airyscan Processing	1	1
4.74838781356812	Heat shock	GFP-HDEL HS airy mv 10_Airyscan Processing	1	1
4.11397457122803	Heat shock	GFP-HDEL HS airy mv 10_Airyscan Processing	1	1
4.11428165435791	Heat shock	GFP-HDEL HS airy mv 10_Airyscan Processing	1	1
4.1326961517334	Heat shock	GFP-HDEL HS airy mv 10_Airyscan Processing	1	1
4.13656091690063	Heat shock	GFP-HDEL HS airy mv 10_Airyscan Processing	1	1
4.57668161392212	Heat shock	GFP-HDEL HS airy mv 10_Airyscan Processing	1	1
4.28608226776123	Heat shock	GFP-HDEL HS airy mv 10_Airyscan Processing	1	1
4.49171209335327	Heat shock	GFP-HDEL HS airy mv 10_Airyscan Processing	1	1
3.01561808586121	Heat shock	GFP-HDEL HS airy mv 10_Airyscan Processing	1	1
3.83995127677917	Heat shock	GFP-HDEL HS airy mv 10_Airyscan Processing	1	1
3.75709056854248	Heat shock	GFP-HDEL HS airy mv 10_Airyscan Processing	1	1
4.27073335647583	Heat shock	GFP-HDEL HS airy mv 10_Airyscan Processing	1	1
0.751374304294586	Heat shock	GFP-HDEL HS airy mv 10_Airyscan Processing	1	1
4.29001092910767	Heat shock	GFP-HDEL HS airy mv 10_Airyscan Processing	1	1
0.784379601478577	Heat shock	GFP-HDEL HS airy mv 10_Airyscan Processing	1	1
3.74682474136353	Heat shock	GFP-HDEL HS airy mv 10_Airyscan Processing	1	1
4.71815729141235	Heat shock	GFP-HDEL HS airy mv 10_Airyscan Processing	1	1
4.02433300018311	Heat shock	GFP-HDEL HS airy mv 10_Airyscan Processing	1	1
4.662353515625	Heat shock	GFP-HDEL HS airy mv 10_Airyscan Processing	1	1
3.94068574905396	Heat shock	GFP-HDEL HS airy mv 10_Airyscan Processing	1	1
4.35290098190308	Heat shock	GFP-HDEL HS airy mv 10_Airyscan Processing	1	1
4.42037773132324	Heat shock	GFP-HDEL HS airy mv 10_Airyscan Processing	1	1
4.5706615447998	Heat shock	GFP-HDEL HS airy mv 10_Airyscan Processing	1	1
2.58891987800598	Heat shock	GFP-HDEL HS airy mv 10_Airyscan Processing	1	1
1.99921905994415	Heat shock	GFP-HDEL HS airy mv 10_Airyscan Processing	1	1
4.40385770797729	Heat shock	GFP-HDEL HS airy mv 10_Airyscan Processing	1	1
4.19409942626953	Heat shock	GFP-HDEL HS airy mv 10_Airyscan Processing	1	1
3.14623689651489	Heat shock	GFP-HDEL HS airy mv 10_Airyscan Processing	1	1
3.96132254600525	Heat shock	GFP-HDEL HS airy mv 10_Airyscan Processing	1	1
3.9884717464447	Heat shock	GFP-HDEL HS airy mv 10_Airyscan Processing	1	1
4.32858562469482	Heat shock	GFP-HDEL HS airy mv 10_Airyscan Processing	1	1
4.47578573226929	Heat shock	GFP-HDEL HS airy mv 10_Airyscan Processing	1	1
2.2599036693573	Heat shock	GFP-HDEL HS airy mv 10_Airyscan Processing	1	1
1.55632638931274	Heat shock	GFP-HDEL HS airy mv 10_Airyscan Processing	1	1
3.95690488815308	Heat shock	GFP-HDEL HS airy mv 10_Airyscan Processing	1	1
4.473069190979	Heat shock	GFP-HDEL HS airy mv 10_Airyscan Processing	1	1
3.81293320655823	Heat shock	GFP-HDEL HS airy mv 10_Airyscan Processing	1	1
4.2395544052124	Heat shock	GFP-HDEL HS airy mv 10_Airyscan Processing	1	1
4.27394151687622	Heat shock	GFP-HDEL HS airy mv 10_Airyscan Processing	1	1
4.05794525146484	Heat shock	GFP-HDEL HS airy mv 10_Airyscan Processing	1	1
4.21917819976807	Heat shock	GFP-HDEL HS airy mv 10_Airyscan Processing	1	1
0.73811000585556	Heat shock	GFP-HDEL HS airy mv 10_Airyscan Processing	1	1
3.12423348426819	Heat shock	GFP-HDEL HS airy mv 10_Airyscan Processing	1	1
3.08316731452942	Heat shock	GFP-HDEL HS airy mv 10_Airyscan Processing	1	1
3.91121959686279	Heat shock	GFP-HDEL HS airy mv 10_Airyscan Processing	1	1
4.31248998641968	Heat shock	GFP-HDEL HS airy mv 10_Airyscan Processing	1	1
4.57245874404907	Heat shock	GFP-HDEL HS airy mv 10_Airyscan Processing	1	1
4.47137212753296	Heat shock	GFP-HDEL HS airy mv 10_Airyscan Processing	1	1
4.46764945983887	Heat shock	GFP-HDEL HS airy mv 10_Airyscan Processing	1	1
4.51573801040649	Heat shock	GFP-HDEL HS airy mv 10_Airyscan Processing	1	1
4.3285665512085	Heat shock	GFP-HDEL HS airy mv 10_Airyscan Processing	1	1
3.83785319328308	Heat shock	GFP-HDEL HS airy mv 10_Airyscan Processing	1	1
4.17986345291138	Heat shock	GFP-HDEL HS airy mv 10_Airyscan Processing	1	1
3.73432970046997	Heat shock	GFP-HDEL HS airy mv 10_Airyscan Processing	1	1
4.5222635269165	Heat shock	GFP-HDEL HS airy mv 10_Airyscan Processing	1	1
4.45563268661499	Heat shock	GFP-HDEL HS airy mv 10_Airyscan Processing	1	1
4.19667768478394	Heat shock	GFP-HDEL HS airy mv 10_Airyscan Processing	1	1
4.35307455062866	Heat shock	GFP-HDEL HS airy mv 10_Airyscan Processing	1	1
3.78152656555176	Heat shock	GFP-HDEL HS airy mv 10_Airyscan Processing	1	1
3.30887675285339	Heat shock	GFP-HDEL HS airy mv 10_Airyscan Processing	1	1
4.57734775543213	Heat shock	GFP-HDEL HS airy mv 10_Airyscan Processing	1	1
4.23423385620117	Heat shock	GFP-HDEL HS airy mv 10_Airyscan Processing	1	1
1.97291195392609	Heat shock	GFP-HDEL HS airy mv 10_Airyscan Processing	1	1
3.35775542259216	Heat shock	GFP-HDEL HS airy mv 10_Airyscan Processing	1	1
4.28795957565308	Heat shock	GFP-HDEL HS airy mv 10_Airyscan Processing	1	1
0.478558659553528	Heat shock	GFP-HDEL HS airy mv 10_Airyscan Processing	1	1
4.5207257270813	Heat shock	GFP-HDEL HS airy mv 10_Airyscan Processing	1	1
0.347713768482208	Heat shock	GFP-HDEL HS airy mv 10_Airyscan Processing	1	1
3.98556876182556	Heat shock	GFP-HDEL HS airy mv 10_Airyscan Processing	1	1
4.46408748626709	Heat shock	GFP-HDEL HS airy mv 10_Airyscan Processing	1	1
4.21371507644653	Heat shock	GFP-HDEL HS airy mv 10_Airyscan Processing	1	1
4.68469429016113	Heat shock	GFP-HDEL HS airy mv 10_Airyscan Processing	1	1
3.7654755115509	Heat shock	GFP-HDEL HS airy mv 10_Airyscan Processing	1	1
4.46907424926758	Heat shock	GFP-HDEL HS airy mv 10_Airyscan Processing	1	1
4.43363666534424	Heat shock	GFP-HDEL HS airy mv 10_Airyscan Processing	1	1
2.16554617881775	Heat shock	GFP-HDEL HS airy mv 10_Airyscan Processing	1	1
4.03284978866577	Heat shock	GFP-HDEL HS airy mv 10_Airyscan Processing	1	1
1.08513617515564	Heat shock	GFP-HDEL HS airy mv 10_Airyscan Processing	1	1
4.37498474121094	Heat shock	GFP-HDEL HS airy mv 10_Airyscan Processing	1	1
4.60631990432739	Heat shock	GFP-HDEL HS airy mv 10_Airyscan Processing	1	1
4.175950050354	Heat shock	GFP-HDEL HS airy mv 10_Airyscan Processing	1	1
4.59991931915283	Heat shock	GFP-HDEL HS airy mv 10_Airyscan Processing	1	1
4.39344167709351	Heat shock	GFP-HDEL HS airy mv 10_Airyscan Processing	1	1
4.41529035568237	Heat shock	GFP-HDEL HS airy mv 10_Airyscan Processing	1	1
4.34513664245605	Heat shock	GFP-HDEL HS airy mv 10_Airyscan Processing	1	1
1.11411595344543	Heat shock	GFP-HDEL HS airy mv 10_Airyscan Processing	1	1
4.11293601989746	Heat shock	GFP-HDEL HS airy mv 10_Airyscan Processing	1	1
4.4952335357666	Heat shock	GFP-HDEL HS airy mv 10_Airyscan Processing	1	1
1.76734805107117	Heat shock	GFP-HDEL HS airy mv 10_Airyscan Processing	1	1
4.31762742996216	Heat shock	GFP-HDEL HS airy mv 10_Airyscan Processing	1	1
4.26490449905396	Heat shock	GFP-HDEL HS airy mv 10_Airyscan Processing	1	1
3.77851104736328	Heat shock	GFP-HDEL HS airy mv 10_Airyscan Processing	1	1
4.15853881835938	Heat shock	GFP-HDEL HS airy mv 10_Airyscan Processing	1	1
3.80727362632751	Heat shock	GFP-HDEL HS airy mv 10_Airyscan Processing	1	1
4.60138320922852	Heat shock	GFP-HDEL HS airy mv 10_Airyscan Processing	1	1
3.02254605293274	Heat shock	GFP-HDEL HS airy mv 10_Airyscan Processing	1	1
4.48138475418091	Heat shock	GFP-HDEL HS airy mv 10_Airyscan Processing	1	1
4.46331644058228	Heat shock	GFP-HDEL HS airy mv 10_Airyscan Processing	1	1
4.61782550811768	Heat shock	GFP-HDEL HS airy mv 10_Airyscan Processing	1	1
4.12689924240112	Heat shock	GFP-HDEL HS airy mv 10_Airyscan Processing	1	1
4.58743476867676	Heat shock	GFP-HDEL HS airy mv 10_Airyscan Processing	1	1
4.59399461746216	Heat shock	GFP-HDEL HS airy mv 10_Airyscan Processing	1	1
2.44085645675659	Heat shock	GFP-HDEL HS airy mv 10_Airyscan Processing	1	1
4.19868326187134	Heat shock	GFP-HDEL HS airy mv 10_Airyscan Processing	1	1
3.43060302734375	Heat shock	GFP-HDEL HS airy mv 10_Airyscan Processing	1	1
4.4363956451416	Heat shock	GFP-HDEL HS airy mv 10_Airyscan Processing	1	1
3.63672661781311	Heat shock	GFP-HDEL HS airy mv 10_Airyscan Processing	1	1
4.27070808410645	Heat shock	GFP-HDEL HS airy mv 10_Airyscan Processing	1	1
4.31330156326294	Heat shock	GFP-HDEL HS airy mv 10_Airyscan Processing	1	1
3.40809202194214	Heat shock	GFP-HDEL HS airy mv 10_Airyscan Processing	1	1
4.11442232131958	Heat shock	GFP-HDEL HS airy mv 10_Airyscan Processing	1	1
4.88246536254883	Heat shock	GFP-HDEL HS airy mv 10_Airyscan Processing	1	1
4.55409622192383	Heat shock	GFP-HDEL HS airy mv 10_Airyscan Processing	1	1
3.51803827285767	Heat shock	GFP-HDEL HS airy mv 10_Airyscan Processing	1	1
2.64922976493835	Heat shock	GFP-HDEL HS airy mv 10_Airyscan Processing	1	1
3.48258137702942	Heat shock	GFP-HDEL HS airy mv 10_Airyscan Processing	1	1
0.384862422943115	Heat shock	GFP-HDEL HS airy mv 10_Airyscan Processing	1	1
4.40569686889648	Heat shock	GFP-HDEL HS airy mv 10_Airyscan Processing	1	1
0.505155026912689	Heat shock	GFP-HDEL HS airy mv 10_Airyscan Processing	1	1
0.190909057855606	Heat shock	GFP-HDEL HS airy mv 10_Airyscan Processing	1	1
4.26364898681641	Heat shock	GFP-HDEL HS airy mv 10_Airyscan Processing	1	1
3.92021298408508	Heat shock	GFP-HDEL HS airy mv 10_Airyscan Processing	1	1
4.79351615905762	Heat shock	GFP-HDEL HS airy mv 10_Airyscan Processing	1	1
4.71921873092651	Heat shock	GFP-HDEL HS airy mv 10_Airyscan Processing	1	1
4.56995964050293	Heat shock	GFP-HDEL HS airy mv 10_Airyscan Processing	1	1
3.68103313446045	Heat shock	GFP-HDEL HS airy mv 10_Airyscan Processing	1	1
4.61571455001831	Heat shock	GFP-HDEL HS airy mv 10_Airyscan Processing	1	1
4.49897289276123	Heat shock	GFP-HDEL HS airy mv 10_Airyscan Processing	1	1
4.57540512084961	Heat shock	GFP-HDEL HS airy mv 10_Airyscan Processing	1	1
1.05975413322449	Heat shock	GFP-HDEL HS airy mv 10_Airyscan Processing	1	1
4.3277587890625	Heat shock	GFP-HDEL HS airy mv 10_Airyscan Processing	1	1
4.19875621795654	Heat shock	GFP-HDEL HS airy mv 10_Airyscan Processing	1	1
4.01096820831299	Heat shock	GFP-HDEL HS airy mv 10_Airyscan Processing	1	1
3.42909049987793	Heat shock	GFP-HDEL HS airy mv 10_Airyscan Processing	1	1
4.38107776641846	Heat shock	GFP-HDEL HS airy mv 10_Airyscan Processing	1	1
4.25005388259888	Heat shock	GFP-HDEL HS airy mv 10_Airyscan Processing	1	1
4.33804941177368	Heat shock	GFP-HDEL HS airy mv 10_Airyscan Processing	1	1
1.0455356836319	Heat shock	GFP-HDEL HS airy mv 10_Airyscan Processing	1	1
3.88204145431519	Heat shock	GFP-HDEL HS airy mv 10_Airyscan Processing	1	1
4.40322732925415	Heat shock	GFP-HDEL HS airy mv 10_Airyscan Processing	1	1
4.01006126403809	Heat shock	GFP-HDEL HS airy mv 10_Airyscan Processing	1	1
4.06881332397461	Heat shock	GFP-HDEL HS airy mv 10_Airyscan Processing	1	1
3.77738642692566	Heat shock	GFP-HDEL HS airy mv 10_Airyscan Processing	1	1
3.93957471847534	Heat shock	GFP-HDEL HS airy mv 10_Airyscan Processing	1	1
4.01178789138794	Heat shock	GFP-HDEL HS airy mv 10_Airyscan Processing	1	1
2.42410683631897	Heat shock	GFP-HDEL HS airy mv 10_Airyscan Processing	1	1
4.16607522964478	Heat shock	GFP-HDEL HS airy mv 10_Airyscan Processing	1	1
4.52147817611694	Heat shock	GFP-HDEL HS airy mv 10_Airyscan Processing	1	1
4.14620018005371	Heat shock	GFP-HDEL HS airy mv 10_Airyscan Processing	1	1
4.5898323059082	Heat shock	GFP-HDEL HS airy mv 10_Airyscan Processing	1	1
4.38770723342896	Heat shock	GFP-HDEL HS airy mv 10_Airyscan Processing	1	1
4.66470050811768	Heat shock	GFP-HDEL HS airy mv 10_Airyscan Processing	1	1
4.51331758499146	Heat shock	GFP-HDEL HS airy mv 10_Airyscan Processing	1	1
2.73537349700928	Heat shock	GFP-HDEL HS airy mv 10_Airyscan Processing	1	1
4.6926851272583	Heat shock	GFP-HDEL HS airy mv 10_Airyscan Processing	1	1
4.44486808776855	Heat shock	GFP-HDEL HS airy mv 10_Airyscan Processing	1	1
4.04257678985596	Heat shock	GFP-HDEL HS airy mv 10_Airyscan Processing	1	1
2.03085899353027	Heat shock	GFP-HDEL HS airy mv 10_Airyscan Processing	1	1
3.93978238105774	Heat shock	GFP-HDEL HS airy mv 10_Airyscan Processing	1	1
4.21528434753418	Heat shock	GFP-HDEL HS airy mv 10_Airyscan Processing	1	1
4.54016160964966	Heat shock	GFP-HDEL HS airy mv 10_Airyscan Processing	1	1
3.9061017036438	Heat shock	GFP-HDEL HS airy mv 10_Airyscan Processing	1	1
3.50980758666992	Heat shock	GFP-HDEL HS airy mv 10_Airyscan Processing	1	1
4.60194969177246	Heat shock	GFP-HDEL HS airy mv 10_Airyscan Processing	1	1
2.91020107269287	Heat shock	GFP-HDEL HS airy mv 10_Airyscan Processing	1	1
4.38424444198608	Heat shock	GFP-HDEL HS airy mv 10_Airyscan Processing	1	1
4.08411598205566	Heat shock	GFP-HDEL HS airy mv 10_Airyscan Processing	1	1
3.92492699623108	Heat shock	GFP-HDEL HS airy mv 10_Airyscan Processing	1	1
4.65685939788818	Heat shock	GFP-HDEL HS airy mv 10_Airyscan Processing	1	1
3.20878171920776	Heat shock	GFP-HDEL HS airy mv 10_Airyscan Processing	1	1
3.30931687355042	Heat shock	GFP-HDEL HS airy mv 10_Airyscan Processing	1	1
3.54497814178467	Heat shock	GFP-HDEL HS airy mv 10_Airyscan Processing	1	1
4.44614887237549	Heat shock	GFP-HDEL HS airy mv 10_Airyscan Processing	1	1
4.02762603759766	Heat shock	GFP-HDEL HS airy mv 10_Airyscan Processing	1	1
0.539999842643738	Heat shock	GFP-HDEL HS airy mv 10_Airyscan Processing	1	1
4.33841371536255	Heat shock	GFP-HDEL HS airy mv 10_Airyscan Processing	1	1
4.78964853286743	Heat shock	GFP-HDEL HS airy mv 10_Airyscan Processing	1	1
4.56253385543823	Heat shock	GFP-HDEL HS airy mv 10_Airyscan Processing	1	1
3.72519540786743	Heat shock	GFP-HDEL HS airy mv 10_Airyscan Processing	1	1
4.32196044921875	Heat shock	GFP-HDEL HS airy mv 10_Airyscan Processing	1	1
4.3715877532959	Heat shock	GFP-HDEL HS airy mv 10_Airyscan Processing	1	1
4.68599843978882	Heat shock	GFP-HDEL HS airy mv 10_Airyscan Processing	1	1
2.15570878982544	Heat shock	GFP-HDEL HS airy mv 10_Airyscan Processing	1	1
4.40391635894775	Heat shock	GFP-HDEL HS airy mv 10_Airyscan Processing	1	1
4.55044174194336	Heat shock	GFP-HDEL HS airy mv 10_Airyscan Processing	1	1
3.50854301452637	Heat shock	GFP-HDEL HS airy mv 10_Airyscan Processing	1	1
4.16630792617798	Heat shock	GFP-HDEL HS airy mv 10_Airyscan Processing	1	1
4.14678239822388	Heat shock	GFP-HDEL HS airy mv 10_Airyscan Processing	1	1
4.35262870788574	Heat shock	GFP-HDEL HS airy mv 10_Airyscan Processing	1	1
4.74075889587402	Heat shock	GFP-HDEL HS airy mv 10_Airyscan Processing	1	1
0.6734219789505	Heat shock	GFP-HDEL HS airy mv 10_Airyscan Processing	1	1
2.22991275787354	Heat shock	GFP-HDEL HS airy mv 10_Airyscan Processing	1	1
3.80942440032959	Heat shock	GFP-HDEL HS airy mv 10_Airyscan Processing	1	1
4.51883840560913	Heat shock	GFP-HDEL HS airy mv 10_Airyscan Processing	1	1
4.3723201751709	Heat shock	GFP-HDEL HS airy mv 10_Airyscan Processing	1	1
3.92001986503601	Heat shock	GFP-HDEL HS airy mv 10_Airyscan Processing	1	1
3.87950491905212	Heat shock	GFP-HDEL HS airy mv 10_Airyscan Processing	1	1
3.63446164131165	Heat shock	GFP-HDEL HS airy mv 10_Airyscan Processing	1	1
4.35469627380371	Heat shock	GFP-HDEL HS airy mv 10_Airyscan Processing	1	1
3.66915082931519	Heat shock	GFP-HDEL HS airy mv 10_Airyscan Processing	1	1
1.53125095367432	Heat shock	GFP-HDEL HS airy mv 10_Airyscan Processing	1	1
4.17032909393311	Heat shock	GFP-HDEL HS airy mv 10_Airyscan Processing	1	1
4.41353321075439	Heat shock	GFP-HDEL HS airy mv 10_Airyscan Processing	1	1
4.42371225357056	Heat shock	GFP-HDEL HS airy mv 10_Airyscan Processing	1	1
4.03981828689575	Heat shock	GFP-HDEL HS airy mv 10_Airyscan Processing	1	1
4.17098569869995	Heat shock	GFP-HDEL HS airy mv 10_Airyscan Processing	1	1
4.47821712493896	Heat shock	GFP-HDEL HS airy mv 10_Airyscan Processing	1	1
4.6247386932373	Heat shock	GFP-HDEL HS airy mv 10_Airyscan Processing	1	1
4.74559593200684	Heat shock	GFP-HDEL HS airy mv 10_Airyscan Processing	1	1
4.00631141662598	Heat shock	GFP-HDEL HS airy mv 10_Airyscan Processing	1	1
1.8583869934082	Heat shock	GFP-HDEL HS airy mv 10_Airyscan Processing	1	1
3.45734882354736	Heat shock	GFP-HDEL HS airy mv 10_Airyscan Processing	1	1
2.81941485404968	Heat shock	GFP-HDEL HS airy mv 10_Airyscan Processing	1	1
3.75732684135437	Heat shock	GFP-HDEL HS airy mv 10_Airyscan Processing	1	1
4.57562828063965	Heat shock	GFP-HDEL HS airy mv 10_Airyscan Processing	1	1
4.12207269668579	Heat shock	GFP-HDEL HS airy mv 10_Airyscan Processing	1	1
3.79792213439941	Heat shock	GFP-HDEL HS airy mv 10_Airyscan Processing	1	1
3.28474640846252	Heat shock	GFP-HDEL HS airy mv 10_Airyscan Processing	1	1
4.20776891708374	Heat shock	GFP-HDEL HS airy mv 10_Airyscan Processing	1	1
4.28559732437134	Heat shock	GFP-HDEL HS airy mv 10_Airyscan Processing	1	1
3.44532132148743	Heat shock	GFP-HDEL HS airy mv 10_Airyscan Processing	1	1
2.53502607345581	Heat shock	GFP-HDEL HS airy mv 10_Airyscan Processing	1	1
4.60822010040283	Heat shock	GFP-HDEL HS airy mv 10_Airyscan Processing	1	1
4.37340116500854	Heat shock	GFP-HDEL HS airy mv 10_Airyscan Processing	1	1
3.01580238342285	Heat shock	GFP-HDEL HS airy mv 10_Airyscan Processing	1	1
0.376793384552002	Heat shock	GFP-HDEL HS airy mv 10_Airyscan Processing	1	1
4.46618700027466	Heat shock	GFP-HDEL HS airy mv 10_Airyscan Processing	1	1
0.640919744968414	Heat shock	GFP-HDEL HS airy mv 10_Airyscan Processing	1	1
4.16490697860718	Heat shock	GFP-HDEL HS airy mv 10_Airyscan Processing	1	1
2.19416809082031	Heat shock	GFP-HDEL HS airy mv 10_Airyscan Processing	1	1
3.92021298408508	Heat shock	GFP-HDEL HS airy mv 10_Airyscan Processing	1	1
4.63879776000977	Heat shock	GFP-HDEL HS airy mv 10_Airyscan Processing	1	1
4.20555925369263	Heat shock	GFP-HDEL HS airy mv 10_Airyscan Processing	1	1
4.34693288803101	Heat shock	GFP-HDEL HS airy mv 10_Airyscan Processing	1	1
4.01913499832153	Heat shock	GFP-HDEL HS airy mv 10_Airyscan Processing	1	1
4.59197807312012	Heat shock	GFP-HDEL HS airy mv 10_Airyscan Processing	1	1
4.45913791656494	Heat shock	GFP-HDEL HS airy mv 10_Airyscan Processing	1	1
4.2465500831604	Heat shock	GFP-HDEL HS airy mv 10_Airyscan Processing	1	1
1.04702520370483	Heat shock	GFP-HDEL HS airy mv 10_Airyscan Processing	1	1
4.51495218276978	Heat shock	GFP-HDEL HS airy mv 10_Airyscan Processing	1	1
4.67845773696899	Heat shock	GFP-HDEL HS airy mv 10_Airyscan Processing	1	1
3.26753354072571	Heat shock	GFP-HDEL HS airy mv 10_Airyscan Processing	1	1
3.27590298652649	Heat shock	GFP-HDEL HS airy mv 10_Airyscan Processing	1	1
4.35082817077637	Heat shock	GFP-HDEL HS airy mv 10_Airyscan Processing	1	1
4.45070219039917	Heat shock	GFP-HDEL HS airy mv 10_Airyscan Processing	1	1
4.42964744567871	Heat shock	GFP-HDEL HS airy mv 10_Airyscan Processing	1	1
2.29848456382751	Heat shock	GFP-HDEL HS airy mv 10_Airyscan Processing	1	1
0.168036177754402	Heat shock	GFP-HDEL HS airy mv 10_Airyscan Processing	1	1
1.05656754970551	Heat shock	GFP-HDEL HS airy mv 10_Airyscan Processing	1	1
4.55402421951294	Heat shock	GFP-HDEL HS airy mv 10_Airyscan Processing	1	1
4.35058736801147	Heat shock	GFP-HDEL HS airy mv 10_Airyscan Processing	1	1
4.07783937454224	Heat shock	GFP-HDEL HS airy mv 10_Airyscan Processing	1	1
4.23391151428223	Heat shock	GFP-HDEL HS airy mv 10_Airyscan Processing	1	1
3.44514942169189	Heat shock	GFP-HDEL HS airy mv 10_Airyscan Processing	1	1
3.43578958511353	Heat shock	GFP-HDEL HS airy mv 10_Airyscan Processing	1	1
3.07851791381836	Heat shock	GFP-HDEL HS airy mv 10_Airyscan Processing	1	1
4.03166627883911	Heat shock	GFP-HDEL HS airy mv 10_Airyscan Processing	1	1
0	Heat shock	GFP-HDEL HS airy mv 10_Airyscan Processing	1	1
2.45353698730469	Heat shock	GFP-HDEL HS airy mv 10_Airyscan Processing	1	1
3.86446166038513	Heat shock	GFP-HDEL HS airy mv 10_Airyscan Processing	1	1
4.15551805496216	Heat shock	GFP-HDEL HS airy mv 10_Airyscan Processing	1	1
4.46388292312622	Heat shock	GFP-HDEL HS airy mv 10_Airyscan Processing	1	1
4.3874077796936	Heat shock	GFP-HDEL HS airy mv 10_Airyscan Processing	1	1
3.8956995010376	Heat shock	GFP-HDEL HS airy mv 10_Airyscan Processing	1	1
3.3185088634491	Heat shock	GFP-HDEL HS airy mv 10_Airyscan Processing	1	1
3.68493604660034	Heat shock	GFP-HDEL HS airy mv 10_Airyscan Processing	1	1
4.57362270355225	Heat shock	GFP-HDEL HS airy mv 10_Airyscan Processing	1	1
2.10248613357544	Heat shock	GFP-HDEL HS airy mv 10_Airyscan Processing	1	1
4.70044994354248	Heat shock	GFP-HDEL HS airy mv 10_Airyscan Processing	1	1
4.170325756073	Heat shock	GFP-HDEL HS airy mv 10_Airyscan Processing	1	1
1.54782378673553	Heat shock	GFP-HDEL HS airy mv 10_Airyscan Processing	1	1
3.68479895591736	Heat shock	GFP-HDEL HS airy mv 10_Airyscan Processing	1	1
3.1963632106781	Heat shock	GFP-HDEL HS airy mv 10_Airyscan Processing	1	1
3.85325026512146	Heat shock	GFP-HDEL HS airy mv 10_Airyscan Processing	1	1
4.64581966400146	Heat shock	GFP-HDEL HS airy mv 10_Airyscan Processing	1	1
4.25112962722778	Heat shock	GFP-HDEL HS airy mv 10_Airyscan Processing	1	1
3.60933303833008	Heat shock	GFP-HDEL HS airy mv 10_Airyscan Processing	1	1
4.66132974624634	Heat shock	GFP-HDEL HS airy mv 10_Airyscan Processing	1	1
4.25383424758911	Heat shock	GFP-HDEL HS airy mv 10_Airyscan Processing	1	1
3.45283150672913	Heat shock	GFP-HDEL HS airy mv 10_Airyscan Processing	1	1
3.36962127685547	Heat shock	GFP-HDEL HS airy mv 10_Airyscan Processing	1	1
4.59269332885742	Heat shock	GFP-HDEL HS airy mv 10_Airyscan Processing	1	1
4.63578605651855	Heat shock	GFP-HDEL HS airy mv 10_Airyscan Processing	1	1
2.86176037788391	Heat shock	GFP-HDEL HS airy mv 10_Airyscan Processing	1	1
4.09919214248657	Heat shock	GFP-HDEL HS airy mv 10_Airyscan Processing	1	1
4.63471984863281	Heat shock	GFP-HDEL HS airy mv 10_Airyscan Processing	1	1
2.52409958839417	Heat shock	GFP-HDEL HS airy mv 10_Airyscan Processing	1	1
2.90881443023682	Heat shock	GFP-HDEL HS airy mv 10_Airyscan Processing	1	1
4.00071048736572	Heat shock	GFP-HDEL HS airy mv 10_Airyscan Processing	1	1
4.62709474563599	Heat shock	GFP-HDEL HS airy mv 10_Airyscan Processing	1	1
0.568357706069946	Heat shock	GFP-HDEL HS airy mv 10_Airyscan Processing	1	1
3.50508236885071	Heat shock	GFP-HDEL HS airy mv 10_Airyscan Processing	1	1
0.068372905254364	Heat shock	GFP-HDEL HS airy mv 10_Airyscan Processing	1	1
4.28983974456787	Heat shock	GFP-HDEL HS airy mv 10_Airyscan Processing	1	1
4.53831434249878	Heat shock	GFP-HDEL HS airy mv 10_Airyscan Processing	1	1
4.41887664794922	Heat shock	GFP-HDEL HS airy mv 10_Airyscan Processing	1	1
4.03056716918945	Heat shock	GFP-HDEL HS airy mv 10_Airyscan Processing	1	1
3.74582505226135	Heat shock	GFP-HDEL HS airy mv 10_Airyscan Processing	1	1
4.0743203163147	Heat shock	GFP-HDEL HS airy mv 10_Airyscan Processing	1	1
4.55224561691284	Heat shock	GFP-HDEL HS airy mv 10_Airyscan Processing	1	1
3.93092918395996	Heat shock	GFP-HDEL HS airy mv 10_Airyscan Processing	1	1
0.904710590839386	Heat shock	GFP-HDEL HS airy mv 10_Airyscan Processing	1	1
1.56808614730835	Heat shock	GFP-HDEL HS airy mv 10_Airyscan Processing	1	1
4.32459688186646	Heat shock	GFP-HDEL HS airy mv 10_Airyscan Processing	1	1
4.66963195800781	Heat shock	GFP-HDEL HS airy mv 10_Airyscan Processing	1	1
3.73604297637939	Heat shock	GFP-HDEL HS airy mv 10_Airyscan Processing	1	1
4.684898853302	Heat shock	GFP-HDEL HS airy mv 10_Airyscan Processing	1	1
4.30695009231567	Heat shock	GFP-HDEL HS airy mv 10_Airyscan Processing	1	1
4.33974885940552	Heat shock	GFP-HDEL HS airy mv 10_Airyscan Processing	1	1
3.10196709632874	Heat shock	GFP-HDEL HS airy mv 10_Airyscan Processing	1	1
0.416188150644302	Heat shock	GFP-HDEL HS airy mv 10_Airyscan Processing	1	1
4.34087944030762	Heat shock	GFP-HDEL HS airy mv 10_Airyscan Processing	1	1
4.41506624221802	Heat shock	GFP-HDEL HS airy mv 10_Airyscan Processing	1	1
3.99664735794067	Heat shock	GFP-HDEL HS airy mv 10_Airyscan Processing	1	1
4.02347469329834	Heat shock	GFP-HDEL HS airy mv 10_Airyscan Processing	1	1
3.4320011138916	Heat shock	GFP-HDEL HS airy mv 10_Airyscan Processing	1	1
4.38723850250244	Heat shock	GFP-HDEL HS airy mv 10_Airyscan Processing	1	1
3.60540676116943	Heat shock	GFP-HDEL HS airy mv 10_Airyscan Processing	1	1
4.64305734634399	Heat shock	GFP-HDEL HS airy mv 10_Airyscan Processing	1	1
3.70900821685791	Heat shock	GFP-HDEL HS airy mv 10_Airyscan Processing	1	1
4.29040050506592	Heat shock	GFP-HDEL HS airy mv 10_Airyscan Processing	1	1
4.44533824920654	Heat shock	GFP-HDEL HS airy mv 10_Airyscan Processing	1	1
4.07456588745117	Heat shock	GFP-HDEL HS airy mv 10_Airyscan Processing	1	1
4.63641929626465	Heat shock	GFP-HDEL HS airy mv 10_Airyscan Processing	1	1
4.58785200119019	Heat shock	GFP-HDEL HS airy mv 10_Airyscan Processing	1	1
4.73058080673218	Heat shock	GFP-HDEL HS airy mv 10_Airyscan Processing	1	1
4.66023826599121	Heat shock	GFP-HDEL HS airy mv 10_Airyscan Processing	1	1
4.08348608016968	Heat shock	GFP-HDEL HS airy mv 10_Airyscan Processing	1	1
2.63162755966187	Heat shock	GFP-HDEL HS airy mv 10_Airyscan Processing	1	1
1.12517118453979	Heat shock	GFP-HDEL HS airy mv 10_Airyscan Processing	1	1
3.10050225257874	Heat shock	GFP-HDEL HS airy mv 10_Airyscan Processing	1	1
0.980011761188507	Heat shock	GFP-HDEL HS airy mv 10_Airyscan Processing	1	1
3.17497491836548	Heat shock	GFP-HDEL HS airy mv 10_Airyscan Processing	1	1
4.1187539100647	Heat shock	GFP-HDEL HS airy mv 10_Airyscan Processing	1	1
3.84775471687317	Heat shock	GFP-HDEL HS airy mv 10_Airyscan Processing	1	1
4.63718175888062	Heat shock	GFP-HDEL HS airy mv 10_Airyscan Processing	1	1
3.47455382347107	Heat shock	GFP-HDEL HS airy mv 10_Airyscan Processing	1	1
4.66936874389648	Heat shock	GFP-HDEL HS airy mv 10_Airyscan Processing	1	1
4.77022075653076	Heat shock	GFP-HDEL HS airy mv 10_Airyscan Processing	1	1
3.40889430046082	Heat shock	GFP-HDEL HS airy mv 10_Airyscan Processing	1	1
4.38654327392578	Heat shock	GFP-HDEL HS airy mv 10_Airyscan Processing	1	1
3.4612603187561	Heat shock	GFP-HDEL HS airy mv 10_Airyscan Processing	1	1
4.48226451873779	Heat shock	GFP-HDEL HS airy mv 10_Airyscan Processing	1	1
2.64594602584839	Heat shock	GFP-HDEL HS airy mv 10_Airyscan Processing	1	1
4.66744709014893	Heat shock	GFP-HDEL HS airy mv 10_Airyscan Processing	1	1
4.40510129928589	Heat shock	GFP-HDEL HS airy mv 10_Airyscan Processing	1	1
3.15801525115967	Heat shock	GFP-HDEL HS airy mv 10_Airyscan Processing	1	1
3.50289726257324	Heat shock	GFP-HDEL HS airy mv 10_Airyscan Processing	1	1
4.37576723098755	Heat shock	GFP-HDEL HS airy mv 10_Airyscan Processing	1	1
4.51308345794678	Heat shock	GFP-HDEL HS airy mv 10_Airyscan Processing	1	1
3.39347767829895	Heat shock	GFP-HDEL HS airy mv 10_Airyscan Processing	1	1
4.50383377075195	Heat shock	GFP-HDEL HS airy mv 10_Airyscan Processing	1	1
3.92913269996643	Heat shock	GFP-HDEL HS airy mv 10_Airyscan Processing	1	1
4.88673257827759	Heat shock	GFP-HDEL HS airy mv 10_Airyscan Processing	1	1
4.55175685882568	Heat shock	GFP-HDEL HS airy mv 10_Airyscan Processing	1	1
4.28954219818115	Heat shock	GFP-HDEL HS airy mv 10_Airyscan Processing	1	1
4.12611770629883	Heat shock	GFP-HDEL HS airy mv 10_Airyscan Processing	1	1
1.94686925411224	Heat shock	GFP-HDEL HS airy mv 10_Airyscan Processing	1	1
4.18160438537598	Heat shock	GFP-HDEL HS airy mv 10_Airyscan Processing	1	1
0.612467706203461	Heat shock	GFP-HDEL HS airy mv 10_Airyscan Processing	1	1
4.52119159698486	Heat shock	GFP-HDEL HS airy mv 10_Airyscan Processing	1	1
4.65592908859253	Heat shock	GFP-HDEL HS airy mv 10_Airyscan Processing	1	1
3.79282307624817	Heat shock	GFP-HDEL HS airy mv 10_Airyscan Processing	1	1
4.1530294418335	Heat shock	GFP-HDEL HS airy mv 10_Airyscan Processing	1	1
4.38671684265137	Heat shock	GFP-HDEL HS airy mv 10_Airyscan Processing	1	1
4.29928970336914	Heat shock	GFP-HDEL HS airy mv 10_Airyscan Processing	1	1
0.341666579246521	Heat shock	GFP-HDEL HS airy mv 10_Airyscan Processing	1	1
2.98914980888367	Heat shock	GFP-HDEL HS airy mv 10_Airyscan Processing	1	1
0.609294831752777	Heat shock	GFP-HDEL HS airy mv 10_Airyscan Processing	1	1
4.3800368309021	Heat shock	GFP-HDEL HS airy mv 10_Airyscan Processing	1	1
4.35028600692749	Heat shock	GFP-HDEL HS airy mv 10_Airyscan Processing	1	1
3.97623229026794	Heat shock	GFP-HDEL HS airy mv 10_Airyscan Processing	1	1
2.52537035942078	Heat shock	GFP-HDEL HS airy mv 10_Airyscan Processing	1	1
4.06931924819946	Heat shock	GFP-HDEL HS airy mv 10_Airyscan Processing	1	1
4.13348627090454	Heat shock	GFP-HDEL HS airy mv 10_Airyscan Processing	1	1
3.30376076698303	Heat shock	GFP-HDEL HS airy mv 10_Airyscan Processing	1	1
3.4761335849762	Heat shock	GFP-HDEL HS airy mv 10_Airyscan Processing	1	1
4.47380542755127	Heat shock	GFP-HDEL HS airy mv 10_Airyscan Processing	1	1
3.55971574783325	Heat shock	GFP-HDEL HS airy mv 10_Airyscan Processing	1	1
3.82812714576721	Heat shock	GFP-HDEL HS airy mv 10_Airyscan Processing	1	1
4.27162981033325	Heat shock	GFP-HDEL HS airy mv 10_Airyscan Processing	1	1
4.46844387054443	Heat shock	GFP-HDEL HS airy mv 10_Airyscan Processing	1	1
4.11131000518799	Heat shock	GFP-HDEL HS airy mv 10_Airyscan Processing	1	1
4.59934663772583	Heat shock	GFP-HDEL HS airy mv 10_Airyscan Processing	1	1
4.71737146377563	Heat shock	GFP-HDEL HS airy mv 10_Airyscan Processing	1	1
3.53466963768005	Heat shock	GFP-HDEL HS airy mv 10_Airyscan Processing	1	1
4.44456768035889	Heat shock	GFP-HDEL HS airy mv 10_Airyscan Processing	1	1
3.65732336044312	Heat shock	GFP-HDEL HS airy mv 10_Airyscan Processing	1	1
2.40028524398804	Heat shock	GFP-HDEL HS airy mv 10_Airyscan Processing	1	1
0.993939816951752	Heat shock	GFP-HDEL HS airy mv 10_Airyscan Processing	1	1
0.908931612968445	Heat shock	GFP-HDEL HS airy mv 10_Airyscan Processing	1	1
3.22408986091614	Heat shock	GFP-HDEL HS airy mv 10_Airyscan Processing	1	1
4.14201784133911	Heat shock	GFP-HDEL HS airy mv 10_Airyscan Processing	1	1
3.63493943214417	Heat shock	GFP-HDEL HS airy mv 10_Airyscan Processing	1	1
4.75097751617432	Heat shock	GFP-HDEL HS airy mv 10_Airyscan Processing	1	1
[truncated: 40,728 more rows]
