# Supplementary material for: Quantitative analysis of plant ER architecture and dynamics
Source: Nat Commun. 2019 Feb 28;10:984. doi: 10.1038/s41467-019-08893-9 (PMC6395764; doi:10.1038/s41467-019-08893-9)
Supplement: Supplementary file 6 — Source Data [file 41467_2019_8893_MOESM6_ESM.zip › Fig 5 - Speed and persistency source data/cisternal_Speed_max.csv]

cisternal_Speed_max_log	group	name	file	rep
-0.769981367216503	Heat shock	GFP-HDEL HS airy mv 10_Airyscan Processing	1	1
-1.24871136596571	Heat shock	GFP-HDEL HS airy mv 10_Airyscan Processing	1	1
-0.129582066154105	Heat shock	GFP-HDEL HS airy mv 10_Airyscan Processing	1	1
-0.82885320171003	Heat shock	GFP-HDEL HS airy mv 10_Airyscan Processing	1	1
-0.744593463539013	Heat shock	GFP-HDEL HS airy mv 10_Airyscan Processing	1	1
-0.72175939957404	Heat shock	GFP-HDEL HS airy mv 10_Airyscan Processing	1	1
-0.32427204164081	Heat shock	GFP-HDEL HS airy mv 10_Airyscan Processing	1	1
-0.66658121400452	Heat shock	GFP-HDEL HS airy mv 10_Airyscan Processing	1	1
-0.340916001614235	Heat shock	GFP-HDEL HS airy mv 10_Airyscan Processing	1	1
-0.561579288299621	Heat shock	GFP-HDEL HS airy mv 10_Airyscan Processing	1	1
0.199477707006274	Heat shock	GFP-HDEL HS airy mv 10_Airyscan Processing	1	1
0.412586052385869	Heat shock	GFP-HDEL HS airy mv 10_Airyscan Processing	1	1
-0.72218527572156	Heat shock	GFP-HDEL HS airy mv 10_Airyscan Processing	1	1
-0.219822447657296	Heat shock	GFP-HDEL HS airy mv 10_Airyscan Processing	1	1
0.178175856584354	Heat shock	GFP-HDEL HS airy mv 10_Airyscan Processing	1	1
-0.572320203499312	Heat shock	GFP-HDEL HS airy mv 10_Airyscan Processing	1	1
-1.29358760859612	Heat shock	GFP-HDEL HS airy mv 10_Airyscan Processing	1	1
-0.360547812063845	Heat shock	GFP-HDEL HS airy mv 10_Airyscan Processing	1	1
-0.975599412688081	Heat shock	GFP-HDEL HS airy mv 10_Airyscan Processing	1	1
-0.238075230581287	Heat shock	GFP-HDEL HS airy mv 10_Airyscan Processing	1	1
-0.421563933674934	Heat shock	GFP-HDEL HS airy mv 10_Airyscan Processing	1	1
-0.29541119596773	Heat shock	GFP-HDEL HS airy mv 10_Airyscan Processing	1	1
-0.0902517664340096	Heat shock	GFP-HDEL HS airy mv 10_Airyscan Processing	1	1
-0.677652736221375	Heat shock	GFP-HDEL HS airy mv 10_Airyscan Processing	1	1
-0.0257803002416795	Heat shock	GFP-HDEL HS airy mv 10_Airyscan Processing	1	1
-0.25895679861434	Heat shock	GFP-HDEL HS airy mv 10_Airyscan Processing	1	1
-0.60227892283971	Heat shock	GFP-HDEL HS airy mv 10_Airyscan Processing	1	1
-0.0450108017558606	Heat shock	GFP-HDEL HS airy mv 10_Airyscan Processing	1	1
-0.186081443963623	Heat shock	GFP-HDEL HS airy mv 10_Airyscan Processing	1	1
-1.32544929654019	Heat shock	GFP-HDEL HS airy mv 10_Airyscan Processing	1	1
-0.382285702096434	Heat shock	GFP-HDEL HS airy mv 10_Airyscan Processing	1	1
-1.41429452452046	Heat shock	GFP-HDEL HS airy mv 10_Airyscan Processing	1	1
-0.22377412880956	Heat shock	GFP-HDEL HS airy mv 10_Airyscan Processing	1	1
0.284589028261181	Heat shock	GFP-HDEL HS airy mv 10_Airyscan Processing	1	1
-1.00381143018898	Heat shock	GFP-HDEL HS airy mv 10_Airyscan Processing	1	1
-0.288686636967253	Heat shock	GFP-HDEL HS airy mv 10_Airyscan Processing	1	1
-0.54337416960561	Heat shock	GFP-HDEL HS airy mv 10_Airyscan Processing	1	1
-0.270971917049533	Heat shock	GFP-HDEL HS airy mv 10_Airyscan Processing	1	1
-0.249319077187144	Heat shock	GFP-HDEL HS airy mv 10_Airyscan Processing	1	1
0.0468155405593335	Heat shock	GFP-HDEL HS airy mv 10_Airyscan Processing	1	1
-0.741560526624626	Heat shock	GFP-HDEL HS airy mv 10_Airyscan Processing	1	1
-0.184159043155717	Heat shock	GFP-HDEL HS airy mv 10_Airyscan Processing	1	1
-0.974385181990744	Heat shock	GFP-HDEL HS airy mv 10_Airyscan Processing	1	1
-1.55760420584677	Heat shock	GFP-HDEL HS airy mv 10_Airyscan Processing	1	1
-0.873267696913517	Heat shock	GFP-HDEL HS airy mv 10_Airyscan Processing	1	1
-0.784906864990123	Heat shock	GFP-HDEL HS airy mv 10_Airyscan Processing	1	1
-0.174008551426247	Heat shock	GFP-HDEL HS airy mv 10_Airyscan Processing	1	1
-0.806976546224895	Heat shock	GFP-HDEL HS airy mv 10_Airyscan Processing	1	1
-0.363807595802025	Heat shock	GFP-HDEL HS airy mv 10_Airyscan Processing	1	1
-0.0821352701848113	Heat shock	GFP-HDEL HS airy mv 10_Airyscan Processing	1	1
-0.618260725728824	Heat shock	GFP-HDEL HS airy mv 10_Airyscan Processing	1	1
-0.497220415254784	Heat shock	GFP-HDEL HS airy mv 10_Airyscan Processing	1	1
-0.536939736653057	Heat shock	GFP-HDEL HS airy mv 10_Airyscan Processing	1	1
-0.801253036459191	Heat shock	GFP-HDEL HS airy mv 10_Airyscan Processing	1	1
-0.47179766844981	Heat shock	GFP-HDEL HS airy mv 10_Airyscan Processing	1	1
-0.696425857830062	Heat shock	GFP-HDEL HS airy mv 10_Airyscan Processing	1	1
-0.743980508180842	Heat shock	GFP-HDEL HS airy mv 10_Airyscan Processing	1	1
-0.0637945505158338	Heat shock	GFP-HDEL HS airy mv 10_Airyscan Processing	1	1
0.122099678197897	Heat shock	GFP-HDEL HS airy mv 10_Airyscan Processing	1	1
-0.505748654377177	Heat shock	GFP-HDEL HS airy mv 10_Airyscan Processing	1	1
-0.501446706267009	Heat shock	GFP-HDEL HS airy mv 10_Airyscan Processing	1	1
0.320260524480818	Heat shock	GFP-HDEL HS airy mv 10_Airyscan Processing	1	1
-0.535524790405238	Heat shock	GFP-HDEL HS airy mv 10_Airyscan Processing	1	1
-1.26117266879616	Heat shock	GFP-HDEL HS airy mv 10_Airyscan Processing	1	1
0.207264008596259	Heat shock	GFP-HDEL HS airy mv 10_Airyscan Processing	1	1
-0.0142322261757774	Heat shock	GFP-HDEL HS airy mv 10_Airyscan Processing	1	1
0.170289330066155	Heat shock	GFP-HDEL HS airy mv 10_Airyscan Processing	1	1
-1.02186224705374	Heat shock	GFP-HDEL HS airy mv 10_Airyscan Processing	1	1
-0.591554162371596	Heat shock	GFP-HDEL HS airy mv 10_Airyscan Processing	1	1
-0.531795985583053	Heat shock	GFP-HDEL HS airy mv 10_Airyscan Processing	1	1
-0.597086025865115	Heat shock	GFP-HDEL HS airy mv 10_Airyscan Processing	1	1
-0.169424502165364	Heat shock	GFP-HDEL HS airy mv 10_Airyscan Processing	1	1
-0.180310516860193	Heat shock	GFP-HDEL HS airy mv 10_Airyscan Processing	1	1
-0.331636101183062	Heat shock	GFP-HDEL HS airy mv 10_Airyscan Processing	1	1
-0.576840674568472	Heat shock	GFP-HDEL HS airy mv 10_Airyscan Processing	1	1
-0.898522958929565	Heat shock	GFP-HDEL HS airy mv 10_Airyscan Processing	1	1
-0.913469663286565	Heat shock	GFP-HDEL HS airy mv 10_Airyscan Processing	1	1
-0.106415239430941	Heat shock	GFP-HDEL HS airy mv 10_Airyscan Processing	1	1
0.223224610345732	Heat shock	GFP-HDEL HS airy mv 10_Airyscan Processing	1	1
0.232681488801355	Heat shock	GFP-HDEL HS airy mv 10_Airyscan Processing	1	1
-0.620291894589104	Heat shock	GFP-HDEL HS airy mv 10_Airyscan Processing	1	1
-0.392636105245369	Heat shock	GFP-HDEL HS airy mv 10_Airyscan Processing	1	1
-0.694631244800732	Heat shock	GFP-HDEL HS airy mv 10_Airyscan Processing	1	1
-0.417584198214941	Heat shock	GFP-HDEL HS airy mv 10_Airyscan Processing	1	1
-0.55880549314399	Heat shock	GFP-HDEL HS airy mv 10_Airyscan Processing	1	1
-0.691026908525718	Heat shock	GFP-HDEL HS airy mv 10_Airyscan Processing	1	1
-0.928966745300783	Heat shock	GFP-HDEL HS airy mv 10_Airyscan Processing	1	1
-0.0107849372389427	Heat shock	GFP-HDEL HS airy mv 10_Airyscan Processing	1	1
-0.632243002952697	Heat shock	GFP-HDEL HS airy mv 10_Airyscan Processing	1	1
-1.28328198334852	Heat shock	GFP-HDEL HS airy mv 10_Airyscan Processing	1	1
-0.463325935841545	Heat shock	GFP-HDEL HS airy mv 10_Airyscan Processing	1	1
-0.218807251620142	Heat shock	GFP-HDEL HS airy mv 10_Airyscan Processing	1	1
-0.523760535958661	Heat shock	GFP-HDEL HS airy mv 10_Airyscan Processing	1	1
-0.875792896104102	Heat shock	GFP-HDEL HS airy mv 10_Airyscan Processing	1	1
-0.665855023600025	Heat shock	GFP-HDEL HS airy mv 10_Airyscan Processing	1	1
-0.545457113621748	Heat shock	GFP-HDEL HS airy mv 10_Airyscan Processing	1	1
-0.49597308242231	Heat shock	GFP-HDEL HS airy mv 10_Airyscan Processing	1	1
-0.474360718059848	Heat shock	GFP-HDEL HS airy mv 10_Airyscan Processing	1	1
-0.218423796836221	Heat shock	GFP-HDEL HS airy mv 10_Airyscan Processing	1	1
-0.913726165683133	Heat shock	GFP-HDEL HS airy mv 10_Airyscan Processing	1	1
-0.718434398074441	Heat shock	GFP-HDEL HS airy mv 10_Airyscan Processing	1	1
0.0822464930453892	Heat shock	GFP-HDEL HS airy mv 10_Airyscan Processing	1	1
-0.0711167483909064	Heat shock	GFP-HDEL HS airy mv 10_Airyscan Processing	1	1
-0.751641054763717	Heat shock	GFP-HDEL HS airy mv 10_Airyscan Processing	1	1
-0.225023370016687	Heat shock	GFP-HDEL HS airy mv 10_Airyscan Processing	1	1
-1.13701198455913	Heat shock	GFP-HDEL HS airy mv 10_Airyscan Processing	1	1
-1.07680351390803	Heat shock	GFP-HDEL HS airy mv 10_Airyscan Processing	1	1
-0.461664662573847	Heat shock	GFP-HDEL HS airy mv 10_Airyscan Processing	1	1
-0.722039124917477	Heat shock	GFP-HDEL HS airy mv 10_Airyscan Processing	1	1
-0.0763001010434538	Heat shock	GFP-HDEL HS airy mv 10_Airyscan Processing	1	1
-0.846961895644757	Heat shock	GFP-HDEL HS airy mv 10_Airyscan Processing	1	1
-0.743041823522131	Heat shock	GFP-HDEL HS airy mv 10_Airyscan Processing	1	1
0.591907149966431	Heat shock	GFP-HDEL HS airy mv 10_Airyscan Processing	1	1
0.0359355406197231	Heat shock	GFP-HDEL HS airy mv 10_Airyscan Processing	1	1
-0.0931892713514141	Heat shock	GFP-HDEL HS airy mv 10_Airyscan Processing	1	1
-0.171942905462835	Heat shock	GFP-HDEL HS airy mv 10_Airyscan Processing	1	1
-0.372922744394769	Heat shock	GFP-HDEL HS airy mv 10_Airyscan Processing	1	1
0.267749241657864	Heat shock	GFP-HDEL HS airy mv 10_Airyscan Processing	1	1
-1.17145661579329	Heat shock	GFP-HDEL HS airy mv 10_Airyscan Processing	1	1
-1.01304238575118	Heat shock	GFP-HDEL HS airy mv 10_Airyscan Processing	1	1
-0.527856278421176	Heat shock	GFP-HDEL HS airy mv 10_Airyscan Processing	1	1
-1.07543349416537	Heat shock	GFP-HDEL HS airy mv 10_Airyscan Processing	1	1
-0.330022365830421	Heat shock	GFP-HDEL HS airy mv 10_Airyscan Processing	1	1
-0.413888077341432	Heat shock	GFP-HDEL HS airy mv 10_Airyscan Processing	1	1
-0.796811423228205	Heat shock	GFP-HDEL HS airy mv 10_Airyscan Processing	1	1
0.00130972885990618	Heat shock	GFP-HDEL HS airy mv 10_Airyscan Processing	1	1
-0.203548704020116	Heat shock	GFP-HDEL HS airy mv 10_Airyscan Processing	1	1
-0.779127343869361	Heat shock	GFP-HDEL HS airy mv 10_Airyscan Processing	1	1
-0.386121443711759	Heat shock	GFP-HDEL HS airy mv 10_Airyscan Processing	1	1
-0.796063147657115	Heat shock	GFP-HDEL HS airy mv 10_Airyscan Processing	1	1
-0.695587688125459	Heat shock	GFP-HDEL HS airy mv 10_Airyscan Processing	1	1
0.106891789996729	Heat shock	GFP-HDEL HS airy mv 10_Airyscan Processing	1	1
-0.62098794693178	Heat shock	GFP-HDEL HS airy mv 10_Airyscan Processing	1	1
-0.432729148967945	Heat shock	GFP-HDEL HS airy mv 10_Airyscan Processing	1	1
-1.781077576662	Heat shock	GFP-HDEL HS airy mv 10_Airyscan Processing	1	1
-0.803783713163791	Heat shock	GFP-HDEL HS airy mv 10_Airyscan Processing	1	1
-0.18113274573507	Heat shock	GFP-HDEL HS airy mv 10_Airyscan Processing	1	1
0.103002699071927	Heat shock	GFP-HDEL HS airy mv 10_Airyscan Processing	1	1
-0.376444974837448	Heat shock	GFP-HDEL HS airy mv 10_Airyscan Processing	1	1
-0.0779048896650648	Heat shock	GFP-HDEL HS airy mv 10_Airyscan Processing	1	1
-1.40897352315392	Heat shock	GFP-HDEL HS airy mv 10_Airyscan Processing	1	1
-0.147232808618113	Heat shock	GFP-HDEL HS airy mv 10_Airyscan Processing	1	1
-0.130161343024426	Heat shock	GFP-HDEL HS airy mv 10_Airyscan Processing	1	1
-0.193305570956081	Heat shock	GFP-HDEL HS airy mv 10_Airyscan Processing	1	1
-0.557668538666508	Heat shock	GFP-HDEL HS airy mv 10_Airyscan Processing	1	1
-0.765468326427427	Heat shock	GFP-HDEL HS airy mv 10_Airyscan Processing	1	1
-0.726268142136835	Heat shock	GFP-HDEL HS airy mv 10_Airyscan Processing	1	1
-1.02086639025016	Heat shock	GFP-HDEL HS airy mv 10_Airyscan Processing	1	1
-0.469469142287564	Heat shock	GFP-HDEL HS airy mv 10_Airyscan Processing	1	1
-0.949371877575972	Heat shock	GFP-HDEL HS airy mv 10_Airyscan Processing	1	1
-1.15645843293789	Heat shock	GFP-HDEL HS airy mv 10_Airyscan Processing	1	1
-0.905370048625291	Heat shock	GFP-HDEL HS airy mv 10_Airyscan Processing	1	1
-0.384894216182334	Heat shock	GFP-HDEL HS airy mv 10_Airyscan Processing	1	1
0.130246600745846	Heat shock	GFP-HDEL HS airy mv 10_Airyscan Processing	1	1
-0.580205783299111	Heat shock	GFP-HDEL HS airy mv 10_Airyscan Processing	1	1
-0.36836878384216	Heat shock	GFP-HDEL HS airy mv 10_Airyscan Processing	1	1
-1.12634795911516	Heat shock	GFP-HDEL HS airy mv 10_Airyscan Processing	1	1
-0.942358347773881	Heat shock	GFP-HDEL HS airy mv 10_Airyscan Processing	1	1
0.0421788768836004	Heat shock	GFP-HDEL HS airy mv 10_Airyscan Processing	1	1
-1.51281688899906	Heat shock	GFP-HDEL HS airy mv 10_Airyscan Processing	1	1
-0.563183178311237	Heat shock	GFP-HDEL HS airy mv 10_Airyscan Processing	1	1
-0.872241590312774	Heat shock	GFP-HDEL HS airy mv 10_Airyscan Processing	1	1
-0.766065619921864	Heat shock	GFP-HDEL HS airy mv 10_Airyscan Processing	1	1
0.449895696120721	Heat shock	GFP-HDEL HS airy mv 10_Airyscan Processing	1	1
-0.0938068890781208	Heat shock	GFP-HDEL HS airy mv 10_Airyscan Processing	1	1
-0.735031531355827	Heat shock	GFP-HDEL HS airy mv 10_Airyscan Processing	1	1
0.347728151520974	Heat shock	GFP-HDEL HS airy mv 10_Airyscan Processing	1	1
-0.198324913370875	Heat shock	GFP-HDEL HS airy mv 10_Airyscan Processing	1	1
0.028243366832766	Heat shock	GFP-HDEL HS airy mv 10_Airyscan Processing	1	1
-0.103612475854669	Heat shock	GFP-HDEL HS airy mv 10_Airyscan Processing	1	1
0.887135123828713	Heat shock	GFP-HDEL HS airy mv 10_Airyscan Processing	1	1
-0.548465639870599	Heat shock	GFP-HDEL HS airy mv 10_Airyscan Processing	1	1
-0.875842766835527	Heat shock	GFP-HDEL HS airy mv 10_Airyscan Processing	1	1
-0.785375279712216	Heat shock	GFP-HDEL HS airy mv 10_Airyscan Processing	1	1
-0.565913735674158	Heat shock	GFP-HDEL HS airy mv 10_Airyscan Processing	1	1
0.0729143582643184	Heat shock	GFP-HDEL HS airy mv 10_Airyscan Processing	1	1
-0.707269196021249	Heat shock	GFP-HDEL HS airy mv 10_Airyscan Processing	1	1
0.170165352136078	Heat shock	GFP-HDEL HS airy mv 10_Airyscan Processing	1	1
-0.350556482164978	Heat shock	GFP-HDEL HS airy mv 10_Airyscan Processing	1	1
-0.117613191744229	Heat shock	GFP-HDEL HS airy mv 10_Airyscan Processing	1	1
-0.764941960508719	Heat shock	GFP-HDEL HS airy mv 10_Airyscan Processing	1	1
-0.283568051003806	Heat shock	GFP-HDEL HS airy mv 10_Airyscan Processing	1	1
0.178135754765631	Heat shock	GFP-HDEL HS airy mv 10_Airyscan Processing	1	1
-0.558376704798963	Heat shock	GFP-HDEL HS airy mv 10_Airyscan Processing	1	1
-0.397235594891587	Heat shock	GFP-HDEL HS airy mv 10_Airyscan Processing	1	1
-0.442764926425517	Heat shock	GFP-HDEL HS airy mv 10_Airyscan Processing	1	1
-0.591407602487702	Heat shock	GFP-HDEL HS airy mv 10_Airyscan Processing	1	1
-0.256650816875385	Heat shock	GFP-HDEL HS airy mv 10_Airyscan Processing	1	1
0.193780154059762	Heat shock	GFP-HDEL HS airy mv 10_Airyscan Processing	1	1
-0.940393075096627	Heat shock	GFP-HDEL HS airy mv 10_Airyscan Processing	1	1
-0.367736893187046	Heat shock	GFP-HDEL HS airy mv 10_Airyscan Processing	1	1
-0.396893459647837	Heat shock	GFP-HDEL HS airy mv 10_Airyscan Processing	1	1
-1.26631985370981	Heat shock	GFP-HDEL HS airy mv 10_Airyscan Processing	1	1
-0.695251888143673	Heat shock	GFP-HDEL HS airy mv 10_Airyscan Processing	1	1
-0.214346625042919	Heat shock	GFP-HDEL HS airy mv 10_Airyscan Processing	1	1
-0.218273421832713	Heat shock	GFP-HDEL HS airy mv 10_Airyscan Processing	1	1
0.00553823877712497	Heat shock	GFP-HDEL HS airy mv 10_Airyscan Processing	1	1
-0.600600271709182	Heat shock	GFP-HDEL HS airy mv 10_Airyscan Processing	1	1
-0.224611483606582	Heat shock	GFP-HDEL HS airy mv 10_Airyscan Processing	1	1
-0.488680921036394	Heat shock	GFP-HDEL HS airy mv 10_Airyscan Processing	1	1
-0.0257483134200027	Heat shock	GFP-HDEL HS airy mv 10_Airyscan Processing	1	1
-0.475229855283666	Heat shock	GFP-HDEL HS airy mv 10_Airyscan Processing	1	1
-0.841096183888859	Heat shock	GFP-HDEL HS airy mv 10_Airyscan Processing	1	1
-0.732423651836591	Heat shock	GFP-HDEL HS airy mv 10_Airyscan Processing	1	1
-0.0720864025333167	Heat shock	GFP-HDEL HS airy mv 10_Airyscan Processing	1	1
-0.700656642717869	Heat shock	GFP-HDEL HS airy mv 10_Airyscan Processing	1	1
-0.950504900194197	Heat shock	GFP-HDEL HS airy mv 10_Airyscan Processing	1	1
-0.960510671441701	Heat shock	GFP-HDEL HS airy mv 10_Airyscan Processing	1	1
-0.53205105408159	Heat shock	GFP-HDEL HS airy mv 10_Airyscan Processing	1	1
-0.321698203150642	Heat shock	GFP-HDEL HS airy mv 10_Airyscan Processing	1	1
-0.956789756149608	Heat shock	GFP-HDEL HS airy mv 10_Airyscan Processing	1	1
-0.0564352643204295	Heat shock	GFP-HDEL HS airy mv 10_Airyscan Processing	1	1
-0.181387035137427	Heat shock	GFP-HDEL HS airy mv 10_Airyscan Processing	1	1
-0.371488350119771	Heat shock	GFP-HDEL HS airy mv 10_Airyscan Processing	1	1
-0.446054414542737	Heat shock	GFP-HDEL HS airy mv 10_Airyscan Processing	1	1
-0.0787571965241622	Heat shock	GFP-HDEL HS airy mv 10_Airyscan Processing	1	1
-0.41173216599761	Heat shock	GFP-HDEL HS airy mv 10_Airyscan Processing	1	1
-0.809618597387708	Heat shock	GFP-HDEL HS airy mv 10_Airyscan Processing	1	1
0.675169283419082	Heat shock	GFP-HDEL HS airy mv 10_Airyscan Processing	1	1
-0.00310090651314089	Heat shock	GFP-HDEL HS airy mv 10_Airyscan Processing	1	1
-0.45703533264609	Heat shock	GFP-HDEL HS airy mv 10_Airyscan Processing	1	1
0.142748367079052	Heat shock	GFP-HDEL HS airy mv 10_Airyscan Processing	1	1
-0.00839162297849208	Heat shock	GFP-HDEL HS airy mv 10_Airyscan Processing	1	1
-0.027208884897402	Heat shock	GFP-HDEL HS airy mv 10_Airyscan Processing	1	1
-0.512635227934175	Heat shock	GFP-HDEL HS airy mv 10_Airyscan Processing	1	1
-0.977179138100447	Heat shock	GFP-HDEL HS airy mv 10_Airyscan Processing	1	1
-0.108826060026956	Heat shock	GFP-HDEL HS airy mv 10_Airyscan Processing	1	1
-0.285872286212131	Heat shock	GFP-HDEL HS airy mv 10_Airyscan Processing	1	1
-0.0879722101530463	Heat shock	GFP-HDEL HS airy mv 10_Airyscan Processing	1	1
-0.20577322591099	Heat shock	GFP-HDEL HS airy mv 10_Airyscan Processing	1	1
-0.396507224229449	Heat shock	GFP-HDEL HS airy mv 10_Airyscan Processing	1	1
-0.0256092468585105	Heat shock	GFP-HDEL HS airy mv 10_Airyscan Processing	1	1
-0.0896628090192913	Heat shock	GFP-HDEL HS airy mv 10_Airyscan Processing	1	1
-0.840399464105023	Heat shock	GFP-HDEL HS airy mv 10_Airyscan Processing	1	1
-0.15796008683549	Heat shock	GFP-HDEL HS airy mv 10_Airyscan Processing	1	1
-0.176943042551154	Heat shock	GFP-HDEL HS airy mv 10_Airyscan Processing	1	1
-0.38608277134888	Heat shock	GFP-HDEL HS airy mv 10_Airyscan Processing	1	1
-0.770706378194253	Heat shock	GFP-HDEL HS airy mv 10_Airyscan Processing	1	1
-0.556535475066263	Heat shock	GFP-HDEL HS airy mv 10_Airyscan Processing	1	1
0.114909091887706	Heat shock	GFP-HDEL HS airy mv 10_Airyscan Processing	1	1
0.0298242403107138	Heat shock	GFP-HDEL HS airy mv 10_Airyscan Processing	1	1
-0.43858160283482	Heat shock	GFP-HDEL HS airy mv 10_Airyscan Processing	1	1
-1.1060716971294	Heat shock	GFP-HDEL HS airy mv 10_Airyscan Processing	1	1
-0.684629340380725	Heat shock	GFP-HDEL HS airy mv 10_Airyscan Processing	1	1
-0.872657113307774	Heat shock	GFP-HDEL HS airy mv 10_Airyscan Processing	1	1
-0.667012210958684	Heat shock	GFP-HDEL HS airy mv 10_Airyscan Processing	1	1
-0.210220842401341	Heat shock	GFP-HDEL HS airy mv 10_Airyscan Processing	1	1
-0.375765173184849	Heat shock	GFP-HDEL HS airy mv 10_Airyscan Processing	1	1
-0.688295231312095	Heat shock	GFP-HDEL HS airy mv 10_Airyscan Processing	1	1
0.0617915746163002	Heat shock	GFP-HDEL HS airy mv 10_Airyscan Processing	1	1
-0.82982198257886	Heat shock	GFP-HDEL HS airy mv 10_Airyscan Processing	1	1
-0.10210573553723	Heat shock	GFP-HDEL HS airy mv 10_Airyscan Processing	1	1
-0.726547344470342	Heat shock	GFP-HDEL HS airy mv 10_Airyscan Processing	1	1
-0.67544509379444	Heat shock	GFP-HDEL HS airy mv 10_Airyscan Processing	1	1
-1.06833258684655	Heat shock	GFP-HDEL HS airy mv 10_Airyscan Processing	1	1
0.213215894764525	Heat shock	GFP-HDEL HS airy mv 10_Airyscan Processing	1	1
-1.08213392164871	Heat shock	GFP-HDEL HS airy mv 10_Airyscan Processing	1	1
-0.490878688844315	Heat shock	GFP-HDEL HS airy mv 10_Airyscan Processing	1	1
-1.29841972527906	Heat shock	GFP-HDEL HS airy mv 10_Airyscan Processing	1	1
-0.332052736257884	Heat shock	GFP-HDEL HS airy mv 10_Airyscan Processing	1	1
-0.424651323719517	Heat shock	GFP-HDEL HS airy mv 10_Airyscan Processing	1	1
-0.110590728179277	Heat shock	GFP-HDEL HS airy mv 10_Airyscan Processing	1	1
-0.812037970925623	Heat shock	GFP-HDEL HS airy mv 10_Airyscan Processing	1	1
-0.0224140914629236	Heat shock	GFP-HDEL HS airy mv 10_Airyscan Processing	1	1
-0.765696139085665	Heat shock	GFP-HDEL HS airy mv 10_Airyscan Processing	1	1
-0.75297877908053	Heat shock	GFP-HDEL HS airy mv 10_Airyscan Processing	1	1
-1.0073311493127	Heat shock	GFP-HDEL HS airy mv 10_Airyscan Processing	1	1
-0.669653217305899	Heat shock	GFP-HDEL HS airy mv 10_Airyscan Processing	1	1
-0.0446553521208021	Heat shock	GFP-HDEL HS airy mv 10_Airyscan Processing	1	1
-0.693576485745258	Heat shock	GFP-HDEL HS airy mv 10_Airyscan Processing	1	1
-0.486899524033914	Heat shock	GFP-HDEL HS airy mv 10_Airyscan Processing	1	1
0.309909430349926	Heat shock	GFP-HDEL HS airy mv 10_Airyscan Processing	1	1
-0.290389241270116	Heat shock	GFP-HDEL HS airy mv 10_Airyscan Processing	1	1
-0.390120828859768	Heat shock	GFP-HDEL HS airy mv 10_Airyscan Processing	1	1
0.200546807662115	Heat shock	GFP-HDEL HS airy mv 10_Airyscan Processing	1	1
0.0666720047242578	Heat shock	GFP-HDEL HS airy mv 10_Airyscan Processing	1	1
0.122032151187859	Heat shock	GFP-HDEL HS airy mv 10_Airyscan Processing	1	1
-0.933612420145525	Heat shock	GFP-HDEL HS airy mv 10_Airyscan Processing	1	1
-0.87535826028716	Heat shock	GFP-HDEL HS airy mv 10_Airyscan Processing	1	1
0.0082239562839403	Heat shock	GFP-HDEL HS airy mv 10_Airyscan Processing	1	1
0.312331163981808	Heat shock	GFP-HDEL HS airy mv 10_Airyscan Processing	1	1
-0.13912272001309	Heat shock	GFP-HDEL HS airy mv 10_Airyscan Processing	1	1
0.00142794175957116	Heat shock	GFP-HDEL HS airy mv 10_Airyscan Processing	1	1
-0.277294195247949	Heat shock	GFP-HDEL HS airy mv 10_Airyscan Processing	1	1
-0.193559069059475	Heat shock	GFP-HDEL HS airy mv 10_Airyscan Processing	1	1
-1.39901975433816	Heat shock	GFP-HDEL HS airy mv 10_Airyscan Processing	1	1
0.0164408721080696	Heat shock	GFP-HDEL HS airy mv 10_Airyscan Processing	1	1
-0.638326150605832	Heat shock	GFP-HDEL HS airy mv 10_Airyscan Processing	1	1
-0.886903161816894	Heat shock	GFP-HDEL HS airy mv 10_Airyscan Processing	1	1
-0.362907274379717	Heat shock	GFP-HDEL HS airy mv 10_Airyscan Processing	1	1
-0.279571468568357	Heat shock	GFP-HDEL HS airy mv 10_Airyscan Processing	1	1
-0.112055377883619	Heat shock	GFP-HDEL HS airy mv 10_Airyscan Processing	1	1
-0.596203196502216	Heat shock	GFP-HDEL HS airy mv 10_Airyscan Processing	1	1
-0.414048310219568	Heat shock	GFP-HDEL HS airy mv 10_Airyscan Processing	1	1
-0.222978594164811	Heat shock	GFP-HDEL HS airy mv 10_Airyscan Processing	1	1
-0.896298954856173	Heat shock	GFP-HDEL HS airy mv 10_Airyscan Processing	1	1
-0.198769592306313	Heat shock	GFP-HDEL HS airy mv 10_Airyscan Processing	1	1
-0.0315562592023858	Heat shock	GFP-HDEL HS airy mv 10_Airyscan Processing	1	1
0.0252778810159163	Heat shock	GFP-HDEL HS airy mv 10_Airyscan Processing	1	1
0.319100546563165	Heat shock	GFP-HDEL HS airy mv 10_Airyscan Processing	1	1
-0.479756193324865	Heat shock	GFP-HDEL HS airy mv 10_Airyscan Processing	1	1
-0.748301717873142	Heat shock	GFP-HDEL HS airy mv 10_Airyscan Processing	1	1
-0.832652006653606	Heat shock	GFP-HDEL HS airy mv 10_Airyscan Processing	1	1
-0.989281846310544	Heat shock	GFP-HDEL HS airy mv 10_Airyscan Processing	1	1
-0.711640190906289	Heat shock	GFP-HDEL HS airy mv 10_Airyscan Processing	1	1
-0.839675348687263	Heat shock	GFP-HDEL HS airy mv 10_Airyscan Processing	1	1
-0.512365462878398	Heat shock	GFP-HDEL HS airy mv 10_Airyscan Processing	1	1
-0.310438204276058	Heat shock	GFP-HDEL HS airy mv 10_Airyscan Processing	1	1
-0.877233852641475	Heat shock	GFP-HDEL HS airy mv 10_Airyscan Processing	1	1
-0.819457870427032	Heat shock	GFP-HDEL HS airy mv 10_Airyscan Processing	1	1
-0.203580266475643	Heat shock	GFP-HDEL HS airy mv 10_Airyscan Processing	1	1
0.428413084645013	Heat shock	GFP-HDEL HS airy mv 10_Airyscan Processing	1	1
-0.467659386638141	Heat shock	GFP-HDEL HS airy mv 10_Airyscan Processing	1	1
-0.616096917458566	Heat shock	GFP-HDEL HS airy mv 10_Airyscan Processing	1	1
-0.377249786932339	Heat shock	GFP-HDEL HS airy mv 10_Airyscan Processing	1	1
-0.490529256109116	Heat shock	GFP-HDEL HS airy mv 10_Airyscan Processing	1	1
-0.426796206975407	Heat shock	GFP-HDEL HS airy mv 10_Airyscan Processing	1	1
-0.320861772398336	Heat shock	GFP-HDEL HS airy mv 10_Airyscan Processing	1	1
-0.411352838487568	Heat shock	GFP-HDEL HS airy mv 10_Airyscan Processing	1	1
-0.961686019015133	Heat shock	GFP-HDEL HS airy mv 10_Airyscan Processing	1	1
0.934961380492447	Heat shock	GFP-HDEL HS airy mv 10_Airyscan Processing	1	1
0.319737159685176	Heat shock	GFP-HDEL HS airy mv 10_Airyscan Processing	1	1
-0.180625074880572	Heat shock	GFP-HDEL HS airy mv 10_Airyscan Processing	1	1
-0.0319928687467542	Heat shock	GFP-HDEL HS airy mv 10_Airyscan Processing	1	1
0.00586017120894366	Heat shock	GFP-HDEL HS airy mv 10_Airyscan Processing	1	1
-1.31009827827001	Heat shock	GFP-HDEL HS airy mv 10_Airyscan Processing	1	1
-1.20375314560025	Heat shock	GFP-HDEL HS airy mv 10_Airyscan Processing	1	1
-1.27867696087359	Heat shock	GFP-HDEL HS airy mv 10_Airyscan Processing	1	1
-0.536395266081665	Heat shock	GFP-HDEL HS airy mv 10_Airyscan Processing	1	1
0.668149010234186	Heat shock	GFP-HDEL HS airy mv 10_Airyscan Processing	1	1
-0.0728343262404915	Heat shock	GFP-HDEL HS airy mv 10_Airyscan Processing	1	1
-0.194399218190852	Heat shock	GFP-HDEL HS airy mv 10_Airyscan Processing	1	1
-0.30609352272675	Heat shock	GFP-HDEL HS airy mv 10_Airyscan Processing	1	1
-0.692531296646985	Heat shock	GFP-HDEL HS airy mv 10_Airyscan Processing	1	1
-0.662669527991976	Heat shock	GFP-HDEL HS airy mv 10_Airyscan Processing	1	1
-0.0891813881340171	Heat shock	GFP-HDEL HS airy mv 10_Airyscan Processing	1	1
-0.401195546050978	Heat shock	GFP-HDEL HS airy mv 10_Airyscan Processing	1	1
-0.536306197261472	Heat shock	GFP-HDEL HS airy mv 10_Airyscan Processing	1	1
0.412987381661331	Heat shock	GFP-HDEL HS airy mv 10_Airyscan Processing	1	1
-0.756801782065144	Heat shock	GFP-HDEL HS airy mv 10_Airyscan Processing	1	1
-0.893899550966223	Heat shock	GFP-HDEL HS airy mv 10_Airyscan Processing	1	1
-0.118799833965783	Heat shock	GFP-HDEL HS airy mv 10_Airyscan Processing	1	1
-0.581166890391114	Heat shock	GFP-HDEL HS airy mv 10_Airyscan Processing	1	1
-0.365567116702315	Heat shock	GFP-HDEL HS airy mv 10_Airyscan Processing	1	1
-0.0171191963128048	Heat shock	GFP-HDEL HS airy mv 10_Airyscan Processing	1	1
-0.807870537615614	Heat shock	GFP-HDEL HS airy mv 10_Airyscan Processing	1	1
-0.759260567348042	Heat shock	GFP-HDEL HS airy mv 10_Airyscan Processing	1	1
-1.05968391827454	Heat shock	GFP-HDEL HS airy mv 10_Airyscan Processing	1	1
-1.5961334090532	Heat shock	GFP-HDEL HS airy mv 10_Airyscan Processing	1	1
-0.999625206959661	Heat shock	GFP-HDEL HS airy mv 10_Airyscan Processing	1	1
-0.255777358732903	Heat shock	GFP-HDEL HS airy mv 10_Airyscan Processing	1	1
-1.06116418534742	Heat shock	GFP-HDEL HS airy mv 10_Airyscan Processing	1	1
0.386984362554815	Heat shock	GFP-HDEL HS airy mv 10_Airyscan Processing	1	1
-0.660958845632874	Heat shock	GFP-HDEL HS airy mv 10_Airyscan Processing	1	1
-0.909588926323348	Heat shock	GFP-HDEL HS airy mv 10_Airyscan Processing	1	1
-0.920600166358882	Heat shock	GFP-HDEL HS airy mv 10_Airyscan Processing	1	1
-0.144631483412133	Heat shock	GFP-HDEL HS airy mv 10_Airyscan Processing	1	1
-0.326341476951203	Heat shock	GFP-HDEL HS airy mv 10_Airyscan Processing	1	1
-0.096580756313483	Heat shock	GFP-HDEL HS airy mv 10_Airyscan Processing	1	1
-0.569784005845556	Heat shock	GFP-HDEL HS airy mv 10_Airyscan Processing	1	1
-0.474204506781622	Heat shock	GFP-HDEL HS airy mv 10_Airyscan Processing	1	1
-0.706027067382565	Heat shock	GFP-HDEL HS airy mv 10_Airyscan Processing	1	1
-0.325909213758463	Heat shock	GFP-HDEL HS airy mv 10_Airyscan Processing	1	1
-1.14064566518183	Heat shock	GFP-HDEL HS airy mv 10_Airyscan Processing	1	1
0.0029422824577252	Heat shock	GFP-HDEL HS airy mv 10_Airyscan Processing	1	1
-0.616651676156906	Heat shock	GFP-HDEL HS airy mv 10_Airyscan Processing	1	1
-1.27887865681165	Heat shock	GFP-HDEL HS airy mv 10_Airyscan Processing	1	1
-0.0440622408116172	Heat shock	GFP-HDEL HS airy mv 10_Airyscan Processing	1	1
-0.799404379784572	Heat shock	GFP-HDEL HS airy mv 10_Airyscan Processing	1	1
-0.940045711379211	Heat shock	GFP-HDEL HS airy mv 10_Airyscan Processing	1	1
0.0846799276694327	Heat shock	GFP-HDEL HS airy mv 10_Airyscan Processing	1	1
0.281080093696181	Heat shock	GFP-HDEL HS airy mv 10_Airyscan Processing	1	1
-0.262885476000182	Heat shock	GFP-HDEL HS airy mv 10_Airyscan Processing	1	1
-0.216274353334478	Heat shock	GFP-HDEL HS airy mv 10_Airyscan Processing	1	1
-0.323122080615061	Heat shock	GFP-HDEL HS airy mv 10_Airyscan Processing	1	1
-0.158084974273781	Heat shock	GFP-HDEL HS airy mv 10_Airyscan Processing	1	1
-1.03879802924141	Heat shock	GFP-HDEL HS airy mv 10_Airyscan Processing	1	1
0.0549737043718136	Heat shock	GFP-HDEL HS airy mv 10_Airyscan Processing	1	1
0.065914381896592	Heat shock	GFP-HDEL HS airy mv 10_Airyscan Processing	1	1
0.387703310338901	Heat shock	GFP-HDEL HS airy mv 10_Airyscan Processing	1	1
-0.240823418895152	Heat shock	GFP-HDEL HS airy mv 10_Airyscan Processing	1	1
-0.121724109454911	Heat shock	GFP-HDEL HS airy mv 10_Airyscan Processing	1	1
-0.157502206592448	Heat shock	GFP-HDEL HS airy mv 10_Airyscan Processing	1	1
-0.722640922275874	Heat shock	GFP-HDEL HS airy mv 10_Airyscan Processing	1	1
-0.513873936603261	Heat shock	GFP-HDEL HS airy mv 10_Airyscan Processing	1	1
-0.319420598292059	Heat shock	GFP-HDEL HS airy mv 10_Airyscan Processing	1	1
-0.849936151005432	Heat shock	GFP-HDEL HS airy mv 10_Airyscan Processing	1	1
-0.195883178806522	Heat shock	GFP-HDEL HS airy mv 10_Airyscan Processing	1	1
-0.651590897589983	Heat shock	GFP-HDEL HS airy mv 10_Airyscan Processing	1	1
-0.631566760817002	Heat shock	GFP-HDEL HS airy mv 10_Airyscan Processing	1	1
-0.289687035530676	Heat shock	GFP-HDEL HS airy mv 10_Airyscan Processing	1	1
-0.779301181851241	Heat shock	GFP-HDEL HS airy mv 10_Airyscan Processing	1	1
0.305937299050673	Heat shock	GFP-HDEL HS airy mv 10_Airyscan Processing	1	1
-0.572307420928569	Heat shock	GFP-HDEL HS airy mv 10_Airyscan Processing	1	1
-1.48403415607155	Heat shock	GFP-HDEL HS airy mv 10_Airyscan Processing	1	1
-0.401737149141649	Heat shock	GFP-HDEL HS airy mv 10_Airyscan Processing	1	1
-0.333394190678222	Heat shock	GFP-HDEL HS airy mv 10_Airyscan Processing	1	1
-0.291405943107694	Heat shock	GFP-HDEL HS airy mv 10_Airyscan Processing	1	1
-0.733811816298375	Heat shock	GFP-HDEL HS airy mv 10_Airyscan Processing	1	1
-0.122557676618513	Heat shock	GFP-HDEL HS airy mv 10_Airyscan Processing	1	1
-1.23419430888439	Heat shock	GFP-HDEL HS airy mv 10_Airyscan Processing	1	1
-1.14547416130744	Heat shock	GFP-HDEL HS airy mv 10_Airyscan Processing	1	1
-0.855642591042697	Heat shock	GFP-HDEL HS airy mv 10_Airyscan Processing	1	1
-1.06514666413769	Heat shock	GFP-HDEL HS airy mv 10_Airyscan Processing	1	1
-1.11803084435017	Heat shock	GFP-HDEL HS airy mv 10_Airyscan Processing	1	1
0.604861598484724	Heat shock	GFP-HDEL HS airy mv 10_Airyscan Processing	1	1
-0.14745927987676	Heat shock	GFP-HDEL HS airy mv 10_Airyscan Processing	1	1
-0.253140285783086	Heat shock	GFP-HDEL HS airy mv 10_Airyscan Processing	1	1
-0.239785249106374	Heat shock	GFP-HDEL HS airy mv 10_Airyscan Processing	1	1
-0.889814560382598	Heat shock	GFP-HDEL HS airy mv 10_Airyscan Processing	1	1
-0.947401702371897	Heat shock	GFP-HDEL HS airy mv 10_Airyscan Processing	1	1
0.196501852110621	Heat shock	GFP-HDEL HS airy mv 10_Airyscan Processing	1	1
-0.805257231186209	Heat shock	GFP-HDEL HS airy mv 10_Airyscan Processing	1	1
-0.708863143401397	Heat shock	GFP-HDEL HS airy mv 10_Airyscan Processing	1	1
-0.534525874474093	Heat shock	GFP-HDEL HS airy mv 10_Airyscan Processing	1	1
-0.482455037648695	Heat shock	GFP-HDEL HS airy mv 10_Airyscan Processing	1	1
-0.433969169231197	Heat shock	GFP-HDEL HS airy mv 10_Airyscan Processing	1	1
-0.775084790517126	Heat shock	GFP-HDEL HS airy mv 10_Airyscan Processing	1	1
-0.335651769654033	Heat shock	GFP-HDEL HS airy mv 10_Airyscan Processing	1	1
-0.736631291142153	Heat shock	GFP-HDEL HS airy mv 10_Airyscan Processing	1	1
-0.648295079314745	Heat shock	GFP-HDEL HS airy mv 10_Airyscan Processing	1	1
-0.200577822492942	Heat shock	GFP-HDEL HS airy mv 10_Airyscan Processing	1	1
-0.667759813394266	Heat shock	GFP-HDEL HS airy mv 10_Airyscan Processing	1	1
-0.172264401238671	Heat shock	GFP-HDEL HS airy mv 10_Airyscan Processing	1	1
0.679088638055979	Heat shock	GFP-HDEL HS airy mv 10_Airyscan Processing	1	1
-0.235593598792982	Heat shock	GFP-HDEL HS airy mv 10_Airyscan Processing	1	1
-0.542701773905482	Heat shock	GFP-HDEL HS airy mv 10_Airyscan Processing	1	1
0.0245119564012879	Heat shock	GFP-HDEL HS airy mv 10_Airyscan Processing	1	1
-0.125509398591355	Heat shock	GFP-HDEL HS airy mv 10_Airyscan Processing	1	1
0.338234707563413	Heat shock	GFP-HDEL HS airy mv 10_Airyscan Processing	1	1
-0.155731073582316	Heat shock	GFP-HDEL HS airy mv 10_Airyscan Processing	1	1
0.817498276803765	Heat shock	GFP-HDEL HS airy mv 10_Airyscan Processing	1	1
-0.473055939822692	Heat shock	GFP-HDEL HS airy mv 10_Airyscan Processing	1	1
-0.100759927101914	Heat shock	GFP-HDEL HS airy mv 10_Airyscan Processing	1	1
-0.515905754948167	Heat shock	GFP-HDEL HS airy mv 10_Airyscan Processing	1	1
-0.491007334985072	Heat shock	GFP-HDEL HS airy mv 10_Airyscan Processing	1	1
-0.254694489436878	Heat shock	GFP-HDEL HS airy mv 10_Airyscan Processing	1	1
-0.610348670247392	Heat shock	GFP-HDEL HS airy mv 10_Airyscan Processing	1	1
-0.168024387848829	Heat shock	GFP-HDEL HS airy mv 10_Airyscan Processing	1	1
-0.313329498514491	Heat shock	GFP-HDEL HS airy mv 10_Airyscan Processing	1	1
-0.569709719817233	Heat shock	GFP-HDEL HS airy mv 10_Airyscan Processing	1	1
-0.316170382607561	Heat shock	GFP-HDEL HS airy mv 10_Airyscan Processing	1	1
0.32879520996483	Heat shock	GFP-HDEL HS airy mv 10_Airyscan Processing	1	1
0.0213209063818178	Heat shock	GFP-HDEL HS airy mv 10_Airyscan Processing	1	1
-0.711012936443486	Heat shock	GFP-HDEL HS airy mv 10_Airyscan Processing	1	1
0.551295612369705	Heat shock	GFP-HDEL HS airy mv 10_Airyscan Processing	1	1
0.0038378409020347	Heat shock	GFP-HDEL HS airy mv 10_Airyscan Processing	1	1
-0.217848519653151	Heat shock	GFP-HDEL HS airy mv 10_Airyscan Processing	1	1
-0.415165152831181	Heat shock	GFP-HDEL HS airy mv 10_Airyscan Processing	1	1
-0.680938094456031	Heat shock	GFP-HDEL HS airy mv 10_Airyscan Processing	1	1
-0.325010433810227	Heat shock	GFP-HDEL HS airy mv 10_Airyscan Processing	1	1
0.0224671231933472	Heat shock	GFP-HDEL HS airy mv 10_Airyscan Processing	1	1
0.0424459269978781	Heat shock	GFP-HDEL HS airy mv 10_Airyscan Processing	1	1
-1.47429774783574	Heat shock	GFP-HDEL HS airy mv 10_Airyscan Processing	1	1
-0.799331665814486	Heat shock	GFP-HDEL HS airy mv 10_Airyscan Processing	1	1
-0.309808474014355	Heat shock	GFP-HDEL HS airy mv 10_Airyscan Processing	1	1
-0.918523165772924	Heat shock	GFP-HDEL HS airy mv 10_Airyscan Processing	1	1
-0.0845236716513793	Heat shock	GFP-HDEL HS airy mv 10_Airyscan Processing	1	1
-0.654763956068338	Heat shock	GFP-HDEL HS airy mv 10_Airyscan Processing	1	1
-1.08953443452486	Heat shock	GFP-HDEL HS airy mv 10_Airyscan Processing	1	1
-0.714917238519276	Heat shock	GFP-HDEL HS airy mv 10_Airyscan Processing	1	1
-0.359181238735279	Heat shock	GFP-HDEL HS airy mv 10_Airyscan Processing	1	1
-1.06016835027246	Heat shock	GFP-HDEL HS airy mv 10_Airyscan Processing	1	1
-0.541155666700704	Heat shock	GFP-HDEL HS airy mv 10_Airyscan Processing	1	1
-1.02194786767494	Heat shock	GFP-HDEL HS airy mv 10_Airyscan Processing	1	1
-0.136612619958842	Heat shock	GFP-HDEL HS airy mv 10_Airyscan Processing	1	1
-0.849429745593631	Heat shock	GFP-HDEL HS airy mv 10_Airyscan Processing	1	1
-0.816848277608827	Heat shock	GFP-HDEL HS airy mv 10_Airyscan Processing	1	1
-0.451839034915256	Heat shock	GFP-HDEL HS airy mv 10_Airyscan Processing	1	1
-0.0953018232680433	Heat shock	GFP-HDEL HS airy mv 10_Airyscan Processing	1	1
-0.272363669148013	Heat shock	GFP-HDEL HS airy mv 10_Airyscan Processing	1	1
-0.613794731107513	Heat shock	GFP-HDEL HS airy mv 10_Airyscan Processing	1	1
-0.644622536402294	Heat shock	GFP-HDEL HS airy mv 10_Airyscan Processing	1	1
-0.754094706788115	Heat shock	GFP-HDEL HS airy mv 10_Airyscan Processing	1	1
-0.0976769642070806	Heat shock	GFP-HDEL HS airy mv 10_Airyscan Processing	1	1
-0.114422642453515	Heat shock	GFP-HDEL HS airy mv 10_Airyscan Processing	1	1
-0.538287661104821	Heat shock	GFP-HDEL HS airy mv 10_Airyscan Processing	1	1
0.458670212731011	Heat shock	GFP-HDEL HS airy mv 10_Airyscan Processing	1	1
0.28017609341564	Heat shock	GFP-HDEL HS airy mv 10_Airyscan Processing	1	1
-0.486797784141028	Heat shock	GFP-HDEL HS airy mv 10_Airyscan Processing	1	1
0.199059085921974	Heat shock	GFP-HDEL HS airy mv 10_Airyscan Processing	1	1
-0.600968085246649	Heat shock	GFP-HDEL HS airy mv 10_Airyscan Processing	1	1
0.198497882240199	Heat shock	GFP-HDEL HS airy mv 10_Airyscan Processing	1	1
0.404424744220959	Heat shock	GFP-HDEL HS airy mv 10_Airyscan Processing	1	1
0.194608206256004	Heat shock	GFP-HDEL HS airy mv 10_Airyscan Processing	1	1
-0.58477945184924	Heat shock	GFP-HDEL HS airy mv 10_Airyscan Processing	1	1
-1.19866655706062	Heat shock	GFP-HDEL HS airy mv 10_Airyscan Processing	1	1
-0.593833826636287	Heat shock	GFP-HDEL HS airy mv 10_Airyscan Processing	1	1
0.195814844559829	Heat shock	GFP-HDEL HS airy mv 10_Airyscan Processing	1	1
-0.133025255910498	Heat shock	GFP-HDEL HS airy mv 10_Airyscan Processing	1	1
-0.753374292336282	Heat shock	GFP-HDEL HS airy mv 10_Airyscan Processing	1	1
-0.259485757870781	Heat shock	GFP-HDEL HS airy mv 10_Airyscan Processing	1	1
-0.492029690973046	Heat shock	GFP-HDEL HS airy mv 10_Airyscan Processing	1	1
-0.505590723723032	Heat shock	GFP-HDEL HS airy mv 10_Airyscan Processing	1	1
-0.465380144437373	Heat shock	GFP-HDEL HS airy mv 10_Airyscan Processing	1	1
-0.546289037314653	Heat shock	GFP-HDEL HS airy mv 10_Airyscan Processing	1	1
-0.771644521210447	Heat shock	GFP-HDEL HS airy mv 10_Airyscan Processing	1	1
-0.690085451883273	Heat shock	GFP-HDEL HS airy mv 10_Airyscan Processing	1	1
0.10900921318697	Heat shock	GFP-HDEL HS airy mv 10_Airyscan Processing	1	1
-0.215261937977875	Heat shock	GFP-HDEL HS airy mv 10_Airyscan Processing	1	1
0.355964418786509	Heat shock	GFP-HDEL HS airy mv 10_Airyscan Processing	1	1
-0.721752407442886	Heat shock	GFP-HDEL HS airy mv 10_Airyscan Processing	1	1
-0.86843519644664	Heat shock	GFP-HDEL HS airy mv 10_Airyscan Processing	1	1
-0.457404895179123	Heat shock	GFP-HDEL HS airy mv 10_Airyscan Processing	1	1
-0.215015368296004	Heat shock	GFP-HDEL HS airy mv 10_Airyscan Processing	1	1
-0.57795555988794	Heat shock	GFP-HDEL HS airy mv 10_Airyscan Processing	1	1
-0.690001075591582	Heat shock	GFP-HDEL HS airy mv 10_Airyscan Processing	1	1
-0.790706249191088	Heat shock	GFP-HDEL HS airy mv 10_Airyscan Processing	1	1
-0.493207591933889	Heat shock	GFP-HDEL HS airy mv 10_Airyscan Processing	1	1
0.193369849808546	Heat shock	GFP-HDEL HS airy mv 10_Airyscan Processing	1	1
-1.23099271405296	Heat shock	GFP-HDEL HS airy mv 10_Airyscan Processing	1	1
-1.48670614144404	Heat shock	GFP-HDEL HS airy mv 10_Airyscan Processing	1	1
-0.771888255028019	Heat shock	GFP-HDEL HS airy mv 10_Airyscan Processing	1	1
-0.657820643268875	Heat shock	GFP-HDEL HS airy mv 10_Airyscan Processing	1	1
-0.141130596536453	Heat shock	GFP-HDEL HS airy mv 10_Airyscan Processing	1	1
-1.15636342192985	Heat shock	GFP-HDEL HS airy mv 10_Airyscan Processing	1	1
-1.36044233425504	Heat shock	GFP-HDEL HS airy mv 10_Airyscan Processing	1	1
-0.945194103080433	Heat shock	GFP-HDEL HS airy mv 10_Airyscan Processing	1	1
0.318041225256676	Heat shock	GFP-HDEL HS airy mv 10_Airyscan Processing	1	1
-1.17653534883082	Heat shock	GFP-HDEL HS airy mv 10_Airyscan Processing	1	1
-1.07579679660423	Heat shock	GFP-HDEL HS airy mv 10_Airyscan Processing	1	1
-0.709252608493797	Heat shock	GFP-HDEL HS airy mv 10_Airyscan Processing	1	1
-0.912689934530121	Heat shock	GFP-HDEL HS airy mv 10_Airyscan Processing	1	1
-0.316836289489377	Heat shock	GFP-HDEL HS airy mv 10_Airyscan Processing	1	1
-1.31856781690485	Heat shock	GFP-HDEL HS airy mv 10_Airyscan Processing	1	1
-0.95469815455523	Heat shock	GFP-HDEL HS airy mv 10_Airyscan Processing	1	1
-1.11053565272359	Heat shock	GFP-HDEL HS airy mv 10_Airyscan Processing	1	1
0.280392263438528	Heat shock	GFP-HDEL HS airy mv 10_Airyscan Processing	1	1
-0.150626543588769	Heat shock	GFP-HDEL HS airy mv 10_Airyscan Processing	1	1
-0.685586021260865	Heat shock	GFP-HDEL HS airy mv 10_Airyscan Processing	1	1
-0.232654736332457	Heat shock	GFP-HDEL HS airy mv 10_Airyscan Processing	1	1
-0.324791679630898	Heat shock	GFP-HDEL HS airy mv 10_Airyscan Processing	1	1
0.114312320896323	Heat shock	GFP-HDEL HS airy mv 10_Airyscan Processing	1	1
-0.623333897691192	Heat shock	GFP-HDEL HS airy mv 10_Airyscan Processing	1	1
-0.479057380906855	Heat shock	GFP-HDEL HS airy mv 10_Airyscan Processing	1	1
-0.342137726526715	Heat shock	GFP-HDEL HS airy mv 10_Airyscan Processing	1	1
-0.27604480921616	Heat shock	GFP-HDEL HS airy mv 10_Airyscan Processing	1	1
0.222952416716148	Heat shock	GFP-HDEL HS airy mv 10_Airyscan Processing	1	1
0.00685577505794094	Heat shock	GFP-HDEL HS airy mv 10_Airyscan Processing	1	1
-0.202794277975815	Heat shock	GFP-HDEL HS airy mv 10_Airyscan Processing	1	1
-0.367000951682134	Heat shock	GFP-HDEL HS airy mv 10_Airyscan Processing	1	1
-0.418847973838967	Heat shock	GFP-HDEL HS airy mv 10_Airyscan Processing	1	1
-0.550157207704493	Heat shock	GFP-HDEL HS airy mv 10_Airyscan Processing	1	1
-0.49231616145587	Heat shock	GFP-HDEL HS airy mv 10_Airyscan Processing	1	1
-0.236705511670358	Heat shock	GFP-HDEL HS airy mv 10_Airyscan Processing	1	1
0.00655145408862369	Heat shock	GFP-HDEL HS airy mv 10_Airyscan Processing	1	1
-0.453476922542754	Heat shock	GFP-HDEL HS airy mv 10_Airyscan Processing	1	1
0.0892803339711952	Heat shock	GFP-HDEL HS airy mv 10_Airyscan Processing	1	1
-0.444319408048472	Heat shock	GFP-HDEL HS airy mv 10_Airyscan Processing	1	1
-0.261701882896498	Heat shock	GFP-HDEL HS airy mv 10_Airyscan Processing	1	1
0.281105203152939	Heat shock	GFP-HDEL HS airy mv 10_Airyscan Processing	1	1
-1.05224305976853	Heat shock	GFP-HDEL HS airy mv 10_Airyscan Processing	1	1
-0.540590269977647	Heat shock	GFP-HDEL HS airy mv 10_Airyscan Processing	1	1
-0.0694473494684977	Heat shock	GFP-HDEL HS airy mv 10_Airyscan Processing	1	1
-0.24445916908621	Heat shock	GFP-HDEL HS airy mv 10_Airyscan Processing	1	1
-0.625538953316212	Heat shock	GFP-HDEL HS airy mv 10_Airyscan Processing	1	1
0.202164290589053	Heat shock	GFP-HDEL HS airy mv 10_Airyscan Processing	1	1
-0.957582292118618	Heat shock	GFP-HDEL HS airy mv 10_Airyscan Processing	1	1
-1.39501163635185	Heat shock	GFP-HDEL HS airy mv 10_Airyscan Processing	1	1
-0.927062685116355	Heat shock	GFP-HDEL HS airy mv 10_Airyscan Processing	1	1
-0.423693639084004	Heat shock	GFP-HDEL HS airy mv 10_Airyscan Processing	1	1
0.237668160414332	Heat shock	GFP-HDEL HS airy mv 10_Airyscan Processing	1	1
-0.710701155177085	Heat shock	GFP-HDEL HS airy mv 10_Airyscan Processing	1	1
-0.404139783392827	Heat shock	GFP-HDEL HS airy mv 10_Airyscan Processing	1	1
-0.691028217051388	Heat shock	GFP-HDEL HS airy mv 10_Airyscan Processing	1	1
-0.238895662435911	Heat shock	GFP-HDEL HS airy mv 10_Airyscan Processing	1	1
-0.141308731178912	Heat shock	GFP-HDEL HS airy mv 10_Airyscan Processing	1	1
-0.327640546748435	Heat shock	GFP-HDEL HS airy mv 10_Airyscan Processing	1	1
-0.576800986331243	Heat shock	GFP-HDEL HS airy mv 10_Airyscan Processing	1	1
-0.0319285590064065	Heat shock	GFP-HDEL HS airy mv 10_Airyscan Processing	1	1
-0.947878195319084	Heat shock	GFP-HDEL HS airy mv 10_Airyscan Processing	1	1
0.193126652562443	Heat shock	GFP-HDEL HS airy mv 10_Airyscan Processing	1	1
-0.522298582384644	Heat shock	GFP-HDEL HS airy mv 10_Airyscan Processing	1	1
-0.93452616762544	Heat shock	GFP-HDEL HS airy mv 10_Airyscan Processing	1	1
0.149351840907352	Heat shock	GFP-HDEL HS airy mv 10_Airyscan Processing	1	1
-0.249411089004952	Heat shock	GFP-HDEL HS airy mv 10_Airyscan Processing	1	1
-0.645519857915928	Heat shock	GFP-HDEL HS airy mv 10_Airyscan Processing	1	1
0.188153363550177	Heat shock	GFP-HDEL HS airy mv 10_Airyscan Processing	1	1
-0.325277589973255	Heat shock	GFP-HDEL HS airy mv 10_Airyscan Processing	1	1
-0.677975338720022	Heat shock	GFP-HDEL HS airy mv 10_Airyscan Processing	1	1
-0.207539233988277	Heat shock	GFP-HDEL HS airy mv 10_Airyscan Processing	1	1
0.0886304278215285	Heat shock	GFP-HDEL HS airy mv 10_Airyscan Processing	1	1
0.00632723935890869	Heat shock	GFP-HDEL HS airy mv 10_Airyscan Processing	1	1
0.125173759536731	Heat shock	GFP-HDEL HS airy mv 10_Airyscan Processing	1	1
-0.227609687021511	Heat shock	GFP-HDEL HS airy mv 10_Airyscan Processing	1	1
-0.63898360518088	Heat shock	GFP-HDEL HS airy mv 10_Airyscan Processing	1	1
-0.0512584858808248	Heat shock	GFP-HDEL HS airy mv 10_Airyscan Processing	1	1
-0.73240133486228	Heat shock	GFP-HDEL HS airy mv 10_Airyscan Processing	1	1
0.06291854870407	Heat shock	GFP-HDEL HS airy mv 10_Airyscan Processing	1	1
-0.398416279345638	Heat shock	GFP-HDEL HS airy mv 10_Airyscan Processing	1	1
-0.374145410305692	Heat shock	GFP-HDEL HS airy mv 10_Airyscan Processing	1	1
-0.376651958976366	Heat shock	GFP-HDEL HS airy mv 10_Airyscan Processing	1	1
-0.658711002922913	Heat shock	GFP-HDEL HS airy mv 10_Airyscan Processing	1	1
-0.939769020881093	Heat shock	GFP-HDEL HS airy mv 10_Airyscan Processing	1	1
-0.471657714080438	Heat shock	GFP-HDEL HS airy mv 10_Airyscan Processing	1	1
-0.315604943108806	Heat shock	GFP-HDEL HS airy mv 10_Airyscan Processing	1	1
0.000292854338408157	Heat shock	GFP-HDEL HS airy mv 10_Airyscan Processing	1	1
0.442471926987862	Heat shock	GFP-HDEL HS airy mv 10_Airyscan Processing	1	1
-0.125946909364171	Heat shock	GFP-HDEL HS airy mv 10_Airyscan Processing	1	1
-0.815387969956803	Heat shock	GFP-HDEL HS airy mv 10_Airyscan Processing	1	1
-0.114075319025364	Heat shock	GFP-HDEL HS airy mv 10_Airyscan Processing	1	1
-0.104897256470452	Heat shock	GFP-HDEL HS airy mv 10_Airyscan Processing	1	1
-0.334985717393361	Heat shock	GFP-HDEL HS airy mv 10_Airyscan Processing	1	1
-0.607807660250445	Heat shock	GFP-HDEL HS airy mv 10_Airyscan Processing	1	1
-0.7141329420423	Heat shock	GFP-HDEL HS airy mv 10_Airyscan Processing	1	1
-0.373865309555962	Heat shock	GFP-HDEL HS airy mv 10_Airyscan Processing	1	1
-0.196847342489593	Heat shock	GFP-HDEL HS airy mv 10_Airyscan Processing	1	1
-0.807860376410773	Heat shock	GFP-HDEL HS airy mv 10_Airyscan Processing	1	1
-0.787081279371308	Heat shock	GFP-HDEL HS airy mv 10_Airyscan Processing	1	1
-0.831587310242327	Heat shock	GFP-HDEL HS airy mv 10_Airyscan Processing	1	1
-0.11276809150777	Heat shock	GFP-HDEL HS airy mv 10_Airyscan Processing	1	1
-0.300679239015328	Heat shock	GFP-HDEL HS airy mv 10_Airyscan Processing	1	1
-0.482165585726492	Heat shock	GFP-HDEL HS airy mv 10_Airyscan Processing	1	1
-0.26083885817134	Heat shock	GFP-HDEL HS airy mv 10_Airyscan Processing	1	1
-0.778295470746053	Heat shock	GFP-HDEL HS airy mv 10_Airyscan Processing	1	1
-0.632015556948273	Heat shock	GFP-HDEL HS airy mv 10_Airyscan Processing	1	1
-0.617373267613253	Heat shock	GFP-HDEL HS airy mv 10_Airyscan Processing	1	1
-0.0960284113799898	Heat shock	GFP-HDEL HS airy mv 10_Airyscan Processing	1	1
-0.503545019978125	Heat shock	GFP-HDEL HS airy mv 10_Airyscan Processing	1	1
0.428626032794109	Heat shock	GFP-HDEL HS airy mv 10_Airyscan Processing	1	1
-0.356422779967745	Heat shock	GFP-HDEL HS airy mv 10_Airyscan Processing	1	1
-0.712534590363717	Heat shock	GFP-HDEL HS airy mv 10_Airyscan Processing	1	1
-0.282472234081687	Heat shock	GFP-HDEL HS airy mv 10_Airyscan Processing	1	1
-1.27628305749864	Heat shock	GFP-HDEL HS airy mv 10_Airyscan Processing	1	1
-0.43480922584269	Heat shock	GFP-HDEL HS airy mv 10_Airyscan Processing	1	1
-0.390305741617135	Heat shock	GFP-HDEL HS airy mv 10_Airyscan Processing	1	1
-0.00623352998731574	Heat shock	GFP-HDEL HS airy mv 10_Airyscan Processing	1	1
-0.849617779225861	Heat shock	GFP-HDEL HS airy mv 10_Airyscan Processing	1	1
-0.427319417092835	Heat shock	GFP-HDEL HS airy mv 10_Airyscan Processing	1	1
-0.595526124020837	Heat shock	GFP-HDEL HS airy mv 10_Airyscan Processing	1	1
0.241427730513965	Heat shock	GFP-HDEL HS airy mv 10_Airyscan Processing	1	1
-0.495415635345164	Heat shock	GFP-HDEL HS airy mv 10_Airyscan Processing	1	1
-0.282752303447733	Heat shock	GFP-HDEL HS airy mv 10_Airyscan Processing	1	1
-0.379363382450807	Heat shock	GFP-HDEL HS airy mv 10_Airyscan Processing	1	1
-0.365596927928099	Heat shock	GFP-HDEL HS airy mv 10_Airyscan Processing	1	1
-0.768723246863761	Heat shock	GFP-HDEL HS airy mv 10_Airyscan Processing	1	1
-0.654402078838034	Heat shock	GFP-HDEL HS airy mv 10_Airyscan Processing	1	1
0.103228080918223	Heat shock	GFP-HDEL HS airy mv 10_Airyscan Processing	1	1
-0.919389740064215	Heat shock	GFP-HDEL HS airy mv 10_Airyscan Processing	1	1
0.270695534121307	Heat shock	GFP-HDEL HS airy mv 10_Airyscan Processing	1	1
-1.38431768025342	Heat shock	GFP-HDEL HS airy mv 10_Airyscan Processing	1	1
-0.362384580484748	Heat shock	GFP-HDEL HS airy mv 10_Airyscan Processing	1	1
-0.199315151988897	Heat shock	GFP-HDEL HS airy mv 10_Airyscan Processing	1	1
-0.576100334505466	Heat shock	GFP-HDEL HS airy mv 10_Airyscan Processing	1	1
-0.0597749647633892	Heat shock	GFP-HDEL HS airy mv 10_Airyscan Processing	1	1
-0.628350031062988	Heat shock	GFP-HDEL HS airy mv 10_Airyscan Processing	1	1
0.111050049509159	Heat shock	GFP-HDEL HS airy mv 10_Airyscan Processing	1	1
-0.601371814150081	Heat shock	GFP-HDEL HS airy mv 10_Airyscan Processing	1	1
-0.697345352628032	Heat shock	GFP-HDEL HS airy mv 10_Airyscan Processing	1	1
-0.315215444276607	Heat shock	GFP-HDEL HS airy mv 10_Airyscan Processing	1	1
-0.928834102004142	Heat shock	GFP-HDEL HS airy mv 10_Airyscan Processing	1	1
0.263847466353592	Heat shock	GFP-HDEL HS airy mv 10_Airyscan Processing	1	1
-1.51274356578393	Heat shock	GFP-HDEL HS airy mv 10_Airyscan Processing	1	1
-0.656446023131264	Heat shock	GFP-HDEL HS airy mv 10_Airyscan Processing	1	1
-0.0134858359349745	Heat shock	GFP-HDEL HS airy mv 10_Airyscan Processing	1	1
-0.703275597933982	Heat shock	GFP-HDEL HS airy mv 10_Airyscan Processing	1	1
-1.22260006934546	Heat shock	GFP-HDEL HS airy mv 10_Airyscan Processing	1	1
-0.562001505987803	Heat shock	GFP-HDEL HS airy mv 10_Airyscan Processing	1	1
-0.132188295393356	Heat shock	GFP-HDEL HS airy mv 10_Airyscan Processing	1	1
-0.814689811718819	Heat shock	GFP-HDEL HS airy mv 10_Airyscan Processing	1	1
-0.544329987318558	Heat shock	GFP-HDEL HS airy mv 10_Airyscan Processing	1	1
-0.815324523740147	Heat shock	GFP-HDEL HS airy mv 10_Airyscan Processing	1	1
-0.541925603317313	Heat shock	GFP-HDEL HS airy mv 10_Airyscan Processing	1	1
-0.220410750170494	Heat shock	GFP-HDEL HS airy mv 10_Airyscan Processing	1	1
-0.53499157183326	Heat shock	GFP-HDEL HS airy mv 10_Airyscan Processing	1	1
-0.513031599122363	Heat shock	GFP-HDEL HS airy mv 10_Airyscan Processing	1	1
-0.609537826751367	Heat shock	GFP-HDEL HS airy mv 10_Airyscan Processing	1	1
-0.00714470107613754	Heat shock	GFP-HDEL HS airy mv 10_Airyscan Processing	1	1
-0.892923100783954	Heat shock	GFP-HDEL HS airy mv 10_Airyscan Processing	1	1
0.0386110331635915	Heat shock	GFP-HDEL HS airy mv 10_Airyscan Processing	1	1
-0.698692587283154	Heat shock	GFP-HDEL HS airy mv 10_Airyscan Processing	1	1
-0.164347770675916	Heat shock	GFP-HDEL HS airy mv 10_Airyscan Processing	1	1
-0.115943853436619	Heat shock	GFP-HDEL HS airy mv 10_Airyscan Processing	1	1
-1.512291569792	Heat shock	GFP-HDEL HS airy mv 10_Airyscan Processing	1	1
-0.309399784229026	Heat shock	GFP-HDEL HS airy mv 10_Airyscan Processing	1	1
0.217719435903846	Heat shock	GFP-HDEL HS airy mv 10_Airyscan Processing	1	1
-0.905815864892541	Heat shock	GFP-HDEL HS airy mv 10_Airyscan Processing	1	1
-1.15846325097443	Heat shock	GFP-HDEL HS airy mv 10_Airyscan Processing	1	1
0.23929872407972	Heat shock	GFP-HDEL HS airy mv 10_Airyscan Processing	1	1
-0.919291092013253	Heat shock	GFP-HDEL HS airy mv 10_Airyscan Processing	1	1
-0.874521424660645	Heat shock	GFP-HDEL HS airy mv 10_Airyscan Processing	1	1
-0.536900785082498	Heat shock	GFP-HDEL HS airy mv 10_Airyscan Processing	1	1
-0.67700749137117	Heat shock	GFP-HDEL HS airy mv 10_Airyscan Processing	1	1
-1.14321778072429	Heat shock	GFP-HDEL HS airy mv 10_Airyscan Processing	1	1
0.334390960077832	Heat shock	GFP-HDEL HS airy mv 10_Airyscan Processing	1	1
0.494324652693212	Heat shock	GFP-HDEL HS airy mv 10_Airyscan Processing	1	1
-0.0437735698193998	Heat shock	GFP-HDEL HS airy mv 10_Airyscan Processing	1	1
-0.698988415664568	Heat shock	GFP-HDEL HS airy mv 10_Airyscan Processing	1	1
-0.71847272800806	Heat shock	GFP-HDEL HS airy mv 10_Airyscan Processing	1	1
-0.647443322920251	Heat shock	GFP-HDEL HS airy mv 10_Airyscan Processing	1	1
-0.491753828633427	Heat shock	GFP-HDEL HS airy mv 10_Airyscan Processing	1	1
0.161088211617901	Heat shock	GFP-HDEL HS airy mv 10_Airyscan Processing	1	1
-0.801757144813371	Heat shock	GFP-HDEL HS airy mv 10_Airyscan Processing	1	1
0.0410985218348106	Heat shock	GFP-HDEL HS airy mv 10_Airyscan Processing	1	1
-0.46926661529324	Heat shock	GFP-HDEL HS airy mv 10_Airyscan Processing	1	1
-0.520970920548626	Heat shock	GFP-HDEL HS airy mv 10_Airyscan Processing	1	1
-0.264325169923129	Heat shock	GFP-HDEL HS airy mv 10_Airyscan Processing	1	1
-0.274618747386944	Heat shock	GFP-HDEL HS airy mv 10_Airyscan Processing	1	1
-0.395901140734368	Heat shock	GFP-HDEL HS airy mv 10_Airyscan Processing	1	1
-0.558184408925231	Heat shock	GFP-HDEL HS airy mv 10_Airyscan Processing	1	1
-0.719004975106796	Heat shock	GFP-HDEL HS airy mv 10_Airyscan Processing	1	1
-1.05831893154791	Heat shock	GFP-HDEL HS airy mv 10_Airyscan Processing	1	1
-0.574357042304481	Heat shock	GFP-HDEL HS airy mv 10_Airyscan Processing	1	1
-1.71127517947851	Heat shock	GFP-HDEL HS airy mv 10_Airyscan Processing	1	1
-1.2075666195011	Heat shock	GFP-HDEL HS airy mv 10_Airyscan Processing	1	1
-1.52998497403148	Heat shock	GFP-HDEL HS airy mv 10_Airyscan Processing	1	1
-0.63157785776798	Heat shock	GFP-HDEL HS airy mv 10_Airyscan Processing	1	1
-0.132629010913727	Heat shock	GFP-HDEL HS airy mv 10_Airyscan Processing	1	1
-0.259666647650403	Heat shock	GFP-HDEL HS airy mv 10_Airyscan Processing	1	1
-0.190615222297513	Heat shock	GFP-HDEL HS airy mv 10_Airyscan Processing	1	1
-0.809194717057954	Heat shock	GFP-HDEL HS airy mv 10_Airyscan Processing	1	1
-0.35393061536329	Heat shock	GFP-HDEL HS airy mv 10_Airyscan Processing	1	1
-0.610731833818855	Heat shock	GFP-HDEL HS airy mv 10_Airyscan Processing	1	1
-0.597649946364454	Heat shock	GFP-HDEL HS airy mv 10_Airyscan Processing	1	1
-0.260563775648717	Heat shock	GFP-HDEL HS airy mv 10_Airyscan Processing	1	1
-0.584488866890694	Heat shock	GFP-HDEL HS airy mv 10_Airyscan Processing	1	1
-0.848355259258803	Heat shock	GFP-HDEL HS airy mv 10_Airyscan Processing	1	1
-0.615615272241914	Heat shock	GFP-HDEL HS airy mv 10_Airyscan Processing	1	1
-0.849734952233753	Heat shock	GFP-HDEL HS airy mv 10_Airyscan Processing	1	1
-0.726784028104755	Heat shock	GFP-HDEL HS airy mv 10_Airyscan Processing	1	1
-0.853579223457163	Heat shock	GFP-HDEL HS airy mv 10_Airyscan Processing	1	1
-0.0924645463167301	Heat shock	GFP-HDEL HS airy mv 10_Airyscan Processing	1	1
-0.832844382465658	Heat shock	GFP-HDEL HS airy mv 10_Airyscan Processing	1	1
0.0992023863554354	Heat shock	GFP-HDEL HS airy mv 10_Airyscan Processing	1	1
-0.858737136205427	Heat shock	GFP-HDEL HS airy mv 10_Airyscan Processing	1	1
-0.446238231739195	Heat shock	GFP-HDEL HS airy mv 10_Airyscan Processing	1	1
0.176652454299488	Heat shock	GFP-HDEL HS airy mv 10_Airyscan Processing	1	1
0.0769608601145982	Heat shock	GFP-HDEL HS airy mv 10_Airyscan Processing	1	1
-0.521049601218351	Heat shock	GFP-HDEL HS airy mv 10_Airyscan Processing	1	1
-1.58385788398353	Heat shock	GFP-HDEL HS airy mv 10_Airyscan Processing	1	1
-0.66770623696105	Heat shock	GFP-HDEL HS airy mv 10_Airyscan Processing	1	1
-1.00712176716389	Heat shock	GFP-HDEL HS airy mv 10_Airyscan Processing	1	1
-1.0453017396814	Heat shock	GFP-HDEL HS airy mv 10_Airyscan Processing	1	1
-0.446436427137222	Heat shock	GFP-HDEL HS airy mv 10_Airyscan Processing	1	1
-0.29426121167559	Heat shock	GFP-HDEL HS airy mv 10_Airyscan Processing	1	1
0.226462926225349	Heat shock	GFP-HDEL HS airy mv 10_Airyscan Processing	1	1
0.322054297649826	Heat shock	GFP-HDEL HS airy mv 10_Airyscan Processing	1	1
-0.305202502551718	Heat shock	GFP-HDEL HS airy mv 10_Airyscan Processing	1	1
-0.742235728369843	Heat shock	GFP-HDEL HS airy mv 10_Airyscan Processing	1	1
0.0967999659200677	Heat shock	GFP-HDEL HS airy mv 10_Airyscan Processing	1	1
-0.263186711568401	Heat shock	GFP-HDEL HS airy mv 10_Airyscan Processing	1	1
-0.619719273146247	Heat shock	GFP-HDEL HS airy mv 10_Airyscan Processing	1	1
0.0500884298354681	Heat shock	GFP-HDEL HS airy mv 10_Airyscan Processing	1	1
-0.590263859817444	Heat shock	GFP-HDEL HS airy mv 10_Airyscan Processing	1	1
-0.000771223792156231	Heat shock	GFP-HDEL HS airy mv 10_Airyscan Processing	1	1
-0.378531193713441	Heat shock	GFP-HDEL HS airy mv 10_Airyscan Processing	1	1
-1.37551039436917	Heat shock	GFP-HDEL HS airy mv 10_Airyscan Processing	1	1
-0.280793542032149	Heat shock	GFP-HDEL HS airy mv 10_Airyscan Processing	1	1
0.0963004485689881	Heat shock	GFP-HDEL HS airy mv 10_Airyscan Processing	1	1
-0.301712426194573	Heat shock	GFP-HDEL HS airy mv 10_Airyscan Processing	1	1
-0.800912281227572	Heat shock	GFP-HDEL HS airy mv 10_Airyscan Processing	1	1
-1.25377522479553	Heat shock	GFP-HDEL HS airy mv 10_Airyscan Processing	1	1
-1.13287652637791	Heat shock	GFP-HDEL HS airy mv 10_Airyscan Processing	1	1
0.346943385525542	Heat shock	GFP-HDEL HS airy mv 10_Airyscan Processing	1	1
-1.26882513354621	Heat shock	GFP-HDEL HS airy mv 10_Airyscan Processing	1	1
-1.22421930458089	Heat shock	GFP-HDEL HS airy mv 10_Airyscan Processing	1	1
-0.710158575764841	Heat shock	GFP-HDEL HS airy mv 10_Airyscan Processing	1	1
-0.514217669067781	Heat shock	GFP-HDEL HS airy mv 10_Airyscan Processing	1	1
0.0597401185689454	Heat shock	GFP-HDEL HS airy mv 10_Airyscan Processing	1	1
-0.75138678985395	Heat shock	GFP-HDEL HS airy mv 10_Airyscan Processing	1	1
-0.358340935391636	Heat shock	GFP-HDEL HS airy mv 10_Airyscan Processing	1	1
-0.345175646776969	Heat shock	GFP-HDEL HS airy mv 10_Airyscan Processing	1	1
-0.558755571265466	Heat shock	GFP-HDEL HS airy mv 10_Airyscan Processing	1	1
-0.49951965534073	Heat shock	GFP-HDEL HS airy mv 10_Airyscan Processing	1	1
-0.798324289677591	Heat shock	GFP-HDEL HS airy mv 10_Airyscan Processing	1	1
-0.705441940948627	Heat shock	GFP-HDEL HS airy mv 10_Airyscan Processing	1	1
-0.159767343116687	Heat shock	GFP-HDEL HS airy mv 10_Airyscan Processing	1	1
-0.869208878837009	Heat shock	GFP-HDEL HS airy mv 10_Airyscan Processing	1	1
-0.671171015658588	Heat shock	GFP-HDEL HS airy mv 10_Airyscan Processing	1	1
-0.764223099124953	Heat shock	GFP-HDEL HS airy mv 10_Airyscan Processing	1	1
0.0791057606970612	Heat shock	GFP-HDEL HS airy mv 10_Airyscan Processing	1	1
-0.463186783159901	Heat shock	GFP-HDEL HS airy mv 10_Airyscan Processing	1	1
-0.195605896399938	Heat shock	GFP-HDEL HS airy mv 10_Airyscan Processing	1	1
-0.0272533524317605	Heat shock	GFP-HDEL HS airy mv 10_Airyscan Processing	1	1
0.00987596037571292	Heat shock	GFP-HDEL HS airy mv 10_Airyscan Processing	1	1
0.199574377121242	Heat shock	GFP-HDEL HS airy mv 10_Airyscan Processing	1	1
0.366287716261782	Heat shock	GFP-HDEL HS airy mv 10_Airyscan Processing	1	1
-0.0677182256870012	Heat shock	GFP-HDEL HS airy mv 10_Airyscan Processing	1	1
-0.242803907973909	Heat shock	GFP-HDEL HS airy mv 10_Airyscan Processing	1	1
-0.274570271757234	Heat shock	GFP-HDEL HS airy mv 10_Airyscan Processing	1	1
-0.282316182024491	Heat shock	GFP-HDEL HS airy mv 10_Airyscan Processing	1	1
-0.750717568381854	Heat shock	GFP-HDEL HS airy mv 10_Airyscan Processing	1	1
-0.0853428210523664	Heat shock	GFP-HDEL HS airy mv 10_Airyscan Processing	1	1
-0.57305341473408	Heat shock	GFP-HDEL HS airy mv 10_Airyscan Processing	1	1
0.494612492349535	Heat shock	GFP-HDEL HS airy mv 10_Airyscan Processing	1	1
-0.116441415913	Heat shock	GFP-HDEL HS airy mv 10_Airyscan Processing	1	1
-0.203637768231855	Heat shock	GFP-HDEL HS airy mv 10_Airyscan Processing	1	1
-0.77642032270276	Heat shock	GFP-HDEL HS airy mv 10_Airyscan Processing	1	1
-1.12731387633079	Heat shock	GFP-HDEL HS airy mv 10_Airyscan Processing	1	1
-0.200771604594173	Heat shock	GFP-HDEL HS airy mv 10_Airyscan Processing	1	1
-0.18877940324593	Heat shock	GFP-HDEL HS airy mv 10_Airyscan Processing	1	1
-0.257750153795618	Heat shock	GFP-HDEL HS airy mv 10_Airyscan Processing	1	1
-0.30136471598766	Heat shock	GFP-HDEL HS airy mv 10_Airyscan Processing	1	1
0.330884967940641	Heat shock	GFP-HDEL HS airy mv 10_Airyscan Processing	1	1
-0.340116026036681	Heat shock	GFP-HDEL HS airy mv 10_Airyscan Processing	1	1
-0.648928442285097	Heat shock	GFP-HDEL HS airy mv 10_Airyscan Processing	1	1
-0.605899985732259	Heat shock	GFP-HDEL HS airy mv 10_Airyscan Processing	1	1
-0.269958358202506	Heat shock	GFP-HDEL HS airy mv 10_Airyscan Processing	1	1
-0.470907071436965	Heat shock	GFP-HDEL HS airy mv 10_Airyscan Processing	1	1
-0.561284813636943	Heat shock	GFP-HDEL HS airy mv 10_Airyscan Processing	1	1
0.114975932719573	Heat shock	GFP-HDEL HS airy mv 10_Airyscan Processing	1	1
-0.519846684202999	Heat shock	GFP-HDEL HS airy mv 10_Airyscan Processing	1	1
-0.519744242851084	Heat shock	GFP-HDEL HS airy mv 10_Airyscan Processing	1	1
-1.09406349087473	Heat shock	GFP-HDEL HS airy mv 10_Airyscan Processing	1	1
0.497801098672751	Heat shock	GFP-HDEL HS airy mv 10_Airyscan Processing	1	1
-0.645610793853669	Heat shock	GFP-HDEL HS airy mv 10_Airyscan Processing	1	1
-0.960496264785483	Heat shock	GFP-HDEL HS airy mv 10_Airyscan Processing	1	1
-0.917895816411555	Heat shock	GFP-HDEL HS airy mv 10_Airyscan Processing	1	1
-0.262048076056995	Heat shock	GFP-HDEL HS airy mv 10_Airyscan Processing	1	1
-0.631885931384316	Heat shock	GFP-HDEL HS airy mv 10_Airyscan Processing	1	1
-0.152818846989725	Heat shock	GFP-HDEL HS airy mv 10_Airyscan Processing	1	1
-0.798117719473178	Heat shock	GFP-HDEL HS airy mv 10_Airyscan Processing	1	1
-0.535560429884417	Heat shock	GFP-HDEL HS airy mv 10_Airyscan Processing	1	1
-0.546289551951093	Heat shock	GFP-HDEL HS airy mv 10_Airyscan Processing	1	1
-0.490994576755709	Heat shock	GFP-HDEL HS airy mv 10_Airyscan Processing	1	1
-1.10049076374358	Heat shock	GFP-HDEL HS airy mv 10_Airyscan Processing	1	1
-0.249064654663528	Heat shock	GFP-HDEL HS airy mv 10_Airyscan Processing	1	1
-0.912579400245209	Heat shock	GFP-HDEL HS airy mv 10_Airyscan Processing	1	1
0.147959578632662	Heat shock	GFP-HDEL HS airy mv 10_Airyscan Processing	1	1
-0.284042964080247	Heat shock	GFP-HDEL HS airy mv 10_Airyscan Processing	1	1
-0.362111692425341	Heat shock	GFP-HDEL HS airy mv 10_Airyscan Processing	1	1
0.10978990231671	Heat shock	GFP-HDEL HS airy mv 10_Airyscan Processing	1	1
-0.0143414815875584	Heat shock	GFP-HDEL HS airy mv 10_Airyscan Processing	1	1
0.49868526661679	Heat shock	GFP-HDEL HS airy mv 10_Airyscan Processing	1	1
-0.344234918198719	Heat shock	GFP-HDEL HS airy mv 10_Airyscan Processing	1	1
-0.134457907587808	Heat shock	GFP-HDEL HS airy mv 10_Airyscan Processing	1	1
-0.42428656119633	Heat shock	GFP-HDEL HS airy mv 10_Airyscan Processing	1	1
-0.291143217357648	Heat shock	GFP-HDEL HS airy mv 10_Airyscan Processing	1	1
-0.841426855196785	Heat shock	GFP-HDEL HS airy mv 10_Airyscan Processing	1	1
-0.298208144840856	Heat shock	GFP-HDEL HS airy mv 10_Airyscan Processing	1	1
-1.12252060613705	Heat shock	GFP-HDEL HS airy mv 10_Airyscan Processing	1	1
-1.52325340488179	Heat shock	GFP-HDEL HS airy mv 10_Airyscan Processing	1	1
-0.441749415212796	Heat shock	GFP-HDEL HS airy mv 10_Airyscan Processing	1	1
-0.059615331780978	Heat shock	GFP-HDEL HS airy mv 10_Airyscan Processing	1	1
0.91990795350022	Heat shock	GFP-HDEL HS airy mv 10_Airyscan Processing	1	1
-0.289614970841876	Heat shock	GFP-HDEL HS airy mv 10_Airyscan Processing	1	1
0.111279811127692	Heat shock	GFP-HDEL HS airy mv 10_Airyscan Processing	1	1
-0.283499354133546	Heat shock	GFP-HDEL HS airy mv 10_Airyscan Processing	1	1
-0.357761036284308	Heat shock	GFP-HDEL HS airy mv 10_Airyscan Processing	1	1
-0.324836383419642	Heat shock	GFP-HDEL HS airy mv 10_Airyscan Processing	1	1
0.0822514339030486	Heat shock	GFP-HDEL HS airy mv 10_Airyscan Processing	1	1
-1.12905355470121	Heat shock	GFP-HDEL HS airy mv 10_Airyscan Processing	1	1
-0.343770895678533	Heat shock	GFP-HDEL HS airy mv 10_Airyscan Processing	1	1
0.579184091104025	Heat shock	GFP-HDEL HS airy mv 10_Airyscan Processing	1	1
-0.641337908653047	Heat shock	GFP-HDEL HS airy mv 10_Airyscan Processing	1	1
0.0774113256842226	Heat shock	GFP-HDEL HS airy mv 10_Airyscan Processing	1	1
0.0518838616027679	Heat shock	GFP-HDEL HS airy mv 10_Airyscan Processing	1	1
-0.554639297364511	Heat shock	GFP-HDEL HS airy mv 10_Airyscan Processing	1	1
-1.53798458059291	Heat shock	GFP-HDEL HS airy mv 10_Airyscan Processing	1	1
-0.273242185304693	Heat shock	GFP-HDEL HS airy mv 10_Airyscan Processing	1	1
-0.207140717456007	Heat shock	GFP-HDEL HS airy mv 10_Airyscan Processing	1	1
-0.736693110954975	Heat shock	GFP-HDEL HS airy mv 10_Airyscan Processing	1	1
0.0443087219255979	Heat shock	GFP-HDEL HS airy mv 10_Airyscan Processing	1	1
0.552503117720744	Heat shock	GFP-HDEL HS airy mv 10_Airyscan Processing	1	1
-0.67086505656657	Heat shock	GFP-HDEL HS airy mv 10_Airyscan Processing	1	1
-0.432783082864572	Heat shock	GFP-HDEL HS airy mv 10_Airyscan Processing	1	1
-1.12471924332554	Heat shock	GFP-HDEL HS airy mv 10_Airyscan Processing	1	1
-0.887119289008768	Heat shock	GFP-HDEL HS airy mv 10_Airyscan Processing	1	1
-0.226658931589346	Heat shock	GFP-HDEL HS airy mv 10_Airyscan Processing	1	1
0.325323584296913	Heat shock	GFP-HDEL HS airy mv 10_Airyscan Processing	1	1
0.250407682328041	Heat shock	GFP-HDEL HS airy mv 10_Airyscan Processing	1	1
-0.0693832686983387	Heat shock	GFP-HDEL HS airy mv 10_Airyscan Processing	1	1
-0.333123526903194	Heat shock	GFP-HDEL HS airy mv 10_Airyscan Processing	1	1
-0.0660681760794423	Heat shock	GFP-HDEL HS airy mv 10_Airyscan Processing	1	1
-0.505407029767514	Heat shock	GFP-HDEL HS airy mv 10_Airyscan Processing	1	1
-0.491334624600435	Heat shock	GFP-HDEL HS airy mv 10_Airyscan Processing	1	1
-0.280378865114956	Heat shock	GFP-HDEL HS airy mv 10_Airyscan Processing	1	1
-0.565427855927914	Heat shock	GFP-HDEL HS airy mv 10_Airyscan Processing	1	1
-0.624204632553961	Heat shock	GFP-HDEL HS airy mv 10_Airyscan Processing	1	1
-0.895043097762901	Heat shock	GFP-HDEL HS airy mv 10_Airyscan Processing	1	1
0.301216876239288	Heat shock	GFP-HDEL HS airy mv 10_Airyscan Processing	1	1
-0.684544595865001	Heat shock	GFP-HDEL HS airy mv 10_Airyscan Processing	1	1
-0.608664317224111	Heat shock	GFP-HDEL HS airy mv 10_Airyscan Processing	1	1
-0.212923230756505	Heat shock	GFP-HDEL HS airy mv 10_Airyscan Processing	1	1
0.183787788758965	Heat shock	GFP-HDEL HS airy mv 10_Airyscan Processing	1	1
-0.189050766487884	Heat shock	GFP-HDEL HS airy mv 10_Airyscan Processing	1	1
-0.512752171953207	Heat shock	GFP-HDEL HS airy mv 10_Airyscan Processing	1	1
0.102981405603407	Heat shock	GFP-HDEL HS airy mv 10_Airyscan Processing	1	1
-0.55593149116606	Heat shock	GFP-HDEL HS airy mv 10_Airyscan Processing	1	1
-0.435444061738952	Heat shock	GFP-HDEL HS airy mv 10_Airyscan Processing	1	1
-0.673630013767042	Heat shock	GFP-HDEL HS airy mv 10_Airyscan Processing	1	1
-1.19950476354564	Heat shock	GFP-HDEL HS airy mv 10_Airyscan Processing	1	1
-1.30646071337206	Heat shock	GFP-HDEL HS airy mv 10_Airyscan Processing	1	1
-0.402280649932634	Heat shock	GFP-HDEL HS airy mv 10_Airyscan Processing	1	1
-0.00913247481396691	Heat shock	GFP-HDEL HS airy mv 10_Airyscan Processing	1	1
0.294273229694053	Heat shock	GFP-HDEL HS airy mv 10_Airyscan Processing	1	1
0.33312399199208	Heat shock	GFP-HDEL HS airy mv 10_Airyscan Processing	1	1
-0.50384546296117	Heat shock	GFP-HDEL HS airy mv 10_Airyscan Processing	1	1
0.29794113956877	Heat shock	GFP-HDEL HS airy mv 10_Airyscan Processing	1	1
-0.278284121920775	Heat shock	GFP-HDEL HS airy mv 10_Airyscan Processing	1	1
-0.704463491632694	Heat shock	GFP-HDEL HS airy mv 10_Airyscan Processing	1	1
0.301927027203981	Heat shock	GFP-HDEL HS airy mv 10_Airyscan Processing	1	1
-0.45729613074813	Heat shock	GFP-HDEL HS airy mv 10_Airyscan Processing	1	1
-0.650010704958543	Heat shock	GFP-HDEL HS airy mv 10_Airyscan Processing	1	1
-0.70372885173303	Heat shock	GFP-HDEL HS airy mv 10_Airyscan Processing	1	1
-1.21686031884462	Heat shock	GFP-HDEL HS airy mv 10_Airyscan Processing	1	1
-0.0160415261199664	Heat shock	GFP-HDEL HS airy mv 10_Airyscan Processing	1	1
-0.305848680092767	Heat shock	GFP-HDEL HS airy mv 10_Airyscan Processing	1	1
-0.106120392638767	Heat shock	GFP-HDEL HS airy mv 10_Airyscan Processing	1	1
-0.472780479939243	Heat shock	GFP-HDEL HS airy mv 10_Airyscan Processing	1	1
-1.33246283811554	Heat shock	GFP-HDEL HS airy mv 10_Airyscan Processing	1	1
0.127323292711342	Heat shock	GFP-HDEL HS airy mv 10_Airyscan Processing	1	1
0.417755329422067	Heat shock	GFP-HDEL HS airy mv 10_Airyscan Processing	1	1
-0.534856632607606	Heat shock	GFP-HDEL HS airy mv 10_Airyscan Processing	1	1
-0.00290870090719403	Heat shock	GFP-HDEL HS airy mv 10_Airyscan Processing	1	1
-0.312280498244551	Heat shock	GFP-HDEL HS airy mv 10_Airyscan Processing	1	1
-0.385147373422362	Heat shock	GFP-HDEL HS airy mv 10_Airyscan Processing	1	1
0.400115413539448	Heat shock	GFP-HDEL HS airy mv 10_Airyscan Processing	1	1
-1.16997517126747	Heat shock	GFP-HDEL HS airy mv 10_Airyscan Processing	1	1
-0.785008462551425	Heat shock	GFP-HDEL HS airy mv 10_Airyscan Processing	1	1
-0.736628614237593	Heat shock	GFP-HDEL HS airy mv 10_Airyscan Processing	1	1
-0.0603020674281387	Heat shock	GFP-HDEL HS airy mv 10_Airyscan Processing	1	1
0.112888156795896	Heat shock	GFP-HDEL HS airy mv 10_Airyscan Processing	1	1
-0.805079822356698	Heat shock	GFP-HDEL HS airy mv 10_Airyscan Processing	1	1
-0.390440837598015	Heat shock	GFP-HDEL HS airy mv 10_Airyscan Processing	1	1
-0.439829461274667	Heat shock	GFP-HDEL HS airy mv 10_Airyscan Processing	1	1
-0.613610304944041	Heat shock	GFP-HDEL HS airy mv 10_Airyscan Processing	1	1
-0.543701502841925	Heat shock	GFP-HDEL HS airy mv 10_Airyscan Processing	1	1
-0.921940852437521	Heat shock	GFP-HDEL HS airy mv 10_Airyscan Processing	1	1
-0.345742648282159	Heat shock	GFP-HDEL HS airy mv 10_Airyscan Processing	1	1
-0.587660132246855	Heat shock	GFP-HDEL HS airy mv 10_Airyscan Processing	1	1
-0.353392052455779	Heat shock	GFP-HDEL HS airy mv 10_Airyscan Processing	1	1
-1.64495142708239	Heat shock	GFP-HDEL HS airy mv 10_Airyscan Processing	1	1
-0.433883252303431	Heat shock	GFP-HDEL HS airy mv 10_Airyscan Processing	1	1
-0.0551412476802909	Heat shock	GFP-HDEL HS airy mv 10_Airyscan Processing	1	1
0.0618227285140924	Heat shock	GFP-HDEL HS airy mv 10_Airyscan Processing	1	1
-0.284177269459522	Heat shock	GFP-HDEL HS airy mv 10_Airyscan Processing	1	1
-0.333472725164843	Heat shock	GFP-HDEL HS airy mv 10_Airyscan Processing	1	1
-0.360863197160935	Heat shock	GFP-HDEL HS airy mv 10_Airyscan Processing	1	1
0.0879386137957528	Heat shock	GFP-HDEL HS airy mv 10_Airyscan Processing	1	1
0.100311508305737	Heat shock	GFP-HDEL HS airy mv 10_Airyscan Processing	1	1
-0.504668543202689	Heat shock	GFP-HDEL HS airy mv 10_Airyscan Processing	1	1
-1.08584313281942	Heat shock	GFP-HDEL HS airy mv 10_Airyscan Processing	1	1
-0.929677493908376	Heat shock	GFP-HDEL HS airy mv 10_Airyscan Processing	1	1
-0.583300027476316	Heat shock	GFP-HDEL HS airy mv 10_Airyscan Processing	1	1
-0.507652305990923	Heat shock	GFP-HDEL HS airy mv 10_Airyscan Processing	1	1
0.0106727519661435	Heat shock	GFP-HDEL HS airy mv 10_Airyscan Processing	1	1
0.28990470157477	Heat shock	GFP-HDEL HS airy mv 10_Airyscan Processing	1	1
0.413007731794041	Heat shock	GFP-HDEL HS airy mv 10_Airyscan Processing	1	1
-0.0952457015783723	Heat shock	GFP-HDEL HS airy mv 10_Airyscan Processing	1	1
-0.617052287340066	Heat shock	GFP-HDEL HS airy mv 10_Airyscan Processing	1	1
-0.618779834117631	Heat shock	GFP-HDEL HS airy mv 10_Airyscan Processing	1	1
-0.672688785317982	Heat shock	GFP-HDEL HS airy mv 10_Airyscan Processing	1	1
-0.610054071103352	Heat shock	GFP-HDEL HS airy mv 10_Airyscan Processing	1	1
-0.583709827207925	Heat shock	GFP-HDEL HS airy mv 10_Airyscan Processing	1	1
-0.648462644889417	Heat shock	GFP-HDEL HS airy mv 10_Airyscan Processing	1	1
0.407385155802426	Heat shock	GFP-HDEL HS airy mv 10_Airyscan Processing	1	1
-0.735977841070677	Heat shock	GFP-HDEL HS airy mv 10_Airyscan Processing	1	1
0.344647800681867	Heat shock	GFP-HDEL HS airy mv 10_Airyscan Processing	1	1
-0.134464589518368	Heat shock	GFP-HDEL HS airy mv 10_Airyscan Processing	1	1
-0.15043025261452	Heat shock	GFP-HDEL HS airy mv 10_Airyscan Processing	1	1
0.250501872375137	Heat shock	GFP-HDEL HS airy mv 10_Airyscan Processing	1	1
-0.529815687175729	Heat shock	GFP-HDEL HS airy mv 10_Airyscan Processing	1	1
-0.594350448733971	Heat shock	GFP-HDEL HS airy mv 10_Airyscan Processing	1	1
-0.447126412477366	Heat shock	GFP-HDEL HS airy mv 10_Airyscan Processing	1	1
-0.402140737070493	Heat shock	GFP-HDEL HS airy mv 10_Airyscan Processing	1	1
0.558616655720558	Heat shock	GFP-HDEL HS airy mv 10_Airyscan Processing	1	1
-0.32632264309874	Heat shock	GFP-HDEL HS airy mv 10_Airyscan Processing	1	1
-0.357721655245131	Heat shock	GFP-HDEL HS airy mv 10_Airyscan Processing	1	1
0.234006952993948	Heat shock	GFP-HDEL HS airy mv 10_Airyscan Processing	1	1
-0.975526839789047	Heat shock	GFP-HDEL HS airy mv 10_Airyscan Processing	1	1
-0.879004577403964	Heat shock	GFP-HDEL HS airy mv 10_Airyscan Processing	1	1
-0.915708698019721	Heat shock	GFP-HDEL HS airy mv 10_Airyscan Processing	1	1
-0.534596269686271	Heat shock	GFP-HDEL HS airy mv 10_Airyscan Processing	1	1
-0.25189769355697	Heat shock	GFP-HDEL HS airy mv 10_Airyscan Processing	1	1
-0.709226502140936	Heat shock	GFP-HDEL HS airy mv 10_Airyscan Processing	1	1
-0.333267333905628	Heat shock	GFP-HDEL HS airy mv 10_Airyscan Processing	1	1
0.294651884810461	Heat shock	GFP-HDEL HS airy mv 10_Airyscan Processing	1	1
-0.705477724390739	Heat shock	GFP-HDEL HS airy mv 10_Airyscan Processing	1	1
-0.773049772497337	Heat shock	GFP-HDEL HS airy mv 10_Airyscan Processing	1	1
-0.607618753539262	Heat shock	GFP-HDEL HS airy mv 10_Airyscan Processing	1	1
-0.597384411331202	Heat shock	GFP-HDEL HS airy mv 10_Airyscan Processing	1	1
-0.161372064752792	Heat shock	GFP-HDEL HS airy mv 10_Airyscan Processing	1	1
-0.837317137135074	Heat shock	GFP-HDEL HS airy mv 10_Airyscan Processing	1	1
-0.954695135061028	Heat shock	GFP-HDEL HS airy mv 10_Airyscan Processing	1	1
-0.0508003411906704	Heat shock	GFP-HDEL HS airy mv 10_Airyscan Processing	1	1
-0.912554830482354	Heat shock	GFP-HDEL HS airy mv 10_Airyscan Processing	1	1
-0.374042735132116	Heat shock	GFP-HDEL HS airy mv 10_Airyscan Processing	1	1
-0.468453298883773	Heat shock	GFP-HDEL HS airy mv 10_Airyscan Processing	1	1
0.022617009228958	Heat shock	GFP-HDEL HS airy mv 10_Airyscan Processing	1	1
-0.642858532229424	Heat shock	GFP-HDEL HS airy mv 10_Airyscan Processing	1	1
0.0515010069217796	Heat shock	GFP-HDEL HS airy mv 10_Airyscan Processing	1	1
-0.0923757004741782	Heat shock	GFP-HDEL HS airy mv 10_Airyscan Processing	1	1
-0.741850102236324	Heat shock	GFP-HDEL HS airy mv 10_Airyscan Processing	1	1
-0.669665327267612	Heat shock	GFP-HDEL HS airy mv 10_Airyscan Processing	1	1
-0.980064698556226	Heat shock	GFP-HDEL HS airy mv 10_Airyscan Processing	1	1
-1.04354135536724	Heat shock	GFP-HDEL HS airy mv 10_Airyscan Processing	1	1
-0.767331119426345	Heat shock	GFP-HDEL HS airy mv 10_Airyscan Processing	1	1
0.752036180557685	Heat shock	GFP-HDEL HS airy mv 10_Airyscan Processing	1	1
0.45879672579712	Heat shock	GFP-HDEL HS airy mv 10_Airyscan Processing	1	1
-0.080011579632285	Heat shock	GFP-HDEL HS airy mv 10_Airyscan Processing	1	1
-0.176156167038734	Heat shock	GFP-HDEL HS airy mv 10_Airyscan Processing	1	1
-0.269891682911227	Heat shock	GFP-HDEL HS airy mv 10_Airyscan Processing	1	1
0.0106239220558087	Heat shock	GFP-HDEL HS airy mv 10_Airyscan Processing	1	1
-0.553386295519914	Heat shock	GFP-HDEL HS airy mv 10_Airyscan Processing	1	1
-0.283109264401633	Heat shock	GFP-HDEL HS airy mv 10_Airyscan Processing	1	1
-0.925950633590564	Heat shock	GFP-HDEL HS airy mv 10_Airyscan Processing	1	1
-0.775983602287974	Heat shock	GFP-HDEL HS airy mv 10_Airyscan Processing	1	1
0.108922301652434	Heat shock	GFP-HDEL HS airy mv 10_Airyscan Processing	1	1
-0.023080925431896	Heat shock	GFP-HDEL HS airy mv 10_Airyscan Processing	1	1
-0.999216580589916	Heat shock	GFP-HDEL HS airy mv 10_Airyscan Processing	1	1
-0.0898229429270495	Heat shock	GFP-HDEL HS airy mv 10_Airyscan Processing	1	1
-0.394647885467872	Heat shock	GFP-HDEL HS airy mv 10_Airyscan Processing	1	1
-0.118215091290246	Heat shock	GFP-HDEL HS airy mv 10_Airyscan Processing	1	1
0.335498316486352	Heat shock	GFP-HDEL HS airy mv 10_Airyscan Processing	1	1
-0.729048975048893	Heat shock	GFP-HDEL HS airy mv 10_Airyscan Processing	1	1
-1.4854938469701	Heat shock	GFP-HDEL HS airy mv 10_Airyscan Processing	1	1
-0.200657297752303	Heat shock	GFP-HDEL HS airy mv 10_Airyscan Processing	1	1
-0.314852146851925	Heat shock	GFP-HDEL HS airy mv 10_Airyscan Processing	1	1
0.0539485445178073	Heat shock	GFP-HDEL HS airy mv 10_Airyscan Processing	1	1
-0.641588656837696	Heat shock	GFP-HDEL HS airy mv 10_Airyscan Processing	1	1
0.368118350080488	Heat shock	GFP-HDEL HS airy mv 10_Airyscan Processing	1	1
-0.47767976695543	Heat shock	GFP-HDEL HS airy mv 10_Airyscan Processing	1	1
0.361951696365682	Heat shock	GFP-HDEL HS airy mv 10_Airyscan Processing	1	1
-1.10049828807808	Heat shock	GFP-HDEL HS airy mv 10_Airyscan Processing	1	1
-0.32542027300957	Heat shock	GFP-HDEL HS airy mv 10_Airyscan Processing	1	1
0.612106864239048	Heat shock	GFP-HDEL HS airy mv 10_Airyscan Processing	1	1
-0.67126583067113	Heat shock	GFP-HDEL HS airy mv 10_Airyscan Processing	1	1
0.118238576277614	Heat shock	GFP-HDEL HS airy mv 10_Airyscan Processing	1	1
-0.949777580827906	Heat shock	GFP-HDEL HS airy mv 10_Airyscan Processing	1	1
-0.620473455675763	Heat shock	GFP-HDEL HS airy mv 10_Airyscan Processing	1	1
-0.71837112938854	Heat shock	GFP-HDEL HS airy mv 10_Airyscan Processing	1	1
-0.100814249457244	Heat shock	GFP-HDEL HS airy mv 10_Airyscan Processing	1	1
-0.488638849314011	Heat shock	GFP-HDEL HS airy mv 10_Airyscan Processing	1	1
-0.239902374870562	Heat shock	GFP-HDEL HS airy mv 10_Airyscan Processing	1	1
-0.633274898025969	Heat shock	GFP-HDEL HS airy mv 10_Airyscan Processing	1	1
-0.860021643793861	Heat shock	GFP-HDEL HS airy mv 10_Airyscan Processing	1	1
-0.863893933856228	Heat shock	GFP-HDEL HS airy mv 10_Airyscan Processing	1	1
-0.419480914423734	Heat shock	GFP-HDEL HS airy mv 10_Airyscan Processing	1	1
-1.20480648427912	Heat shock	GFP-HDEL HS airy mv 10_Airyscan Processing	1	1
-0.275829124913677	Heat shock	GFP-HDEL HS airy mv 10_Airyscan Processing	1	1
0.764309499613601	Heat shock	GFP-HDEL HS airy mv 10_Airyscan Processing	1	1
-0.613390359284483	Heat shock	GFP-HDEL HS airy mv 10_Airyscan Processing	1	1
-0.534973151454051	Heat shock	GFP-HDEL HS airy mv 10_Airyscan Processing	1	1
-0.0731265728153265	Heat shock	GFP-HDEL HS airy mv 10_Airyscan Processing	1	1
-0.00204073855642155	Heat shock	GFP-HDEL HS airy mv 10_Airyscan Processing	1	1
0.655609815596494	Heat shock	GFP-HDEL HS airy mv 10_Airyscan Processing	1	1
-0.965981331450007	Heat shock	GFP-HDEL HS airy mv 10_Airyscan Processing	1	1
-0.587722782684361	Heat shock	GFP-HDEL HS airy mv 10_Airyscan Processing	1	1
-1.3299777203736	Heat shock	GFP-HDEL HS airy mv 10_Airyscan Processing	1	1
-0.708371365983597	Heat shock	GFP-HDEL HS airy mv 10_Airyscan Processing	1	1
0.153737755786247	Heat shock	GFP-HDEL HS airy mv 10_Airyscan Processing	1	1
-0.0147322263071423	Heat shock	GFP-HDEL HS airy mv 10_Airyscan Processing	1	1
-0.405474019042261	Heat shock	GFP-HDEL HS airy mv 10_Airyscan Processing	1	1
-0.258961277526848	Heat shock	GFP-HDEL HS airy mv 10_Airyscan Processing	1	1
-0.391545363534392	Heat shock	GFP-HDEL HS airy mv 10_Airyscan Processing	1	1
-0.720564332674249	Heat shock	GFP-HDEL HS airy mv 10_Airyscan Processing	1	1
-0.557879582199471	Heat shock	GFP-HDEL HS airy mv 10_Airyscan Processing	1	1
-0.0602934573717067	Heat shock	GFP-HDEL HS airy mv 10_Airyscan Processing	1	1
-0.500933020202113	Heat shock	GFP-HDEL HS airy mv 10_Airyscan Processing	1	1
0.00584666066467474	Heat shock	GFP-HDEL HS airy mv 10_Airyscan Processing	1	1
-0.479435943962843	Heat shock	GFP-HDEL HS airy mv 10_Airyscan Processing	1	1
0.197039313099745	Heat shock	GFP-HDEL HS airy mv 10_Airyscan Processing	1	1
-0.815593962175499	Heat shock	GFP-HDEL HS airy mv 10_Airyscan Processing	1	1
-0.584292874008896	Heat shock	GFP-HDEL HS airy mv 10_Airyscan Processing	1	1
-0.118536409156523	Heat shock	GFP-HDEL HS airy mv 10_Airyscan Processing	1	1
-1.39452587205808	Heat shock	GFP-HDEL HS airy mv 10_Airyscan Processing	1	1
-0.190036616693439	Heat shock	GFP-HDEL HS airy mv 10_Airyscan Processing	1	1
0.0555864243305952	Heat shock	GFP-HDEL HS airy mv 10_Airyscan Processing	1	1
-0.143760462741705	Heat shock	GFP-HDEL HS airy mv 10_Airyscan Processing	1	1
0.0522687193943052	Heat shock	GFP-HDEL HS airy mv 10_Airyscan Processing	1	1
0.0985905483181425	Heat shock	GFP-HDEL HS airy mv 10_Airyscan Processing	1	1
-1.0106949367164	Heat shock	GFP-HDEL HS airy mv 10_Airyscan Processing	1	1
-0.789273555778365	Heat shock	GFP-HDEL HS airy mv 10_Airyscan Processing	1	1
-0.922749202230728	Heat shock	GFP-HDEL HS airy mv 10_Airyscan Processing	1	1
-0.123285334272477	Heat shock	GFP-HDEL HS airy mv 10_Airyscan Processing	1	1
-0.723178034240829	Heat shock	GFP-HDEL HS airy mv 10_Airyscan Processing	1	1
-1.53535760466879	Heat shock	GFP-HDEL HS airy mv 10_Airyscan Processing	1	1
-0.602540098966605	Heat shock	GFP-HDEL HS airy mv 10_Airyscan Processing	1	1
-0.118845747453906	Heat shock	GFP-HDEL HS airy mv 10_Airyscan Processing	1	1
-1.48764427887339	Heat shock	GFP-HDEL HS airy mv 10_Airyscan Processing	1	1
-0.370351965013706	Heat shock	GFP-HDEL HS airy mv 10_Airyscan Processing	1	1
-0.843021611506667	Heat shock	GFP-HDEL HS airy mv 10_Airyscan Processing	1	1
-0.444268380249604	Heat shock	GFP-HDEL HS airy mv 10_Airyscan Processing	1	1
-0.921588678098221	Heat shock	GFP-HDEL HS airy mv 10_Airyscan Processing	1	1
-1.01516314279464	Heat shock	GFP-HDEL HS airy mv 10_Airyscan Processing	1	1
-0.597635102276407	Heat shock	GFP-HDEL HS airy mv 10_Airyscan Processing	1	1
-0.640113937814908	Heat shock	GFP-HDEL HS airy mv 10_Airyscan Processing	1	1
-1.02832114131044	Heat shock	GFP-HDEL HS airy mv 10_Airyscan Processing	1	1
-0.123114897891556	Heat shock	GFP-HDEL HS airy mv 10_Airyscan Processing	1	1
0.328714978413957	Heat shock	GFP-HDEL HS airy mv 10_Airyscan Processing	1	1
-0.861137018989952	Heat shock	GFP-HDEL HS airy mv 10_Airyscan Processing	1	1
-0.808935228411101	Heat shock	GFP-HDEL HS airy mv 10_Airyscan Processing	1	1
-0.0719924309511636	Heat shock	GFP-HDEL HS airy mv 10_Airyscan Processing	1	1
-0.0518409412147442	Heat shock	GFP-HDEL HS airy mv 10_Airyscan Processing	1	1
-0.108175189768151	Heat shock	GFP-HDEL HS airy mv 10_Airyscan Processing	1	1
0.236740590622822	Heat shock	GFP-HDEL HS airy mv 10_Airyscan Processing	1	1
-0.471181538284454	Heat shock	GFP-HDEL HS airy mv 10_Airyscan Processing	1	1
-0.224087821646004	Heat shock	GFP-HDEL HS airy mv 10_Airyscan Processing	1	1
-0.996065320406814	Heat shock	GFP-HDEL HS airy mv 10_Airyscan Processing	1	1
-1.04873103533909	Heat shock	GFP-HDEL HS airy mv 10_Airyscan Processing	1	1
-0.208652459831116	Heat shock	GFP-HDEL HS airy mv 10_Airyscan Processing	1	1
0.463138413236129	Heat shock	GFP-HDEL HS airy mv 10_Airyscan Processing	1	1
0.117071129343542	Heat shock	GFP-HDEL HS airy mv 10_Airyscan Processing	1	1
-0.477987341618239	Heat shock	GFP-HDEL HS airy mv 10_Airyscan Processing	1	1
0.401037104793426	Heat shock	GFP-HDEL HS airy mv 10_Airyscan Processing	1	1
-0.551089023832211	Heat shock	GFP-HDEL HS airy mv 10_Airyscan Processing	1	1
-0.146551148956925	Heat shock	GFP-HDEL HS airy mv 10_Airyscan Processing	1	1
-0.372494095889924	Heat shock	GFP-HDEL HS airy mv 10_Airyscan Processing	1	1
-0.852318474529325	Heat shock	GFP-HDEL HS airy mv 10_Airyscan Processing	1	1
-0.554015608228882	Heat shock	GFP-HDEL HS airy mv 10_Airyscan Processing	1	1
-0.123254925969538	Heat shock	GFP-HDEL HS airy mv 10_Airyscan Processing	1	1
-0.223390777235064	Heat shock	GFP-HDEL HS airy mv 10_Airyscan Processing	1	1
-0.723953661984069	Heat shock	GFP-HDEL HS airy mv 10_Airyscan Processing	1	1
-0.185037013229585	Heat shock	GFP-HDEL HS airy mv 10_Airyscan Processing	1	1
0.149794357283753	Heat shock	GFP-HDEL HS airy mv 10_Airyscan Processing	1	1
-0.000226702159073535	Heat shock	GFP-HDEL HS airy mv 10_Airyscan Processing	1	1
-0.747937293209656	Heat shock	GFP-HDEL HS airy mv 10_Airyscan Processing	1	1
-0.715528844108991	Heat shock	GFP-HDEL HS airy mv 10_Airyscan Processing	1	1
-1.0640033936585	Heat shock	GFP-HDEL HS airy mv 10_Airyscan Processing	1	1
0.144915357887135	Heat shock	GFP-HDEL HS airy mv 10_Airyscan Processing	1	1
-0.205805005107379	Heat shock	GFP-HDEL HS airy mv 10_Airyscan Processing	1	1
0.547997930381728	Heat shock	GFP-HDEL HS airy mv 10_Airyscan Processing	1	1
-0.474538029708237	Heat shock	GFP-HDEL HS airy mv 10_Airyscan Processing	1	1
-0.890469039572608	Heat shock	GFP-HDEL HS airy mv 10_Airyscan Processing	1	1
-0.0494344922782095	Heat shock	GFP-HDEL HS airy mv 10_Airyscan Processing	1	1
0.137185031186596	Heat shock	GFP-HDEL HS airy mv 10_Airyscan Processing	1	1
-1.12516425223857	Heat shock	GFP-HDEL HS airy mv 10_Airyscan Processing	1	1
-0.288783059531099	Heat shock	GFP-HDEL HS airy mv 10_Airyscan Processing	1	1
-1.10523595746199	Heat shock	GFP-HDEL HS airy mv 10_Airyscan Processing	1	1
-1.28162132327505	Heat shock	GFP-HDEL HS airy mv 10_Airyscan Processing	1	1
-1.06459482757726	Heat shock	GFP-HDEL HS airy mv 10_Airyscan Processing	1	1
-0.60619106853721	Heat shock	GFP-HDEL HS airy mv 10_Airyscan Processing	1	1
-0.121709231841959	Heat shock	GFP-HDEL HS airy mv 10_Airyscan Processing	1	1
-0.164898131632283	Heat shock	GFP-HDEL HS airy mv 10_Airyscan Processing	1	1
-0.699748559321173	Heat shock	GFP-HDEL HS airy mv 10_Airyscan Processing	1	1
-0.678303683046719	Heat shock	GFP-HDEL HS airy mv 10_Airyscan Processing	1	1
-0.651822039628823	Heat shock	GFP-HDEL HS airy mv 10_Airyscan Processing	1	1
-0.975436249639217	Heat shock	GFP-HDEL HS airy mv 10_Airyscan Processing	1	1
-0.796671268956466	Heat shock	GFP-HDEL HS airy mv 10_Airyscan Processing	1	1
-0.676125427098462	Heat shock	GFP-HDEL HS airy mv 10_Airyscan Processing	1	1
-0.81889798734893	Heat shock	GFP-HDEL HS airy mv 10_Airyscan Processing	1	1
-0.518087093952059	Heat shock	GFP-HDEL HS airy mv 10_Airyscan Processing	1	1
-0.798275159178168	Heat shock	GFP-HDEL HS airy mv 10_Airyscan Processing	1	1
-0.354250800444891	Heat shock	GFP-HDEL HS airy mv 10_Airyscan Processing	1	1
-0.499737245731854	Heat shock	GFP-HDEL HS airy mv 10_Airyscan Processing	1	1
0.311059150985949	Heat shock	GFP-HDEL HS airy mv 10_Airyscan Processing	1	1
0.0154592307853865	Heat shock	GFP-HDEL HS airy mv 10_Airyscan Processing	1	1
0.024345950046714	Heat shock	GFP-HDEL HS airy mv 10_Airyscan Processing	1	1
-0.205743864002734	Heat shock	GFP-HDEL HS airy mv 10_Airyscan Processing	1	1
-0.242101520385625	Heat shock	GFP-HDEL HS airy mv 10_Airyscan Processing	1	1
-0.620829136043496	Heat shock	GFP-HDEL HS airy mv 10_Airyscan Processing	1	1
0.427084746793428	Heat shock	GFP-HDEL HS airy mv 10_Airyscan Processing	1	1
-0.27374301860083	Heat shock	GFP-HDEL HS airy mv 10_Airyscan Processing	1	1
-0.312476979791802	Heat shock	GFP-HDEL HS airy mv 10_Airyscan Processing	1	1
0.419854468854355	Heat shock	GFP-HDEL HS airy mv 10_Airyscan Processing	1	1
-0.498997140625935	Heat shock	GFP-HDEL HS airy mv 10_Airyscan Processing	1	1
-0.461117598557024	Heat shock	GFP-HDEL HS airy mv 10_Airyscan Processing	1	1
0.254652076656003	Heat shock	GFP-HDEL HS airy mv 10_Airyscan Processing	1	1
-0.495627344485382	Heat shock	GFP-HDEL HS airy mv 10_Airyscan Processing	1	1
-0.373557921495867	Heat shock	GFP-HDEL HS airy mv 10_Airyscan Processing	1	1
-0.587042741928637	Heat shock	GFP-HDEL HS airy mv 10_Airyscan Processing	1	1
0.287995871468784	Heat shock	GFP-HDEL HS airy mv 10_Airyscan Processing	1	1
-0.571144046284886	Heat shock	GFP-HDEL HS airy mv 10_Airyscan Processing	1	1
-1.15703484970079	Heat shock	GFP-HDEL HS airy mv 10_Airyscan Processing	1	1
0.218369907518685	Heat shock	GFP-HDEL HS airy mv 10_Airyscan Processing	1	1
-0.821106412488062	Heat shock	GFP-HDEL HS airy mv 10_Airyscan Processing	1	1
-0.392924251193285	Heat shock	GFP-HDEL HS airy mv 10_Airyscan Processing	1	1
-0.473044078181089	Heat shock	GFP-HDEL HS airy mv 10_Airyscan Processing	1	1
-0.376446364432835	Heat shock	GFP-HDEL HS airy mv 10_Airyscan Processing	1	1
-0.37005972114318	Heat shock	GFP-HDEL HS airy mv 10_Airyscan Processing	1	1
0.01076344660755	Heat shock	GFP-HDEL HS airy mv 10_Airyscan Processing	1	1
-0.915721431180367	Heat shock	GFP-HDEL HS airy mv 10_Airyscan Processing	1	1
-0.13029380599499	Heat shock	GFP-HDEL HS airy mv 10_Airyscan Processing	1	1
-0.748754741730034	Heat shock	GFP-HDEL HS airy mv 10_Airyscan Processing	1	1
0.0167938959319332	Heat shock	GFP-HDEL HS airy mv 10_Airyscan Processing	1	1
0.161003376615334	Heat shock	GFP-HDEL HS airy mv 10_Airyscan Processing	1	1
0.21442117734153	Heat shock	GFP-HDEL HS airy mv 10_Airyscan Processing	1	1
-0.399556584867982	Heat shock	GFP-HDEL HS airy mv 10_Airyscan Processing	1	1
0.529935573539655	Heat shock	GFP-HDEL HS airy mv 10_Airyscan Processing	1	1
-1.33184546690582	Heat shock	GFP-HDEL HS airy mv 10_Airyscan Processing	1	1
-1.22186525936821	Heat shock	GFP-HDEL HS airy mv 10_Airyscan Processing	1	1
-0.0894658716522015	Heat shock	GFP-HDEL HS airy mv 10_Airyscan Processing	1	1
0.379079168912661	Heat shock	GFP-HDEL HS airy mv 10_Airyscan Processing	1	1
-1.20937049946372	Heat shock	GFP-HDEL HS airy mv 10_Airyscan Processing	1	1
0.283373431139053	Heat shock	GFP-HDEL HS airy mv 10_Airyscan Processing	1	1
-0.424448195720796	Heat shock	GFP-HDEL HS airy mv 10_Airyscan Processing	1	1
-1.08974204356987	Heat shock	GFP-HDEL HS airy mv 10_Airyscan Processing	1	1
-0.911152460094154	Heat shock	GFP-HDEL HS airy mv 10_Airyscan Processing	1	1
-0.00743884123180854	Heat shock	GFP-HDEL HS airy mv 10_Airyscan Processing	1	1
-0.0980055548241575	Heat shock	GFP-HDEL HS airy mv 10_Airyscan Processing	1	1
-0.157713010639006	Heat shock	GFP-HDEL HS airy mv 10_Airyscan Processing	1	1
-0.914580855787346	Heat shock	GFP-HDEL HS airy mv 10_Airyscan Processing	1	1
-0.811319204719126	Heat shock	GFP-HDEL HS airy mv 10_Airyscan Processing	1	1
-0.555390917955176	Heat shock	GFP-HDEL HS airy mv 10_Airyscan Processing	1	1
-0.500362184913004	Heat shock	GFP-HDEL HS airy mv 10_Airyscan Processing	1	1
-0.847593225149728	Heat shock	GFP-HDEL HS airy mv 10_Airyscan Processing	1	1
0.0891108908465988	Heat shock	GFP-HDEL HS airy mv 10_Airyscan Processing	1	1
-0.322801912073104	Heat shock	GFP-HDEL HS airy mv 10_Airyscan Processing	1	1
-0.452721145760979	Heat shock	GFP-HDEL HS airy mv 10_Airyscan Processing	1	1
0.239564628825463	Heat shock	GFP-HDEL HS airy mv 10_Airyscan Processing	1	1
-0.901141521899744	Heat shock	GFP-HDEL HS airy mv 10_Airyscan Processing	1	1
0.056406331089313	Heat shock	GFP-HDEL HS airy mv 10_Airyscan Processing	1	1
-1.06174480780477	Heat shock	GFP-HDEL HS airy mv 10_Airyscan Processing	1	1
-0.080712923194443	Heat shock	GFP-HDEL HS airy mv 10_Airyscan Processing	1	1
-0.0256586579160181	Heat shock	GFP-HDEL HS airy mv 10_Airyscan Processing	1	1
-0.910982211858549	Heat shock	GFP-HDEL HS airy mv 10_Airyscan Processing	1	1
-0.792752335272618	Heat shock	GFP-HDEL HS airy mv 10_Airyscan Processing	1	1
-0.011210821421336	Heat shock	GFP-HDEL HS airy mv 10_Airyscan Processing	1	1
-0.650131054076177	Heat shock	GFP-HDEL HS airy mv 10_Airyscan Processing	1	1
-0.338238749122518	Heat shock	GFP-HDEL HS airy mv 10_Airyscan Processing	1	1
-0.529384372728416	Heat shock	GFP-HDEL HS airy mv 10_Airyscan Processing	1	1
-0.401812597904826	Heat shock	GFP-HDEL HS airy mv 10_Airyscan Processing	1	1
-0.0435151756499247	Heat shock	GFP-HDEL HS airy mv 10_Airyscan Processing	1	1
0.487835444622594	Heat shock	GFP-HDEL HS airy mv 10_Airyscan Processing	1	1
-0.603483906233325	Heat shock	GFP-HDEL HS airy mv 10_Airyscan Processing	1	1
-0.513956644841726	Heat shock	GFP-HDEL HS airy mv 10_Airyscan Processing	1	1
0.322461352319571	Heat shock	GFP-HDEL HS airy mv 10_Airyscan Processing	1	1
0.119035485029697	Heat shock	GFP-HDEL HS airy mv 10_Airyscan Processing	1	1
-0.680964120351798	Heat shock	GFP-HDEL HS airy mv 10_Airyscan Processing	1	1
-0.942113891779579	Heat shock	GFP-HDEL HS airy mv 10_Airyscan Processing	1	1
-0.795053117195722	Heat shock	GFP-HDEL HS airy mv 10_Airyscan Processing	1	1
-0.214324469310868	Heat shock	GFP-HDEL HS airy mv 10_Airyscan Processing	1	1
-0.295281299243452	Heat shock	GFP-HDEL HS airy mv 10_Airyscan Processing	1	1
-0.670430881289662	Heat shock	GFP-HDEL HS airy mv 10_Airyscan Processing	1	1
0.0918718281823396	Heat shock	GFP-HDEL HS airy mv 10_Airyscan Processing	1	1
-1.39075772777681	Heat shock	GFP-HDEL HS airy mv 10_Airyscan Processing	1	1
-1.03905786920756	Heat shock	GFP-HDEL HS airy mv 10_Airyscan Processing	1	1
0.178850762284724	Heat shock	GFP-HDEL HS airy mv 10_Airyscan Processing	1	1
-0.819477550803516	Heat shock	GFP-HDEL HS airy mv 10_Airyscan Processing	1	1
-0.258850546159179	Heat shock	GFP-HDEL HS airy mv 10_Airyscan Processing	1	1
-0.162050728932923	Heat shock	GFP-HDEL HS airy mv 10_Airyscan Processing	1	1
-0.742032162332868	Heat shock	GFP-HDEL HS airy mv 10_Airyscan Processing	1	1
0.407476370118853	Heat shock	GFP-HDEL HS airy mv 10_Airyscan Processing	1	1
0.31964701911128	Heat shock	GFP-HDEL HS airy mv 10_Airyscan Processing	1	1
-1.38263989113641	Heat shock	GFP-HDEL HS airy mv 10_Airyscan Processing	1	1
-1.03731406676813	Heat shock	GFP-HDEL HS airy mv 10_Airyscan Processing	1	1
-0.794160285556746	Heat shock	GFP-HDEL HS airy mv 10_Airyscan Processing	1	1
-0.684666218897929	Heat shock	GFP-HDEL HS airy mv 10_Airyscan Processing	1	1
-1.12833562011796	Heat shock	GFP-HDEL HS airy mv 10_Airyscan Processing	1	1
-0.999321413318061	Heat shock	GFP-HDEL HS airy mv 10_Airyscan Processing	1	1
0.199808006801494	Heat shock	GFP-HDEL HS airy mv 10_Airyscan Processing	1	1
0.427791998751885	Heat shock	GFP-HDEL HS airy mv 10_Airyscan Processing	1	1
-0.263627291431363	Heat shock	GFP-HDEL HS airy mv 10_Airyscan Processing	1	1
-0.541135698850989	Heat shock	GFP-HDEL HS airy mv 10_Airyscan Processing	1	1
-0.228209030052907	Heat shock	GFP-HDEL HS airy mv 10_Airyscan Processing	1	1
-0.356596967073742	Heat shock	GFP-HDEL HS airy mv 10_Airyscan Processing	1	1
-0.150691404988089	Heat shock	GFP-HDEL HS airy mv 10_Airyscan Processing	1	1
-0.873475400282449	Heat shock	GFP-HDEL HS airy mv 10_Airyscan Processing	1	1
-0.27024142635233	Heat shock	GFP-HDEL HS airy mv 10_Airyscan Processing	1	1
-0.249761622209934	Heat shock	GFP-HDEL HS airy mv 10_Airyscan Processing	1	1
-0.020851554980831	Heat shock	GFP-HDEL HS airy mv 10_Airyscan Processing	1	1
-0.692443020846643	Heat shock	GFP-HDEL HS airy mv 10_Airyscan Processing	1	1
0.70183745703936	Heat shock	GFP-HDEL HS airy mv 10_Airyscan Processing	1	1
-0.0929922924677835	Heat shock	GFP-HDEL HS airy mv 10_Airyscan Processing	1	1
-0.516634804070813	Heat shock	GFP-HDEL HS airy mv 10_Airyscan Processing	1	1
-1.44160920673432	Heat shock	GFP-HDEL HS airy mv 10_Airyscan Processing	1	1
0.0395271349448729	Heat shock	GFP-HDEL HS airy mv 10_Airyscan Processing	1	1
-0.0924160364236117	Heat shock	GFP-HDEL HS airy mv 10_Airyscan Processing	1	1
0.412574689432789	Heat shock	GFP-HDEL HS airy mv 10_Airyscan Processing	1	1
-0.0234471537217649	Heat shock	GFP-HDEL HS airy mv 10_Airyscan Processing	1	1
0.0706338310218145	Heat shock	GFP-HDEL HS airy mv 10_Airyscan Processing	1	1
-1.37831009172349	Heat shock	GFP-HDEL HS airy mv 10_Airyscan Processing	1	1
-1.14852328446815	Heat shock	GFP-HDEL HS airy mv 10_Airyscan Processing	1	1
-0.416561922799002	Heat shock	GFP-HDEL HS airy mv 10_Airyscan Processing	1	1
-0.028356118110902	Heat shock	GFP-HDEL HS airy mv 10_Airyscan Processing	1	1
-0.114563196391988	Heat shock	GFP-HDEL HS airy mv 10_Airyscan Processing	1	1
-0.709021793812341	Heat shock	GFP-HDEL HS airy mv 10_Airyscan Processing	1	1
-0.350513914131119	Heat shock	GFP-HDEL HS airy mv 10_Airyscan Processing	1	1
-0.879098612216008	Heat shock	GFP-HDEL HS airy mv 10_Airyscan Processing	1	1
-0.371516091400099	Heat shock	GFP-HDEL HS airy mv 10_Airyscan Processing	1	1
-0.948469245116543	Heat shock	GFP-HDEL HS airy mv 10_Airyscan Processing	1	1
-0.556847693739185	Heat shock	GFP-HDEL HS airy mv 10_Airyscan Processing	1	1
-0.174030257296246	Heat shock	GFP-HDEL HS airy mv 10_Airyscan Processing	1	1
-0.33742646143277	Heat shock	GFP-HDEL HS airy mv 10_Airyscan Processing	1	1
-0.48397386036576	Heat shock	GFP-HDEL HS airy mv 10_Airyscan Processing	1	1
-0.175656699755539	Heat shock	GFP-HDEL HS airy mv 10_Airyscan Processing	1	1
-0.519593807402316	Heat shock	GFP-HDEL HS airy mv 10_Airyscan Processing	1	1
0.663668417596595	Heat shock	GFP-HDEL HS airy mv 10_Airyscan Processing	1	1
-0.835937202193471	Heat shock	GFP-HDEL HS airy mv 10_Airyscan Processing	1	1
-0.734740692154669	Heat shock	GFP-HDEL HS airy mv 10_Airyscan Processing	1	1
-0.437105031939458	Heat shock	GFP-HDEL HS airy mv 10_Airyscan Processing	1	1
-0.126421473114906	Heat shock	GFP-HDEL HS airy mv 10_Airyscan Processing	1	1
-0.0284717110921391	Heat shock	GFP-HDEL HS airy mv 10_Airyscan Processing	1	1
-0.168310065617041	Heat shock	GFP-HDEL HS airy mv 10_Airyscan Processing	1	1
-1.25179145272616	Heat shock	GFP-HDEL HS airy mv 10_Airyscan Processing	1	1
0.510567860063773	Heat shock	GFP-HDEL HS airy mv 10_Airyscan Processing	1	1
-1.02220783824979	Heat shock	GFP-HDEL HS airy mv 10_Airyscan Processing	1	1
-0.460807041749615	Heat shock	GFP-HDEL HS airy mv 10_Airyscan Processing	1	1
-1.24687748032162	Heat shock	GFP-HDEL HS airy mv 10_Airyscan Processing	1	1
-0.411804053848635	Heat shock	GFP-HDEL HS airy mv 10_Airyscan Processing	1	1
0.0124087917036711	Heat shock	GFP-HDEL HS airy mv 10_Airyscan Processing	1	1
-0.847275876449037	Heat shock	GFP-HDEL HS airy mv 10_Airyscan Processing	1	1
-0.281759288969085	Heat shock	GFP-HDEL HS airy mv 10_Airyscan Processing	1	1
-0.130146339355486	Heat shock	GFP-HDEL HS airy mv 10_Airyscan Processing	1	1
-0.965559531560711	Heat shock	GFP-HDEL HS airy mv 10_Airyscan Processing	1	1
-0.410423073933808	Heat shock	GFP-HDEL HS airy mv 10_Airyscan Processing	1	1
-0.909189510096146	Heat shock	GFP-HDEL HS airy mv 10_Airyscan Processing	1	1
-0.748211024362477	Heat shock	GFP-HDEL HS airy mv 10_Airyscan Processing	1	1
-1.00995810495147	Heat shock	GFP-HDEL HS airy mv 10_Airyscan Processing	1	1
-0.44150478183881	Heat shock	GFP-HDEL HS airy mv 10_Airyscan Processing	1	1
-0.210085226903135	Heat shock	GFP-HDEL HS airy mv 10_Airyscan Processing	1	1
-1.016898206259	Heat shock	GFP-HDEL HS airy mv 10_Airyscan Processing	1	1
0.36063283657359	Heat shock	GFP-HDEL HS airy mv 10_Airyscan Processing	1	1
-0.733728510552521	Heat shock	GFP-HDEL HS airy mv 10_Airyscan Processing	1	1
-0.1488600652713	Heat shock	GFP-HDEL HS airy mv 10_Airyscan Processing	1	1
-1.10599594575977	Heat shock	GFP-HDEL HS airy mv 10_Airyscan Processing	1	1
0.00346762033745225	Heat shock	GFP-HDEL HS airy mv 10_Airyscan Processing	1	1
0.160022685310348	Heat shock	GFP-HDEL HS airy mv 10_Airyscan Processing	1	1
0.0208981493977552	Heat shock	GFP-HDEL HS airy mv 10_Airyscan Processing	1	1
-1.40299684744111	Heat shock	GFP-HDEL HS airy mv 10_Airyscan Processing	1	1
-0.129612192495433	Heat shock	GFP-HDEL HS airy mv 10_Airyscan Processing	1	1
0.349478746063823	Heat shock	GFP-HDEL HS airy mv 10_Airyscan Processing	1	1
-0.87225035965126	Heat shock	GFP-HDEL HS airy mv 10_Airyscan Processing	1	1
0.0173031046215161	Heat shock	GFP-HDEL HS airy mv 10_Airyscan Processing	1	1
-1.17600564035811	Heat shock	GFP-HDEL HS airy mv 10_Airyscan Processing	1	1
0.305374409129173	Heat shock	GFP-HDEL HS airy mv 10_Airyscan Processing	1	1
-0.157078500000339	Heat shock	GFP-HDEL HS airy mv 10_Airyscan Processing	1	1
-0.526336468349207	Heat shock	GFP-HDEL HS airy mv 10_Airyscan Processing	1	1
-0.201638036619635	Heat shock	GFP-HDEL HS airy mv 10_Airyscan Processing	1	1
-0.555991977073693	Heat shock	GFP-HDEL HS airy mv 10_Airyscan Processing	1	1
-1.27662794363062	Heat shock	GFP-HDEL HS airy mv 10_Airyscan Processing	1	1
-0.515924825911672	Heat shock	GFP-HDEL HS airy mv 10_Airyscan Processing	1	1
-0.314370540211385	Heat shock	GFP-HDEL HS airy mv 10_Airyscan Processing	1	1
-0.774001879092024	Heat shock	GFP-HDEL HS airy mv 10_Airyscan Processing	1	1
-0.72523846044692	Heat shock	GFP-HDEL HS airy mv 10_Airyscan Processing	1	1
-0.566092300701512	Heat shock	GFP-HDEL HS airy mv 10_Airyscan Processing	1	1
-0.691078893999062	Heat shock	GFP-HDEL HS airy mv 10_Airyscan Processing	1	1
0.281216433163487	Heat shock	GFP-HDEL HS airy mv 10_Airyscan Processing	1	1
-0.573587016368399	Heat shock	GFP-HDEL HS airy mv 10_Airyscan Processing	1	1
-0.0407180866712774	Heat shock	GFP-HDEL HS airy mv 10_Airyscan Processing	1	1
-0.439793096553162	Heat shock	GFP-HDEL HS airy mv 10_Airyscan Processing	1	1
-0.998659087515513	Heat shock	GFP-HDEL HS airy mv 10_Airyscan Processing	1	1
-0.0337387497031063	Heat shock	GFP-HDEL HS airy mv 10_Airyscan Processing	1	1
-0.448839689342911	Heat shock	GFP-HDEL HS airy mv 10_Airyscan Processing	1	1
-0.334460340105289	Heat shock	GFP-HDEL HS airy mv 10_Airyscan Processing	1	1
-0.298235853490908	Heat shock	GFP-HDEL HS airy mv 10_Airyscan Processing	1	1
-0.538378131988473	Heat shock	GFP-HDEL HS airy mv 10_Airyscan Processing	1	1
0.239099483754358	Heat shock	GFP-HDEL HS airy mv 10_Airyscan Processing	1	1
-0.779180999155209	Heat shock	GFP-HDEL HS airy mv 10_Airyscan Processing	1	1
-0.744915115834152	Heat shock	GFP-HDEL HS airy mv 10_Airyscan Processing	1	1
-0.979620486412737	Heat shock	GFP-HDEL HS airy mv 10_Airyscan Processing	1	1
0.116721987103564	Heat shock	GFP-HDEL HS airy mv 10_Airyscan Processing	1	1
-0.989570659305979	Heat shock	GFP-HDEL HS airy mv 10_Airyscan Processing	1	1
-0.48901230986863	Heat shock	GFP-HDEL HS airy mv 10_Airyscan Processing	1	1
0.55319140893816	Heat shock	GFP-HDEL HS airy mv 10_Airyscan Processing	1	1
-0.909153039312476	Heat shock	GFP-HDEL HS airy mv 10_Airyscan Processing	1	1
-0.465621004558857	Heat shock	GFP-HDEL HS airy mv 10_Airyscan Processing	1	1
-1.25336517159666	Heat shock	GFP-HDEL HS airy mv 10_Airyscan Processing	1	1
0.207846462022144	Heat shock	GFP-HDEL HS airy mv 10_Airyscan Processing	1	1
-0.0719303645850324	Heat shock	GFP-HDEL HS airy mv 10_Airyscan Processing	1	1
-0.381629506416547	Heat shock	GFP-HDEL HS airy mv 10_Airyscan Processing	1	1
-0.916048304468268	Heat shock	GFP-HDEL HS airy mv 10_Airyscan Processing	1	1
-0.471757160870731	Heat shock	GFP-HDEL HS airy mv 10_Airyscan Processing	1	1
-0.279558855704907	Heat shock	GFP-HDEL HS airy mv 10_Airyscan Processing	1	1
-0.70329456470898	Heat shock	GFP-HDEL HS airy mv 10_Airyscan Processing	1	1
-1.0169272085529	Heat shock	GFP-HDEL HS airy mv 10_Airyscan Processing	1	1
-0.0202369307006044	Heat shock	GFP-HDEL HS airy mv 10_Airyscan Processing	1	1
0.281902348083229	Heat shock	GFP-HDEL HS airy mv 10_Airyscan Processing	1	1
-1.50047557494825	Heat shock	GFP-HDEL HS airy mv 10_Airyscan Processing	1	1
-0.604495806064393	Heat shock	GFP-HDEL HS airy mv 10_Airyscan Processing	1	1
0.331115533730674	Heat shock	GFP-HDEL HS airy mv 10_Airyscan Processing	1	1
-0.723036221426321	Heat shock	GFP-HDEL HS airy mv 10_Airyscan Processing	1	1
-1.14111134660139	Heat shock	GFP-HDEL HS airy mv 10_Airyscan Processing	1	1
-0.0273177909903216	Heat shock	GFP-HDEL HS airy mv 10_Airyscan Processing	1	1
-0.253447968914277	Heat shock	GFP-HDEL HS airy mv 10_Airyscan Processing	1	1
-0.157570097251672	Heat shock	GFP-HDEL HS airy mv 10_Airyscan Processing	1	1
-0.250177418097112	Heat shock	GFP-HDEL HS airy mv 10_Airyscan Processing	1	1
-0.554373421888556	Heat shock	GFP-HDEL HS airy mv 10_Airyscan Processing	1	1
-0.628893408996037	Heat shock	GFP-HDEL HS airy mv 10_Airyscan Processing	1	1
0.135139930282308	Heat shock	GFP-HDEL HS airy mv 10_Airyscan Processing	1	1
-1.44594360407814	Heat shock	GFP-HDEL HS airy mv 10_Airyscan Processing	1	1
-0.829377909812222	Heat shock	GFP-HDEL HS airy mv 10_Airyscan Processing	1	1
-0.491185577653098	Heat shock	GFP-HDEL HS airy mv 10_Airyscan Processing	1	1
0.112101677969378	Heat shock	GFP-HDEL HS airy mv 10_Airyscan Processing	1	1
0.444356911539781	Heat shock	GFP-HDEL HS airy mv 10_Airyscan Processing	1	1
-0.537432472431252	Heat shock	GFP-HDEL HS airy mv 10_Airyscan Processing	1	1
0.0147740804549837	Heat shock	GFP-HDEL HS airy mv 10_Airyscan Processing	1	1
-0.415954949583801	Heat shock	GFP-HDEL HS airy mv 10_Airyscan Processing	1	1
-0.0848802150602613	Heat shock	GFP-HDEL HS airy mv 10_Airyscan Processing	1	1
-0.575768902608506	Heat shock	GFP-HDEL HS airy mv 10_Airyscan Processing	1	1
-0.503108128267814	Heat shock	GFP-HDEL HS airy mv 10_Airyscan Processing	1	1
-0.630941047218098	Heat shock	GFP-HDEL HS airy mv 10_Airyscan Processing	1	1
-1.15054793211542	Heat shock	GFP-HDEL HS airy mv 10_Airyscan Processing	1	1
0.311670264815551	Heat shock	GFP-HDEL HS airy mv 10_Airyscan Processing	1	1
-0.0254931893975854	Heat shock	GFP-HDEL HS airy mv 10_Airyscan Processing	1	1
-0.190561853996871	Heat shock	GFP-HDEL HS airy mv 10_Airyscan Processing	1	1
-0.771648067176107	Heat shock	GFP-HDEL HS airy mv 10_Airyscan Processing	1	1
-0.936946532865931	Heat shock	GFP-HDEL HS airy mv 10_Airyscan Processing	1	1
0.174161198534602	Heat shock	GFP-HDEL HS airy mv 10_Airyscan Processing	1	1
-0.580379357657737	Heat shock	GFP-HDEL HS airy mv 10_Airyscan Processing	1	1
-0.245619164223553	Heat shock	GFP-HDEL HS airy mv 10_Airyscan Processing	1	1
-0.656986722308457	Heat shock	GFP-HDEL HS airy mv 10_Airyscan Processing	1	1
-0.68205958849114	Heat shock	GFP-HDEL HS airy mv 10_Airyscan Processing	1	1
-0.944907090988951	Heat shock	GFP-HDEL HS airy mv 10_Airyscan Processing	1	1
-0.277355466704629	Heat shock	GFP-HDEL HS airy mv 10_Airyscan Processing	1	1
-0.223650080640543	Heat shock	GFP-HDEL HS airy mv 10_Airyscan Processing	1	1
-0.0470838642082171	Heat shock	GFP-HDEL HS airy mv 10_Airyscan Processing	1	1
-0.718843204151791	Heat shock	GFP-HDEL HS airy mv 10_Airyscan Processing	1	1
-0.944683243469266	Heat shock	GFP-HDEL HS airy mv 10_Airyscan Processing	1	1
-0.86427891210059	Heat shock	GFP-HDEL HS airy mv 10_Airyscan Processing	1	1
-0.0617678700390267	Heat shock	GFP-HDEL HS airy mv 10_Airyscan Processing	1	1
0.241336146829731	Heat shock	GFP-HDEL HS airy mv 10_Airyscan Processing	1	1
-1.09019241004203	Heat shock	GFP-HDEL HS airy mv 10_Airyscan Processing	1	1
-1.12775718804863	Heat shock	GFP-HDEL HS airy mv 10_Airyscan Processing	1	1
-0.309652484440966	Heat shock	GFP-HDEL HS airy mv 10_Airyscan Processing	1	1
-0.899670855484506	Heat shock	GFP-HDEL HS airy mv 10_Airyscan Processing	1	1
-1.22967331270812	Heat shock	GFP-HDEL HS airy mv 10_Airyscan Processing	1	1
-0.0882902697293403	Heat shock	GFP-HDEL HS airy mv 10_Airyscan Processing	1	1
-0.150336936109496	Heat shock	GFP-HDEL HS airy mv 10_Airyscan Processing	1	1
-0.10739127995411	Heat shock	GFP-HDEL HS airy mv 10_Airyscan Processing	1	1
-0.385259168435983	Heat shock	GFP-HDEL HS airy mv 10_Airyscan Processing	1	1
-0.754373930926984	Heat shock	GFP-HDEL HS airy mv 10_Airyscan Processing	1	1
0.483841312579851	Heat shock	GFP-HDEL HS airy mv 10_Airyscan Processing	1	1
-0.981584053131676	Heat shock	GFP-HDEL HS airy mv 10_Airyscan Processing	1	1
-0.205299806200282	Heat shock	GFP-HDEL HS airy mv 10_Airyscan Processing	1	1
-1.17212709546531	Heat shock	GFP-HDEL HS airy mv 10_Airyscan Processing	1	1
-0.224285095133143	Heat shock	GFP-HDEL HS airy mv 10_Airyscan Processing	1	1
-0.167889651865054	Heat shock	GFP-HDEL HS airy mv 10_Airyscan Processing	1	1
-0.202753250013647	Heat shock	GFP-HDEL HS airy mv 10_Airyscan Processing	1	1
-0.833268740688496	Heat shock	GFP-HDEL HS airy mv 10_Airyscan Processing	1	1
0.44515555752129	Heat shock	GFP-HDEL HS airy mv 10_Airyscan Processing	1	1
-0.442570426467961	Heat shock	GFP-HDEL HS airy mv 10_Airyscan Processing	1	1
-0.480097546075211	Heat shock	GFP-HDEL HS airy mv 10_Airyscan Processing	1	1
-0.656873822609487	Heat shock	GFP-HDEL HS airy mv 10_Airyscan Processing	1	1
-0.695619475783903	Heat shock	GFP-HDEL HS airy mv 10_Airyscan Processing	1	1
-0.965128364819195	Heat shock	GFP-HDEL HS airy mv 10_Airyscan Processing	1	1
-0.60533947484447	Heat shock	GFP-HDEL HS airy mv 10_Airyscan Processing	1	1
-0.504285243022975	Heat shock	GFP-HDEL HS airy mv 10_Airyscan Processing	1	1
-0.203931246733921	Heat shock	GFP-HDEL HS airy mv 10_Airyscan Processing	1	1
0.00522521540156434	Heat shock	GFP-HDEL HS airy mv 10_Airyscan Processing	1	1
-0.301292852153161	Heat shock	GFP-HDEL HS airy mv 10_Airyscan Processing	1	1
-0.724196126809875	Heat shock	GFP-HDEL HS airy mv 10_Airyscan Processing	1	1
-0.68101958956631	Heat shock	GFP-HDEL HS airy mv 10_Airyscan Processing	1	1
-0.702672160622482	Heat shock	GFP-HDEL HS airy mv 10_Airyscan Processing	1	1
-0.354217163452759	Heat shock	GFP-HDEL HS airy mv 10_Airyscan Processing	1	1
-0.383516640389834	Heat shock	GFP-HDEL HS airy mv 10_Airyscan Processing	1	1
-0.0352742099710387	Heat shock	GFP-HDEL HS airy mv 10_Airyscan Processing	1	1
-0.130006564859243	Heat shock	GFP-HDEL HS airy mv 10_Airyscan Processing	1	1
-0.302415145608838	Heat shock	GFP-HDEL HS airy mv 10_Airyscan Processing	1	1
-0.265324405898414	Heat shock	GFP-HDEL HS airy mv 10_Airyscan Processing	1	1
-0.99219214381879	Heat shock	GFP-HDEL HS airy mv 10_Airyscan Processing	1	1
-1.06411455239342	Heat shock	GFP-HDEL HS airy mv 10_Airyscan Processing	1	1
-0.479261900738076	Heat shock	GFP-HDEL HS airy mv 10_Airyscan Processing	1	1
-0.870165778668588	Heat shock	GFP-HDEL HS airy mv 10_Airyscan Processing	1	1
-0.0934364820853617	Heat shock	GFP-HDEL HS airy mv 10_Airyscan Processing	1	1
-0.391743768115314	Heat shock	GFP-HDEL HS airy mv 10_Airyscan Processing	1	1
-0.38759658179898	Heat shock	GFP-HDEL HS airy mv 10_Airyscan Processing	1	1
-0.793803876949167	Heat shock	GFP-HDEL HS airy mv 10_Airyscan Processing	1	1
0.0920537425955353	Heat shock	GFP-HDEL HS airy mv 10_Airyscan Processing	1	1
-0.654952918343047	Heat shock	GFP-HDEL HS airy mv 10_Airyscan Processing	1	1
-0.471561142657222	Heat shock	GFP-HDEL HS airy mv 10_Airyscan Processing	1	1
-0.669215494078985	Heat shock	GFP-HDEL HS airy mv 10_Airyscan Processing	1	1
-0.682139642295828	Heat shock	GFP-HDEL HS airy mv 10_Airyscan Processing	1	1
0.0452918558170484	Heat shock	GFP-HDEL HS airy mv 10_Airyscan Processing	1	1
0.166977173373918	Heat shock	GFP-HDEL HS airy mv 10_Airyscan Processing	1	1
-1.8704774251213	Heat shock	GFP-HDEL HS airy mv 10_Airyscan Processing	1	1
-0.315532702371913	Heat shock	GFP-HDEL HS airy mv 10_Airyscan Processing	1	1
-0.590207072672748	Heat shock	GFP-HDEL HS airy mv 10_Airyscan Processing	1	1
-0.967128323979907	Heat shock	GFP-HDEL HS airy mv 10_Airyscan Processing	1	1
0.355382213810362	Heat shock	GFP-HDEL HS airy mv 10_Airyscan Processing	1	1
-0.370963571330839	Heat shock	GFP-HDEL HS airy mv 10_Airyscan Processing	1	1
-0.763329420436109	Heat shock	GFP-HDEL HS airy mv 10_Airyscan Processing	1	1
-0.935322585276078	Heat shock	GFP-HDEL HS airy mv 10_Airyscan Processing	1	1
-0.319779158426722	Heat shock	GFP-HDEL HS airy mv 10_Airyscan Processing	1	1
-0.800552064819042	Heat shock	GFP-HDEL HS airy mv 10_Airyscan Processing	1	1
-1.08914901448777	Heat shock	GFP-HDEL HS airy mv 10_Airyscan Processing	1	1
-1.11946837776964	Heat shock	GFP-HDEL HS airy mv 10_Airyscan Processing	1	1
-0.255660437016016	Heat shock	GFP-HDEL HS airy mv 10_Airyscan Processing	1	1
-0.0862689354448403	Heat shock	GFP-HDEL HS airy mv 10_Airyscan Processing	1	1
-0.854214185690685	Heat shock	GFP-HDEL HS airy mv 10_Airyscan Processing	1	1
0.300917287139902	Heat shock	GFP-HDEL HS airy mv 10_Airyscan Processing	1	1
-0.360920573915404	Heat shock	GFP-HDEL HS airy mv 10_Airyscan Processing	1	1
-0.321532538085806	Heat shock	GFP-HDEL HS airy mv 10_Airyscan Processing	1	1
-0.0907953157762228	Heat shock	GFP-HDEL HS airy mv 10_Airyscan Processing	1	1
-0.0880915194597011	Heat shock	GFP-HDEL HS airy mv 10_Airyscan Processing	1	1
0.118586342476338	Heat shock	GFP-HDEL HS airy mv 10_Airyscan Processing	1	1
0.0633650891978274	Heat shock	GFP-HDEL HS airy mv 10_Airyscan Processing	1	1
-0.204002217739737	Heat shock	GFP-HDEL HS airy mv 10_Airyscan Processing	1	1
-0.253458413526842	Heat shock	GFP-HDEL HS airy mv 10_Airyscan Processing	1	1
-0.262932148003384	Heat shock	GFP-HDEL HS airy mv 10_Airyscan Processing	1	1
-0.263007897734837	Heat shock	GFP-HDEL HS airy mv 10_Airyscan Processing	1	1
-0.509568716264086	Heat shock	GFP-HDEL HS airy mv 10_Airyscan Processing	1	1
-0.364022016301858	Heat shock	GFP-HDEL HS airy mv 10_Airyscan Processing	1	1
-0.199122379263269	Heat shock	GFP-HDEL HS airy mv 10_Airyscan Processing	1	1
-0.317277745216836	Heat shock	GFP-HDEL HS airy mv 10_Airyscan Processing	1	1
-0.252463746633653	Heat shock	GFP-HDEL HS airy mv 10_Airyscan Processing	1	1
0.181658175527479	Heat shock	GFP-HDEL HS airy mv 10_Airyscan Processing	1	1
-0.377664218421432	Heat shock	GFP-HDEL HS airy mv 10_Airyscan Processing	1	1
-0.495275466294017	Heat shock	GFP-HDEL HS airy mv 10_Airyscan Processing	1	1
-0.617033727776516	Heat shock	GFP-HDEL HS airy mv 10_Airyscan Processing	1	1
-0.903675358672797	Heat shock	GFP-HDEL HS airy mv 10_Airyscan Processing	1	1
-0.702981207461005	Heat shock	GFP-HDEL HS airy mv 10_Airyscan Processing	1	1
0.125002821658033	Heat shock	GFP-HDEL HS airy mv 10_Airyscan Processing	1	1
-0.565163082647404	Heat shock	GFP-HDEL HS airy mv 10_Airyscan Processing	1	1
0.207865151483239	Heat shock	GFP-HDEL HS airy mv 10_Airyscan Processing	1	1
0.413001579472013	Heat shock	GFP-HDEL HS airy mv 10_Airyscan Processing	1	1
-0.253693062069528	Heat shock	GFP-HDEL HS airy mv 10_Airyscan Processing	1	1
-0.436152223022873	Heat shock	GFP-HDEL HS airy mv 10_Airyscan Processing	1	1
-0.761031632747584	Heat shock	GFP-HDEL HS airy mv 10_Airyscan Processing	1	1
-0.550393025833799	Heat shock	GFP-HDEL HS airy mv 10_Airyscan Processing	1	1
-1.39864554286375	Heat shock	GFP-HDEL HS airy mv 10_Airyscan Processing	1	1
-0.566664532420244	Heat shock	GFP-HDEL HS airy mv 10_Airyscan Processing	1	1
0.171058795668275	Heat shock	GFP-HDEL HS airy mv 10_Airyscan Processing	1	1
-0.216285230771038	Heat shock	GFP-HDEL HS airy mv 10_Airyscan Processing	1	1
-0.359066773275832	Heat shock	GFP-HDEL HS airy mv 10_Airyscan Processing	1	1
-0.0519339169425276	Heat shock	GFP-HDEL HS airy mv 10_Airyscan Processing	1	1
-0.626150703746695	Heat shock	GFP-HDEL HS airy mv 10_Airyscan Processing	1	1
-0.388104155266157	Heat shock	GFP-HDEL HS airy mv 10_Airyscan Processing	1	1
-0.998729879757182	Heat shock	GFP-HDEL HS airy mv 10_Airyscan Processing	1	1
-0.780896301629824	Heat shock	GFP-HDEL HS airy mv 10_Airyscan Processing	1	1
-0.570064972841792	Heat shock	GFP-HDEL HS airy mv 10_Airyscan Processing	1	1
0.259694965263075	Heat shock	GFP-HDEL HS airy mv 10_Airyscan Processing	1	1
-2.00719447097962	Heat shock	GFP-HDEL HS airy mv 10_Airyscan Processing	1	1
-1.01026768495748	Heat shock	GFP-HDEL HS airy mv 10_Airyscan Processing	1	1
-0.757733831619577	Heat shock	GFP-HDEL HS airy mv 10_Airyscan Processing	1	1
-0.248628302917963	Heat shock	GFP-HDEL HS airy mv 10_Airyscan Processing	1	1
0.143514732103206	Heat shock	GFP-HDEL HS airy mv 10_Airyscan Processing	1	1
-0.506730894482563	Heat shock	GFP-HDEL HS airy mv 10_Airyscan Processing	1	1
-1.0918326739735	Heat shock	GFP-HDEL HS airy mv 10_Airyscan Processing	1	1
-0.462414738155851	Heat shock	GFP-HDEL HS airy mv 10_Airyscan Processing	1	1
-0.806277559420132	Heat shock	GFP-HDEL HS airy mv 10_Airyscan Processing	1	1
-0.610703511348871	Heat shock	GFP-HDEL HS airy mv 10_Airyscan Processing	1	1
-0.689301145757937	Heat shock	GFP-HDEL HS airy mv 10_Airyscan Processing	1	1
-1.00820946515822	Heat shock	GFP-HDEL HS airy mv 10_Airyscan Processing	1	1
0.26244418651731	Heat shock	GFP-HDEL HS airy mv 10_Airyscan Processing	1	1
-0.958755133701538	Heat shock	GFP-HDEL HS airy mv 10_Airyscan Processing	1	1
-1.43343370749061	Heat shock	GFP-HDEL HS airy mv 10_Airyscan Processing	1	1
-1.02844390606794	Heat shock	GFP-HDEL HS airy mv 10_Airyscan Processing	1	1
-0.747065656256879	Heat shock	GFP-HDEL HS airy mv 10_Airyscan Processing	1	1
-0.122666292879795	Heat shock	GFP-HDEL HS airy mv 10_Airyscan Processing	1	1
-0.42631106393476	Heat shock	GFP-HDEL HS airy mv 10_Airyscan Processing	1	1
-1.71548217143236	Heat shock	GFP-HDEL HS airy mv 10_Airyscan Processing	1	1
-0.463146338735342	Heat shock	GFP-HDEL HS airy mv 10_Airyscan Processing	1	1
-0.0869978955935768	Heat shock	GFP-HDEL HS airy mv 10_Airyscan Processing	1	1
0.0260166219320236	Heat shock	GFP-HDEL HS airy mv 10_Airyscan Processing	1	1
-0.251698424029785	Heat shock	GFP-HDEL HS airy mv 10_Airyscan Processing	1	1
-1.18071753527406	Heat shock	GFP-HDEL HS airy mv 10_Airyscan Processing	1	1
-1.15735423455822	Heat shock	GFP-HDEL HS airy mv 10_Airyscan Processing	1	1
-0.529367370947884	Heat shock	GFP-HDEL HS airy mv 10_Airyscan Processing	1	1
-0.532028831923631	Heat shock	GFP-HDEL HS airy mv 10_Airyscan Processing	1	1
-0.722016547688783	Heat shock	GFP-HDEL HS airy mv 10_Airyscan Processing	1	1
-0.820659692143412	Heat shock	GFP-HDEL HS airy mv 10_Airyscan Processing	1	1
-0.318022785549643	Heat shock	GFP-HDEL HS airy mv 10_Airyscan Processing	1	1
-0.492884762713597	Heat shock	GFP-HDEL HS airy mv 10_Airyscan Processing	1	1
-0.777367280717307	Heat shock	GFP-HDEL HS airy mv 10_Airyscan Processing	1	1
-0.366113138094242	Heat shock	GFP-HDEL HS airy mv 10_Airyscan Processing	1	1
-0.203278637351017	Heat shock	GFP-HDEL HS airy mv 10_Airyscan Processing	1	1
-0.194365048488906	Heat shock	GFP-HDEL HS airy mv 10_Airyscan Processing	1	1
-0.56084535289739	Heat shock	GFP-HDEL HS airy mv 10_Airyscan Processing	1	1
-1.18935685849436	Heat shock	GFP-HDEL HS airy mv 10_Airyscan Processing	1	1
-0.656040460786523	Heat shock	GFP-HDEL HS airy mv 10_Airyscan Processing	1	1
-1.09772921864438	Heat shock	GFP-HDEL HS airy mv 10_Airyscan Processing	1	1
-0.847756146288536	Heat shock	GFP-HDEL HS airy mv 10_Airyscan Processing	1	1
-0.966503034271301	Heat shock	GFP-HDEL HS airy mv 10_Airyscan Processing	1	1
-0.115392820165059	Heat shock	GFP-HDEL HS airy mv 10_Airyscan Processing	1	1
-1.0291385233458	Heat shock	GFP-HDEL HS airy mv 10_Airyscan Processing	1	1
-0.590489534546038	Heat shock	GFP-HDEL HS airy mv 10_Airyscan Processing	1	1
-0.299903238431046	Heat shock	GFP-HDEL HS airy mv 10_Airyscan Processing	1	1
-0.453662672256806	Heat shock	GFP-HDEL HS airy mv 10_Airyscan Processing	1	1
0.417372401380966	Heat shock	GFP-HDEL HS airy mv 10_Airyscan Processing	1	1
-0.241287711302269	Heat shock	GFP-HDEL HS airy mv 10_Airyscan Processing	1	1
-0.246509721222785	Heat shock	GFP-HDEL HS airy mv 10_Airyscan Processing	1	1
-0.809915574631749	Heat shock	GFP-HDEL HS airy mv 10_Airyscan Processing	1	1
0.194685822470748	Heat shock	GFP-HDEL HS airy mv 10_Airyscan Processing	1	1
0.0928804761188903	Heat shock	GFP-HDEL HS airy mv 10_Airyscan Processing	1	1
-0.667594444624148	Heat shock	GFP-HDEL HS airy mv 10_Airyscan Processing	1	1
0.0239873194856383	Heat shock	GFP-HDEL HS airy mv 10_Airyscan Processing	1	1
-0.26451377072509	Heat shock	GFP-HDEL HS airy mv 10_Airyscan Processing	1	1
-0.718175480261429	Heat shock	GFP-HDEL HS airy mv 10_Airyscan Processing	1	1
-0.478657028117678	Heat shock	GFP-HDEL HS airy mv 10_Airyscan Processing	1	1
-0.680177518950615	Heat shock	GFP-HDEL HS airy mv 10_Airyscan Processing	1	1
0.430362406328692	Heat shock	GFP-HDEL HS airy mv 10_Airyscan Processing	1	1
-0.420327667006024	Heat shock	GFP-HDEL HS airy mv 10_Airyscan Processing	1	1
-2.3766397685532	Heat shock	GFP-HDEL HS airy mv 10_Airyscan Processing	1	1
-0.375673092565034	Heat shock	GFP-HDEL HS airy mv 10_Airyscan Processing	1	1
-0.858210648285663	Heat shock	GFP-HDEL HS airy mv 10_Airyscan Processing	1	1
-0.71113345239024	Heat shock	GFP-HDEL HS airy mv 10_Airyscan Processing	1	1
0.160114916742235	Heat shock	GFP-HDEL HS airy mv 10_Airyscan Processing	1	1
-0.478138568476456	Heat shock	GFP-HDEL HS airy mv 10_Airyscan Processing	1	1
-1.0704991032111	Heat shock	GFP-HDEL HS airy mv 10_Airyscan Processing	1	1
-0.0193978017841047	Heat shock	GFP-HDEL HS airy mv 10_Airyscan Processing	1	1
-0.762551723874189	Heat shock	GFP-HDEL HS airy mv 10_Airyscan Processing	1	1
-0.558732956119852	Heat shock	GFP-HDEL HS airy mv 10_Airyscan Processing	1	1
-1.20107689778588	Heat shock	GFP-HDEL HS airy mv 10_Airyscan Processing	1	1
0.0945575993719681	Heat shock	GFP-HDEL HS airy mv 10_Airyscan Processing	1	1
-0.139315775986288	Heat shock	GFP-HDEL HS airy mv 10_Airyscan Processing	1	1
-0.43152617789513	Heat shock	GFP-HDEL HS airy mv 10_Airyscan Processing	1	1
-0.27047692201731	Heat shock	GFP-HDEL HS airy mv 10_Airyscan Processing	1	1
0.0287421468018382	Heat shock	GFP-HDEL HS airy mv 10_Airyscan Processing	1	1
0.216419238186794	Heat shock	GFP-HDEL HS airy mv 10_Airyscan Processing	1	1
-0.907039637361058	Heat shock	GFP-HDEL HS airy mv 10_Airyscan Processing	1	1
-0.449853363946585	Heat shock	GFP-HDEL HS airy mv 10_Airyscan Processing	1	1
-0.345949017598049	Heat shock	GFP-HDEL HS airy mv 10_Airyscan Processing	1	1
0.418915623552491	Heat shock	GFP-HDEL HS airy mv 10_Airyscan Processing	1	1
-0.523072031273242	Heat shock	GFP-HDEL HS airy mv 10_Airyscan Processing	1	1
0.177229044504111	Heat shock	GFP-HDEL HS airy mv 10_Airyscan Processing	1	1
-1.23796420684642	Heat shock	GFP-HDEL HS airy mv 10_Airyscan Processing	1	1
-0.431359358248894	Heat shock	GFP-HDEL HS airy mv 10_Airyscan Processing	1	1
-0.542516262432952	Heat shock	GFP-HDEL HS airy mv 10_Airyscan Processing	1	1
-0.892053407592438	Heat shock	GFP-HDEL HS airy mv 10_Airyscan Processing	1	1
-0.45471928733657	Heat shock	GFP-HDEL HS airy mv 10_Airyscan Processing	1	1
-0.067770782422296	Heat shock	GFP-HDEL HS airy mv 10_Airyscan Processing	1	1
0.421104267130487	Heat shock	GFP-HDEL HS airy mv 10_Airyscan Processing	1	1
-0.505865487719292	Heat shock	GFP-HDEL HS airy mv 10_Airyscan Processing	1	1
-0.664401558812235	Heat shock	GFP-HDEL HS airy mv 10_Airyscan Processing	1	1
-0.698936976602849	Heat shock	GFP-HDEL HS airy mv 10_Airyscan Processing	1	1
-0.258358426414316	Heat shock	GFP-HDEL HS airy mv 10_Airyscan Processing	1	1
-0.0626946715364004	Heat shock	GFP-HDEL HS airy mv 10_Airyscan Processing	1	1
-0.724608894852829	Heat shock	GFP-HDEL HS airy mv 10_Airyscan Processing	1	1
-0.972193064042252	Heat shock	GFP-HDEL HS airy mv 10_Airyscan Processing	1	1
-0.234552777846955	Heat shock	GFP-HDEL HS airy mv 10_Airyscan Processing	1	1
-0.16259281393744	Heat shock	GFP-HDEL HS airy mv 10_Airyscan Processing	1	1
-0.614405286710582	Heat shock	GFP-HDEL HS airy mv 10_Airyscan Processing	1	1
-0.860135886483633	Heat shock	GFP-HDEL HS airy mv 10_Airyscan Processing	1	1
-0.202598059817385	Heat shock	GFP-HDEL HS airy mv 10_Airyscan Processing	1	1
0.192943454047568	Heat shock	GFP-HDEL HS airy mv 10_Airyscan Processing	1	1
-0.824834641990371	Heat shock	GFP-HDEL HS airy mv 10_Airyscan Processing	1	1
-1.48429708903903	Heat shock	GFP-HDEL HS airy mv 10_Airyscan Processing	1	1
-0.6773583994212	Heat shock	GFP-HDEL HS airy mv 10_Airyscan Processing	1	1
0.00501315753933526	Heat shock	GFP-HDEL HS airy mv 10_Airyscan Processing	1	1
-0.252626488661466	Heat shock	GFP-HDEL HS airy mv 10_Airyscan Processing	1	1
-0.0943777900031588	Heat shock	GFP-HDEL HS airy mv 10_Airyscan Processing	1	1
-0.739465480363128	Heat shock	GFP-HDEL HS airy mv 10_Airyscan Processing	1	1
-0.44551228544968	Heat shock	GFP-HDEL HS airy mv 10_Airyscan Processing	1	1
-0.974613804205692	Heat shock	GFP-HDEL HS airy mv 10_Airyscan Processing	1	1
-0.344687293052407	Heat shock	GFP-HDEL HS airy mv 10_Airyscan Processing	1	1
0.456622681457164	Heat shock	GFP-HDEL HS airy mv 10_Airyscan Processing	1	1
0.0172588155195923	Heat shock	GFP-HDEL HS airy mv 10_Airyscan Processing	1	1
-1.77379636139091	Heat shock	GFP-HDEL HS airy mv 10_Airyscan Processing	1	1
-0.846773179159228	Heat shock	GFP-HDEL HS airy mv 10_Airyscan Processing	1	1
-0.947163617855226	Heat shock	GFP-HDEL HS airy mv 10_Airyscan Processing	1	1
-0.755925751278517	Heat shock	GFP-HDEL HS airy mv 10_Airyscan Processing	1	1
0.150623125081568	Heat shock	GFP-HDEL HS airy mv 10_Airyscan Processing	1	1
0.396042741367952	Heat shock	GFP-HDEL HS airy mv 10_Airyscan Processing	1	1
-1.06880968569901	Heat shock	GFP-HDEL HS airy mv 10_Airyscan Processing	1	1
-0.677783502129457	Heat shock	GFP-HDEL HS airy mv 10_Airyscan Processing	1	1
-0.860222668938248	Heat shock	GFP-HDEL HS airy mv 10_Airyscan Processing	1	1
-0.482509596844447	Heat shock	GFP-HDEL HS airy mv 10_Airyscan Processing	1	1
-0.496911081298683	Heat shock	GFP-HDEL HS airy mv 10_Airyscan Processing	1	1
-1.12395204974254	Heat shock	GFP-HDEL HS airy mv 10_Airyscan Processing	1	1
0.169984334854669	Heat shock	GFP-HDEL HS airy mv 10_Airyscan Processing	1	1
-0.417923982012894	Heat shock	GFP-HDEL HS airy mv 10_Airyscan Processing	1	1
0.09445054986928	Heat shock	GFP-HDEL HS airy mv 10_Airyscan Processing	1	1
-0.537591227692394	Heat shock	GFP-HDEL HS airy mv 10_Airyscan Processing	1	1
-0.425958562921845	Heat shock	GFP-HDEL HS airy mv 10_Airyscan Processing	1	1
-0.419911230930654	Heat shock	GFP-HDEL HS airy mv 10_Airyscan Processing	1	1
-0.492974730636482	Heat shock	GFP-HDEL HS airy mv 10_Airyscan Processing	1	1
-0.473263349971934	Heat shock	GFP-HDEL HS airy mv 10_Airyscan Processing	1	1
-0.11928189645055	Heat shock	GFP-HDEL HS airy mv 10_Airyscan Processing	1	1
0.0617761093713001	Heat shock	GFP-HDEL HS airy mv 10_Airyscan Processing	1	1
-0.347682262391462	Heat shock	GFP-HDEL HS airy mv 10_Airyscan Processing	1	1
-1.33152862920303	Heat shock	GFP-HDEL HS airy mv 10_Airyscan Processing	1	1
-0.0945380911521709	Heat shock	GFP-HDEL HS airy mv 10_Airyscan Processing	1	1
-1.26230798706373	Heat shock	GFP-HDEL HS airy mv 10_Airyscan Processing	1	1
-0.682934869090003	Heat shock	GFP-HDEL HS airy mv 10_Airyscan Processing	1	1
-0.335233632708093	Heat shock	GFP-HDEL HS airy mv 10_Airyscan Processing	1	1
0.06314184387575	Heat shock	GFP-HDEL HS airy mv 10_Airyscan Processing	1	1
-0.256245028328629	Heat shock	GFP-HDEL HS airy mv 10_Airyscan Processing	1	1
-0.0972038887300395	Heat shock	GFP-HDEL HS airy mv 10_Airyscan Processing	1	1
-0.279617979877275	Heat shock	GFP-HDEL HS airy mv 10_Airyscan Processing	1	1
-0.614595039111817	Heat shock	GFP-HDEL HS airy mv 10_Airyscan Processing	1	1
-0.471184211723323	Heat shock	GFP-HDEL HS airy mv 10_Airyscan Processing	1	1
-0.204074290259634	Heat shock	GFP-HDEL HS airy mv 10_Airyscan Processing	1	1
-0.410649704703562	Heat shock	GFP-HDEL HS airy mv 10_Airyscan Processing	1	1
-0.100843719251153	Heat shock	GFP-HDEL HS airy mv 10_Airyscan Processing	1	1
0.191204444563114	Heat shock	GFP-HDEL HS airy mv 10_Airyscan Processing	1	1
-0.150358688399133	Heat shock	GFP-HDEL HS airy mv 10_Airyscan Processing	1	1
0.098996394451873	Heat shock	GFP-HDEL HS airy mv 10_Airyscan Processing	1	1
-0.845646764892322	Heat shock	GFP-HDEL HS airy mv 10_Airyscan Processing	1	1
-0.658192969051903	Heat shock	GFP-HDEL HS airy mv 10_Airyscan Processing	1	1
-0.847766234080502	Heat shock	GFP-HDEL HS airy mv 10_Airyscan Processing	1	1
0.0201236040569505	Heat shock	GFP-HDEL HS airy mv 10_Airyscan Processing	1	1
-0.347261849345277	Heat shock	GFP-HDEL HS airy mv 10_Airyscan Processing	1	1
-0.16442835236192	Heat shock	GFP-HDEL HS airy mv 10_Airyscan Processing	1	1
0.0616936240250105	Heat shock	GFP-HDEL HS airy mv 10_Airyscan Processing	1	1
0.0864260669313527	Heat shock	GFP-HDEL HS airy mv 10_Airyscan Processing	1	1
-0.395656933223712	Heat shock	GFP-HDEL HS airy mv 10_Airyscan Processing	1	1
-0.933051373791131	Heat shock	GFP-HDEL HS airy mv 10_Airyscan Processing	1	1
-0.171047849662688	Heat shock	GFP-HDEL HS airy mv 10_Airyscan Processing	1	1
-0.00168095168848724	Heat shock	GFP-HDEL HS airy mv 10_Airyscan Processing	1	1
-0.0985493238181366	Heat shock	GFP-HDEL HS airy mv 10_Airyscan Processing	1	1
-2.09723685161409	Heat shock	GFP-HDEL HS airy mv 10_Airyscan Processing	1	1
-0.820697543209088	Heat shock	GFP-HDEL HS airy mv 10_Airyscan Processing	1	1
-1.03546199525244	Heat shock	GFP-HDEL HS airy mv 10_Airyscan Processing	1	1
-0.600182298053907	Heat shock	GFP-HDEL HS airy mv 10_Airyscan Processing	1	1
0.198256222387777	Heat shock	GFP-HDEL HS airy mv 10_Airyscan Processing	1	1
0.0306585985203695	Heat shock	GFP-HDEL HS airy mv 10_Airyscan Processing	1	1
-0.660590681379911	Heat shock	GFP-HDEL HS airy mv 10_Airyscan Processing	1	1
-0.697555227687295	Heat shock	GFP-HDEL HS airy mv 10_Airyscan Processing	1	1
-0.771748777850544	Heat shock	GFP-HDEL HS airy mv 10_Airyscan Processing	1	1
0.0687478107409909	Heat shock	GFP-HDEL HS airy mv 10_Airyscan Processing	1	1
-0.660115615137998	Heat shock	GFP-HDEL HS airy mv 10_Airyscan Processing	1	1
-0.744675043596675	Heat shock	GFP-HDEL HS airy mv 10_Airyscan Processing	1	1
-0.467254820505062	Heat shock	GFP-HDEL HS airy mv 10_Airyscan Processing	1	1
-0.199773736677411	Heat shock	GFP-HDEL HS airy mv 10_Airyscan Processing	1	1
-0.476646432463964	Heat shock	GFP-HDEL HS airy mv 10_Airyscan Processing	1	1
-0.197762024269467	Heat shock	GFP-HDEL HS airy mv 10_Airyscan Processing	1	1
-1.08172584865628	Heat shock	GFP-HDEL HS airy mv 10_Airyscan Processing	1	1
-0.312059950526269	Heat shock	GFP-HDEL HS airy mv 10_Airyscan Processing	1	1
-0.180357344468218	Heat shock	GFP-HDEL HS airy mv 10_Airyscan Processing	1	1
0.179029484146786	Heat shock	GFP-HDEL HS airy mv 10_Airyscan Processing	1	1
-1.20839984973458	Heat shock	GFP-HDEL HS airy mv 10_Airyscan Processing	1	1
0.506407949823564	Heat shock	GFP-HDEL HS airy mv 10_Airyscan Processing	1	1
-0.437035546742153	Heat shock	GFP-HDEL HS airy mv 10_Airyscan Processing	1	1
-0.0532359198453668	Heat shock	GFP-HDEL HS airy mv 10_Airyscan Processing	1	1
-0.508639689733301	Heat shock	GFP-HDEL HS airy mv 10_Airyscan Processing	1	1
-0.498231194220534	Heat shock	GFP-HDEL HS airy mv 10_Airyscan Processing	1	1
-0.350922066381127	Heat shock	GFP-HDEL HS airy mv 10_Airyscan Processing	1	1
-0.032941810322111	Heat shock	GFP-HDEL HS airy mv 10_Airyscan Processing	1	1
-0.455480524023032	Heat shock	GFP-HDEL HS airy mv 10_Airyscan Processing	1	1
-0.630704825620085	Heat shock	GFP-HDEL HS airy mv 10_Airyscan Processing	1	1
-0.35189512572643	Heat shock	GFP-HDEL HS airy mv 10_Airyscan Processing	1	1
-0.515058811856905	Heat shock	GFP-HDEL HS airy mv 10_Airyscan Processing	1	1
-0.75169717362145	Heat shock	GFP-HDEL HS airy mv 10_Airyscan Processing	1	1
-0.374463640339291	Heat shock	GFP-HDEL HS airy mv 10_Airyscan Processing	1	1
-0.739836760239546	Heat shock	GFP-HDEL HS airy mv 10_Airyscan Processing	1	1
-1.1408209814206	Heat shock	GFP-HDEL HS airy mv 10_Airyscan Processing	1	1
-0.545018281676747	Heat shock	GFP-HDEL HS airy mv 10_Airyscan Processing	1	1
-0.352560074492064	Heat shock	GFP-HDEL HS airy mv 10_Airyscan Processing	1	1
-0.188773788122069	Heat shock	GFP-HDEL HS airy mv 10_Airyscan Processing	1	1
0.513689812773631	Heat shock	GFP-HDEL HS airy mv 10_Airyscan Processing	1	1
-0.3631490977393	Heat shock	GFP-HDEL HS airy mv 10_Airyscan Processing	1	1
-1.22363131201631	Heat shock	GFP-HDEL HS airy mv 10_Airyscan Processing	1	1
-0.678293229795509	Heat shock	GFP-HDEL HS airy mv 10_Airyscan Processing	1	1
-0.132189247788109	Heat shock	GFP-HDEL HS airy mv 10_Airyscan Processing	1	1
0.0194108943016016	Heat shock	GFP-HDEL HS airy mv 10_Airyscan Processing	1	1
0.227496645994873	Heat shock	GFP-HDEL HS airy mv 10_Airyscan Processing	1	1
-0.405999248748423	Heat shock	GFP-HDEL HS airy mv 10_Airyscan Processing	1	1
-0.353739911909808	Heat shock	GFP-HDEL HS airy mv 10_Airyscan Processing	1	1
0.128134286771118	Heat shock	GFP-HDEL HS airy mv 10_Airyscan Processing	1	1
-1.1147337381235	Heat shock	GFP-HDEL HS airy mv 10_Airyscan Processing	1	1
-0.828725275866978	Heat shock	GFP-HDEL HS airy mv 10_Airyscan Processing	1	1
0.399858984277538	Heat shock	GFP-HDEL HS airy mv 10_Airyscan Processing	1	1
0.174658144549789	Heat shock	GFP-HDEL HS airy mv 10_Airyscan Processing	1	1
-1.79178009264781	Heat shock	GFP-HDEL HS airy mv 10_Airyscan Processing	1	1
-0.845107693761892	Heat shock	GFP-HDEL HS airy mv 10_Airyscan Processing	1	1
-0.702503022748387	Heat shock	GFP-HDEL HS airy mv 10_Airyscan Processing	1	1
-0.500225055988451	Heat shock	GFP-HDEL HS airy mv 10_Airyscan Processing	1	1
-0.173924924390436	Heat shock	GFP-HDEL HS airy mv 10_Airyscan Processing	1	1
-0.423737435896122	Heat shock	GFP-HDEL HS airy mv 10_Airyscan Processing	1	1
-1.04261768676688	Heat shock	GFP-HDEL HS airy mv 10_Airyscan Processing	1	1
-0.68992894544881	Heat shock	GFP-HDEL HS airy mv 10_Airyscan Processing	1	1
-0.457657594497525	Heat shock	GFP-HDEL HS airy mv 10_Airyscan Processing	1	1
-0.312620862656082	Heat shock	GFP-HDEL HS airy mv 10_Airyscan Processing	1	1
-0.583402248028301	Heat shock	GFP-HDEL HS airy mv 10_Airyscan Processing	1	1
-0.202267101921877	Heat shock	GFP-HDEL HS airy mv 10_Airyscan Processing	1	1
-0.352926476889449	Heat shock	GFP-HDEL HS airy mv 10_Airyscan Processing	1	1
0.0312118703013553	Heat shock	GFP-HDEL HS airy mv 10_Airyscan Processing	1	1
-0.936850776919244	Heat shock	GFP-HDEL HS airy mv 10_Airyscan Processing	1	1
-0.465921662675714	Heat shock	GFP-HDEL HS airy mv 10_Airyscan Processing	1	1
0.110694316213616	Heat shock	GFP-HDEL HS airy mv 10_Airyscan Processing	1	1
-0.0668105271713108	Heat shock	GFP-HDEL HS airy mv 10_Airyscan Processing	1	1
-0.26101999290083	Heat shock	GFP-HDEL HS airy mv 10_Airyscan Processing	1	1
0.176967807334927	Heat shock	GFP-HDEL HS airy mv 10_Airyscan Processing	1	1
-1.31007563352132	Heat shock	GFP-HDEL HS airy mv 10_Airyscan Processing	1	1
0.0105266089645438	Heat shock	GFP-HDEL HS airy mv 10_Airyscan Processing	1	1
-0.359617454298596	Heat shock	GFP-HDEL HS airy mv 10_Airyscan Processing	1	1
-0.554329427455505	Heat shock	GFP-HDEL HS airy mv 10_Airyscan Processing	1	1
-0.641222008393693	Heat shock	GFP-HDEL HS airy mv 10_Airyscan Processing	1	1
-0.0730884823090727	Heat shock	GFP-HDEL HS airy mv 10_Airyscan Processing	1	1
-0.593804575563588	Heat shock	GFP-HDEL HS airy mv 10_Airyscan Processing	1	1
-0.514010458694242	Heat shock	GFP-HDEL HS airy mv 10_Airyscan Processing	1	1
-0.695803290405105	Heat shock	GFP-HDEL HS airy mv 10_Airyscan Processing	1	1
-0.725350484913181	Heat shock	GFP-HDEL HS airy mv 10_Airyscan Processing	1	1
-0.644417803622425	Heat shock	GFP-HDEL HS airy mv 10_Airyscan Processing	1	1
-0.190366002316539	Heat shock	GFP-HDEL HS airy mv 10_Airyscan Processing	1	1
-0.957252503466833	Heat shock	GFP-HDEL HS airy mv 10_Airyscan Processing	1	1
-0.692429083274695	Heat shock	GFP-HDEL HS airy mv 10_Airyscan Processing	1	1
-0.77470232702914	Heat shock	GFP-HDEL HS airy mv 10_Airyscan Processing	1	1
0.0025173899316644	Heat shock	GFP-HDEL HS airy mv 10_Airyscan Processing	1	1
-0.334860824690319	Heat shock	GFP-HDEL HS airy mv 10_Airyscan Processing	1	1
-0.508930165702521	Heat shock	GFP-HDEL HS airy mv 10_Airyscan Processing	1	1
-1.10481655013571	Heat shock	GFP-HDEL HS airy mv 10_Airyscan Processing	1	1
0.168818402055451	Heat shock	GFP-HDEL HS airy mv 10_Airyscan Processing	1	1
-0.192339251509263	Heat shock	GFP-HDEL HS airy mv 10_Airyscan Processing	1	1
-1.3448195035892	Heat shock	GFP-HDEL HS airy mv 10_Airyscan Processing	1	1
0.0634787629027269	Heat shock	GFP-HDEL HS airy mv 10_Airyscan Processing	1	1
-0.508245946977409	Heat shock	GFP-HDEL HS airy mv 10_Airyscan Processing	1	1
-1.27629063965598	Heat shock	GFP-HDEL HS airy mv 10_Airyscan Processing	1	1
0.120374093959602	Heat shock	GFP-HDEL HS airy mv 10_Airyscan Processing	1	1
-0.0309594905417431	Heat shock	GFP-HDEL HS airy mv 10_Airyscan Processing	1	1
0.0724137402966437	Heat shock	GFP-HDEL HS airy mv 10_Airyscan Processing	1	1
-0.704081310294782	Heat shock	GFP-HDEL HS airy mv 10_Airyscan Processing	1	1
-1.04706913451501	Heat shock	GFP-HDEL HS airy mv 10_Airyscan Processing	1	1
-0.885497630214796	Heat shock	GFP-HDEL HS airy mv 10_Airyscan Processing	1	1
-1.20420922429211	Heat shock	GFP-HDEL HS airy mv 10_Airyscan Processing	1	1
-0.885068722461741	Heat shock	GFP-HDEL HS airy mv 10_Airyscan Processing	1	1
-0.21062353170036	Heat shock	GFP-HDEL HS airy mv 10_Airyscan Processing	1	1
0.155720829292229	Heat shock	GFP-HDEL HS airy mv 10_Airyscan Processing	1	1
-0.778247054863739	Heat shock	GFP-HDEL HS airy mv 10_Airyscan Processing	1	1
-1.04635559030246	Heat shock	GFP-HDEL HS airy mv 10_Airyscan Processing	1	1
-0.0327730998863175	Heat shock	GFP-HDEL HS airy mv 10_Airyscan Processing	1	1
-0.367035795776539	Heat shock	GFP-HDEL HS airy mv 10_Airyscan Processing	1	1
-0.555836300824274	Heat shock	GFP-HDEL HS airy mv 10_Airyscan Processing	1	1
-0.708073777729057	Heat shock	GFP-HDEL HS airy mv 10_Airyscan Processing	1	1
-0.931619832521667	Heat shock	GFP-HDEL HS airy mv 10_Airyscan Processing	1	1
-1.21231195533207	Heat shock	GFP-HDEL HS airy mv 10_Airyscan Processing	1	1
-0.364353858322366	Heat shock	GFP-HDEL HS airy mv 10_Airyscan Processing	1	1
-0.328847723612762	Heat shock	GFP-HDEL HS airy mv 10_Airyscan Processing	1	1
-0.386316669897175	Heat shock	GFP-HDEL HS airy mv 10_Airyscan Processing	1	1
0.0303096267866601	Heat shock	GFP-HDEL HS airy mv 10_Airyscan Processing	1	1
-0.462436412424997	Heat shock	GFP-HDEL HS airy mv 10_Airyscan Processing	1	1
-0.699128117842537	Heat shock	GFP-HDEL HS airy mv 10_Airyscan Processing	1	1
-0.505394876919665	Heat shock	GFP-HDEL HS airy mv 10_Airyscan Processing	1	1
-0.730381790159575	Heat shock	GFP-HDEL HS airy mv 10_Airyscan Processing	1	1
0.233583950662827	Heat shock	GFP-HDEL HS airy mv 10_Airyscan Processing	1	1
-0.319662140461212	Heat shock	GFP-HDEL HS airy mv 10_Airyscan Processing	1	1
-1.05884600601599	Heat shock	GFP-HDEL HS airy mv 10_Airyscan Processing	1	1
0.166320449239125	Heat shock	GFP-HDEL HS airy mv 10_Airyscan Processing	1	1
-0.320402308610931	Heat shock	GFP-HDEL HS airy mv 10_Airyscan Processing	1	1
-0.679479372457011	Heat shock	GFP-HDEL HS airy mv 10_Airyscan Processing	1	1
-1.14716550029597	Heat shock	GFP-HDEL HS airy mv 10_Airyscan Processing	1	1
-0.442181540006773	Heat shock	GFP-HDEL HS airy mv 10_Airyscan Processing	1	1
-1.07821299356235	Heat shock	GFP-HDEL HS airy mv 10_Airyscan Processing	1	1
-0.493036698067299	Heat shock	GFP-HDEL HS airy mv 10_Airyscan Processing	1	1
-0.12502912095747	Heat shock	GFP-HDEL HS airy mv 10_Airyscan Processing	1	1
-0.288557053957481	Heat shock	GFP-HDEL HS airy mv 10_Airyscan Processing	1	1
-0.388211711694062	Heat shock	GFP-HDEL HS airy mv 10_Airyscan Processing	1	1
-0.734803451577131	Heat shock	GFP-HDEL HS airy mv 10_Airyscan Processing	1	1
-0.245337952041014	Heat shock	GFP-HDEL HS airy mv 10_Airyscan Processing	1	1
-0.715901096904759	Heat shock	GFP-HDEL HS airy mv 10_Airyscan Processing	1	1
-0.810198434687785	Heat shock	GFP-HDEL HS airy mv 10_Airyscan Processing	1	1
-0.551310475920623	Heat shock	GFP-HDEL HS airy mv 10_Airyscan Processing	1	1
-1.2426798732736	Heat shock	GFP-HDEL HS airy mv 10_Airyscan Processing	1	1
-0.123087123828969	Heat shock	GFP-HDEL HS airy mv 10_Airyscan Processing	1	1
-0.200819618821548	Heat shock	GFP-HDEL HS airy mv 10_Airyscan Processing	1	1
0.0824075524322416	Heat shock	GFP-HDEL HS airy mv 10_Airyscan Processing	1	1
-0.181086596176344	Heat shock	GFP-HDEL HS airy mv 10_Airyscan Processing	1	1
-0.703857288911191	Heat shock	GFP-HDEL HS airy mv 10_Airyscan Processing	1	1
-0.506150808218895	Heat shock	GFP-HDEL HS airy mv 10_Airyscan Processing	1	1
-0.938967226392281	Heat shock	GFP-HDEL HS airy mv 10_Airyscan Processing	1	1
-1.23988281604559	Heat shock	GFP-HDEL HS airy mv 10_Airyscan Processing	1	1
-0.25710571452914	Heat shock	GFP-HDEL HS airy mv 10_Airyscan Processing	1	1
-0.396179688012484	Heat shock	GFP-HDEL HS airy mv 10_Airyscan Processing	1	1
0.0655643271969712	Heat shock	GFP-HDEL HS airy mv 10_Airyscan Processing	1	1
0.188629092543712	Heat shock	GFP-HDEL HS airy mv 10_Airyscan Processing	1	1
-0.106829948547024	Heat shock	GFP-HDEL HS airy mv 10_Airyscan Processing	1	1
-0.133157281682747	Heat shock	GFP-HDEL HS airy mv 10_Airyscan Processing	1	1
0.279782814364763	Heat shock	GFP-HDEL HS airy mv 10_Airyscan Processing	1	1
-1.36037321728931	Heat shock	GFP-HDEL HS airy mv 10_Airyscan Processing	1	1
-0.0621094135679663	Heat shock	GFP-HDEL HS airy mv 10_Airyscan Processing	1	1
-0.24815157622939	Heat shock	GFP-HDEL HS airy mv 10_Airyscan Processing	1	1
-0.921482098827953	Heat shock	GFP-HDEL HS airy mv 10_Airyscan Processing	1	1
-2.3623198307547	Heat shock	GFP-HDEL HS airy mv 10_Airyscan Processing	1	1
-0.737750491295057	Heat shock	GFP-HDEL HS airy mv 10_Airyscan Processing	1	1
-0.458564277252125	Heat shock	GFP-HDEL HS airy mv 10_Airyscan Processing	1	1
-0.837636230400603	Heat shock	GFP-HDEL HS airy mv 10_Airyscan Processing	1	1
0.271905922303051	Heat shock	GFP-HDEL HS airy mv 10_Airyscan Processing	1	1
0.20664563429224	Heat shock	GFP-HDEL HS airy mv 10_Airyscan Processing	1	1
-0.564288486484268	Heat shock	GFP-HDEL HS airy mv 10_Airyscan Processing	1	1
-1.0814730518041	Heat shock	GFP-HDEL HS airy mv 10_Airyscan Processing	1	1
0.053487834342673	Heat shock	GFP-HDEL HS airy mv 10_Airyscan Processing	1	1
-0.882651271329162	Heat shock	GFP-HDEL HS airy mv 10_Airyscan Processing	1	1
-0.903867105143053	Heat shock	GFP-HDEL HS airy mv 10_Airyscan Processing	1	1
-0.182438174120529	Heat shock	GFP-HDEL HS airy mv 10_Airyscan Processing	1	1
-0.0106398634604182	Heat shock	GFP-HDEL HS airy mv 10_Airyscan Processing	1	1
-0.0422008277308146	Heat shock	GFP-HDEL HS airy mv 10_Airyscan Processing	1	1
-0.499090507452926	Heat shock	GFP-HDEL HS airy mv 10_Airyscan Processing	1	1
-1.07723714996801	Heat shock	GFP-HDEL HS airy mv 10_Airyscan Processing	1	1
-0.899875614513013	Heat shock	GFP-HDEL HS airy mv 10_Airyscan Processing	1	1
-0.142096267366388	Heat shock	GFP-HDEL HS airy mv 10_Airyscan Processing	1	1
-0.797208589610693	Heat shock	GFP-HDEL HS airy mv 10_Airyscan Processing	1	1
0.175748497357596	Heat shock	GFP-HDEL HS airy mv 10_Airyscan Processing	1	1
-0.318662875883971	Heat shock	GFP-HDEL HS airy mv 10_Airyscan Processing	1	1
-0.665944463450828	Heat shock	GFP-HDEL HS airy mv 10_Airyscan Processing	1	1
-0.0503214706989316	Heat shock	GFP-HDEL HS airy mv 10_Airyscan Processing	1	1
-0.329557348780535	Heat shock	GFP-HDEL HS airy mv 10_Airyscan Processing	1	1
-0.399087140652244	Heat shock	GFP-HDEL HS airy mv 10_Airyscan Processing	1	1
-0.477417442081001	Heat shock	GFP-HDEL HS airy mv 10_Airyscan Processing	1	1
-0.725966905493462	Heat shock	GFP-HDEL HS airy mv 10_Airyscan Processing	1	1
-0.725262464633251	Heat shock	GFP-HDEL HS airy mv 10_Airyscan Processing	1	1
-0.818733144925646	Heat shock	GFP-HDEL HS airy mv 10_Airyscan Processing	1	1
-0.122092687141106	Heat shock	GFP-HDEL HS airy mv 10_Airyscan Processing	1	1
0.127013619558904	Heat shock	GFP-HDEL HS airy mv 10_Airyscan Processing	1	1
-0.350874826634239	Heat shock	GFP-HDEL HS airy mv 10_Airyscan Processing	1	1
-0.420764249146674	Heat shock	GFP-HDEL HS airy mv 10_Airyscan Processing	1	1
-0.821884314790061	Heat shock	GFP-HDEL HS airy mv 10_Airyscan Processing	1	1
-0.670692529456654	Heat shock	GFP-HDEL HS airy mv 10_Airyscan Processing	1	1
-0.185877208023382	Heat shock	GFP-HDEL HS airy mv 10_Airyscan Processing	1	1
-0.541765441273561	Heat shock	GFP-HDEL HS airy mv 10_Airyscan Processing	1	1
-0.487346371029435	Heat shock	GFP-HDEL HS airy mv 10_Airyscan Processing	1	1
-0.663460871858515	Heat shock	GFP-HDEL HS airy mv 10_Airyscan Processing	1	1
-0.7021979730058	Heat shock	GFP-HDEL HS airy mv 10_Airyscan Processing	1	1
-0.62327597940232	Heat shock	GFP-HDEL HS airy mv 10_Airyscan Processing	1	1
0.153746751245891	Heat shock	GFP-HDEL HS airy mv 10_Airyscan Processing	1	1
-0.505550009726009	Heat shock	GFP-HDEL HS airy mv 10_Airyscan Processing	1	1
-0.469311120062143	Heat shock	GFP-HDEL HS airy mv 10_Airyscan Processing	1	1
-0.634650954913223	Heat shock	GFP-HDEL HS airy mv 10_Airyscan Processing	1	1
0.000261272628029481	Heat shock	GFP-HDEL HS airy mv 10_Airyscan Processing	1	1
0.175038972656843	Heat shock	GFP-HDEL HS airy mv 10_Airyscan Processing	1	1
-0.00748934429426553	Heat shock	GFP-HDEL HS airy mv 10_Airyscan Processing	1	1
-0.265275601599834	Heat shock	GFP-HDEL HS airy mv 10_Airyscan Processing	1	1
-0.602774442566574	Heat shock	GFP-HDEL HS airy mv 10_Airyscan Processing	1	1
-0.747133786486297	Heat shock	GFP-HDEL HS airy mv 10_Airyscan Processing	1	1
-1.25343938210414	Heat shock	GFP-HDEL HS airy mv 10_Airyscan Processing	1	1
0.0122340514850579	Heat shock	GFP-HDEL HS airy mv 10_Airyscan Processing	1	1
-0.274651144222929	Heat shock	GFP-HDEL HS airy mv 10_Airyscan Processing	1	1
0.106380141079368	Heat shock	GFP-HDEL HS airy mv 10_Airyscan Processing	1	1
-0.0314323130787467	Heat shock	GFP-HDEL HS airy mv 10_Airyscan Processing	1	1
-0.93345649603924	Heat shock	GFP-HDEL HS airy mv 10_Airyscan Processing	1	1
-0.80908614797163	Heat shock	GFP-HDEL HS airy mv 10_Airyscan Processing	1	1
-0.406931980864466	Heat shock	GFP-HDEL HS airy mv 10_Airyscan Processing	1	1
-1.13307750765207	Heat shock	GFP-HDEL HS airy mv 10_Airyscan Processing	1	1
-0.175006657350624	Heat shock	GFP-HDEL HS airy mv 10_Airyscan Processing	1	1
-0.702757011099444	Heat shock	GFP-HDEL HS airy mv 10_Airyscan Processing	1	1
-0.43792981064891	Heat shock	GFP-HDEL HS airy mv 10_Airyscan Processing	1	1
0.0906725181151198	Heat shock	GFP-HDEL HS airy mv 10_Airyscan Processing	1	1
-0.799523504249726	Heat shock	GFP-HDEL HS airy mv 10_Airyscan Processing	1	1
-0.298319465984398	Heat shock	GFP-HDEL HS airy mv 10_Airyscan Processing	1	1
-0.157654670480695	Heat shock	GFP-HDEL HS airy mv 10_Airyscan Processing	1	1
0.0237388091929779	Heat shock	GFP-HDEL HS airy mv 10_Airyscan Processing	1	1
-0.399554451743979	Heat shock	GFP-HDEL HS airy mv 10_Airyscan Processing	1	1
-0.989432615045018	Heat shock	GFP-HDEL HS airy mv 10_Airyscan Processing	1	1
-0.888258943740022	Heat shock	GFP-HDEL HS airy mv 10_Airyscan Processing	1	1
-0.483728539506944	Heat shock	GFP-HDEL HS airy mv 10_Airyscan Processing	1	1
-0.392765778303051	Heat shock	GFP-HDEL HS airy mv 10_Airyscan Processing	1	1
-0.594601136303454	Heat shock	GFP-HDEL HS airy mv 10_Airyscan Processing	1	1
-1.02397144185267	Heat shock	GFP-HDEL HS airy mv 10_Airyscan Processing	1	1
-0.0321158995728398	Heat shock	GFP-HDEL HS airy mv 10_Airyscan Processing	1	1
-0.463340808988992	Heat shock	GFP-HDEL HS airy mv 10_Airyscan Processing	1	1
0.022971471400999	Heat shock	GFP-HDEL HS airy mv 10_Airyscan Processing	1	1
-0.987574960790882	Heat shock	GFP-HDEL HS airy mv 10_Airyscan Processing	1	1
-1.24075218500127	Heat shock	GFP-HDEL HS airy mv 10_Airyscan Processing	1	1
-0.434262759106471	Heat shock	GFP-HDEL HS airy mv 10_Airyscan Processing	1	1
-0.516376744413241	Heat shock	GFP-HDEL HS airy mv 10_Airyscan Processing	1	1
-0.466155053160854	Heat shock	GFP-HDEL HS airy mv 10_Airyscan Processing	1	1
-0.0215012697094052	Heat shock	GFP-HDEL HS airy mv 10_Airyscan Processing	1	1
-0.673512998488816	Heat shock	GFP-HDEL HS airy mv 10_Airyscan Processing	1	1
0.00623081038209231	Heat shock	GFP-HDEL HS airy mv 10_Airyscan Processing	1	1
-1.17527309144828	Heat shock	GFP-HDEL HS airy mv 10_Airyscan Processing	1	1
-1.79642698784066	Heat shock	GFP-HDEL HS airy mv 10_Airyscan Processing	1	1
-0.795721250126472	Heat shock	GFP-HDEL HS airy mv 10_Airyscan Processing	1	1
-0.218160951959711	Heat shock	GFP-HDEL HS airy mv 10_Airyscan Processing	1	1
-1.45870387034962	Heat shock	GFP-HDEL HS airy mv 10_Airyscan Processing	1	1
0.19981083774999	Heat shock	GFP-HDEL HS airy mv 10_Airyscan Processing	1	1
-0.0282633467788326	Heat shock	GFP-HDEL HS airy mv 10_Airyscan Processing	1	1
-0.0416138303032995	Heat shock	GFP-HDEL HS airy mv 10_Airyscan Processing	1	1
-0.292954587415689	Heat shock	GFP-HDEL HS airy mv 10_Airyscan Processing	1	1
-0.553207911949262	Heat shock	GFP-HDEL HS airy mv 10_Airyscan Processing	1	1
-0.765921054864179	Heat shock	GFP-HDEL HS airy mv 10_Airyscan Processing	1	1
-0.672647791030139	Heat shock	GFP-HDEL HS airy mv 10_Airyscan Processing	1	1
-0.757411335449404	Heat shock	GFP-HDEL HS airy mv 10_Airyscan Processing	1	1
-1.10003331891063	Heat shock	GFP-HDEL HS airy mv 10_Airyscan Processing	1	1
0.00334822259378519	Heat shock	GFP-HDEL HS airy mv 10_Airyscan Processing	1	1
-0.652060671771303	Heat shock	GFP-HDEL HS airy mv 10_Airyscan Processing	1	1
-0.399929773832427	Heat shock	GFP-HDEL HS airy mv 10_Airyscan Processing	1	1
-0.439864161669381	Heat shock	GFP-HDEL HS airy mv 10_Airyscan Processing	1	1
-0.195214569730155	Heat shock	GFP-HDEL HS airy mv 10_Airyscan Processing	1	1
-0.559311731267693	Heat shock	GFP-HDEL HS airy mv 10_Airyscan Processing	1	1
0.186815706359474	Heat shock	GFP-HDEL HS airy mv 10_Airyscan Processing	1	1
0.0750272491579955	Heat shock	GFP-HDEL HS airy mv 10_Airyscan Processing	1	1
-0.956660973088841	Heat shock	GFP-HDEL HS airy mv 10_Airyscan Processing	1	1
0.00997982822568516	Heat shock	GFP-HDEL HS airy mv 10_Airyscan Processing	1	1
-1.44003067573296	Heat shock	GFP-HDEL HS airy mv 10_Airyscan Processing	1	1
-0.0607070137307962	Heat shock	GFP-HDEL HS airy mv 10_Airyscan Processing	1	1
0.349147789736991	Heat shock	GFP-HDEL HS airy mv 10_Airyscan Processing	1	1
0.334996682884387	Heat shock	GFP-HDEL HS airy mv 10_Airyscan Processing	1	1
-0.118776005427886	Heat shock	GFP-HDEL HS airy mv 10_Airyscan Processing	1	1
-0.253860153102994	Heat shock	GFP-HDEL HS airy mv 10_Airyscan Processing	1	1
-1.02719279504408	Heat shock	GFP-HDEL HS airy mv 10_Airyscan Processing	1	1
-0.637664278641537	Heat shock	GFP-HDEL HS airy mv 10_Airyscan Processing	1	1
-1.46613168234666	Heat shock	GFP-HDEL HS airy mv 10_Airyscan Processing	1	1
-0.196746617457959	Heat shock	GFP-HDEL HS airy mv 10_Airyscan Processing	1	1
-1.27518521281823	Heat shock	GFP-HDEL HS airy mv 10_Airyscan Processing	1	1
-0.285326809043297	Heat shock	GFP-HDEL HS airy mv 10_Airyscan Processing	1	1
0.150522938022915	Heat shock	GFP-HDEL HS airy mv 10_Airyscan Processing	1	1
-0.860463191494738	Heat shock	GFP-HDEL HS airy mv 10_Airyscan Processing	1	1
-0.492568085376179	Heat shock	GFP-HDEL HS airy mv 10_Airyscan Processing	1	1
-0.687184027077905	Heat shock	GFP-HDEL HS airy mv 10_Airyscan Processing	1	1
-0.325732695332139	Heat shock	GFP-HDEL HS airy mv 10_Airyscan Processing	1	1
-0.654481554436745	Heat shock	GFP-HDEL HS airy mv 10_Airyscan Processing	1	1
-0.822078359450231	Heat shock	GFP-HDEL HS airy mv 10_Airyscan Processing	1	1
-0.309908986436844	Heat shock	GFP-HDEL HS airy mv 10_Airyscan Processing	1	1
-0.641354208204391	Heat shock	GFP-HDEL HS airy mv 10_Airyscan Processing	1	1
-1.18096467427256	Heat shock	GFP-HDEL HS airy mv 10_Airyscan Processing	1	1
-0.53313719297412	Heat shock	GFP-HDEL HS airy mv 10_Airyscan Processing	1	1
-0.186339364891178	Heat shock	GFP-HDEL HS airy mv 10_Airyscan Processing	1	1
-0.902179953542171	Heat shock	GFP-HDEL HS airy mv 10_Airyscan Processing	1	1
-1.10990801331496	Heat shock	GFP-HDEL HS airy mv 10_Airyscan Processing	1	1
-0.0416362000012082	Heat shock	GFP-HDEL HS airy mv 10_Airyscan Processing	1	1
-1.42736153214683	Heat shock	GFP-HDEL HS airy mv 10_Airyscan Processing	1	1
-0.74699230978573	Heat shock	GFP-HDEL HS airy mv 10_Airyscan Processing	1	1
-0.3708568176581	Heat shock	GFP-HDEL HS airy mv 10_Airyscan Processing	1	1
-0.1013152221837	Heat shock	GFP-HDEL HS airy mv 10_Airyscan Processing	1	1
-1.2343727890784	Heat shock	GFP-HDEL HS airy mv 10_Airyscan Processing	1	1
-0.615187558361637	Heat shock	GFP-HDEL HS airy mv 10_Airyscan Processing	1	1
0.0293564454111468	Heat shock	GFP-HDEL HS airy mv 10_Airyscan Processing	1	1
-1.10893011897958	Heat shock	GFP-HDEL HS airy mv 10_Airyscan Processing	1	1
-0.0721937087648719	Heat shock	GFP-HDEL HS airy mv 10_Airyscan Processing	1	1
-0.754945357395051	Heat shock	GFP-HDEL HS airy mv 10_Airyscan Processing	1	1
-0.438310025021973	Heat shock	GFP-HDEL HS airy mv 10_Airyscan Processing	1	1
-0.364221468636436	Heat shock	GFP-HDEL HS airy mv 10_Airyscan Processing	1	1
-1.64389744009423	Heat shock	GFP-HDEL HS airy mv 10_Airyscan Processing	1	1
-0.866843035318169	Heat shock	GFP-HDEL HS airy mv 10_Airyscan Processing	1	1
-0.228371317219392	Heat shock	GFP-HDEL HS airy mv 10_Airyscan Processing	1	1
-0.98900096891825	Heat shock	GFP-HDEL HS airy mv 10_Airyscan Processing	1	1
-0.92182127455629	Heat shock	GFP-HDEL HS airy mv 10_Airyscan Processing	1	1
-0.565845404408142	Heat shock	GFP-HDEL HS airy mv 10_Airyscan Processing	1	1
0.367792021073846	Heat shock	GFP-HDEL HS airy mv 10_Airyscan Processing	1	1
-0.644242173349695	Heat shock	GFP-HDEL HS airy mv 10_Airyscan Processing	1	1
-0.24292906328311	Heat shock	GFP-HDEL HS airy mv 10_Airyscan Processing	1	1
-0.330090851848356	Heat shock	GFP-HDEL HS airy mv 10_Airyscan Processing	1	1
-0.991880474676125	Heat shock	GFP-HDEL HS airy mv 10_Airyscan Processing	1	1
0.205392108313892	Heat shock	GFP-HDEL HS airy mv 10_Airyscan Processing	1	1
-0.58618490532481	Heat shock	GFP-HDEL HS airy mv 10_Airyscan Processing	1	1
-0.970834160268875	Heat shock	GFP-HDEL HS airy mv 10_Airyscan Processing	1	1
0.0838893545032832	Heat shock	GFP-HDEL HS airy mv 10_Airyscan Processing	1	1
-0.692345819263467	Heat shock	GFP-HDEL HS airy mv 10_Airyscan Processing	1	1
[truncated: 40,728 more rows]
