# Supplementary material for: Quantitative analysis of plant ER architecture and dynamics
Source: Nat Commun. 2019 Feb 28;10:984. doi: 10.1038/s41467-019-08893-9 (PMC6395764; doi:10.1038/s41467-019-08893-9)
Supplement: Supplementary file 6 — Source Data [file 41467_2019_8893_MOESM6_ESM.zip › Fig 5 - Speed and persistency source data/cisternal_Speed_mean.csv]

cisternal_Speed_global_log	group	name	file	rep
-2.35728833827091	Heat shock	GFP-HDEL HS airy mv 10_Airyscan Processing	1	1
-2.62126559334208	Heat shock	GFP-HDEL HS airy mv 10_Airyscan Processing	1	1
-1.85406212279342	Heat shock	GFP-HDEL HS airy mv 10_Airyscan Processing	1	1
-2.21284508199982	Heat shock	GFP-HDEL HS airy mv 10_Airyscan Processing	1	1
-2.46166426035281	Heat shock	GFP-HDEL HS airy mv 10_Airyscan Processing	1	1
-3.12885462356611	Heat shock	GFP-HDEL HS airy mv 10_Airyscan Processing	1	1
-1.69092554629413	Heat shock	GFP-HDEL HS airy mv 10_Airyscan Processing	1	1
-1.62696210334614	Heat shock	GFP-HDEL HS airy mv 10_Airyscan Processing	1	1
-4.17057985240349	Heat shock	GFP-HDEL HS airy mv 10_Airyscan Processing	1	1
-1.89900861185457	Heat shock	GFP-HDEL HS airy mv 10_Airyscan Processing	1	1
-1.92152033900994	Heat shock	GFP-HDEL HS airy mv 10_Airyscan Processing	1	1
-4.26077139842036	Heat shock	GFP-HDEL HS airy mv 10_Airyscan Processing	1	1
-1.4769374794009	Heat shock	GFP-HDEL HS airy mv 10_Airyscan Processing	1	1
-1.87176746524905	Heat shock	GFP-HDEL HS airy mv 10_Airyscan Processing	1	1
-2.06357965920882	Heat shock	GFP-HDEL HS airy mv 10_Airyscan Processing	1	1
-3.16198739814945	Heat shock	GFP-HDEL HS airy mv 10_Airyscan Processing	1	1
-2.31063458575882	Heat shock	GFP-HDEL HS airy mv 10_Airyscan Processing	1	1
-3.05432897153449	Heat shock	GFP-HDEL HS airy mv 10_Airyscan Processing	1	1
-3.19570553329115	Heat shock	GFP-HDEL HS airy mv 10_Airyscan Processing	1	1
-2.78571479766168	Heat shock	GFP-HDEL HS airy mv 10_Airyscan Processing	1	1
-1.36418677625243	Heat shock	GFP-HDEL HS airy mv 10_Airyscan Processing	1	1
-2.40474322707028	Heat shock	GFP-HDEL HS airy mv 10_Airyscan Processing	1	1
-2.07015960576161	Heat shock	GFP-HDEL HS airy mv 10_Airyscan Processing	1	1
-1.89748101577845	Heat shock	GFP-HDEL HS airy mv 10_Airyscan Processing	1	1
-3.35210136046234	Heat shock	GFP-HDEL HS airy mv 10_Airyscan Processing	1	1
-2.56394821761502	Heat shock	GFP-HDEL HS airy mv 10_Airyscan Processing	1	1
-2.36536777317639	Heat shock	GFP-HDEL HS airy mv 10_Airyscan Processing	1	1
-0.979841495993973	Heat shock	GFP-HDEL HS airy mv 10_Airyscan Processing	1	1
-2.53488954485804	Heat shock	GFP-HDEL HS airy mv 10_Airyscan Processing	1	1
-2.34165942785358	Heat shock	GFP-HDEL HS airy mv 10_Airyscan Processing	1	1
-3.05146230799039	Heat shock	GFP-HDEL HS airy mv 10_Airyscan Processing	1	1
-2.0505468561238	Heat shock	GFP-HDEL HS airy mv 10_Airyscan Processing	1	1
-2.52694356962349	Heat shock	GFP-HDEL HS airy mv 10_Airyscan Processing	1	1
-1.44858778474709	Heat shock	GFP-HDEL HS airy mv 10_Airyscan Processing	1	1
-2.49967293212506	Heat shock	GFP-HDEL HS airy mv 10_Airyscan Processing	1	1
-2.4446360500863	Heat shock	GFP-HDEL HS airy mv 10_Airyscan Processing	1	1
-3.80118466747077	Heat shock	GFP-HDEL HS airy mv 10_Airyscan Processing	1	1
-2.51002030061062	Heat shock	GFP-HDEL HS airy mv 10_Airyscan Processing	1	1
-1.94809210573905	Heat shock	GFP-HDEL HS airy mv 10_Airyscan Processing	1	1
-2.8344672355497	Heat shock	GFP-HDEL HS airy mv 10_Airyscan Processing	1	1
-2.5015618625568	Heat shock	GFP-HDEL HS airy mv 10_Airyscan Processing	1	1
-1.27782309448175	Heat shock	GFP-HDEL HS airy mv 10_Airyscan Processing	1	1
-3.58949851909474	Heat shock	GFP-HDEL HS airy mv 10_Airyscan Processing	1	1
-2.80138490093343	Heat shock	GFP-HDEL HS airy mv 10_Airyscan Processing	1	1
-2.68094669937268	Heat shock	GFP-HDEL HS airy mv 10_Airyscan Processing	1	1
-3.52006027169897	Heat shock	GFP-HDEL HS airy mv 10_Airyscan Processing	1	1
-2.71008578080358	Heat shock	GFP-HDEL HS airy mv 10_Airyscan Processing	1	1
-1.77672005015053	Heat shock	GFP-HDEL HS airy mv 10_Airyscan Processing	1	1
-2.19368395913227	Heat shock	GFP-HDEL HS airy mv 10_Airyscan Processing	1	1
-1.45414200636292	Heat shock	GFP-HDEL HS airy mv 10_Airyscan Processing	1	1
-2.45810494426381	Heat shock	GFP-HDEL HS airy mv 10_Airyscan Processing	1	1
-1.695099402541	Heat shock	GFP-HDEL HS airy mv 10_Airyscan Processing	1	1
-3.36986633275257	Heat shock	GFP-HDEL HS airy mv 10_Airyscan Processing	1	1
-1.8980765603652	Heat shock	GFP-HDEL HS airy mv 10_Airyscan Processing	1	1
-1.8631764128185	Heat shock	GFP-HDEL HS airy mv 10_Airyscan Processing	1	1
-3.2274117975413	Heat shock	GFP-HDEL HS airy mv 10_Airyscan Processing	1	1
-2.71821524273893	Heat shock	GFP-HDEL HS airy mv 10_Airyscan Processing	1	1
-2.00993791731804	Heat shock	GFP-HDEL HS airy mv 10_Airyscan Processing	1	1
-1.47134932627191	Heat shock	GFP-HDEL HS airy mv 10_Airyscan Processing	1	1
-2.71060743766792	Heat shock	GFP-HDEL HS airy mv 10_Airyscan Processing	1	1
-2.2098958068478	Heat shock	GFP-HDEL HS airy mv 10_Airyscan Processing	1	1
-1.87241456367859	Heat shock	GFP-HDEL HS airy mv 10_Airyscan Processing	1	1
-2.6181576333622	Heat shock	GFP-HDEL HS airy mv 10_Airyscan Processing	1	1
-2.46834227551544	Heat shock	GFP-HDEL HS airy mv 10_Airyscan Processing	1	1
-2.72081374761414	Heat shock	GFP-HDEL HS airy mv 10_Airyscan Processing	1	1
-1.91096665763383	Heat shock	GFP-HDEL HS airy mv 10_Airyscan Processing	1	1
-3.10272575919615	Heat shock	GFP-HDEL HS airy mv 10_Airyscan Processing	1	1
-2.2127486416367	Heat shock	GFP-HDEL HS airy mv 10_Airyscan Processing	1	1
-2.47325626822503	Heat shock	GFP-HDEL HS airy mv 10_Airyscan Processing	1	1
-1.77151865798314	Heat shock	GFP-HDEL HS airy mv 10_Airyscan Processing	1	1
-2.81321226292031	Heat shock	GFP-HDEL HS airy mv 10_Airyscan Processing	1	1
-1.16871406565726	Heat shock	GFP-HDEL HS airy mv 10_Airyscan Processing	1	1
-1.90509397196531	Heat shock	GFP-HDEL HS airy mv 10_Airyscan Processing	1	1
-2.50760578030993	Heat shock	GFP-HDEL HS airy mv 10_Airyscan Processing	1	1
-3.16498256311971	Heat shock	GFP-HDEL HS airy mv 10_Airyscan Processing	1	1
-1.80806928924187	Heat shock	GFP-HDEL HS airy mv 10_Airyscan Processing	1	1
-2.0932053806437	Heat shock	GFP-HDEL HS airy mv 10_Airyscan Processing	1	1
-3.12665436337282	Heat shock	GFP-HDEL HS airy mv 10_Airyscan Processing	1	1
-1.36485851721874	Heat shock	GFP-HDEL HS airy mv 10_Airyscan Processing	1	1
-2.91838971295845	Heat shock	GFP-HDEL HS airy mv 10_Airyscan Processing	1	1
-1.76180856729508	Heat shock	GFP-HDEL HS airy mv 10_Airyscan Processing	1	1
-2.74020624745037	Heat shock	GFP-HDEL HS airy mv 10_Airyscan Processing	1	1
-4.57732945693443	Heat shock	GFP-HDEL HS airy mv 10_Airyscan Processing	1	1
-1.76579180481877	Heat shock	GFP-HDEL HS airy mv 10_Airyscan Processing	1	1
-1.83322505079232	Heat shock	GFP-HDEL HS airy mv 10_Airyscan Processing	1	1
-2.36703595940915	Heat shock	GFP-HDEL HS airy mv 10_Airyscan Processing	1	1
-4.37375043557523	Heat shock	GFP-HDEL HS airy mv 10_Airyscan Processing	1	1
-0.981974476655468	Heat shock	GFP-HDEL HS airy mv 10_Airyscan Processing	1	1
-3.50590260750481	Heat shock	GFP-HDEL HS airy mv 10_Airyscan Processing	1	1
-2.4675402491341	Heat shock	GFP-HDEL HS airy mv 10_Airyscan Processing	1	1
-1.90924783313833	Heat shock	GFP-HDEL HS airy mv 10_Airyscan Processing	1	1
-2.01307827343059	Heat shock	GFP-HDEL HS airy mv 10_Airyscan Processing	1	1
-1.78333320729446	Heat shock	GFP-HDEL HS airy mv 10_Airyscan Processing	1	1
-2.85953850243546	Heat shock	GFP-HDEL HS airy mv 10_Airyscan Processing	1	1
-1.36183416968589	Heat shock	GFP-HDEL HS airy mv 10_Airyscan Processing	1	1
-2.26435498887676	Heat shock	GFP-HDEL HS airy mv 10_Airyscan Processing	1	1
-2.69116077215901	Heat shock	GFP-HDEL HS airy mv 10_Airyscan Processing	1	1
-2.17213271659635	Heat shock	GFP-HDEL HS airy mv 10_Airyscan Processing	1	1
-2.11261376564227	Heat shock	GFP-HDEL HS airy mv 10_Airyscan Processing	1	1
-2.6968186771535	Heat shock	GFP-HDEL HS airy mv 10_Airyscan Processing	1	1
-3.00978533037008	Heat shock	GFP-HDEL HS airy mv 10_Airyscan Processing	1	1
-1.82509085746194	Heat shock	GFP-HDEL HS airy mv 10_Airyscan Processing	1	1
-2.29720616968537	Heat shock	GFP-HDEL HS airy mv 10_Airyscan Processing	1	1
-3.4827359001416	Heat shock	GFP-HDEL HS airy mv 10_Airyscan Processing	1	1
-1.56458780585204	Heat shock	GFP-HDEL HS airy mv 10_Airyscan Processing	1	1
-2.63090368006342	Heat shock	GFP-HDEL HS airy mv 10_Airyscan Processing	1	1
-3.5238957201088	Heat shock	GFP-HDEL HS airy mv 10_Airyscan Processing	1	1
-1.94165515770151	Heat shock	GFP-HDEL HS airy mv 10_Airyscan Processing	1	1
-2.27702837715606	Heat shock	GFP-HDEL HS airy mv 10_Airyscan Processing	1	1
-2.36332559574783	Heat shock	GFP-HDEL HS airy mv 10_Airyscan Processing	1	1
-3.49577596978878	Heat shock	GFP-HDEL HS airy mv 10_Airyscan Processing	1	1
-2.9671937796699	Heat shock	GFP-HDEL HS airy mv 10_Airyscan Processing	1	1
-2.18755549956475	Heat shock	GFP-HDEL HS airy mv 10_Airyscan Processing	1	1
-3.0949673031645	Heat shock	GFP-HDEL HS airy mv 10_Airyscan Processing	1	1
-1.80283413503108	Heat shock	GFP-HDEL HS airy mv 10_Airyscan Processing	1	1
-2.33012828315432	Heat shock	GFP-HDEL HS airy mv 10_Airyscan Processing	1	1
-3.00247649113362	Heat shock	GFP-HDEL HS airy mv 10_Airyscan Processing	1	1
-2.55613415267587	Heat shock	GFP-HDEL HS airy mv 10_Airyscan Processing	1	1
-2.66850527634245	Heat shock	GFP-HDEL HS airy mv 10_Airyscan Processing	1	1
-2.25371776081706	Heat shock	GFP-HDEL HS airy mv 10_Airyscan Processing	1	1
-4.02838409547699	Heat shock	GFP-HDEL HS airy mv 10_Airyscan Processing	1	1
-2.86642657750855	Heat shock	GFP-HDEL HS airy mv 10_Airyscan Processing	1	1
-3.46484247077595	Heat shock	GFP-HDEL HS airy mv 10_Airyscan Processing	1	1
-2.43627608553287	Heat shock	GFP-HDEL HS airy mv 10_Airyscan Processing	1	1
-1.82486487393005	Heat shock	GFP-HDEL HS airy mv 10_Airyscan Processing	1	1
-2.54700597898498	Heat shock	GFP-HDEL HS airy mv 10_Airyscan Processing	1	1
-1.7852275564203	Heat shock	GFP-HDEL HS airy mv 10_Airyscan Processing	1	1
-1.95112479321049	Heat shock	GFP-HDEL HS airy mv 10_Airyscan Processing	1	1
-1.97464547438604	Heat shock	GFP-HDEL HS airy mv 10_Airyscan Processing	1	1
-3.0760646868606	Heat shock	GFP-HDEL HS airy mv 10_Airyscan Processing	1	1
-2.95679592014078	Heat shock	GFP-HDEL HS airy mv 10_Airyscan Processing	1	1
-2.07373319682308	Heat shock	GFP-HDEL HS airy mv 10_Airyscan Processing	1	1
-1.52345992208274	Heat shock	GFP-HDEL HS airy mv 10_Airyscan Processing	1	1
-1.68448355208004	Heat shock	GFP-HDEL HS airy mv 10_Airyscan Processing	1	1
-2.76005843107723	Heat shock	GFP-HDEL HS airy mv 10_Airyscan Processing	1	1
-2.73743515245294	Heat shock	GFP-HDEL HS airy mv 10_Airyscan Processing	1	1
-2.28971261943529	Heat shock	GFP-HDEL HS airy mv 10_Airyscan Processing	1	1
-2.66616517459842	Heat shock	GFP-HDEL HS airy mv 10_Airyscan Processing	1	1
-5.04940280359979	Heat shock	GFP-HDEL HS airy mv 10_Airyscan Processing	1	1
-1.54707970994025	Heat shock	GFP-HDEL HS airy mv 10_Airyscan Processing	1	1
-3.64351556831701	Heat shock	GFP-HDEL HS airy mv 10_Airyscan Processing	1	1
-2.46577329802587	Heat shock	GFP-HDEL HS airy mv 10_Airyscan Processing	1	1
-2.89374198627882	Heat shock	GFP-HDEL HS airy mv 10_Airyscan Processing	1	1
-1.98222851243717	Heat shock	GFP-HDEL HS airy mv 10_Airyscan Processing	1	1
-1.93790642586756	Heat shock	GFP-HDEL HS airy mv 10_Airyscan Processing	1	1
-1.64563031664412	Heat shock	GFP-HDEL HS airy mv 10_Airyscan Processing	1	1
-3.47328590218096	Heat shock	GFP-HDEL HS airy mv 10_Airyscan Processing	1	1
-2.97533357705938	Heat shock	GFP-HDEL HS airy mv 10_Airyscan Processing	1	1
-2.86705154005685	Heat shock	GFP-HDEL HS airy mv 10_Airyscan Processing	1	1
-3.10095980684639	Heat shock	GFP-HDEL HS airy mv 10_Airyscan Processing	1	1
-2.60255068217301	Heat shock	GFP-HDEL HS airy mv 10_Airyscan Processing	1	1
-2.50165450263874	Heat shock	GFP-HDEL HS airy mv 10_Airyscan Processing	1	1
-3.4896249906916	Heat shock	GFP-HDEL HS airy mv 10_Airyscan Processing	1	1
-2.50123473627283	Heat shock	GFP-HDEL HS airy mv 10_Airyscan Processing	1	1
-2.07956612314737	Heat shock	GFP-HDEL HS airy mv 10_Airyscan Processing	1	1
-2.42201650623741	Heat shock	GFP-HDEL HS airy mv 10_Airyscan Processing	1	1
-2.09503356883098	Heat shock	GFP-HDEL HS airy mv 10_Airyscan Processing	1	1
-2.6395936768081	Heat shock	GFP-HDEL HS airy mv 10_Airyscan Processing	1	1
-1.37983386605926	Heat shock	GFP-HDEL HS airy mv 10_Airyscan Processing	1	1
-2.72533372096809	Heat shock	GFP-HDEL HS airy mv 10_Airyscan Processing	1	1
-1.91274656152721	Heat shock	GFP-HDEL HS airy mv 10_Airyscan Processing	1	1
-3.50386072484742	Heat shock	GFP-HDEL HS airy mv 10_Airyscan Processing	1	1
-3.28071339636333	Heat shock	GFP-HDEL HS airy mv 10_Airyscan Processing	1	1
-1.89667509545418	Heat shock	GFP-HDEL HS airy mv 10_Airyscan Processing	1	1
-3.18771451444639	Heat shock	GFP-HDEL HS airy mv 10_Airyscan Processing	1	1
-1.70408115989828	Heat shock	GFP-HDEL HS airy mv 10_Airyscan Processing	1	1
-1.85644219631945	Heat shock	GFP-HDEL HS airy mv 10_Airyscan Processing	1	1
-4.54967848058272	Heat shock	GFP-HDEL HS airy mv 10_Airyscan Processing	1	1
-0.996156507637179	Heat shock	GFP-HDEL HS airy mv 10_Airyscan Processing	1	1
-3.04437136626195	Heat shock	GFP-HDEL HS airy mv 10_Airyscan Processing	1	1
-0.316692780606962	Heat shock	GFP-HDEL HS airy mv 10_Airyscan Processing	1	1
-3.17901511911175	Heat shock	GFP-HDEL HS airy mv 10_Airyscan Processing	1	1
-1.86373495804894	Heat shock	GFP-HDEL HS airy mv 10_Airyscan Processing	1	1
-3.12752924548161	Heat shock	GFP-HDEL HS airy mv 10_Airyscan Processing	1	1
-2.92879867589005	Heat shock	GFP-HDEL HS airy mv 10_Airyscan Processing	1	1
-3.41322509650658	Heat shock	GFP-HDEL HS airy mv 10_Airyscan Processing	1	1
-1.83743603474084	Heat shock	GFP-HDEL HS airy mv 10_Airyscan Processing	1	1
-4.01341666126807	Heat shock	GFP-HDEL HS airy mv 10_Airyscan Processing	1	1
-1.72057641723847	Heat shock	GFP-HDEL HS airy mv 10_Airyscan Processing	1	1
-3.32354982062391	Heat shock	GFP-HDEL HS airy mv 10_Airyscan Processing	1	1
-2.63510380062629	Heat shock	GFP-HDEL HS airy mv 10_Airyscan Processing	1	1
-2.61661032794322	Heat shock	GFP-HDEL HS airy mv 10_Airyscan Processing	1	1
-1.28613544592955	Heat shock	GFP-HDEL HS airy mv 10_Airyscan Processing	1	1
-1.98486322787129	Heat shock	GFP-HDEL HS airy mv 10_Airyscan Processing	1	1
-1.78530057313059	Heat shock	GFP-HDEL HS airy mv 10_Airyscan Processing	1	1
-1.57810007602838	Heat shock	GFP-HDEL HS airy mv 10_Airyscan Processing	1	1
-3.459404991268	Heat shock	GFP-HDEL HS airy mv 10_Airyscan Processing	1	1
-2.08120363564867	Heat shock	GFP-HDEL HS airy mv 10_Airyscan Processing	1	1
-1.68879484061617	Heat shock	GFP-HDEL HS airy mv 10_Airyscan Processing	1	1
-2.43784047695242	Heat shock	GFP-HDEL HS airy mv 10_Airyscan Processing	1	1
-1.79723736021956	Heat shock	GFP-HDEL HS airy mv 10_Airyscan Processing	1	1
-2.27763971015524	Heat shock	GFP-HDEL HS airy mv 10_Airyscan Processing	1	1
-3.06818325986809	Heat shock	GFP-HDEL HS airy mv 10_Airyscan Processing	1	1
-2.50802347223061	Heat shock	GFP-HDEL HS airy mv 10_Airyscan Processing	1	1
-1.43482864548701	Heat shock	GFP-HDEL HS airy mv 10_Airyscan Processing	1	1
-2.81805128067511	Heat shock	GFP-HDEL HS airy mv 10_Airyscan Processing	1	1
-5.03018501780551	Heat shock	GFP-HDEL HS airy mv 10_Airyscan Processing	1	1
-1.90357355600208	Heat shock	GFP-HDEL HS airy mv 10_Airyscan Processing	1	1
-1.86094716683014	Heat shock	GFP-HDEL HS airy mv 10_Airyscan Processing	1	1
-1.46815434108448	Heat shock	GFP-HDEL HS airy mv 10_Airyscan Processing	1	1
-1.87912380050742	Heat shock	GFP-HDEL HS airy mv 10_Airyscan Processing	1	1
-1.6840465880656	Heat shock	GFP-HDEL HS airy mv 10_Airyscan Processing	1	1
-2.32078744695751	Heat shock	GFP-HDEL HS airy mv 10_Airyscan Processing	1	1
-2.26170869283405	Heat shock	GFP-HDEL HS airy mv 10_Airyscan Processing	1	1
-2.6062913893127	Heat shock	GFP-HDEL HS airy mv 10_Airyscan Processing	1	1
-2.3790728958386	Heat shock	GFP-HDEL HS airy mv 10_Airyscan Processing	1	1
-2.70497971508317	Heat shock	GFP-HDEL HS airy mv 10_Airyscan Processing	1	1
-2.56321774820761	Heat shock	GFP-HDEL HS airy mv 10_Airyscan Processing	1	1
-5.08322360843048	Heat shock	GFP-HDEL HS airy mv 10_Airyscan Processing	1	1
-1.77726915614482	Heat shock	GFP-HDEL HS airy mv 10_Airyscan Processing	1	1
-3.37449303795276	Heat shock	GFP-HDEL HS airy mv 10_Airyscan Processing	1	1
-1.89030132729054	Heat shock	GFP-HDEL HS airy mv 10_Airyscan Processing	1	1
-1.72172895449734	Heat shock	GFP-HDEL HS airy mv 10_Airyscan Processing	1	1
-2.23272919094323	Heat shock	GFP-HDEL HS airy mv 10_Airyscan Processing	1	1
-2.60508198315837	Heat shock	GFP-HDEL HS airy mv 10_Airyscan Processing	1	1
-2.28067298263721	Heat shock	GFP-HDEL HS airy mv 10_Airyscan Processing	1	1
-1.83334210706576	Heat shock	GFP-HDEL HS airy mv 10_Airyscan Processing	1	1
-4.25087544472068	Heat shock	GFP-HDEL HS airy mv 10_Airyscan Processing	1	1
-1.75540388761992	Heat shock	GFP-HDEL HS airy mv 10_Airyscan Processing	1	1
-3.23148917383952	Heat shock	GFP-HDEL HS airy mv 10_Airyscan Processing	1	1
-2.25575204821993	Heat shock	GFP-HDEL HS airy mv 10_Airyscan Processing	1	1
-1.85508746160204	Heat shock	GFP-HDEL HS airy mv 10_Airyscan Processing	1	1
-2.07583303846025	Heat shock	GFP-HDEL HS airy mv 10_Airyscan Processing	1	1
-4.27718552209719	Heat shock	GFP-HDEL HS airy mv 10_Airyscan Processing	1	1
-1.90234570362695	Heat shock	GFP-HDEL HS airy mv 10_Airyscan Processing	1	1
-2.39636219520375	Heat shock	GFP-HDEL HS airy mv 10_Airyscan Processing	1	1
-2.40951829795957	Heat shock	GFP-HDEL HS airy mv 10_Airyscan Processing	1	1
-4.36333777743903	Heat shock	GFP-HDEL HS airy mv 10_Airyscan Processing	1	1
-2.09180509430675	Heat shock	GFP-HDEL HS airy mv 10_Airyscan Processing	1	1
-0.465693359370934	Heat shock	GFP-HDEL HS airy mv 10_Airyscan Processing	1	1
-2.31347115151261	Heat shock	GFP-HDEL HS airy mv 10_Airyscan Processing	1	1
-2.30525624833086	Heat shock	GFP-HDEL HS airy mv 10_Airyscan Processing	1	1
-1.54023379459782	Heat shock	GFP-HDEL HS airy mv 10_Airyscan Processing	1	1
-2.05829966075115	Heat shock	GFP-HDEL HS airy mv 10_Airyscan Processing	1	1
-2.30253538395582	Heat shock	GFP-HDEL HS airy mv 10_Airyscan Processing	1	1
-2.39024998289509	Heat shock	GFP-HDEL HS airy mv 10_Airyscan Processing	1	1
-2.44547680580558	Heat shock	GFP-HDEL HS airy mv 10_Airyscan Processing	1	1
-2.02357967362858	Heat shock	GFP-HDEL HS airy mv 10_Airyscan Processing	1	1
-1.4046111857624	Heat shock	GFP-HDEL HS airy mv 10_Airyscan Processing	1	1
-2.00124575159218	Heat shock	GFP-HDEL HS airy mv 10_Airyscan Processing	1	1
-1.81332377252479	Heat shock	GFP-HDEL HS airy mv 10_Airyscan Processing	1	1
-2.67185492739768	Heat shock	GFP-HDEL HS airy mv 10_Airyscan Processing	1	1
-1.94248393020145	Heat shock	GFP-HDEL HS airy mv 10_Airyscan Processing	1	1
-2.22961902163009	Heat shock	GFP-HDEL HS airy mv 10_Airyscan Processing	1	1
-3.35771234359413	Heat shock	GFP-HDEL HS airy mv 10_Airyscan Processing	1	1
-2.79973237941447	Heat shock	GFP-HDEL HS airy mv 10_Airyscan Processing	1	1
-0.891753693692631	Heat shock	GFP-HDEL HS airy mv 10_Airyscan Processing	1	1
-3.1493960994825	Heat shock	GFP-HDEL HS airy mv 10_Airyscan Processing	1	1
-1.83850628922458	Heat shock	GFP-HDEL HS airy mv 10_Airyscan Processing	1	1
-2.9174434015634	Heat shock	GFP-HDEL HS airy mv 10_Airyscan Processing	1	1
-2.21097534824544	Heat shock	GFP-HDEL HS airy mv 10_Airyscan Processing	1	1
-1.23953143012413	Heat shock	GFP-HDEL HS airy mv 10_Airyscan Processing	1	1
-2.04311323309067	Heat shock	GFP-HDEL HS airy mv 10_Airyscan Processing	1	1
-2.79606553149785	Heat shock	GFP-HDEL HS airy mv 10_Airyscan Processing	1	1
-2.82593880914198	Heat shock	GFP-HDEL HS airy mv 10_Airyscan Processing	1	1
-2.64962741996334	Heat shock	GFP-HDEL HS airy mv 10_Airyscan Processing	1	1
-3.06218235337486	Heat shock	GFP-HDEL HS airy mv 10_Airyscan Processing	1	1
-2.62843793388264	Heat shock	GFP-HDEL HS airy mv 10_Airyscan Processing	1	1
-2.8187145053245	Heat shock	GFP-HDEL HS airy mv 10_Airyscan Processing	1	1
-4.00445260738674	Heat shock	GFP-HDEL HS airy mv 10_Airyscan Processing	1	1
-2.94865774170456	Heat shock	GFP-HDEL HS airy mv 10_Airyscan Processing	1	1
-2.2472367270202	Heat shock	GFP-HDEL HS airy mv 10_Airyscan Processing	1	1
-2.84913408116038	Heat shock	GFP-HDEL HS airy mv 10_Airyscan Processing	1	1
-2.80638967866695	Heat shock	GFP-HDEL HS airy mv 10_Airyscan Processing	1	1
-2.15872039471744	Heat shock	GFP-HDEL HS airy mv 10_Airyscan Processing	1	1
-2.56659250172316	Heat shock	GFP-HDEL HS airy mv 10_Airyscan Processing	1	1
-2.49027442170381	Heat shock	GFP-HDEL HS airy mv 10_Airyscan Processing	1	1
-2.14332802578563	Heat shock	GFP-HDEL HS airy mv 10_Airyscan Processing	1	1
-2.02466429849095	Heat shock	GFP-HDEL HS airy mv 10_Airyscan Processing	1	1
-2.4936123206716	Heat shock	GFP-HDEL HS airy mv 10_Airyscan Processing	1	1
-3.11884248620372	Heat shock	GFP-HDEL HS airy mv 10_Airyscan Processing	1	1
-1.9285756302381	Heat shock	GFP-HDEL HS airy mv 10_Airyscan Processing	1	1
-4.01492912878674	Heat shock	GFP-HDEL HS airy mv 10_Airyscan Processing	1	1
-1.90569687458045	Heat shock	GFP-HDEL HS airy mv 10_Airyscan Processing	1	1
-1.78118735784239	Heat shock	GFP-HDEL HS airy mv 10_Airyscan Processing	1	1
-3.9739087276195	Heat shock	GFP-HDEL HS airy mv 10_Airyscan Processing	1	1
-3.05710143797768	Heat shock	GFP-HDEL HS airy mv 10_Airyscan Processing	1	1
-2.38871885710658	Heat shock	GFP-HDEL HS airy mv 10_Airyscan Processing	1	1
-3.53190354513644	Heat shock	GFP-HDEL HS airy mv 10_Airyscan Processing	1	1
-0.248196266865346	Heat shock	GFP-HDEL HS airy mv 10_Airyscan Processing	1	1
-1.87829022318231	Heat shock	GFP-HDEL HS airy mv 10_Airyscan Processing	1	1
-2.76914367351731	Heat shock	GFP-HDEL HS airy mv 10_Airyscan Processing	1	1
-0.376773146662751	Heat shock	GFP-HDEL HS airy mv 10_Airyscan Processing	1	1
-3.03252811864711	Heat shock	GFP-HDEL HS airy mv 10_Airyscan Processing	1	1
-2.92304149127648	Heat shock	GFP-HDEL HS airy mv 10_Airyscan Processing	1	1
-3.22915206089642	Heat shock	GFP-HDEL HS airy mv 10_Airyscan Processing	1	1
-2.49839571787226	Heat shock	GFP-HDEL HS airy mv 10_Airyscan Processing	1	1
-2.75900464246528	Heat shock	GFP-HDEL HS airy mv 10_Airyscan Processing	1	1
-2.65664701855143	Heat shock	GFP-HDEL HS airy mv 10_Airyscan Processing	1	1
-2.04663121506925	Heat shock	GFP-HDEL HS airy mv 10_Airyscan Processing	1	1
-0.905281395571318	Heat shock	GFP-HDEL HS airy mv 10_Airyscan Processing	1	1
-2.17962190639904	Heat shock	GFP-HDEL HS airy mv 10_Airyscan Processing	1	1
-1.91447111221422	Heat shock	GFP-HDEL HS airy mv 10_Airyscan Processing	1	1
-2.73808966154587	Heat shock	GFP-HDEL HS airy mv 10_Airyscan Processing	1	1
-2.58962916221335	Heat shock	GFP-HDEL HS airy mv 10_Airyscan Processing	1	1
-1.62943569990944	Heat shock	GFP-HDEL HS airy mv 10_Airyscan Processing	1	1
-2.72756076433543	Heat shock	GFP-HDEL HS airy mv 10_Airyscan Processing	1	1
-2.44284580846873	Heat shock	GFP-HDEL HS airy mv 10_Airyscan Processing	1	1
-1.93243231262853	Heat shock	GFP-HDEL HS airy mv 10_Airyscan Processing	1	1
-2.14738002661982	Heat shock	GFP-HDEL HS airy mv 10_Airyscan Processing	1	1
-2.00486351006844	Heat shock	GFP-HDEL HS airy mv 10_Airyscan Processing	1	1
-2.3275061869745	Heat shock	GFP-HDEL HS airy mv 10_Airyscan Processing	1	1
-2.35909744169958	Heat shock	GFP-HDEL HS airy mv 10_Airyscan Processing	1	1
-4.08350100541666	Heat shock	GFP-HDEL HS airy mv 10_Airyscan Processing	1	1
-1.77971714901454	Heat shock	GFP-HDEL HS airy mv 10_Airyscan Processing	1	1
-2.42757748818605	Heat shock	GFP-HDEL HS airy mv 10_Airyscan Processing	1	1
-1.75910391199655	Heat shock	GFP-HDEL HS airy mv 10_Airyscan Processing	1	1
-2.48630207360363	Heat shock	GFP-HDEL HS airy mv 10_Airyscan Processing	1	1
-3.05883225850046	Heat shock	GFP-HDEL HS airy mv 10_Airyscan Processing	1	1
-3.06006069052394	Heat shock	GFP-HDEL HS airy mv 10_Airyscan Processing	1	1
-1.19405757748709	Heat shock	GFP-HDEL HS airy mv 10_Airyscan Processing	1	1
-2.49034516619886	Heat shock	GFP-HDEL HS airy mv 10_Airyscan Processing	1	1
-1.80091898249595	Heat shock	GFP-HDEL HS airy mv 10_Airyscan Processing	1	1
-1.94644033878588	Heat shock	GFP-HDEL HS airy mv 10_Airyscan Processing	1	1
-2.19746096749303	Heat shock	GFP-HDEL HS airy mv 10_Airyscan Processing	1	1
-2.3775382974633	Heat shock	GFP-HDEL HS airy mv 10_Airyscan Processing	1	1
-1.62927692604766	Heat shock	GFP-HDEL HS airy mv 10_Airyscan Processing	1	1
-2.72612441140622	Heat shock	GFP-HDEL HS airy mv 10_Airyscan Processing	1	1
-1.97205774417119	Heat shock	GFP-HDEL HS airy mv 10_Airyscan Processing	1	1
-2.84626141847448	Heat shock	GFP-HDEL HS airy mv 10_Airyscan Processing	1	1
-0.835449173459652	Heat shock	GFP-HDEL HS airy mv 10_Airyscan Processing	1	1
-3.05021260059257	Heat shock	GFP-HDEL HS airy mv 10_Airyscan Processing	1	1
-1.70446936761271	Heat shock	GFP-HDEL HS airy mv 10_Airyscan Processing	1	1
-3.39393541731081	Heat shock	GFP-HDEL HS airy mv 10_Airyscan Processing	1	1
-2.02692066855594	Heat shock	GFP-HDEL HS airy mv 10_Airyscan Processing	1	1
-3.26436448060693	Heat shock	GFP-HDEL HS airy mv 10_Airyscan Processing	1	1
-3.03115631820005	Heat shock	GFP-HDEL HS airy mv 10_Airyscan Processing	1	1
-2.08618776952915	Heat shock	GFP-HDEL HS airy mv 10_Airyscan Processing	1	1
-2.5691414691886	Heat shock	GFP-HDEL HS airy mv 10_Airyscan Processing	1	1
-0.906676436464127	Heat shock	GFP-HDEL HS airy mv 10_Airyscan Processing	1	1
-1.40782778659769	Heat shock	GFP-HDEL HS airy mv 10_Airyscan Processing	1	1
-1.33920288400101	Heat shock	GFP-HDEL HS airy mv 10_Airyscan Processing	1	1
-1.96181884212557	Heat shock	GFP-HDEL HS airy mv 10_Airyscan Processing	1	1
-2.67204626568128	Heat shock	GFP-HDEL HS airy mv 10_Airyscan Processing	1	1
-2.6578322439722	Heat shock	GFP-HDEL HS airy mv 10_Airyscan Processing	1	1
-2.82553997275833	Heat shock	GFP-HDEL HS airy mv 10_Airyscan Processing	1	1
-2.08963065400019	Heat shock	GFP-HDEL HS airy mv 10_Airyscan Processing	1	1
-3.38531007484985	Heat shock	GFP-HDEL HS airy mv 10_Airyscan Processing	1	1
-2.5913081657779	Heat shock	GFP-HDEL HS airy mv 10_Airyscan Processing	1	1
-2.38220024489924	Heat shock	GFP-HDEL HS airy mv 10_Airyscan Processing	1	1
-2.68445012184858	Heat shock	GFP-HDEL HS airy mv 10_Airyscan Processing	1	1
-2.02361619966438	Heat shock	GFP-HDEL HS airy mv 10_Airyscan Processing	1	1
-2.84769286307091	Heat shock	GFP-HDEL HS airy mv 10_Airyscan Processing	1	1
-2.40688905544616	Heat shock	GFP-HDEL HS airy mv 10_Airyscan Processing	1	1
-4.00052537787334	Heat shock	GFP-HDEL HS airy mv 10_Airyscan Processing	1	1
-3.78846414698271	Heat shock	GFP-HDEL HS airy mv 10_Airyscan Processing	1	1
-3.17931639777612	Heat shock	GFP-HDEL HS airy mv 10_Airyscan Processing	1	1
-2.41611855314172	Heat shock	GFP-HDEL HS airy mv 10_Airyscan Processing	1	1
-3.03631198964386	Heat shock	GFP-HDEL HS airy mv 10_Airyscan Processing	1	1
-2.37507925639344	Heat shock	GFP-HDEL HS airy mv 10_Airyscan Processing	1	1
-1.11136234251188	Heat shock	GFP-HDEL HS airy mv 10_Airyscan Processing	1	1
-2.58234465005458	Heat shock	GFP-HDEL HS airy mv 10_Airyscan Processing	1	1
-1.92965734437105	Heat shock	GFP-HDEL HS airy mv 10_Airyscan Processing	1	1
-2.47028671944778	Heat shock	GFP-HDEL HS airy mv 10_Airyscan Processing	1	1
-2.54300519016411	Heat shock	GFP-HDEL HS airy mv 10_Airyscan Processing	1	1
-1.98845496608265	Heat shock	GFP-HDEL HS airy mv 10_Airyscan Processing	1	1
-2.17122409282815	Heat shock	GFP-HDEL HS airy mv 10_Airyscan Processing	1	1
-1.70967716378663	Heat shock	GFP-HDEL HS airy mv 10_Airyscan Processing	1	1
-2.13918739983819	Heat shock	GFP-HDEL HS airy mv 10_Airyscan Processing	1	1
-2.74033574678788	Heat shock	GFP-HDEL HS airy mv 10_Airyscan Processing	1	1
-1.95057687421185	Heat shock	GFP-HDEL HS airy mv 10_Airyscan Processing	1	1
-3.21675691340331	Heat shock	GFP-HDEL HS airy mv 10_Airyscan Processing	1	1
-1.94566584455999	Heat shock	GFP-HDEL HS airy mv 10_Airyscan Processing	1	1
-2.9978818992774	Heat shock	GFP-HDEL HS airy mv 10_Airyscan Processing	1	1
-0.907990296583166	Heat shock	GFP-HDEL HS airy mv 10_Airyscan Processing	1	1
-2.5327208381454	Heat shock	GFP-HDEL HS airy mv 10_Airyscan Processing	1	1
-3.37092357820024	Heat shock	GFP-HDEL HS airy mv 10_Airyscan Processing	1	1
-1.56092079184064	Heat shock	GFP-HDEL HS airy mv 10_Airyscan Processing	1	1
-2.70421947796307	Heat shock	GFP-HDEL HS airy mv 10_Airyscan Processing	1	1
-3.17616926925373	Heat shock	GFP-HDEL HS airy mv 10_Airyscan Processing	1	1
-2.81699542200521	Heat shock	GFP-HDEL HS airy mv 10_Airyscan Processing	1	1
-2.11833918786136	Heat shock	GFP-HDEL HS airy mv 10_Airyscan Processing	1	1
-1.89658285289909	Heat shock	GFP-HDEL HS airy mv 10_Airyscan Processing	1	1
-1.69978980220877	Heat shock	GFP-HDEL HS airy mv 10_Airyscan Processing	1	1
-3.83970378267796	Heat shock	GFP-HDEL HS airy mv 10_Airyscan Processing	1	1
-1.48107232964942	Heat shock	GFP-HDEL HS airy mv 10_Airyscan Processing	1	1
-3.16256296599732	Heat shock	GFP-HDEL HS airy mv 10_Airyscan Processing	1	1
-2.6011171959195	Heat shock	GFP-HDEL HS airy mv 10_Airyscan Processing	1	1
-1.65831450707346	Heat shock	GFP-HDEL HS airy mv 10_Airyscan Processing	1	1
-0.280540059706883	Heat shock	GFP-HDEL HS airy mv 10_Airyscan Processing	1	1
-2.26045948897017	Heat shock	GFP-HDEL HS airy mv 10_Airyscan Processing	1	1
-1.8615823135829	Heat shock	GFP-HDEL HS airy mv 10_Airyscan Processing	1	1
-1.58773421911563	Heat shock	GFP-HDEL HS airy mv 10_Airyscan Processing	1	1
-1.71436287261132	Heat shock	GFP-HDEL HS airy mv 10_Airyscan Processing	1	1
-2.76397077319948	Heat shock	GFP-HDEL HS airy mv 10_Airyscan Processing	1	1
-2.78119645297772	Heat shock	GFP-HDEL HS airy mv 10_Airyscan Processing	1	1
-2.7060859084681	Heat shock	GFP-HDEL HS airy mv 10_Airyscan Processing	1	1
-3.49467993624089	Heat shock	GFP-HDEL HS airy mv 10_Airyscan Processing	1	1
-3.13597498706183	Heat shock	GFP-HDEL HS airy mv 10_Airyscan Processing	1	1
-1.76154742715053	Heat shock	GFP-HDEL HS airy mv 10_Airyscan Processing	1	1
-1.62839170526751	Heat shock	GFP-HDEL HS airy mv 10_Airyscan Processing	1	1
-3.22848299243756	Heat shock	GFP-HDEL HS airy mv 10_Airyscan Processing	1	1
-2.71209010556841	Heat shock	GFP-HDEL HS airy mv 10_Airyscan Processing	1	1
-2.65979938726003	Heat shock	GFP-HDEL HS airy mv 10_Airyscan Processing	1	1
-2.58937424953446	Heat shock	GFP-HDEL HS airy mv 10_Airyscan Processing	1	1
-1.73846188943971	Heat shock	GFP-HDEL HS airy mv 10_Airyscan Processing	1	1
-4.29413222363987	Heat shock	GFP-HDEL HS airy mv 10_Airyscan Processing	1	1
-2.3556132226423	Heat shock	GFP-HDEL HS airy mv 10_Airyscan Processing	1	1
-1.98525579061844	Heat shock	GFP-HDEL HS airy mv 10_Airyscan Processing	1	1
-2.36250927404945	Heat shock	GFP-HDEL HS airy mv 10_Airyscan Processing	1	1
-3.04103369408279	Heat shock	GFP-HDEL HS airy mv 10_Airyscan Processing	1	1
-2.35833143417432	Heat shock	GFP-HDEL HS airy mv 10_Airyscan Processing	1	1
-2.56389790335407	Heat shock	GFP-HDEL HS airy mv 10_Airyscan Processing	1	1
-3.81202345829813	Heat shock	GFP-HDEL HS airy mv 10_Airyscan Processing	1	1
-2.06533721331942	Heat shock	GFP-HDEL HS airy mv 10_Airyscan Processing	1	1
-0.947607247636393	Heat shock	GFP-HDEL HS airy mv 10_Airyscan Processing	1	1
-2.82507162955184	Heat shock	GFP-HDEL HS airy mv 10_Airyscan Processing	1	1
-1.91115926464792	Heat shock	GFP-HDEL HS airy mv 10_Airyscan Processing	1	1
-1.87557341672134	Heat shock	GFP-HDEL HS airy mv 10_Airyscan Processing	1	1
-2.89926427215219	Heat shock	GFP-HDEL HS airy mv 10_Airyscan Processing	1	1
-1.6475194372055	Heat shock	GFP-HDEL HS airy mv 10_Airyscan Processing	1	1
-2.68875187559803	Heat shock	GFP-HDEL HS airy mv 10_Airyscan Processing	1	1
-1.43322510303398	Heat shock	GFP-HDEL HS airy mv 10_Airyscan Processing	1	1
-2.26787185936085	Heat shock	GFP-HDEL HS airy mv 10_Airyscan Processing	1	1
-2.07733233268932	Heat shock	GFP-HDEL HS airy mv 10_Airyscan Processing	1	1
-1.51854150260668	Heat shock	GFP-HDEL HS airy mv 10_Airyscan Processing	1	1
-2.42292928679421	Heat shock	GFP-HDEL HS airy mv 10_Airyscan Processing	1	1
-2.28978051104662	Heat shock	GFP-HDEL HS airy mv 10_Airyscan Processing	1	1
-1.42875834316331	Heat shock	GFP-HDEL HS airy mv 10_Airyscan Processing	1	1
-1.62081609082919	Heat shock	GFP-HDEL HS airy mv 10_Airyscan Processing	1	1
-2.40968787254048	Heat shock	GFP-HDEL HS airy mv 10_Airyscan Processing	1	1
-2.21222893645505	Heat shock	GFP-HDEL HS airy mv 10_Airyscan Processing	1	1
-2.84464834805797	Heat shock	GFP-HDEL HS airy mv 10_Airyscan Processing	1	1
-2.69866657205756	Heat shock	GFP-HDEL HS airy mv 10_Airyscan Processing	1	1
-1.81952483074049	Heat shock	GFP-HDEL HS airy mv 10_Airyscan Processing	1	1
-2.90538258358445	Heat shock	GFP-HDEL HS airy mv 10_Airyscan Processing	1	1
-2.77489784755298	Heat shock	GFP-HDEL HS airy mv 10_Airyscan Processing	1	1
-1.57171744624068	Heat shock	GFP-HDEL HS airy mv 10_Airyscan Processing	1	1
-1.99235091352133	Heat shock	GFP-HDEL HS airy mv 10_Airyscan Processing	1	1
-1.29032244196569	Heat shock	GFP-HDEL HS airy mv 10_Airyscan Processing	1	1
-1.89996155704989	Heat shock	GFP-HDEL HS airy mv 10_Airyscan Processing	1	1
-2.312858600293	Heat shock	GFP-HDEL HS airy mv 10_Airyscan Processing	1	1
-2.41971193294218	Heat shock	GFP-HDEL HS airy mv 10_Airyscan Processing	1	1
-2.00574084584011	Heat shock	GFP-HDEL HS airy mv 10_Airyscan Processing	1	1
-2.36079143905968	Heat shock	GFP-HDEL HS airy mv 10_Airyscan Processing	1	1
-3.13597773019775	Heat shock	GFP-HDEL HS airy mv 10_Airyscan Processing	1	1
-2.16922053651075	Heat shock	GFP-HDEL HS airy mv 10_Airyscan Processing	1	1
-2.63537906048699	Heat shock	GFP-HDEL HS airy mv 10_Airyscan Processing	1	1
-2.30826863198786	Heat shock	GFP-HDEL HS airy mv 10_Airyscan Processing	1	1
-2.11377884479605	Heat shock	GFP-HDEL HS airy mv 10_Airyscan Processing	1	1
-3.54258656699386	Heat shock	GFP-HDEL HS airy mv 10_Airyscan Processing	1	1
-1.95235569146827	Heat shock	GFP-HDEL HS airy mv 10_Airyscan Processing	1	1
-0.273737610894449	Heat shock	GFP-HDEL HS airy mv 10_Airyscan Processing	1	1
-0.364003488556001	Heat shock	GFP-HDEL HS airy mv 10_Airyscan Processing	1	1
-1.82753010608452	Heat shock	GFP-HDEL HS airy mv 10_Airyscan Processing	1	1
-3.1435669774107	Heat shock	GFP-HDEL HS airy mv 10_Airyscan Processing	1	1
-2.84305386437267	Heat shock	GFP-HDEL HS airy mv 10_Airyscan Processing	1	1
-1.52840966010071	Heat shock	GFP-HDEL HS airy mv 10_Airyscan Processing	1	1
-2.41450050227687	Heat shock	GFP-HDEL HS airy mv 10_Airyscan Processing	1	1
-1.53173330557618	Heat shock	GFP-HDEL HS airy mv 10_Airyscan Processing	1	1
-1.76218217698648	Heat shock	GFP-HDEL HS airy mv 10_Airyscan Processing	1	1
-2.24027288264366	Heat shock	GFP-HDEL HS airy mv 10_Airyscan Processing	1	1
-1.78527809904962	Heat shock	GFP-HDEL HS airy mv 10_Airyscan Processing	1	1
-3.25593600735524	Heat shock	GFP-HDEL HS airy mv 10_Airyscan Processing	1	1
-2.42348574654114	Heat shock	GFP-HDEL HS airy mv 10_Airyscan Processing	1	1
-1.7729098201688	Heat shock	GFP-HDEL HS airy mv 10_Airyscan Processing	1	1
-3.04803167954957	Heat shock	GFP-HDEL HS airy mv 10_Airyscan Processing	1	1
-1.46905243557898	Heat shock	GFP-HDEL HS airy mv 10_Airyscan Processing	1	1
-2.20935579412666	Heat shock	GFP-HDEL HS airy mv 10_Airyscan Processing	1	1
-2.56952213737823	Heat shock	GFP-HDEL HS airy mv 10_Airyscan Processing	1	1
-1.94492987994981	Heat shock	GFP-HDEL HS airy mv 10_Airyscan Processing	1	1
-3.63179104672399	Heat shock	GFP-HDEL HS airy mv 10_Airyscan Processing	1	1
-3.04971972877842	Heat shock	GFP-HDEL HS airy mv 10_Airyscan Processing	1	1
-1.77062205267477	Heat shock	GFP-HDEL HS airy mv 10_Airyscan Processing	1	1
-2.27219014883183	Heat shock	GFP-HDEL HS airy mv 10_Airyscan Processing	1	1
-3.55094014026249	Heat shock	GFP-HDEL HS airy mv 10_Airyscan Processing	1	1
-2.93021554975383	Heat shock	GFP-HDEL HS airy mv 10_Airyscan Processing	1	1
-2.25790860858741	Heat shock	GFP-HDEL HS airy mv 10_Airyscan Processing	1	1
-1.48074545279171	Heat shock	GFP-HDEL HS airy mv 10_Airyscan Processing	1	1
-1.08923740613973	Heat shock	GFP-HDEL HS airy mv 10_Airyscan Processing	1	1
-1.30359308208639	Heat shock	GFP-HDEL HS airy mv 10_Airyscan Processing	1	1
-3.05389092214417	Heat shock	GFP-HDEL HS airy mv 10_Airyscan Processing	1	1
-2.35700389611022	Heat shock	GFP-HDEL HS airy mv 10_Airyscan Processing	1	1
-3.29921691754855	Heat shock	GFP-HDEL HS airy mv 10_Airyscan Processing	1	1
-2.24749131353581	Heat shock	GFP-HDEL HS airy mv 10_Airyscan Processing	1	1
-3.82251577344778	Heat shock	GFP-HDEL HS airy mv 10_Airyscan Processing	1	1
-2.13370769999323	Heat shock	GFP-HDEL HS airy mv 10_Airyscan Processing	1	1
-2.20033735218716	Heat shock	GFP-HDEL HS airy mv 10_Airyscan Processing	1	1
-3.70090200356813	Heat shock	GFP-HDEL HS airy mv 10_Airyscan Processing	1	1
-1.67010027587876	Heat shock	GFP-HDEL HS airy mv 10_Airyscan Processing	1	1
-0.144978767485071	Heat shock	GFP-HDEL HS airy mv 10_Airyscan Processing	1	1
-2.1932057218101	Heat shock	GFP-HDEL HS airy mv 10_Airyscan Processing	1	1
-1.52905241301865	Heat shock	GFP-HDEL HS airy mv 10_Airyscan Processing	1	1
-2.44283269271799	Heat shock	GFP-HDEL HS airy mv 10_Airyscan Processing	1	1
-1.8932233433538	Heat shock	GFP-HDEL HS airy mv 10_Airyscan Processing	1	1
-1.5453362993662	Heat shock	GFP-HDEL HS airy mv 10_Airyscan Processing	1	1
-1.86926256599079	Heat shock	GFP-HDEL HS airy mv 10_Airyscan Processing	1	1
-2.71209380854211	Heat shock	GFP-HDEL HS airy mv 10_Airyscan Processing	1	1
-2.06777666731457	Heat shock	GFP-HDEL HS airy mv 10_Airyscan Processing	1	1
-3.76757543657129	Heat shock	GFP-HDEL HS airy mv 10_Airyscan Processing	1	1
-1.48797830179595	Heat shock	GFP-HDEL HS airy mv 10_Airyscan Processing	1	1
-2.07558968806209	Heat shock	GFP-HDEL HS airy mv 10_Airyscan Processing	1	1
-1.83196067293779	Heat shock	GFP-HDEL HS airy mv 10_Airyscan Processing	1	1
-2.3550664927133	Heat shock	GFP-HDEL HS airy mv 10_Airyscan Processing	1	1
-1.43492913613298	Heat shock	GFP-HDEL HS airy mv 10_Airyscan Processing	1	1
-3.06020340397734	Heat shock	GFP-HDEL HS airy mv 10_Airyscan Processing	1	1
-3.00973243960649	Heat shock	GFP-HDEL HS airy mv 10_Airyscan Processing	1	1
-1.7925799954821	Heat shock	GFP-HDEL HS airy mv 10_Airyscan Processing	1	1
-1.94322891515838	Heat shock	GFP-HDEL HS airy mv 10_Airyscan Processing	1	1
-1.42784282506242	Heat shock	GFP-HDEL HS airy mv 10_Airyscan Processing	1	1
-1.91250471998289	Heat shock	GFP-HDEL HS airy mv 10_Airyscan Processing	1	1
-1.97051624663862	Heat shock	GFP-HDEL HS airy mv 10_Airyscan Processing	1	1
-1.4162018874887	Heat shock	GFP-HDEL HS airy mv 10_Airyscan Processing	1	1
-2.23414304062496	Heat shock	GFP-HDEL HS airy mv 10_Airyscan Processing	1	1
-3.55012992433534	Heat shock	GFP-HDEL HS airy mv 10_Airyscan Processing	1	1
-2.33067587304096	Heat shock	GFP-HDEL HS airy mv 10_Airyscan Processing	1	1
-2.57058387065174	Heat shock	GFP-HDEL HS airy mv 10_Airyscan Processing	1	1
-1.75318674466849	Heat shock	GFP-HDEL HS airy mv 10_Airyscan Processing	1	1
-1.87253154919554	Heat shock	GFP-HDEL HS airy mv 10_Airyscan Processing	1	1
-1.57369842545803	Heat shock	GFP-HDEL HS airy mv 10_Airyscan Processing	1	1
-3.38507855755873	Heat shock	GFP-HDEL HS airy mv 10_Airyscan Processing	1	1
-2.46544583289855	Heat shock	GFP-HDEL HS airy mv 10_Airyscan Processing	1	1
-3.60771572106391	Heat shock	GFP-HDEL HS airy mv 10_Airyscan Processing	1	1
-2.33336039453569	Heat shock	GFP-HDEL HS airy mv 10_Airyscan Processing	1	1
-2.13293819141507	Heat shock	GFP-HDEL HS airy mv 10_Airyscan Processing	1	1
-2.54430010051937	Heat shock	GFP-HDEL HS airy mv 10_Airyscan Processing	1	1
-2.61663490851178	Heat shock	GFP-HDEL HS airy mv 10_Airyscan Processing	1	1
-2.4778825906645	Heat shock	GFP-HDEL HS airy mv 10_Airyscan Processing	1	1
-2.65382864786689	Heat shock	GFP-HDEL HS airy mv 10_Airyscan Processing	1	1
-1.90710683517832	Heat shock	GFP-HDEL HS airy mv 10_Airyscan Processing	1	1
-2.16705005369234	Heat shock	GFP-HDEL HS airy mv 10_Airyscan Processing	1	1
-2.60482350447134	Heat shock	GFP-HDEL HS airy mv 10_Airyscan Processing	1	1
-2.489462521846	Heat shock	GFP-HDEL HS airy mv 10_Airyscan Processing	1	1
-1.25819699018968	Heat shock	GFP-HDEL HS airy mv 10_Airyscan Processing	1	1
-2.35556655710691	Heat shock	GFP-HDEL HS airy mv 10_Airyscan Processing	1	1
-2.42299424717114	Heat shock	GFP-HDEL HS airy mv 10_Airyscan Processing	1	1
-2.57142102589119	Heat shock	GFP-HDEL HS airy mv 10_Airyscan Processing	1	1
-1.27785849725704	Heat shock	GFP-HDEL HS airy mv 10_Airyscan Processing	1	1
-2.34526267455421	Heat shock	GFP-HDEL HS airy mv 10_Airyscan Processing	1	1
-1.84024313666456	Heat shock	GFP-HDEL HS airy mv 10_Airyscan Processing	1	1
-2.51679954790278	Heat shock	GFP-HDEL HS airy mv 10_Airyscan Processing	1	1
-2.43657471188794	Heat shock	GFP-HDEL HS airy mv 10_Airyscan Processing	1	1
-2.6033939051819	Heat shock	GFP-HDEL HS airy mv 10_Airyscan Processing	1	1
-2.35098126612979	Heat shock	GFP-HDEL HS airy mv 10_Airyscan Processing	1	1
-2.1577479345318	Heat shock	GFP-HDEL HS airy mv 10_Airyscan Processing	1	1
-2.1183625503746	Heat shock	GFP-HDEL HS airy mv 10_Airyscan Processing	1	1
-3.39529670213582	Heat shock	GFP-HDEL HS airy mv 10_Airyscan Processing	1	1
-2.50230003947167	Heat shock	GFP-HDEL HS airy mv 10_Airyscan Processing	1	1
-1.76959550850655	Heat shock	GFP-HDEL HS airy mv 10_Airyscan Processing	1	1
-2.05742129610711	Heat shock	GFP-HDEL HS airy mv 10_Airyscan Processing	1	1
-1.35504077957851	Heat shock	GFP-HDEL HS airy mv 10_Airyscan Processing	1	1
-2.17258037070404	Heat shock	GFP-HDEL HS airy mv 10_Airyscan Processing	1	1
-3.07130401677333	Heat shock	GFP-HDEL HS airy mv 10_Airyscan Processing	1	1
-1.19356461555825	Heat shock	GFP-HDEL HS airy mv 10_Airyscan Processing	1	1
-0.77795459750052	Heat shock	GFP-HDEL HS airy mv 10_Airyscan Processing	1	1
-1.22981928322886	Heat shock	GFP-HDEL HS airy mv 10_Airyscan Processing	1	1
-1.5737475275529	Heat shock	GFP-HDEL HS airy mv 10_Airyscan Processing	1	1
-2.10023041226659	Heat shock	GFP-HDEL HS airy mv 10_Airyscan Processing	1	1
-2.64007418013178	Heat shock	GFP-HDEL HS airy mv 10_Airyscan Processing	1	1
-1.33659571271066	Heat shock	GFP-HDEL HS airy mv 10_Airyscan Processing	1	1
-2.03865460484197	Heat shock	GFP-HDEL HS airy mv 10_Airyscan Processing	1	1
-1.63772281107153	Heat shock	GFP-HDEL HS airy mv 10_Airyscan Processing	1	1
-3.67451291431654	Heat shock	GFP-HDEL HS airy mv 10_Airyscan Processing	1	1
-1.58493795188923	Heat shock	GFP-HDEL HS airy mv 10_Airyscan Processing	1	1
-3.20659045720363	Heat shock	GFP-HDEL HS airy mv 10_Airyscan Processing	1	1
-2.18262596968655	Heat shock	GFP-HDEL HS airy mv 10_Airyscan Processing	1	1
-1.69439639787314	Heat shock	GFP-HDEL HS airy mv 10_Airyscan Processing	1	1
-1.81749894516931	Heat shock	GFP-HDEL HS airy mv 10_Airyscan Processing	1	1
-4.25248508290886	Heat shock	GFP-HDEL HS airy mv 10_Airyscan Processing	1	1
-3.95952500635212	Heat shock	GFP-HDEL HS airy mv 10_Airyscan Processing	1	1
-2.23703550293016	Heat shock	GFP-HDEL HS airy mv 10_Airyscan Processing	1	1
-2.87539958435624	Heat shock	GFP-HDEL HS airy mv 10_Airyscan Processing	1	1
-2.27090938416198	Heat shock	GFP-HDEL HS airy mv 10_Airyscan Processing	1	1
-1.69801885964261	Heat shock	GFP-HDEL HS airy mv 10_Airyscan Processing	1	1
-3.74733806605208	Heat shock	GFP-HDEL HS airy mv 10_Airyscan Processing	1	1
-4.79583408680633	Heat shock	GFP-HDEL HS airy mv 10_Airyscan Processing	1	1
-1.53518811363543	Heat shock	GFP-HDEL HS airy mv 10_Airyscan Processing	1	1
-3.36024756719003	Heat shock	GFP-HDEL HS airy mv 10_Airyscan Processing	1	1
-2.45843933054123	Heat shock	GFP-HDEL HS airy mv 10_Airyscan Processing	1	1
-1.71519268456217	Heat shock	GFP-HDEL HS airy mv 10_Airyscan Processing	1	1
-2.84109444017678	Heat shock	GFP-HDEL HS airy mv 10_Airyscan Processing	1	1
-1.26666756047723	Heat shock	GFP-HDEL HS airy mv 10_Airyscan Processing	1	1
-2.20819637024639	Heat shock	GFP-HDEL HS airy mv 10_Airyscan Processing	1	1
-3.09702292593393	Heat shock	GFP-HDEL HS airy mv 10_Airyscan Processing	1	1
-1.7852812080821	Heat shock	GFP-HDEL HS airy mv 10_Airyscan Processing	1	1
-1.66208830233065	Heat shock	GFP-HDEL HS airy mv 10_Airyscan Processing	1	1
-2.92080410647534	Heat shock	GFP-HDEL HS airy mv 10_Airyscan Processing	1	1
-1.59062416326388	Heat shock	GFP-HDEL HS airy mv 10_Airyscan Processing	1	1
-1.74988535313467	Heat shock	GFP-HDEL HS airy mv 10_Airyscan Processing	1	1
-2.79433618044457	Heat shock	GFP-HDEL HS airy mv 10_Airyscan Processing	1	1
-1.28916884205007	Heat shock	GFP-HDEL HS airy mv 10_Airyscan Processing	1	1
-2.94400963850718	Heat shock	GFP-HDEL HS airy mv 10_Airyscan Processing	1	1
-2.2605726442826	Heat shock	GFP-HDEL HS airy mv 10_Airyscan Processing	1	1
-3.11343783921156	Heat shock	GFP-HDEL HS airy mv 10_Airyscan Processing	1	1
-2.08792603417591	Heat shock	GFP-HDEL HS airy mv 10_Airyscan Processing	1	1
-2.29584783816676	Heat shock	GFP-HDEL HS airy mv 10_Airyscan Processing	1	1
-2.50668310399701	Heat shock	GFP-HDEL HS airy mv 10_Airyscan Processing	1	1
-2.86455866950974	Heat shock	GFP-HDEL HS airy mv 10_Airyscan Processing	1	1
-2.09722386728654	Heat shock	GFP-HDEL HS airy mv 10_Airyscan Processing	1	1
-2.57614837980383	Heat shock	GFP-HDEL HS airy mv 10_Airyscan Processing	1	1
-2.53042600406312	Heat shock	GFP-HDEL HS airy mv 10_Airyscan Processing	1	1
-2.36039902913108	Heat shock	GFP-HDEL HS airy mv 10_Airyscan Processing	1	1
-1.61712650147582	Heat shock	GFP-HDEL HS airy mv 10_Airyscan Processing	1	1
-1.53440440098814	Heat shock	GFP-HDEL HS airy mv 10_Airyscan Processing	1	1
-3.767312776129	Heat shock	GFP-HDEL HS airy mv 10_Airyscan Processing	1	1
-1.73822194411999	Heat shock	GFP-HDEL HS airy mv 10_Airyscan Processing	1	1
-1.52626432447855	Heat shock	GFP-HDEL HS airy mv 10_Airyscan Processing	1	1
-1.86697480708403	Heat shock	GFP-HDEL HS airy mv 10_Airyscan Processing	1	1
-1.95357706999608	Heat shock	GFP-HDEL HS airy mv 10_Airyscan Processing	1	1
-2.34423699868632	Heat shock	GFP-HDEL HS airy mv 10_Airyscan Processing	1	1
-1.56671402682727	Heat shock	GFP-HDEL HS airy mv 10_Airyscan Processing	1	1
-2.83812827575761	Heat shock	GFP-HDEL HS airy mv 10_Airyscan Processing	1	1
-1.73317518193655	Heat shock	GFP-HDEL HS airy mv 10_Airyscan Processing	1	1
-1.58776199675468	Heat shock	GFP-HDEL HS airy mv 10_Airyscan Processing	1	1
-3.01314106856813	Heat shock	GFP-HDEL HS airy mv 10_Airyscan Processing	1	1
-4.60195115622664	Heat shock	GFP-HDEL HS airy mv 10_Airyscan Processing	1	1
-3.81366570349242	Heat shock	GFP-HDEL HS airy mv 10_Airyscan Processing	1	1
-2.39808654749413	Heat shock	GFP-HDEL HS airy mv 10_Airyscan Processing	1	1
-3.17233499557569	Heat shock	GFP-HDEL HS airy mv 10_Airyscan Processing	1	1
-2.04755834335398	Heat shock	GFP-HDEL HS airy mv 10_Airyscan Processing	1	1
-3.29308728750264	Heat shock	GFP-HDEL HS airy mv 10_Airyscan Processing	1	1
-2.76470190488647	Heat shock	GFP-HDEL HS airy mv 10_Airyscan Processing	1	1
-1.61391108306065	Heat shock	GFP-HDEL HS airy mv 10_Airyscan Processing	1	1
-2.59808715462225	Heat shock	GFP-HDEL HS airy mv 10_Airyscan Processing	1	1
-2.57778996961455	Heat shock	GFP-HDEL HS airy mv 10_Airyscan Processing	1	1
-2.25167337092484	Heat shock	GFP-HDEL HS airy mv 10_Airyscan Processing	1	1
-2.28835950037588	Heat shock	GFP-HDEL HS airy mv 10_Airyscan Processing	1	1
-3.10286698111593	Heat shock	GFP-HDEL HS airy mv 10_Airyscan Processing	1	1
-2.9401026757632	Heat shock	GFP-HDEL HS airy mv 10_Airyscan Processing	1	1
-3.56185545370235	Heat shock	GFP-HDEL HS airy mv 10_Airyscan Processing	1	1
-1.72513349566104	Heat shock	GFP-HDEL HS airy mv 10_Airyscan Processing	1	1
-3.00027048210744	Heat shock	GFP-HDEL HS airy mv 10_Airyscan Processing	1	1
-4.39672956948876	Heat shock	GFP-HDEL HS airy mv 10_Airyscan Processing	1	1
-2.13319408338566	Heat shock	GFP-HDEL HS airy mv 10_Airyscan Processing	1	1
-2.73902917294004	Heat shock	GFP-HDEL HS airy mv 10_Airyscan Processing	1	1
-2.26291763909667	Heat shock	GFP-HDEL HS airy mv 10_Airyscan Processing	1	1
-3.09130635794049	Heat shock	GFP-HDEL HS airy mv 10_Airyscan Processing	1	1
-2.25823712693273	Heat shock	GFP-HDEL HS airy mv 10_Airyscan Processing	1	1
-1.98375871805346	Heat shock	GFP-HDEL HS airy mv 10_Airyscan Processing	1	1
-4.19194693236869	Heat shock	GFP-HDEL HS airy mv 10_Airyscan Processing	1	1
-1.77820790662835	Heat shock	GFP-HDEL HS airy mv 10_Airyscan Processing	1	1
-1.87085967571506	Heat shock	GFP-HDEL HS airy mv 10_Airyscan Processing	1	1
-3.59609645613991	Heat shock	GFP-HDEL HS airy mv 10_Airyscan Processing	1	1
-1.47024721824925	Heat shock	GFP-HDEL HS airy mv 10_Airyscan Processing	1	1
-2.50919258287118	Heat shock	GFP-HDEL HS airy mv 10_Airyscan Processing	1	1
-2.50657126689896	Heat shock	GFP-HDEL HS airy mv 10_Airyscan Processing	1	1
-1.37838696451018	Heat shock	GFP-HDEL HS airy mv 10_Airyscan Processing	1	1
-2.18025704375047	Heat shock	GFP-HDEL HS airy mv 10_Airyscan Processing	1	1
-4.61095308771915	Heat shock	GFP-HDEL HS airy mv 10_Airyscan Processing	1	1
-2.05506929867089	Heat shock	GFP-HDEL HS airy mv 10_Airyscan Processing	1	1
-2.12725654284729	Heat shock	GFP-HDEL HS airy mv 10_Airyscan Processing	1	1
-2.30201564337347	Heat shock	GFP-HDEL HS airy mv 10_Airyscan Processing	1	1
-1.62033783016998	Heat shock	GFP-HDEL HS airy mv 10_Airyscan Processing	1	1
-2.61346248595501	Heat shock	GFP-HDEL HS airy mv 10_Airyscan Processing	1	1
-3.85010386217061	Heat shock	GFP-HDEL HS airy mv 10_Airyscan Processing	1	1
-2.20858321549234	Heat shock	GFP-HDEL HS airy mv 10_Airyscan Processing	1	1
-2.73191337543467	Heat shock	GFP-HDEL HS airy mv 10_Airyscan Processing	1	1
-2.37761330502432	Heat shock	GFP-HDEL HS airy mv 10_Airyscan Processing	1	1
-2.18944824767084	Heat shock	GFP-HDEL HS airy mv 10_Airyscan Processing	1	1
-3.79737075832479	Heat shock	GFP-HDEL HS airy mv 10_Airyscan Processing	1	1
-2.26444907839827	Heat shock	GFP-HDEL HS airy mv 10_Airyscan Processing	1	1
-0.884568610599392	Heat shock	GFP-HDEL HS airy mv 10_Airyscan Processing	1	1
-3.90022809186211	Heat shock	GFP-HDEL HS airy mv 10_Airyscan Processing	1	1
-1.66675267622008	Heat shock	GFP-HDEL HS airy mv 10_Airyscan Processing	1	1
-3.55292907964331	Heat shock	GFP-HDEL HS airy mv 10_Airyscan Processing	1	1
-1.74413510187201	Heat shock	GFP-HDEL HS airy mv 10_Airyscan Processing	1	1
-3.35200230295033	Heat shock	GFP-HDEL HS airy mv 10_Airyscan Processing	1	1
-1.72574495471355	Heat shock	GFP-HDEL HS airy mv 10_Airyscan Processing	1	1
-3.08635511254976	Heat shock	GFP-HDEL HS airy mv 10_Airyscan Processing	1	1
-2.64120520815257	Heat shock	GFP-HDEL HS airy mv 10_Airyscan Processing	1	1
-2.22467845636	Heat shock	GFP-HDEL HS airy mv 10_Airyscan Processing	1	1
-3.80197991543931	Heat shock	GFP-HDEL HS airy mv 10_Airyscan Processing	1	1
-1.75431214099451	Heat shock	GFP-HDEL HS airy mv 10_Airyscan Processing	1	1
-1.69453300044253	Heat shock	GFP-HDEL HS airy mv 10_Airyscan Processing	1	1
-2.63718462245637	Heat shock	GFP-HDEL HS airy mv 10_Airyscan Processing	1	1
-2.36393120426171	Heat shock	GFP-HDEL HS airy mv 10_Airyscan Processing	1	1
-3.35955256176936	Heat shock	GFP-HDEL HS airy mv 10_Airyscan Processing	1	1
-2.1210184009405	Heat shock	GFP-HDEL HS airy mv 10_Airyscan Processing	1	1
-2.47267513014103	Heat shock	GFP-HDEL HS airy mv 10_Airyscan Processing	1	1
-3.02629384465822	Heat shock	GFP-HDEL HS airy mv 10_Airyscan Processing	1	1
-2.0757578536115	Heat shock	GFP-HDEL HS airy mv 10_Airyscan Processing	1	1
-2.81582198196632	Heat shock	GFP-HDEL HS airy mv 10_Airyscan Processing	1	1
-3.07817433413944	Heat shock	GFP-HDEL HS airy mv 10_Airyscan Processing	1	1
-3.35037049061039	Heat shock	GFP-HDEL HS airy mv 10_Airyscan Processing	1	1
-2.25687465859839	Heat shock	GFP-HDEL HS airy mv 10_Airyscan Processing	1	1
-1.97190143199061	Heat shock	GFP-HDEL HS airy mv 10_Airyscan Processing	1	1
-1.90979469040497	Heat shock	GFP-HDEL HS airy mv 10_Airyscan Processing	1	1
-2.13345979231077	Heat shock	GFP-HDEL HS airy mv 10_Airyscan Processing	1	1
-0.999690722536296	Heat shock	GFP-HDEL HS airy mv 10_Airyscan Processing	1	1
-3.42045247787703	Heat shock	GFP-HDEL HS airy mv 10_Airyscan Processing	1	1
-1.77165385782216	Heat shock	GFP-HDEL HS airy mv 10_Airyscan Processing	1	1
-2.42437546437037	Heat shock	GFP-HDEL HS airy mv 10_Airyscan Processing	1	1
-2.85600147638649	Heat shock	GFP-HDEL HS airy mv 10_Airyscan Processing	1	1
-1.75791157211275	Heat shock	GFP-HDEL HS airy mv 10_Airyscan Processing	1	1
-3.39040291176831	Heat shock	GFP-HDEL HS airy mv 10_Airyscan Processing	1	1
-2.07640251262929	Heat shock	GFP-HDEL HS airy mv 10_Airyscan Processing	1	1
-1.7326757130702	Heat shock	GFP-HDEL HS airy mv 10_Airyscan Processing	1	1
-2.8392477915428	Heat shock	GFP-HDEL HS airy mv 10_Airyscan Processing	1	1
-3.42943058574221	Heat shock	GFP-HDEL HS airy mv 10_Airyscan Processing	1	1
-2.06368960657677	Heat shock	GFP-HDEL HS airy mv 10_Airyscan Processing	1	1
-3.33715328125553	Heat shock	GFP-HDEL HS airy mv 10_Airyscan Processing	1	1
-1.42794584736914	Heat shock	GFP-HDEL HS airy mv 10_Airyscan Processing	1	1
-2.59362422416537	Heat shock	GFP-HDEL HS airy mv 10_Airyscan Processing	1	1
-2.51525602607711	Heat shock	GFP-HDEL HS airy mv 10_Airyscan Processing	1	1
-1.78646752064501	Heat shock	GFP-HDEL HS airy mv 10_Airyscan Processing	1	1
-2.46820439793135	Heat shock	GFP-HDEL HS airy mv 10_Airyscan Processing	1	1
-2.22021994376398	Heat shock	GFP-HDEL HS airy mv 10_Airyscan Processing	1	1
-3.48772522316644	Heat shock	GFP-HDEL HS airy mv 10_Airyscan Processing	1	1
-2.6718288435491	Heat shock	GFP-HDEL HS airy mv 10_Airyscan Processing	1	1
-2.51501569644101	Heat shock	GFP-HDEL HS airy mv 10_Airyscan Processing	1	1
-3.50307160628603	Heat shock	GFP-HDEL HS airy mv 10_Airyscan Processing	1	1
-2.52371484799684	Heat shock	GFP-HDEL HS airy mv 10_Airyscan Processing	1	1
-2.330384038033	Heat shock	GFP-HDEL HS airy mv 10_Airyscan Processing	1	1
-3.02870299048249	Heat shock	GFP-HDEL HS airy mv 10_Airyscan Processing	1	1
-2.57861835493095	Heat shock	GFP-HDEL HS airy mv 10_Airyscan Processing	1	1
-3.39546814598063	Heat shock	GFP-HDEL HS airy mv 10_Airyscan Processing	1	1
-2.96886689844248	Heat shock	GFP-HDEL HS airy mv 10_Airyscan Processing	1	1
-1.73008694394039	Heat shock	GFP-HDEL HS airy mv 10_Airyscan Processing	1	1
-1.67955458591755	Heat shock	GFP-HDEL HS airy mv 10_Airyscan Processing	1	1
-2.35055899558633	Heat shock	GFP-HDEL HS airy mv 10_Airyscan Processing	1	1
-1.78079694193747	Heat shock	GFP-HDEL HS airy mv 10_Airyscan Processing	1	1
-2.2488321520863	Heat shock	GFP-HDEL HS airy mv 10_Airyscan Processing	1	1
-2.4212933076591	Heat shock	GFP-HDEL HS airy mv 10_Airyscan Processing	1	1
-3.44270664803158	Heat shock	GFP-HDEL HS airy mv 10_Airyscan Processing	1	1
-1.83444857405087	Heat shock	GFP-HDEL HS airy mv 10_Airyscan Processing	1	1
-1.76177767806084	Heat shock	GFP-HDEL HS airy mv 10_Airyscan Processing	1	1
-1.87574211374049	Heat shock	GFP-HDEL HS airy mv 10_Airyscan Processing	1	1
-2.67178368345305	Heat shock	GFP-HDEL HS airy mv 10_Airyscan Processing	1	1
-2.39676766736461	Heat shock	GFP-HDEL HS airy mv 10_Airyscan Processing	1	1
-1.83049582361251	Heat shock	GFP-HDEL HS airy mv 10_Airyscan Processing	1	1
-2.86599726082141	Heat shock	GFP-HDEL HS airy mv 10_Airyscan Processing	1	1
-3.10992915542065	Heat shock	GFP-HDEL HS airy mv 10_Airyscan Processing	1	1
-2.83297132260863	Heat shock	GFP-HDEL HS airy mv 10_Airyscan Processing	1	1
-3.28730570645458	Heat shock	GFP-HDEL HS airy mv 10_Airyscan Processing	1	1
-1.36834916776008	Heat shock	GFP-HDEL HS airy mv 10_Airyscan Processing	1	1
-2.33768729709843	Heat shock	GFP-HDEL HS airy mv 10_Airyscan Processing	1	1
-1.73806856523367	Heat shock	GFP-HDEL HS airy mv 10_Airyscan Processing	1	1
-2.0435162362457	Heat shock	GFP-HDEL HS airy mv 10_Airyscan Processing	1	1
-2.44067676290912	Heat shock	GFP-HDEL HS airy mv 10_Airyscan Processing	1	1
-3.55019114770805	Heat shock	GFP-HDEL HS airy mv 10_Airyscan Processing	1	1
-2.98053235540989	Heat shock	GFP-HDEL HS airy mv 10_Airyscan Processing	1	1
-2.1574048100748	Heat shock	GFP-HDEL HS airy mv 10_Airyscan Processing	1	1
-3.28575772423695	Heat shock	GFP-HDEL HS airy mv 10_Airyscan Processing	1	1
-2.21395113311795	Heat shock	GFP-HDEL HS airy mv 10_Airyscan Processing	1	1
-1.46453313805461	Heat shock	GFP-HDEL HS airy mv 10_Airyscan Processing	1	1
-2.19519760152529	Heat shock	GFP-HDEL HS airy mv 10_Airyscan Processing	1	1
-2.88018375432661	Heat shock	GFP-HDEL HS airy mv 10_Airyscan Processing	1	1
-3.28835280429644	Heat shock	GFP-HDEL HS airy mv 10_Airyscan Processing	1	1
-2.93958933212918	Heat shock	GFP-HDEL HS airy mv 10_Airyscan Processing	1	1
-2.55658491336857	Heat shock	GFP-HDEL HS airy mv 10_Airyscan Processing	1	1
-3.17335418690422	Heat shock	GFP-HDEL HS airy mv 10_Airyscan Processing	1	1
-1.95702655160672	Heat shock	GFP-HDEL HS airy mv 10_Airyscan Processing	1	1
-0.819356363708143	Heat shock	GFP-HDEL HS airy mv 10_Airyscan Processing	1	1
-2.11844608976768	Heat shock	GFP-HDEL HS airy mv 10_Airyscan Processing	1	1
-3.99747254406444	Heat shock	GFP-HDEL HS airy mv 10_Airyscan Processing	1	1
-3.94669486145392	Heat shock	GFP-HDEL HS airy mv 10_Airyscan Processing	1	1
-2.29025816281019	Heat shock	GFP-HDEL HS airy mv 10_Airyscan Processing	1	1
-2.75000889104425	Heat shock	GFP-HDEL HS airy mv 10_Airyscan Processing	1	1
-1.38150694992199	Heat shock	GFP-HDEL HS airy mv 10_Airyscan Processing	1	1
-2.97300826864667	Heat shock	GFP-HDEL HS airy mv 10_Airyscan Processing	1	1
-2.03429085574662	Heat shock	GFP-HDEL HS airy mv 10_Airyscan Processing	1	1
-2.76544079146598	Heat shock	GFP-HDEL HS airy mv 10_Airyscan Processing	1	1
-2.74867379609911	Heat shock	GFP-HDEL HS airy mv 10_Airyscan Processing	1	1
-0.908591054392737	Heat shock	GFP-HDEL HS airy mv 10_Airyscan Processing	1	1
-2.81101718872595	Heat shock	GFP-HDEL HS airy mv 10_Airyscan Processing	1	1
-2.80549856224316	Heat shock	GFP-HDEL HS airy mv 10_Airyscan Processing	1	1
-2.91830537777119	Heat shock	GFP-HDEL HS airy mv 10_Airyscan Processing	1	1
-2.91607745184226	Heat shock	GFP-HDEL HS airy mv 10_Airyscan Processing	1	1
-2.77745390588136	Heat shock	GFP-HDEL HS airy mv 10_Airyscan Processing	1	1
-2.47085791926272	Heat shock	GFP-HDEL HS airy mv 10_Airyscan Processing	1	1
-2.74110096612429	Heat shock	GFP-HDEL HS airy mv 10_Airyscan Processing	1	1
-1.1998838132966	Heat shock	GFP-HDEL HS airy mv 10_Airyscan Processing	1	1
-4.09340885703052	Heat shock	GFP-HDEL HS airy mv 10_Airyscan Processing	1	1
-2.10428492366337	Heat shock	GFP-HDEL HS airy mv 10_Airyscan Processing	1	1
-3.0995961377487	Heat shock	GFP-HDEL HS airy mv 10_Airyscan Processing	1	1
-1.69643618190639	Heat shock	GFP-HDEL HS airy mv 10_Airyscan Processing	1	1
-1.03384578154067	Heat shock	GFP-HDEL HS airy mv 10_Airyscan Processing	1	1
-2.83157070841129	Heat shock	GFP-HDEL HS airy mv 10_Airyscan Processing	1	1
-2.43817165247241	Heat shock	GFP-HDEL HS airy mv 10_Airyscan Processing	1	1
-4.25644445193879	Heat shock	GFP-HDEL HS airy mv 10_Airyscan Processing	1	1
-1.79886259898953	Heat shock	GFP-HDEL HS airy mv 10_Airyscan Processing	1	1
-1.50153132775378	Heat shock	GFP-HDEL HS airy mv 10_Airyscan Processing	1	1
-1.65892275665297	Heat shock	GFP-HDEL HS airy mv 10_Airyscan Processing	1	1
-2.37864840548098	Heat shock	GFP-HDEL HS airy mv 10_Airyscan Processing	1	1
-2.34218158866261	Heat shock	GFP-HDEL HS airy mv 10_Airyscan Processing	1	1
-2.09619827412556	Heat shock	GFP-HDEL HS airy mv 10_Airyscan Processing	1	1
-1.5650243766075	Heat shock	GFP-HDEL HS airy mv 10_Airyscan Processing	1	1
-2.2864069592294	Heat shock	GFP-HDEL HS airy mv 10_Airyscan Processing	1	1
-2.57864781253978	Heat shock	GFP-HDEL HS airy mv 10_Airyscan Processing	1	1
-2.01658254677677	Heat shock	GFP-HDEL HS airy mv 10_Airyscan Processing	1	1
-2.01145167547596	Heat shock	GFP-HDEL HS airy mv 10_Airyscan Processing	1	1
-1.92718668905003	Heat shock	GFP-HDEL HS airy mv 10_Airyscan Processing	1	1
-1.32596553428154	Heat shock	GFP-HDEL HS airy mv 10_Airyscan Processing	1	1
-2.88159463187945	Heat shock	GFP-HDEL HS airy mv 10_Airyscan Processing	1	1
-1.9825332626647	Heat shock	GFP-HDEL HS airy mv 10_Airyscan Processing	1	1
-2.01142260737424	Heat shock	GFP-HDEL HS airy mv 10_Airyscan Processing	1	1
-3.25656055171679	Heat shock	GFP-HDEL HS airy mv 10_Airyscan Processing	1	1
-3.07635926250423	Heat shock	GFP-HDEL HS airy mv 10_Airyscan Processing	1	1
-2.49022013072067	Heat shock	GFP-HDEL HS airy mv 10_Airyscan Processing	1	1
-2.20056890263912	Heat shock	GFP-HDEL HS airy mv 10_Airyscan Processing	1	1
-2.61070974007747	Heat shock	GFP-HDEL HS airy mv 10_Airyscan Processing	1	1
-2.08440663573755	Heat shock	GFP-HDEL HS airy mv 10_Airyscan Processing	1	1
-1.61334291083456	Heat shock	GFP-HDEL HS airy mv 10_Airyscan Processing	1	1
-2.1279773902698	Heat shock	GFP-HDEL HS airy mv 10_Airyscan Processing	1	1
-2.53584333357433	Heat shock	GFP-HDEL HS airy mv 10_Airyscan Processing	1	1
-1.76021996411782	Heat shock	GFP-HDEL HS airy mv 10_Airyscan Processing	1	1
-1.62638859126488	Heat shock	GFP-HDEL HS airy mv 10_Airyscan Processing	1	1
-1.91001806557042	Heat shock	GFP-HDEL HS airy mv 10_Airyscan Processing	1	1
-3.49675785779024	Heat shock	GFP-HDEL HS airy mv 10_Airyscan Processing	1	1
-2.14324479598123	Heat shock	GFP-HDEL HS airy mv 10_Airyscan Processing	1	1
-2.36028346731106	Heat shock	GFP-HDEL HS airy mv 10_Airyscan Processing	1	1
-1.92925010260341	Heat shock	GFP-HDEL HS airy mv 10_Airyscan Processing	1	1
-1.09749493861651	Heat shock	GFP-HDEL HS airy mv 10_Airyscan Processing	1	1
-3.01342799072791	Heat shock	GFP-HDEL HS airy mv 10_Airyscan Processing	1	1
-1.2463671150386	Heat shock	GFP-HDEL HS airy mv 10_Airyscan Processing	1	1
-1.5866188665085	Heat shock	GFP-HDEL HS airy mv 10_Airyscan Processing	1	1
-2.69867731146165	Heat shock	GFP-HDEL HS airy mv 10_Airyscan Processing	1	1
-2.30996049374339	Heat shock	GFP-HDEL HS airy mv 10_Airyscan Processing	1	1
-1.77799288952625	Heat shock	GFP-HDEL HS airy mv 10_Airyscan Processing	1	1
-3.54603957378784	Heat shock	GFP-HDEL HS airy mv 10_Airyscan Processing	1	1
-2.85849379896576	Heat shock	GFP-HDEL HS airy mv 10_Airyscan Processing	1	1
-2.19405981547297	Heat shock	GFP-HDEL HS airy mv 10_Airyscan Processing	1	1
-3.77249375685497	Heat shock	GFP-HDEL HS airy mv 10_Airyscan Processing	1	1
-1.92239289782553	Heat shock	GFP-HDEL HS airy mv 10_Airyscan Processing	1	1
-3.36867496660542	Heat shock	GFP-HDEL HS airy mv 10_Airyscan Processing	1	1
-2.93259091930609	Heat shock	GFP-HDEL HS airy mv 10_Airyscan Processing	1	1
-0.995411033698537	Heat shock	GFP-HDEL HS airy mv 10_Airyscan Processing	1	1
-2.33072453326224	Heat shock	GFP-HDEL HS airy mv 10_Airyscan Processing	1	1
-0.887924370367022	Heat shock	GFP-HDEL HS airy mv 10_Airyscan Processing	1	1
-2.74195972030637	Heat shock	GFP-HDEL HS airy mv 10_Airyscan Processing	1	1
-2.19766508561541	Heat shock	GFP-HDEL HS airy mv 10_Airyscan Processing	1	1
-2.06628679730545	Heat shock	GFP-HDEL HS airy mv 10_Airyscan Processing	1	1
-1.28938673129915	Heat shock	GFP-HDEL HS airy mv 10_Airyscan Processing	1	1
-2.36868448653101	Heat shock	GFP-HDEL HS airy mv 10_Airyscan Processing	1	1
-3.16297812610034	Heat shock	GFP-HDEL HS airy mv 10_Airyscan Processing	1	1
-1.11770591143365	Heat shock	GFP-HDEL HS airy mv 10_Airyscan Processing	1	1
-3.3189853243277	Heat shock	GFP-HDEL HS airy mv 10_Airyscan Processing	1	1
-2.57178510641688	Heat shock	GFP-HDEL HS airy mv 10_Airyscan Processing	1	1
-2.91537592499539	Heat shock	GFP-HDEL HS airy mv 10_Airyscan Processing	1	1
-1.26250156285468	Heat shock	GFP-HDEL HS airy mv 10_Airyscan Processing	1	1
-2.6157927819069	Heat shock	GFP-HDEL HS airy mv 10_Airyscan Processing	1	1
-2.50555936271657	Heat shock	GFP-HDEL HS airy mv 10_Airyscan Processing	1	1
-2.64468161535027	Heat shock	GFP-HDEL HS airy mv 10_Airyscan Processing	1	1
-1.78736794891641	Heat shock	GFP-HDEL HS airy mv 10_Airyscan Processing	1	1
-0.174428139839872	Heat shock	GFP-HDEL HS airy mv 10_Airyscan Processing	1	1
-2.21211247729395	Heat shock	GFP-HDEL HS airy mv 10_Airyscan Processing	1	1
-2.91378679340643	Heat shock	GFP-HDEL HS airy mv 10_Airyscan Processing	1	1
-1.46334412889795	Heat shock	GFP-HDEL HS airy mv 10_Airyscan Processing	1	1
-3.28963678024442	Heat shock	GFP-HDEL HS airy mv 10_Airyscan Processing	1	1
-3.28973624653041	Heat shock	GFP-HDEL HS airy mv 10_Airyscan Processing	1	1
-0.443268983538897	Heat shock	GFP-HDEL HS airy mv 10_Airyscan Processing	1	1
-2.27668803791653	Heat shock	GFP-HDEL HS airy mv 10_Airyscan Processing	1	1
-1.22986627966953	Heat shock	GFP-HDEL HS airy mv 10_Airyscan Processing	1	1
-1.59513607807257	Heat shock	GFP-HDEL HS airy mv 10_Airyscan Processing	1	1
-3.2879787006486	Heat shock	GFP-HDEL HS airy mv 10_Airyscan Processing	1	1
-1.32361315317053	Heat shock	GFP-HDEL HS airy mv 10_Airyscan Processing	1	1
-2.59948471811616	Heat shock	GFP-HDEL HS airy mv 10_Airyscan Processing	1	1
-1.06384846573249	Heat shock	GFP-HDEL HS airy mv 10_Airyscan Processing	1	1
-2.91906244240131	Heat shock	GFP-HDEL HS airy mv 10_Airyscan Processing	1	1
-2.68369921927361	Heat shock	GFP-HDEL HS airy mv 10_Airyscan Processing	1	1
-2.66117762722211	Heat shock	GFP-HDEL HS airy mv 10_Airyscan Processing	1	1
-2.09764491236085	Heat shock	GFP-HDEL HS airy mv 10_Airyscan Processing	1	1
-1.15858115034944	Heat shock	GFP-HDEL HS airy mv 10_Airyscan Processing	1	1
-1.60460092579615	Heat shock	GFP-HDEL HS airy mv 10_Airyscan Processing	1	1
-1.87190762307745	Heat shock	GFP-HDEL HS airy mv 10_Airyscan Processing	1	1
-3.53872506164004	Heat shock	GFP-HDEL HS airy mv 10_Airyscan Processing	1	1
-3.0832044247274	Heat shock	GFP-HDEL HS airy mv 10_Airyscan Processing	1	1
-1.74508300634844	Heat shock	GFP-HDEL HS airy mv 10_Airyscan Processing	1	1
-1.16035159634362	Heat shock	GFP-HDEL HS airy mv 10_Airyscan Processing	1	1
-1.84707229901865	Heat shock	GFP-HDEL HS airy mv 10_Airyscan Processing	1	1
-1.65089634928737	Heat shock	GFP-HDEL HS airy mv 10_Airyscan Processing	1	1
-1.64091111373325	Heat shock	GFP-HDEL HS airy mv 10_Airyscan Processing	1	1
-1.2728183737828	Heat shock	GFP-HDEL HS airy mv 10_Airyscan Processing	1	1
-2.11668673039347	Heat shock	GFP-HDEL HS airy mv 10_Airyscan Processing	1	1
-2.45510812556809	Heat shock	GFP-HDEL HS airy mv 10_Airyscan Processing	1	1
-2.5692348474084	Heat shock	GFP-HDEL HS airy mv 10_Airyscan Processing	1	1
-2.4190779563399	Heat shock	GFP-HDEL HS airy mv 10_Airyscan Processing	1	1
-2.45015629789314	Heat shock	GFP-HDEL HS airy mv 10_Airyscan Processing	1	1
-1.88075326635358	Heat shock	GFP-HDEL HS airy mv 10_Airyscan Processing	1	1
-2.33863868545941	Heat shock	GFP-HDEL HS airy mv 10_Airyscan Processing	1	1
-0.523876171557305	Heat shock	GFP-HDEL HS airy mv 10_Airyscan Processing	1	1
-2.50630853547729	Heat shock	GFP-HDEL HS airy mv 10_Airyscan Processing	1	1
-2.33983687051067	Heat shock	GFP-HDEL HS airy mv 10_Airyscan Processing	1	1
-1.93535722038865	Heat shock	GFP-HDEL HS airy mv 10_Airyscan Processing	1	1
-3.1115958285333	Heat shock	GFP-HDEL HS airy mv 10_Airyscan Processing	1	1
-1.64960314351217	Heat shock	GFP-HDEL HS airy mv 10_Airyscan Processing	1	1
-3.86515251105291	Heat shock	GFP-HDEL HS airy mv 10_Airyscan Processing	1	1
-2.21698456303759	Heat shock	GFP-HDEL HS airy mv 10_Airyscan Processing	1	1
-3.20437996019166	Heat shock	GFP-HDEL HS airy mv 10_Airyscan Processing	1	1
-2.0794548932094	Heat shock	GFP-HDEL HS airy mv 10_Airyscan Processing	1	1
-2.78633231712226	Heat shock	GFP-HDEL HS airy mv 10_Airyscan Processing	1	1
-3.83382085917624	Heat shock	GFP-HDEL HS airy mv 10_Airyscan Processing	1	1
-1.99474211781616	Heat shock	GFP-HDEL HS airy mv 10_Airyscan Processing	1	1
-2.93102840883198	Heat shock	GFP-HDEL HS airy mv 10_Airyscan Processing	1	1
-2.04574447868398	Heat shock	GFP-HDEL HS airy mv 10_Airyscan Processing	1	1
-1.76942919785098	Heat shock	GFP-HDEL HS airy mv 10_Airyscan Processing	1	1
-3.40221563431385	Heat shock	GFP-HDEL HS airy mv 10_Airyscan Processing	1	1
-2.02332425413506	Heat shock	GFP-HDEL HS airy mv 10_Airyscan Processing	1	1
-3.83106026721564	Heat shock	GFP-HDEL HS airy mv 10_Airyscan Processing	1	1
-2.11249159051452	Heat shock	GFP-HDEL HS airy mv 10_Airyscan Processing	1	1
-2.86954335080979	Heat shock	GFP-HDEL HS airy mv 10_Airyscan Processing	1	1
-1.04722938271238	Heat shock	GFP-HDEL HS airy mv 10_Airyscan Processing	1	1
-3.6357982784912	Heat shock	GFP-HDEL HS airy mv 10_Airyscan Processing	1	1
-1.77980831670308	Heat shock	GFP-HDEL HS airy mv 10_Airyscan Processing	1	1
-2.79554034371773	Heat shock	GFP-HDEL HS airy mv 10_Airyscan Processing	1	1
-2.53345122678636	Heat shock	GFP-HDEL HS airy mv 10_Airyscan Processing	1	1
-2.40713452970191	Heat shock	GFP-HDEL HS airy mv 10_Airyscan Processing	1	1
-1.65086606249238	Heat shock	GFP-HDEL HS airy mv 10_Airyscan Processing	1	1
-2.57402554711601	Heat shock	GFP-HDEL HS airy mv 10_Airyscan Processing	1	1
-1.91125669037713	Heat shock	GFP-HDEL HS airy mv 10_Airyscan Processing	1	1
-2.71545491217532	Heat shock	GFP-HDEL HS airy mv 10_Airyscan Processing	1	1
-1.46748509706949	Heat shock	GFP-HDEL HS airy mv 10_Airyscan Processing	1	1
-0.445859553066239	Heat shock	GFP-HDEL HS airy mv 10_Airyscan Processing	1	1
-1.90817349669898	Heat shock	GFP-HDEL HS airy mv 10_Airyscan Processing	1	1
-1.90212044131672	Heat shock	GFP-HDEL HS airy mv 10_Airyscan Processing	1	1
-2.81736991975398	Heat shock	GFP-HDEL HS airy mv 10_Airyscan Processing	1	1
-1.49795998230055	Heat shock	GFP-HDEL HS airy mv 10_Airyscan Processing	1	1
-1.52371346129109	Heat shock	GFP-HDEL HS airy mv 10_Airyscan Processing	1	1
-2.70157329460915	Heat shock	GFP-HDEL HS airy mv 10_Airyscan Processing	1	1
-3.52776591262633	Heat shock	GFP-HDEL HS airy mv 10_Airyscan Processing	1	1
-2.22852256615711	Heat shock	GFP-HDEL HS airy mv 10_Airyscan Processing	1	1
-2.04956037541242	Heat shock	GFP-HDEL HS airy mv 10_Airyscan Processing	1	1
-2.25391424741174	Heat shock	GFP-HDEL HS airy mv 10_Airyscan Processing	1	1
-2.71939077636893	Heat shock	GFP-HDEL HS airy mv 10_Airyscan Processing	1	1
-1.98616777299166	Heat shock	GFP-HDEL HS airy mv 10_Airyscan Processing	1	1
-2.47923697633302	Heat shock	GFP-HDEL HS airy mv 10_Airyscan Processing	1	1
-1.86575976451089	Heat shock	GFP-HDEL HS airy mv 10_Airyscan Processing	1	1
-2.79830767963016	Heat shock	GFP-HDEL HS airy mv 10_Airyscan Processing	1	1
-2.77900382015573	Heat shock	GFP-HDEL HS airy mv 10_Airyscan Processing	1	1
-2.9995646463942	Heat shock	GFP-HDEL HS airy mv 10_Airyscan Processing	1	1
-2.53599283634618	Heat shock	GFP-HDEL HS airy mv 10_Airyscan Processing	1	1
-1.35263510386064	Heat shock	GFP-HDEL HS airy mv 10_Airyscan Processing	1	1
-3.41058833821458	Heat shock	GFP-HDEL HS airy mv 10_Airyscan Processing	1	1
-3.1379671983035	Heat shock	GFP-HDEL HS airy mv 10_Airyscan Processing	1	1
-2.53082722239833	Heat shock	GFP-HDEL HS airy mv 10_Airyscan Processing	1	1
-0.92682389700217	Heat shock	GFP-HDEL HS airy mv 10_Airyscan Processing	1	1
-3.42757353937691	Heat shock	GFP-HDEL HS airy mv 10_Airyscan Processing	1	1
-2.11331463562556	Heat shock	GFP-HDEL HS airy mv 10_Airyscan Processing	1	1
-2.43009840017998	Heat shock	GFP-HDEL HS airy mv 10_Airyscan Processing	1	1
-2.08788774323927	Heat shock	GFP-HDEL HS airy mv 10_Airyscan Processing	1	1
-1.442039741219	Heat shock	GFP-HDEL HS airy mv 10_Airyscan Processing	1	1
-1.92235418276613	Heat shock	GFP-HDEL HS airy mv 10_Airyscan Processing	1	1
-2.28268417078255	Heat shock	GFP-HDEL HS airy mv 10_Airyscan Processing	1	1
-2.23227837539709	Heat shock	GFP-HDEL HS airy mv 10_Airyscan Processing	1	1
-3.06896001128096	Heat shock	GFP-HDEL HS airy mv 10_Airyscan Processing	1	1
-2.32687391163511	Heat shock	GFP-HDEL HS airy mv 10_Airyscan Processing	1	1
-2.04155253985931	Heat shock	GFP-HDEL HS airy mv 10_Airyscan Processing	1	1
-1.52533317026737	Heat shock	GFP-HDEL HS airy mv 10_Airyscan Processing	1	1
-2.32143228376579	Heat shock	GFP-HDEL HS airy mv 10_Airyscan Processing	1	1
-3.51057625748385	Heat shock	GFP-HDEL HS airy mv 10_Airyscan Processing	1	1
-2.85675163338491	Heat shock	GFP-HDEL HS airy mv 10_Airyscan Processing	1	1
-2.80650491621195	Heat shock	GFP-HDEL HS airy mv 10_Airyscan Processing	1	1
-2.70130140147912	Heat shock	GFP-HDEL HS airy mv 10_Airyscan Processing	1	1
-3.0058790254714	Heat shock	GFP-HDEL HS airy mv 10_Airyscan Processing	1	1
-1.44924227477558	Heat shock	GFP-HDEL HS airy mv 10_Airyscan Processing	1	1
-2.15117337100612	Heat shock	GFP-HDEL HS airy mv 10_Airyscan Processing	1	1
-0.947942636930239	Heat shock	GFP-HDEL HS airy mv 10_Airyscan Processing	1	1
-4.26973208804906	Heat shock	GFP-HDEL HS airy mv 10_Airyscan Processing	1	1
-0.61688139770889	Heat shock	GFP-HDEL HS airy mv 10_Airyscan Processing	1	1
-1.17466445859957	Heat shock	GFP-HDEL HS airy mv 10_Airyscan Processing	1	1
-1.24301862890349	Heat shock	GFP-HDEL HS airy mv 10_Airyscan Processing	1	1
-1.98107915163712	Heat shock	GFP-HDEL HS airy mv 10_Airyscan Processing	1	1
-2.67482571167462	Heat shock	GFP-HDEL HS airy mv 10_Airyscan Processing	1	1
-2.2061075523992	Heat shock	GFP-HDEL HS airy mv 10_Airyscan Processing	1	1
-2.34274683391151	Heat shock	GFP-HDEL HS airy mv 10_Airyscan Processing	1	1
-2.89890313173597	Heat shock	GFP-HDEL HS airy mv 10_Airyscan Processing	1	1
-4.96620633307252	Heat shock	GFP-HDEL HS airy mv 10_Airyscan Processing	1	1
-2.57151159486769	Heat shock	GFP-HDEL HS airy mv 10_Airyscan Processing	1	1
-1.28480570321521	Heat shock	GFP-HDEL HS airy mv 10_Airyscan Processing	1	1
-1.49698548894711	Heat shock	GFP-HDEL HS airy mv 10_Airyscan Processing	1	1
-2.7594342131682	Heat shock	GFP-HDEL HS airy mv 10_Airyscan Processing	1	1
-2.19013440062386	Heat shock	GFP-HDEL HS airy mv 10_Airyscan Processing	1	1
-4.59422534897737	Heat shock	GFP-HDEL HS airy mv 10_Airyscan Processing	1	1
-1.37527644733258	Heat shock	GFP-HDEL HS airy mv 10_Airyscan Processing	1	1
-1.7779152019357	Heat shock	GFP-HDEL HS airy mv 10_Airyscan Processing	1	1
-2.30505844881989	Heat shock	GFP-HDEL HS airy mv 10_Airyscan Processing	1	1
-1.61291374112254	Heat shock	GFP-HDEL HS airy mv 10_Airyscan Processing	1	1
-1.99276282386709	Heat shock	GFP-HDEL HS airy mv 10_Airyscan Processing	1	1
-3.2722687906509	Heat shock	GFP-HDEL HS airy mv 10_Airyscan Processing	1	1
-2.17035976796532	Heat shock	GFP-HDEL HS airy mv 10_Airyscan Processing	1	1
-3.20933816633962	Heat shock	GFP-HDEL HS airy mv 10_Airyscan Processing	1	1
-1.21789814731913	Heat shock	GFP-HDEL HS airy mv 10_Airyscan Processing	1	1
-0.657245910973497	Heat shock	GFP-HDEL HS airy mv 10_Airyscan Processing	1	1
-3.44808816007936	Heat shock	GFP-HDEL HS airy mv 10_Airyscan Processing	1	1
-2.36175045135533	Heat shock	GFP-HDEL HS airy mv 10_Airyscan Processing	1	1
-2.82629233188468	Heat shock	GFP-HDEL HS airy mv 10_Airyscan Processing	1	1
-2.61825764394052	Heat shock	GFP-HDEL HS airy mv 10_Airyscan Processing	1	1
-1.8759766839204	Heat shock	GFP-HDEL HS airy mv 10_Airyscan Processing	1	1
-2.79563744210452	Heat shock	GFP-HDEL HS airy mv 10_Airyscan Processing	1	1
-2.78142607731385	Heat shock	GFP-HDEL HS airy mv 10_Airyscan Processing	1	1
-3.1249569979033	Heat shock	GFP-HDEL HS airy mv 10_Airyscan Processing	1	1
-0.950934742781573	Heat shock	GFP-HDEL HS airy mv 10_Airyscan Processing	1	1
-3.09618675828215	Heat shock	GFP-HDEL HS airy mv 10_Airyscan Processing	1	1
-3.59005904468767	Heat shock	GFP-HDEL HS airy mv 10_Airyscan Processing	1	1
-3.471272199278	Heat shock	GFP-HDEL HS airy mv 10_Airyscan Processing	1	1
-1.61622023581343	Heat shock	GFP-HDEL HS airy mv 10_Airyscan Processing	1	1
-2.73703655508692	Heat shock	GFP-HDEL HS airy mv 10_Airyscan Processing	1	1
-2.27578876961442	Heat shock	GFP-HDEL HS airy mv 10_Airyscan Processing	1	1
-0.845748267978151	Heat shock	GFP-HDEL HS airy mv 10_Airyscan Processing	1	1
-1.94408825031777	Heat shock	GFP-HDEL HS airy mv 10_Airyscan Processing	1	1
-1.52286728224732	Heat shock	GFP-HDEL HS airy mv 10_Airyscan Processing	1	1
-1.95911553764904	Heat shock	GFP-HDEL HS airy mv 10_Airyscan Processing	1	1
-2.52008219663807	Heat shock	GFP-HDEL HS airy mv 10_Airyscan Processing	1	1
-1.72554092612742	Heat shock	GFP-HDEL HS airy mv 10_Airyscan Processing	1	1
-1.57934664281203	Heat shock	GFP-HDEL HS airy mv 10_Airyscan Processing	1	1
-1.97789224794002	Heat shock	GFP-HDEL HS airy mv 10_Airyscan Processing	1	1
-3.06077986844114	Heat shock	GFP-HDEL HS airy mv 10_Airyscan Processing	1	1
-2.37873386802494	Heat shock	GFP-HDEL HS airy mv 10_Airyscan Processing	1	1
-1.59840094274611	Heat shock	GFP-HDEL HS airy mv 10_Airyscan Processing	1	1
-2.27545907605818	Heat shock	GFP-HDEL HS airy mv 10_Airyscan Processing	1	1
-2.82451353584274	Heat shock	GFP-HDEL HS airy mv 10_Airyscan Processing	1	1
-1.2156529893793	Heat shock	GFP-HDEL HS airy mv 10_Airyscan Processing	1	1
-2.19943890336108	Heat shock	GFP-HDEL HS airy mv 10_Airyscan Processing	1	1
-1.30830981848229	Heat shock	GFP-HDEL HS airy mv 10_Airyscan Processing	1	1
-1.86878715534614	Heat shock	GFP-HDEL HS airy mv 10_Airyscan Processing	1	1
-3.9237965543937	Heat shock	GFP-HDEL HS airy mv 10_Airyscan Processing	1	1
-3.45376849496174	Heat shock	GFP-HDEL HS airy mv 10_Airyscan Processing	1	1
-1.92561587918831	Heat shock	GFP-HDEL HS airy mv 10_Airyscan Processing	1	1
-2.74817866976691	Heat shock	GFP-HDEL HS airy mv 10_Airyscan Processing	1	1
-2.07723467284395	Heat shock	GFP-HDEL HS airy mv 10_Airyscan Processing	1	1
-2.66649296754083	Heat shock	GFP-HDEL HS airy mv 10_Airyscan Processing	1	1
-2.39406857244231	Heat shock	GFP-HDEL HS airy mv 10_Airyscan Processing	1	1
-3.42558158870902	Heat shock	GFP-HDEL HS airy mv 10_Airyscan Processing	1	1
-0.845615385722257	Heat shock	GFP-HDEL HS airy mv 10_Airyscan Processing	1	1
-2.15098108555787	Heat shock	GFP-HDEL HS airy mv 10_Airyscan Processing	1	1
-2.34005288665031	Heat shock	GFP-HDEL HS airy mv 10_Airyscan Processing	1	1
-1.47565581498718	Heat shock	GFP-HDEL HS airy mv 10_Airyscan Processing	1	1
-2.08835075913922	Heat shock	GFP-HDEL HS airy mv 10_Airyscan Processing	1	1
-0.472449454601022	Heat shock	GFP-HDEL HS airy mv 10_Airyscan Processing	1	1
-2.5516706603226	Heat shock	GFP-HDEL HS airy mv 10_Airyscan Processing	1	1
-1.91435366438967	Heat shock	GFP-HDEL HS airy mv 10_Airyscan Processing	1	1
-2.01129676671952	Heat shock	GFP-HDEL HS airy mv 10_Airyscan Processing	1	1
-2.14232115615768	Heat shock	GFP-HDEL HS airy mv 10_Airyscan Processing	1	1
-3.17384178077437	Heat shock	GFP-HDEL HS airy mv 10_Airyscan Processing	1	1
-1.56678720391554	Heat shock	GFP-HDEL HS airy mv 10_Airyscan Processing	1	1
-2.93137926486527	Heat shock	GFP-HDEL HS airy mv 10_Airyscan Processing	1	1
-2.7504004515051	Heat shock	GFP-HDEL HS airy mv 10_Airyscan Processing	1	1
-2.98705617851308	Heat shock	GFP-HDEL HS airy mv 10_Airyscan Processing	1	1
-2.54143481343108	Heat shock	GFP-HDEL HS airy mv 10_Airyscan Processing	1	1
-2.53460000558292	Heat shock	GFP-HDEL HS airy mv 10_Airyscan Processing	1	1
-3.25677139932398	Heat shock	GFP-HDEL HS airy mv 10_Airyscan Processing	1	1
-1.95347417169561	Heat shock	GFP-HDEL HS airy mv 10_Airyscan Processing	1	1
-1.82322711922657	Heat shock	GFP-HDEL HS airy mv 10_Airyscan Processing	1	1
-2.26290432006006	Heat shock	GFP-HDEL HS airy mv 10_Airyscan Processing	1	1
-1.97556029094364	Heat shock	GFP-HDEL HS airy mv 10_Airyscan Processing	1	1
-1.91607127198486	Heat shock	GFP-HDEL HS airy mv 10_Airyscan Processing	1	1
-2.39896419754788	Heat shock	GFP-HDEL HS airy mv 10_Airyscan Processing	1	1
-2.0440635687268	Heat shock	GFP-HDEL HS airy mv 10_Airyscan Processing	1	1
-1.61977322257156	Heat shock	GFP-HDEL HS airy mv 10_Airyscan Processing	1	1
-2.34881597849696	Heat shock	GFP-HDEL HS airy mv 10_Airyscan Processing	1	1
-2.54752783599316	Heat shock	GFP-HDEL HS airy mv 10_Airyscan Processing	1	1
-2.72877118831343	Heat shock	GFP-HDEL HS airy mv 10_Airyscan Processing	1	1
-2.0968493359468	Heat shock	GFP-HDEL HS airy mv 10_Airyscan Processing	1	1
-1.77436582995985	Heat shock	GFP-HDEL HS airy mv 10_Airyscan Processing	1	1
-2.27280720865723	Heat shock	GFP-HDEL HS airy mv 10_Airyscan Processing	1	1
-2.85139260970475	Heat shock	GFP-HDEL HS airy mv 10_Airyscan Processing	1	1
-1.98741889507894	Heat shock	GFP-HDEL HS airy mv 10_Airyscan Processing	1	1
-1.85165770352746	Heat shock	GFP-HDEL HS airy mv 10_Airyscan Processing	1	1
-2.08983926075175	Heat shock	GFP-HDEL HS airy mv 10_Airyscan Processing	1	1
-2.09688063251447	Heat shock	GFP-HDEL HS airy mv 10_Airyscan Processing	1	1
-0.88959516584679	Heat shock	GFP-HDEL HS airy mv 10_Airyscan Processing	1	1
-1.82144651223079	Heat shock	GFP-HDEL HS airy mv 10_Airyscan Processing	1	1
-1.85674784434237	Heat shock	GFP-HDEL HS airy mv 10_Airyscan Processing	1	1
-3.28057638762254	Heat shock	GFP-HDEL HS airy mv 10_Airyscan Processing	1	1
-2.00250584829204	Heat shock	GFP-HDEL HS airy mv 10_Airyscan Processing	1	1
-1.49727522640644	Heat shock	GFP-HDEL HS airy mv 10_Airyscan Processing	1	1
-2.87105063114475	Heat shock	GFP-HDEL HS airy mv 10_Airyscan Processing	1	1
-1.48219687058125	Heat shock	GFP-HDEL HS airy mv 10_Airyscan Processing	1	1
-2.86760937863527	Heat shock	GFP-HDEL HS airy mv 10_Airyscan Processing	1	1
-1.80945002956903	Heat shock	GFP-HDEL HS airy mv 10_Airyscan Processing	1	1
-2.48140558875754	Heat shock	GFP-HDEL HS airy mv 10_Airyscan Processing	1	1
-2.12460467313732	Heat shock	GFP-HDEL HS airy mv 10_Airyscan Processing	1	1
-2.66046178808126	Heat shock	GFP-HDEL HS airy mv 10_Airyscan Processing	1	1
-1.62999096058125	Heat shock	GFP-HDEL HS airy mv 10_Airyscan Processing	1	1
-3.3935166685183	Heat shock	GFP-HDEL HS airy mv 10_Airyscan Processing	1	1
-2.19079450742981	Heat shock	GFP-HDEL HS airy mv 10_Airyscan Processing	1	1
-2.34771478537719	Heat shock	GFP-HDEL HS airy mv 10_Airyscan Processing	1	1
-5.17845154086531	Heat shock	GFP-HDEL HS airy mv 10_Airyscan Processing	1	1
-1.69701155177544	Heat shock	GFP-HDEL HS airy mv 10_Airyscan Processing	1	1
-2.27356345433051	Heat shock	GFP-HDEL HS airy mv 10_Airyscan Processing	1	1
-2.43419295349789	Heat shock	GFP-HDEL HS airy mv 10_Airyscan Processing	1	1
-1.99550231274228	Heat shock	GFP-HDEL HS airy mv 10_Airyscan Processing	1	1
-1.65323555055529	Heat shock	GFP-HDEL HS airy mv 10_Airyscan Processing	1	1
-2.9103392707461	Heat shock	GFP-HDEL HS airy mv 10_Airyscan Processing	1	1
-3.98649198840794	Heat shock	GFP-HDEL HS airy mv 10_Airyscan Processing	1	1
-2.91887703791523	Heat shock	GFP-HDEL HS airy mv 10_Airyscan Processing	1	1
-1.34683208576491	Heat shock	GFP-HDEL HS airy mv 10_Airyscan Processing	1	1
-2.19299383139118	Heat shock	GFP-HDEL HS airy mv 10_Airyscan Processing	1	1
-3.41595127847936	Heat shock	GFP-HDEL HS airy mv 10_Airyscan Processing	1	1
-1.80294171993896	Heat shock	GFP-HDEL HS airy mv 10_Airyscan Processing	1	1
-2.3911297334581	Heat shock	GFP-HDEL HS airy mv 10_Airyscan Processing	1	1
-2.10092167927875	Heat shock	GFP-HDEL HS airy mv 10_Airyscan Processing	1	1
-3.25478404099362	Heat shock	GFP-HDEL HS airy mv 10_Airyscan Processing	1	1
-3.77725625407199	Heat shock	GFP-HDEL HS airy mv 10_Airyscan Processing	1	1
-1.90452515882631	Heat shock	GFP-HDEL HS airy mv 10_Airyscan Processing	1	1
-2.40068326624854	Heat shock	GFP-HDEL HS airy mv 10_Airyscan Processing	1	1
-3.37529052548489	Heat shock	GFP-HDEL HS airy mv 10_Airyscan Processing	1	1
-2.81048452497669	Heat shock	GFP-HDEL HS airy mv 10_Airyscan Processing	1	1
-1.14993900613449	Heat shock	GFP-HDEL HS airy mv 10_Airyscan Processing	1	1
-3.61430375982427	Heat shock	GFP-HDEL HS airy mv 10_Airyscan Processing	1	1
-2.0480948382741	Heat shock	GFP-HDEL HS airy mv 10_Airyscan Processing	1	1
-2.82428007919398	Heat shock	GFP-HDEL HS airy mv 10_Airyscan Processing	1	1
-0.694344460257188	Heat shock	GFP-HDEL HS airy mv 10_Airyscan Processing	1	1
-2.46403538103149	Heat shock	GFP-HDEL HS airy mv 10_Airyscan Processing	1	1
-1.56403301544353	Heat shock	GFP-HDEL HS airy mv 10_Airyscan Processing	1	1
-2.58561766292495	Heat shock	GFP-HDEL HS airy mv 10_Airyscan Processing	1	1
-1.71634417054202	Heat shock	GFP-HDEL HS airy mv 10_Airyscan Processing	1	1
-2.56296019928687	Heat shock	GFP-HDEL HS airy mv 10_Airyscan Processing	1	1
-2.07195728770123	Heat shock	GFP-HDEL HS airy mv 10_Airyscan Processing	1	1
-3.02551160600376	Heat shock	GFP-HDEL HS airy mv 10_Airyscan Processing	1	1
-1.32157810727641	Heat shock	GFP-HDEL HS airy mv 10_Airyscan Processing	1	1
-0.785872753111425	Heat shock	GFP-HDEL HS airy mv 10_Airyscan Processing	1	1
-2.73866289587374	Heat shock	GFP-HDEL HS airy mv 10_Airyscan Processing	1	1
-2.68549044545397	Heat shock	GFP-HDEL HS airy mv 10_Airyscan Processing	1	1
-1.28465686657467	Heat shock	GFP-HDEL HS airy mv 10_Airyscan Processing	1	1
-2.74694453970412	Heat shock	GFP-HDEL HS airy mv 10_Airyscan Processing	1	1
-2.5125135465915	Heat shock	GFP-HDEL HS airy mv 10_Airyscan Processing	1	1
-2.50472711989378	Heat shock	GFP-HDEL HS airy mv 10_Airyscan Processing	1	1
-1.65552132996187	Heat shock	GFP-HDEL HS airy mv 10_Airyscan Processing	1	1
-2.32355743301571	Heat shock	GFP-HDEL HS airy mv 10_Airyscan Processing	1	1
-2.18473460040052	Heat shock	GFP-HDEL HS airy mv 10_Airyscan Processing	1	1
-2.03278072269422	Heat shock	GFP-HDEL HS airy mv 10_Airyscan Processing	1	1
-1.4806923920656	Heat shock	GFP-HDEL HS airy mv 10_Airyscan Processing	1	1
-3.50812457534268	Heat shock	GFP-HDEL HS airy mv 10_Airyscan Processing	1	1
-2.22326807377539	Heat shock	GFP-HDEL HS airy mv 10_Airyscan Processing	1	1
-2.1824840325671	Heat shock	GFP-HDEL HS airy mv 10_Airyscan Processing	1	1
-2.06065916027011	Heat shock	GFP-HDEL HS airy mv 10_Airyscan Processing	1	1
-3.03233234103547	Heat shock	GFP-HDEL HS airy mv 10_Airyscan Processing	1	1
-2.02645612105281	Heat shock	GFP-HDEL HS airy mv 10_Airyscan Processing	1	1
-1.73761737791551	Heat shock	GFP-HDEL HS airy mv 10_Airyscan Processing	1	1
-2.9992879546919	Heat shock	GFP-HDEL HS airy mv 10_Airyscan Processing	1	1
-1.94869347290279	Heat shock	GFP-HDEL HS airy mv 10_Airyscan Processing	1	1
-1.4555994990012	Heat shock	GFP-HDEL HS airy mv 10_Airyscan Processing	1	1
-3.00793302553639	Heat shock	GFP-HDEL HS airy mv 10_Airyscan Processing	1	1
-1.50542402694323	Heat shock	GFP-HDEL HS airy mv 10_Airyscan Processing	1	1
-2.27495981108082	Heat shock	GFP-HDEL HS airy mv 10_Airyscan Processing	1	1
-2.25002413735672	Heat shock	GFP-HDEL HS airy mv 10_Airyscan Processing	1	1
-1.77955418097849	Heat shock	GFP-HDEL HS airy mv 10_Airyscan Processing	1	1
-1.92608361123269	Heat shock	GFP-HDEL HS airy mv 10_Airyscan Processing	1	1
-2.10078557969944	Heat shock	GFP-HDEL HS airy mv 10_Airyscan Processing	1	1
-2.23847174020252	Heat shock	GFP-HDEL HS airy mv 10_Airyscan Processing	1	1
-3.39906802434351	Heat shock	GFP-HDEL HS airy mv 10_Airyscan Processing	1	1
-1.98531795961669	Heat shock	GFP-HDEL HS airy mv 10_Airyscan Processing	1	1
-3.18731846668731	Heat shock	GFP-HDEL HS airy mv 10_Airyscan Processing	1	1
-2.5691983705035	Heat shock	GFP-HDEL HS airy mv 10_Airyscan Processing	1	1
-2.59377893193198	Heat shock	GFP-HDEL HS airy mv 10_Airyscan Processing	1	1
-1.74494392866872	Heat shock	GFP-HDEL HS airy mv 10_Airyscan Processing	1	1
-2.64921564240277	Heat shock	GFP-HDEL HS airy mv 10_Airyscan Processing	1	1
-2.41745202152838	Heat shock	GFP-HDEL HS airy mv 10_Airyscan Processing	1	1
-2.91058885284448	Heat shock	GFP-HDEL HS airy mv 10_Airyscan Processing	1	1
-3.68293385367867	Heat shock	GFP-HDEL HS airy mv 10_Airyscan Processing	1	1
-1.74991699185445	Heat shock	GFP-HDEL HS airy mv 10_Airyscan Processing	1	1
-1.54513897851319	Heat shock	GFP-HDEL HS airy mv 10_Airyscan Processing	1	1
-2.90801686342178	Heat shock	GFP-HDEL HS airy mv 10_Airyscan Processing	1	1
-2.0049923060223	Heat shock	GFP-HDEL HS airy mv 10_Airyscan Processing	1	1
-0.779434634048622	Heat shock	GFP-HDEL HS airy mv 10_Airyscan Processing	1	1
-1.33646595771151	Heat shock	GFP-HDEL HS airy mv 10_Airyscan Processing	1	1
-3.59979863315338	Heat shock	GFP-HDEL HS airy mv 10_Airyscan Processing	1	1
-2.31892911368792	Heat shock	GFP-HDEL HS airy mv 10_Airyscan Processing	1	1
-2.26114690480756	Heat shock	GFP-HDEL HS airy mv 10_Airyscan Processing	1	1
-2.59399039794708	Heat shock	GFP-HDEL HS airy mv 10_Airyscan Processing	1	1
-1.75853865543124	Heat shock	GFP-HDEL HS airy mv 10_Airyscan Processing	1	1
-2.9945509221116	Heat shock	GFP-HDEL HS airy mv 10_Airyscan Processing	1	1
-2.50388882619706	Heat shock	GFP-HDEL HS airy mv 10_Airyscan Processing	1	1
-3.46479625994498	Heat shock	GFP-HDEL HS airy mv 10_Airyscan Processing	1	1
-3.81714167003012	Heat shock	GFP-HDEL HS airy mv 10_Airyscan Processing	1	1
-2.24795546087795	Heat shock	GFP-HDEL HS airy mv 10_Airyscan Processing	1	1
-3.00248736764096	Heat shock	GFP-HDEL HS airy mv 10_Airyscan Processing	1	1
-1.16507650997513	Heat shock	GFP-HDEL HS airy mv 10_Airyscan Processing	1	1
-1.37546275152258	Heat shock	GFP-HDEL HS airy mv 10_Airyscan Processing	1	1
-2.8012227153088	Heat shock	GFP-HDEL HS airy mv 10_Airyscan Processing	1	1
-1.84310679825448	Heat shock	GFP-HDEL HS airy mv 10_Airyscan Processing	1	1
-2.42649624462543	Heat shock	GFP-HDEL HS airy mv 10_Airyscan Processing	1	1
-1.79502965487886	Heat shock	GFP-HDEL HS airy mv 10_Airyscan Processing	1	1
-2.83527324004102	Heat shock	GFP-HDEL HS airy mv 10_Airyscan Processing	1	1
-2.23931224730923	Heat shock	GFP-HDEL HS airy mv 10_Airyscan Processing	1	1
-2.04894631337286	Heat shock	GFP-HDEL HS airy mv 10_Airyscan Processing	1	1
-2.19484018173904	Heat shock	GFP-HDEL HS airy mv 10_Airyscan Processing	1	1
-2.10533609766171	Heat shock	GFP-HDEL HS airy mv 10_Airyscan Processing	1	1
0.0600327198129153	Heat shock	GFP-HDEL HS airy mv 10_Airyscan Processing	1	1
-4.1584548560847	Heat shock	GFP-HDEL HS airy mv 10_Airyscan Processing	1	1
-2.22017273772346	Heat shock	GFP-HDEL HS airy mv 10_Airyscan Processing	1	1
-0.633037675524241	Heat shock	GFP-HDEL HS airy mv 10_Airyscan Processing	1	1
-1.46862519486002	Heat shock	GFP-HDEL HS airy mv 10_Airyscan Processing	1	1
-2.09657613909962	Heat shock	GFP-HDEL HS airy mv 10_Airyscan Processing	1	1
-0.795653822393737	Heat shock	GFP-HDEL HS airy mv 10_Airyscan Processing	1	1
-3.0108515245035	Heat shock	GFP-HDEL HS airy mv 10_Airyscan Processing	1	1
-3.28556586327313	Heat shock	GFP-HDEL HS airy mv 10_Airyscan Processing	1	1
-6.29365830620431	Heat shock	GFP-HDEL HS airy mv 10_Airyscan Processing	1	1
-2.50854358972867	Heat shock	GFP-HDEL HS airy mv 10_Airyscan Processing	1	1
-1.2795109866887	Heat shock	GFP-HDEL HS airy mv 10_Airyscan Processing	1	1
-3.45563298153496	Heat shock	GFP-HDEL HS airy mv 10_Airyscan Processing	1	1
-2.93433495523709	Heat shock	GFP-HDEL HS airy mv 10_Airyscan Processing	1	1
-4.5205936704889	Heat shock	GFP-HDEL HS airy mv 10_Airyscan Processing	1	1
-1.10955786785818	Heat shock	GFP-HDEL HS airy mv 10_Airyscan Processing	1	1
-1.67626086564855	Heat shock	GFP-HDEL HS airy mv 10_Airyscan Processing	1	1
-3.03280998823442	Heat shock	GFP-HDEL HS airy mv 10_Airyscan Processing	1	1
-1.14815588002229	Heat shock	GFP-HDEL HS airy mv 10_Airyscan Processing	1	1
-1.66701213582431	Heat shock	GFP-HDEL HS airy mv 10_Airyscan Processing	1	1
-2.19995966733163	Heat shock	GFP-HDEL HS airy mv 10_Airyscan Processing	1	1
-2.32877522699422	Heat shock	GFP-HDEL HS airy mv 10_Airyscan Processing	1	1
-2.66731324218362	Heat shock	GFP-HDEL HS airy mv 10_Airyscan Processing	1	1
-2.07703593299192	Heat shock	GFP-HDEL HS airy mv 10_Airyscan Processing	1	1
-2.12056510418037	Heat shock	GFP-HDEL HS airy mv 10_Airyscan Processing	1	1
-2.38400499249011	Heat shock	GFP-HDEL HS airy mv 10_Airyscan Processing	1	1
-2.51053476184259	Heat shock	GFP-HDEL HS airy mv 10_Airyscan Processing	1	1
-2.39256754330837	Heat shock	GFP-HDEL HS airy mv 10_Airyscan Processing	1	1
-2.58701789735728	Heat shock	GFP-HDEL HS airy mv 10_Airyscan Processing	1	1
-2.80063835367964	Heat shock	GFP-HDEL HS airy mv 10_Airyscan Processing	1	1
-1.8807391935601	Heat shock	GFP-HDEL HS airy mv 10_Airyscan Processing	1	1
-2.06253242117679	Heat shock	GFP-HDEL HS airy mv 10_Airyscan Processing	1	1
-2.01051512760641	Heat shock	GFP-HDEL HS airy mv 10_Airyscan Processing	1	1
-1.04538159192597	Heat shock	GFP-HDEL HS airy mv 10_Airyscan Processing	1	1
-1.58976555139233	Heat shock	GFP-HDEL HS airy mv 10_Airyscan Processing	1	1
-1.91507646013308	Heat shock	GFP-HDEL HS airy mv 10_Airyscan Processing	1	1
-2.97061126221704	Heat shock	GFP-HDEL HS airy mv 10_Airyscan Processing	1	1
-2.64845282126755	Heat shock	GFP-HDEL HS airy mv 10_Airyscan Processing	1	1
-2.01067792798696	Heat shock	GFP-HDEL HS airy mv 10_Airyscan Processing	1	1
-2.86039068255012	Heat shock	GFP-HDEL HS airy mv 10_Airyscan Processing	1	1
-3.00971831069025	Heat shock	GFP-HDEL HS airy mv 10_Airyscan Processing	1	1
-2.31608535285352	Heat shock	GFP-HDEL HS airy mv 10_Airyscan Processing	1	1
-5.21589883623348	Heat shock	GFP-HDEL HS airy mv 10_Airyscan Processing	1	1
-2.81023575267353	Heat shock	GFP-HDEL HS airy mv 10_Airyscan Processing	1	1
-2.29968415948585	Heat shock	GFP-HDEL HS airy mv 10_Airyscan Processing	1	1
-3.02375516313838	Heat shock	GFP-HDEL HS airy mv 10_Airyscan Processing	1	1
-3.23882405455934	Heat shock	GFP-HDEL HS airy mv 10_Airyscan Processing	1	1
-2.62791646523189	Heat shock	GFP-HDEL HS airy mv 10_Airyscan Processing	1	1
-2.13471613458156	Heat shock	GFP-HDEL HS airy mv 10_Airyscan Processing	1	1
-3.10978609763755	Heat shock	GFP-HDEL HS airy mv 10_Airyscan Processing	1	1
-2.31672648362253	Heat shock	GFP-HDEL HS airy mv 10_Airyscan Processing	1	1
-2.22069164624013	Heat shock	GFP-HDEL HS airy mv 10_Airyscan Processing	1	1
-2.5482251170017	Heat shock	GFP-HDEL HS airy mv 10_Airyscan Processing	1	1
-1.68931781085694	Heat shock	GFP-HDEL HS airy mv 10_Airyscan Processing	1	1
-0.961519341680627	Heat shock	GFP-HDEL HS airy mv 10_Airyscan Processing	1	1
-1.4237121722418	Heat shock	GFP-HDEL HS airy mv 10_Airyscan Processing	1	1
-4.40390707936703	Heat shock	GFP-HDEL HS airy mv 10_Airyscan Processing	1	1
-1.98181205166528	Heat shock	GFP-HDEL HS airy mv 10_Airyscan Processing	1	1
-1.92451902419759	Heat shock	GFP-HDEL HS airy mv 10_Airyscan Processing	1	1
-2.31475959902138	Heat shock	GFP-HDEL HS airy mv 10_Airyscan Processing	1	1
-3.26882982646215	Heat shock	GFP-HDEL HS airy mv 10_Airyscan Processing	1	1
-1.84122818677205	Heat shock	GFP-HDEL HS airy mv 10_Airyscan Processing	1	1
-1.7655802244744	Heat shock	GFP-HDEL HS airy mv 10_Airyscan Processing	1	1
-1.38384094658364	Heat shock	GFP-HDEL HS airy mv 10_Airyscan Processing	1	1
-3.71674037536439	Heat shock	GFP-HDEL HS airy mv 10_Airyscan Processing	1	1
-2.66004637801341	Heat shock	GFP-HDEL HS airy mv 10_Airyscan Processing	1	1
-1.40867053884765	Heat shock	GFP-HDEL HS airy mv 10_Airyscan Processing	1	1
-1.05119970179846	Heat shock	GFP-HDEL HS airy mv 10_Airyscan Processing	1	1
-1.59087367019283	Heat shock	GFP-HDEL HS airy mv 10_Airyscan Processing	1	1
-3.14916276398792	Heat shock	GFP-HDEL HS airy mv 10_Airyscan Processing	1	1
-1.54142475548565	Heat shock	GFP-HDEL HS airy mv 10_Airyscan Processing	1	1
-1.44261781712997	Heat shock	GFP-HDEL HS airy mv 10_Airyscan Processing	1	1
-1.9463644694387	Heat shock	GFP-HDEL HS airy mv 10_Airyscan Processing	1	1
-2.60595509459102	Heat shock	GFP-HDEL HS airy mv 10_Airyscan Processing	1	1
-1.4384661243267	Heat shock	GFP-HDEL HS airy mv 10_Airyscan Processing	1	1
-2.21163711611325	Heat shock	GFP-HDEL HS airy mv 10_Airyscan Processing	1	1
-1.75400353157285	Heat shock	GFP-HDEL HS airy mv 10_Airyscan Processing	1	1
-2.98895712861395	Heat shock	GFP-HDEL HS airy mv 10_Airyscan Processing	1	1
-1.85512013359113	Heat shock	GFP-HDEL HS airy mv 10_Airyscan Processing	1	1
-3.35923390659652	Heat shock	GFP-HDEL HS airy mv 10_Airyscan Processing	1	1
-2.64977248361923	Heat shock	GFP-HDEL HS airy mv 10_Airyscan Processing	1	1
-3.33563708063955	Heat shock	GFP-HDEL HS airy mv 10_Airyscan Processing	1	1
-2.07960832938421	Heat shock	GFP-HDEL HS airy mv 10_Airyscan Processing	1	1
-2.99256853662258	Heat shock	GFP-HDEL HS airy mv 10_Airyscan Processing	1	1
-3.07628116889596	Heat shock	GFP-HDEL HS airy mv 10_Airyscan Processing	1	1
-2.80055633737306	Heat shock	GFP-HDEL HS airy mv 10_Airyscan Processing	1	1
-3.08086378665757	Heat shock	GFP-HDEL HS airy mv 10_Airyscan Processing	1	1
-2.4539531159601	Heat shock	GFP-HDEL HS airy mv 10_Airyscan Processing	1	1
-2.23297663543391	Heat shock	GFP-HDEL HS airy mv 10_Airyscan Processing	1	1
-2.45728942720863	Heat shock	GFP-HDEL HS airy mv 10_Airyscan Processing	1	1
-2.88034871113502	Heat shock	GFP-HDEL HS airy mv 10_Airyscan Processing	1	1
-2.78211755351551	Heat shock	GFP-HDEL HS airy mv 10_Airyscan Processing	1	1
-2.05542210078084	Heat shock	GFP-HDEL HS airy mv 10_Airyscan Processing	1	1
-1.670595182116	Heat shock	GFP-HDEL HS airy mv 10_Airyscan Processing	1	1
-2.0763530732669	Heat shock	GFP-HDEL HS airy mv 10_Airyscan Processing	1	1
-2.23652178524788	Heat shock	GFP-HDEL HS airy mv 10_Airyscan Processing	1	1
-1.89831185396914	Heat shock	GFP-HDEL HS airy mv 10_Airyscan Processing	1	1
-3.64810404766925	Heat shock	GFP-HDEL HS airy mv 10_Airyscan Processing	1	1
-1.74303241985419	Heat shock	GFP-HDEL HS airy mv 10_Airyscan Processing	1	1
-2.28269118242904	Heat shock	GFP-HDEL HS airy mv 10_Airyscan Processing	1	1
-1.57541965919031	Heat shock	GFP-HDEL HS airy mv 10_Airyscan Processing	1	1
-1.24174909289605	Heat shock	GFP-HDEL HS airy mv 10_Airyscan Processing	1	1
-3.18463474951652	Heat shock	GFP-HDEL HS airy mv 10_Airyscan Processing	1	1
-1.8968930758808	Heat shock	GFP-HDEL HS airy mv 10_Airyscan Processing	1	1
-1.61499347837701	Heat shock	GFP-HDEL HS airy mv 10_Airyscan Processing	1	1
-2.18333443663628	Heat shock	GFP-HDEL HS airy mv 10_Airyscan Processing	1	1
-2.85891334280213	Heat shock	GFP-HDEL HS airy mv 10_Airyscan Processing	1	1
-2.05918545625128	Heat shock	GFP-HDEL HS airy mv 10_Airyscan Processing	1	1
-2.34693734988396	Heat shock	GFP-HDEL HS airy mv 10_Airyscan Processing	1	1
-2.85827967727933	Heat shock	GFP-HDEL HS airy mv 10_Airyscan Processing	1	1
-2.32403627362786	Heat shock	GFP-HDEL HS airy mv 10_Airyscan Processing	1	1
-2.31978519324384	Heat shock	GFP-HDEL HS airy mv 10_Airyscan Processing	1	1
-3.19036171520625	Heat shock	GFP-HDEL HS airy mv 10_Airyscan Processing	1	1
-2.5441942222548	Heat shock	GFP-HDEL HS airy mv 10_Airyscan Processing	1	1
-2.95797830171952	Heat shock	GFP-HDEL HS airy mv 10_Airyscan Processing	1	1
-4.20510043835495	Heat shock	GFP-HDEL HS airy mv 10_Airyscan Processing	1	1
-2.33513038041016	Heat shock	GFP-HDEL HS airy mv 10_Airyscan Processing	1	1
-3.01902797503434	Heat shock	GFP-HDEL HS airy mv 10_Airyscan Processing	1	1
-2.06791288438068	Heat shock	GFP-HDEL HS airy mv 10_Airyscan Processing	1	1
-2.85917673578946	Heat shock	GFP-HDEL HS airy mv 10_Airyscan Processing	1	1
-3.36765791924408	Heat shock	GFP-HDEL HS airy mv 10_Airyscan Processing	1	1
-2.75691728988699	Heat shock	GFP-HDEL HS airy mv 10_Airyscan Processing	1	1
-2.20677158924638	Heat shock	GFP-HDEL HS airy mv 10_Airyscan Processing	1	1
-2.31230239609416	Heat shock	GFP-HDEL HS airy mv 10_Airyscan Processing	1	1
-1.66383476611556	Heat shock	GFP-HDEL HS airy mv 10_Airyscan Processing	1	1
-4.18589488940836	Heat shock	GFP-HDEL HS airy mv 10_Airyscan Processing	1	1
-2.05604981905607	Heat shock	GFP-HDEL HS airy mv 10_Airyscan Processing	1	1
-2.11977312018129	Heat shock	GFP-HDEL HS airy mv 10_Airyscan Processing	1	1
-2.51760670608463	Heat shock	GFP-HDEL HS airy mv 10_Airyscan Processing	1	1
-1.80258700480024	Heat shock	GFP-HDEL HS airy mv 10_Airyscan Processing	1	1
-2.11771133114309	Heat shock	GFP-HDEL HS airy mv 10_Airyscan Processing	1	1
-2.59550406874438	Heat shock	GFP-HDEL HS airy mv 10_Airyscan Processing	1	1
-3.13821262708629	Heat shock	GFP-HDEL HS airy mv 10_Airyscan Processing	1	1
-1.07687691082728	Heat shock	GFP-HDEL HS airy mv 10_Airyscan Processing	1	1
-2.09737647412566	Heat shock	GFP-HDEL HS airy mv 10_Airyscan Processing	1	1
-2.06048053073716	Heat shock	GFP-HDEL HS airy mv 10_Airyscan Processing	1	1
-3.01113090513669	Heat shock	GFP-HDEL HS airy mv 10_Airyscan Processing	1	1
-2.35542688776012	Heat shock	GFP-HDEL HS airy mv 10_Airyscan Processing	1	1
-3.527357894607	Heat shock	GFP-HDEL HS airy mv 10_Airyscan Processing	1	1
-1.74784364417248	Heat shock	GFP-HDEL HS airy mv 10_Airyscan Processing	1	1
-1.52714000821441	Heat shock	GFP-HDEL HS airy mv 10_Airyscan Processing	1	1
-2.68849867937805	Heat shock	GFP-HDEL HS airy mv 10_Airyscan Processing	1	1
-2.9454706342413	Heat shock	GFP-HDEL HS airy mv 10_Airyscan Processing	1	1
-2.58006456919852	Heat shock	GFP-HDEL HS airy mv 10_Airyscan Processing	1	1
-2.1492019428874	Heat shock	GFP-HDEL HS airy mv 10_Airyscan Processing	1	1
-3.28115099900155	Heat shock	GFP-HDEL HS airy mv 10_Airyscan Processing	1	1
-2.18023528805676	Heat shock	GFP-HDEL HS airy mv 10_Airyscan Processing	1	1
-2.45078437071201	Heat shock	GFP-HDEL HS airy mv 10_Airyscan Processing	1	1
-1.94837376531172	Heat shock	GFP-HDEL HS airy mv 10_Airyscan Processing	1	1
-1.12728792977132	Heat shock	GFP-HDEL HS airy mv 10_Airyscan Processing	1	1
-2.49632445240829	Heat shock	GFP-HDEL HS airy mv 10_Airyscan Processing	1	1
-2.09494736175693	Heat shock	GFP-HDEL HS airy mv 10_Airyscan Processing	1	1
-1.37143312837986	Heat shock	GFP-HDEL HS airy mv 10_Airyscan Processing	1	1
-2.69515897173536	Heat shock	GFP-HDEL HS airy mv 10_Airyscan Processing	1	1
-1.68463326540019	Heat shock	GFP-HDEL HS airy mv 10_Airyscan Processing	1	1
-1.50823822725307	Heat shock	GFP-HDEL HS airy mv 10_Airyscan Processing	1	1
-1.14180948208735	Heat shock	GFP-HDEL HS airy mv 10_Airyscan Processing	1	1
-1.19769488394948	Heat shock	GFP-HDEL HS airy mv 10_Airyscan Processing	1	1
-2.1807729241978	Heat shock	GFP-HDEL HS airy mv 10_Airyscan Processing	1	1
-1.98558805446025	Heat shock	GFP-HDEL HS airy mv 10_Airyscan Processing	1	1
-3.19397013892498	Heat shock	GFP-HDEL HS airy mv 10_Airyscan Processing	1	1
-2.47019209448064	Heat shock	GFP-HDEL HS airy mv 10_Airyscan Processing	1	1
-3.14020655086093	Heat shock	GFP-HDEL HS airy mv 10_Airyscan Processing	1	1
-2.12546059508359	Heat shock	GFP-HDEL HS airy mv 10_Airyscan Processing	1	1
-2.68438441445884	Heat shock	GFP-HDEL HS airy mv 10_Airyscan Processing	1	1
-1.97329711504921	Heat shock	GFP-HDEL HS airy mv 10_Airyscan Processing	1	1
-0.351257380327876	Heat shock	GFP-HDEL HS airy mv 10_Airyscan Processing	1	1
-2.31207040341518	Heat shock	GFP-HDEL HS airy mv 10_Airyscan Processing	1	1
-1.95863072793845	Heat shock	GFP-HDEL HS airy mv 10_Airyscan Processing	1	1
-2.77630278131279	Heat shock	GFP-HDEL HS airy mv 10_Airyscan Processing	1	1
-1.71863808070238	Heat shock	GFP-HDEL HS airy mv 10_Airyscan Processing	1	1
-2.86448287047516	Heat shock	GFP-HDEL HS airy mv 10_Airyscan Processing	1	1
-2.58734421758172	Heat shock	GFP-HDEL HS airy mv 10_Airyscan Processing	1	1
-2.64562024948833	Heat shock	GFP-HDEL HS airy mv 10_Airyscan Processing	1	1
-1.92780921000136	Heat shock	GFP-HDEL HS airy mv 10_Airyscan Processing	1	1
-1.21308318374188	Heat shock	GFP-HDEL HS airy mv 10_Airyscan Processing	1	1
-3.05738524923353	Heat shock	GFP-HDEL HS airy mv 10_Airyscan Processing	1	1
-2.36489196508185	Heat shock	GFP-HDEL HS airy mv 10_Airyscan Processing	1	1
-1.58233031369693	Heat shock	GFP-HDEL HS airy mv 10_Airyscan Processing	1	1
-1.22203851782156	Heat shock	GFP-HDEL HS airy mv 10_Airyscan Processing	1	1
-2.59988794884104	Heat shock	GFP-HDEL HS airy mv 10_Airyscan Processing	1	1
-3.32229201777458	Heat shock	GFP-HDEL HS airy mv 10_Airyscan Processing	1	1
-3.01191802368287	Heat shock	GFP-HDEL HS airy mv 10_Airyscan Processing	1	1
-4.32221981435058	Heat shock	GFP-HDEL HS airy mv 10_Airyscan Processing	1	1
-3.60891514337616	Heat shock	GFP-HDEL HS airy mv 10_Airyscan Processing	1	1
-1.25447493737163	Heat shock	GFP-HDEL HS airy mv 10_Airyscan Processing	1	1
-1.59431233290477	Heat shock	GFP-HDEL HS airy mv 10_Airyscan Processing	1	1
-2.10836207641167	Heat shock	GFP-HDEL HS airy mv 10_Airyscan Processing	1	1
-2.22922506198401	Heat shock	GFP-HDEL HS airy mv 10_Airyscan Processing	1	1
-3.26373913584553	Heat shock	GFP-HDEL HS airy mv 10_Airyscan Processing	1	1
-2.07676066445324	Heat shock	GFP-HDEL HS airy mv 10_Airyscan Processing	1	1
-1.09552292894294	Heat shock	GFP-HDEL HS airy mv 10_Airyscan Processing	1	1
-2.77624008517796	Heat shock	GFP-HDEL HS airy mv 10_Airyscan Processing	1	1
-3.36723274418522	Heat shock	GFP-HDEL HS airy mv 10_Airyscan Processing	1	1
-2.41681880741013	Heat shock	GFP-HDEL HS airy mv 10_Airyscan Processing	1	1
-1.81027540056851	Heat shock	GFP-HDEL HS airy mv 10_Airyscan Processing	1	1
-3.57133144732081	Heat shock	GFP-HDEL HS airy mv 10_Airyscan Processing	1	1
-2.61001564338833	Heat shock	GFP-HDEL HS airy mv 10_Airyscan Processing	1	1
-1.85113318552607	Heat shock	GFP-HDEL HS airy mv 10_Airyscan Processing	1	1
-2.24199256002828	Heat shock	GFP-HDEL HS airy mv 10_Airyscan Processing	1	1
-2.44089901710827	Heat shock	GFP-HDEL HS airy mv 10_Airyscan Processing	1	1
-2.15100163778205	Heat shock	GFP-HDEL HS airy mv 10_Airyscan Processing	1	1
-3.17314482059512	Heat shock	GFP-HDEL HS airy mv 10_Airyscan Processing	1	1
-2.41028555158107	Heat shock	GFP-HDEL HS airy mv 10_Airyscan Processing	1	1
-2.52980320390814	Heat shock	GFP-HDEL HS airy mv 10_Airyscan Processing	1	1
-1.09468054850881	Heat shock	GFP-HDEL HS airy mv 10_Airyscan Processing	1	1
-2.50021132874722	Heat shock	GFP-HDEL HS airy mv 10_Airyscan Processing	1	1
-3.25352569784137	Heat shock	GFP-HDEL HS airy mv 10_Airyscan Processing	1	1
-1.60331472196473	Heat shock	GFP-HDEL HS airy mv 10_Airyscan Processing	1	1
-1.54660500142164	Heat shock	GFP-HDEL HS airy mv 10_Airyscan Processing	1	1
-3.84727776275759	Heat shock	GFP-HDEL HS airy mv 10_Airyscan Processing	1	1
-1.81424314405899	Heat shock	GFP-HDEL HS airy mv 10_Airyscan Processing	1	1
-2.19079923784716	Heat shock	GFP-HDEL HS airy mv 10_Airyscan Processing	1	1
-1.82124722555487	Heat shock	GFP-HDEL HS airy mv 10_Airyscan Processing	1	1
-2.07852238377532	Heat shock	GFP-HDEL HS airy mv 10_Airyscan Processing	1	1
-2.84851706219912	Heat shock	GFP-HDEL HS airy mv 10_Airyscan Processing	1	1
-2.08133602096322	Heat shock	GFP-HDEL HS airy mv 10_Airyscan Processing	1	1
-3.33676749263031	Heat shock	GFP-HDEL HS airy mv 10_Airyscan Processing	1	1
-2.26337596498758	Heat shock	GFP-HDEL HS airy mv 10_Airyscan Processing	1	1
-1.95336981273305	Heat shock	GFP-HDEL HS airy mv 10_Airyscan Processing	1	1
-2.64798921937578	Heat shock	GFP-HDEL HS airy mv 10_Airyscan Processing	1	1
-2.00094946293609	Heat shock	GFP-HDEL HS airy mv 10_Airyscan Processing	1	1
-3.04507856210665	Heat shock	GFP-HDEL HS airy mv 10_Airyscan Processing	1	1
-1.96530670501152	Heat shock	GFP-HDEL HS airy mv 10_Airyscan Processing	1	1
-3.5383449791988	Heat shock	GFP-HDEL HS airy mv 10_Airyscan Processing	1	1
-3.3243441123588	Heat shock	GFP-HDEL HS airy mv 10_Airyscan Processing	1	1
-0.894310616542362	Heat shock	GFP-HDEL HS airy mv 10_Airyscan Processing	1	1
-2.84548497864346	Heat shock	GFP-HDEL HS airy mv 10_Airyscan Processing	1	1
-4.04101676361454	Heat shock	GFP-HDEL HS airy mv 10_Airyscan Processing	1	1
-1.92932119635933	Heat shock	GFP-HDEL HS airy mv 10_Airyscan Processing	1	1
-1.34292430798179	Heat shock	GFP-HDEL HS airy mv 10_Airyscan Processing	1	1
-0.847978588325195	Heat shock	GFP-HDEL HS airy mv 10_Airyscan Processing	1	1
-1.77364541831912	Heat shock	GFP-HDEL HS airy mv 10_Airyscan Processing	1	1
-3.83772077399744	Heat shock	GFP-HDEL HS airy mv 10_Airyscan Processing	1	1
-1.63183146203251	Heat shock	GFP-HDEL HS airy mv 10_Airyscan Processing	1	1
-2.29724381630339	Heat shock	GFP-HDEL HS airy mv 10_Airyscan Processing	1	1
-1.18839389164073	Heat shock	GFP-HDEL HS airy mv 10_Airyscan Processing	1	1
-2.19568449207081	Heat shock	GFP-HDEL HS airy mv 10_Airyscan Processing	1	1
-2.5543383141022	Heat shock	GFP-HDEL HS airy mv 10_Airyscan Processing	1	1
-1.7400694222236	Heat shock	GFP-HDEL HS airy mv 10_Airyscan Processing	1	1
-2.68139689234965	Heat shock	GFP-HDEL HS airy mv 10_Airyscan Processing	1	1
-3.98804925693742	Heat shock	GFP-HDEL HS airy mv 10_Airyscan Processing	1	1
-3.0357320068673	Heat shock	GFP-HDEL HS airy mv 10_Airyscan Processing	1	1
-2.21742593473109	Heat shock	GFP-HDEL HS airy mv 10_Airyscan Processing	1	1
-2.58827791308468	Heat shock	GFP-HDEL HS airy mv 10_Airyscan Processing	1	1
-3.42705800513999	Heat shock	GFP-HDEL HS airy mv 10_Airyscan Processing	1	1
-2.07592188977085	Heat shock	GFP-HDEL HS airy mv 10_Airyscan Processing	1	1
-2.62688145314468	Heat shock	GFP-HDEL HS airy mv 10_Airyscan Processing	1	1
-1.64483833648254	Heat shock	GFP-HDEL HS airy mv 10_Airyscan Processing	1	1
-1.99956574093986	Heat shock	GFP-HDEL HS airy mv 10_Airyscan Processing	1	1
-2.26934770293007	Heat shock	GFP-HDEL HS airy mv 10_Airyscan Processing	1	1
-2.41078337851624	Heat shock	GFP-HDEL HS airy mv 10_Airyscan Processing	1	1
-2.84586401582111	Heat shock	GFP-HDEL HS airy mv 10_Airyscan Processing	1	1
-3.01484667428294	Heat shock	GFP-HDEL HS airy mv 10_Airyscan Processing	1	1
-2.13560326667208	Heat shock	GFP-HDEL HS airy mv 10_Airyscan Processing	1	1
-2.91996104048042	Heat shock	GFP-HDEL HS airy mv 10_Airyscan Processing	1	1
-2.99718729749043	Heat shock	GFP-HDEL HS airy mv 10_Airyscan Processing	1	1
-1.86965073123655	Heat shock	GFP-HDEL HS airy mv 10_Airyscan Processing	1	1
-0.819296384234359	Heat shock	GFP-HDEL HS airy mv 10_Airyscan Processing	1	1
-1.61839677508448	Heat shock	GFP-HDEL HS airy mv 10_Airyscan Processing	1	1
-2.22899930976034	Heat shock	GFP-HDEL HS airy mv 10_Airyscan Processing	1	1
-3.05475994154845	Heat shock	GFP-HDEL HS airy mv 10_Airyscan Processing	1	1
-2.73205783148748	Heat shock	GFP-HDEL HS airy mv 10_Airyscan Processing	1	1
-3.5256400858081	Heat shock	GFP-HDEL HS airy mv 10_Airyscan Processing	1	1
-2.14647404035348	Heat shock	GFP-HDEL HS airy mv 10_Airyscan Processing	1	1
-1.99431439249251	Heat shock	GFP-HDEL HS airy mv 10_Airyscan Processing	1	1
-2.01288809030375	Heat shock	GFP-HDEL HS airy mv 10_Airyscan Processing	1	1
-1.79009463778692	Heat shock	GFP-HDEL HS airy mv 10_Airyscan Processing	1	1
-2.89294347076362	Heat shock	GFP-HDEL HS airy mv 10_Airyscan Processing	1	1
-3.31109317997862	Heat shock	GFP-HDEL HS airy mv 10_Airyscan Processing	1	1
-2.09951900680265	Heat shock	GFP-HDEL HS airy mv 10_Airyscan Processing	1	1
-2.9665728431448	Heat shock	GFP-HDEL HS airy mv 10_Airyscan Processing	1	1
-2.27129325360748	Heat shock	GFP-HDEL HS airy mv 10_Airyscan Processing	1	1
-2.32221733555793	Heat shock	GFP-HDEL HS airy mv 10_Airyscan Processing	1	1
-1.68653224737987	Heat shock	GFP-HDEL HS airy mv 10_Airyscan Processing	1	1
-2.83496296622538	Heat shock	GFP-HDEL HS airy mv 10_Airyscan Processing	1	1
-0.21499002000363	Heat shock	GFP-HDEL HS airy mv 10_Airyscan Processing	1	1
-5.62099312566998	Heat shock	GFP-HDEL HS airy mv 10_Airyscan Processing	1	1
-3.44756135812556	Heat shock	GFP-HDEL HS airy mv 10_Airyscan Processing	1	1
-2.19622963018909	Heat shock	GFP-HDEL HS airy mv 10_Airyscan Processing	1	1
-2.25069698707664	Heat shock	GFP-HDEL HS airy mv 10_Airyscan Processing	1	1
-3.40173056066447	Heat shock	GFP-HDEL HS airy mv 10_Airyscan Processing	1	1
-1.90462274104428	Heat shock	GFP-HDEL HS airy mv 10_Airyscan Processing	1	1
-1.92338512592979	Heat shock	GFP-HDEL HS airy mv 10_Airyscan Processing	1	1
-2.22356943291564	Heat shock	GFP-HDEL HS airy mv 10_Airyscan Processing	1	1
-2.27768999921195	Heat shock	GFP-HDEL HS airy mv 10_Airyscan Processing	1	1
-1.78786771607164	Heat shock	GFP-HDEL HS airy mv 10_Airyscan Processing	1	1
-2.98951141460299	Heat shock	GFP-HDEL HS airy mv 10_Airyscan Processing	1	1
-5.04715818274975	Heat shock	GFP-HDEL HS airy mv 10_Airyscan Processing	1	1
-1.5909707987495	Heat shock	GFP-HDEL HS airy mv 10_Airyscan Processing	1	1
-2.13160777877716	Heat shock	GFP-HDEL HS airy mv 10_Airyscan Processing	1	1
-2.20461183721679	Heat shock	GFP-HDEL HS airy mv 10_Airyscan Processing	1	1
-1.04974729792421	Heat shock	GFP-HDEL HS airy mv 10_Airyscan Processing	1	1
-2.8981783359591	Heat shock	GFP-HDEL HS airy mv 10_Airyscan Processing	1	1
-3.06378258111582	Heat shock	GFP-HDEL HS airy mv 10_Airyscan Processing	1	1
-2.28417042387539	Heat shock	GFP-HDEL HS airy mv 10_Airyscan Processing	1	1
-2.00076983659586	Heat shock	GFP-HDEL HS airy mv 10_Airyscan Processing	1	1
-1.79383888138048	Heat shock	GFP-HDEL HS airy mv 10_Airyscan Processing	1	1
-1.92796738529803	Heat shock	GFP-HDEL HS airy mv 10_Airyscan Processing	1	1
-3.21220260537468	Heat shock	GFP-HDEL HS airy mv 10_Airyscan Processing	1	1
-4.56913868841094	Heat shock	GFP-HDEL HS airy mv 10_Airyscan Processing	1	1
-2.79982259691312	Heat shock	GFP-HDEL HS airy mv 10_Airyscan Processing	1	1
-3.56940212892411	Heat shock	GFP-HDEL HS airy mv 10_Airyscan Processing	1	1
-2.88284869557045	Heat shock	GFP-HDEL HS airy mv 10_Airyscan Processing	1	1
-1.44980738185491	Heat shock	GFP-HDEL HS airy mv 10_Airyscan Processing	1	1
-0.838538974191004	Heat shock	GFP-HDEL HS airy mv 10_Airyscan Processing	1	1
-2.54359891320976	Heat shock	GFP-HDEL HS airy mv 10_Airyscan Processing	1	1
-1.63375986215117	Heat shock	GFP-HDEL HS airy mv 10_Airyscan Processing	1	1
-1.59642003540639	Heat shock	GFP-HDEL HS airy mv 10_Airyscan Processing	1	1
-3.58491942083207	Heat shock	GFP-HDEL HS airy mv 10_Airyscan Processing	1	1
-5.69375138686442	Heat shock	GFP-HDEL HS airy mv 10_Airyscan Processing	1	1
-3.09515038999832	Heat shock	GFP-HDEL HS airy mv 10_Airyscan Processing	1	1
-2.5627770357466	Heat shock	GFP-HDEL HS airy mv 10_Airyscan Processing	1	1
-2.67846134265753	Heat shock	GFP-HDEL HS airy mv 10_Airyscan Processing	1	1
-1.17329829029481	Heat shock	GFP-HDEL HS airy mv 10_Airyscan Processing	1	1
-1.38036024069198	Heat shock	GFP-HDEL HS airy mv 10_Airyscan Processing	1	1
-3.75114731347741	Heat shock	GFP-HDEL HS airy mv 10_Airyscan Processing	1	1
-1.39518277103111	Heat shock	GFP-HDEL HS airy mv 10_Airyscan Processing	1	1
-1.63559095291565	Heat shock	GFP-HDEL HS airy mv 10_Airyscan Processing	1	1
-3.41625131888213	Heat shock	GFP-HDEL HS airy mv 10_Airyscan Processing	1	1
-2.28914112979586	Heat shock	GFP-HDEL HS airy mv 10_Airyscan Processing	1	1
-2.54863916420176	Heat shock	GFP-HDEL HS airy mv 10_Airyscan Processing	1	1
-2.38734576491657	Heat shock	GFP-HDEL HS airy mv 10_Airyscan Processing	1	1
-1.76566270848162	Heat shock	GFP-HDEL HS airy mv 10_Airyscan Processing	1	1
-1.67042506511501	Heat shock	GFP-HDEL HS airy mv 10_Airyscan Processing	1	1
-1.16776654849571	Heat shock	GFP-HDEL HS airy mv 10_Airyscan Processing	1	1
-2.649252102168	Heat shock	GFP-HDEL HS airy mv 10_Airyscan Processing	1	1
-2.45880457571677	Heat shock	GFP-HDEL HS airy mv 10_Airyscan Processing	1	1
-1.86350573906407	Heat shock	GFP-HDEL HS airy mv 10_Airyscan Processing	1	1
-2.30443915915981	Heat shock	GFP-HDEL HS airy mv 10_Airyscan Processing	1	1
-2.49208064692248	Heat shock	GFP-HDEL HS airy mv 10_Airyscan Processing	1	1
-2.7311671607916	Heat shock	GFP-HDEL HS airy mv 10_Airyscan Processing	1	1
-3.20927239552432	Heat shock	GFP-HDEL HS airy mv 10_Airyscan Processing	1	1
-1.8435917159906	Heat shock	GFP-HDEL HS airy mv 10_Airyscan Processing	1	1
-3.73130428819062	Heat shock	GFP-HDEL HS airy mv 10_Airyscan Processing	1	1
-2.7751477216463	Heat shock	GFP-HDEL HS airy mv 10_Airyscan Processing	1	1
-2.55241033998019	Heat shock	GFP-HDEL HS airy mv 10_Airyscan Processing	1	1
-1.8524364942135	Heat shock	GFP-HDEL HS airy mv 10_Airyscan Processing	1	1
-2.4248157792207	Heat shock	GFP-HDEL HS airy mv 10_Airyscan Processing	1	1
-3.47440934676929	Heat shock	GFP-HDEL HS airy mv 10_Airyscan Processing	1	1
-2.92763976787207	Heat shock	GFP-HDEL HS airy mv 10_Airyscan Processing	1	1
-1.48713603657655	Heat shock	GFP-HDEL HS airy mv 10_Airyscan Processing	1	1
-4.43877954567661	Heat shock	GFP-HDEL HS airy mv 10_Airyscan Processing	1	1
-2.06094243596635	Heat shock	GFP-HDEL HS airy mv 10_Airyscan Processing	1	1
-2.39737110539093	Heat shock	GFP-HDEL HS airy mv 10_Airyscan Processing	1	1
-2.21733438813545	Heat shock	GFP-HDEL HS airy mv 10_Airyscan Processing	1	1
-1.52306873081903	Heat shock	GFP-HDEL HS airy mv 10_Airyscan Processing	1	1
-2.09844804750924	Heat shock	GFP-HDEL HS airy mv 10_Airyscan Processing	1	1
-4.41717892178372	Heat shock	GFP-HDEL HS airy mv 10_Airyscan Processing	1	1
-3.64958056392811	Heat shock	GFP-HDEL HS airy mv 10_Airyscan Processing	1	1
-2.60007262081684	Heat shock	GFP-HDEL HS airy mv 10_Airyscan Processing	1	1
-2.50334744473195	Heat shock	GFP-HDEL HS airy mv 10_Airyscan Processing	1	1
-2.82047100136125	Heat shock	GFP-HDEL HS airy mv 10_Airyscan Processing	1	1
-5.06406603387644	Heat shock	GFP-HDEL HS airy mv 10_Airyscan Processing	1	1
-2.1015684510607	Heat shock	GFP-HDEL HS airy mv 10_Airyscan Processing	1	1
-2.4309236283288	Heat shock	GFP-HDEL HS airy mv 10_Airyscan Processing	1	1
-3.2910468261935	Heat shock	GFP-HDEL HS airy mv 10_Airyscan Processing	1	1
-4.21538677573971	Heat shock	GFP-HDEL HS airy mv 10_Airyscan Processing	1	1
-2.59724559163137	Heat shock	GFP-HDEL HS airy mv 10_Airyscan Processing	1	1
-2.62577566215131	Heat shock	GFP-HDEL HS airy mv 10_Airyscan Processing	1	1
-3.45926605089482	Heat shock	GFP-HDEL HS airy mv 10_Airyscan Processing	1	1
-2.97705928485396	Heat shock	GFP-HDEL HS airy mv 10_Airyscan Processing	1	1
-1.98261008692718	Heat shock	GFP-HDEL HS airy mv 10_Airyscan Processing	1	1
-2.05590985217746	Heat shock	GFP-HDEL HS airy mv 10_Airyscan Processing	1	1
-2.44606668449003	Heat shock	GFP-HDEL HS airy mv 10_Airyscan Processing	1	1
-2.01503116383737	Heat shock	GFP-HDEL HS airy mv 10_Airyscan Processing	1	1
-3.43714875086414	Heat shock	GFP-HDEL HS airy mv 10_Airyscan Processing	1	1
-2.14016438932428	Heat shock	GFP-HDEL HS airy mv 10_Airyscan Processing	1	1
-1.47110314054345	Heat shock	GFP-HDEL HS airy mv 10_Airyscan Processing	1	1
-2.41544406098353	Heat shock	GFP-HDEL HS airy mv 10_Airyscan Processing	1	1
-2.9310124859757	Heat shock	GFP-HDEL HS airy mv 10_Airyscan Processing	1	1
-1.8988590311505	Heat shock	GFP-HDEL HS airy mv 10_Airyscan Processing	1	1
-2.61668121545645	Heat shock	GFP-HDEL HS airy mv 10_Airyscan Processing	1	1
-1.98010206683119	Heat shock	GFP-HDEL HS airy mv 10_Airyscan Processing	1	1
-1.88991916821538	Heat shock	GFP-HDEL HS airy mv 10_Airyscan Processing	1	1
-1.77359335307389	Heat shock	GFP-HDEL HS airy mv 10_Airyscan Processing	1	1
-2.72274194579549	Heat shock	GFP-HDEL HS airy mv 10_Airyscan Processing	1	1
-2.21332306218569	Heat shock	GFP-HDEL HS airy mv 10_Airyscan Processing	1	1
-2.9058230213318	Heat shock	GFP-HDEL HS airy mv 10_Airyscan Processing	1	1
-1.82080330164325	Heat shock	GFP-HDEL HS airy mv 10_Airyscan Processing	1	1
-4.20333464815148	Heat shock	GFP-HDEL HS airy mv 10_Airyscan Processing	1	1
-1.90392606261523	Heat shock	GFP-HDEL HS airy mv 10_Airyscan Processing	1	1
-3.83977196657646	Heat shock	GFP-HDEL HS airy mv 10_Airyscan Processing	1	1
-2.63392412792675	Heat shock	GFP-HDEL HS airy mv 10_Airyscan Processing	1	1
-2.21583245598478	Heat shock	GFP-HDEL HS airy mv 10_Airyscan Processing	1	1
-0.940650776051363	Heat shock	GFP-HDEL HS airy mv 10_Airyscan Processing	1	1
-2.54591309361252	Heat shock	GFP-HDEL HS airy mv 10_Airyscan Processing	1	1
-1.94190882879202	Heat shock	GFP-HDEL HS airy mv 10_Airyscan Processing	1	1
-3.83410098215309	Heat shock	GFP-HDEL HS airy mv 10_Airyscan Processing	1	1
-2.23754278248627	Heat shock	GFP-HDEL HS airy mv 10_Airyscan Processing	1	1
-2.46183251619014	Heat shock	GFP-HDEL HS airy mv 10_Airyscan Processing	1	1
-2.13078221974548	Heat shock	GFP-HDEL HS airy mv 10_Airyscan Processing	1	1
-2.085047545631	Heat shock	GFP-HDEL HS airy mv 10_Airyscan Processing	1	1
-2.58956632139434	Heat shock	GFP-HDEL HS airy mv 10_Airyscan Processing	1	1
-2.64702333585659	Heat shock	GFP-HDEL HS airy mv 10_Airyscan Processing	1	1
-3.76809886766268	Heat shock	GFP-HDEL HS airy mv 10_Airyscan Processing	1	1
-1.92267464596403	Heat shock	GFP-HDEL HS airy mv 10_Airyscan Processing	1	1
-2.78931599776564	Heat shock	GFP-HDEL HS airy mv 10_Airyscan Processing	1	1
-1.49369791812157	Heat shock	GFP-HDEL HS airy mv 10_Airyscan Processing	1	1
-2.68238328167342	Heat shock	GFP-HDEL HS airy mv 10_Airyscan Processing	1	1
-2.64906971127578	Heat shock	GFP-HDEL HS airy mv 10_Airyscan Processing	1	1
-2.05196774551959	Heat shock	GFP-HDEL HS airy mv 10_Airyscan Processing	1	1
-0.700879948154566	Heat shock	GFP-HDEL HS airy mv 10_Airyscan Processing	1	1
-2.12333629957094	Heat shock	GFP-HDEL HS airy mv 10_Airyscan Processing	1	1
-2.26034834634313	Heat shock	GFP-HDEL HS airy mv 10_Airyscan Processing	1	1
-3.05985547631053	Heat shock	GFP-HDEL HS airy mv 10_Airyscan Processing	1	1
-1.57721188926457	Heat shock	GFP-HDEL HS airy mv 10_Airyscan Processing	1	1
-2.22130478702157	Heat shock	GFP-HDEL HS airy mv 10_Airyscan Processing	1	1
-2.0350186696385	Heat shock	GFP-HDEL HS airy mv 10_Airyscan Processing	1	1
-1.42212405693853	Heat shock	GFP-HDEL HS airy mv 10_Airyscan Processing	1	1
-2.09879777619055	Heat shock	GFP-HDEL HS airy mv 10_Airyscan Processing	1	1
-1.59895198609752	Heat shock	GFP-HDEL HS airy mv 10_Airyscan Processing	1	1
-2.72710935436092	Heat shock	GFP-HDEL HS airy mv 10_Airyscan Processing	1	1
-3.1071275973238	Heat shock	GFP-HDEL HS airy mv 10_Airyscan Processing	1	1
-2.01137316013093	Heat shock	GFP-HDEL HS airy mv 10_Airyscan Processing	1	1
-1.54898346583901	Heat shock	GFP-HDEL HS airy mv 10_Airyscan Processing	1	1
-2.36834172098752	Heat shock	GFP-HDEL HS airy mv 10_Airyscan Processing	1	1
-2.35718706286566	Heat shock	GFP-HDEL HS airy mv 10_Airyscan Processing	1	1
-2.71312769882259	Heat shock	GFP-HDEL HS airy mv 10_Airyscan Processing	1	1
-3.72478444590079	Heat shock	GFP-HDEL HS airy mv 10_Airyscan Processing	1	1
-2.07489191320897	Heat shock	GFP-HDEL HS airy mv 10_Airyscan Processing	1	1
-3.34073539557808	Heat shock	GFP-HDEL HS airy mv 10_Airyscan Processing	1	1
-2.77306131991561	Heat shock	GFP-HDEL HS airy mv 10_Airyscan Processing	1	1
-2.75784729648379	Heat shock	GFP-HDEL HS airy mv 10_Airyscan Processing	1	1
-1.78731089180387	Heat shock	GFP-HDEL HS airy mv 10_Airyscan Processing	1	1
-1.47639146900962	Heat shock	GFP-HDEL HS airy mv 10_Airyscan Processing	1	1
-1.40777857894742	Heat shock	GFP-HDEL HS airy mv 10_Airyscan Processing	1	1
-2.24208961823887	Heat shock	GFP-HDEL HS airy mv 10_Airyscan Processing	1	1
-2.4707293025398	Heat shock	GFP-HDEL HS airy mv 10_Airyscan Processing	1	1
-0.973151839871859	Heat shock	GFP-HDEL HS airy mv 10_Airyscan Processing	1	1
-2.47412533648036	Heat shock	GFP-HDEL HS airy mv 10_Airyscan Processing	1	1
-2.793730015373	Heat shock	GFP-HDEL HS airy mv 10_Airyscan Processing	1	1
-1.69779973672273	Heat shock	GFP-HDEL HS airy mv 10_Airyscan Processing	1	1
-1.25387588473428	Heat shock	GFP-HDEL HS airy mv 10_Airyscan Processing	1	1
-3.60247295908387	Heat shock	GFP-HDEL HS airy mv 10_Airyscan Processing	1	1
-3.72271166949357	Heat shock	GFP-HDEL HS airy mv 10_Airyscan Processing	1	1
-3.81259758325068	Heat shock	GFP-HDEL HS airy mv 10_Airyscan Processing	1	1
-2.78610422184343	Heat shock	GFP-HDEL HS airy mv 10_Airyscan Processing	1	1
-3.05473631003347	Heat shock	GFP-HDEL HS airy mv 10_Airyscan Processing	1	1
-2.49570210087405	Heat shock	GFP-HDEL HS airy mv 10_Airyscan Processing	1	1
-2.10091376246473	Heat shock	GFP-HDEL HS airy mv 10_Airyscan Processing	1	1
-1.84249296292937	Heat shock	GFP-HDEL HS airy mv 10_Airyscan Processing	1	1
-3.3459445397246	Heat shock	GFP-HDEL HS airy mv 10_Airyscan Processing	1	1
-1.26823839992895	Heat shock	GFP-HDEL HS airy mv 10_Airyscan Processing	1	1
-2.35514368124476	Heat shock	GFP-HDEL HS airy mv 10_Airyscan Processing	1	1
-2.58455022714732	Heat shock	GFP-HDEL HS airy mv 10_Airyscan Processing	1	1
-2.22950266654443	Heat shock	GFP-HDEL HS airy mv 10_Airyscan Processing	1	1
-1.57006739021626	Heat shock	GFP-HDEL HS airy mv 10_Airyscan Processing	1	1
-1.37072198185952	Heat shock	GFP-HDEL HS airy mv 10_Airyscan Processing	1	1
-1.18749311812103	Heat shock	GFP-HDEL HS airy mv 10_Airyscan Processing	1	1
-3.33264975166883	Heat shock	GFP-HDEL HS airy mv 10_Airyscan Processing	1	1
-2.84483041823352	Heat shock	GFP-HDEL HS airy mv 10_Airyscan Processing	1	1
-2.35698005857459	Heat shock	GFP-HDEL HS airy mv 10_Airyscan Processing	1	1
-1.46719300504053	Heat shock	GFP-HDEL HS airy mv 10_Airyscan Processing	1	1
-3.09703397402603	Heat shock	GFP-HDEL HS airy mv 10_Airyscan Processing	1	1
-2.36555541436652	Heat shock	GFP-HDEL HS airy mv 10_Airyscan Processing	1	1
-2.56979228274552	Heat shock	GFP-HDEL HS airy mv 10_Airyscan Processing	1	1
-2.71957413324036	Heat shock	GFP-HDEL HS airy mv 10_Airyscan Processing	1	1
-2.05136901059008	Heat shock	GFP-HDEL HS airy mv 10_Airyscan Processing	1	1
-1.22662869569906	Heat shock	GFP-HDEL HS airy mv 10_Airyscan Processing	1	1
-2.15380678223119	Heat shock	GFP-HDEL HS airy mv 10_Airyscan Processing	1	1
-2.08568934637894	Heat shock	GFP-HDEL HS airy mv 10_Airyscan Processing	1	1
-2.18908283327118	Heat shock	GFP-HDEL HS airy mv 10_Airyscan Processing	1	1
-1.56053914882239	Heat shock	GFP-HDEL HS airy mv 10_Airyscan Processing	1	1
-2.75537337756102	Heat shock	GFP-HDEL HS airy mv 10_Airyscan Processing	1	1
-2.93871656258736	Heat shock	GFP-HDEL HS airy mv 10_Airyscan Processing	1	1
-3.1671905289013	Heat shock	GFP-HDEL HS airy mv 10_Airyscan Processing	1	1
-2.70581200522249	Heat shock	GFP-HDEL HS airy mv 10_Airyscan Processing	1	1
-0.874006631931214	Heat shock	GFP-HDEL HS airy mv 10_Airyscan Processing	1	1
-2.98351868303688	Heat shock	GFP-HDEL HS airy mv 10_Airyscan Processing	1	1
-1.95960565833363	Heat shock	GFP-HDEL HS airy mv 10_Airyscan Processing	1	1
-3.81917955779881	Heat shock	GFP-HDEL HS airy mv 10_Airyscan Processing	1	1
-2.46153612186035	Heat shock	GFP-HDEL HS airy mv 10_Airyscan Processing	1	1
-2.67571063120978	Heat shock	GFP-HDEL HS airy mv 10_Airyscan Processing	1	1
-2.33500230968539	Heat shock	GFP-HDEL HS airy mv 10_Airyscan Processing	1	1
-2.44214242983154	Heat shock	GFP-HDEL HS airy mv 10_Airyscan Processing	1	1
-1.84588703705493	Heat shock	GFP-HDEL HS airy mv 10_Airyscan Processing	1	1
-1.63346950638011	Heat shock	GFP-HDEL HS airy mv 10_Airyscan Processing	1	1
-2.07300082656553	Heat shock	GFP-HDEL HS airy mv 10_Airyscan Processing	1	1
-3.52985991584316	Heat shock	GFP-HDEL HS airy mv 10_Airyscan Processing	1	1
-1.91571840579371	Heat shock	GFP-HDEL HS airy mv 10_Airyscan Processing	1	1
-2.32895681388515	Heat shock	GFP-HDEL HS airy mv 10_Airyscan Processing	1	1
-3.36634893710817	Heat shock	GFP-HDEL HS airy mv 10_Airyscan Processing	1	1
-2.38791213986364	Heat shock	GFP-HDEL HS airy mv 10_Airyscan Processing	1	1
-2.61231363962345	Heat shock	GFP-HDEL HS airy mv 10_Airyscan Processing	1	1
-2.29607557910899	Heat shock	GFP-HDEL HS airy mv 10_Airyscan Processing	1	1
-0.829231887120391	Heat shock	GFP-HDEL HS airy mv 10_Airyscan Processing	1	1
-2.11678782534968	Heat shock	GFP-HDEL HS airy mv 10_Airyscan Processing	1	1
-2.99506684522884	Heat shock	GFP-HDEL HS airy mv 10_Airyscan Processing	1	1
-2.20933231012262	Heat shock	GFP-HDEL HS airy mv 10_Airyscan Processing	1	1
-3.42759166936086	Heat shock	GFP-HDEL HS airy mv 10_Airyscan Processing	1	1
-1.74232196976449	Heat shock	GFP-HDEL HS airy mv 10_Airyscan Processing	1	1
-1.56820947300454	Heat shock	GFP-HDEL HS airy mv 10_Airyscan Processing	1	1
-1.68682087954071	Heat shock	GFP-HDEL HS airy mv 10_Airyscan Processing	1	1
-2.48604228602461	Heat shock	GFP-HDEL HS airy mv 10_Airyscan Processing	1	1
-3.1187695138677	Heat shock	GFP-HDEL HS airy mv 10_Airyscan Processing	1	1
-1.77070276501638	Heat shock	GFP-HDEL HS airy mv 10_Airyscan Processing	1	1
-1.47685969271402	Heat shock	GFP-HDEL HS airy mv 10_Airyscan Processing	1	1
-2.18947279968393	Heat shock	GFP-HDEL HS airy mv 10_Airyscan Processing	1	1
-1.95155572899435	Heat shock	GFP-HDEL HS airy mv 10_Airyscan Processing	1	1
-1.57064532046257	Heat shock	GFP-HDEL HS airy mv 10_Airyscan Processing	1	1
-1.89232939018773	Heat shock	GFP-HDEL HS airy mv 10_Airyscan Processing	1	1
-0.511298758137345	Heat shock	GFP-HDEL HS airy mv 10_Airyscan Processing	1	1
-2.62181969271265	Heat shock	GFP-HDEL HS airy mv 10_Airyscan Processing	1	1
-3.62615814897542	Heat shock	GFP-HDEL HS airy mv 10_Airyscan Processing	1	1
-2.84001723386131	Heat shock	GFP-HDEL HS airy mv 10_Airyscan Processing	1	1
-2.26399133579692	Heat shock	GFP-HDEL HS airy mv 10_Airyscan Processing	1	1
-2.47809968418272	Heat shock	GFP-HDEL HS airy mv 10_Airyscan Processing	1	1
-2.2922119778173	Heat shock	GFP-HDEL HS airy mv 10_Airyscan Processing	1	1
-2.25689067350179	Heat shock	GFP-HDEL HS airy mv 10_Airyscan Processing	1	1
-1.73023035990375	Heat shock	GFP-HDEL HS airy mv 10_Airyscan Processing	1	1
-3.14753735546628	Heat shock	GFP-HDEL HS airy mv 10_Airyscan Processing	1	1
-1.22557913222169	Heat shock	GFP-HDEL HS airy mv 10_Airyscan Processing	1	1
-2.80505170078156	Heat shock	GFP-HDEL HS airy mv 10_Airyscan Processing	1	1
-2.40595427427611	Heat shock	GFP-HDEL HS airy mv 10_Airyscan Processing	1	1
-2.13674224543575	Heat shock	GFP-HDEL HS airy mv 10_Airyscan Processing	1	1
-1.32073103872055	Heat shock	GFP-HDEL HS airy mv 10_Airyscan Processing	1	1
-2.27371270189362	Heat shock	GFP-HDEL HS airy mv 10_Airyscan Processing	1	1
-2.81028941391938	Heat shock	GFP-HDEL HS airy mv 10_Airyscan Processing	1	1
-3.49346333099176	Heat shock	GFP-HDEL HS airy mv 10_Airyscan Processing	1	1
-1.32525144426857	Heat shock	GFP-HDEL HS airy mv 10_Airyscan Processing	1	1
-2.39653888359002	Heat shock	GFP-HDEL HS airy mv 10_Airyscan Processing	1	1
-1.51266064397651	Heat shock	GFP-HDEL HS airy mv 10_Airyscan Processing	1	1
-2.49916175996353	Heat shock	GFP-HDEL HS airy mv 10_Airyscan Processing	1	1
-4.39438804501497	Heat shock	GFP-HDEL HS airy mv 10_Airyscan Processing	1	1
-2.48184714945496	Heat shock	GFP-HDEL HS airy mv 10_Airyscan Processing	1	1
-3.58661435927381	Heat shock	GFP-HDEL HS airy mv 10_Airyscan Processing	1	1
-2.31679494958375	Heat shock	GFP-HDEL HS airy mv 10_Airyscan Processing	1	1
-2.84402205434559	Heat shock	GFP-HDEL HS airy mv 10_Airyscan Processing	1	1
-2.59061458178943	Heat shock	GFP-HDEL HS airy mv 10_Airyscan Processing	1	1
-2.02249025556173	Heat shock	GFP-HDEL HS airy mv 10_Airyscan Processing	1	1
-2.62119315058298	Heat shock	GFP-HDEL HS airy mv 10_Airyscan Processing	1	1
-2.71376749684173	Heat shock	GFP-HDEL HS airy mv 10_Airyscan Processing	1	1
-3.00427264219044	Heat shock	GFP-HDEL HS airy mv 10_Airyscan Processing	1	1
-3.17654432031219	Heat shock	GFP-HDEL HS airy mv 10_Airyscan Processing	1	1
-3.10801889754912	Heat shock	GFP-HDEL HS airy mv 10_Airyscan Processing	1	1
-2.75726953628893	Heat shock	GFP-HDEL HS airy mv 10_Airyscan Processing	1	1
-2.14888422710527	Heat shock	GFP-HDEL HS airy mv 10_Airyscan Processing	1	1
-4.24093042065165	Heat shock	GFP-HDEL HS airy mv 10_Airyscan Processing	1	1
-2.6499512065165	Heat shock	GFP-HDEL HS airy mv 10_Airyscan Processing	1	1
-2.38522645111904	Heat shock	GFP-HDEL HS airy mv 10_Airyscan Processing	1	1
-1.89857227296867	Heat shock	GFP-HDEL HS airy mv 10_Airyscan Processing	1	1
-2.01572875904075	Heat shock	GFP-HDEL HS airy mv 10_Airyscan Processing	1	1
-2.17222499124934	Heat shock	GFP-HDEL HS airy mv 10_Airyscan Processing	1	1
-2.29117547879738	Heat shock	GFP-HDEL HS airy mv 10_Airyscan Processing	1	1
-2.36322323211769	Heat shock	GFP-HDEL HS airy mv 10_Airyscan Processing	1	1
-1.24273253810912	Heat shock	GFP-HDEL HS airy mv 10_Airyscan Processing	1	1
-2.53957430979486	Heat shock	GFP-HDEL HS airy mv 10_Airyscan Processing	1	1
-1.42414330154109	Heat shock	GFP-HDEL HS airy mv 10_Airyscan Processing	1	1
-3.36139756876581	Heat shock	GFP-HDEL HS airy mv 10_Airyscan Processing	1	1
-2.09227216183022	Heat shock	GFP-HDEL HS airy mv 10_Airyscan Processing	1	1
-1.59083929713545	Heat shock	GFP-HDEL HS airy mv 10_Airyscan Processing	1	1
-2.36834864357757	Heat shock	GFP-HDEL HS airy mv 10_Airyscan Processing	1	1
-1.78848108013072	Heat shock	GFP-HDEL HS airy mv 10_Airyscan Processing	1	1
0.0522875001945353	Heat shock	GFP-HDEL HS airy mv 10_Airyscan Processing	1	1
-1.48709918306356	Heat shock	GFP-HDEL HS airy mv 10_Airyscan Processing	1	1
-3.05070122862899	Heat shock	GFP-HDEL HS airy mv 10_Airyscan Processing	1	1
-4.79927347139944	Heat shock	GFP-HDEL HS airy mv 10_Airyscan Processing	1	1
-2.28621219315827	Heat shock	GFP-HDEL HS airy mv 10_Airyscan Processing	1	1
-2.62372509800599	Heat shock	GFP-HDEL HS airy mv 10_Airyscan Processing	1	1
-3.29919178794058	Heat shock	GFP-HDEL HS airy mv 10_Airyscan Processing	1	1
-2.8883008838937	Heat shock	GFP-HDEL HS airy mv 10_Airyscan Processing	1	1
-3.14255714547177	Heat shock	GFP-HDEL HS airy mv 10_Airyscan Processing	1	1
-2.78357232661392	Heat shock	GFP-HDEL HS airy mv 10_Airyscan Processing	1	1
-1.31202285570815	Heat shock	GFP-HDEL HS airy mv 10_Airyscan Processing	1	1
-2.20084128858693	Heat shock	GFP-HDEL HS airy mv 10_Airyscan Processing	1	1
-2.20711873954173	Heat shock	GFP-HDEL HS airy mv 10_Airyscan Processing	1	1
-1.7419458382122	Heat shock	GFP-HDEL HS airy mv 10_Airyscan Processing	1	1
-2.23659104221585	Heat shock	GFP-HDEL HS airy mv 10_Airyscan Processing	1	1
-3.13450292338583	Heat shock	GFP-HDEL HS airy mv 10_Airyscan Processing	1	1
-2.94576167221892	Heat shock	GFP-HDEL HS airy mv 10_Airyscan Processing	1	1
-3.27923869105935	Heat shock	GFP-HDEL HS airy mv 10_Airyscan Processing	1	1
-0.494386393374984	Heat shock	GFP-HDEL HS airy mv 10_Airyscan Processing	1	1
-2.47698949592024	Heat shock	GFP-HDEL HS airy mv 10_Airyscan Processing	1	1
-1.79541059287554	Heat shock	GFP-HDEL HS airy mv 10_Airyscan Processing	1	1
-2.5829574690519	Heat shock	GFP-HDEL HS airy mv 10_Airyscan Processing	1	1
-3.37790242900158	Heat shock	GFP-HDEL HS airy mv 10_Airyscan Processing	1	1
-2.12262183821706	Heat shock	GFP-HDEL HS airy mv 10_Airyscan Processing	1	1
-2.59323686197394	Heat shock	GFP-HDEL HS airy mv 10_Airyscan Processing	1	1
-2.60303725209359	Heat shock	GFP-HDEL HS airy mv 10_Airyscan Processing	1	1
-2.01513713028501	Heat shock	GFP-HDEL HS airy mv 10_Airyscan Processing	1	1
-1.41902835184394	Heat shock	GFP-HDEL HS airy mv 10_Airyscan Processing	1	1
-3.34933739466487	Heat shock	GFP-HDEL HS airy mv 10_Airyscan Processing	1	1
-2.48111509380635	Heat shock	GFP-HDEL HS airy mv 10_Airyscan Processing	1	1
-2.12420416369194	Heat shock	GFP-HDEL HS airy mv 10_Airyscan Processing	1	1
-3.02261910347948	Heat shock	GFP-HDEL HS airy mv 10_Airyscan Processing	1	1
-2.59388939516284	Heat shock	GFP-HDEL HS airy mv 10_Airyscan Processing	1	1
-2.0848943514236	Heat shock	GFP-HDEL HS airy mv 10_Airyscan Processing	1	1
-1.84594281702288	Heat shock	GFP-HDEL HS airy mv 10_Airyscan Processing	1	1
-2.97100390753855	Heat shock	GFP-HDEL HS airy mv 10_Airyscan Processing	1	1
-2.51202718735927	Heat shock	GFP-HDEL HS airy mv 10_Airyscan Processing	1	1
-2.56924885489345	Heat shock	GFP-HDEL HS airy mv 10_Airyscan Processing	1	1
-1.77424414392189	Heat shock	GFP-HDEL HS airy mv 10_Airyscan Processing	1	1
-1.93413540722809	Heat shock	GFP-HDEL HS airy mv 10_Airyscan Processing	1	1
-2.69356127592212	Heat shock	GFP-HDEL HS airy mv 10_Airyscan Processing	1	1
-1.71565582093305	Heat shock	GFP-HDEL HS airy mv 10_Airyscan Processing	1	1
-2.51687551728669	Heat shock	GFP-HDEL HS airy mv 10_Airyscan Processing	1	1
-2.55490035392175	Heat shock	GFP-HDEL HS airy mv 10_Airyscan Processing	1	1
-3.8196535260788	Heat shock	GFP-HDEL HS airy mv 10_Airyscan Processing	1	1
-1.87974394812125	Heat shock	GFP-HDEL HS airy mv 10_Airyscan Processing	1	1
-4.37619621060653	Heat shock	GFP-HDEL HS airy mv 10_Airyscan Processing	1	1
-4.20830530117103	Heat shock	GFP-HDEL HS airy mv 10_Airyscan Processing	1	1
-1.60682667752734	Heat shock	GFP-HDEL HS airy mv 10_Airyscan Processing	1	1
-2.68977013034663	Heat shock	GFP-HDEL HS airy mv 10_Airyscan Processing	1	1
-2.08282768602496	Heat shock	GFP-HDEL HS airy mv 10_Airyscan Processing	1	1
-2.25870935620368	Heat shock	GFP-HDEL HS airy mv 10_Airyscan Processing	1	1
-1.8747386153104	Heat shock	GFP-HDEL HS airy mv 10_Airyscan Processing	1	1
-2.30744690752849	Heat shock	GFP-HDEL HS airy mv 10_Airyscan Processing	1	1
-3.16522403307985	Heat shock	GFP-HDEL HS airy mv 10_Airyscan Processing	1	1
-0.784468970235283	Heat shock	GFP-HDEL HS airy mv 10_Airyscan Processing	1	1
-1.47586179311186	Heat shock	GFP-HDEL HS airy mv 10_Airyscan Processing	1	1
-2.34269254409291	Heat shock	GFP-HDEL HS airy mv 10_Airyscan Processing	1	1
-2.29730466157016	Heat shock	GFP-HDEL HS airy mv 10_Airyscan Processing	1	1
-1.94144557960803	Heat shock	GFP-HDEL HS airy mv 10_Airyscan Processing	1	1
-1.52841275191343	Heat shock	GFP-HDEL HS airy mv 10_Airyscan Processing	1	1
-2.29849117992579	Heat shock	GFP-HDEL HS airy mv 10_Airyscan Processing	1	1
-3.16326906099652	Heat shock	GFP-HDEL HS airy mv 10_Airyscan Processing	1	1
-1.83487432804877	Heat shock	GFP-HDEL HS airy mv 10_Airyscan Processing	1	1
-2.81630213940593	Heat shock	GFP-HDEL HS airy mv 10_Airyscan Processing	1	1
-2.29572647646464	Heat shock	GFP-HDEL HS airy mv 10_Airyscan Processing	1	1
-1.78402133184351	Heat shock	GFP-HDEL HS airy mv 10_Airyscan Processing	1	1
-2.08525148137576	Heat shock	GFP-HDEL HS airy mv 10_Airyscan Processing	1	1
-3.0770139703812	Heat shock	GFP-HDEL HS airy mv 10_Airyscan Processing	1	1
-2.24328032948559	Heat shock	GFP-HDEL HS airy mv 10_Airyscan Processing	1	1
-4.26767478555526	Heat shock	GFP-HDEL HS airy mv 10_Airyscan Processing	1	1
-2.5651541948999	Heat shock	GFP-HDEL HS airy mv 10_Airyscan Processing	1	1
-2.02767584902892	Heat shock	GFP-HDEL HS airy mv 10_Airyscan Processing	1	1
-2.26666690337567	Heat shock	GFP-HDEL HS airy mv 10_Airyscan Processing	1	1
-2.05906397200804	Heat shock	GFP-HDEL HS airy mv 10_Airyscan Processing	1	1
-2.02433334966737	Heat shock	GFP-HDEL HS airy mv 10_Airyscan Processing	1	1
-4.2467397729697	Heat shock	GFP-HDEL HS airy mv 10_Airyscan Processing	1	1
-1.76020696953422	Heat shock	GFP-HDEL HS airy mv 10_Airyscan Processing	1	1
-1.97808235305041	Heat shock	GFP-HDEL HS airy mv 10_Airyscan Processing	1	1
-2.47917368047312	Heat shock	GFP-HDEL HS airy mv 10_Airyscan Processing	1	1
-2.28188874117159	Heat shock	GFP-HDEL HS airy mv 10_Airyscan Processing	1	1
-2.80162117222145	Heat shock	GFP-HDEL HS airy mv 10_Airyscan Processing	1	1
-2.44452106601756	Heat shock	GFP-HDEL HS airy mv 10_Airyscan Processing	1	1
-2.33255487994321	Heat shock	GFP-HDEL HS airy mv 10_Airyscan Processing	1	1
-2.71219222289839	Heat shock	GFP-HDEL HS airy mv 10_Airyscan Processing	1	1
-1.80221208729193	Heat shock	GFP-HDEL HS airy mv 10_Airyscan Processing	1	1
-1.97042687672956	Heat shock	GFP-HDEL HS airy mv 10_Airyscan Processing	1	1
-2.54083726777667	Heat shock	GFP-HDEL HS airy mv 10_Airyscan Processing	1	1
-2.67783137115787	Heat shock	GFP-HDEL HS airy mv 10_Airyscan Processing	1	1
-4.46292405068243	Heat shock	GFP-HDEL HS airy mv 10_Airyscan Processing	1	1
-3.1917595064494	Heat shock	GFP-HDEL HS airy mv 10_Airyscan Processing	1	1
-2.49176290856145	Heat shock	GFP-HDEL HS airy mv 10_Airyscan Processing	1	1
-2.08030135058261	Heat shock	GFP-HDEL HS airy mv 10_Airyscan Processing	1	1
-1.93695292974917	Heat shock	GFP-HDEL HS airy mv 10_Airyscan Processing	1	1
-3.68281994952097	Heat shock	GFP-HDEL HS airy mv 10_Airyscan Processing	1	1
-2.41985048827603	Heat shock	GFP-HDEL HS airy mv 10_Airyscan Processing	1	1
-3.88252069783324	Heat shock	GFP-HDEL HS airy mv 10_Airyscan Processing	1	1
-1.87999176333556	Heat shock	GFP-HDEL HS airy mv 10_Airyscan Processing	1	1
-2.97491339639741	Heat shock	GFP-HDEL HS airy mv 10_Airyscan Processing	1	1
-2.82983192552837	Heat shock	GFP-HDEL HS airy mv 10_Airyscan Processing	1	1
-2.52230243287949	Heat shock	GFP-HDEL HS airy mv 10_Airyscan Processing	1	1
-2.12113745879779	Heat shock	GFP-HDEL HS airy mv 10_Airyscan Processing	1	1
-1.97485396775382	Heat shock	GFP-HDEL HS airy mv 10_Airyscan Processing	1	1
-3.41854332866441	Heat shock	GFP-HDEL HS airy mv 10_Airyscan Processing	1	1
-2.48238414675787	Heat shock	GFP-HDEL HS airy mv 10_Airyscan Processing	1	1
-1.67034761919586	Heat shock	GFP-HDEL HS airy mv 10_Airyscan Processing	1	1
-0.590205244352356	Heat shock	GFP-HDEL HS airy mv 10_Airyscan Processing	1	1
-3.99662253165041	Heat shock	GFP-HDEL HS airy mv 10_Airyscan Processing	1	1
-0.816022114439559	Heat shock	GFP-HDEL HS airy mv 10_Airyscan Processing	1	1
-1.759795475106	Heat shock	GFP-HDEL HS airy mv 10_Airyscan Processing	1	1
-2.35659975759423	Heat shock	GFP-HDEL HS airy mv 10_Airyscan Processing	1	1
-3.05749524577129	Heat shock	GFP-HDEL HS airy mv 10_Airyscan Processing	1	1
-2.20276773645839	Heat shock	GFP-HDEL HS airy mv 10_Airyscan Processing	1	1
-1.68041670687071	Heat shock	GFP-HDEL HS airy mv 10_Airyscan Processing	1	1
-2.19641078361435	Heat shock	GFP-HDEL HS airy mv 10_Airyscan Processing	1	1
-3.95293847712834	Heat shock	GFP-HDEL HS airy mv 10_Airyscan Processing	1	1
-2.10045305095839	Heat shock	GFP-HDEL HS airy mv 10_Airyscan Processing	1	1
-1.86730037284417	Heat shock	GFP-HDEL HS airy mv 10_Airyscan Processing	1	1
-2.59031878440044	Heat shock	GFP-HDEL HS airy mv 10_Airyscan Processing	1	1
-0.490663211987015	Heat shock	GFP-HDEL HS airy mv 10_Airyscan Processing	1	1
-2.65152376262364	Heat shock	GFP-HDEL HS airy mv 10_Airyscan Processing	1	1
-4.09865695240047	Heat shock	GFP-HDEL HS airy mv 10_Airyscan Processing	1	1
-1.70774050117055	Heat shock	GFP-HDEL HS airy mv 10_Airyscan Processing	1	1
-0.567311930140017	Heat shock	GFP-HDEL HS airy mv 10_Airyscan Processing	1	1
-2.24169905834001	Heat shock	GFP-HDEL HS airy mv 10_Airyscan Processing	1	1
-2.01723988913514	Heat shock	GFP-HDEL HS airy mv 10_Airyscan Processing	1	1
-3.69910147451028	Heat shock	GFP-HDEL HS airy mv 10_Airyscan Processing	1	1
-2.0710287852181	Heat shock	GFP-HDEL HS airy mv 10_Airyscan Processing	1	1
-0.624406158487643	Heat shock	GFP-HDEL HS airy mv 10_Airyscan Processing	1	1
-2.22588255308202	Heat shock	GFP-HDEL HS airy mv 10_Airyscan Processing	1	1
-2.07975970227672	Heat shock	GFP-HDEL HS airy mv 10_Airyscan Processing	1	1
-3.07645634289632	Heat shock	GFP-HDEL HS airy mv 10_Airyscan Processing	1	1
-2.24540745849656	Heat shock	GFP-HDEL HS airy mv 10_Airyscan Processing	1	1
-3.42890271849459	Heat shock	GFP-HDEL HS airy mv 10_Airyscan Processing	1	1
-2.00910955942009	Heat shock	GFP-HDEL HS airy mv 10_Airyscan Processing	1	1
-2.98784785122785	Heat shock	GFP-HDEL HS airy mv 10_Airyscan Processing	1	1
-1.87137334638816	Heat shock	GFP-HDEL HS airy mv 10_Airyscan Processing	1	1
-1.86447840787958	Heat shock	GFP-HDEL HS airy mv 10_Airyscan Processing	1	1
-2.45387631874709	Heat shock	GFP-HDEL HS airy mv 10_Airyscan Processing	1	1
-1.68528892672962	Heat shock	GFP-HDEL HS airy mv 10_Airyscan Processing	1	1
-1.89370982417064	Heat shock	GFP-HDEL HS airy mv 10_Airyscan Processing	1	1
-1.60934022519287	Heat shock	GFP-HDEL HS airy mv 10_Airyscan Processing	1	1
-3.27482511666434	Heat shock	GFP-HDEL HS airy mv 10_Airyscan Processing	1	1
-3.00265180484114	Heat shock	GFP-HDEL HS airy mv 10_Airyscan Processing	1	1
-2.62327630773981	Heat shock	GFP-HDEL HS airy mv 10_Airyscan Processing	1	1
-2.40740670603547	Heat shock	GFP-HDEL HS airy mv 10_Airyscan Processing	1	1
-1.57839241334092	Heat shock	GFP-HDEL HS airy mv 10_Airyscan Processing	1	1
-1.63547310408269	Heat shock	GFP-HDEL HS airy mv 10_Airyscan Processing	1	1
-1.73753099275094	Heat shock	GFP-HDEL HS airy mv 10_Airyscan Processing	1	1
-3.05968469519542	Heat shock	GFP-HDEL HS airy mv 10_Airyscan Processing	1	1
-3.41765856900011	Heat shock	GFP-HDEL HS airy mv 10_Airyscan Processing	1	1
-1.63957999177309	Heat shock	GFP-HDEL HS airy mv 10_Airyscan Processing	1	1
-0.468485864549776	Heat shock	GFP-HDEL HS airy mv 10_Airyscan Processing	1	1
-2.00952065130491	Heat shock	GFP-HDEL HS airy mv 10_Airyscan Processing	1	1
-2.21327474964758	Heat shock	GFP-HDEL HS airy mv 10_Airyscan Processing	1	1
-2.46082139812878	Heat shock	GFP-HDEL HS airy mv 10_Airyscan Processing	1	1
-3.6107810958167	Heat shock	GFP-HDEL HS airy mv 10_Airyscan Processing	1	1
-1.97180808458802	Heat shock	GFP-HDEL HS airy mv 10_Airyscan Processing	1	1
-2.25662400540069	Heat shock	GFP-HDEL HS airy mv 10_Airyscan Processing	1	1
-2.70482530431591	Heat shock	GFP-HDEL HS airy mv 10_Airyscan Processing	1	1
-1.83401218237431	Heat shock	GFP-HDEL HS airy mv 10_Airyscan Processing	1	1
-2.1437689416114	Heat shock	GFP-HDEL HS airy mv 10_Airyscan Processing	1	1
-2.77975005232568	Heat shock	GFP-HDEL HS airy mv 10_Airyscan Processing	1	1
-2.5389048313947	Heat shock	GFP-HDEL HS airy mv 10_Airyscan Processing	1	1
-1.82657020760964	Heat shock	GFP-HDEL HS airy mv 10_Airyscan Processing	1	1
-2.23176306922357	Heat shock	GFP-HDEL HS airy mv 10_Airyscan Processing	1	1
-3.71438912187216	Heat shock	GFP-HDEL HS airy mv 10_Airyscan Processing	1	1
-2.34596675483413	Heat shock	GFP-HDEL HS airy mv 10_Airyscan Processing	1	1
-1.78148978283657	Heat shock	GFP-HDEL HS airy mv 10_Airyscan Processing	1	1
-2.36187100527266	Heat shock	GFP-HDEL HS airy mv 10_Airyscan Processing	1	1
-2.3635659104052	Heat shock	GFP-HDEL HS airy mv 10_Airyscan Processing	1	1
-0.866469331856907	Heat shock	GFP-HDEL HS airy mv 10_Airyscan Processing	1	1
-2.39584851133432	Heat shock	GFP-HDEL HS airy mv 10_Airyscan Processing	1	1
-1.30265167500499	Heat shock	GFP-HDEL HS airy mv 10_Airyscan Processing	1	1
-2.18187263815402	Heat shock	GFP-HDEL HS airy mv 10_Airyscan Processing	1	1
-2.30992844476955	Heat shock	GFP-HDEL HS airy mv 10_Airyscan Processing	1	1
-2.28832688758925	Heat shock	GFP-HDEL HS airy mv 10_Airyscan Processing	1	1
-2.52871531032617	Heat shock	GFP-HDEL HS airy mv 10_Airyscan Processing	1	1
-2.83074291707587	Heat shock	GFP-HDEL HS airy mv 10_Airyscan Processing	1	1
-3.21719835974633	Heat shock	GFP-HDEL HS airy mv 10_Airyscan Processing	1	1
-2.14747310759341	Heat shock	GFP-HDEL HS airy mv 10_Airyscan Processing	1	1
-2.83543774324552	Heat shock	GFP-HDEL HS airy mv 10_Airyscan Processing	1	1
-1.31218965871203	Heat shock	GFP-HDEL HS airy mv 10_Airyscan Processing	1	1
-1.21323477360097	Heat shock	GFP-HDEL HS airy mv 10_Airyscan Processing	1	1
-3.27014866252349	Heat shock	GFP-HDEL HS airy mv 10_Airyscan Processing	1	1
-2.92509649864147	Heat shock	GFP-HDEL HS airy mv 10_Airyscan Processing	1	1
-1.96944540243076	Heat shock	GFP-HDEL HS airy mv 10_Airyscan Processing	1	1
-2.55331799802033	Heat shock	GFP-HDEL HS airy mv 10_Airyscan Processing	1	1
-3.18945933406769	Heat shock	GFP-HDEL HS airy mv 10_Airyscan Processing	1	1
-3.6111967000737	Heat shock	GFP-HDEL HS airy mv 10_Airyscan Processing	1	1
-2.50708861835804	Heat shock	GFP-HDEL HS airy mv 10_Airyscan Processing	1	1
-1.58197477187725	Heat shock	GFP-HDEL HS airy mv 10_Airyscan Processing	1	1
-2.71677420300967	Heat shock	GFP-HDEL HS airy mv 10_Airyscan Processing	1	1
-2.04404090105347	Heat shock	GFP-HDEL HS airy mv 10_Airyscan Processing	1	1
-2.6928645925285	Heat shock	GFP-HDEL HS airy mv 10_Airyscan Processing	1	1
-3.17212966430407	Heat shock	GFP-HDEL HS airy mv 10_Airyscan Processing	1	1
-1.2492037007554	Heat shock	GFP-HDEL HS airy mv 10_Airyscan Processing	1	1
-3.70425228529692	Heat shock	GFP-HDEL HS airy mv 10_Airyscan Processing	1	1
-3.50903258512397	Heat shock	GFP-HDEL HS airy mv 10_Airyscan Processing	1	1
-3.53382820887946	Heat shock	GFP-HDEL HS airy mv 10_Airyscan Processing	1	1
-2.40070857961029	Heat shock	GFP-HDEL HS airy mv 10_Airyscan Processing	1	1
-2.21850398215477	Heat shock	GFP-HDEL HS airy mv 10_Airyscan Processing	1	1
-1.57515230741604	Heat shock	GFP-HDEL HS airy mv 10_Airyscan Processing	1	1
-1.25335400396609	Heat shock	GFP-HDEL HS airy mv 10_Airyscan Processing	1	1
-1.50961522910417	Heat shock	GFP-HDEL HS airy mv 10_Airyscan Processing	1	1
-1.83085500138929	Heat shock	GFP-HDEL HS airy mv 10_Airyscan Processing	1	1
-2.52510506126784	Heat shock	GFP-HDEL HS airy mv 10_Airyscan Processing	1	1
-3.18852144602756	Heat shock	GFP-HDEL HS airy mv 10_Airyscan Processing	1	1
-3.3982652839918	Heat shock	GFP-HDEL HS airy mv 10_Airyscan Processing	1	1
-1.54977862236547	Heat shock	GFP-HDEL HS airy mv 10_Airyscan Processing	1	1
-4.02768126310693	Heat shock	GFP-HDEL HS airy mv 10_Airyscan Processing	1	1
-1.52652186750444	Heat shock	GFP-HDEL HS airy mv 10_Airyscan Processing	1	1
-1.59275267441694	Heat shock	GFP-HDEL HS airy mv 10_Airyscan Processing	1	1
-1.68984719128031	Heat shock	GFP-HDEL HS airy mv 10_Airyscan Processing	1	1
-2.47726415475861	Heat shock	GFP-HDEL HS airy mv 10_Airyscan Processing	1	1
-2.43219421513951	Heat shock	GFP-HDEL HS airy mv 10_Airyscan Processing	1	1
-2.2918731402378	Heat shock	GFP-HDEL HS airy mv 10_Airyscan Processing	1	1
-1.74643246646187	Heat shock	GFP-HDEL HS airy mv 10_Airyscan Processing	1	1
-2.0656779014681	Heat shock	GFP-HDEL HS airy mv 10_Airyscan Processing	1	1
-2.91850888387658	Heat shock	GFP-HDEL HS airy mv 10_Airyscan Processing	1	1
-0.995734775883544	Heat shock	GFP-HDEL HS airy mv 10_Airyscan Processing	1	1
-3.3160141043686	Heat shock	GFP-HDEL HS airy mv 10_Airyscan Processing	1	1
-2.06396869484018	Heat shock	GFP-HDEL HS airy mv 10_Airyscan Processing	1	1
-1.70780692259313	Heat shock	GFP-HDEL HS airy mv 10_Airyscan Processing	1	1
-0.599356751294058	Heat shock	GFP-HDEL HS airy mv 10_Airyscan Processing	1	1
-3.42981899259602	Heat shock	GFP-HDEL HS airy mv 10_Airyscan Processing	1	1
-4.42579220261181	Heat shock	GFP-HDEL HS airy mv 10_Airyscan Processing	1	1
-2.0786008736025	Heat shock	GFP-HDEL HS airy mv 10_Airyscan Processing	1	1
-1.8615258461464	Heat shock	GFP-HDEL HS airy mv 10_Airyscan Processing	1	1
-2.99277911555163	Heat shock	GFP-HDEL HS airy mv 10_Airyscan Processing	1	1
-2.48512953639219	Heat shock	GFP-HDEL HS airy mv 10_Airyscan Processing	1	1
-3.15401588519009	Heat shock	GFP-HDEL HS airy mv 10_Airyscan Processing	1	1
-2.90544738772654	Heat shock	GFP-HDEL HS airy mv 10_Airyscan Processing	1	1
-1.38007622698277	Heat shock	GFP-HDEL HS airy mv 10_Airyscan Processing	1	1
-2.1404381656639	Heat shock	GFP-HDEL HS airy mv 10_Airyscan Processing	1	1
-1.77282401661275	Heat shock	GFP-HDEL HS airy mv 10_Airyscan Processing	1	1
-2.92480204284218	Heat shock	GFP-HDEL HS airy mv 10_Airyscan Processing	1	1
-2.2358486454213	Heat shock	GFP-HDEL HS airy mv 10_Airyscan Processing	1	1
-3.12813115529435	Heat shock	GFP-HDEL HS airy mv 10_Airyscan Processing	1	1
-2.10872989759753	Heat shock	GFP-HDEL HS airy mv 10_Airyscan Processing	1	1
-2.0754188199776	Heat shock	GFP-HDEL HS airy mv 10_Airyscan Processing	1	1
-2.32061553033407	Heat shock	GFP-HDEL HS airy mv 10_Airyscan Processing	1	1
-2.82532236129121	Heat shock	GFP-HDEL HS airy mv 10_Airyscan Processing	1	1
-2.41062183564701	Heat shock	GFP-HDEL HS airy mv 10_Airyscan Processing	1	1
-2.28070680462538	Heat shock	GFP-HDEL HS airy mv 10_Airyscan Processing	1	1
-2.50315475706441	Heat shock	GFP-HDEL HS airy mv 10_Airyscan Processing	1	1
-3.80153476217876	Heat shock	GFP-HDEL HS airy mv 10_Airyscan Processing	1	1
-1.55550917645917	Heat shock	GFP-HDEL HS airy mv 10_Airyscan Processing	1	1
-4.71692293013871	Heat shock	GFP-HDEL HS airy mv 10_Airyscan Processing	1	1
-1.36657286487988	Heat shock	GFP-HDEL HS airy mv 10_Airyscan Processing	1	1
-1.89146320223049	Heat shock	GFP-HDEL HS airy mv 10_Airyscan Processing	1	1
-1.89711954778525	Heat shock	GFP-HDEL HS airy mv 10_Airyscan Processing	1	1
-4.60629252283314	Heat shock	GFP-HDEL HS airy mv 10_Airyscan Processing	1	1
-1.523031622419	Heat shock	GFP-HDEL HS airy mv 10_Airyscan Processing	1	1
-2.30903478972797	Heat shock	GFP-HDEL HS airy mv 10_Airyscan Processing	1	1
-4.12522290399228	Heat shock	GFP-HDEL HS airy mv 10_Airyscan Processing	1	1
-1.40095364004741	Heat shock	GFP-HDEL HS airy mv 10_Airyscan Processing	1	1
-1.60256198086246	Heat shock	GFP-HDEL HS airy mv 10_Airyscan Processing	1	1
-2.85503120354962	Heat shock	GFP-HDEL HS airy mv 10_Airyscan Processing	1	1
-2.26408216497816	Heat shock	GFP-HDEL HS airy mv 10_Airyscan Processing	1	1
-2.85250642195178	Heat shock	GFP-HDEL HS airy mv 10_Airyscan Processing	1	1
-3.89789152943303	Heat shock	GFP-HDEL HS airy mv 10_Airyscan Processing	1	1
-2.71926237874845	Heat shock	GFP-HDEL HS airy mv 10_Airyscan Processing	1	1
-2.70330263889133	Heat shock	GFP-HDEL HS airy mv 10_Airyscan Processing	1	1
-1.815872375663	Heat shock	GFP-HDEL HS airy mv 10_Airyscan Processing	1	1
-2.31051336885815	Heat shock	GFP-HDEL HS airy mv 10_Airyscan Processing	1	1
-2.88368747762932	Heat shock	GFP-HDEL HS airy mv 10_Airyscan Processing	1	1
-2.24957994405303	Heat shock	GFP-HDEL HS airy mv 10_Airyscan Processing	1	1
-2.37100193019083	Heat shock	GFP-HDEL HS airy mv 10_Airyscan Processing	1	1
-1.44359607479281	Heat shock	GFP-HDEL HS airy mv 10_Airyscan Processing	1	1
-2.57595514637181	Heat shock	GFP-HDEL HS airy mv 10_Airyscan Processing	1	1
-0.797684656445018	Heat shock	GFP-HDEL HS airy mv 10_Airyscan Processing	1	1
-1.94224549421565	Heat shock	GFP-HDEL HS airy mv 10_Airyscan Processing	1	1
-3.21965100797883	Heat shock	GFP-HDEL HS airy mv 10_Airyscan Processing	1	1
-2.98797529860202	Heat shock	GFP-HDEL HS airy mv 10_Airyscan Processing	1	1
-3.23719569622146	Heat shock	GFP-HDEL HS airy mv 10_Airyscan Processing	1	1
[truncated: 40,728 more rows]
