# Supplementary material for: Quantitative analysis of plant ER architecture and dynamics
Source: Nat Commun. 2019 Feb 28;10:984. doi: 10.1038/s41467-019-08893-9 (PMC6395764; doi:10.1038/s41467-019-08893-9)
Supplement: Supplementary file 6 — Source Data [file 41467_2019_8893_MOESM6_ESM.zip › Fig 5 - Speed and persistency source data/node_Persistency.csv]

node_Persistency	group	name	file	rep
1.34181821346283	Heat shock	GFP-HDEL HS airy mv 10_Airyscan Processing	1	1
4.0254545211792	Heat shock	GFP-HDEL HS airy mv 10_Airyscan Processing	1	1
0.447272747755051	Heat shock	GFP-HDEL HS airy mv 10_Airyscan Processing	1	1
2.23636364936829	Heat shock	GFP-HDEL HS airy mv 10_Airyscan Processing	1	1
0.894545495510101	Heat shock	GFP-HDEL HS airy mv 10_Airyscan Processing	1	1
4.0254545211792	Heat shock	GFP-HDEL HS airy mv 10_Airyscan Processing	1	1
1.7890909910202	Heat shock	GFP-HDEL HS airy mv 10_Airyscan Processing	1	1
4.0254545211792	Heat shock	GFP-HDEL HS airy mv 10_Airyscan Processing	1	1
4.0254545211792	Heat shock	GFP-HDEL HS airy mv 10_Airyscan Processing	1	1
4.92000007629395	Heat shock	GFP-HDEL HS airy mv 10_Airyscan Processing	1	1
3.57818198204041	Heat shock	GFP-HDEL HS airy mv 10_Airyscan Processing	1	1
4.92000007629395	Heat shock	GFP-HDEL HS airy mv 10_Airyscan Processing	1	1
4.92000007629395	Heat shock	GFP-HDEL HS airy mv 10_Airyscan Processing	1	1
3.57818198204041	Heat shock	GFP-HDEL HS airy mv 10_Airyscan Processing	1	1
4.92000007629395	Heat shock	GFP-HDEL HS airy mv 10_Airyscan Processing	1	1
2.68363642692566	Heat shock	GFP-HDEL HS airy mv 10_Airyscan Processing	1	1
2.23636364936829	Heat shock	GFP-HDEL HS airy mv 10_Airyscan Processing	1	1
3.57818198204041	Heat shock	GFP-HDEL HS airy mv 10_Airyscan Processing	1	1
3.57818198204041	Heat shock	GFP-HDEL HS airy mv 10_Airyscan Processing	1	1
4.47272729873657	Heat shock	GFP-HDEL HS airy mv 10_Airyscan Processing	1	1
0.894545495510101	Heat shock	GFP-HDEL HS airy mv 10_Airyscan Processing	1	1
4.0254545211792	Heat shock	GFP-HDEL HS airy mv 10_Airyscan Processing	1	1
4.47272729873657	Heat shock	GFP-HDEL HS airy mv 10_Airyscan Processing	1	1
3.57818198204041	Heat shock	GFP-HDEL HS airy mv 10_Airyscan Processing	1	1
4.92000007629395	Heat shock	GFP-HDEL HS airy mv 10_Airyscan Processing	1	1
4.47272729873657	Heat shock	GFP-HDEL HS airy mv 10_Airyscan Processing	1	1
2.23636364936829	Heat shock	GFP-HDEL HS airy mv 10_Airyscan Processing	1	1
1.34181821346283	Heat shock	GFP-HDEL HS airy mv 10_Airyscan Processing	1	1
2.68363642692566	Heat shock	GFP-HDEL HS airy mv 10_Airyscan Processing	1	1
2.23636364936829	Heat shock	GFP-HDEL HS airy mv 10_Airyscan Processing	1	1
2.68363642692566	Heat shock	GFP-HDEL HS airy mv 10_Airyscan Processing	1	1
3.57818198204041	Heat shock	GFP-HDEL HS airy mv 10_Airyscan Processing	1	1
4.0254545211792	Heat shock	GFP-HDEL HS airy mv 10_Airyscan Processing	1	1
2.23636364936829	Heat shock	GFP-HDEL HS airy mv 10_Airyscan Processing	1	1
4.47272729873657	Heat shock	GFP-HDEL HS airy mv 10_Airyscan Processing	1	1
1.7890909910202	Heat shock	GFP-HDEL HS airy mv 10_Airyscan Processing	1	1
2.68363642692566	Heat shock	GFP-HDEL HS airy mv 10_Airyscan Processing	1	1
4.47272729873657	Heat shock	GFP-HDEL HS airy mv 10_Airyscan Processing	1	1
1.34181821346283	Heat shock	GFP-HDEL HS airy mv 10_Airyscan Processing	1	1
2.68363642692566	Heat shock	GFP-HDEL HS airy mv 10_Airyscan Processing	1	1
4.47272729873657	Heat shock	GFP-HDEL HS airy mv 10_Airyscan Processing	1	1
4.0254545211792	Heat shock	GFP-HDEL HS airy mv 10_Airyscan Processing	1	1
3.13090896606445	Heat shock	GFP-HDEL HS airy mv 10_Airyscan Processing	1	1
2.23636364936829	Heat shock	GFP-HDEL HS airy mv 10_Airyscan Processing	1	1
0.447272747755051	Heat shock	GFP-HDEL HS airy mv 10_Airyscan Processing	1	1
3.13090896606445	Heat shock	GFP-HDEL HS airy mv 10_Airyscan Processing	1	1
4.92000007629395	Heat shock	GFP-HDEL HS airy mv 10_Airyscan Processing	1	1
0.894545495510101	Heat shock	GFP-HDEL HS airy mv 10_Airyscan Processing	1	1
4.92000007629395	Heat shock	GFP-HDEL HS airy mv 10_Airyscan Processing	1	1
4.92000007629395	Heat shock	GFP-HDEL HS airy mv 10_Airyscan Processing	1	1
0	Heat shock	GFP-HDEL HS airy mv 10_Airyscan Processing	1	1
0.447272747755051	Heat shock	GFP-HDEL HS airy mv 10_Airyscan Processing	1	1
0.894545495510101	Heat shock	GFP-HDEL HS airy mv 10_Airyscan Processing	1	1
1.34181821346283	Heat shock	GFP-HDEL HS airy mv 10_Airyscan Processing	1	1
4.92000007629395	Heat shock	GFP-HDEL HS airy mv 10_Airyscan Processing	1	1
4.92000007629395	Heat shock	GFP-HDEL HS airy mv 10_Airyscan Processing	1	1
4.47272729873657	Heat shock	GFP-HDEL HS airy mv 10_Airyscan Processing	1	1
4.92000007629395	Heat shock	GFP-HDEL HS airy mv 10_Airyscan Processing	1	1
4.92000007629395	Heat shock	GFP-HDEL HS airy mv 10_Airyscan Processing	1	1
3.13090896606445	Heat shock	GFP-HDEL HS airy mv 10_Airyscan Processing	1	1
4.92000007629395	Heat shock	GFP-HDEL HS airy mv 10_Airyscan Processing	1	1
3.13090896606445	Heat shock	GFP-HDEL HS airy mv 10_Airyscan Processing	1	1
4.0254545211792	Heat shock	GFP-HDEL HS airy mv 10_Airyscan Processing	1	1
1.7890909910202	Heat shock	GFP-HDEL HS airy mv 10_Airyscan Processing	1	1
3.57818198204041	Heat shock	GFP-HDEL HS airy mv 10_Airyscan Processing	1	1
0	Heat shock	GFP-HDEL HS airy mv 10_Airyscan Processing	1	1
4.92000007629395	Heat shock	GFP-HDEL HS airy mv 10_Airyscan Processing	1	1
4.92000007629395	Heat shock	GFP-HDEL HS airy mv 10_Airyscan Processing	1	1
4.92000007629395	Heat shock	GFP-HDEL HS airy mv 10_Airyscan Processing	1	1
4.92000007629395	Heat shock	GFP-HDEL HS airy mv 10_Airyscan Processing	1	1
0.447272747755051	Heat shock	GFP-HDEL HS airy mv 10_Airyscan Processing	1	1
4.92000007629395	Heat shock	GFP-HDEL HS airy mv 10_Airyscan Processing	1	1
0	Heat shock	GFP-HDEL HS airy mv 10_Airyscan Processing	1	1
1.34181821346283	Heat shock	GFP-HDEL HS airy mv 10_Airyscan Processing	1	1
1.34181821346283	Heat shock	GFP-HDEL HS airy mv 10_Airyscan Processing	1	1
0.894545495510101	Heat shock	GFP-HDEL HS airy mv 10_Airyscan Processing	1	1
1.7890909910202	Heat shock	GFP-HDEL HS airy mv 10_Airyscan Processing	1	1
3.57818198204041	Heat shock	GFP-HDEL HS airy mv 10_Airyscan Processing	1	1
3.57818198204041	Heat shock	GFP-HDEL HS airy mv 10_Airyscan Processing	1	1
2.68363642692566	Heat shock	GFP-HDEL HS airy mv 10_Airyscan Processing	1	1
1.34181821346283	Heat shock	GFP-HDEL HS airy mv 10_Airyscan Processing	1	1
3.13090896606445	Heat shock	GFP-HDEL HS airy mv 10_Airyscan Processing	1	1
4.0254545211792	Heat shock	GFP-HDEL HS airy mv 10_Airyscan Processing	1	1
1.34181821346283	Heat shock	GFP-HDEL HS airy mv 10_Airyscan Processing	1	1
2.23636364936829	Heat shock	GFP-HDEL HS airy mv 10_Airyscan Processing	1	1
1.7890909910202	Heat shock	GFP-HDEL HS airy mv 10_Airyscan Processing	1	1
4.0254545211792	Heat shock	GFP-HDEL HS airy mv 10_Airyscan Processing	1	1
0.894545495510101	Heat shock	GFP-HDEL HS airy mv 10_Airyscan Processing	1	1
1.7890909910202	Heat shock	GFP-HDEL HS airy mv 10_Airyscan Processing	1	1
4.92000007629395	Heat shock	GFP-HDEL HS airy mv 10_Airyscan Processing	1	1
2.23636364936829	Heat shock	GFP-HDEL HS airy mv 10_Airyscan Processing	1	1
4.0254545211792	Heat shock	GFP-HDEL HS airy mv 10_Airyscan Processing	1	1
1.34181821346283	Heat shock	GFP-HDEL HS airy mv 10_Airyscan Processing	1	1
0	Heat shock	GFP-HDEL HS airy mv 10_Airyscan Processing	1	1
1.34181821346283	Heat shock	GFP-HDEL HS airy mv 10_Airyscan Processing	1	1
2.23636364936829	Heat shock	GFP-HDEL HS airy mv 10_Airyscan Processing	1	1
2.23636364936829	Heat shock	GFP-HDEL HS airy mv 10_Airyscan Processing	1	1
1.7890909910202	Heat shock	GFP-HDEL HS airy mv 10_Airyscan Processing	1	1
3.13090896606445	Heat shock	GFP-HDEL HS airy mv 10_Airyscan Processing	1	1
1.34181821346283	Heat shock	GFP-HDEL HS airy mv 10_Airyscan Processing	1	1
0	Heat shock	GFP-HDEL HS airy mv 10_Airyscan Processing	1	1
0.447272747755051	Heat shock	GFP-HDEL HS airy mv 10_Airyscan Processing	1	1
4.92000007629395	Heat shock	GFP-HDEL HS airy mv 10_Airyscan Processing	1	1
0.447272747755051	Heat shock	GFP-HDEL HS airy mv 10_Airyscan Processing	1	1
4.47272729873657	Heat shock	GFP-HDEL HS airy mv 10_Airyscan Processing	1	1
0.894545495510101	Heat shock	GFP-HDEL HS airy mv 10_Airyscan Processing	1	1
0.894545495510101	Heat shock	GFP-HDEL HS airy mv 10_Airyscan Processing	1	1
1.7890909910202	Heat shock	GFP-HDEL HS airy mv 10_Airyscan Processing	1	1
0.894545495510101	Heat shock	GFP-HDEL HS airy mv 10_Airyscan Processing	1	1
4.47272729873657	Heat shock	GFP-HDEL HS airy mv 10_Airyscan Processing	1	1
0	Heat shock	GFP-HDEL HS airy mv 10_Airyscan Processing	1	1
1.34181821346283	Heat shock	GFP-HDEL HS airy mv 10_Airyscan Processing	1	1
4.47272729873657	Heat shock	GFP-HDEL HS airy mv 10_Airyscan Processing	1	1
0.894545495510101	Heat shock	GFP-HDEL HS airy mv 10_Airyscan Processing	1	1
0.447272747755051	Heat shock	GFP-HDEL HS airy mv 10_Airyscan Processing	1	1
2.23636364936829	Heat shock	GFP-HDEL HS airy mv 10_Airyscan Processing	1	1
4.92000007629395	Heat shock	GFP-HDEL HS airy mv 10_Airyscan Processing	1	1
3.13090896606445	Heat shock	GFP-HDEL HS airy mv 10_Airyscan Processing	1	1
0.447272747755051	Heat shock	GFP-HDEL HS airy mv 10_Airyscan Processing	1	1
0.894545495510101	Heat shock	GFP-HDEL HS airy mv 10_Airyscan Processing	1	1
4.47272729873657	Heat shock	GFP-HDEL HS airy mv 10_Airyscan Processing	1	1
2.23636364936829	Heat shock	GFP-HDEL HS airy mv 10_Airyscan Processing	1	1
0	Heat shock	GFP-HDEL HS airy mv 10_Airyscan Processing	1	1
0.894545495510101	Heat shock	GFP-HDEL HS airy mv 10_Airyscan Processing	1	1
0.447272747755051	Heat shock	GFP-HDEL HS airy mv 10_Airyscan Processing	1	1
3.57818198204041	Heat shock	GFP-HDEL HS airy mv 10_Airyscan Processing	1	1
1.7890909910202	Heat shock	GFP-HDEL HS airy mv 10_Airyscan Processing	1	1
0	Heat shock	GFP-HDEL HS airy mv 10_Airyscan Processing	1	1
3.57818198204041	Heat shock	GFP-HDEL HS airy mv 10_Airyscan Processing	1	1
0	Heat shock	GFP-HDEL HS airy mv 10_Airyscan Processing	1	1
0	Heat shock	GFP-HDEL HS airy mv 10_Airyscan Processing	1	1
1.34181821346283	Heat shock	GFP-HDEL HS airy mv 10_Airyscan Processing	1	1
0	Heat shock	GFP-HDEL HS airy mv 10_Airyscan Processing	1	1
0.894545495510101	Heat shock	GFP-HDEL HS airy mv 10_Airyscan Processing	1	1
0	Heat shock	GFP-HDEL HS airy mv 10_Airyscan Processing	1	1
4.0254545211792	Heat shock	GFP-HDEL HS airy mv 10_Airyscan Processing	1	1
0.894545495510101	Heat shock	GFP-HDEL HS airy mv 10_Airyscan Processing	1	1
4.0254545211792	Heat shock	GFP-HDEL HS airy mv 10_Airyscan Processing	1	1
2.68363642692566	Heat shock	GFP-HDEL HS airy mv 10_Airyscan Processing	1	1
1.7890909910202	Heat shock	GFP-HDEL HS airy mv 10_Airyscan Processing	1	1
4.0254545211792	Heat shock	GFP-HDEL HS airy mv 10_Airyscan Processing	1	1
4.0254545211792	Heat shock	GFP-HDEL HS airy mv 10_Airyscan Processing	1	1
2.68363642692566	Heat shock	GFP-HDEL HS airy mv 10_Airyscan Processing	1	1
4.92000007629395	Heat shock	GFP-HDEL HS airy mv 10_Airyscan Processing	1	1
1.7890909910202	Heat shock	GFP-HDEL HS airy mv 10_Airyscan Processing	1	1
4.47272729873657	Heat shock	GFP-HDEL HS airy mv 10_Airyscan Processing	1	1
3.57818198204041	Heat shock	GFP-HDEL HS airy mv 10_Airyscan Processing	1	1
2.23636364936829	Heat shock	GFP-HDEL HS airy mv 10_Airyscan Processing	1	1
0	Heat shock	GFP-HDEL HS airy mv 10_Airyscan Processing	1	1
4.47272729873657	Heat shock	GFP-HDEL HS airy mv 10_Airyscan Processing	1	1
0.894545495510101	Heat shock	GFP-HDEL HS airy mv 10_Airyscan Processing	1	1
3.13090896606445	Heat shock	GFP-HDEL HS airy mv 10_Airyscan Processing	1	1
1.7890909910202	Heat shock	GFP-HDEL HS airy mv 10_Airyscan Processing	1	1
0.447272747755051	Heat shock	GFP-HDEL HS airy mv 10_Airyscan Processing	1	1
1.34181821346283	Heat shock	GFP-HDEL HS airy mv 10_Airyscan Processing	1	1
4.47272729873657	Heat shock	GFP-HDEL HS airy mv 10_Airyscan Processing	1	1
4.0254545211792	Heat shock	GFP-HDEL HS airy mv 10_Airyscan Processing	1	1
4.92000007629395	Heat shock	GFP-HDEL HS airy mv 10_Airyscan Processing	1	1
4.92000007629395	Heat shock	GFP-HDEL HS airy mv 10_Airyscan Processing	1	1
0.447272747755051	Heat shock	GFP-HDEL HS airy mv 10_Airyscan Processing	1	1
1.34181821346283	Heat shock	GFP-HDEL HS airy mv 10_Airyscan Processing	1	1
0.894545495510101	Heat shock	GFP-HDEL HS airy mv 10_Airyscan Processing	1	1
4.47272729873657	Heat shock	GFP-HDEL HS airy mv 10_Airyscan Processing	1	1
0.447272747755051	Heat shock	GFP-HDEL HS airy mv 10_Airyscan Processing	1	1
3.57818198204041	Heat shock	GFP-HDEL HS airy mv 10_Airyscan Processing	1	1
4.92000007629395	Heat shock	GFP-HDEL HS airy mv 10_Airyscan Processing	1	1
1.7890909910202	Heat shock	GFP-HDEL HS airy mv 10_Airyscan Processing	1	1
4.47272729873657	Heat shock	GFP-HDEL HS airy mv 10_Airyscan Processing	1	1
1.7890909910202	Heat shock	GFP-HDEL HS airy mv 10_Airyscan Processing	1	1
2.68363642692566	Heat shock	GFP-HDEL HS airy mv 10_Airyscan Processing	1	1
0.894545495510101	Heat shock	GFP-HDEL HS airy mv 10_Airyscan Processing	1	1
0.894545495510101	Heat shock	GFP-HDEL HS airy mv 10_Airyscan Processing	1	1
1.7890909910202	Heat shock	GFP-HDEL HS airy mv 10_Airyscan Processing	1	1
4.0254545211792	Heat shock	GFP-HDEL HS airy mv 10_Airyscan Processing	1	1
4.92000007629395	Heat shock	GFP-HDEL HS airy mv 10_Airyscan Processing	1	1
0.447272747755051	Heat shock	GFP-HDEL HS airy mv 10_Airyscan Processing	1	1
3.57818198204041	Heat shock	GFP-HDEL HS airy mv 10_Airyscan Processing	1	1
0.894545495510101	Heat shock	GFP-HDEL HS airy mv 10_Airyscan Processing	1	1
0.447272747755051	Heat shock	GFP-HDEL HS airy mv 10_Airyscan Processing	1	1
1.7890909910202	Heat shock	GFP-HDEL HS airy mv 10_Airyscan Processing	1	1
1.34181821346283	Heat shock	GFP-HDEL HS airy mv 10_Airyscan Processing	1	1
4.92000007629395	Heat shock	GFP-HDEL HS airy mv 10_Airyscan Processing	1	1
0.894545495510101	Heat shock	GFP-HDEL HS airy mv 10_Airyscan Processing	1	1
0.447272747755051	Heat shock	GFP-HDEL HS airy mv 10_Airyscan Processing	1	1
2.23636364936829	Heat shock	GFP-HDEL HS airy mv 10_Airyscan Processing	1	1
3.57818198204041	Heat shock	GFP-HDEL HS airy mv 10_Airyscan Processing	1	1
3.13090896606445	Heat shock	GFP-HDEL HS airy mv 10_Airyscan Processing	1	1
2.68363642692566	Heat shock	GFP-HDEL HS airy mv 10_Airyscan Processing	1	1
4.92000007629395	Heat shock	GFP-HDEL HS airy mv 10_Airyscan Processing	1	1
0.894545495510101	Heat shock	GFP-HDEL HS airy mv 10_Airyscan Processing	1	1
2.68363642692566	Heat shock	GFP-HDEL HS airy mv 10_Airyscan Processing	1	1
3.57818198204041	Heat shock	GFP-HDEL HS airy mv 10_Airyscan Processing	1	1
2.68363642692566	Heat shock	GFP-HDEL HS airy mv 10_Airyscan Processing	1	1
4.92000007629395	Heat shock	GFP-HDEL HS airy mv 10_Airyscan Processing	1	1
4.92000007629395	Heat shock	GFP-HDEL HS airy mv 10_Airyscan Processing	1	1
4.92000007629395	Heat shock	GFP-HDEL HS airy mv 10_Airyscan Processing	1	1
2.68363642692566	Heat shock	GFP-HDEL HS airy mv 10_Airyscan Processing	1	1
1.34181821346283	Heat shock	GFP-HDEL HS airy mv 10_Airyscan Processing	1	1
1.34181821346283	Heat shock	GFP-HDEL HS airy mv 10_Airyscan Processing	1	1
4.0254545211792	Heat shock	GFP-HDEL HS airy mv 10_Airyscan Processing	1	1
2.68363642692566	Heat shock	GFP-HDEL HS airy mv 10_Airyscan Processing	1	1
1.34181821346283	Heat shock	GFP-HDEL HS airy mv 10_Airyscan Processing	1	1
2.68363642692566	Heat shock	GFP-HDEL HS airy mv 10_Airyscan Processing	1	1
4.92000007629395	Heat shock	GFP-HDEL HS airy mv 10_Airyscan Processing	1	1
2.23636364936829	Heat shock	GFP-HDEL HS airy mv 10_Airyscan Processing	1	1
2.68363642692566	Heat shock	GFP-HDEL HS airy mv 10_Airyscan Processing	1	1
2.23636364936829	Heat shock	GFP-HDEL HS airy mv 10_Airyscan Processing	1	1
1.7890909910202	Heat shock	GFP-HDEL HS airy mv 10_Airyscan Processing	1	1
0.894545495510101	Heat shock	GFP-HDEL HS airy mv 10_Airyscan Processing	1	1
3.57818198204041	Heat shock	GFP-HDEL HS airy mv 10_Airyscan Processing	1	1
3.57818198204041	Heat shock	GFP-HDEL HS airy mv 10_Airyscan Processing	1	1
1.34181821346283	Heat shock	GFP-HDEL HS airy mv 10_Airyscan Processing	1	1
1.34181821346283	Heat shock	GFP-HDEL HS airy mv 10_Airyscan Processing	1	1
1.7890909910202	Heat shock	GFP-HDEL HS airy mv 10_Airyscan Processing	1	1
0.894545495510101	Heat shock	GFP-HDEL HS airy mv 10_Airyscan Processing	1	1
0.894545495510101	Heat shock	GFP-HDEL HS airy mv 10_Airyscan Processing	1	1
1.34181821346283	Heat shock	GFP-HDEL HS airy mv 10_Airyscan Processing	1	1
0	Heat shock	GFP-HDEL HS airy mv 10_Airyscan Processing	1	1
0.894545495510101	Heat shock	GFP-HDEL HS airy mv 10_Airyscan Processing	1	1
1.34181821346283	Heat shock	GFP-HDEL HS airy mv 10_Airyscan Processing	1	1
4.0254545211792	Heat shock	GFP-HDEL HS airy mv 10_Airyscan Processing	1	1
0.894545495510101	Heat shock	GFP-HDEL HS airy mv 10_Airyscan Processing	1	1
0	Heat shock	GFP-HDEL HS airy mv 10_Airyscan Processing	1	1
4.0254545211792	Heat shock	GFP-HDEL HS airy mv 10_Airyscan Processing	1	1
4.0254545211792	Heat shock	GFP-HDEL HS airy mv 10_Airyscan Processing	1	1
1.7890909910202	Heat shock	GFP-HDEL HS airy mv 10_Airyscan Processing	1	1
0	Heat shock	GFP-HDEL HS airy mv 10_Airyscan Processing	1	1
4.92000007629395	Heat shock	GFP-HDEL HS airy mv 10_Airyscan Processing	1	1
1.7890909910202	Heat shock	GFP-HDEL HS airy mv 10_Airyscan Processing	1	1
4.92000007629395	Heat shock	GFP-HDEL HS airy mv 10_Airyscan Processing	1	1
4.47272729873657	Heat shock	GFP-HDEL HS airy mv 10_Airyscan Processing	1	1
2.23636364936829	Heat shock	GFP-HDEL HS airy mv 10_Airyscan Processing	1	1
4.0254545211792	Heat shock	GFP-HDEL HS airy mv 10_Airyscan Processing	1	1
3.13090896606445	Heat shock	GFP-HDEL HS airy mv 10_Airyscan Processing	1	1
1.34181821346283	Heat shock	GFP-HDEL HS airy mv 10_Airyscan Processing	1	1
1.7890909910202	Heat shock	GFP-HDEL HS airy mv 10_Airyscan Processing	1	1
2.23636364936829	Heat shock	GFP-HDEL HS airy mv 10_Airyscan Processing	1	1
4.92000007629395	Heat shock	GFP-HDEL HS airy mv 10_Airyscan Processing	1	1
2.68363642692566	Heat shock	GFP-HDEL HS airy mv 10_Airyscan Processing	1	1
0	Heat shock	GFP-HDEL HS airy mv 10_Airyscan Processing	1	1
2.68363642692566	Heat shock	GFP-HDEL HS airy mv 10_Airyscan Processing	1	1
3.57818198204041	Heat shock	GFP-HDEL HS airy mv 10_Airyscan Processing	1	1
3.13090896606445	Heat shock	GFP-HDEL HS airy mv 10_Airyscan Processing	1	1
4.92000007629395	Heat shock	GFP-HDEL HS airy mv 10_Airyscan Processing	1	1
4.92000007629395	Heat shock	GFP-HDEL HS airy mv 10_Airyscan Processing	1	1
4.92000007629395	Heat shock	GFP-HDEL HS airy mv 10_Airyscan Processing	1	1
4.47272729873657	Heat shock	GFP-HDEL HS airy mv 10_Airyscan Processing	1	1
1.34181821346283	Heat shock	GFP-HDEL HS airy mv 10_Airyscan Processing	1	1
3.57818198204041	Heat shock	GFP-HDEL HS airy mv 10_Airyscan Processing	1	1
4.47272729873657	Heat shock	GFP-HDEL HS airy mv 10_Airyscan Processing	1	1
2.68363642692566	Heat shock	GFP-HDEL HS airy mv 10_Airyscan Processing	1	1
3.13090896606445	Heat shock	GFP-HDEL HS airy mv 10_Airyscan Processing	1	1
4.0254545211792	Heat shock	GFP-HDEL HS airy mv 10_Airyscan Processing	1	1
3.57818198204041	Heat shock	GFP-HDEL HS airy mv 10_Airyscan Processing	1	1
4.47272729873657	Heat shock	GFP-HDEL HS airy mv 10_Airyscan Processing	1	1
0	Heat shock	GFP-HDEL HS airy mv 10_Airyscan Processing	1	1
2.23636364936829	Heat shock	GFP-HDEL HS airy mv 10_Airyscan Processing	1	1
3.57818198204041	Heat shock	GFP-HDEL HS airy mv 10_Airyscan Processing	1	1
1.7890909910202	Heat shock	GFP-HDEL HS airy mv 10_Airyscan Processing	1	1
4.0254545211792	Heat shock	GFP-HDEL HS airy mv 10_Airyscan Processing	1	1
2.23636364936829	Heat shock	GFP-HDEL HS airy mv 10_Airyscan Processing	1	1
4.92000007629395	Heat shock	GFP-HDEL HS airy mv 10_Airyscan Processing	1	1
1.7890909910202	Heat shock	GFP-HDEL HS airy mv 10_Airyscan Processing	1	1
4.47272729873657	Heat shock	GFP-HDEL HS airy mv 10_Airyscan Processing	1	1
1.7890909910202	Heat shock	GFP-HDEL HS airy mv 10_Airyscan Processing	1	1
3.57818198204041	Heat shock	GFP-HDEL HS airy mv 10_Airyscan Processing	1	1
3.13090896606445	Heat shock	GFP-HDEL HS airy mv 10_Airyscan Processing	1	1
3.13090896606445	Heat shock	GFP-HDEL HS airy mv 10_Airyscan Processing	1	1
4.47272729873657	Heat shock	GFP-HDEL HS airy mv 10_Airyscan Processing	1	1
4.92000007629395	Heat shock	GFP-HDEL HS airy mv 10_Airyscan Processing	1	1
1.7890909910202	Heat shock	GFP-HDEL HS airy mv 10_Airyscan Processing	1	1
4.92000007629395	Heat shock	GFP-HDEL HS airy mv 10_Airyscan Processing	1	1
4.92000007629395	Heat shock	GFP-HDEL HS airy mv 10_Airyscan Processing	1	1
4.92000007629395	Heat shock	GFP-HDEL HS airy mv 10_Airyscan Processing	1	1
4.92000007629395	Heat shock	GFP-HDEL HS airy mv 10_Airyscan Processing	1	1
0	Heat shock	GFP-HDEL HS airy mv 10_Airyscan Processing	1	1
0.447272747755051	Heat shock	GFP-HDEL HS airy mv 10_Airyscan Processing	1	1
0	Heat shock	GFP-HDEL HS airy mv 10_Airyscan Processing	1	1
4.92000007629395	Heat shock	GFP-HDEL HS airy mv 10_Airyscan Processing	1	1
0	Heat shock	GFP-HDEL HS airy mv 10_Airyscan Processing	1	1
2.68363642692566	Heat shock	GFP-HDEL HS airy mv 10_Airyscan Processing	1	1
0	Heat shock	GFP-HDEL HS airy mv 10_Airyscan Processing	1	1
4.47272729873657	Heat shock	GFP-HDEL HS airy mv 10_Airyscan Processing	1	1
4.0254545211792	Heat shock	GFP-HDEL HS airy mv 10_Airyscan Processing	1	1
4.47272729873657	Heat shock	GFP-HDEL HS airy mv 10_Airyscan Processing	1	1
3.13090896606445	Heat shock	GFP-HDEL HS airy mv 10_Airyscan Processing	1	1
1.7890909910202	Heat shock	GFP-HDEL HS airy mv 10_Airyscan Processing	1	1
3.13090896606445	Heat shock	GFP-HDEL HS airy mv 10_Airyscan Processing	1	1
4.92000007629395	Heat shock	GFP-HDEL HS airy mv 10_Airyscan Processing	1	1
4.92000007629395	Heat shock	GFP-HDEL HS airy mv 10_Airyscan Processing	1	1
4.47272729873657	Heat shock	GFP-HDEL HS airy mv 10_Airyscan Processing	1	1
4.0254545211792	Heat shock	GFP-HDEL HS airy mv 10_Airyscan Processing	1	1
3.57818198204041	Heat shock	GFP-HDEL HS airy mv 10_Airyscan Processing	1	1
2.23636364936829	Heat shock	GFP-HDEL HS airy mv 10_Airyscan Processing	1	1
4.92000007629395	Heat shock	GFP-HDEL HS airy mv 10_Airyscan Processing	1	1
4.92000007629395	Heat shock	GFP-HDEL HS airy mv 10_Airyscan Processing	1	1
1.7890909910202	Heat shock	GFP-HDEL HS airy mv 10_Airyscan Processing	1	1
0	Heat shock	GFP-HDEL HS airy mv 10_Airyscan Processing	1	1
1.34181821346283	Heat shock	GFP-HDEL HS airy mv 10_Airyscan Processing	1	1
4.47272729873657	Heat shock	GFP-HDEL HS airy mv 10_Airyscan Processing	1	1
0.894545495510101	Heat shock	GFP-HDEL HS airy mv 10_Airyscan Processing	1	1
0	Heat shock	GFP-HDEL HS airy mv 10_Airyscan Processing	1	1
2.68363642692566	Heat shock	GFP-HDEL HS airy mv 10_Airyscan Processing	1	1
4.92000007629395	Heat shock	GFP-HDEL HS airy mv 10_Airyscan Processing	1	1
4.0254545211792	Heat shock	GFP-HDEL HS airy mv 10_Airyscan Processing	1	1
4.0254545211792	Heat shock	GFP-HDEL HS airy mv 10_Airyscan Processing	1	1
4.92000007629395	Heat shock	GFP-HDEL HS airy mv 10_Airyscan Processing	1	1
3.13090896606445	Heat shock	GFP-HDEL HS airy mv 10_Airyscan Processing	1	1
4.92000007629395	Heat shock	GFP-HDEL HS airy mv 10_Airyscan Processing	1	1
3.13090896606445	Heat shock	GFP-HDEL HS airy mv 10_Airyscan Processing	1	1
0	Heat shock	GFP-HDEL HS airy mv 10_Airyscan Processing	1	1
0	Heat shock	GFP-HDEL HS airy mv 10_Airyscan Processing	1	1
4.0254545211792	Heat shock	GFP-HDEL HS airy mv 10_Airyscan Processing	1	1
0	Heat shock	GFP-HDEL HS airy mv 10_Airyscan Processing	1	1
2.68363642692566	Heat shock	GFP-HDEL HS airy mv 10_Airyscan Processing	1	1
4.92000007629395	Heat shock	GFP-HDEL HS airy mv 10_Airyscan Processing	1	1
3.57818198204041	Heat shock	GFP-HDEL HS airy mv 10_Airyscan Processing	1	1
1.34181821346283	Heat shock	GFP-HDEL HS airy mv 10_Airyscan Processing	1	1
3.57818198204041	Heat shock	GFP-HDEL HS airy mv 10_Airyscan Processing	1	1
3.57818198204041	Heat shock	GFP-HDEL HS airy mv 10_Airyscan Processing	1	1
4.0254545211792	Heat shock	GFP-HDEL HS airy mv 10_Airyscan Processing	1	1
2.23636364936829	Heat shock	GFP-HDEL HS airy mv 10_Airyscan Processing	1	1
0.894545495510101	Heat shock	GFP-HDEL HS airy mv 10_Airyscan Processing	1	1
3.13090896606445	Heat shock	GFP-HDEL HS airy mv 10_Airyscan Processing	1	1
4.47272729873657	Heat shock	GFP-HDEL HS airy mv 10_Airyscan Processing	1	1
4.92000007629395	Heat shock	GFP-HDEL HS airy mv 10_Airyscan Processing	1	1
2.23636364936829	Heat shock	GFP-HDEL HS airy mv 10_Airyscan Processing	1	1
2.68363642692566	Heat shock	GFP-HDEL HS airy mv 10_Airyscan Processing	1	1
1.7890909910202	Heat shock	GFP-HDEL HS airy mv 10_Airyscan Processing	1	1
1.34181821346283	Heat shock	GFP-HDEL HS airy mv 10_Airyscan Processing	1	1
3.57818198204041	Heat shock	GFP-HDEL HS airy mv 10_Airyscan Processing	1	1
2.68363642692566	Heat shock	GFP-HDEL HS airy mv 10_Airyscan Processing	1	1
4.92000007629395	Heat shock	GFP-HDEL HS airy mv 10_Airyscan Processing	1	1
1.34181821346283	Heat shock	GFP-HDEL HS airy mv 10_Airyscan Processing	1	1
3.13090896606445	Heat shock	GFP-HDEL HS airy mv 10_Airyscan Processing	1	1
2.68363642692566	Heat shock	GFP-HDEL HS airy mv 10_Airyscan Processing	1	1
4.92000007629395	Heat shock	GFP-HDEL HS airy mv 10_Airyscan Processing	1	1
0	Heat shock	GFP-HDEL HS airy mv 10_Airyscan Processing	1	1
2.23636364936829	Heat shock	GFP-HDEL HS airy mv 10_Airyscan Processing	1	1
2.23636364936829	Heat shock	GFP-HDEL HS airy mv 10_Airyscan Processing	1	1
0	Heat shock	GFP-HDEL HS airy mv 10_Airyscan Processing	1	1
3.13090896606445	Heat shock	GFP-HDEL HS airy mv 10_Airyscan Processing	1	1
4.0254545211792	Heat shock	GFP-HDEL HS airy mv 10_Airyscan Processing	1	1
2.23636364936829	Heat shock	GFP-HDEL HS airy mv 10_Airyscan Processing	1	1
3.57818198204041	Heat shock	GFP-HDEL HS airy mv 10_Airyscan Processing	1	1
3.57818198204041	Heat shock	GFP-HDEL HS airy mv 10_Airyscan Processing	1	1
4.47272729873657	Heat shock	GFP-HDEL HS airy mv 10_Airyscan Processing	1	1
3.57818198204041	Heat shock	GFP-HDEL HS airy mv 10_Airyscan Processing	1	1
4.92000007629395	Heat shock	GFP-HDEL HS airy mv 10_Airyscan Processing	1	1
1.7890909910202	Heat shock	GFP-HDEL HS airy mv 10_Airyscan Processing	1	1
4.47272729873657	Heat shock	GFP-HDEL HS airy mv 10_Airyscan Processing	1	1
0.447272747755051	Heat shock	GFP-HDEL HS airy mv 10_Airyscan Processing	1	1
4.0254545211792	Heat shock	GFP-HDEL HS airy mv 10_Airyscan Processing	1	1
4.92000007629395	Heat shock	GFP-HDEL HS airy mv 10_Airyscan Processing	1	1
3.13090896606445	Heat shock	GFP-HDEL HS airy mv 10_Airyscan Processing	1	1
0	Heat shock	GFP-HDEL HS airy mv 10_Airyscan Processing	1	1
4.92000007629395	Heat shock	GFP-HDEL HS airy mv 10_Airyscan Processing	1	1
3.57818198204041	Heat shock	GFP-HDEL HS airy mv 10_Airyscan Processing	1	1
4.47272729873657	Heat shock	GFP-HDEL HS airy mv 10_Airyscan Processing	1	1
4.92000007629395	Heat shock	GFP-HDEL HS airy mv 10_Airyscan Processing	1	1
4.92000007629395	Heat shock	GFP-HDEL HS airy mv 10_Airyscan Processing	1	1
3.57818198204041	Heat shock	GFP-HDEL HS airy mv 10_Airyscan Processing	1	1
4.47272729873657	Heat shock	GFP-HDEL HS airy mv 10_Airyscan Processing	1	1
4.92000007629395	Heat shock	GFP-HDEL HS airy mv 10_Airyscan Processing	1	1
4.92000007629395	Heat shock	GFP-HDEL HS airy mv 10_Airyscan Processing	1	1
2.23636364936829	Heat shock	GFP-HDEL HS airy mv 10_Airyscan Processing	1	1
0.447272747755051	Heat shock	GFP-HDEL HS airy mv 10_Airyscan Processing	1	1
4.92000007629395	Heat shock	GFP-HDEL HS airy mv 10_Airyscan Processing	1	1
3.57818198204041	Heat shock	GFP-HDEL HS airy mv 10_Airyscan Processing	1	1
1.34181821346283	Heat shock	GFP-HDEL HS airy mv 10_Airyscan Processing	1	1
2.68363642692566	Heat shock	GFP-HDEL HS airy mv 10_Airyscan Processing	1	1
0	Heat shock	GFP-HDEL HS airy mv 10_Airyscan Processing	1	1
4.92000007629395	Heat shock	GFP-HDEL HS airy mv 10_Airyscan Processing	1	1
0.894545495510101	Heat shock	GFP-HDEL HS airy mv 10_Airyscan Processing	1	1
4.92000007629395	Heat shock	GFP-HDEL HS airy mv 10_Airyscan Processing	1	1
0.894545495510101	Heat shock	GFP-HDEL HS airy mv 10_Airyscan Processing	1	1
0.447272747755051	Heat shock	GFP-HDEL HS airy mv 10_Airyscan Processing	1	1
2.68363642692566	Heat shock	GFP-HDEL HS airy mv 10_Airyscan Processing	1	1
4.47272729873657	Heat shock	GFP-HDEL HS airy mv 10_Airyscan Processing	1	1
3.13090896606445	Heat shock	GFP-HDEL HS airy mv 10_Airyscan Processing	1	1
3.57818198204041	Heat shock	GFP-HDEL HS airy mv 10_Airyscan Processing	1	1
0.894545495510101	Heat shock	GFP-HDEL HS airy mv 10_Airyscan Processing	1	1
1.7890909910202	Heat shock	GFP-HDEL HS airy mv 10_Airyscan Processing	1	1
3.57818198204041	Heat shock	GFP-HDEL HS airy mv 10_Airyscan Processing	1	1
1.34181821346283	Heat shock	GFP-HDEL HS airy mv 10_Airyscan Processing	1	1
4.47272729873657	Heat shock	GFP-HDEL HS airy mv 10_Airyscan Processing	1	1
1.34181821346283	Heat shock	GFP-HDEL HS airy mv 10_Airyscan Processing	1	1
0	Heat shock	GFP-HDEL HS airy mv 10_Airyscan Processing	1	1
4.0254545211792	Heat shock	GFP-HDEL HS airy mv 10_Airyscan Processing	1	1
0.894545495510101	Heat shock	GFP-HDEL HS airy mv 10_Airyscan Processing	1	1
4.47272729873657	Heat shock	GFP-HDEL HS airy mv 10_Airyscan Processing	1	1
0.894545495510101	Heat shock	GFP-HDEL HS airy mv 10_Airyscan Processing	1	1
3.13090896606445	Heat shock	GFP-HDEL HS airy mv 10_Airyscan Processing	1	1
4.0254545211792	Heat shock	GFP-HDEL HS airy mv 10_Airyscan Processing	1	1
2.23636364936829	Heat shock	GFP-HDEL HS airy mv 10_Airyscan Processing	1	1
3.13090896606445	Heat shock	GFP-HDEL HS airy mv 10_Airyscan Processing	1	1
1.7890909910202	Heat shock	GFP-HDEL HS airy mv 10_Airyscan Processing	1	1
2.23636364936829	Heat shock	GFP-HDEL HS airy mv 10_Airyscan Processing	1	1
0.447272747755051	Heat shock	GFP-HDEL HS airy mv 10_Airyscan Processing	1	1
4.92000007629395	Heat shock	GFP-HDEL HS airy mv 10_Airyscan Processing	1	1
0.894545495510101	Heat shock	GFP-HDEL HS airy mv 10_Airyscan Processing	1	1
4.92000007629395	Heat shock	GFP-HDEL HS airy mv 10_Airyscan Processing	1	1
1.34181821346283	Heat shock	GFP-HDEL HS airy mv 10_Airyscan Processing	1	1
4.47272729873657	Heat shock	GFP-HDEL HS airy mv 10_Airyscan Processing	1	1
4.92000007629395	Heat shock	GFP-HDEL HS airy mv 10_Airyscan Processing	1	1
1.7890909910202	Heat shock	GFP-HDEL HS airy mv 10_Airyscan Processing	1	1
0	Heat shock	GFP-HDEL HS airy mv 10_Airyscan Processing	1	1
4.0254545211792	Heat shock	GFP-HDEL HS airy mv 10_Airyscan Processing	1	1
1.7890909910202	Heat shock	GFP-HDEL HS airy mv 10_Airyscan Processing	1	1
3.57818198204041	Heat shock	GFP-HDEL HS airy mv 10_Airyscan Processing	1	1
1.34181821346283	Heat shock	GFP-HDEL HS airy mv 10_Airyscan Processing	1	1
1.34181821346283	Heat shock	GFP-HDEL HS airy mv 10_Airyscan Processing	1	1
1.34181821346283	Heat shock	GFP-HDEL HS airy mv 10_Airyscan Processing	1	1
0.894545495510101	Heat shock	GFP-HDEL HS airy mv 10_Airyscan Processing	1	1
2.23636364936829	Heat shock	GFP-HDEL HS airy mv 10_Airyscan Processing	1	1
0	Heat shock	GFP-HDEL HS airy mv 10_Airyscan Processing	1	1
1.34181821346283	Heat shock	GFP-HDEL HS airy mv 10_Airyscan Processing	1	1
4.47272729873657	Heat shock	GFP-HDEL HS airy mv 10_Airyscan Processing	1	1
0.894545495510101	Heat shock	GFP-HDEL HS airy mv 10_Airyscan Processing	1	1
2.23636364936829	Heat shock	GFP-HDEL HS airy mv 10_Airyscan Processing	1	1
0	Heat shock	GFP-HDEL HS airy mv 10_Airyscan Processing	1	1
3.57818198204041	Heat shock	GFP-HDEL HS airy mv 10_Airyscan Processing	1	1
1.34181821346283	Heat shock	GFP-HDEL HS airy mv 10_Airyscan Processing	1	1
2.23636364936829	Heat shock	GFP-HDEL HS airy mv 10_Airyscan Processing	1	1
0.894545495510101	Heat shock	GFP-HDEL HS airy mv 10_Airyscan Processing	1	1
0.894545495510101	Heat shock	GFP-HDEL HS airy mv 10_Airyscan Processing	1	1
3.57818198204041	Heat shock	GFP-HDEL HS airy mv 10_Airyscan Processing	1	1
1.34181821346283	Heat shock	GFP-HDEL HS airy mv 10_Airyscan Processing	1	1
2.23636364936829	Heat shock	GFP-HDEL HS airy mv 10_Airyscan Processing	1	1
2.68363642692566	Heat shock	GFP-HDEL HS airy mv 10_Airyscan Processing	1	1
4.92000007629395	Heat shock	GFP-HDEL HS airy mv 10_Airyscan Processing	1	1
1.7890909910202	Heat shock	GFP-HDEL HS airy mv 10_Airyscan Processing	1	1
0	Heat shock	GFP-HDEL HS airy mv 10_Airyscan Processing	1	1
4.92000007629395	Heat shock	GFP-HDEL HS airy mv 10_Airyscan Processing	1	1
0.894545495510101	Heat shock	GFP-HDEL HS airy mv 10_Airyscan Processing	1	1
3.13090896606445	Heat shock	GFP-HDEL HS airy mv 10_Airyscan Processing	1	1
4.92000007629395	Heat shock	GFP-HDEL HS airy mv 10_Airyscan Processing	1	1
4.0254545211792	Heat shock	GFP-HDEL HS airy mv 10_Airyscan Processing	1	1
0.894545495510101	Heat shock	GFP-HDEL HS airy mv 10_Airyscan Processing	1	1
3.57818198204041	Heat shock	GFP-HDEL HS airy mv 10_Airyscan Processing	1	1
0.894545495510101	Heat shock	GFP-HDEL HS airy mv 10_Airyscan Processing	1	1
1.7890909910202	Heat shock	GFP-HDEL HS airy mv 10_Airyscan Processing	1	1
4.47272729873657	Heat shock	GFP-HDEL HS airy mv 10_Airyscan Processing	1	1
4.92000007629395	Heat shock	GFP-HDEL HS airy mv 10_Airyscan Processing	1	1
3.13090896606445	Heat shock	GFP-HDEL HS airy mv 10_Airyscan Processing	1	1
4.47272729873657	Heat shock	GFP-HDEL HS airy mv 10_Airyscan Processing	1	1
4.92000007629395	Heat shock	GFP-HDEL HS airy mv 10_Airyscan Processing	1	1
0.447272747755051	Heat shock	GFP-HDEL HS airy mv 10_Airyscan Processing	1	1
4.47272729873657	Heat shock	GFP-HDEL HS airy mv 10_Airyscan Processing	1	1
2.23636364936829	Heat shock	GFP-HDEL HS airy mv 10_Airyscan Processing	1	1
0.894545495510101	Heat shock	GFP-HDEL HS airy mv 10_Airyscan Processing	1	1
4.0254545211792	Heat shock	GFP-HDEL HS airy mv 10_Airyscan Processing	1	1
0.894545495510101	Heat shock	GFP-HDEL HS airy mv 10_Airyscan Processing	1	1
4.92000007629395	Heat shock	GFP-HDEL HS airy mv 10_Airyscan Processing	1	1
4.0254545211792	Heat shock	GFP-HDEL HS airy mv 10_Airyscan Processing	1	1
0.447272747755051	Heat shock	GFP-HDEL HS airy mv 10_Airyscan Processing	1	1
3.13090896606445	Heat shock	GFP-HDEL HS airy mv 10_Airyscan Processing	1	1
3.57818198204041	Heat shock	GFP-HDEL HS airy mv 10_Airyscan Processing	1	1
1.34181821346283	Heat shock	GFP-HDEL HS airy mv 10_Airyscan Processing	1	1
2.68363642692566	Heat shock	GFP-HDEL HS airy mv 10_Airyscan Processing	1	1
4.47272729873657	Heat shock	GFP-HDEL HS airy mv 10_Airyscan Processing	1	1
3.57818198204041	Heat shock	GFP-HDEL HS airy mv 10_Airyscan Processing	1	1
2.68363642692566	Heat shock	GFP-HDEL HS airy mv 10_Airyscan Processing	1	1
3.13090896606445	Heat shock	GFP-HDEL HS airy mv 10_Airyscan Processing	1	1
4.92000007629395	Heat shock	GFP-HDEL HS airy mv 10_Airyscan Processing	1	1
0	Heat shock	GFP-HDEL HS airy mv 10_Airyscan Processing	1	1
0	Heat shock	GFP-HDEL HS airy mv 10_Airyscan Processing	1	1
1.34181821346283	Heat shock	GFP-HDEL HS airy mv 10_Airyscan Processing	1	1
1.34181821346283	Heat shock	GFP-HDEL HS airy mv 10_Airyscan Processing	1	1
1.34181821346283	Heat shock	GFP-HDEL HS airy mv 10_Airyscan Processing	1	1
2.23636364936829	Heat shock	GFP-HDEL HS airy mv 10_Airyscan Processing	1	1
1.7890909910202	Heat shock	GFP-HDEL HS airy mv 10_Airyscan Processing	1	1
4.0254545211792	Heat shock	GFP-HDEL HS airy mv 10_Airyscan Processing	1	1
3.13090896606445	Heat shock	GFP-HDEL HS airy mv 10_Airyscan Processing	1	1
3.13090896606445	Heat shock	GFP-HDEL HS airy mv 10_Airyscan Processing	1	1
0.447272747755051	Heat shock	GFP-HDEL HS airy mv 10_Airyscan Processing	1	1
2.68363642692566	Heat shock	GFP-HDEL HS airy mv 10_Airyscan Processing	1	1
4.92000007629395	Heat shock	GFP-HDEL HS airy mv 10_Airyscan Processing	1	1
2.23636364936829	Heat shock	GFP-HDEL HS airy mv 10_Airyscan Processing	1	1
0.447272747755051	Heat shock	GFP-HDEL HS airy mv 10_Airyscan Processing	1	1
2.23636364936829	Heat shock	GFP-HDEL HS airy mv 10_Airyscan Processing	1	1
0.447272747755051	Heat shock	GFP-HDEL HS airy mv 10_Airyscan Processing	1	1
4.92000007629395	Heat shock	GFP-HDEL HS airy mv 10_Airyscan Processing	1	1
1.7890909910202	Heat shock	GFP-HDEL HS airy mv 10_Airyscan Processing	1	1
1.7890909910202	Heat shock	GFP-HDEL HS airy mv 10_Airyscan Processing	1	1
0	Heat shock	GFP-HDEL HS airy mv 10_Airyscan Processing	1	1
1.34181821346283	Heat shock	GFP-HDEL HS airy mv 10_Airyscan Processing	1	1
0.894545495510101	Heat shock	GFP-HDEL HS airy mv 10_Airyscan Processing	1	1
4.92000007629395	Heat shock	GFP-HDEL HS airy mv 10_Airyscan Processing	1	1
1.34181821346283	Heat shock	GFP-HDEL HS airy mv 10_Airyscan Processing	1	1
0.894545495510101	Heat shock	GFP-HDEL HS airy mv 10_Airyscan Processing	1	1
1.34181821346283	Heat shock	GFP-HDEL HS airy mv 10_Airyscan Processing	1	1
3.13090896606445	Heat shock	GFP-HDEL HS airy mv 10_Airyscan Processing	1	1
4.92000007629395	Heat shock	GFP-HDEL HS airy mv 10_Airyscan Processing	1	1
4.92000007629395	Heat shock	GFP-HDEL HS airy mv 10_Airyscan Processing	1	1
4.47272729873657	Heat shock	GFP-HDEL HS airy mv 10_Airyscan Processing	1	1
4.92000007629395	Heat shock	GFP-HDEL HS airy mv 10_Airyscan Processing	1	1
2.23636364936829	Heat shock	GFP-HDEL HS airy mv 10_Airyscan Processing	1	1
0.447272747755051	Heat shock	GFP-HDEL HS airy mv 10_Airyscan Processing	1	1
1.7890909910202	Heat shock	GFP-HDEL HS airy mv 10_Airyscan Processing	1	1
2.68363642692566	Heat shock	GFP-HDEL HS airy mv 10_Airyscan Processing	1	1
3.13090896606445	Heat shock	GFP-HDEL HS airy mv 10_Airyscan Processing	1	1
3.13090896606445	Heat shock	GFP-HDEL HS airy mv 10_Airyscan Processing	1	1
3.13090896606445	Heat shock	GFP-HDEL HS airy mv 10_Airyscan Processing	1	1
3.57818198204041	Heat shock	GFP-HDEL HS airy mv 10_Airyscan Processing	1	1
1.7890909910202	Heat shock	GFP-HDEL HS airy mv 10_Airyscan Processing	1	1
4.92000007629395	Heat shock	GFP-HDEL HS airy mv 10_Airyscan Processing	1	1
1.7890909910202	Heat shock	GFP-HDEL HS airy mv 10_Airyscan Processing	1	1
1.7890909910202	Heat shock	GFP-HDEL HS airy mv 10_Airyscan Processing	1	1
1.34181821346283	Heat shock	GFP-HDEL HS airy mv 10_Airyscan Processing	1	1
0	Heat shock	GFP-HDEL HS airy mv 10_Airyscan Processing	1	1
0.447272747755051	Heat shock	GFP-HDEL HS airy mv 10_Airyscan Processing	1	1
3.13090896606445	Heat shock	GFP-HDEL HS airy mv 10_Airyscan Processing	1	1
4.47272729873657	Heat shock	GFP-HDEL HS airy mv 10_Airyscan Processing	1	1
0.894545495510101	Heat shock	GFP-HDEL HS airy mv 10_Airyscan Processing	1	1
4.92000007629395	Heat shock	GFP-HDEL HS airy mv 10_Airyscan Processing	1	1
2.68363642692566	Heat shock	GFP-HDEL HS airy mv 10_Airyscan Processing	1	1
3.57818198204041	Heat shock	GFP-HDEL HS airy mv 10_Airyscan Processing	1	1
3.13090896606445	Heat shock	GFP-HDEL HS airy mv 10_Airyscan Processing	1	1
3.57818198204041	Heat shock	GFP-HDEL HS airy mv 10_Airyscan Processing	1	1
0	Heat shock	GFP-HDEL HS airy mv 10_Airyscan Processing	1	1
0	Heat shock	GFP-HDEL HS airy mv 10_Airyscan Processing	1	1
2.68363642692566	Heat shock	GFP-HDEL HS airy mv 10_Airyscan Processing	1	1
2.23636364936829	Heat shock	GFP-HDEL HS airy mv 10_Airyscan Processing	1	1
0.447272747755051	Heat shock	GFP-HDEL HS airy mv 10_Airyscan Processing	1	1
1.34181821346283	Heat shock	GFP-HDEL HS airy mv 10_Airyscan Processing	1	1
3.57818198204041	Heat shock	GFP-HDEL HS airy mv 10_Airyscan Processing	1	1
4.0254545211792	Heat shock	GFP-HDEL HS airy mv 10_Airyscan Processing	1	1
3.57818198204041	Heat shock	GFP-HDEL HS airy mv 10_Airyscan Processing	1	1
1.34181821346283	Heat shock	GFP-HDEL HS airy mv 10_Airyscan Processing	1	1
2.23636364936829	Heat shock	GFP-HDEL HS airy mv 10_Airyscan Processing	1	1
2.23636364936829	Heat shock	GFP-HDEL HS airy mv 10_Airyscan Processing	1	1
0	Heat shock	GFP-HDEL HS airy mv 10_Airyscan Processing	1	1
0	Heat shock	GFP-HDEL HS airy mv 10_Airyscan Processing	1	1
0	Heat shock	GFP-HDEL HS airy mv 10_Airyscan Processing	1	1
0	Heat shock	GFP-HDEL HS airy mv 10_Airyscan Processing	1	1
0	Heat shock	GFP-HDEL HS airy mv 10_Airyscan Processing	1	1
0	Heat shock	GFP-HDEL HS airy mv 10_Airyscan Processing	1	1
0	Heat shock	GFP-HDEL HS airy mv 10_Airyscan Processing	1	1
2.23636364936829	Heat shock	GFP-HDEL HS airy mv 10_Airyscan Processing	1	1
0	Heat shock	GFP-HDEL HS airy mv 10_Airyscan Processing	1	1
0	Heat shock	GFP-HDEL HS airy mv 10_Airyscan Processing	1	1
0	Heat shock	GFP-HDEL HS airy mv 10_Airyscan Processing	1	1
0	Heat shock	GFP-HDEL HS airy mv 10_Airyscan Processing	1	1
0	Heat shock	GFP-HDEL HS airy mv 10_Airyscan Processing	1	1
0	Heat shock	GFP-HDEL HS airy mv 10_Airyscan Processing	1	1
1.7890909910202	Heat shock	GFP-HDEL HS airy mv 10_Airyscan Processing	1	1
0	Heat shock	GFP-HDEL HS airy mv 10_Airyscan Processing	1	1
0	Heat shock	GFP-HDEL HS airy mv 10_Airyscan Processing	1	1
0	Heat shock	GFP-HDEL HS airy mv 10_Airyscan Processing	1	1
0.447272747755051	Heat shock	GFP-HDEL HS airy mv 10_Airyscan Processing	1	1
0	Heat shock	GFP-HDEL HS airy mv 10_Airyscan Processing	1	1
0	Heat shock	GFP-HDEL HS airy mv 10_Airyscan Processing	1	1
0	Heat shock	GFP-HDEL HS airy mv 10_Airyscan Processing	1	1
0	Heat shock	GFP-HDEL HS airy mv 10_Airyscan Processing	1	1
0	Heat shock	GFP-HDEL HS airy mv 10_Airyscan Processing	1	1
0	Heat shock	GFP-HDEL HS airy mv 10_Airyscan Processing	1	1
0	Heat shock	GFP-HDEL HS airy mv 10_Airyscan Processing	1	1
0	Heat shock	GFP-HDEL HS airy mv 10_Airyscan Processing	1	1
0	Heat shock	GFP-HDEL HS airy mv 10_Airyscan Processing	1	1
0	Heat shock	GFP-HDEL HS airy mv 10_Airyscan Processing	1	1
3.57818198204041	Heat shock	GFP-HDEL HS airy mv 10_Airyscan Processing	1	1
0	Heat shock	GFP-HDEL HS airy mv 10_Airyscan Processing	1	1
0	Heat shock	GFP-HDEL HS airy mv 10_Airyscan Processing	1	1
2.68363642692566	Heat shock	GFP-HDEL HS airy mv 10_Airyscan Processing	1	1
0.894545495510101	Heat shock	GFP-HDEL HS airy mv 10_Airyscan Processing	1	1
0	Heat shock	GFP-HDEL HS airy mv 10_Airyscan Processing	1	1
0	Heat shock	GFP-HDEL HS airy mv 10_Airyscan Processing	1	1
0	Heat shock	GFP-HDEL HS airy mv 10_Airyscan Processing	1	1
0	Heat shock	GFP-HDEL HS airy mv 10_Airyscan Processing	1	1
0	Heat shock	GFP-HDEL HS airy mv 10_Airyscan Processing	1	1
0	Heat shock	GFP-HDEL HS airy mv 10_Airyscan Processing	1	1
1.7890909910202	Heat shock	GFP-HDEL HS airy mv 10_Airyscan Processing	1	1
0	Heat shock	GFP-HDEL HS airy mv 10_Airyscan Processing	1	1
0	Heat shock	GFP-HDEL HS airy mv 10_Airyscan Processing	1	1
1.7890909910202	Heat shock	GFP-HDEL HS airy mv 10_Airyscan Processing	1	1
0	Heat shock	GFP-HDEL HS airy mv 10_Airyscan Processing	1	1
0	Heat shock	GFP-HDEL HS airy mv 10_Airyscan Processing	1	1
0	Heat shock	GFP-HDEL HS airy mv 10_Airyscan Processing	1	1
0	Heat shock	GFP-HDEL HS airy mv 10_Airyscan Processing	1	1
0	Heat shock	GFP-HDEL HS airy mv 10_Airyscan Processing	1	1
0	Heat shock	GFP-HDEL HS airy mv 10_Airyscan Processing	1	1
0	Heat shock	GFP-HDEL HS airy mv 10_Airyscan Processing	1	1
0	Heat shock	GFP-HDEL HS airy mv 10_Airyscan Processing	1	1
2.68363642692566	Heat shock	GFP-HDEL HS airy mv 10_Airyscan Processing	1	1
0	Heat shock	GFP-HDEL HS airy mv 10_Airyscan Processing	1	1
3.57818198204041	Heat shock	GFP-HDEL HS airy mv 10_Airyscan Processing	1	1
2.68363642692566	Heat shock	GFP-HDEL HS airy mv 10_Airyscan Processing	1	1
1.34181821346283	Heat shock	GFP-HDEL HS airy mv 10_Airyscan Processing	1	1
2.68363642692566	Heat shock	GFP-HDEL HS airy mv 10_Airyscan Processing	1	1
1.34181821346283	Heat shock	GFP-HDEL HS airy mv 10_Airyscan Processing	1	1
0.894545495510101	Heat shock	GFP-HDEL HS airy mv 10_Airyscan Processing	1	1
4.0254545211792	Heat shock	GFP-HDEL HS airy mv 10_Airyscan Processing	1	1
0.447272747755051	Heat shock	GFP-HDEL HS airy mv 10_Airyscan Processing	1	1
4.47272729873657	Heat shock	GFP-HDEL HS airy mv 10_Airyscan Processing	1	1
4.0254545211792	Heat shock	GFP-HDEL HS airy mv 10_Airyscan Processing	1	1
2.23636364936829	Heat shock	GFP-HDEL HS airy mv 10_Airyscan Processing	1	1
4.92000007629395	Heat shock	GFP-HDEL HS airy mv 10_Airyscan Processing	1	1
4.92000007629395	Heat shock	GFP-HDEL HS airy mv 10_Airyscan Processing	1	1
4.47272729873657	Heat shock	GFP-HDEL HS airy mv 10_Airyscan Processing	1	1
4.92000007629395	Heat shock	GFP-HDEL HS airy mv 10_Airyscan Processing	1	1
2.23636364936829	Heat shock	GFP-HDEL HS airy mv 10_Airyscan Processing	1	1
4.92000007629395	Heat shock	GFP-HDEL HS airy mv 10_Airyscan Processing	1	1
4.92000007629395	Heat shock	GFP-HDEL HS airy mv 10_Airyscan Processing	1	1
2.68363642692566	Heat shock	GFP-HDEL HS airy mv 10_Airyscan Processing	1	1
3.57818198204041	Heat shock	GFP-HDEL HS airy mv 10_Airyscan Processing	1	1
4.92000007629395	Heat shock	GFP-HDEL HS airy mv 10_Airyscan Processing	1	1
2.23636364936829	Heat shock	GFP-HDEL HS airy mv 10_Airyscan Processing	1	1
4.92000007629395	Heat shock	GFP-HDEL HS airy mv 10_Airyscan Processing	1	1
4.47272729873657	Heat shock	GFP-HDEL HS airy mv 10_Airyscan Processing	1	1
2.23636364936829	Heat shock	GFP-HDEL HS airy mv 10_Airyscan Processing	1	1
0.894545495510101	Heat shock	GFP-HDEL HS airy mv 10_Airyscan Processing	1	1
3.57818198204041	Heat shock	GFP-HDEL HS airy mv 10_Airyscan Processing	1	1
0.447272747755051	Heat shock	GFP-HDEL HS airy mv 10_Airyscan Processing	1	1
4.47272729873657	Heat shock	GFP-HDEL HS airy mv 10_Airyscan Processing	1	1
1.34181821346283	Heat shock	GFP-HDEL HS airy mv 10_Airyscan Processing	1	1
1.34181821346283	Heat shock	GFP-HDEL HS airy mv 10_Airyscan Processing	1	1
2.68363642692566	Heat shock	GFP-HDEL HS airy mv 10_Airyscan Processing	1	1
1.7890909910202	Heat shock	GFP-HDEL HS airy mv 10_Airyscan Processing	1	1
1.34181821346283	Heat shock	GFP-HDEL HS airy mv 10_Airyscan Processing	1	1
2.23636364936829	Heat shock	GFP-HDEL HS airy mv 10_Airyscan Processing	1	1
3.13090896606445	Heat shock	GFP-HDEL HS airy mv 10_Airyscan Processing	1	1
1.7890909910202	Heat shock	GFP-HDEL HS airy mv 10_Airyscan Processing	1	1
4.47272729873657	Heat shock	GFP-HDEL HS airy mv 10_Airyscan Processing	1	1
3.57818198204041	Heat shock	GFP-HDEL HS airy mv 10_Airyscan Processing	1	1
4.92000007629395	Heat shock	GFP-HDEL HS airy mv 10_Airyscan Processing	1	1
1.7890909910202	Heat shock	GFP-HDEL HS airy mv 10_Airyscan Processing	1	1
3.57818198204041	Heat shock	GFP-HDEL HS airy mv 10_Airyscan Processing	1	1
3.57818198204041	Heat shock	GFP-HDEL HS airy mv 10_Airyscan Processing	1	1
3.57818198204041	Heat shock	GFP-HDEL HS airy mv 10_Airyscan Processing	1	1
0	Heat shock	GFP-HDEL HS airy mv 10_Airyscan Processing	1	1
3.13090896606445	Heat shock	GFP-HDEL HS airy mv 10_Airyscan Processing	1	1
4.92000007629395	Heat shock	GFP-HDEL HS airy mv 10_Airyscan Processing	1	1
4.0254545211792	Heat shock	GFP-HDEL HS airy mv 10_Airyscan Processing	1	1
3.57818198204041	Heat shock	GFP-HDEL HS airy mv 10_Airyscan Processing	1	1
4.0254545211792	Heat shock	GFP-HDEL HS airy mv 10_Airyscan Processing	1	1
1.7890909910202	Heat shock	GFP-HDEL HS airy mv 10_Airyscan Processing	1	1
2.23636364936829	Heat shock	GFP-HDEL HS airy mv 10_Airyscan Processing	1	1
4.92000007629395	Heat shock	GFP-HDEL HS airy mv 10_Airyscan Processing	1	1
4.92000007629395	Heat shock	GFP-HDEL HS airy mv 10_Airyscan Processing	1	1
0.447272747755051	Heat shock	GFP-HDEL HS airy mv 10_Airyscan Processing	1	1
1.34181821346283	Heat shock	GFP-HDEL HS airy mv 10_Airyscan Processing	1	1
0	Heat shock	GFP-HDEL HS airy mv 10_Airyscan Processing	1	1
4.0254545211792	Heat shock	GFP-HDEL HS airy mv 10_Airyscan Processing	1	1
1.34181821346283	Heat shock	GFP-HDEL HS airy mv 10_Airyscan Processing	1	1
0	Heat shock	GFP-HDEL HS airy mv 10_Airyscan Processing	1	1
2.23636364936829	Heat shock	GFP-HDEL HS airy mv 10_Airyscan Processing	1	1
3.57818198204041	Heat shock	GFP-HDEL HS airy mv 10_Airyscan Processing	1	1
4.47272729873657	Heat shock	GFP-HDEL HS airy mv 10_Airyscan Processing	1	1
4.92000007629395	Heat shock	GFP-HDEL HS airy mv 10_Airyscan Processing	1	1
4.92000007629395	Heat shock	GFP-HDEL HS airy mv 10_Airyscan Processing	1	1
1.34181821346283	Heat shock	GFP-HDEL HS airy mv 10_Airyscan Processing	1	1
2.23636364936829	Heat shock	GFP-HDEL HS airy mv 10_Airyscan Processing	1	1
4.92000007629395	Heat shock	GFP-HDEL HS airy mv 10_Airyscan Processing	1	1
1.34181821346283	Heat shock	GFP-HDEL HS airy mv 10_Airyscan Processing	1	1
3.13090896606445	Heat shock	GFP-HDEL HS airy mv 10_Airyscan Processing	1	1
0.894545495510101	Heat shock	GFP-HDEL HS airy mv 10_Airyscan Processing	1	1
4.47272729873657	Heat shock	GFP-HDEL HS airy mv 10_Airyscan Processing	1	1
4.47272729873657	Heat shock	GFP-HDEL HS airy mv 10_Airyscan Processing	1	1
0.894545495510101	Heat shock	GFP-HDEL HS airy mv 10_Airyscan Processing	1	1
0	Heat shock	GFP-HDEL HS airy mv 10_Airyscan Processing	1	1
0.447272747755051	Heat shock	GFP-HDEL HS airy mv 10_Airyscan Processing	1	1
2.23636364936829	Heat shock	GFP-HDEL HS airy mv 10_Airyscan Processing	1	1
3.13090896606445	Heat shock	GFP-HDEL HS airy mv 10_Airyscan Processing	1	1
2.23636364936829	Heat shock	GFP-HDEL HS airy mv 10_Airyscan Processing	1	1
1.34181821346283	Heat shock	GFP-HDEL HS airy mv 10_Airyscan Processing	1	1
4.47272729873657	Heat shock	GFP-HDEL HS airy mv 10_Airyscan Processing	1	1
1.7890909910202	Heat shock	GFP-HDEL HS airy mv 10_Airyscan Processing	1	1
0.447272747755051	Heat shock	GFP-HDEL HS airy mv 10_Airyscan Processing	1	1
1.34181821346283	Heat shock	GFP-HDEL HS airy mv 10_Airyscan Processing	1	1
0	Heat shock	GFP-HDEL HS airy mv 10_Airyscan Processing	1	1
0	Heat shock	GFP-HDEL HS airy mv 10_Airyscan Processing	1	1
2.68363642692566	Heat shock	GFP-HDEL HS airy mv 10_Airyscan Processing	1	1
4.92000007629395	Heat shock	GFP-HDEL HS airy mv 10_Airyscan Processing	1	1
0	Heat shock	GFP-HDEL HS airy mv 10_Airyscan Processing	1	1
0.894545495510101	Heat shock	GFP-HDEL HS airy mv 10_Airyscan Processing	1	1
3.57818198204041	Heat shock	GFP-HDEL HS airy mv 10_Airyscan Processing	1	1
4.92000007629395	Heat shock	GFP-HDEL HS airy mv 10_Airyscan Processing	1	1
1.34181821346283	Heat shock	GFP-HDEL HS airy mv 10_Airyscan Processing	1	1
3.13090896606445	Heat shock	GFP-HDEL HS airy mv 10_Airyscan Processing	1	1
1.34181821346283	Heat shock	GFP-HDEL HS airy mv 10_Airyscan Processing	1	1
4.47272729873657	Heat shock	GFP-HDEL HS airy mv 10_Airyscan Processing	1	1
1.7890909910202	Heat shock	GFP-HDEL HS airy mv 10_Airyscan Processing	1	1
2.23636364936829	Heat shock	GFP-HDEL HS airy mv 10_Airyscan Processing	1	1
3.13090896606445	Heat shock	GFP-HDEL HS airy mv 10_Airyscan Processing	1	1
0.447272747755051	Heat shock	GFP-HDEL HS airy mv 10_Airyscan Processing	1	1
4.92000007629395	Heat shock	GFP-HDEL HS airy mv 10_Airyscan Processing	1	1
0	Heat shock	GFP-HDEL HS airy mv 10_Airyscan Processing	1	1
3.13090896606445	Heat shock	GFP-HDEL HS airy mv 10_Airyscan Processing	1	1
1.7890909910202	Heat shock	GFP-HDEL HS airy mv 10_Airyscan Processing	1	1
1.34181821346283	Heat shock	GFP-HDEL HS airy mv 10_Airyscan Processing	1	1
0	Heat shock	GFP-HDEL HS airy mv 10_Airyscan Processing	1	1
0.447272747755051	Heat shock	GFP-HDEL HS airy mv 10_Airyscan Processing	1	1
2.68363642692566	Heat shock	GFP-HDEL HS airy mv 10_Airyscan Processing	1	1
4.0254545211792	Heat shock	GFP-HDEL HS airy mv 10_Airyscan Processing	1	1
0.447272747755051	Heat shock	GFP-HDEL HS airy mv 10_Airyscan Processing	1	1
0	Heat shock	GFP-HDEL HS airy mv 10_Airyscan Processing	1	1
4.92000007629395	Heat shock	GFP-HDEL HS airy mv 10_Airyscan Processing	1	1
4.92000007629395	Heat shock	GFP-HDEL HS airy mv 10_Airyscan Processing	1	1
1.34181821346283	Heat shock	GFP-HDEL HS airy mv 10_Airyscan Processing	1	1
2.23636364936829	Heat shock	GFP-HDEL HS airy mv 10_Airyscan Processing	1	1
3.57818198204041	Heat shock	GFP-HDEL HS airy mv 10_Airyscan Processing	1	1
0.447272747755051	Heat shock	GFP-HDEL HS airy mv 10_Airyscan Processing	1	1
0.894545495510101	Heat shock	GFP-HDEL HS airy mv 10_Airyscan Processing	1	1
2.23636364936829	Heat shock	GFP-HDEL HS airy mv 10_Airyscan Processing	1	1
3.13090896606445	Heat shock	GFP-HDEL HS airy mv 10_Airyscan Processing	1	1
4.47272729873657	Heat shock	GFP-HDEL HS airy mv 10_Airyscan Processing	1	1
0.894545495510101	Heat shock	GFP-HDEL HS airy mv 10_Airyscan Processing	1	1
0	Heat shock	GFP-HDEL HS airy mv 10_Airyscan Processing	1	1
0	Heat shock	GFP-HDEL HS airy mv 10_Airyscan Processing	1	1
0.447272747755051	Heat shock	GFP-HDEL HS airy mv 10_Airyscan Processing	1	1
2.68363642692566	Heat shock	GFP-HDEL HS airy mv 10_Airyscan Processing	1	1
4.92000007629395	Heat shock	GFP-HDEL HS airy mv 10_Airyscan Processing	1	1
3.57818198204041	Heat shock	GFP-HDEL HS airy mv 10_Airyscan Processing	1	1
4.47272729873657	Heat shock	GFP-HDEL HS airy mv 10_Airyscan Processing	1	1
2.68363642692566	Heat shock	GFP-HDEL HS airy mv 10_Airyscan Processing	1	1
1.34181821346283	Heat shock	GFP-HDEL HS airy mv 10_Airyscan Processing	1	1
0	Heat shock	GFP-HDEL HS airy mv 10_Airyscan Processing	1	1
1.34181821346283	Heat shock	GFP-HDEL HS airy mv 10_Airyscan Processing	1	1
0.447272747755051	Heat shock	GFP-HDEL HS airy mv 10_Airyscan Processing	1	1
2.68363642692566	Heat shock	GFP-HDEL HS airy mv 10_Airyscan Processing	1	1
1.34181821346283	Heat shock	GFP-HDEL HS airy mv 10_Airyscan Processing	1	1
0.447272747755051	Heat shock	GFP-HDEL HS airy mv 10_Airyscan Processing	1	1
4.92000007629395	Heat shock	GFP-HDEL HS airy mv 10_Airyscan Processing	1	1
4.47272729873657	Heat shock	GFP-HDEL HS airy mv 10_Airyscan Processing	1	1
4.0254545211792	Heat shock	GFP-HDEL HS airy mv 10_Airyscan Processing	1	1
2.23636364936829	Heat shock	GFP-HDEL HS airy mv 10_Airyscan Processing	1	1
2.23636364936829	Heat shock	GFP-HDEL HS airy mv 10_Airyscan Processing	1	1
0.447272747755051	Heat shock	GFP-HDEL HS airy mv 10_Airyscan Processing	1	1
0	Heat shock	GFP-HDEL HS airy mv 10_Airyscan Processing	1	1
4.0254545211792	Heat shock	GFP-HDEL HS airy mv 10_Airyscan Processing	1	1
4.0254545211792	Heat shock	GFP-HDEL HS airy mv 10_Airyscan Processing	1	1
2.23636364936829	Heat shock	GFP-HDEL HS airy mv 10_Airyscan Processing	1	1
2.23636364936829	Heat shock	GFP-HDEL HS airy mv 10_Airyscan Processing	1	1
4.92000007629395	Heat shock	GFP-HDEL HS airy mv 10_Airyscan Processing	1	1
4.47272729873657	Heat shock	GFP-HDEL HS airy mv 10_Airyscan Processing	1	1
0	Heat shock	GFP-HDEL HS airy mv 10_Airyscan Processing	1	1
4.47272729873657	Heat shock	GFP-HDEL HS airy mv 10_Airyscan Processing	1	1
1.34181821346283	Heat shock	GFP-HDEL HS airy mv 10_Airyscan Processing	1	1
4.0254545211792	Heat shock	GFP-HDEL HS airy mv 10_Airyscan Processing	1	1
0.447272747755051	Heat shock	GFP-HDEL HS airy mv 10_Airyscan Processing	1	1
2.23636364936829	Heat shock	GFP-HDEL HS airy mv 10_Airyscan Processing	1	1
0.447272747755051	Heat shock	GFP-HDEL HS airy mv 10_Airyscan Processing	1	1
0.447272747755051	Heat shock	GFP-HDEL HS airy mv 10_Airyscan Processing	1	1
4.92000007629395	Heat shock	GFP-HDEL HS airy mv 10_Airyscan Processing	1	1
0.894545495510101	Heat shock	GFP-HDEL HS airy mv 10_Airyscan Processing	1	1
0.447272747755051	Heat shock	GFP-HDEL HS airy mv 10_Airyscan Processing	1	1
4.92000007629395	Heat shock	GFP-HDEL HS airy mv 10_Airyscan Processing	1	1
0.894545495510101	Heat shock	GFP-HDEL HS airy mv 10_Airyscan Processing	1	1
2.68363642692566	Heat shock	GFP-HDEL HS airy mv 10_Airyscan Processing	1	1
4.47272729873657	Heat shock	GFP-HDEL HS airy mv 10_Airyscan Processing	1	1
0.894545495510101	Heat shock	GFP-HDEL HS airy mv 10_Airyscan Processing	1	1
4.92000007629395	Heat shock	GFP-HDEL HS airy mv 10_Airyscan Processing	1	1
3.57818198204041	Heat shock	GFP-HDEL HS airy mv 10_Airyscan Processing	1	1
2.68363642692566	Heat shock	GFP-HDEL HS airy mv 10_Airyscan Processing	1	1
0.894545495510101	Heat shock	GFP-HDEL HS airy mv 10_Airyscan Processing	1	1
0.447272747755051	Heat shock	GFP-HDEL HS airy mv 10_Airyscan Processing	1	1
4.92000007629395	Heat shock	GFP-HDEL HS airy mv 10_Airyscan Processing	1	1
0.447272747755051	Heat shock	GFP-HDEL HS airy mv 10_Airyscan Processing	1	1
4.47272729873657	Heat shock	GFP-HDEL HS airy mv 10_Airyscan Processing	1	1
0.447272747755051	Heat shock	GFP-HDEL HS airy mv 10_Airyscan Processing	1	1
0.894545495510101	Heat shock	GFP-HDEL HS airy mv 10_Airyscan Processing	1	1
3.57818198204041	Heat shock	GFP-HDEL HS airy mv 10_Airyscan Processing	1	1
2.68363642692566	Heat shock	GFP-HDEL HS airy mv 10_Airyscan Processing	1	1
3.57818198204041	Heat shock	GFP-HDEL HS airy mv 10_Airyscan Processing	1	1
0	Heat shock	GFP-HDEL HS airy mv 10_Airyscan Processing	1	1
4.92000007629395	Heat shock	GFP-HDEL HS airy mv 10_Airyscan Processing	1	1
1.34181821346283	Heat shock	GFP-HDEL HS airy mv 10_Airyscan Processing	1	1
1.34181821346283	Heat shock	GFP-HDEL HS airy mv 10_Airyscan Processing	1	1
0.447272747755051	Heat shock	GFP-HDEL HS airy mv 10_Airyscan Processing	1	1
2.23636364936829	Heat shock	GFP-HDEL HS airy mv 10_Airyscan Processing	1	1
2.68363642692566	Heat shock	GFP-HDEL HS airy mv 10_Airyscan Processing	1	1
0.447272747755051	Heat shock	GFP-HDEL HS airy mv 10_Airyscan Processing	1	1
4.92000007629395	Heat shock	GFP-HDEL HS airy mv 10_Airyscan Processing	1	1
2.23636364936829	Heat shock	GFP-HDEL HS airy mv 10_Airyscan Processing	1	1
4.47272729873657	Heat shock	GFP-HDEL HS airy mv 10_Airyscan Processing	1	1
1.7890909910202	Heat shock	GFP-HDEL HS airy mv 10_Airyscan Processing	1	1
4.47272729873657	Heat shock	GFP-HDEL HS airy mv 10_Airyscan Processing	1	1
1.7890909910202	Heat shock	GFP-HDEL HS airy mv 10_Airyscan Processing	1	1
0.894545495510101	Heat shock	GFP-HDEL HS airy mv 10_Airyscan Processing	1	1
0.894545495510101	Heat shock	GFP-HDEL HS airy mv 10_Airyscan Processing	1	1
0.894545495510101	Heat shock	GFP-HDEL HS airy mv 10_Airyscan Processing	1	1
0	Heat shock	GFP-HDEL HS airy mv 10_Airyscan Processing	1	1
4.0254545211792	Heat shock	GFP-HDEL HS airy mv 10_Airyscan Processing	1	1
4.92000007629395	Heat shock	GFP-HDEL HS airy mv 10_Airyscan Processing	1	1
3.57818198204041	Heat shock	GFP-HDEL HS airy mv 10_Airyscan Processing	1	1
0.447272747755051	Heat shock	GFP-HDEL HS airy mv 10_Airyscan Processing	1	1
2.68363642692566	Heat shock	GFP-HDEL HS airy mv 10_Airyscan Processing	1	1
1.7890909910202	Heat shock	GFP-HDEL HS airy mv 10_Airyscan Processing	1	1
4.92000007629395	Heat shock	GFP-HDEL HS airy mv 10_Airyscan Processing	1	1
2.68363642692566	Heat shock	GFP-HDEL HS airy mv 10_Airyscan Processing	1	1
0.894545495510101	Heat shock	GFP-HDEL HS airy mv 10_Airyscan Processing	1	1
4.47272729873657	Heat shock	GFP-HDEL HS airy mv 10_Airyscan Processing	1	1
0.447272747755051	Heat shock	GFP-HDEL HS airy mv 10_Airyscan Processing	1	1
1.34181821346283	Heat shock	GFP-HDEL HS airy mv 10_Airyscan Processing	1	1
2.68363642692566	Heat shock	GFP-HDEL HS airy mv 10_Airyscan Processing	1	1
4.0254545211792	Heat shock	GFP-HDEL HS airy mv 10_Airyscan Processing	1	1
4.92000007629395	Heat shock	GFP-HDEL HS airy mv 10_Airyscan Processing	1	1
0.894545495510101	Heat shock	GFP-HDEL HS airy mv 10_Airyscan Processing	1	1
2.23636364936829	Heat shock	GFP-HDEL HS airy mv 10_Airyscan Processing	1	1
1.7890909910202	Heat shock	GFP-HDEL HS airy mv 10_Airyscan Processing	1	1
3.57818198204041	Heat shock	GFP-HDEL HS airy mv 10_Airyscan Processing	1	1
2.68363642692566	Heat shock	GFP-HDEL HS airy mv 10_Airyscan Processing	1	1
0.447272747755051	Heat shock	GFP-HDEL HS airy mv 10_Airyscan Processing	1	1
1.34181821346283	Heat shock	GFP-HDEL HS airy mv 10_Airyscan Processing	1	1
4.92000007629395	Heat shock	GFP-HDEL HS airy mv 10_Airyscan Processing	1	1
0.894545495510101	Heat shock	GFP-HDEL HS airy mv 10_Airyscan Processing	1	1
1.7890909910202	Heat shock	GFP-HDEL HS airy mv 10_Airyscan Processing	1	1
0.894545495510101	Heat shock	GFP-HDEL HS airy mv 10_Airyscan Processing	1	1
0	Heat shock	GFP-HDEL HS airy mv 10_Airyscan Processing	1	1
0	Heat shock	GFP-HDEL HS airy mv 10_Airyscan Processing	1	1
0.894545495510101	Heat shock	GFP-HDEL HS airy mv 10_Airyscan Processing	1	1
3.57818198204041	Heat shock	GFP-HDEL HS airy mv 10_Airyscan Processing	1	1
1.7890909910202	Heat shock	GFP-HDEL HS airy mv 10_Airyscan Processing	1	1
0.894545495510101	Heat shock	GFP-HDEL HS airy mv 10_Airyscan Processing	1	1
3.57818198204041	Heat shock	GFP-HDEL HS airy mv 10_Airyscan Processing	1	1
1.7890909910202	Heat shock	GFP-HDEL HS airy mv 10_Airyscan Processing	1	1
0.894545495510101	Heat shock	GFP-HDEL HS airy mv 10_Airyscan Processing	1	1
0.894545495510101	Heat shock	GFP-HDEL HS airy mv 10_Airyscan Processing	1	1
3.13090896606445	Heat shock	GFP-HDEL HS airy mv 10_Airyscan Processing	1	1
0.894545495510101	Heat shock	GFP-HDEL HS airy mv 10_Airyscan Processing	1	1
2.68363642692566	Heat shock	GFP-HDEL HS airy mv 10_Airyscan Processing	1	1
1.7890909910202	Heat shock	GFP-HDEL HS airy mv 10_Airyscan Processing	1	1
0.447272747755051	Heat shock	GFP-HDEL HS airy mv 10_Airyscan Processing	1	1
4.0254545211792	Heat shock	GFP-HDEL HS airy mv 10_Airyscan Processing	1	1
4.0254545211792	Heat shock	GFP-HDEL HS airy mv 10_Airyscan Processing	1	1
3.57818198204041	Heat shock	GFP-HDEL HS airy mv 10_Airyscan Processing	1	1
3.57818198204041	Heat shock	GFP-HDEL HS airy mv 10_Airyscan Processing	1	1
4.47272729873657	Heat shock	GFP-HDEL HS airy mv 10_Airyscan Processing	1	1
1.34181821346283	Heat shock	GFP-HDEL HS airy mv 10_Airyscan Processing	1	1
0.894545495510101	Heat shock	GFP-HDEL HS airy mv 10_Airyscan Processing	1	1
4.0254545211792	Heat shock	GFP-HDEL HS airy mv 10_Airyscan Processing	1	1
2.23636364936829	Heat shock	GFP-HDEL HS airy mv 10_Airyscan Processing	1	1
4.92000007629395	Heat shock	GFP-HDEL HS airy mv 10_Airyscan Processing	1	1
4.0254545211792	Heat shock	GFP-HDEL HS airy mv 10_Airyscan Processing	1	1
1.34181821346283	Heat shock	GFP-HDEL HS airy mv 10_Airyscan Processing	1	1
0.894545495510101	Heat shock	GFP-HDEL HS airy mv 10_Airyscan Processing	1	1
2.23636364936829	Heat shock	GFP-HDEL HS airy mv 10_Airyscan Processing	1	1
3.13090896606445	Heat shock	GFP-HDEL HS airy mv 10_Airyscan Processing	1	1
2.68363642692566	Heat shock	GFP-HDEL HS airy mv 10_Airyscan Processing	1	1
3.13090896606445	Heat shock	GFP-HDEL HS airy mv 10_Airyscan Processing	1	1
3.57818198204041	Heat shock	GFP-HDEL HS airy mv 10_Airyscan Processing	1	1
1.34181821346283	Heat shock	GFP-HDEL HS airy mv 10_Airyscan Processing	1	1
1.34181821346283	Heat shock	GFP-HDEL HS airy mv 10_Airyscan Processing	1	1
4.47272729873657	Heat shock	GFP-HDEL HS airy mv 10_Airyscan Processing	1	1
3.57818198204041	Heat shock	GFP-HDEL HS airy mv 10_Airyscan Processing	1	1
0.894545495510101	Heat shock	GFP-HDEL HS airy mv 10_Airyscan Processing	1	1
1.34181821346283	Heat shock	GFP-HDEL HS airy mv 10_Airyscan Processing	1	1
4.92000007629395	Heat shock	GFP-HDEL HS airy mv 10_Airyscan Processing	1	1
0.894545495510101	Heat shock	GFP-HDEL HS airy mv 10_Airyscan Processing	1	1
4.47272729873657	Heat shock	GFP-HDEL HS airy mv 10_Airyscan Processing	1	1
0.894545495510101	Heat shock	GFP-HDEL HS airy mv 10_Airyscan Processing	1	1
4.0254545211792	Heat shock	GFP-HDEL HS airy mv 10_Airyscan Processing	1	1
1.34181821346283	Heat shock	GFP-HDEL HS airy mv 10_Airyscan Processing	1	1
4.92000007629395	Heat shock	GFP-HDEL HS airy mv 10_Airyscan Processing	1	1
3.13090896606445	Heat shock	GFP-HDEL HS airy mv 10_Airyscan Processing	1	1
4.0254545211792	Heat shock	GFP-HDEL HS airy mv 10_Airyscan Processing	1	1
3.13090896606445	Heat shock	GFP-HDEL HS airy mv 10_Airyscan Processing	1	1
2.23636364936829	Heat shock	GFP-HDEL HS airy mv 10_Airyscan Processing	1	1
1.34181821346283	Heat shock	GFP-HDEL HS airy mv 10_Airyscan Processing	1	1
4.47272729873657	Heat shock	GFP-HDEL HS airy mv 10_Airyscan Processing	1	1
4.92000007629395	Heat shock	GFP-HDEL HS airy mv 10_Airyscan Processing	1	1
4.92000007629395	Heat shock	GFP-HDEL HS airy mv 10_Airyscan Processing	1	1
4.92000007629395	Heat shock	GFP-HDEL HS airy mv 10_Airyscan Processing	1	1
1.7890909910202	Heat shock	GFP-HDEL HS airy mv 10_Airyscan Processing	1	1
4.47272729873657	Heat shock	GFP-HDEL HS airy mv 10_Airyscan Processing	1	1
4.0254545211792	Heat shock	GFP-HDEL HS airy mv 10_Airyscan Processing	1	1
4.92000007629395	Heat shock	GFP-HDEL HS airy mv 10_Airyscan Processing	1	1
0.447272747755051	Heat shock	GFP-HDEL HS airy mv 10_Airyscan Processing	1	1
0	Heat shock	GFP-HDEL HS airy mv 10_Airyscan Processing	1	1
0.894545495510101	Heat shock	GFP-HDEL HS airy mv 10_Airyscan Processing	1	1
0	Heat shock	GFP-HDEL HS airy mv 10_Airyscan Processing	1	1
2.23636364936829	Heat shock	GFP-HDEL HS airy mv 10_Airyscan Processing	1	1
2.68363642692566	Heat shock	GFP-HDEL HS airy mv 10_Airyscan Processing	1	1
4.47272729873657	Heat shock	GFP-HDEL HS airy mv 10_Airyscan Processing	1	1
4.0254545211792	Heat shock	GFP-HDEL HS airy mv 10_Airyscan Processing	1	1
4.92000007629395	Heat shock	GFP-HDEL HS airy mv 10_Airyscan Processing	1	1
4.92000007629395	Heat shock	GFP-HDEL HS airy mv 10_Airyscan Processing	1	1
4.92000007629395	Heat shock	GFP-HDEL HS airy mv 10_Airyscan Processing	1	1
0	Heat shock	GFP-HDEL HS airy mv 10_Airyscan Processing	1	1
0.447272747755051	Heat shock	GFP-HDEL HS airy mv 10_Airyscan Processing	1	1
4.47272729873657	Heat shock	GFP-HDEL HS airy mv 10_Airyscan Processing	1	1
1.34181821346283	Heat shock	GFP-HDEL HS airy mv 10_Airyscan Processing	1	1
4.92000007629395	Heat shock	GFP-HDEL HS airy mv 10_Airyscan Processing	1	1
4.0254545211792	Heat shock	GFP-HDEL HS airy mv 10_Airyscan Processing	1	1
3.13090896606445	Heat shock	GFP-HDEL HS airy mv 10_Airyscan Processing	1	1
0.894545495510101	Heat shock	GFP-HDEL HS airy mv 10_Airyscan Processing	1	1
0.447272747755051	Heat shock	GFP-HDEL HS airy mv 10_Airyscan Processing	1	1
1.7890909910202	Heat shock	GFP-HDEL HS airy mv 10_Airyscan Processing	1	1
4.92000007629395	Heat shock	GFP-HDEL HS airy mv 10_Airyscan Processing	1	1
3.57818198204041	Heat shock	GFP-HDEL HS airy mv 10_Airyscan Processing	1	1
0	Heat shock	GFP-HDEL HS airy mv 10_Airyscan Processing	1	1
4.92000007629395	Heat shock	GFP-HDEL HS airy mv 10_Airyscan Processing	1	1
4.92000007629395	Heat shock	GFP-HDEL HS airy mv 10_Airyscan Processing	1	1
0	Heat shock	GFP-HDEL HS airy mv 10_Airyscan Processing	1	1
4.92000007629395	Heat shock	GFP-HDEL HS airy mv 10_Airyscan Processing	1	1
2.68363642692566	Heat shock	GFP-HDEL HS airy mv 10_Airyscan Processing	1	1
3.57818198204041	Heat shock	GFP-HDEL HS airy mv 10_Airyscan Processing	1	1
4.0254545211792	Heat shock	GFP-HDEL HS airy mv 10_Airyscan Processing	1	1
4.47272729873657	Heat shock	GFP-HDEL HS airy mv 10_Airyscan Processing	1	1
0	Heat shock	GFP-HDEL HS airy mv 10_Airyscan Processing	1	1
4.92000007629395	Heat shock	GFP-HDEL HS airy mv 10_Airyscan Processing	1	1
4.92000007629395	Heat shock	GFP-HDEL HS airy mv 10_Airyscan Processing	1	1
3.57818198204041	Heat shock	GFP-HDEL HS airy mv 10_Airyscan Processing	1	1
3.57818198204041	Heat shock	GFP-HDEL HS airy mv 10_Airyscan Processing	1	1
4.0254545211792	Heat shock	GFP-HDEL HS airy mv 10_Airyscan Processing	1	1
2.68363642692566	Heat shock	GFP-HDEL HS airy mv 10_Airyscan Processing	1	1
1.34181821346283	Heat shock	GFP-HDEL HS airy mv 10_Airyscan Processing	1	1
0	Heat shock	GFP-HDEL HS airy mv 10_Airyscan Processing	1	1
1.7890909910202	Heat shock	GFP-HDEL HS airy mv 10_Airyscan Processing	1	1
0.447272747755051	Heat shock	GFP-HDEL HS airy mv 10_Airyscan Processing	1	1
2.68363642692566	Heat shock	GFP-HDEL HS airy mv 10_Airyscan Processing	1	1
4.0254545211792	Heat shock	GFP-HDEL HS airy mv 10_Airyscan Processing	1	1
2.23636364936829	Heat shock	GFP-HDEL HS airy mv 10_Airyscan Processing	1	1
2.23636364936829	Heat shock	GFP-HDEL HS airy mv 10_Airyscan Processing	1	1
1.34181821346283	Heat shock	GFP-HDEL HS airy mv 10_Airyscan Processing	1	1
3.57818198204041	Heat shock	GFP-HDEL HS airy mv 10_Airyscan Processing	1	1
0	Heat shock	GFP-HDEL HS airy mv 10_Airyscan Processing	1	1
4.92000007629395	Heat shock	GFP-HDEL HS airy mv 10_Airyscan Processing	1	1
1.34181821346283	Heat shock	GFP-HDEL HS airy mv 10_Airyscan Processing	1	1
4.47272729873657	Heat shock	GFP-HDEL HS airy mv 10_Airyscan Processing	1	1
4.92000007629395	Heat shock	GFP-HDEL HS airy mv 10_Airyscan Processing	1	1
3.13090896606445	Heat shock	GFP-HDEL HS airy mv 10_Airyscan Processing	1	1
2.23636364936829	Heat shock	GFP-HDEL HS airy mv 10_Airyscan Processing	1	1
3.57818198204041	Heat shock	GFP-HDEL HS airy mv 10_Airyscan Processing	1	1
1.7890909910202	Heat shock	GFP-HDEL HS airy mv 10_Airyscan Processing	1	1
4.0254545211792	Heat shock	GFP-HDEL HS airy mv 10_Airyscan Processing	1	1
3.13090896606445	Heat shock	GFP-HDEL HS airy mv 10_Airyscan Processing	1	1
0.894545495510101	Heat shock	GFP-HDEL HS airy mv 10_Airyscan Processing	1	1
1.34181821346283	Heat shock	GFP-HDEL HS airy mv 10_Airyscan Processing	1	1
3.57818198204041	Heat shock	GFP-HDEL HS airy mv 10_Airyscan Processing	1	1
4.92000007629395	Heat shock	GFP-HDEL HS airy mv 10_Airyscan Processing	1	1
2.23636364936829	Heat shock	GFP-HDEL HS airy mv 10_Airyscan Processing	1	1
4.0254545211792	Heat shock	GFP-HDEL HS airy mv 10_Airyscan Processing	1	1
4.92000007629395	Heat shock	GFP-HDEL HS airy mv 10_Airyscan Processing	1	1
3.13090896606445	Heat shock	GFP-HDEL HS airy mv 10_Airyscan Processing	1	1
4.92000007629395	Heat shock	GFP-HDEL HS airy mv 10_Airyscan Processing	1	1
0.894545495510101	Heat shock	GFP-HDEL HS airy mv 10_Airyscan Processing	1	1
0	Heat shock	GFP-HDEL HS airy mv 10_Airyscan Processing	1	1
4.47272729873657	Heat shock	GFP-HDEL HS airy mv 10_Airyscan Processing	1	1
2.68363642692566	Heat shock	GFP-HDEL HS airy mv 10_Airyscan Processing	1	1
4.92000007629395	Heat shock	GFP-HDEL HS airy mv 10_Airyscan Processing	1	1
4.47272729873657	Heat shock	GFP-HDEL HS airy mv 10_Airyscan Processing	1	1
4.92000007629395	Heat shock	GFP-HDEL HS airy mv 10_Airyscan Processing	1	1
0	Heat shock	GFP-HDEL HS airy mv 10_Airyscan Processing	1	1
4.92000007629395	Heat shock	GFP-HDEL HS airy mv 10_Airyscan Processing	1	1
0.447272747755051	Heat shock	GFP-HDEL HS airy mv 10_Airyscan Processing	1	1
4.92000007629395	Heat shock	GFP-HDEL HS airy mv 10_Airyscan Processing	1	1
0.447272747755051	Heat shock	GFP-HDEL HS airy mv 10_Airyscan Processing	1	1
4.0254545211792	Heat shock	GFP-HDEL HS airy mv 10_Airyscan Processing	1	1
4.47272729873657	Heat shock	GFP-HDEL HS airy mv 10_Airyscan Processing	1	1
4.92000007629395	Heat shock	GFP-HDEL HS airy mv 10_Airyscan Processing	1	1
4.92000007629395	Heat shock	GFP-HDEL HS airy mv 10_Airyscan Processing	1	1
4.47272729873657	Heat shock	GFP-HDEL HS airy mv 10_Airyscan Processing	1	1
4.92000007629395	Heat shock	GFP-HDEL HS airy mv 10_Airyscan Processing	1	1
2.23636364936829	Heat shock	GFP-HDEL HS airy mv 10_Airyscan Processing	1	1
4.92000007629395	Heat shock	GFP-HDEL HS airy mv 10_Airyscan Processing	1	1
1.7890909910202	Heat shock	GFP-HDEL HS airy mv 10_Airyscan Processing	1	1
0.447272747755051	Heat shock	GFP-HDEL HS airy mv 10_Airyscan Processing	1	1
0.894545495510101	Heat shock	GFP-HDEL HS airy mv 10_Airyscan Processing	1	1
4.0254545211792	Heat shock	GFP-HDEL HS airy mv 10_Airyscan Processing	1	1
3.13090896606445	Heat shock	GFP-HDEL HS airy mv 10_Airyscan Processing	1	1
1.34181821346283	Heat shock	GFP-HDEL HS airy mv 10_Airyscan Processing	1	1
0.447272747755051	Heat shock	GFP-HDEL HS airy mv 10_Airyscan Processing	1	1
1.34181821346283	Heat shock	GFP-HDEL HS airy mv 10_Airyscan Processing	1	1
1.34181821346283	Heat shock	GFP-HDEL HS airy mv 10_Airyscan Processing	1	1
3.13090896606445	Heat shock	GFP-HDEL HS airy mv 10_Airyscan Processing	1	1
4.92000007629395	Heat shock	GFP-HDEL HS airy mv 10_Airyscan Processing	1	1
3.57818198204041	Heat shock	GFP-HDEL HS airy mv 10_Airyscan Processing	1	1
1.7890909910202	Heat shock	GFP-HDEL HS airy mv 10_Airyscan Processing	1	1
4.92000007629395	Heat shock	GFP-HDEL HS airy mv 10_Airyscan Processing	1	1
0.894545495510101	Heat shock	GFP-HDEL HS airy mv 10_Airyscan Processing	1	1
0	Heat shock	GFP-HDEL HS airy mv 10_Airyscan Processing	1	1
2.23636364936829	Heat shock	GFP-HDEL HS airy mv 10_Airyscan Processing	1	1
0.447272747755051	Heat shock	GFP-HDEL HS airy mv 10_Airyscan Processing	1	1
2.23636364936829	Heat shock	GFP-HDEL HS airy mv 10_Airyscan Processing	1	1
0.447272747755051	Heat shock	GFP-HDEL HS airy mv 10_Airyscan Processing	1	1
4.47272729873657	Heat shock	GFP-HDEL HS airy mv 10_Airyscan Processing	1	1
2.68363642692566	Heat shock	GFP-HDEL HS airy mv 10_Airyscan Processing	1	1
2.23636364936829	Heat shock	GFP-HDEL HS airy mv 10_Airyscan Processing	1	1
1.7890909910202	Heat shock	GFP-HDEL HS airy mv 10_Airyscan Processing	1	1
0	Heat shock	GFP-HDEL HS airy mv 10_Airyscan Processing	1	1
0	Heat shock	GFP-HDEL HS airy mv 10_Airyscan Processing	1	1
3.57818198204041	Heat shock	GFP-HDEL HS airy mv 10_Airyscan Processing	1	1
0.447272747755051	Heat shock	GFP-HDEL HS airy mv 10_Airyscan Processing	1	1
0	Heat shock	GFP-HDEL HS airy mv 10_Airyscan Processing	1	1
4.92000007629395	Heat shock	GFP-HDEL HS airy mv 10_Airyscan Processing	1	1
4.0254545211792	Heat shock	GFP-HDEL HS airy mv 10_Airyscan Processing	1	1
1.7890909910202	Heat shock	GFP-HDEL HS airy mv 10_Airyscan Processing	1	1
1.7890909910202	Heat shock	GFP-HDEL HS airy mv 10_Airyscan Processing	1	1
0.894545495510101	Heat shock	GFP-HDEL HS airy mv 10_Airyscan Processing	1	1
4.92000007629395	Heat shock	GFP-HDEL HS airy mv 10_Airyscan Processing	1	1
4.92000007629395	Heat shock	GFP-HDEL HS airy mv 10_Airyscan Processing	1	1
4.92000007629395	Heat shock	GFP-HDEL HS airy mv 10_Airyscan Processing	1	1
4.0254545211792	Heat shock	GFP-HDEL HS airy mv 10_Airyscan Processing	1	1
1.34181821346283	Heat shock	GFP-HDEL HS airy mv 10_Airyscan Processing	1	1
2.23636364936829	Heat shock	GFP-HDEL HS airy mv 10_Airyscan Processing	1	1
0.447272747755051	Heat shock	GFP-HDEL HS airy mv 10_Airyscan Processing	1	1
1.34181821346283	Heat shock	GFP-HDEL HS airy mv 10_Airyscan Processing	1	1
0	Heat shock	GFP-HDEL HS airy mv 10_Airyscan Processing	1	1
0.894545495510101	Heat shock	GFP-HDEL HS airy mv 10_Airyscan Processing	1	1
0	Heat shock	GFP-HDEL HS airy mv 10_Airyscan Processing	1	1
0.894545495510101	Heat shock	GFP-HDEL HS airy mv 10_Airyscan Processing	1	1
0	Heat shock	GFP-HDEL HS airy mv 10_Airyscan Processing	1	1
0.894545495510101	Heat shock	GFP-HDEL HS airy mv 10_Airyscan Processing	1	1
0.894545495510101	Heat shock	GFP-HDEL HS airy mv 10_Airyscan Processing	1	1
2.23636364936829	Heat shock	GFP-HDEL HS airy mv 10_Airyscan Processing	1	1
2.68363642692566	Heat shock	GFP-HDEL HS airy mv 10_Airyscan Processing	1	1
1.7890909910202	Heat shock	GFP-HDEL HS airy mv 10_Airyscan Processing	1	1
2.68363642692566	Heat shock	GFP-HDEL HS airy mv 10_Airyscan Processing	1	1
3.13090896606445	Heat shock	GFP-HDEL HS airy mv 10_Airyscan Processing	1	1
0	Heat shock	GFP-HDEL HS airy mv 10_Airyscan Processing	1	1
4.92000007629395	Heat shock	GFP-HDEL HS airy mv 10_Airyscan Processing	1	1
0.447272747755051	Heat shock	GFP-HDEL HS airy mv 10_Airyscan Processing	1	1
1.7890909910202	Heat shock	GFP-HDEL HS airy mv 10_Airyscan Processing	1	1
0.894545495510101	Heat shock	GFP-HDEL HS airy mv 10_Airyscan Processing	1	1
0.894545495510101	Heat shock	GFP-HDEL HS airy mv 10_Airyscan Processing	1	1
4.47272729873657	Heat shock	GFP-HDEL HS airy mv 10_Airyscan Processing	1	1
2.23636364936829	Heat shock	GFP-HDEL HS airy mv 10_Airyscan Processing	1	1
4.92000007629395	Heat shock	GFP-HDEL HS airy mv 10_Airyscan Processing	1	1
2.23636364936829	Heat shock	GFP-HDEL HS airy mv 10_Airyscan Processing	1	1
2.68363642692566	Heat shock	GFP-HDEL HS airy mv 10_Airyscan Processing	1	1
4.92000007629395	Heat shock	GFP-HDEL HS airy mv 10_Airyscan Processing	1	1
2.23636364936829	Heat shock	GFP-HDEL HS airy mv 10_Airyscan Processing	1	1
1.34181821346283	Heat shock	GFP-HDEL HS airy mv 10_Airyscan Processing	1	1
3.57818198204041	Heat shock	GFP-HDEL HS airy mv 10_Airyscan Processing	1	1
4.0254545211792	Heat shock	GFP-HDEL HS airy mv 10_Airyscan Processing	1	1
0	Heat shock	GFP-HDEL HS airy mv 10_Airyscan Processing	1	1
3.13090896606445	Heat shock	GFP-HDEL HS airy mv 10_Airyscan Processing	1	1
0.447272747755051	Heat shock	GFP-HDEL HS airy mv 10_Airyscan Processing	1	1
0	Heat shock	GFP-HDEL HS airy mv 10_Airyscan Processing	1	1
3.13090896606445	Heat shock	GFP-HDEL HS airy mv 10_Airyscan Processing	1	1
0.447272747755051	Heat shock	GFP-HDEL HS airy mv 10_Airyscan Processing	1	1
0.894545495510101	Heat shock	GFP-HDEL HS airy mv 10_Airyscan Processing	1	1
3.57818198204041	Heat shock	GFP-HDEL HS airy mv 10_Airyscan Processing	1	1
2.23636364936829	Heat shock	GFP-HDEL HS airy mv 10_Airyscan Processing	1	1
4.0254545211792	Heat shock	GFP-HDEL HS airy mv 10_Airyscan Processing	1	1
4.92000007629395	Heat shock	GFP-HDEL HS airy mv 10_Airyscan Processing	1	1
4.92000007629395	Heat shock	GFP-HDEL HS airy mv 10_Airyscan Processing	1	1
1.7890909910202	Heat shock	GFP-HDEL HS airy mv 10_Airyscan Processing	1	1
4.92000007629395	Heat shock	GFP-HDEL HS airy mv 10_Airyscan Processing	1	1
0.894545495510101	Heat shock	GFP-HDEL HS airy mv 10_Airyscan Processing	1	1
3.57818198204041	Heat shock	GFP-HDEL HS airy mv 10_Airyscan Processing	1	1
2.23636364936829	Heat shock	GFP-HDEL HS airy mv 10_Airyscan Processing	1	1
0.447272747755051	Heat shock	GFP-HDEL HS airy mv 10_Airyscan Processing	1	1
4.47272729873657	Heat shock	GFP-HDEL HS airy mv 10_Airyscan Processing	1	1
4.92000007629395	Heat shock	GFP-HDEL HS airy mv 10_Airyscan Processing	1	1
3.57818198204041	Heat shock	GFP-HDEL HS airy mv 10_Airyscan Processing	1	1
0.447272747755051	Heat shock	GFP-HDEL HS airy mv 10_Airyscan Processing	1	1
0.447272747755051	Heat shock	GFP-HDEL HS airy mv 10_Airyscan Processing	1	1
3.13090896606445	Heat shock	GFP-HDEL HS airy mv 10_Airyscan Processing	1	1
4.47272729873657	Heat shock	GFP-HDEL HS airy mv 10_Airyscan Processing	1	1
3.13090896606445	Heat shock	GFP-HDEL HS airy mv 10_Airyscan Processing	1	1
1.34181821346283	Heat shock	GFP-HDEL HS airy mv 10_Airyscan Processing	1	1
4.47272729873657	Heat shock	GFP-HDEL HS airy mv 10_Airyscan Processing	1	1
4.92000007629395	Heat shock	GFP-HDEL HS airy mv 10_Airyscan Processing	1	1
0.894545495510101	Heat shock	GFP-HDEL HS airy mv 10_Airyscan Processing	1	1
2.68363642692566	Heat shock	GFP-HDEL HS airy mv 10_Airyscan Processing	1	1
0.894545495510101	Heat shock	GFP-HDEL HS airy mv 10_Airyscan Processing	1	1
3.57818198204041	Heat shock	GFP-HDEL HS airy mv 10_Airyscan Processing	1	1
0.894545495510101	Heat shock	GFP-HDEL HS airy mv 10_Airyscan Processing	1	1
4.0254545211792	Heat shock	GFP-HDEL HS airy mv 10_Airyscan Processing	1	1
1.34181821346283	Heat shock	GFP-HDEL HS airy mv 10_Airyscan Processing	1	1
3.13090896606445	Heat shock	GFP-HDEL HS airy mv 10_Airyscan Processing	1	1
2.68363642692566	Heat shock	GFP-HDEL HS airy mv 10_Airyscan Processing	1	1
0.447272747755051	Heat shock	GFP-HDEL HS airy mv 10_Airyscan Processing	1	1
1.34181821346283	Heat shock	GFP-HDEL HS airy mv 10_Airyscan Processing	1	1
3.57818198204041	Heat shock	GFP-HDEL HS airy mv 10_Airyscan Processing	1	1
4.92000007629395	Heat shock	GFP-HDEL HS airy mv 10_Airyscan Processing	1	1
0.447272747755051	Heat shock	GFP-HDEL HS airy mv 10_Airyscan Processing	1	1
3.57818198204041	Heat shock	GFP-HDEL HS airy mv 10_Airyscan Processing	1	1
0	Heat shock	GFP-HDEL HS airy mv 10_Airyscan Processing	1	1
0	Heat shock	GFP-HDEL HS airy mv 10_Airyscan Processing	1	1
3.13090896606445	Heat shock	GFP-HDEL HS airy mv 10_Airyscan Processing	1	1
1.34181821346283	Heat shock	GFP-HDEL HS airy mv 10_Airyscan Processing	1	1
0.447272747755051	Heat shock	GFP-HDEL HS airy mv 10_Airyscan Processing	1	1
1.34181821346283	Heat shock	GFP-HDEL HS airy mv 10_Airyscan Processing	1	1
1.7890909910202	Heat shock	GFP-HDEL HS airy mv 10_Airyscan Processing	1	1
0	Heat shock	GFP-HDEL HS airy mv 10_Airyscan Processing	1	1
4.92000007629395	Heat shock	GFP-HDEL HS airy mv 10_Airyscan Processing	1	1
0.894545495510101	Heat shock	GFP-HDEL HS airy mv 10_Airyscan Processing	1	1
0.447272747755051	Heat shock	GFP-HDEL HS airy mv 10_Airyscan Processing	1	1
4.47272729873657	Heat shock	GFP-HDEL HS airy mv 10_Airyscan Processing	1	1
0.894545495510101	Heat shock	GFP-HDEL HS airy mv 10_Airyscan Processing	1	1
0.447272747755051	Heat shock	GFP-HDEL HS airy mv 10_Airyscan Processing	1	1
4.92000007629395	Heat shock	GFP-HDEL HS airy mv 10_Airyscan Processing	1	1
4.0254545211792	Heat shock	GFP-HDEL HS airy mv 10_Airyscan Processing	1	1
4.92000007629395	Heat shock	GFP-HDEL HS airy mv 10_Airyscan Processing	1	1
3.13090896606445	Heat shock	GFP-HDEL HS airy mv 10_Airyscan Processing	1	1
4.0254545211792	Heat shock	GFP-HDEL HS airy mv 10_Airyscan Processing	1	1
1.34181821346283	Heat shock	GFP-HDEL HS airy mv 10_Airyscan Processing	1	1
3.57818198204041	Heat shock	GFP-HDEL HS airy mv 10_Airyscan Processing	1	1
0.447272747755051	Heat shock	GFP-HDEL HS airy mv 10_Airyscan Processing	1	1
1.34181821346283	Heat shock	GFP-HDEL HS airy mv 10_Airyscan Processing	1	1
2.23636364936829	Heat shock	GFP-HDEL HS airy mv 10_Airyscan Processing	1	1
2.23636364936829	Heat shock	GFP-HDEL HS airy mv 10_Airyscan Processing	1	1
0	Heat shock	GFP-HDEL HS airy mv 10_Airyscan Processing	1	1
2.68363642692566	Heat shock	GFP-HDEL HS airy mv 10_Airyscan Processing	1	1
4.47272729873657	Heat shock	GFP-HDEL HS airy mv 10_Airyscan Processing	1	1
1.34181821346283	Heat shock	GFP-HDEL HS airy mv 10_Airyscan Processing	1	1
2.23636364936829	Heat shock	GFP-HDEL HS airy mv 10_Airyscan Processing	1	1
3.13090896606445	Heat shock	GFP-HDEL HS airy mv 10_Airyscan Processing	1	1
1.7890909910202	Heat shock	GFP-HDEL HS airy mv 10_Airyscan Processing	1	1
4.92000007629395	Heat shock	GFP-HDEL HS airy mv 10_Airyscan Processing	1	1
1.34181821346283	Heat shock	GFP-HDEL HS airy mv 10_Airyscan Processing	1	1
4.0254545211792	Heat shock	GFP-HDEL HS airy mv 10_Airyscan Processing	1	1
4.92000007629395	Heat shock	GFP-HDEL HS airy mv 10_Airyscan Processing	1	1
4.0254545211792	Heat shock	GFP-HDEL HS airy mv 10_Airyscan Processing	1	1
0	Heat shock	GFP-HDEL HS airy mv 10_Airyscan Processing	1	1
0	Heat shock	GFP-HDEL HS airy mv 10_Airyscan Processing	1	1
4.0254545211792	Heat shock	GFP-HDEL HS airy mv 10_Airyscan Processing	1	1
0.447272747755051	Heat shock	GFP-HDEL HS airy mv 10_Airyscan Processing	1	1
2.68363642692566	Heat shock	GFP-HDEL HS airy mv 10_Airyscan Processing	1	1
3.57818198204041	Heat shock	GFP-HDEL HS airy mv 10_Airyscan Processing	1	1
2.68363642692566	Heat shock	GFP-HDEL HS airy mv 10_Airyscan Processing	1	1
2.23636364936829	Heat shock	GFP-HDEL HS airy mv 10_Airyscan Processing	1	1
3.13090896606445	Heat shock	GFP-HDEL HS airy mv 10_Airyscan Processing	1	1
0.447272747755051	Heat shock	GFP-HDEL HS airy mv 10_Airyscan Processing	1	1
0	Heat shock	GFP-HDEL HS airy mv 10_Airyscan Processing	1	1
0	Heat shock	GFP-HDEL HS airy mv 10_Airyscan Processing	1	1
0	Heat shock	GFP-HDEL HS airy mv 10_Airyscan Processing	1	1
2.68363642692566	Heat shock	GFP-HDEL HS airy mv 10_Airyscan Processing	1	1
0	Heat shock	GFP-HDEL HS airy mv 10_Airyscan Processing	1	1
0	Heat shock	GFP-HDEL HS airy mv 10_Airyscan Processing	1	1
4.0254545211792	Heat shock	GFP-HDEL HS airy mv 10_Airyscan Processing	1	1
4.0254545211792	Heat shock	GFP-HDEL HS airy mv 10_Airyscan Processing	1	1
3.13090896606445	Heat shock	GFP-HDEL HS airy mv 10_Airyscan Processing	1	1
0	Heat shock	GFP-HDEL HS airy mv 10_Airyscan Processing	1	1
1.34181821346283	Heat shock	GFP-HDEL HS airy mv 10_Airyscan Processing	1	1
2.23636364936829	Heat shock	GFP-HDEL HS airy mv 10_Airyscan Processing	1	1
0	Heat shock	GFP-HDEL HS airy mv 10_Airyscan Processing	1	1
0	Heat shock	GFP-HDEL HS airy mv 10_Airyscan Processing	1	1
0	Heat shock	GFP-HDEL HS airy mv 10_Airyscan Processing	1	1
0	Heat shock	GFP-HDEL HS airy mv 10_Airyscan Processing	1	1
0	Heat shock	GFP-HDEL HS airy mv 10_Airyscan Processing	1	1
0	Heat shock	GFP-HDEL HS airy mv 10_Airyscan Processing	1	1
0	Heat shock	GFP-HDEL HS airy mv 10_Airyscan Processing	1	1
0	Heat shock	GFP-HDEL HS airy mv 10_Airyscan Processing	1	1
0	Heat shock	GFP-HDEL HS airy mv 10_Airyscan Processing	1	1
0	Heat shock	GFP-HDEL HS airy mv 10_Airyscan Processing	1	1
0	Heat shock	GFP-HDEL HS airy mv 10_Airyscan Processing	1	1
0	Heat shock	GFP-HDEL HS airy mv 10_Airyscan Processing	1	1
0.894545495510101	Heat shock	GFP-HDEL HS airy mv 10_Airyscan Processing	1	1
0	Heat shock	GFP-HDEL HS airy mv 10_Airyscan Processing	1	1
0.447272747755051	Heat shock	GFP-HDEL HS airy mv 10_Airyscan Processing	1	1
0.894545495510101	Heat shock	GFP-HDEL HS airy mv 10_Airyscan Processing	1	1
0	Heat shock	GFP-HDEL HS airy mv 10_Airyscan Processing	1	1
0.447272747755051	Heat shock	GFP-HDEL HS airy mv 10_Airyscan Processing	1	1
0.894545495510101	Heat shock	GFP-HDEL HS airy mv 10_Airyscan Processing	1	1
0	Heat shock	GFP-HDEL HS airy mv 10_Airyscan Processing	1	1
0	Heat shock	GFP-HDEL HS airy mv 10_Airyscan Processing	1	1
0	Heat shock	GFP-HDEL HS airy mv 10_Airyscan Processing	1	1
0	Heat shock	GFP-HDEL HS airy mv 10_Airyscan Processing	1	1
0	Heat shock	GFP-HDEL HS airy mv 10_Airyscan Processing	1	1
0	Heat shock	GFP-HDEL HS airy mv 10_Airyscan Processing	1	1
0	Heat shock	GFP-HDEL HS airy mv 10_Airyscan Processing	1	1
4.47272729873657	Heat shock	GFP-HDEL HS airy mv 10_Airyscan Processing	1	1
0	Heat shock	GFP-HDEL HS airy mv 10_Airyscan Processing	1	1
0	Heat shock	GFP-HDEL HS airy mv 10_Airyscan Processing	1	1
4.0254545211792	Heat shock	GFP-HDEL HS airy mv 10_Airyscan Processing	1	1
0	Heat shock	GFP-HDEL HS airy mv 10_Airyscan Processing	1	1
0	Heat shock	GFP-HDEL HS airy mv 10_Airyscan Processing	1	1
0	Heat shock	GFP-HDEL HS airy mv 10_Airyscan Processing	1	1
0	Heat shock	GFP-HDEL HS airy mv 10_Airyscan Processing	1	1
0	Heat shock	GFP-HDEL HS airy mv 10_Airyscan Processing	1	1
4.0254545211792	Heat shock	GFP-HDEL HS airy mv 10_Airyscan Processing	1	1
0	Heat shock	GFP-HDEL HS airy mv 10_Airyscan Processing	1	1
0	Heat shock	GFP-HDEL HS airy mv 10_Airyscan Processing	1	1
0	Heat shock	GFP-HDEL HS airy mv 10_Airyscan Processing	1	1
0	Heat shock	GFP-HDEL HS airy mv 10_Airyscan Processing	1	1
0	Heat shock	GFP-HDEL HS airy mv 10_Airyscan Processing	1	1
0	Heat shock	GFP-HDEL HS airy mv 10_Airyscan Processing	1	1
2.23636364936829	Heat shock	GFP-HDEL HS airy mv 10_Airyscan Processing	1	1
0	Heat shock	GFP-HDEL HS airy mv 10_Airyscan Processing	1	1
0	Heat shock	GFP-HDEL HS airy mv 10_Airyscan Processing	1	1
0	Heat shock	GFP-HDEL HS airy mv 10_Airyscan Processing	1	1
0	Heat shock	GFP-HDEL HS airy mv 10_Airyscan Processing	1	1
0	Heat shock	GFP-HDEL HS airy mv 10_Airyscan Processing	1	1
0	Heat shock	GFP-HDEL HS airy mv 10_Airyscan Processing	1	1
0	Heat shock	GFP-HDEL HS airy mv 10_Airyscan Processing	1	1
1.34181821346283	Heat shock	GFP-HDEL HS airy mv 10_Airyscan Processing	1	1
2.68363642692566	Heat shock	GFP-HDEL HS airy mv 10_Airyscan Processing	1	1
0.894545495510101	Heat shock	GFP-HDEL HS airy mv 10_Airyscan Processing	1	1
4.0254545211792	Heat shock	GFP-HDEL HS airy mv 10_Airyscan Processing	1	1
3.13090896606445	Heat shock	GFP-HDEL HS airy mv 10_Airyscan Processing	1	1
4.47272729873657	Heat shock	GFP-HDEL HS airy mv 10_Airyscan Processing	1	1
2.23636364936829	Heat shock	GFP-HDEL HS airy mv 10_Airyscan Processing	1	1
0	Heat shock	GFP-HDEL HS airy mv 10_Airyscan Processing	1	1
0.894545495510101	Heat shock	GFP-HDEL HS airy mv 10_Airyscan Processing	1	1
0.894545495510101	Heat shock	GFP-HDEL HS airy mv 10_Airyscan Processing	1	1
2.68363642692566	Heat shock	GFP-HDEL HS airy mv 10_Airyscan Processing	1	1
0.447272747755051	Heat shock	GFP-HDEL HS airy mv 10_Airyscan Processing	1	1
4.0254545211792	Heat shock	GFP-HDEL HS airy mv 10_Airyscan Processing	1	1
4.0254545211792	Heat shock	GFP-HDEL HS airy mv 10_Airyscan Processing	1	1
4.0254545211792	Heat shock	GFP-HDEL HS airy mv 10_Airyscan Processing	1	1
4.92000007629395	Heat shock	GFP-HDEL HS airy mv 10_Airyscan Processing	1	1
4.0254545211792	Heat shock	GFP-HDEL HS airy mv 10_Airyscan Processing	1	1
2.23636364936829	Heat shock	GFP-HDEL HS airy mv 10_Airyscan Processing	1	1
4.92000007629395	Heat shock	GFP-HDEL HS airy mv 10_Airyscan Processing	1	1
3.13090896606445	Heat shock	GFP-HDEL HS airy mv 10_Airyscan Processing	1	1
4.92000007629395	Heat shock	GFP-HDEL HS airy mv 10_Airyscan Processing	1	1
0.894545495510101	Heat shock	GFP-HDEL HS airy mv 10_Airyscan Processing	1	1
4.0254545211792	Heat shock	GFP-HDEL HS airy mv 10_Airyscan Processing	1	1
0.447272747755051	Heat shock	GFP-HDEL HS airy mv 10_Airyscan Processing	1	1
0.894545495510101	Heat shock	GFP-HDEL HS airy mv 10_Airyscan Processing	1	1
3.57818198204041	Heat shock	GFP-HDEL HS airy mv 10_Airyscan Processing	1	1
2.23636364936829	Heat shock	GFP-HDEL HS airy mv 10_Airyscan Processing	1	1
4.47272729873657	Heat shock	GFP-HDEL HS airy mv 10_Airyscan Processing	1	1
4.92000007629395	Heat shock	GFP-HDEL HS airy mv 10_Airyscan Processing	1	1
1.7890909910202	Heat shock	GFP-HDEL HS airy mv 10_Airyscan Processing	1	1
1.7890909910202	Heat shock	GFP-HDEL HS airy mv 10_Airyscan Processing	1	1
0.894545495510101	Heat shock	GFP-HDEL HS airy mv 10_Airyscan Processing	1	1
1.34181821346283	Heat shock	GFP-HDEL HS airy mv 10_Airyscan Processing	1	1
2.68363642692566	Heat shock	GFP-HDEL HS airy mv 10_Airyscan Processing	1	1
2.23636364936829	Heat shock	GFP-HDEL HS airy mv 10_Airyscan Processing	1	1
3.13090896606445	Heat shock	GFP-HDEL HS airy mv 10_Airyscan Processing	1	1
0.894545495510101	Heat shock	GFP-HDEL HS airy mv 10_Airyscan Processing	1	1
2.68363642692566	Heat shock	GFP-HDEL HS airy mv 10_Airyscan Processing	1	1
3.13090896606445	Heat shock	GFP-HDEL HS airy mv 10_Airyscan Processing	1	1
4.92000007629395	Heat shock	GFP-HDEL HS airy mv 10_Airyscan Processing	1	1
1.7890909910202	Heat shock	GFP-HDEL HS airy mv 10_Airyscan Processing	1	1
4.0254545211792	Heat shock	GFP-HDEL HS airy mv 10_Airyscan Processing	1	1
3.13090896606445	Heat shock	GFP-HDEL HS airy mv 10_Airyscan Processing	1	1
4.0254545211792	Heat shock	GFP-HDEL HS airy mv 10_Airyscan Processing	1	1
4.92000007629395	Heat shock	GFP-HDEL HS airy mv 10_Airyscan Processing	1	1
1.34181821346283	Heat shock	GFP-HDEL HS airy mv 10_Airyscan Processing	1	1
2.23636364936829	Heat shock	GFP-HDEL HS airy mv 10_Airyscan Processing	1	1
0.894545495510101	Heat shock	GFP-HDEL HS airy mv 10_Airyscan Processing	1	1
4.92000007629395	Heat shock	GFP-HDEL HS airy mv 10_Airyscan Processing	1	1
4.92000007629395	Heat shock	GFP-HDEL HS airy mv 10_Airyscan Processing	1	1
1.34181821346283	Heat shock	GFP-HDEL HS airy mv 10_Airyscan Processing	1	1
4.0254545211792	Heat shock	GFP-HDEL HS airy mv 10_Airyscan Processing	1	1
0.894545495510101	Heat shock	GFP-HDEL HS airy mv 10_Airyscan Processing	1	1
0	Heat shock	GFP-HDEL HS airy mv 10_Airyscan Processing	1	1
3.13090896606445	Heat shock	GFP-HDEL HS airy mv 10_Airyscan Processing	1	1
3.57818198204041	Heat shock	GFP-HDEL HS airy mv 10_Airyscan Processing	1	1
3.57818198204041	Heat shock	GFP-HDEL HS airy mv 10_Airyscan Processing	1	1
4.92000007629395	Heat shock	GFP-HDEL HS airy mv 10_Airyscan Processing	1	1
4.92000007629395	Heat shock	GFP-HDEL HS airy mv 10_Airyscan Processing	1	1
4.92000007629395	Heat shock	GFP-HDEL HS airy mv 10_Airyscan Processing	1	1
3.13090896606445	Heat shock	GFP-HDEL HS airy mv 10_Airyscan Processing	1	1
2.23636364936829	Heat shock	GFP-HDEL HS airy mv 10_Airyscan Processing	1	1
0.894545495510101	Heat shock	GFP-HDEL HS airy mv 10_Airyscan Processing	1	1
4.92000007629395	Heat shock	GFP-HDEL HS airy mv 10_Airyscan Processing	1	1
4.47272729873657	Heat shock	GFP-HDEL HS airy mv 10_Airyscan Processing	1	1
0.894545495510101	Heat shock	GFP-HDEL HS airy mv 10_Airyscan Processing	1	1
4.47272729873657	Heat shock	GFP-HDEL HS airy mv 10_Airyscan Processing	1	1
0	Heat shock	GFP-HDEL HS airy mv 10_Airyscan Processing	1	1
0.447272747755051	Heat shock	GFP-HDEL HS airy mv 10_Airyscan Processing	1	1
0	Heat shock	GFP-HDEL HS airy mv 10_Airyscan Processing	1	1
0	Heat shock	GFP-HDEL HS airy mv 10_Airyscan Processing	1	1
4.92000007629395	Heat shock	GFP-HDEL HS airy mv 10_Airyscan Processing	1	1
0	Heat shock	GFP-HDEL HS airy mv 10_Airyscan Processing	1	1
4.47272729873657	Heat shock	GFP-HDEL HS airy mv 10_Airyscan Processing	1	1
0.447272747755051	Heat shock	GFP-HDEL HS airy mv 10_Airyscan Processing	1	1
0.894545495510101	Heat shock	GFP-HDEL HS airy mv 10_Airyscan Processing	1	1
0	Heat shock	GFP-HDEL HS airy mv 10_Airyscan Processing	1	1
2.68363642692566	Heat shock	GFP-HDEL HS airy mv 10_Airyscan Processing	1	1
0.894545495510101	Heat shock	GFP-HDEL HS airy mv 10_Airyscan Processing	1	1
1.34181821346283	Heat shock	GFP-HDEL HS airy mv 10_Airyscan Processing	1	1
1.34181821346283	Heat shock	GFP-HDEL HS airy mv 10_Airyscan Processing	1	1
0.447272747755051	Heat shock	GFP-HDEL HS airy mv 10_Airyscan Processing	1	1
0.894545495510101	Heat shock	GFP-HDEL HS airy mv 10_Airyscan Processing	1	1
2.23636364936829	Heat shock	GFP-HDEL HS airy mv 10_Airyscan Processing	1	1
2.23636364936829	Heat shock	GFP-HDEL HS airy mv 10_Airyscan Processing	1	1
2.23636364936829	Heat shock	GFP-HDEL HS airy mv 10_Airyscan Processing	1	1
4.92000007629395	Heat shock	GFP-HDEL HS airy mv 10_Airyscan Processing	1	1
3.13090896606445	Heat shock	GFP-HDEL HS airy mv 10_Airyscan Processing	1	1
1.7890909910202	Heat shock	GFP-HDEL HS airy mv 10_Airyscan Processing	1	1
0	Heat shock	GFP-HDEL HS airy mv 10_Airyscan Processing	1	1
4.47272729873657	Heat shock	GFP-HDEL HS airy mv 10_Airyscan Processing	1	1
2.23636364936829	Heat shock	GFP-HDEL HS airy mv 10_Airyscan Processing	1	1
1.7890909910202	Heat shock	GFP-HDEL HS airy mv 10_Airyscan Processing	1	1
0.894545495510101	Heat shock	GFP-HDEL HS airy mv 10_Airyscan Processing	1	1
1.7890909910202	Heat shock	GFP-HDEL HS airy mv 10_Airyscan Processing	1	1
1.34181821346283	Heat shock	GFP-HDEL HS airy mv 10_Airyscan Processing	1	1
4.47272729873657	Heat shock	GFP-HDEL HS airy mv 10_Airyscan Processing	1	1
0	Heat shock	GFP-HDEL HS airy mv 10_Airyscan Processing	1	1
0.447272747755051	Heat shock	GFP-HDEL HS airy mv 10_Airyscan Processing	1	1
0	Heat shock	GFP-HDEL HS airy mv 10_Airyscan Processing	1	1
1.34181821346283	Heat shock	GFP-HDEL HS airy mv 10_Airyscan Processing	1	1
4.0254545211792	Heat shock	GFP-HDEL HS airy mv 10_Airyscan Processing	1	1
4.0254545211792	Heat shock	GFP-HDEL HS airy mv 10_Airyscan Processing	1	1
0.447272747755051	Heat shock	GFP-HDEL HS airy mv 10_Airyscan Processing	1	1
1.34181821346283	Heat shock	GFP-HDEL HS airy mv 10_Airyscan Processing	1	1
1.7890909910202	Heat shock	GFP-HDEL HS airy mv 10_Airyscan Processing	1	1
4.92000007629395	Heat shock	GFP-HDEL HS airy mv 10_Airyscan Processing	1	1
4.92000007629395	Heat shock	GFP-HDEL HS airy mv 10_Airyscan Processing	1	1
0	Heat shock	GFP-HDEL HS airy mv 10_Airyscan Processing	1	1
0.894545495510101	Heat shock	GFP-HDEL HS airy mv 10_Airyscan Processing	1	1
3.57818198204041	Heat shock	GFP-HDEL HS airy mv 10_Airyscan Processing	1	1
0	Heat shock	GFP-HDEL HS airy mv 10_Airyscan Processing	1	1
2.68363642692566	Heat shock	GFP-HDEL HS airy mv 10_Airyscan Processing	1	1
4.47272729873657	Heat shock	GFP-HDEL HS airy mv 10_Airyscan Processing	1	1
2.23636364936829	Heat shock	GFP-HDEL HS airy mv 10_Airyscan Processing	1	1
0.447272747755051	Heat shock	GFP-HDEL HS airy mv 10_Airyscan Processing	1	1
2.23636364936829	Heat shock	GFP-HDEL HS airy mv 10_Airyscan Processing	1	1
0	Heat shock	GFP-HDEL HS airy mv 10_Airyscan Processing	1	1
0.447272747755051	Heat shock	GFP-HDEL HS airy mv 10_Airyscan Processing	1	1
0	Heat shock	GFP-HDEL HS airy mv 10_Airyscan Processing	1	1
3.57818198204041	Heat shock	GFP-HDEL HS airy mv 10_Airyscan Processing	1	1
1.34181821346283	Heat shock	GFP-HDEL HS airy mv 10_Airyscan Processing	1	1
1.7890909910202	Heat shock	GFP-HDEL HS airy mv 10_Airyscan Processing	1	1
3.57818198204041	Heat shock	GFP-HDEL HS airy mv 10_Airyscan Processing	1	1
1.34181821346283	Heat shock	GFP-HDEL HS airy mv 10_Airyscan Processing	1	1
4.0254545211792	Heat shock	GFP-HDEL HS airy mv 10_Airyscan Processing	1	1
0.447272747755051	Heat shock	GFP-HDEL HS airy mv 10_Airyscan Processing	1	1
4.47272729873657	Heat shock	GFP-HDEL HS airy mv 10_Airyscan Processing	1	1
4.0254545211792	Heat shock	GFP-HDEL HS airy mv 10_Airyscan Processing	1	1
2.23636364936829	Heat shock	GFP-HDEL HS airy mv 10_Airyscan Processing	1	1
0	Heat shock	GFP-HDEL HS airy mv 10_Airyscan Processing	1	1
3.57818198204041	Heat shock	GFP-HDEL HS airy mv 10_Airyscan Processing	1	1
0	Heat shock	GFP-HDEL HS airy mv 10_Airyscan Processing	1	1
0.894545495510101	Heat shock	GFP-HDEL HS airy mv 10_Airyscan Processing	1	1
2.23636364936829	Heat shock	GFP-HDEL HS airy mv 10_Airyscan Processing	1	1
3.13090896606445	Heat shock	GFP-HDEL HS airy mv 10_Airyscan Processing	1	1
4.92000007629395	Heat shock	GFP-HDEL HS airy mv 10_Airyscan Processing	1	1
0.894545495510101	Heat shock	GFP-HDEL HS airy mv 10_Airyscan Processing	1	1
4.92000007629395	Heat shock	GFP-HDEL HS airy mv 10_Airyscan Processing	1	1
4.0254545211792	Heat shock	GFP-HDEL HS airy mv 10_Airyscan Processing	1	1
0.894545495510101	Heat shock	GFP-HDEL HS airy mv 10_Airyscan Processing	1	1
4.0254545211792	Heat shock	GFP-HDEL HS airy mv 10_Airyscan Processing	1	1
4.0254545211792	Heat shock	GFP-HDEL HS airy mv 10_Airyscan Processing	1	1
0.894545495510101	Heat shock	GFP-HDEL HS airy mv 10_Airyscan Processing	1	1
2.68363642692566	Heat shock	GFP-HDEL HS airy mv 10_Airyscan Processing	1	1
1.7890909910202	Heat shock	GFP-HDEL HS airy mv 10_Airyscan Processing	1	1
4.92000007629395	Heat shock	GFP-HDEL HS airy mv 10_Airyscan Processing	1	1
4.92000007629395	Heat shock	GFP-HDEL HS airy mv 10_Airyscan Processing	1	1
0.894545495510101	Heat shock	GFP-HDEL HS airy mv 10_Airyscan Processing	1	1
4.92000007629395	Heat shock	GFP-HDEL HS airy mv 10_Airyscan Processing	1	1
4.92000007629395	Heat shock	GFP-HDEL HS airy mv 10_Airyscan Processing	1	1
4.92000007629395	Heat shock	GFP-HDEL HS airy mv 10_Airyscan Processing	1	1
0	Heat shock	GFP-HDEL HS airy mv 10_Airyscan Processing	1	1
1.7890909910202	Heat shock	GFP-HDEL HS airy mv 10_Airyscan Processing	1	1
4.92000007629395	Heat shock	GFP-HDEL HS airy mv 10_Airyscan Processing	1	1
0	Heat shock	GFP-HDEL HS airy mv 10_Airyscan Processing	1	1
4.92000007629395	Heat shock	GFP-HDEL HS airy mv 10_Airyscan Processing	1	1
1.7890909910202	Heat shock	GFP-HDEL HS airy mv 10_Airyscan Processing	1	1
0	Heat shock	GFP-HDEL HS airy mv 10_Airyscan Processing	1	1
4.47272729873657	Heat shock	GFP-HDEL HS airy mv 10_Airyscan Processing	1	1
0.894545495510101	Heat shock	GFP-HDEL HS airy mv 10_Airyscan Processing	1	1
1.34181821346283	Heat shock	GFP-HDEL HS airy mv 10_Airyscan Processing	1	1
0	Heat shock	GFP-HDEL HS airy mv 10_Airyscan Processing	1	1
0.447272747755051	Heat shock	GFP-HDEL HS airy mv 10_Airyscan Processing	1	1
1.7890909910202	Heat shock	GFP-HDEL HS airy mv 10_Airyscan Processing	1	1
4.47272729873657	Heat shock	GFP-HDEL HS airy mv 10_Airyscan Processing	1	1
3.57818198204041	Heat shock	GFP-HDEL HS airy mv 10_Airyscan Processing	1	1
1.7890909910202	Heat shock	GFP-HDEL HS airy mv 10_Airyscan Processing	1	1
0.894545495510101	Heat shock	GFP-HDEL HS airy mv 10_Airyscan Processing	1	1
2.23636364936829	Heat shock	GFP-HDEL HS airy mv 10_Airyscan Processing	1	1
1.34181821346283	Heat shock	GFP-HDEL HS airy mv 10_Airyscan Processing	1	1
2.68363642692566	Heat shock	GFP-HDEL HS airy mv 10_Airyscan Processing	1	1
4.92000007629395	Heat shock	GFP-HDEL HS airy mv 10_Airyscan Processing	1	1
4.47272729873657	Heat shock	GFP-HDEL HS airy mv 10_Airyscan Processing	1	1
4.0254545211792	Heat shock	GFP-HDEL HS airy mv 10_Airyscan Processing	1	1
3.13090896606445	Heat shock	GFP-HDEL HS airy mv 10_Airyscan Processing	1	1
0.894545495510101	Heat shock	GFP-HDEL HS airy mv 10_Airyscan Processing	1	1
2.68363642692566	Heat shock	GFP-HDEL HS airy mv 10_Airyscan Processing	1	1
2.68363642692566	Heat shock	GFP-HDEL HS airy mv 10_Airyscan Processing	1	1
0.894545495510101	Heat shock	GFP-HDEL HS airy mv 10_Airyscan Processing	1	1
0.447272747755051	Heat shock	GFP-HDEL HS airy mv 10_Airyscan Processing	1	1
4.92000007629395	Heat shock	GFP-HDEL HS airy mv 10_Airyscan Processing	1	1
1.34181821346283	Heat shock	GFP-HDEL HS airy mv 10_Airyscan Processing	1	1
1.34181821346283	Heat shock	GFP-HDEL HS airy mv 10_Airyscan Processing	1	1
0.447272747755051	Heat shock	GFP-HDEL HS airy mv 10_Airyscan Processing	1	1
2.23636364936829	Heat shock	GFP-HDEL HS airy mv 10_Airyscan Processing	1	1
2.23636364936829	Heat shock	GFP-HDEL HS airy mv 10_Airyscan Processing	1	1
3.13090896606445	Heat shock	GFP-HDEL HS airy mv 10_Airyscan Processing	1	1
4.92000007629395	Heat shock	GFP-HDEL HS airy mv 10_Airyscan Processing	1	1
0	Heat shock	GFP-HDEL HS airy mv 10_Airyscan Processing	1	1
1.34181821346283	Heat shock	GFP-HDEL HS airy mv 10_Airyscan Processing	1	1
0.447272747755051	Heat shock	GFP-HDEL HS airy mv 10_Airyscan Processing	1	1
3.13090896606445	Heat shock	GFP-HDEL HS airy mv 10_Airyscan Processing	1	1
3.13090896606445	Heat shock	GFP-HDEL HS airy mv 10_Airyscan Processing	1	1
2.68363642692566	Heat shock	GFP-HDEL HS airy mv 10_Airyscan Processing	1	1
1.34181821346283	Heat shock	GFP-HDEL HS airy mv 10_Airyscan Processing	1	1
4.92000007629395	Heat shock	GFP-HDEL HS airy mv 10_Airyscan Processing	1	1
0.894545495510101	Heat shock	GFP-HDEL HS airy mv 10_Airyscan Processing	1	1
0.894545495510101	Heat shock	GFP-HDEL HS airy mv 10_Airyscan Processing	1	1
0.894545495510101	Heat shock	GFP-HDEL HS airy mv 10_Airyscan Processing	1	1
2.68363642692566	Heat shock	GFP-HDEL HS airy mv 10_Airyscan Processing	1	1
1.7890909910202	Heat shock	GFP-HDEL HS airy mv 10_Airyscan Processing	1	1
2.68363642692566	Heat shock	GFP-HDEL HS airy mv 10_Airyscan Processing	1	1
2.23636364936829	Heat shock	GFP-HDEL HS airy mv 10_Airyscan Processing	1	1
3.13090896606445	Heat shock	GFP-HDEL HS airy mv 10_Airyscan Processing	1	1
0	Heat shock	GFP-HDEL HS airy mv 10_Airyscan Processing	1	1
3.57818198204041	Heat shock	GFP-HDEL HS airy mv 10_Airyscan Processing	1	1
4.92000007629395	Heat shock	GFP-HDEL HS airy mv 10_Airyscan Processing	1	1
4.92000007629395	Heat shock	GFP-HDEL HS airy mv 10_Airyscan Processing	1	1
2.68363642692566	Heat shock	GFP-HDEL HS airy mv 10_Airyscan Processing	1	1
1.7890909910202	Heat shock	GFP-HDEL HS airy mv 10_Airyscan Processing	1	1
2.68363642692566	Heat shock	GFP-HDEL HS airy mv 10_Airyscan Processing	1	1
3.57818198204041	Heat shock	GFP-HDEL HS airy mv 10_Airyscan Processing	1	1
1.7890909910202	Heat shock	GFP-HDEL HS airy mv 10_Airyscan Processing	1	1
2.68363642692566	Heat shock	GFP-HDEL HS airy mv 10_Airyscan Processing	1	1
2.68363642692566	Heat shock	GFP-HDEL HS airy mv 10_Airyscan Processing	1	1
1.7890909910202	Heat shock	GFP-HDEL HS airy mv 10_Airyscan Processing	1	1
0	Heat shock	GFP-HDEL HS airy mv 10_Airyscan Processing	1	1
1.34181821346283	Heat shock	GFP-HDEL HS airy mv 10_Airyscan Processing	1	1
4.0254545211792	Heat shock	GFP-HDEL HS airy mv 10_Airyscan Processing	1	1
2.23636364936829	Heat shock	GFP-HDEL HS airy mv 10_Airyscan Processing	1	1
2.23636364936829	Heat shock	GFP-HDEL HS airy mv 10_Airyscan Processing	1	1
1.34181821346283	Heat shock	GFP-HDEL HS airy mv 10_Airyscan Processing	1	1
1.7890909910202	Heat shock	GFP-HDEL HS airy mv 10_Airyscan Processing	1	1
4.92000007629395	Heat shock	GFP-HDEL HS airy mv 10_Airyscan Processing	1	1
2.23636364936829	Heat shock	GFP-HDEL HS airy mv 10_Airyscan Processing	1	1
0.894545495510101	Heat shock	GFP-HDEL HS airy mv 10_Airyscan Processing	1	1
1.34181821346283	Heat shock	GFP-HDEL HS airy mv 10_Airyscan Processing	1	1
4.92000007629395	Heat shock	GFP-HDEL HS airy mv 10_Airyscan Processing	1	1
4.92000007629395	Heat shock	GFP-HDEL HS airy mv 10_Airyscan Processing	1	1
4.0254545211792	Heat shock	GFP-HDEL HS airy mv 10_Airyscan Processing	1	1
2.23636364936829	Heat shock	GFP-HDEL HS airy mv 10_Airyscan Processing	1	1
3.13090896606445	Heat shock	GFP-HDEL HS airy mv 10_Airyscan Processing	1	1
1.7890909910202	Heat shock	GFP-HDEL HS airy mv 10_Airyscan Processing	1	1
3.13090896606445	Heat shock	GFP-HDEL HS airy mv 10_Airyscan Processing	1	1
3.13090896606445	Heat shock	GFP-HDEL HS airy mv 10_Airyscan Processing	1	1
4.92000007629395	Heat shock	GFP-HDEL HS airy mv 10_Airyscan Processing	1	1
0.894545495510101	Heat shock	GFP-HDEL HS airy mv 10_Airyscan Processing	1	1
1.34181821346283	Heat shock	GFP-HDEL HS airy mv 10_Airyscan Processing	1	1
4.92000007629395	Heat shock	GFP-HDEL HS airy mv 10_Airyscan Processing	1	1
2.68363642692566	Heat shock	GFP-HDEL HS airy mv 10_Airyscan Processing	1	1
0	Heat shock	GFP-HDEL HS airy mv 10_Airyscan Processing	1	1
4.0254545211792	Heat shock	GFP-HDEL HS airy mv 10_Airyscan Processing	1	1
4.92000007629395	Heat shock	GFP-HDEL HS airy mv 10_Airyscan Processing	1	1
0.447272747755051	Heat shock	GFP-HDEL HS airy mv 10_Airyscan Processing	1	1
0.894545495510101	Heat shock	GFP-HDEL HS airy mv 10_Airyscan Processing	1	1
2.23636364936829	Heat shock	GFP-HDEL HS airy mv 10_Airyscan Processing	1	1
1.7890909910202	Heat shock	GFP-HDEL HS airy mv 10_Airyscan Processing	1	1
1.34181821346283	Heat shock	GFP-HDEL HS airy mv 10_Airyscan Processing	1	1
0.894545495510101	Heat shock	GFP-HDEL HS airy mv 10_Airyscan Processing	1	1
4.92000007629395	Heat shock	GFP-HDEL HS airy mv 10_Airyscan Processing	1	1
4.0254545211792	Heat shock	GFP-HDEL HS airy mv 10_Airyscan Processing	1	1
1.34181821346283	Heat shock	GFP-HDEL HS airy mv 10_Airyscan Processing	1	1
0	Heat shock	GFP-HDEL HS airy mv 10_Airyscan Processing	1	1
2.68363642692566	Heat shock	GFP-HDEL HS airy mv 10_Airyscan Processing	1	1
1.34181821346283	Heat shock	GFP-HDEL HS airy mv 10_Airyscan Processing	1	1
4.92000007629395	Heat shock	GFP-HDEL HS airy mv 10_Airyscan Processing	1	1
0.894545495510101	Heat shock	GFP-HDEL HS airy mv 10_Airyscan Processing	1	1
4.92000007629395	Heat shock	GFP-HDEL HS airy mv 10_Airyscan Processing	1	1
0	Heat shock	GFP-HDEL HS airy mv 10_Airyscan Processing	1	1
4.47272729873657	Heat shock	GFP-HDEL HS airy mv 10_Airyscan Processing	1	1
2.23636364936829	Heat shock	GFP-HDEL HS airy mv 10_Airyscan Processing	1	1
4.92000007629395	Heat shock	GFP-HDEL HS airy mv 10_Airyscan Processing	1	1
2.23636364936829	Heat shock	GFP-HDEL HS airy mv 10_Airyscan Processing	1	1
4.92000007629395	Heat shock	GFP-HDEL HS airy mv 10_Airyscan Processing	1	1
4.47272729873657	Heat shock	GFP-HDEL HS airy mv 10_Airyscan Processing	1	1
4.92000007629395	Heat shock	GFP-HDEL HS airy mv 10_Airyscan Processing	1	1
3.13090896606445	Heat shock	GFP-HDEL HS airy mv 10_Airyscan Processing	1	1
2.23636364936829	Heat shock	GFP-HDEL HS airy mv 10_Airyscan Processing	1	1
3.57818198204041	Heat shock	GFP-HDEL HS airy mv 10_Airyscan Processing	1	1
2.23636364936829	Heat shock	GFP-HDEL HS airy mv 10_Airyscan Processing	1	1
1.7890909910202	Heat shock	GFP-HDEL HS airy mv 10_Airyscan Processing	1	1
0	Heat shock	GFP-HDEL HS airy mv 10_Airyscan Processing	1	1
2.23636364936829	Heat shock	GFP-HDEL HS airy mv 10_Airyscan Processing	1	1
1.7890909910202	Heat shock	GFP-HDEL HS airy mv 10_Airyscan Processing	1	1
4.92000007629395	Heat shock	GFP-HDEL HS airy mv 10_Airyscan Processing	1	1
4.47272729873657	Heat shock	GFP-HDEL HS airy mv 10_Airyscan Processing	1	1
3.57818198204041	Heat shock	GFP-HDEL HS airy mv 10_Airyscan Processing	1	1
4.92000007629395	Heat shock	GFP-HDEL HS airy mv 10_Airyscan Processing	1	1
4.92000007629395	Heat shock	GFP-HDEL HS airy mv 10_Airyscan Processing	1	1
0.894545495510101	Heat shock	GFP-HDEL HS airy mv 10_Airyscan Processing	1	1
4.92000007629395	Heat shock	GFP-HDEL HS airy mv 10_Airyscan Processing	1	1
4.0254545211792	Heat shock	GFP-HDEL HS airy mv 10_Airyscan Processing	1	1
1.7890909910202	Heat shock	GFP-HDEL HS airy mv 10_Airyscan Processing	1	1
0	Heat shock	GFP-HDEL HS airy mv 10_Airyscan Processing	1	1
3.57818198204041	Heat shock	GFP-HDEL HS airy mv 10_Airyscan Processing	1	1
4.0254545211792	Heat shock	GFP-HDEL HS airy mv 10_Airyscan Processing	1	1
0.447272747755051	Heat shock	GFP-HDEL HS airy mv 10_Airyscan Processing	1	1
0	Heat shock	GFP-HDEL HS airy mv 10_Airyscan Processing	1	1
1.7890909910202	Heat shock	GFP-HDEL HS airy mv 10_Airyscan Processing	1	1
4.92000007629395	Heat shock	GFP-HDEL HS airy mv 10_Airyscan Processing	1	1
4.92000007629395	Heat shock	GFP-HDEL HS airy mv 10_Airyscan Processing	1	1
0	Heat shock	GFP-HDEL HS airy mv 10_Airyscan Processing	1	1
4.92000007629395	Heat shock	GFP-HDEL HS airy mv 10_Airyscan Processing	1	1
4.92000007629395	Heat shock	GFP-HDEL HS airy mv 10_Airyscan Processing	1	1
4.92000007629395	Heat shock	GFP-HDEL HS airy mv 10_Airyscan Processing	1	1
3.57818198204041	Heat shock	GFP-HDEL HS airy mv 10_Airyscan Processing	1	1
3.13090896606445	Heat shock	GFP-HDEL HS airy mv 10_Airyscan Processing	1	1
4.92000007629395	Heat shock	GFP-HDEL HS airy mv 10_Airyscan Processing	1	1
2.68363642692566	Heat shock	GFP-HDEL HS airy mv 10_Airyscan Processing	1	1
2.68363642692566	Heat shock	GFP-HDEL HS airy mv 10_Airyscan Processing	1	1
4.92000007629395	Heat shock	GFP-HDEL HS airy mv 10_Airyscan Processing	1	1
3.13090896606445	Heat shock	GFP-HDEL HS airy mv 10_Airyscan Processing	1	1
2.23636364936829	Heat shock	GFP-HDEL HS airy mv 10_Airyscan Processing	1	1
0.447272747755051	Heat shock	GFP-HDEL HS airy mv 10_Airyscan Processing	1	1
4.0254545211792	Heat shock	GFP-HDEL HS airy mv 10_Airyscan Processing	1	1
2.23636364936829	Heat shock	GFP-HDEL HS airy mv 10_Airyscan Processing	1	1
3.13090896606445	Heat shock	GFP-HDEL HS airy mv 10_Airyscan Processing	1	1
3.57818198204041	Heat shock	GFP-HDEL HS airy mv 10_Airyscan Processing	1	1
4.47272729873657	Heat shock	GFP-HDEL HS airy mv 10_Airyscan Processing	1	1
2.23636364936829	Heat shock	GFP-HDEL HS airy mv 10_Airyscan Processing	1	1
0.894545495510101	Heat shock	GFP-HDEL HS airy mv 10_Airyscan Processing	1	1
2.68363642692566	Heat shock	GFP-HDEL HS airy mv 10_Airyscan Processing	1	1
1.7890909910202	Heat shock	GFP-HDEL HS airy mv 10_Airyscan Processing	1	1
0	Heat shock	GFP-HDEL HS airy mv 10_Airyscan Processing	1	1
0.447272747755051	Heat shock	GFP-HDEL HS airy mv 10_Airyscan Processing	1	1
2.68363642692566	Heat shock	GFP-HDEL HS airy mv 10_Airyscan Processing	1	1
3.57818198204041	Heat shock	GFP-HDEL HS airy mv 10_Airyscan Processing	1	1
2.23636364936829	Heat shock	GFP-HDEL HS airy mv 10_Airyscan Processing	1	1
4.92000007629395	Heat shock	GFP-HDEL HS airy mv 10_Airyscan Processing	1	1
0.447272747755051	Heat shock	GFP-HDEL HS airy mv 10_Airyscan Processing	1	1
3.57818198204041	Heat shock	GFP-HDEL HS airy mv 10_Airyscan Processing	1	1
1.7890909910202	Heat shock	GFP-HDEL HS airy mv 10_Airyscan Processing	1	1
4.92000007629395	Heat shock	GFP-HDEL HS airy mv 10_Airyscan Processing	1	1
0.894545495510101	Heat shock	GFP-HDEL HS airy mv 10_Airyscan Processing	1	1
4.92000007629395	Heat shock	GFP-HDEL HS airy mv 10_Airyscan Processing	1	1
3.13090896606445	Heat shock	GFP-HDEL HS airy mv 10_Airyscan Processing	1	1
3.13090896606445	Heat shock	GFP-HDEL HS airy mv 10_Airyscan Processing	1	1
4.92000007629395	Heat shock	GFP-HDEL HS airy mv 10_Airyscan Processing	1	1
2.23636364936829	Heat shock	GFP-HDEL HS airy mv 10_Airyscan Processing	1	1
1.34181821346283	Heat shock	GFP-HDEL HS airy mv 10_Airyscan Processing	1	1
2.68363642692566	Heat shock	GFP-HDEL HS airy mv 10_Airyscan Processing	1	1
4.47272729873657	Heat shock	GFP-HDEL HS airy mv 10_Airyscan Processing	1	1
4.92000007629395	Heat shock	GFP-HDEL HS airy mv 10_Airyscan Processing	1	1
3.13090896606445	Heat shock	GFP-HDEL HS airy mv 10_Airyscan Processing	1	1
1.34181821346283	Heat shock	GFP-HDEL HS airy mv 10_Airyscan Processing	1	1
4.47272729873657	Heat shock	GFP-HDEL HS airy mv 10_Airyscan Processing	1	1
2.68363642692566	Heat shock	GFP-HDEL HS airy mv 10_Airyscan Processing	1	1
0.894545495510101	Heat shock	GFP-HDEL HS airy mv 10_Airyscan Processing	1	1
3.57818198204041	Heat shock	GFP-HDEL HS airy mv 10_Airyscan Processing	1	1
1.34181821346283	Heat shock	GFP-HDEL HS airy mv 10_Airyscan Processing	1	1
4.0254545211792	Heat shock	GFP-HDEL HS airy mv 10_Airyscan Processing	1	1
3.57818198204041	Heat shock	GFP-HDEL HS airy mv 10_Airyscan Processing	1	1
4.92000007629395	Heat shock	GFP-HDEL HS airy mv 10_Airyscan Processing	1	1
4.47272729873657	Heat shock	GFP-HDEL HS airy mv 10_Airyscan Processing	1	1
0.447272747755051	Heat shock	GFP-HDEL HS airy mv 10_Airyscan Processing	1	1
3.57818198204041	Heat shock	GFP-HDEL HS airy mv 10_Airyscan Processing	1	1
4.47272729873657	Heat shock	GFP-HDEL HS airy mv 10_Airyscan Processing	1	1
4.92000007629395	Heat shock	GFP-HDEL HS airy mv 10_Airyscan Processing	1	1
0.894545495510101	Heat shock	GFP-HDEL HS airy mv 10_Airyscan Processing	1	1
3.57818198204041	Heat shock	GFP-HDEL HS airy mv 10_Airyscan Processing	1	1
4.92000007629395	Heat shock	GFP-HDEL HS airy mv 10_Airyscan Processing	1	1
0	Heat shock	GFP-HDEL HS airy mv 10_Airyscan Processing	1	1
4.92000007629395	Heat shock	GFP-HDEL HS airy mv 10_Airyscan Processing	1	1
4.47272729873657	Heat shock	GFP-HDEL HS airy mv 10_Airyscan Processing	1	1
4.92000007629395	Heat shock	GFP-HDEL HS airy mv 10_Airyscan Processing	1	1
0.894545495510101	Heat shock	GFP-HDEL HS airy mv 10_Airyscan Processing	1	1
3.13090896606445	Heat shock	GFP-HDEL HS airy mv 10_Airyscan Processing	1	1
4.92000007629395	Heat shock	GFP-HDEL HS airy mv 10_Airyscan Processing	1	1
4.47272729873657	Heat shock	GFP-HDEL HS airy mv 10_Airyscan Processing	1	1
2.23636364936829	Heat shock	GFP-HDEL HS airy mv 10_Airyscan Processing	1	1
4.47272729873657	Heat shock	GFP-HDEL HS airy mv 10_Airyscan Processing	1	1
4.0254545211792	Heat shock	GFP-HDEL HS airy mv 10_Airyscan Processing	1	1
0	Heat shock	GFP-HDEL HS airy mv 10_Airyscan Processing	1	1
2.23636364936829	Heat shock	GFP-HDEL HS airy mv 10_Airyscan Processing	1	1
0.894545495510101	Heat shock	GFP-HDEL HS airy mv 10_Airyscan Processing	1	1
0	Heat shock	GFP-HDEL HS airy mv 10_Airyscan Processing	1	1
0.447272747755051	Heat shock	GFP-HDEL HS airy mv 10_Airyscan Processing	1	1
2.68363642692566	Heat shock	GFP-HDEL HS airy mv 10_Airyscan Processing	1	1
4.92000007629395	Heat shock	GFP-HDEL HS airy mv 10_Airyscan Processing	1	1
4.0254545211792	Heat shock	GFP-HDEL HS airy mv 10_Airyscan Processing	1	1
3.57818198204041	Heat shock	GFP-HDEL HS airy mv 10_Airyscan Processing	1	1
4.92000007629395	Heat shock	GFP-HDEL HS airy mv 10_Airyscan Processing	1	1
0	Heat shock	GFP-HDEL HS airy mv 10_Airyscan Processing	1	1
1.7890909910202	Heat shock	GFP-HDEL HS airy mv 10_Airyscan Processing	1	1
0.447272747755051	Heat shock	GFP-HDEL HS airy mv 10_Airyscan Processing	1	1
2.68363642692566	Heat shock	GFP-HDEL HS airy mv 10_Airyscan Processing	1	1
0	Heat shock	GFP-HDEL HS airy mv 10_Airyscan Processing	1	1
0	Heat shock	GFP-HDEL HS airy mv 10_Airyscan Processing	1	1
1.34181821346283	Heat shock	GFP-HDEL HS airy mv 10_Airyscan Processing	1	1
4.47272729873657	Heat shock	GFP-HDEL HS airy mv 10_Airyscan Processing	1	1
0	Heat shock	GFP-HDEL HS airy mv 10_Airyscan Processing	1	1
1.34181821346283	Heat shock	GFP-HDEL HS airy mv 10_Airyscan Processing	1	1
1.34181821346283	Heat shock	GFP-HDEL HS airy mv 10_Airyscan Processing	1	1
3.13090896606445	Heat shock	GFP-HDEL HS airy mv 10_Airyscan Processing	1	1
2.68363642692566	Heat shock	GFP-HDEL HS airy mv 10_Airyscan Processing	1	1
4.92000007629395	Heat shock	GFP-HDEL HS airy mv 10_Airyscan Processing	1	1
1.34181821346283	Heat shock	GFP-HDEL HS airy mv 10_Airyscan Processing	1	1
3.57818198204041	Heat shock	GFP-HDEL HS airy mv 10_Airyscan Processing	1	1
4.0254545211792	Heat shock	GFP-HDEL HS airy mv 10_Airyscan Processing	1	1
4.92000007629395	Heat shock	GFP-HDEL HS airy mv 10_Airyscan Processing	1	1
1.7890909910202	Heat shock	GFP-HDEL HS airy mv 10_Airyscan Processing	1	1
4.92000007629395	Heat shock	GFP-HDEL HS airy mv 10_Airyscan Processing	1	1
4.92000007629395	Heat shock	GFP-HDEL HS airy mv 10_Airyscan Processing	1	1
0.447272747755051	Heat shock	GFP-HDEL HS airy mv 10_Airyscan Processing	1	1
0.894545495510101	Heat shock	GFP-HDEL HS airy mv 10_Airyscan Processing	1	1
2.23636364936829	Heat shock	GFP-HDEL HS airy mv 10_Airyscan Processing	1	1
0.894545495510101	Heat shock	GFP-HDEL HS airy mv 10_Airyscan Processing	1	1
0	Heat shock	GFP-HDEL HS airy mv 10_Airyscan Processing	1	1
0.447272747755051	Heat shock	GFP-HDEL HS airy mv 10_Airyscan Processing	1	1
2.23636364936829	Heat shock	GFP-HDEL HS airy mv 10_Airyscan Processing	1	1
2.68363642692566	Heat shock	GFP-HDEL HS airy mv 10_Airyscan Processing	1	1
0.447272747755051	Heat shock	GFP-HDEL HS airy mv 10_Airyscan Processing	1	1
3.57818198204041	Heat shock	GFP-HDEL HS airy mv 10_Airyscan Processing	1	1
0.447272747755051	Heat shock	GFP-HDEL HS airy mv 10_Airyscan Processing	1	1
0.447272747755051	Heat shock	GFP-HDEL HS airy mv 10_Airyscan Processing	1	1
4.47272729873657	Heat shock	GFP-HDEL HS airy mv 10_Airyscan Processing	1	1
1.34181821346283	Heat shock	GFP-HDEL HS airy mv 10_Airyscan Processing	1	1
1.34181821346283	Heat shock	GFP-HDEL HS airy mv 10_Airyscan Processing	1	1
2.23636364936829	Heat shock	GFP-HDEL HS airy mv 10_Airyscan Processing	1	1
2.23636364936829	Heat shock	GFP-HDEL HS airy mv 10_Airyscan Processing	1	1
4.0254545211792	Heat shock	GFP-HDEL HS airy mv 10_Airyscan Processing	1	1
0.447272747755051	Heat shock	GFP-HDEL HS airy mv 10_Airyscan Processing	1	1
1.34181821346283	Heat shock	GFP-HDEL HS airy mv 10_Airyscan Processing	1	1
1.7890909910202	Heat shock	GFP-HDEL HS airy mv 10_Airyscan Processing	1	1
4.47272729873657	Heat shock	GFP-HDEL HS airy mv 10_Airyscan Processing	1	1
0.447272747755051	Heat shock	GFP-HDEL HS airy mv 10_Airyscan Processing	1	1
1.7890909910202	Heat shock	GFP-HDEL HS airy mv 10_Airyscan Processing	1	1
1.34181821346283	Heat shock	GFP-HDEL HS airy mv 10_Airyscan Processing	1	1
2.23636364936829	Heat shock	GFP-HDEL HS airy mv 10_Airyscan Processing	1	1
0.894545495510101	Heat shock	GFP-HDEL HS airy mv 10_Airyscan Processing	1	1
2.23636364936829	Heat shock	GFP-HDEL HS airy mv 10_Airyscan Processing	1	1
2.68363642692566	Heat shock	GFP-HDEL HS airy mv 10_Airyscan Processing	1	1
4.92000007629395	Heat shock	GFP-HDEL HS airy mv 10_Airyscan Processing	1	1
1.34181821346283	Heat shock	GFP-HDEL HS airy mv 10_Airyscan Processing	1	1
1.7890909910202	Heat shock	GFP-HDEL HS airy mv 10_Airyscan Processing	1	1
0.447272747755051	Heat shock	GFP-HDEL HS airy mv 10_Airyscan Processing	1	1
3.57818198204041	Heat shock	GFP-HDEL HS airy mv 10_Airyscan Processing	1	1
3.57818198204041	Heat shock	GFP-HDEL HS airy mv 10_Airyscan Processing	1	1
1.34181821346283	Heat shock	GFP-HDEL HS airy mv 10_Airyscan Processing	1	1
1.7890909910202	Heat shock	GFP-HDEL HS airy mv 10_Airyscan Processing	1	1
2.68363642692566	Heat shock	GFP-HDEL HS airy mv 10_Airyscan Processing	1	1
0.894545495510101	Heat shock	GFP-HDEL HS airy mv 10_Airyscan Processing	1	1
0	Heat shock	GFP-HDEL HS airy mv 10_Airyscan Processing	1	1
4.47272729873657	Heat shock	GFP-HDEL HS airy mv 10_Airyscan Processing	1	1
4.0254545211792	Heat shock	GFP-HDEL HS airy mv 10_Airyscan Processing	1	1
4.92000007629395	Heat shock	GFP-HDEL HS airy mv 10_Airyscan Processing	1	1
4.92000007629395	Heat shock	GFP-HDEL HS airy mv 10_Airyscan Processing	1	1
2.68363642692566	Heat shock	GFP-HDEL HS airy mv 10_Airyscan Processing	1	1
0	Heat shock	GFP-HDEL HS airy mv 10_Airyscan Processing	1	1
4.0254545211792	Heat shock	GFP-HDEL HS airy mv 10_Airyscan Processing	1	1
4.0254545211792	Heat shock	GFP-HDEL HS airy mv 10_Airyscan Processing	1	1
4.0254545211792	Heat shock	GFP-HDEL HS airy mv 10_Airyscan Processing	1	1
4.47272729873657	Heat shock	GFP-HDEL HS airy mv 10_Airyscan Processing	1	1
0.894545495510101	Heat shock	GFP-HDEL HS airy mv 10_Airyscan Processing	1	1
0.447272747755051	Heat shock	GFP-HDEL HS airy mv 10_Airyscan Processing	1	1
4.47272729873657	Heat shock	GFP-HDEL HS airy mv 10_Airyscan Processing	1	1
4.92000007629395	Heat shock	GFP-HDEL HS airy mv 10_Airyscan Processing	1	1
0	Heat shock	GFP-HDEL HS airy mv 10_Airyscan Processing	1	1
4.0254545211792	Heat shock	GFP-HDEL HS airy mv 10_Airyscan Processing	1	1
0	Heat shock	GFP-HDEL HS airy mv 10_Airyscan Processing	1	1
3.57818198204041	Heat shock	GFP-HDEL HS airy mv 10_Airyscan Processing	1	1
4.47272729873657	Heat shock	GFP-HDEL HS airy mv 10_Airyscan Processing	1	1
4.0254545211792	Heat shock	GFP-HDEL HS airy mv 10_Airyscan Processing	1	1
4.0254545211792	Heat shock	GFP-HDEL HS airy mv 10_Airyscan Processing	1	1
2.23636364936829	Heat shock	GFP-HDEL HS airy mv 10_Airyscan Processing	1	1
0.447272747755051	Heat shock	GFP-HDEL HS airy mv 10_Airyscan Processing	1	1
4.0254545211792	Heat shock	GFP-HDEL HS airy mv 10_Airyscan Processing	1	1
4.47272729873657	Heat shock	GFP-HDEL HS airy mv 10_Airyscan Processing	1	1
4.92000007629395	Heat shock	GFP-HDEL HS airy mv 10_Airyscan Processing	1	1
1.34181821346283	Heat shock	GFP-HDEL HS airy mv 10_Airyscan Processing	1	1
2.68363642692566	Heat shock	GFP-HDEL HS airy mv 10_Airyscan Processing	1	1
0.447272747755051	Heat shock	GFP-HDEL HS airy mv 10_Airyscan Processing	1	1
4.0254545211792	Heat shock	GFP-HDEL HS airy mv 10_Airyscan Processing	1	1
2.23636364936829	Heat shock	GFP-HDEL HS airy mv 10_Airyscan Processing	1	1
4.0254545211792	Heat shock	GFP-HDEL HS airy mv 10_Airyscan Processing	1	1
0.447272747755051	Heat shock	GFP-HDEL HS airy mv 10_Airyscan Processing	1	1
0	Heat shock	GFP-HDEL HS airy mv 10_Airyscan Processing	1	1
4.92000007629395	Heat shock	GFP-HDEL HS airy mv 10_Airyscan Processing	1	1
4.47272729873657	Heat shock	GFP-HDEL HS airy mv 10_Airyscan Processing	1	1
1.34181821346283	Heat shock	GFP-HDEL HS airy mv 10_Airyscan Processing	1	1
4.47272729873657	Heat shock	GFP-HDEL HS airy mv 10_Airyscan Processing	1	1
1.7890909910202	Heat shock	GFP-HDEL HS airy mv 10_Airyscan Processing	1	1
0	Heat shock	GFP-HDEL HS airy mv 10_Airyscan Processing	1	1
0	Heat shock	GFP-HDEL HS airy mv 10_Airyscan Processing	1	1
4.92000007629395	Heat shock	GFP-HDEL HS airy mv 10_Airyscan Processing	1	1
0	Heat shock	GFP-HDEL HS airy mv 10_Airyscan Processing	1	1
1.7890909910202	Heat shock	GFP-HDEL HS airy mv 10_Airyscan Processing	1	1
0	Heat shock	GFP-HDEL HS airy mv 10_Airyscan Processing	1	1
4.92000007629395	Heat shock	GFP-HDEL HS airy mv 10_Airyscan Processing	1	1
1.7890909910202	Heat shock	GFP-HDEL HS airy mv 10_Airyscan Processing	1	1
3.13090896606445	Heat shock	GFP-HDEL HS airy mv 10_Airyscan Processing	1	1
0	Heat shock	GFP-HDEL HS airy mv 10_Airyscan Processing	1	1
0.894545495510101	Heat shock	GFP-HDEL HS airy mv 10_Airyscan Processing	1	1
4.92000007629395	Heat shock	GFP-HDEL HS airy mv 10_Airyscan Processing	1	1
4.0254545211792	Heat shock	GFP-HDEL HS airy mv 10_Airyscan Processing	1	1
3.13090896606445	Heat shock	GFP-HDEL HS airy mv 10_Airyscan Processing	1	1
4.0254545211792	Heat shock	GFP-HDEL HS airy mv 10_Airyscan Processing	1	1
1.34181821346283	Heat shock	GFP-HDEL HS airy mv 10_Airyscan Processing	1	1
0.894545495510101	Heat shock	GFP-HDEL HS airy mv 10_Airyscan Processing	1	1
0.447272747755051	Heat shock	GFP-HDEL HS airy mv 10_Airyscan Processing	1	1
1.7890909910202	Heat shock	GFP-HDEL HS airy mv 10_Airyscan Processing	1	1
2.68363642692566	Heat shock	GFP-HDEL HS airy mv 10_Airyscan Processing	1	1
1.34181821346283	Heat shock	GFP-HDEL HS airy mv 10_Airyscan Processing	1	1
0.894545495510101	Heat shock	GFP-HDEL HS airy mv 10_Airyscan Processing	1	1
2.68363642692566	Heat shock	GFP-HDEL HS airy mv 10_Airyscan Processing	1	1
3.13090896606445	Heat shock	GFP-HDEL HS airy mv 10_Airyscan Processing	1	1
1.7890909910202	Heat shock	GFP-HDEL HS airy mv 10_Airyscan Processing	1	1
1.7890909910202	Heat shock	GFP-HDEL HS airy mv 10_Airyscan Processing	1	1
2.23636364936829	Heat shock	GFP-HDEL HS airy mv 10_Airyscan Processing	1	1
4.0254545211792	Heat shock	GFP-HDEL HS airy mv 10_Airyscan Processing	1	1
4.0254545211792	Heat shock	GFP-HDEL HS airy mv 10_Airyscan Processing	1	1
3.57818198204041	Heat shock	GFP-HDEL HS airy mv 10_Airyscan Processing	1	1
1.34181821346283	Heat shock	GFP-HDEL HS airy mv 10_Airyscan Processing	1	1
3.57818198204041	Heat shock	GFP-HDEL HS airy mv 10_Airyscan Processing	1	1
4.47272729873657	Heat shock	GFP-HDEL HS airy mv 10_Airyscan Processing	1	1
4.0254545211792	Heat shock	GFP-HDEL HS airy mv 10_Airyscan Processing	1	1
4.47272729873657	Heat shock	GFP-HDEL HS airy mv 10_Airyscan Processing	1	1
3.13090896606445	Heat shock	GFP-HDEL HS airy mv 10_Airyscan Processing	1	1
2.23636364936829	Heat shock	GFP-HDEL HS airy mv 10_Airyscan Processing	1	1
4.92000007629395	Heat shock	GFP-HDEL HS airy mv 10_Airyscan Processing	1	1
2.68363642692566	Heat shock	GFP-HDEL HS airy mv 10_Airyscan Processing	1	1
4.0254545211792	Heat shock	GFP-HDEL HS airy mv 10_Airyscan Processing	1	1
4.0254545211792	Heat shock	GFP-HDEL HS airy mv 10_Airyscan Processing	1	1
0	Heat shock	GFP-HDEL HS airy mv 10_Airyscan Processing	1	1
1.7890909910202	Heat shock	GFP-HDEL HS airy mv 10_Airyscan Processing	1	1
3.57818198204041	Heat shock	GFP-HDEL HS airy mv 10_Airyscan Processing	1	1
3.57818198204041	Heat shock	GFP-HDEL HS airy mv 10_Airyscan Processing	1	1
0	Heat shock	GFP-HDEL HS airy mv 10_Airyscan Processing	1	1
2.23636364936829	Heat shock	GFP-HDEL HS airy mv 10_Airyscan Processing	1	1
0.447272747755051	Heat shock	GFP-HDEL HS airy mv 10_Airyscan Processing	1	1
3.57818198204041	Heat shock	GFP-HDEL HS airy mv 10_Airyscan Processing	1	1
2.68363642692566	Heat shock	GFP-HDEL HS airy mv 10_Airyscan Processing	1	1
0	Heat shock	GFP-HDEL HS airy mv 10_Airyscan Processing	1	1
4.92000007629395	Heat shock	GFP-HDEL HS airy mv 10_Airyscan Processing	1	1
0.447272747755051	Heat shock	GFP-HDEL HS airy mv 10_Airyscan Processing	1	1
1.34181821346283	Heat shock	GFP-HDEL HS airy mv 10_Airyscan Processing	1	1
0	Heat shock	GFP-HDEL HS airy mv 10_Airyscan Processing	1	1
0	Heat shock	GFP-HDEL HS airy mv 10_Airyscan Processing	1	1
0	Heat shock	GFP-HDEL HS airy mv 10_Airyscan Processing	1	1
0	Heat shock	GFP-HDEL HS airy mv 10_Airyscan Processing	1	1
0.447272747755051	Heat shock	GFP-HDEL HS airy mv 10_Airyscan Processing	1	1
0	Heat shock	GFP-HDEL HS airy mv 10_Airyscan Processing	1	1
0	Heat shock	GFP-HDEL HS airy mv 10_Airyscan Processing	1	1
0	Heat shock	GFP-HDEL HS airy mv 10_Airyscan Processing	1	1
0	Heat shock	GFP-HDEL HS airy mv 10_Airyscan Processing	1	1
0	Heat shock	GFP-HDEL HS airy mv 10_Airyscan Processing	1	1
0	Heat shock	GFP-HDEL HS airy mv 10_Airyscan Processing	1	1
0	Heat shock	GFP-HDEL HS airy mv 10_Airyscan Processing	1	1
0	Heat shock	GFP-HDEL HS airy mv 10_Airyscan Processing	1	1
0	Heat shock	GFP-HDEL HS airy mv 10_Airyscan Processing	1	1
0	Heat shock	GFP-HDEL HS airy mv 10_Airyscan Processing	1	1
1.34181821346283	Heat shock	GFP-HDEL HS airy mv 10_Airyscan Processing	1	1
0	Heat shock	GFP-HDEL HS airy mv 10_Airyscan Processing	1	1
0	Heat shock	GFP-HDEL HS airy mv 10_Airyscan Processing	1	1
0	Heat shock	GFP-HDEL HS airy mv 10_Airyscan Processing	1	1
0.447272747755051	Heat shock	GFP-HDEL HS airy mv 10_Airyscan Processing	1	1
0.447272747755051	Heat shock	GFP-HDEL HS airy mv 10_Airyscan Processing	1	1
0	Heat shock	GFP-HDEL HS airy mv 10_Airyscan Processing	1	1
0	Heat shock	GFP-HDEL HS airy mv 10_Airyscan Processing	1	1
0	Heat shock	GFP-HDEL HS airy mv 10_Airyscan Processing	1	1
0	Heat shock	GFP-HDEL HS airy mv 10_Airyscan Processing	1	1
0	Heat shock	GFP-HDEL HS airy mv 10_Airyscan Processing	1	1
0	Heat shock	GFP-HDEL HS airy mv 10_Airyscan Processing	1	1
0	Heat shock	GFP-HDEL HS airy mv 10_Airyscan Processing	1	1
0	Heat shock	GFP-HDEL HS airy mv 10_Airyscan Processing	1	1
0	Heat shock	GFP-HDEL HS airy mv 10_Airyscan Processing	1	1
0.894545495510101	Heat shock	GFP-HDEL HS airy mv 10_Airyscan Processing	1	1
4.0254545211792	Heat shock	GFP-HDEL HS airy mv 10_Airyscan Processing	1	1
0	Heat shock	GFP-HDEL HS airy mv 10_Airyscan Processing	1	1
4.47272729873657	Heat shock	GFP-HDEL HS airy mv 10_Airyscan Processing	1	1
0	Heat shock	GFP-HDEL HS airy mv 10_Airyscan Processing	1	1
0.447272747755051	Heat shock	GFP-HDEL HS airy mv 10_Airyscan Processing	1	1
0	Heat shock	GFP-HDEL HS airy mv 10_Airyscan Processing	1	1
0	Heat shock	GFP-HDEL HS airy mv 10_Airyscan Processing	1	1
4.47272729873657	Heat shock	GFP-HDEL HS airy mv 10_Airyscan Processing	1	1
0	Heat shock	GFP-HDEL HS airy mv 10_Airyscan Processing	1	1
0	Heat shock	GFP-HDEL HS airy mv 10_Airyscan Processing	1	1
0	Heat shock	GFP-HDEL HS airy mv 10_Airyscan Processing	1	1
0	Heat shock	GFP-HDEL HS airy mv 10_Airyscan Processing	1	1
0	Heat shock	GFP-HDEL HS airy mv 10_Airyscan Processing	1	1
2.23636364936829	Heat shock	GFP-HDEL HS airy mv 10_Airyscan Processing	1	1
0	Heat shock	GFP-HDEL HS airy mv 10_Airyscan Processing	1	1
0	Heat shock	GFP-HDEL HS airy mv 10_Airyscan Processing	1	1
0.447272747755051	Heat shock	GFP-HDEL HS airy mv 10_Airyscan Processing	1	1
0	Heat shock	GFP-HDEL HS airy mv 10_Airyscan Processing	1	1
0	Heat shock	GFP-HDEL HS airy mv 10_Airyscan Processing	1	1
0	Heat shock	GFP-HDEL HS airy mv 10_Airyscan Processing	1	1
0	Heat shock	GFP-HDEL HS airy mv 10_Airyscan Processing	1	1
0	Heat shock	GFP-HDEL HS airy mv 10_Airyscan Processing	1	1
1.34181821346283	Heat shock	GFP-HDEL HS airy mv 10_Airyscan Processing	1	1
1.34181821346283	Heat shock	GFP-HDEL HS airy mv 10_Airyscan Processing	1	1
0.894545495510101	Heat shock	GFP-HDEL HS airy mv 10_Airyscan Processing	1	1
1.7890909910202	Heat shock	GFP-HDEL HS airy mv 10_Airyscan Processing	1	1
0.447272747755051	Heat shock	GFP-HDEL HS airy mv 10_Airyscan Processing	1	1
0	Heat shock	GFP-HDEL HS airy mv 10_Airyscan Processing	1	1
2.68363642692566	Heat shock	GFP-HDEL HS airy mv 10_Airyscan Processing	1	1
0	Heat shock	GFP-HDEL HS airy mv 10_Airyscan Processing	1	1
0	Heat shock	GFP-HDEL HS airy mv 10_Airyscan Processing	1	1
2.68363642692566	Heat shock	GFP-HDEL HS airy mv 10_Airyscan Processing	1	1
2.68363642692566	Heat shock	GFP-HDEL HS airy mv 10_Airyscan Processing	1	1
0	Heat shock	GFP-HDEL HS airy mv 10_Airyscan Processing	1	1
2.68363642692566	Heat shock	GFP-HDEL HS airy mv 10_Airyscan Processing	1	1
0.447272747755051	Heat shock	GFP-HDEL HS airy mv 10_Airyscan Processing	1	1
3.57818198204041	Heat shock	GFP-HDEL HS airy mv 10_Airyscan Processing	1	1
3.57818198204041	Heat shock	GFP-HDEL HS airy mv 10_Airyscan Processing	1	1
1.34181821346283	Heat shock	GFP-HDEL HS airy mv 10_Airyscan Processing	1	1
4.0254545211792	Heat shock	GFP-HDEL HS airy mv 10_Airyscan Processing	1	1
2.23636364936829	Heat shock	GFP-HDEL HS airy mv 10_Airyscan Processing	1	1
4.92000007629395	Heat shock	GFP-HDEL HS airy mv 10_Airyscan Processing	1	1
1.34181821346283	Heat shock	GFP-HDEL HS airy mv 10_Airyscan Processing	1	1
2.23636364936829	Heat shock	GFP-HDEL HS airy mv 10_Airyscan Processing	1	1
4.92000007629395	Heat shock	GFP-HDEL HS airy mv 10_Airyscan Processing	1	1
2.23636364936829	Heat shock	GFP-HDEL HS airy mv 10_Airyscan Processing	1	1
0.447272747755051	Heat shock	GFP-HDEL HS airy mv 10_Airyscan Processing	1	1
4.47272729873657	Heat shock	GFP-HDEL HS airy mv 10_Airyscan Processing	1	1
0	Heat shock	GFP-HDEL HS airy mv 10_Airyscan Processing	1	1
0.894545495510101	Heat shock	GFP-HDEL HS airy mv 10_Airyscan Processing	1	1
3.57818198204041	Heat shock	GFP-HDEL HS airy mv 10_Airyscan Processing	1	1
0	Heat shock	GFP-HDEL HS airy mv 10_Airyscan Processing	1	1
4.47272729873657	Heat shock	GFP-HDEL HS airy mv 10_Airyscan Processing	1	1
4.47272729873657	Heat shock	GFP-HDEL HS airy mv 10_Airyscan Processing	1	1
2.23636364936829	Heat shock	GFP-HDEL HS airy mv 10_Airyscan Processing	1	1
0.894545495510101	Heat shock	GFP-HDEL HS airy mv 10_Airyscan Processing	1	1
1.7890909910202	Heat shock	GFP-HDEL HS airy mv 10_Airyscan Processing	1	1
4.47272729873657	Heat shock	GFP-HDEL HS airy mv 10_Airyscan Processing	1	1
3.57818198204041	Heat shock	GFP-HDEL HS airy mv 10_Airyscan Processing	1	1
4.92000007629395	Heat shock	GFP-HDEL HS airy mv 10_Airyscan Processing	1	1
3.57818198204041	Heat shock	GFP-HDEL HS airy mv 10_Airyscan Processing	1	1
0.894545495510101	Heat shock	GFP-HDEL HS airy mv 10_Airyscan Processing	1	1
2.23636364936829	Heat shock	GFP-HDEL HS airy mv 10_Airyscan Processing	1	1
4.47272729873657	Heat shock	GFP-HDEL HS airy mv 10_Airyscan Processing	1	1
0	Heat shock	GFP-HDEL HS airy mv 10_Airyscan Processing	1	1
1.7890909910202	Heat shock	GFP-HDEL HS airy mv 10_Airyscan Processing	1	1
2.68363642692566	Heat shock	GFP-HDEL HS airy mv 10_Airyscan Processing	1	1
3.57818198204041	Heat shock	GFP-HDEL HS airy mv 10_Airyscan Processing	1	1
4.92000007629395	Heat shock	GFP-HDEL HS airy mv 10_Airyscan Processing	1	1
3.13090896606445	Heat shock	GFP-HDEL HS airy mv 10_Airyscan Processing	1	1
2.23636364936829	Heat shock	GFP-HDEL HS airy mv 10_Airyscan Processing	1	1
1.7890909910202	Heat shock	GFP-HDEL HS airy mv 10_Airyscan Processing	1	1
1.7890909910202	Heat shock	GFP-HDEL HS airy mv 10_Airyscan Processing	1	1
1.34181821346283	Heat shock	GFP-HDEL HS airy mv 10_Airyscan Processing	1	1
0.447272747755051	Heat shock	GFP-HDEL HS airy mv 10_Airyscan Processing	1	1
3.13090896606445	Heat shock	GFP-HDEL HS airy mv 10_Airyscan Processing	1	1
0	Heat shock	GFP-HDEL HS airy mv 10_Airyscan Processing	1	1
4.92000007629395	Heat shock	GFP-HDEL HS airy mv 10_Airyscan Processing	1	1
2.23636364936829	Heat shock	GFP-HDEL HS airy mv 10_Airyscan Processing	1	1
2.23636364936829	Heat shock	GFP-HDEL HS airy mv 10_Airyscan Processing	1	1
0.894545495510101	Heat shock	GFP-HDEL HS airy mv 10_Airyscan Processing	1	1
4.0254545211792	Heat shock	GFP-HDEL HS airy mv 10_Airyscan Processing	1	1
0.894545495510101	Heat shock	GFP-HDEL HS airy mv 10_Airyscan Processing	1	1
0.894545495510101	Heat shock	GFP-HDEL HS airy mv 10_Airyscan Processing	1	1
2.68363642692566	Heat shock	GFP-HDEL HS airy mv 10_Airyscan Processing	1	1
4.0254545211792	Heat shock	GFP-HDEL HS airy mv 10_Airyscan Processing	1	1
4.0254545211792	Heat shock	GFP-HDEL HS airy mv 10_Airyscan Processing	1	1
3.57818198204041	Heat shock	GFP-HDEL HS airy mv 10_Airyscan Processing	1	1
4.92000007629395	Heat shock	GFP-HDEL HS airy mv 10_Airyscan Processing	1	1
4.92000007629395	Heat shock	GFP-HDEL HS airy mv 10_Airyscan Processing	1	1
2.68363642692566	Heat shock	GFP-HDEL HS airy mv 10_Airyscan Processing	1	1
4.92000007629395	Heat shock	GFP-HDEL HS airy mv 10_Airyscan Processing	1	1
4.92000007629395	Heat shock	GFP-HDEL HS airy mv 10_Airyscan Processing	1	1
2.68363642692566	Heat shock	GFP-HDEL HS airy mv 10_Airyscan Processing	1	1
4.0254545211792	Heat shock	GFP-HDEL HS airy mv 10_Airyscan Processing	1	1
4.92000007629395	Heat shock	GFP-HDEL HS airy mv 10_Airyscan Processing	1	1
4.0254545211792	Heat shock	GFP-HDEL HS airy mv 10_Airyscan Processing	1	1
0	Heat shock	GFP-HDEL HS airy mv 10_Airyscan Processing	1	1
0.447272747755051	Heat shock	GFP-HDEL HS airy mv 10_Airyscan Processing	1	1
3.13090896606445	Heat shock	GFP-HDEL HS airy mv 10_Airyscan Processing	1	1
0.447272747755051	Heat shock	GFP-HDEL HS airy mv 10_Airyscan Processing	1	1
0	Heat shock	GFP-HDEL HS airy mv 10_Airyscan Processing	1	1
3.57818198204041	Heat shock	GFP-HDEL HS airy mv 10_Airyscan Processing	1	1
0.894545495510101	Heat shock	GFP-HDEL HS airy mv 10_Airyscan Processing	1	1
0.894545495510101	Heat shock	GFP-HDEL HS airy mv 10_Airyscan Processing	1	1
4.47272729873657	Heat shock	GFP-HDEL HS airy mv 10_Airyscan Processing	1	1
0.447272747755051	Heat shock	GFP-HDEL HS airy mv 10_Airyscan Processing	1	1
1.34181821346283	Heat shock	GFP-HDEL HS airy mv 10_Airyscan Processing	1	1
4.92000007629395	Heat shock	GFP-HDEL HS airy mv 10_Airyscan Processing	1	1
2.68363642692566	Heat shock	GFP-HDEL HS airy mv 10_Airyscan Processing	1	1
2.68363642692566	Heat shock	GFP-HDEL HS airy mv 10_Airyscan Processing	1	1
2.23636364936829	Heat shock	GFP-HDEL HS airy mv 10_Airyscan Processing	1	1
4.47272729873657	Heat shock	GFP-HDEL HS airy mv 10_Airyscan Processing	1	1
0.894545495510101	Heat shock	GFP-HDEL HS airy mv 10_Airyscan Processing	1	1
3.13090896606445	Heat shock	GFP-HDEL HS airy mv 10_Airyscan Processing	1	1
0.894545495510101	Heat shock	GFP-HDEL HS airy mv 10_Airyscan Processing	1	1
4.0254545211792	Heat shock	GFP-HDEL HS airy mv 10_Airyscan Processing	1	1
4.0254545211792	Heat shock	GFP-HDEL HS airy mv 10_Airyscan Processing	1	1
0.447272747755051	Heat shock	GFP-HDEL HS airy mv 10_Airyscan Processing	1	1
1.34181821346283	Heat shock	GFP-HDEL HS airy mv 10_Airyscan Processing	1	1
4.0254545211792	Heat shock	GFP-HDEL HS airy mv 10_Airyscan Processing	1	1
0.894545495510101	Heat shock	GFP-HDEL HS airy mv 10_Airyscan Processing	1	1
3.57818198204041	Heat shock	GFP-HDEL HS airy mv 10_Airyscan Processing	1	1
4.0254545211792	Heat shock	GFP-HDEL HS airy mv 10_Airyscan Processing	1	1
0	Heat shock	GFP-HDEL HS airy mv 10_Airyscan Processing	1	1
4.92000007629395	Heat shock	GFP-HDEL HS airy mv 10_Airyscan Processing	1	1
1.34181821346283	Heat shock	GFP-HDEL HS airy mv 10_Airyscan Processing	1	1
4.92000007629395	Heat shock	GFP-HDEL HS airy mv 10_Airyscan Processing	1	1
3.57818198204041	Heat shock	GFP-HDEL HS airy mv 10_Airyscan Processing	1	1
2.68363642692566	Heat shock	GFP-HDEL HS airy mv 10_Airyscan Processing	1	1
2.68363642692566	Heat shock	GFP-HDEL HS airy mv 10_Airyscan Processing	1	1
4.47272729873657	Heat shock	GFP-HDEL HS airy mv 10_Airyscan Processing	1	1
3.13090896606445	Heat shock	GFP-HDEL HS airy mv 10_Airyscan Processing	1	1
0.894545495510101	Heat shock	GFP-HDEL HS airy mv 10_Airyscan Processing	1	1
0	Heat shock	GFP-HDEL HS airy mv 10_Airyscan Processing	1	1
3.13090896606445	Heat shock	GFP-HDEL HS airy mv 10_Airyscan Processing	1	1
4.0254545211792	Heat shock	GFP-HDEL HS airy mv 10_Airyscan Processing	1	1
1.7890909910202	Heat shock	GFP-HDEL HS airy mv 10_Airyscan Processing	1	1
0	Heat shock	GFP-HDEL HS airy mv 10_Airyscan Processing	1	1
2.23636364936829	Heat shock	GFP-HDEL HS airy mv 10_Airyscan Processing	1	1
0	Heat shock	GFP-HDEL HS airy mv 10_Airyscan Processing	1	1
2.23636364936829	Heat shock	GFP-HDEL HS airy mv 10_Airyscan Processing	1	1
0	Heat shock	GFP-HDEL HS airy mv 10_Airyscan Processing	1	1
1.7890909910202	Heat shock	GFP-HDEL HS airy mv 10_Airyscan Processing	1	1
1.7890909910202	Heat shock	GFP-HDEL HS airy mv 10_Airyscan Processing	1	1
4.0254545211792	Heat shock	GFP-HDEL HS airy mv 10_Airyscan Processing	1	1
1.34181821346283	Heat shock	GFP-HDEL HS airy mv 10_Airyscan Processing	1	1
3.13090896606445	Heat shock	GFP-HDEL HS airy mv 10_Airyscan Processing	1	1
3.13090896606445	Heat shock	GFP-HDEL HS airy mv 10_Airyscan Processing	1	1
0	Heat shock	GFP-HDEL HS airy mv 10_Airyscan Processing	1	1
4.47272729873657	Heat shock	GFP-HDEL HS airy mv 10_Airyscan Processing	1	1
3.13090896606445	Heat shock	GFP-HDEL HS airy mv 10_Airyscan Processing	1	1
0	Heat shock	GFP-HDEL HS airy mv 10_Airyscan Processing	1	1
4.92000007629395	Heat shock	GFP-HDEL HS airy mv 10_Airyscan Processing	1	1
1.7890909910202	Heat shock	GFP-HDEL HS airy mv 10_Airyscan Processing	1	1
1.34181821346283	Heat shock	GFP-HDEL HS airy mv 10_Airyscan Processing	1	1
2.68363642692566	Heat shock	GFP-HDEL HS airy mv 10_Airyscan Processing	1	1
4.92000007629395	Heat shock	GFP-HDEL HS airy mv 10_Airyscan Processing	1	1
2.23636364936829	Heat shock	GFP-HDEL HS airy mv 10_Airyscan Processing	1	1
1.34181821346283	Heat shock	GFP-HDEL HS airy mv 10_Airyscan Processing	1	1
0	Heat shock	GFP-HDEL HS airy mv 10_Airyscan Processing	1	1
2.68363642692566	Heat shock	GFP-HDEL HS airy mv 10_Airyscan Processing	1	1
4.92000007629395	Heat shock	GFP-HDEL HS airy mv 10_Airyscan Processing	1	1
4.92000007629395	Heat shock	GFP-HDEL HS airy mv 10_Airyscan Processing	1	1
2.23636364936829	Heat shock	GFP-HDEL HS airy mv 10_Airyscan Processing	1	1
4.92000007629395	Heat shock	GFP-HDEL HS airy mv 10_Airyscan Processing	1	1
1.34181821346283	Heat shock	GFP-HDEL HS airy mv 10_Airyscan Processing	1	1
0	Heat shock	GFP-HDEL HS airy mv 10_Airyscan Processing	1	1
4.0254545211792	Heat shock	GFP-HDEL HS airy mv 10_Airyscan Processing	1	1
3.57818198204041	Heat shock	GFP-HDEL HS airy mv 10_Airyscan Processing	1	1
2.23636364936829	Heat shock	GFP-HDEL HS airy mv 10_Airyscan Processing	1	1
0	Heat shock	GFP-HDEL HS airy mv 10_Airyscan Processing	1	1
0.894545495510101	Heat shock	GFP-HDEL HS airy mv 10_Airyscan Processing	1	1
2.23636364936829	Heat shock	GFP-HDEL HS airy mv 10_Airyscan Processing	1	1
0.447272747755051	Heat shock	GFP-HDEL HS airy mv 10_Airyscan Processing	1	1
0.447272747755051	Heat shock	GFP-HDEL HS airy mv 10_Airyscan Processing	1	1
4.92000007629395	Heat shock	GFP-HDEL HS airy mv 10_Airyscan Processing	1	1
4.0254545211792	Heat shock	GFP-HDEL HS airy mv 10_Airyscan Processing	1	1
4.47272729873657	Heat shock	GFP-HDEL HS airy mv 10_Airyscan Processing	1	1
2.68363642692566	Heat shock	GFP-HDEL HS airy mv 10_Airyscan Processing	1	1
4.92000007629395	Heat shock	GFP-HDEL HS airy mv 10_Airyscan Processing	1	1
0	Heat shock	GFP-HDEL HS airy mv 10_Airyscan Processing	1	1
1.34181821346283	Heat shock	GFP-HDEL HS airy mv 10_Airyscan Processing	1	1
0.894545495510101	Heat shock	GFP-HDEL HS airy mv 10_Airyscan Processing	1	1
2.68363642692566	Heat shock	GFP-HDEL HS airy mv 10_Airyscan Processing	1	1
3.57818198204041	Heat shock	GFP-HDEL HS airy mv 10_Airyscan Processing	1	1
4.92000007629395	Heat shock	GFP-HDEL HS airy mv 10_Airyscan Processing	1	1
1.34181821346283	Heat shock	GFP-HDEL HS airy mv 10_Airyscan Processing	1	1
4.92000007629395	Heat shock	GFP-HDEL HS airy mv 10_Airyscan Processing	1	1
4.47272729873657	Heat shock	GFP-HDEL HS airy mv 10_Airyscan Processing	1	1
4.92000007629395	Heat shock	GFP-HDEL HS airy mv 10_Airyscan Processing	1	1
4.92000007629395	Heat shock	GFP-HDEL HS airy mv 10_Airyscan Processing	1	1
0	Heat shock	GFP-HDEL HS airy mv 10_Airyscan Processing	1	1
0.894545495510101	Heat shock	GFP-HDEL HS airy mv 10_Airyscan Processing	1	1
0.894545495510101	Heat shock	GFP-HDEL HS airy mv 10_Airyscan Processing	1	1
4.47272729873657	Heat shock	GFP-HDEL HS airy mv 10_Airyscan Processing	1	1
3.13090896606445	Heat shock	GFP-HDEL HS airy mv 10_Airyscan Processing	1	1
2.23636364936829	Heat shock	GFP-HDEL HS airy mv 10_Airyscan Processing	1	1
0	Heat shock	GFP-HDEL HS airy mv 10_Airyscan Processing	1	1
4.92000007629395	Heat shock	GFP-HDEL HS airy mv 10_Airyscan Processing	1	1
0.447272747755051	Heat shock	GFP-HDEL HS airy mv 10_Airyscan Processing	1	1
1.34181821346283	Heat shock	GFP-HDEL HS airy mv 10_Airyscan Processing	1	1
4.0254545211792	Heat shock	GFP-HDEL HS airy mv 10_Airyscan Processing	1	1
4.0254545211792	Heat shock	GFP-HDEL HS airy mv 10_Airyscan Processing	1	1
3.13090896606445	Heat shock	GFP-HDEL HS airy mv 10_Airyscan Processing	1	1
4.92000007629395	Heat shock	GFP-HDEL HS airy mv 10_Airyscan Processing	1	1
2.68363642692566	Heat shock	GFP-HDEL HS airy mv 10_Airyscan Processing	1	1
1.7890909910202	Heat shock	GFP-HDEL HS airy mv 10_Airyscan Processing	1	1
1.7890909910202	Heat shock	GFP-HDEL HS airy mv 10_Airyscan Processing	1	1
1.7890909910202	Heat shock	GFP-HDEL HS airy mv 10_Airyscan Processing	1	1
0.894545495510101	Heat shock	GFP-HDEL HS airy mv 10_Airyscan Processing	1	1
2.23636364936829	Heat shock	GFP-HDEL HS airy mv 10_Airyscan Processing	1	1
1.34181821346283	Heat shock	GFP-HDEL HS airy mv 10_Airyscan Processing	1	1
4.92000007629395	Heat shock	GFP-HDEL HS airy mv 10_Airyscan Processing	1	1
0.447272747755051	Heat shock	GFP-HDEL HS airy mv 10_Airyscan Processing	1	1
4.0254545211792	Heat shock	GFP-HDEL HS airy mv 10_Airyscan Processing	1	1
0.447272747755051	Heat shock	GFP-HDEL HS airy mv 10_Airyscan Processing	1	1
0	Heat shock	GFP-HDEL HS airy mv 10_Airyscan Processing	1	1
2.68363642692566	Heat shock	GFP-HDEL HS airy mv 10_Airyscan Processing	1	1
3.13090896606445	Heat shock	GFP-HDEL HS airy mv 10_Airyscan Processing	1	1
2.23636364936829	Heat shock	GFP-HDEL HS airy mv 10_Airyscan Processing	1	1
4.92000007629395	Heat shock	GFP-HDEL HS airy mv 10_Airyscan Processing	1	1
0.894545495510101	Heat shock	GFP-HDEL HS airy mv 10_Airyscan Processing	1	1
0	Heat shock	GFP-HDEL HS airy mv 10_Airyscan Processing	1	1
3.13090896606445	Heat shock	GFP-HDEL HS airy mv 10_Airyscan Processing	1	1
0.447272747755051	Heat shock	GFP-HDEL HS airy mv 10_Airyscan Processing	1	1
2.68363642692566	Heat shock	GFP-HDEL HS airy mv 10_Airyscan Processing	1	1
0.894545495510101	Heat shock	GFP-HDEL HS airy mv 10_Airyscan Processing	1	1
3.57818198204041	Heat shock	GFP-HDEL HS airy mv 10_Airyscan Processing	1	1
1.34181821346283	Heat shock	GFP-HDEL HS airy mv 10_Airyscan Processing	1	1
0	Heat shock	GFP-HDEL HS airy mv 10_Airyscan Processing	1	1
0.447272747755051	Heat shock	GFP-HDEL HS airy mv 10_Airyscan Processing	1	1
1.34181821346283	Heat shock	GFP-HDEL HS airy mv 10_Airyscan Processing	1	1
0.894545495510101	Heat shock	GFP-HDEL HS airy mv 10_Airyscan Processing	1	1
4.47272729873657	Heat shock	GFP-HDEL HS airy mv 10_Airyscan Processing	1	1
1.7890909910202	Heat shock	GFP-HDEL HS airy mv 10_Airyscan Processing	1	1
0	Heat shock	GFP-HDEL HS airy mv 10_Airyscan Processing	1	1
0.447272747755051	Heat shock	GFP-HDEL HS airy mv 10_Airyscan Processing	1	1
1.7890909910202	Heat shock	GFP-HDEL HS airy mv 10_Airyscan Processing	1	1
0.894545495510101	Heat shock	GFP-HDEL HS airy mv 10_Airyscan Processing	1	1
0.447272747755051	Heat shock	GFP-HDEL HS airy mv 10_Airyscan Processing	1	1
0.894545495510101	Heat shock	GFP-HDEL HS airy mv 10_Airyscan Processing	1	1
1.7890909910202	Heat shock	GFP-HDEL HS airy mv 10_Airyscan Processing	1	1
0.447272747755051	Heat shock	GFP-HDEL HS airy mv 10_Airyscan Processing	1	1
0.894545495510101	Heat shock	GFP-HDEL HS airy mv 10_Airyscan Processing	1	1
2.23636364936829	Heat shock	GFP-HDEL HS airy mv 10_Airyscan Processing	1	1
3.57818198204041	Heat shock	GFP-HDEL HS airy mv 10_Airyscan Processing	1	1
0.894545495510101	Heat shock	GFP-HDEL HS airy mv 10_Airyscan Processing	1	1
2.68363642692566	Heat shock	GFP-HDEL HS airy mv 10_Airyscan Processing	1	1
1.34181821346283	Heat shock	GFP-HDEL HS airy mv 10_Airyscan Processing	1	1
0.447272747755051	Heat shock	GFP-HDEL HS airy mv 10_Airyscan Processing	1	1
0	Heat shock	GFP-HDEL HS airy mv 10_Airyscan Processing	1	1
2.68363642692566	Heat shock	GFP-HDEL HS airy mv 10_Airyscan Processing	1	1
0	Heat shock	GFP-HDEL HS airy mv 10_Airyscan Processing	1	1
0	Heat shock	GFP-HDEL HS airy mv 10_Airyscan Processing	1	1
2.68363642692566	Heat shock	GFP-HDEL HS airy mv 10_Airyscan Processing	1	1
0.894545495510101	Heat shock	GFP-HDEL HS airy mv 10_Airyscan Processing	1	1
0	Heat shock	GFP-HDEL HS airy mv 10_Airyscan Processing	1	1
0	Heat shock	GFP-HDEL HS airy mv 10_Airyscan Processing	1	1
4.92000007629395	Heat shock	GFP-HDEL HS airy mv 10_Airyscan Processing	1	1
1.34181821346283	Heat shock	GFP-HDEL HS airy mv 10_Airyscan Processing	1	1
[truncated: 597,459 more rows]
