# Supplementary material for: Quantitative analysis of plant ER architecture and dynamics
Source: Nat Commun. 2019 Feb 28;10:984. doi: 10.1038/s41467-019-08893-9 (PMC6395764; doi:10.1038/s41467-019-08893-9)
Supplement: Supplementary file 6 — Source Data [file 41467_2019_8893_MOESM6_ESM.zip › Fig 5 - Speed and persistency source data/node_Speed.csv]

node_Speed	group	name	file	rep
0	Heat shock	GFP-HDEL HS airy mv 10_Airyscan Processing	1	1
0.246452361345291	Heat shock	GFP-HDEL HS airy mv 10_Airyscan Processing	1	1
0.0526868365705013	Heat shock	GFP-HDEL HS airy mv 10_Airyscan Processing	1	1
0.461811453104019	Heat shock	GFP-HDEL HS airy mv 10_Airyscan Processing	1	1
0.452512830495834	Heat shock	GFP-HDEL HS airy mv 10_Airyscan Processing	1	1
0.156574532389641	Heat shock	GFP-HDEL HS airy mv 10_Airyscan Processing	1	1
0.265985518693924	Heat shock	GFP-HDEL HS airy mv 10_Airyscan Processing	1	1
0.154382079839706	Heat shock	GFP-HDEL HS airy mv 10_Airyscan Processing	1	1
0.111969143152237	Heat shock	GFP-HDEL HS airy mv 10_Airyscan Processing	1	1
0.0735965296626091	Heat shock	GFP-HDEL HS airy mv 10_Airyscan Processing	1	1
0.0513458363711834	Heat shock	GFP-HDEL HS airy mv 10_Airyscan Processing	1	1
0.0866933465003967	Heat shock	GFP-HDEL HS airy mv 10_Airyscan Processing	1	1
0.0830170214176178	Heat shock	GFP-HDEL HS airy mv 10_Airyscan Processing	1	1
0.141067087650299	Heat shock	GFP-HDEL HS airy mv 10_Airyscan Processing	1	1
0.128677636384964	Heat shock	GFP-HDEL HS airy mv 10_Airyscan Processing	1	1
0.296639651060104	Heat shock	GFP-HDEL HS airy mv 10_Airyscan Processing	1	1
0.343264758586884	Heat shock	GFP-HDEL HS airy mv 10_Airyscan Processing	1	1
0.171957567334175	Heat shock	GFP-HDEL HS airy mv 10_Airyscan Processing	1	1
0.224893003702164	Heat shock	GFP-HDEL HS airy mv 10_Airyscan Processing	1	1
0.350943326950073	Heat shock	GFP-HDEL HS airy mv 10_Airyscan Processing	1	1
0.0495395697653294	Heat shock	GFP-HDEL HS airy mv 10_Airyscan Processing	1	1
0.264365166425705	Heat shock	GFP-HDEL HS airy mv 10_Airyscan Processing	1	1
0.0606658384203911	Heat shock	GFP-HDEL HS airy mv 10_Airyscan Processing	1	1
0.174848183989525	Heat shock	GFP-HDEL HS airy mv 10_Airyscan Processing	1	1
0.0919744148850441	Heat shock	GFP-HDEL HS airy mv 10_Airyscan Processing	1	1
0.0687676519155502	Heat shock	GFP-HDEL HS airy mv 10_Airyscan Processing	1	1
0	Heat shock	GFP-HDEL HS airy mv 10_Airyscan Processing	1	1
0	Heat shock	GFP-HDEL HS airy mv 10_Airyscan Processing	1	1
0.511764228343964	Heat shock	GFP-HDEL HS airy mv 10_Airyscan Processing	1	1
0	Heat shock	GFP-HDEL HS airy mv 10_Airyscan Processing	1	1
0.174800604581833	Heat shock	GFP-HDEL HS airy mv 10_Airyscan Processing	1	1
0.455461591482162	Heat shock	GFP-HDEL HS airy mv 10_Airyscan Processing	1	1
0.341641336679459	Heat shock	GFP-HDEL HS airy mv 10_Airyscan Processing	1	1
0.108588457107544	Heat shock	GFP-HDEL HS airy mv 10_Airyscan Processing	1	1
0.305848628282547	Heat shock	GFP-HDEL HS airy mv 10_Airyscan Processing	1	1
0.127662375569344	Heat shock	GFP-HDEL HS airy mv 10_Airyscan Processing	1	1
0.439787715673447	Heat shock	GFP-HDEL HS airy mv 10_Airyscan Processing	1	1
0.154690369963646	Heat shock	GFP-HDEL HS airy mv 10_Airyscan Processing	1	1
0.0956706181168556	Heat shock	GFP-HDEL HS airy mv 10_Airyscan Processing	1	1
0.485881984233856	Heat shock	GFP-HDEL HS airy mv 10_Airyscan Processing	1	1
0.123927637934685	Heat shock	GFP-HDEL HS airy mv 10_Airyscan Processing	1	1
0.0320707373321056	Heat shock	GFP-HDEL HS airy mv 10_Airyscan Processing	1	1
0.110494084656239	Heat shock	GFP-HDEL HS airy mv 10_Airyscan Processing	1	1
0.101049371063709	Heat shock	GFP-HDEL HS airy mv 10_Airyscan Processing	1	1
0.120446570217609	Heat shock	GFP-HDEL HS airy mv 10_Airyscan Processing	1	1
0.790814340114594	Heat shock	GFP-HDEL HS airy mv 10_Airyscan Processing	1	1
0.146647736430168	Heat shock	GFP-HDEL HS airy mv 10_Airyscan Processing	1	1
0.211398780345917	Heat shock	GFP-HDEL HS airy mv 10_Airyscan Processing	1	1
0.072422131896019	Heat shock	GFP-HDEL HS airy mv 10_Airyscan Processing	1	1
0.199572890996933	Heat shock	GFP-HDEL HS airy mv 10_Airyscan Processing	1	1
0.463492512702942	Heat shock	GFP-HDEL HS airy mv 10_Airyscan Processing	1	1
0.0797331556677818	Heat shock	GFP-HDEL HS airy mv 10_Airyscan Processing	1	1
0.236504942178726	Heat shock	GFP-HDEL HS airy mv 10_Airyscan Processing	1	1
0.310674279928207	Heat shock	GFP-HDEL HS airy mv 10_Airyscan Processing	1	1
0.172513127326965	Heat shock	GFP-HDEL HS airy mv 10_Airyscan Processing	1	1
0.0237955525517464	Heat shock	GFP-HDEL HS airy mv 10_Airyscan Processing	1	1
0.0131467813625932	Heat shock	GFP-HDEL HS airy mv 10_Airyscan Processing	1	1
0.124116703867912	Heat shock	GFP-HDEL HS airy mv 10_Airyscan Processing	1	1
0.0177326202392578	Heat shock	GFP-HDEL HS airy mv 10_Airyscan Processing	1	1
0.124386385083199	Heat shock	GFP-HDEL HS airy mv 10_Airyscan Processing	1	1
0.200193300843239	Heat shock	GFP-HDEL HS airy mv 10_Airyscan Processing	1	1
0.119946680963039	Heat shock	GFP-HDEL HS airy mv 10_Airyscan Processing	1	1
0.170298963785172	Heat shock	GFP-HDEL HS airy mv 10_Airyscan Processing	1	1
0.167196601629257	Heat shock	GFP-HDEL HS airy mv 10_Airyscan Processing	1	1
0.0863714814186096	Heat shock	GFP-HDEL HS airy mv 10_Airyscan Processing	1	1
0	Heat shock	GFP-HDEL HS airy mv 10_Airyscan Processing	1	1
0.0414929576218128	Heat shock	GFP-HDEL HS airy mv 10_Airyscan Processing	1	1
0.0861442610621452	Heat shock	GFP-HDEL HS airy mv 10_Airyscan Processing	1	1
0.0840797945857048	Heat shock	GFP-HDEL HS airy mv 10_Airyscan Processing	1	1
0.0668632760643959	Heat shock	GFP-HDEL HS airy mv 10_Airyscan Processing	1	1
0.189360126852989	Heat shock	GFP-HDEL HS airy mv 10_Airyscan Processing	1	1
0.060511376708746	Heat shock	GFP-HDEL HS airy mv 10_Airyscan Processing	1	1
0	Heat shock	GFP-HDEL HS airy mv 10_Airyscan Processing	1	1
0.268259674310684	Heat shock	GFP-HDEL HS airy mv 10_Airyscan Processing	1	1
0.0393738187849522	Heat shock	GFP-HDEL HS airy mv 10_Airyscan Processing	1	1
0.563073337078094	Heat shock	GFP-HDEL HS airy mv 10_Airyscan Processing	1	1
0.18716524541378	Heat shock	GFP-HDEL HS airy mv 10_Airyscan Processing	1	1
0.580154180526733	Heat shock	GFP-HDEL HS airy mv 10_Airyscan Processing	1	1
0.068525604903698	Heat shock	GFP-HDEL HS airy mv 10_Airyscan Processing	1	1
0.19172215461731	Heat shock	GFP-HDEL HS airy mv 10_Airyscan Processing	1	1
0.203541070222855	Heat shock	GFP-HDEL HS airy mv 10_Airyscan Processing	1	1
0.137591660022736	Heat shock	GFP-HDEL HS airy mv 10_Airyscan Processing	1	1
0.223154008388519	Heat shock	GFP-HDEL HS airy mv 10_Airyscan Processing	1	1
0.220296517014503	Heat shock	GFP-HDEL HS airy mv 10_Airyscan Processing	1	1
0.118574433028698	Heat shock	GFP-HDEL HS airy mv 10_Airyscan Processing	1	1
0.294063359498978	Heat shock	GFP-HDEL HS airy mv 10_Airyscan Processing	1	1
0.162875279784203	Heat shock	GFP-HDEL HS airy mv 10_Airyscan Processing	1	1
0.424670219421387	Heat shock	GFP-HDEL HS airy mv 10_Airyscan Processing	1	1
0	Heat shock	GFP-HDEL HS airy mv 10_Airyscan Processing	1	1
0.365087479352951	Heat shock	GFP-HDEL HS airy mv 10_Airyscan Processing	1	1
0.144927114248276	Heat shock	GFP-HDEL HS airy mv 10_Airyscan Processing	1	1
0.211820855736732	Heat shock	GFP-HDEL HS airy mv 10_Airyscan Processing	1	1
0.225241497159004	Heat shock	GFP-HDEL HS airy mv 10_Airyscan Processing	1	1
0.220198169350624	Heat shock	GFP-HDEL HS airy mv 10_Airyscan Processing	1	1
0.344078451395035	Heat shock	GFP-HDEL HS airy mv 10_Airyscan Processing	1	1
0.37008860707283	Heat shock	GFP-HDEL HS airy mv 10_Airyscan Processing	1	1
0.1485595703125	Heat shock	GFP-HDEL HS airy mv 10_Airyscan Processing	1	1
0.169342994689941	Heat shock	GFP-HDEL HS airy mv 10_Airyscan Processing	1	1
0.102528251707554	Heat shock	GFP-HDEL HS airy mv 10_Airyscan Processing	1	1
0.532574713230133	Heat shock	GFP-HDEL HS airy mv 10_Airyscan Processing	1	1
0.22517628967762	Heat shock	GFP-HDEL HS airy mv 10_Airyscan Processing	1	1
0.26444935798645	Heat shock	GFP-HDEL HS airy mv 10_Airyscan Processing	1	1
0.271546632051468	Heat shock	GFP-HDEL HS airy mv 10_Airyscan Processing	1	1
0.226774990558624	Heat shock	GFP-HDEL HS airy mv 10_Airyscan Processing	1	1
0.136219084262848	Heat shock	GFP-HDEL HS airy mv 10_Airyscan Processing	1	1
0.673656046390533	Heat shock	GFP-HDEL HS airy mv 10_Airyscan Processing	1	1
0.160485208034515	Heat shock	GFP-HDEL HS airy mv 10_Airyscan Processing	1	1
0.233421266078949	Heat shock	GFP-HDEL HS airy mv 10_Airyscan Processing	1	1
0.657019138336182	Heat shock	GFP-HDEL HS airy mv 10_Airyscan Processing	1	1
0.0180941000580788	Heat shock	GFP-HDEL HS airy mv 10_Airyscan Processing	1	1
0.252124667167664	Heat shock	GFP-HDEL HS airy mv 10_Airyscan Processing	1	1
0.598159193992615	Heat shock	GFP-HDEL HS airy mv 10_Airyscan Processing	1	1
0.24409881234169	Heat shock	GFP-HDEL HS airy mv 10_Airyscan Processing	1	1
0.281832545995712	Heat shock	GFP-HDEL HS airy mv 10_Airyscan Processing	1	1
0.590605854988098	Heat shock	GFP-HDEL HS airy mv 10_Airyscan Processing	1	1
0.0446039140224457	Heat shock	GFP-HDEL HS airy mv 10_Airyscan Processing	1	1
0.0518963932991028	Heat shock	GFP-HDEL HS airy mv 10_Airyscan Processing	1	1
0.0221478920429945	Heat shock	GFP-HDEL HS airy mv 10_Airyscan Processing	1	1
0.431945979595184	Heat shock	GFP-HDEL HS airy mv 10_Airyscan Processing	1	1
0.508583128452301	Heat shock	GFP-HDEL HS airy mv 10_Airyscan Processing	1	1
0.0885451510548592	Heat shock	GFP-HDEL HS airy mv 10_Airyscan Processing	1	1
0.253409385681152	Heat shock	GFP-HDEL HS airy mv 10_Airyscan Processing	1	1
0.409539967775345	Heat shock	GFP-HDEL HS airy mv 10_Airyscan Processing	1	1
0.149843946099281	Heat shock	GFP-HDEL HS airy mv 10_Airyscan Processing	1	1
0.12761290371418	Heat shock	GFP-HDEL HS airy mv 10_Airyscan Processing	1	1
0.0600835159420967	Heat shock	GFP-HDEL HS airy mv 10_Airyscan Processing	1	1
0.0531728528439999	Heat shock	GFP-HDEL HS airy mv 10_Airyscan Processing	1	1
0.24558912217617	Heat shock	GFP-HDEL HS airy mv 10_Airyscan Processing	1	1
0.182492196559906	Heat shock	GFP-HDEL HS airy mv 10_Airyscan Processing	1	1
0.14605550467968	Heat shock	GFP-HDEL HS airy mv 10_Airyscan Processing	1	1
0.158357352018356	Heat shock	GFP-HDEL HS airy mv 10_Airyscan Processing	1	1
0.225504159927368	Heat shock	GFP-HDEL HS airy mv 10_Airyscan Processing	1	1
0.319571226835251	Heat shock	GFP-HDEL HS airy mv 10_Airyscan Processing	1	1
0.165376052260399	Heat shock	GFP-HDEL HS airy mv 10_Airyscan Processing	1	1
0.320558249950409	Heat shock	GFP-HDEL HS airy mv 10_Airyscan Processing	1	1
0	Heat shock	GFP-HDEL HS airy mv 10_Airyscan Processing	1	1
0	Heat shock	GFP-HDEL HS airy mv 10_Airyscan Processing	1	1
0.309904277324677	Heat shock	GFP-HDEL HS airy mv 10_Airyscan Processing	1	1
0.216456219553947	Heat shock	GFP-HDEL HS airy mv 10_Airyscan Processing	1	1
0.132780864834785	Heat shock	GFP-HDEL HS airy mv 10_Airyscan Processing	1	1
0.388568222522736	Heat shock	GFP-HDEL HS airy mv 10_Airyscan Processing	1	1
0.239009454846382	Heat shock	GFP-HDEL HS airy mv 10_Airyscan Processing	1	1
0.609872996807098	Heat shock	GFP-HDEL HS airy mv 10_Airyscan Processing	1	1
0.290325254201889	Heat shock	GFP-HDEL HS airy mv 10_Airyscan Processing	1	1
0.626131534576416	Heat shock	GFP-HDEL HS airy mv 10_Airyscan Processing	1	1
0.105472929775715	Heat shock	GFP-HDEL HS airy mv 10_Airyscan Processing	1	1
0.383098870515823	Heat shock	GFP-HDEL HS airy mv 10_Airyscan Processing	1	1
0.245910838246346	Heat shock	GFP-HDEL HS airy mv 10_Airyscan Processing	1	1
0.204894676804543	Heat shock	GFP-HDEL HS airy mv 10_Airyscan Processing	1	1
0.360619097948074	Heat shock	GFP-HDEL HS airy mv 10_Airyscan Processing	1	1
0.454391300678253	Heat shock	GFP-HDEL HS airy mv 10_Airyscan Processing	1	1
0.332531005144119	Heat shock	GFP-HDEL HS airy mv 10_Airyscan Processing	1	1
0.135964870452881	Heat shock	GFP-HDEL HS airy mv 10_Airyscan Processing	1	1
0.521193981170654	Heat shock	GFP-HDEL HS airy mv 10_Airyscan Processing	1	1
0.494846612215042	Heat shock	GFP-HDEL HS airy mv 10_Airyscan Processing	1	1
0.275419503450394	Heat shock	GFP-HDEL HS airy mv 10_Airyscan Processing	1	1
0.149442955851555	Heat shock	GFP-HDEL HS airy mv 10_Airyscan Processing	1	1
0.212019339203835	Heat shock	GFP-HDEL HS airy mv 10_Airyscan Processing	1	1
0.23371410369873	Heat shock	GFP-HDEL HS airy mv 10_Airyscan Processing	1	1
0.371439129114151	Heat shock	GFP-HDEL HS airy mv 10_Airyscan Processing	1	1
0.412530213594437	Heat shock	GFP-HDEL HS airy mv 10_Airyscan Processing	1	1
0.199358999729156	Heat shock	GFP-HDEL HS airy mv 10_Airyscan Processing	1	1
0.176466077566147	Heat shock	GFP-HDEL HS airy mv 10_Airyscan Processing	1	1
0.42305001616478	Heat shock	GFP-HDEL HS airy mv 10_Airyscan Processing	1	1
0.0867490097880363	Heat shock	GFP-HDEL HS airy mv 10_Airyscan Processing	1	1
0.356830179691315	Heat shock	GFP-HDEL HS airy mv 10_Airyscan Processing	1	1
0.191733926534653	Heat shock	GFP-HDEL HS airy mv 10_Airyscan Processing	1	1
0.405959248542786	Heat shock	GFP-HDEL HS airy mv 10_Airyscan Processing	1	1
1.41782927513123	Heat shock	GFP-HDEL HS airy mv 10_Airyscan Processing	1	1
0.111469201743603	Heat shock	GFP-HDEL HS airy mv 10_Airyscan Processing	1	1
0.120437689125538	Heat shock	GFP-HDEL HS airy mv 10_Airyscan Processing	1	1
0.0578509792685509	Heat shock	GFP-HDEL HS airy mv 10_Airyscan Processing	1	1
0.210581943392754	Heat shock	GFP-HDEL HS airy mv 10_Airyscan Processing	1	1
0.162501633167267	Heat shock	GFP-HDEL HS airy mv 10_Airyscan Processing	1	1
0.0891886502504349	Heat shock	GFP-HDEL HS airy mv 10_Airyscan Processing	1	1
0.455094814300537	Heat shock	GFP-HDEL HS airy mv 10_Airyscan Processing	1	1
0.155125752091408	Heat shock	GFP-HDEL HS airy mv 10_Airyscan Processing	1	1
0.0635297149419785	Heat shock	GFP-HDEL HS airy mv 10_Airyscan Processing	1	1
0.568989634513855	Heat shock	GFP-HDEL HS airy mv 10_Airyscan Processing	1	1
0.037150289863348	Heat shock	GFP-HDEL HS airy mv 10_Airyscan Processing	1	1
0.161509230732918	Heat shock	GFP-HDEL HS airy mv 10_Airyscan Processing	1	1
0.148271709680557	Heat shock	GFP-HDEL HS airy mv 10_Airyscan Processing	1	1
0.353294193744659	Heat shock	GFP-HDEL HS airy mv 10_Airyscan Processing	1	1
0.191503494977951	Heat shock	GFP-HDEL HS airy mv 10_Airyscan Processing	1	1
0.121649146080017	Heat shock	GFP-HDEL HS airy mv 10_Airyscan Processing	1	1
0.13740374147892	Heat shock	GFP-HDEL HS airy mv 10_Airyscan Processing	1	1
0.391114264726639	Heat shock	GFP-HDEL HS airy mv 10_Airyscan Processing	1	1
0.356277078390121	Heat shock	GFP-HDEL HS airy mv 10_Airyscan Processing	1	1
0.238712385296822	Heat shock	GFP-HDEL HS airy mv 10_Airyscan Processing	1	1
0.137372091412544	Heat shock	GFP-HDEL HS airy mv 10_Airyscan Processing	1	1
0.051046971231699	Heat shock	GFP-HDEL HS airy mv 10_Airyscan Processing	1	1
0.494576245546341	Heat shock	GFP-HDEL HS airy mv 10_Airyscan Processing	1	1
0.244177341461182	Heat shock	GFP-HDEL HS airy mv 10_Airyscan Processing	1	1
0.110916495323181	Heat shock	GFP-HDEL HS airy mv 10_Airyscan Processing	1	1
0.132641702890396	Heat shock	GFP-HDEL HS airy mv 10_Airyscan Processing	1	1
0.163772687315941	Heat shock	GFP-HDEL HS airy mv 10_Airyscan Processing	1	1
0.502207338809967	Heat shock	GFP-HDEL HS airy mv 10_Airyscan Processing	1	1
0.710037589073181	Heat shock	GFP-HDEL HS airy mv 10_Airyscan Processing	1	1
0.178991913795471	Heat shock	GFP-HDEL HS airy mv 10_Airyscan Processing	1	1
0.845274031162262	Heat shock	GFP-HDEL HS airy mv 10_Airyscan Processing	1	1
0.0464195869863033	Heat shock	GFP-HDEL HS airy mv 10_Airyscan Processing	1	1
0.578615367412567	Heat shock	GFP-HDEL HS airy mv 10_Airyscan Processing	1	1
0.888244032859802	Heat shock	GFP-HDEL HS airy mv 10_Airyscan Processing	1	1
0.0132899740710855	Heat shock	GFP-HDEL HS airy mv 10_Airyscan Processing	1	1
0.233690813183784	Heat shock	GFP-HDEL HS airy mv 10_Airyscan Processing	1	1
0.425062119960785	Heat shock	GFP-HDEL HS airy mv 10_Airyscan Processing	1	1
0.288829267024994	Heat shock	GFP-HDEL HS airy mv 10_Airyscan Processing	1	1
0.196355357766151	Heat shock	GFP-HDEL HS airy mv 10_Airyscan Processing	1	1
0.0758081525564194	Heat shock	GFP-HDEL HS airy mv 10_Airyscan Processing	1	1
0.507807552814484	Heat shock	GFP-HDEL HS airy mv 10_Airyscan Processing	1	1
0.239786386489868	Heat shock	GFP-HDEL HS airy mv 10_Airyscan Processing	1	1
0.0355620197951794	Heat shock	GFP-HDEL HS airy mv 10_Airyscan Processing	1	1
0.0733600333333015	Heat shock	GFP-HDEL HS airy mv 10_Airyscan Processing	1	1
0.10350988060236	Heat shock	GFP-HDEL HS airy mv 10_Airyscan Processing	1	1
0.493553131818771	Heat shock	GFP-HDEL HS airy mv 10_Airyscan Processing	1	1
0.204206168651581	Heat shock	GFP-HDEL HS airy mv 10_Airyscan Processing	1	1
0.219938054680824	Heat shock	GFP-HDEL HS airy mv 10_Airyscan Processing	1	1
0.752340376377106	Heat shock	GFP-HDEL HS airy mv 10_Airyscan Processing	1	1
0.273148685693741	Heat shock	GFP-HDEL HS airy mv 10_Airyscan Processing	1	1
0.278650432825089	Heat shock	GFP-HDEL HS airy mv 10_Airyscan Processing	1	1
0.138543382287025	Heat shock	GFP-HDEL HS airy mv 10_Airyscan Processing	1	1
0.230564072728157	Heat shock	GFP-HDEL HS airy mv 10_Airyscan Processing	1	1
0.706089735031128	Heat shock	GFP-HDEL HS airy mv 10_Airyscan Processing	1	1
0.281706601381302	Heat shock	GFP-HDEL HS airy mv 10_Airyscan Processing	1	1
0.0485878884792328	Heat shock	GFP-HDEL HS airy mv 10_Airyscan Processing	1	1
0.0741361305117607	Heat shock	GFP-HDEL HS airy mv 10_Airyscan Processing	1	1
0.0815565213561058	Heat shock	GFP-HDEL HS airy mv 10_Airyscan Processing	1	1
0.155836910009384	Heat shock	GFP-HDEL HS airy mv 10_Airyscan Processing	1	1
0.274601548910141	Heat shock	GFP-HDEL HS airy mv 10_Airyscan Processing	1	1
0.15903839468956	Heat shock	GFP-HDEL HS airy mv 10_Airyscan Processing	1	1
0.0647923052310944	Heat shock	GFP-HDEL HS airy mv 10_Airyscan Processing	1	1
0.240813165903091	Heat shock	GFP-HDEL HS airy mv 10_Airyscan Processing	1	1
0.0515836402773857	Heat shock	GFP-HDEL HS airy mv 10_Airyscan Processing	1	1
0.327636629343033	Heat shock	GFP-HDEL HS airy mv 10_Airyscan Processing	1	1
0.0861059576272964	Heat shock	GFP-HDEL HS airy mv 10_Airyscan Processing	1	1
0.388721227645874	Heat shock	GFP-HDEL HS airy mv 10_Airyscan Processing	1	1
0.157307341694832	Heat shock	GFP-HDEL HS airy mv 10_Airyscan Processing	1	1
0.0445362664759159	Heat shock	GFP-HDEL HS airy mv 10_Airyscan Processing	1	1
0.384137094020844	Heat shock	GFP-HDEL HS airy mv 10_Airyscan Processing	1	1
0	Heat shock	GFP-HDEL HS airy mv 10_Airyscan Processing	1	1
0.213016673922539	Heat shock	GFP-HDEL HS airy mv 10_Airyscan Processing	1	1
0.13533017039299	Heat shock	GFP-HDEL HS airy mv 10_Airyscan Processing	1	1
0.120608285069466	Heat shock	GFP-HDEL HS airy mv 10_Airyscan Processing	1	1
0.0403412170708179	Heat shock	GFP-HDEL HS airy mv 10_Airyscan Processing	1	1
0.216293260455132	Heat shock	GFP-HDEL HS airy mv 10_Airyscan Processing	1	1
0.0793843641877174	Heat shock	GFP-HDEL HS airy mv 10_Airyscan Processing	1	1
0.264165163040161	Heat shock	GFP-HDEL HS airy mv 10_Airyscan Processing	1	1
0.357615679502487	Heat shock	GFP-HDEL HS airy mv 10_Airyscan Processing	1	1
0.0833055749535561	Heat shock	GFP-HDEL HS airy mv 10_Airyscan Processing	1	1
0.245824664831161	Heat shock	GFP-HDEL HS airy mv 10_Airyscan Processing	1	1
0.211738765239716	Heat shock	GFP-HDEL HS airy mv 10_Airyscan Processing	1	1
0.489508301019669	Heat shock	GFP-HDEL HS airy mv 10_Airyscan Processing	1	1
0.202447086572647	Heat shock	GFP-HDEL HS airy mv 10_Airyscan Processing	1	1
0.196506932377815	Heat shock	GFP-HDEL HS airy mv 10_Airyscan Processing	1	1
0.0672061145305634	Heat shock	GFP-HDEL HS airy mv 10_Airyscan Processing	1	1
0.694455862045288	Heat shock	GFP-HDEL HS airy mv 10_Airyscan Processing	1	1
0.340650171041489	Heat shock	GFP-HDEL HS airy mv 10_Airyscan Processing	1	1
0.0347838439047337	Heat shock	GFP-HDEL HS airy mv 10_Airyscan Processing	1	1
0.793897926807404	Heat shock	GFP-HDEL HS airy mv 10_Airyscan Processing	1	1
0.0617362968623638	Heat shock	GFP-HDEL HS airy mv 10_Airyscan Processing	1	1
0.147577181458473	Heat shock	GFP-HDEL HS airy mv 10_Airyscan Processing	1	1
0.111622117459774	Heat shock	GFP-HDEL HS airy mv 10_Airyscan Processing	1	1
0.0976715087890625	Heat shock	GFP-HDEL HS airy mv 10_Airyscan Processing	1	1
0.1215555742383	Heat shock	GFP-HDEL HS airy mv 10_Airyscan Processing	1	1
0.0438676401972771	Heat shock	GFP-HDEL HS airy mv 10_Airyscan Processing	1	1
0.304480135440826	Heat shock	GFP-HDEL HS airy mv 10_Airyscan Processing	1	1
0.143930599093437	Heat shock	GFP-HDEL HS airy mv 10_Airyscan Processing	1	1
0.14351361989975	Heat shock	GFP-HDEL HS airy mv 10_Airyscan Processing	1	1
0.0714607164263725	Heat shock	GFP-HDEL HS airy mv 10_Airyscan Processing	1	1
0.0355783775448799	Heat shock	GFP-HDEL HS airy mv 10_Airyscan Processing	1	1
0.0828935503959656	Heat shock	GFP-HDEL HS airy mv 10_Airyscan Processing	1	1
0.125666543841362	Heat shock	GFP-HDEL HS airy mv 10_Airyscan Processing	1	1
0.278389483690262	Heat shock	GFP-HDEL HS airy mv 10_Airyscan Processing	1	1
0.0241394452750683	Heat shock	GFP-HDEL HS airy mv 10_Airyscan Processing	1	1
0.270370811223984	Heat shock	GFP-HDEL HS airy mv 10_Airyscan Processing	1	1
0.371156394481659	Heat shock	GFP-HDEL HS airy mv 10_Airyscan Processing	1	1
0.0523760356009007	Heat shock	GFP-HDEL HS airy mv 10_Airyscan Processing	1	1
0.45976921916008	Heat shock	GFP-HDEL HS airy mv 10_Airyscan Processing	1	1
0.103989377617836	Heat shock	GFP-HDEL HS airy mv 10_Airyscan Processing	1	1
0.651318371295929	Heat shock	GFP-HDEL HS airy mv 10_Airyscan Processing	1	1
0.403392821550369	Heat shock	GFP-HDEL HS airy mv 10_Airyscan Processing	1	1
0.602143228054047	Heat shock	GFP-HDEL HS airy mv 10_Airyscan Processing	1	1
0.0620780177414417	Heat shock	GFP-HDEL HS airy mv 10_Airyscan Processing	1	1
0.474309176206589	Heat shock	GFP-HDEL HS airy mv 10_Airyscan Processing	1	1
0.343462377786636	Heat shock	GFP-HDEL HS airy mv 10_Airyscan Processing	1	1
0.490956574678421	Heat shock	GFP-HDEL HS airy mv 10_Airyscan Processing	1	1
0.135480523109436	Heat shock	GFP-HDEL HS airy mv 10_Airyscan Processing	1	1
0.0997301638126373	Heat shock	GFP-HDEL HS airy mv 10_Airyscan Processing	1	1
0.197201684117317	Heat shock	GFP-HDEL HS airy mv 10_Airyscan Processing	1	1
0.0223028194159269	Heat shock	GFP-HDEL HS airy mv 10_Airyscan Processing	1	1
0.228234797716141	Heat shock	GFP-HDEL HS airy mv 10_Airyscan Processing	1	1
0.399707317352295	Heat shock	GFP-HDEL HS airy mv 10_Airyscan Processing	1	1
0.155082672834396	Heat shock	GFP-HDEL HS airy mv 10_Airyscan Processing	1	1
0.1292405128479	Heat shock	GFP-HDEL HS airy mv 10_Airyscan Processing	1	1
0.111734800040722	Heat shock	GFP-HDEL HS airy mv 10_Airyscan Processing	1	1
0.0659486576914787	Heat shock	GFP-HDEL HS airy mv 10_Airyscan Processing	1	1
0.137740716338158	Heat shock	GFP-HDEL HS airy mv 10_Airyscan Processing	1	1
0.732455670833588	Heat shock	GFP-HDEL HS airy mv 10_Airyscan Processing	1	1
0.215791136026382	Heat shock	GFP-HDEL HS airy mv 10_Airyscan Processing	1	1
0.113416537642479	Heat shock	GFP-HDEL HS airy mv 10_Airyscan Processing	1	1
0.176341488957405	Heat shock	GFP-HDEL HS airy mv 10_Airyscan Processing	1	1
0.546213209629059	Heat shock	GFP-HDEL HS airy mv 10_Airyscan Processing	1	1
0.128492429852486	Heat shock	GFP-HDEL HS airy mv 10_Airyscan Processing	1	1
0.134856060147285	Heat shock	GFP-HDEL HS airy mv 10_Airyscan Processing	1	1
0.109381459653378	Heat shock	GFP-HDEL HS airy mv 10_Airyscan Processing	1	1
0.211324587464333	Heat shock	GFP-HDEL HS airy mv 10_Airyscan Processing	1	1
0.136150538921356	Heat shock	GFP-HDEL HS airy mv 10_Airyscan Processing	1	1
0.0761407613754272	Heat shock	GFP-HDEL HS airy mv 10_Airyscan Processing	1	1
0.164983317255974	Heat shock	GFP-HDEL HS airy mv 10_Airyscan Processing	1	1
0.0988873541355133	Heat shock	GFP-HDEL HS airy mv 10_Airyscan Processing	1	1
0.242534846067429	Heat shock	GFP-HDEL HS airy mv 10_Airyscan Processing	1	1
0.308948487043381	Heat shock	GFP-HDEL HS airy mv 10_Airyscan Processing	1	1
0.0828575491905212	Heat shock	GFP-HDEL HS airy mv 10_Airyscan Processing	1	1
0.0999479964375496	Heat shock	GFP-HDEL HS airy mv 10_Airyscan Processing	1	1
0.239844933152199	Heat shock	GFP-HDEL HS airy mv 10_Airyscan Processing	1	1
0.256335109472275	Heat shock	GFP-HDEL HS airy mv 10_Airyscan Processing	1	1
0.354781925678253	Heat shock	GFP-HDEL HS airy mv 10_Airyscan Processing	1	1
0.28027269244194	Heat shock	GFP-HDEL HS airy mv 10_Airyscan Processing	1	1
0.106188789010048	Heat shock	GFP-HDEL HS airy mv 10_Airyscan Processing	1	1
0.0466557815670967	Heat shock	GFP-HDEL HS airy mv 10_Airyscan Processing	1	1
0.177771463990211	Heat shock	GFP-HDEL HS airy mv 10_Airyscan Processing	1	1
0.144925713539124	Heat shock	GFP-HDEL HS airy mv 10_Airyscan Processing	1	1
0.0572385936975479	Heat shock	GFP-HDEL HS airy mv 10_Airyscan Processing	1	1
0.174321964383125	Heat shock	GFP-HDEL HS airy mv 10_Airyscan Processing	1	1
0.300088942050934	Heat shock	GFP-HDEL HS airy mv 10_Airyscan Processing	1	1
0.0763533562421799	Heat shock	GFP-HDEL HS airy mv 10_Airyscan Processing	1	1
0.16068534553051	Heat shock	GFP-HDEL HS airy mv 10_Airyscan Processing	1	1
0.178357034921646	Heat shock	GFP-HDEL HS airy mv 10_Airyscan Processing	1	1
0.223188519477844	Heat shock	GFP-HDEL HS airy mv 10_Airyscan Processing	1	1
0.114006824791431	Heat shock	GFP-HDEL HS airy mv 10_Airyscan Processing	1	1
0.167969614267349	Heat shock	GFP-HDEL HS airy mv 10_Airyscan Processing	1	1
0.414258629083633	Heat shock	GFP-HDEL HS airy mv 10_Airyscan Processing	1	1
0.0761436820030212	Heat shock	GFP-HDEL HS airy mv 10_Airyscan Processing	1	1
0.0786003470420837	Heat shock	GFP-HDEL HS airy mv 10_Airyscan Processing	1	1
0.0628064274787903	Heat shock	GFP-HDEL HS airy mv 10_Airyscan Processing	1	1
0.0980317443609238	Heat shock	GFP-HDEL HS airy mv 10_Airyscan Processing	1	1
0.331460475921631	Heat shock	GFP-HDEL HS airy mv 10_Airyscan Processing	1	1
0.345435231924057	Heat shock	GFP-HDEL HS airy mv 10_Airyscan Processing	1	1
0.213038727641106	Heat shock	GFP-HDEL HS airy mv 10_Airyscan Processing	1	1
0.349015235900879	Heat shock	GFP-HDEL HS airy mv 10_Airyscan Processing	1	1
0.403230339288712	Heat shock	GFP-HDEL HS airy mv 10_Airyscan Processing	1	1
0.112227402627468	Heat shock	GFP-HDEL HS airy mv 10_Airyscan Processing	1	1
0.150639027357101	Heat shock	GFP-HDEL HS airy mv 10_Airyscan Processing	1	1
0.392371267080307	Heat shock	GFP-HDEL HS airy mv 10_Airyscan Processing	1	1
0.0396947711706161	Heat shock	GFP-HDEL HS airy mv 10_Airyscan Processing	1	1
0.0245578624308109	Heat shock	GFP-HDEL HS airy mv 10_Airyscan Processing	1	1
0.0772222578525543	Heat shock	GFP-HDEL HS airy mv 10_Airyscan Processing	1	1
0.118706382811069	Heat shock	GFP-HDEL HS airy mv 10_Airyscan Processing	1	1
0.115035369992256	Heat shock	GFP-HDEL HS airy mv 10_Airyscan Processing	1	1
0.238922908902168	Heat shock	GFP-HDEL HS airy mv 10_Airyscan Processing	1	1
0.0126129062846303	Heat shock	GFP-HDEL HS airy mv 10_Airyscan Processing	1	1
0.157075226306915	Heat shock	GFP-HDEL HS airy mv 10_Airyscan Processing	1	1
0.366479963064194	Heat shock	GFP-HDEL HS airy mv 10_Airyscan Processing	1	1
0.131077066063881	Heat shock	GFP-HDEL HS airy mv 10_Airyscan Processing	1	1
0.134330421686172	Heat shock	GFP-HDEL HS airy mv 10_Airyscan Processing	1	1
0.364969730377197	Heat shock	GFP-HDEL HS airy mv 10_Airyscan Processing	1	1
0.0478352792561054	Heat shock	GFP-HDEL HS airy mv 10_Airyscan Processing	1	1
0.122057758271694	Heat shock	GFP-HDEL HS airy mv 10_Airyscan Processing	1	1
0.165169432759285	Heat shock	GFP-HDEL HS airy mv 10_Airyscan Processing	1	1
0.185489743947983	Heat shock	GFP-HDEL HS airy mv 10_Airyscan Processing	1	1
0.0775800496339798	Heat shock	GFP-HDEL HS airy mv 10_Airyscan Processing	1	1
0.121715217828751	Heat shock	GFP-HDEL HS airy mv 10_Airyscan Processing	1	1
0.334573268890381	Heat shock	GFP-HDEL HS airy mv 10_Airyscan Processing	1	1
0.0819676294922829	Heat shock	GFP-HDEL HS airy mv 10_Airyscan Processing	1	1
0.133766546845436	Heat shock	GFP-HDEL HS airy mv 10_Airyscan Processing	1	1
0.312774479389191	Heat shock	GFP-HDEL HS airy mv 10_Airyscan Processing	1	1
0.232926547527313	Heat shock	GFP-HDEL HS airy mv 10_Airyscan Processing	1	1
0.231261074542999	Heat shock	GFP-HDEL HS airy mv 10_Airyscan Processing	1	1
0.144663155078888	Heat shock	GFP-HDEL HS airy mv 10_Airyscan Processing	1	1
0.33225291967392	Heat shock	GFP-HDEL HS airy mv 10_Airyscan Processing	1	1
1.01149725914001	Heat shock	GFP-HDEL HS airy mv 10_Airyscan Processing	1	1
0.184794872999191	Heat shock	GFP-HDEL HS airy mv 10_Airyscan Processing	1	1
0.0492792502045631	Heat shock	GFP-HDEL HS airy mv 10_Airyscan Processing	1	1
0.295295268297195	Heat shock	GFP-HDEL HS airy mv 10_Airyscan Processing	1	1
0.146200612187386	Heat shock	GFP-HDEL HS airy mv 10_Airyscan Processing	1	1
1.11838018894196	Heat shock	GFP-HDEL HS airy mv 10_Airyscan Processing	1	1
0.0857723504304886	Heat shock	GFP-HDEL HS airy mv 10_Airyscan Processing	1	1
0.280915260314941	Heat shock	GFP-HDEL HS airy mv 10_Airyscan Processing	1	1
0.185857981443405	Heat shock	GFP-HDEL HS airy mv 10_Airyscan Processing	1	1
0.0909779220819473	Heat shock	GFP-HDEL HS airy mv 10_Airyscan Processing	1	1
0.0678199380636215	Heat shock	GFP-HDEL HS airy mv 10_Airyscan Processing	1	1
0.334218889474869	Heat shock	GFP-HDEL HS airy mv 10_Airyscan Processing	1	1
0.128580257296562	Heat shock	GFP-HDEL HS airy mv 10_Airyscan Processing	1	1
0.0527816079556942	Heat shock	GFP-HDEL HS airy mv 10_Airyscan Processing	1	1
0.690095007419586	Heat shock	GFP-HDEL HS airy mv 10_Airyscan Processing	1	1
0.174885153770447	Heat shock	GFP-HDEL HS airy mv 10_Airyscan Processing	1	1
0.270333856344223	Heat shock	GFP-HDEL HS airy mv 10_Airyscan Processing	1	1
0.290155291557312	Heat shock	GFP-HDEL HS airy mv 10_Airyscan Processing	1	1
0.123942039906979	Heat shock	GFP-HDEL HS airy mv 10_Airyscan Processing	1	1
0.446888148784637	Heat shock	GFP-HDEL HS airy mv 10_Airyscan Processing	1	1
0.133462250232697	Heat shock	GFP-HDEL HS airy mv 10_Airyscan Processing	1	1
0.0843155384063721	Heat shock	GFP-HDEL HS airy mv 10_Airyscan Processing	1	1
0.0834688171744347	Heat shock	GFP-HDEL HS airy mv 10_Airyscan Processing	1	1
0.0350689105689526	Heat shock	GFP-HDEL HS airy mv 10_Airyscan Processing	1	1
0.079006664454937	Heat shock	GFP-HDEL HS airy mv 10_Airyscan Processing	1	1
0.0910104736685753	Heat shock	GFP-HDEL HS airy mv 10_Airyscan Processing	1	1
1.07008743286133	Heat shock	GFP-HDEL HS airy mv 10_Airyscan Processing	1	1
0.144468352198601	Heat shock	GFP-HDEL HS airy mv 10_Airyscan Processing	1	1
0.106817416846752	Heat shock	GFP-HDEL HS airy mv 10_Airyscan Processing	1	1
0.14795871078968	Heat shock	GFP-HDEL HS airy mv 10_Airyscan Processing	1	1
0.0112458812072873	Heat shock	GFP-HDEL HS airy mv 10_Airyscan Processing	1	1
0.15411251783371	Heat shock	GFP-HDEL HS airy mv 10_Airyscan Processing	1	1
0.25189197063446	Heat shock	GFP-HDEL HS airy mv 10_Airyscan Processing	1	1
0.122148863971233	Heat shock	GFP-HDEL HS airy mv 10_Airyscan Processing	1	1
0.173098489642143	Heat shock	GFP-HDEL HS airy mv 10_Airyscan Processing	1	1
0.245790392160416	Heat shock	GFP-HDEL HS airy mv 10_Airyscan Processing	1	1
0.0899212956428528	Heat shock	GFP-HDEL HS airy mv 10_Airyscan Processing	1	1
0.224443420767784	Heat shock	GFP-HDEL HS airy mv 10_Airyscan Processing	1	1
0.130960464477539	Heat shock	GFP-HDEL HS airy mv 10_Airyscan Processing	1	1
0.411028295755386	Heat shock	GFP-HDEL HS airy mv 10_Airyscan Processing	1	1
0.0737079828977585	Heat shock	GFP-HDEL HS airy mv 10_Airyscan Processing	1	1
0.759997069835663	Heat shock	GFP-HDEL HS airy mv 10_Airyscan Processing	1	1
0.296522349119186	Heat shock	GFP-HDEL HS airy mv 10_Airyscan Processing	1	1
0.126926437020302	Heat shock	GFP-HDEL HS airy mv 10_Airyscan Processing	1	1
0.273210227489471	Heat shock	GFP-HDEL HS airy mv 10_Airyscan Processing	1	1
0.164115652441978	Heat shock	GFP-HDEL HS airy mv 10_Airyscan Processing	1	1
0.144302368164063	Heat shock	GFP-HDEL HS airy mv 10_Airyscan Processing	1	1
0.422101199626923	Heat shock	GFP-HDEL HS airy mv 10_Airyscan Processing	1	1
0.299137949943542	Heat shock	GFP-HDEL HS airy mv 10_Airyscan Processing	1	1
0.389277666807175	Heat shock	GFP-HDEL HS airy mv 10_Airyscan Processing	1	1
0.559578061103821	Heat shock	GFP-HDEL HS airy mv 10_Airyscan Processing	1	1
0.34925189614296	Heat shock	GFP-HDEL HS airy mv 10_Airyscan Processing	1	1
0.207319736480713	Heat shock	GFP-HDEL HS airy mv 10_Airyscan Processing	1	1
0.243378102779388	Heat shock	GFP-HDEL HS airy mv 10_Airyscan Processing	1	1
0.370063692331314	Heat shock	GFP-HDEL HS airy mv 10_Airyscan Processing	1	1
0.13753679394722	Heat shock	GFP-HDEL HS airy mv 10_Airyscan Processing	1	1
0.328126788139343	Heat shock	GFP-HDEL HS airy mv 10_Airyscan Processing	1	1
0.111019253730774	Heat shock	GFP-HDEL HS airy mv 10_Airyscan Processing	1	1
0.204416811466217	Heat shock	GFP-HDEL HS airy mv 10_Airyscan Processing	1	1
0.427048057317734	Heat shock	GFP-HDEL HS airy mv 10_Airyscan Processing	1	1
0.246475905179977	Heat shock	GFP-HDEL HS airy mv 10_Airyscan Processing	1	1
0.219888597726822	Heat shock	GFP-HDEL HS airy mv 10_Airyscan Processing	1	1
0.334391295909882	Heat shock	GFP-HDEL HS airy mv 10_Airyscan Processing	1	1
0.373372226953506	Heat shock	GFP-HDEL HS airy mv 10_Airyscan Processing	1	1
0.157521590590477	Heat shock	GFP-HDEL HS airy mv 10_Airyscan Processing	1	1
0.079040415585041	Heat shock	GFP-HDEL HS airy mv 10_Airyscan Processing	1	1
0.161697164177895	Heat shock	GFP-HDEL HS airy mv 10_Airyscan Processing	1	1
0.090686559677124	Heat shock	GFP-HDEL HS airy mv 10_Airyscan Processing	1	1
0.574226796627045	Heat shock	GFP-HDEL HS airy mv 10_Airyscan Processing	1	1
0.131339013576508	Heat shock	GFP-HDEL HS airy mv 10_Airyscan Processing	1	1
0.0565071143209934	Heat shock	GFP-HDEL HS airy mv 10_Airyscan Processing	1	1
0.24190528690815	Heat shock	GFP-HDEL HS airy mv 10_Airyscan Processing	1	1
0.0406224802136421	Heat shock	GFP-HDEL HS airy mv 10_Airyscan Processing	1	1
0.0720879733562469	Heat shock	GFP-HDEL HS airy mv 10_Airyscan Processing	1	1
0.238320991396904	Heat shock	GFP-HDEL HS airy mv 10_Airyscan Processing	1	1
0.0824815258383751	Heat shock	GFP-HDEL HS airy mv 10_Airyscan Processing	1	1
0.117285951972008	Heat shock	GFP-HDEL HS airy mv 10_Airyscan Processing	1	1
0.40375828742981	Heat shock	GFP-HDEL HS airy mv 10_Airyscan Processing	1	1
0.0382435917854309	Heat shock	GFP-HDEL HS airy mv 10_Airyscan Processing	1	1
0.132432788610458	Heat shock	GFP-HDEL HS airy mv 10_Airyscan Processing	1	1
0.0620580352842808	Heat shock	GFP-HDEL HS airy mv 10_Airyscan Processing	1	1
0.501199722290039	Heat shock	GFP-HDEL HS airy mv 10_Airyscan Processing	1	1
0.0656584352254868	Heat shock	GFP-HDEL HS airy mv 10_Airyscan Processing	1	1
0.0961553230881691	Heat shock	GFP-HDEL HS airy mv 10_Airyscan Processing	1	1
0.176363930106163	Heat shock	GFP-HDEL HS airy mv 10_Airyscan Processing	1	1
0.0475143492221832	Heat shock	GFP-HDEL HS airy mv 10_Airyscan Processing	1	1
0.366866111755371	Heat shock	GFP-HDEL HS airy mv 10_Airyscan Processing	1	1
0.175776496529579	Heat shock	GFP-HDEL HS airy mv 10_Airyscan Processing	1	1
0.538860559463501	Heat shock	GFP-HDEL HS airy mv 10_Airyscan Processing	1	1
0.097903273999691	Heat shock	GFP-HDEL HS airy mv 10_Airyscan Processing	1	1
0.199186116456985	Heat shock	GFP-HDEL HS airy mv 10_Airyscan Processing	1	1
0.0524349175393581	Heat shock	GFP-HDEL HS airy mv 10_Airyscan Processing	1	1
0.240012124180794	Heat shock	GFP-HDEL HS airy mv 10_Airyscan Processing	1	1
0.0584622584283352	Heat shock	GFP-HDEL HS airy mv 10_Airyscan Processing	1	1
0.0602995604276657	Heat shock	GFP-HDEL HS airy mv 10_Airyscan Processing	1	1
0.489130347967148	Heat shock	GFP-HDEL HS airy mv 10_Airyscan Processing	1	1
0.150857016444206	Heat shock	GFP-HDEL HS airy mv 10_Airyscan Processing	1	1
0.0220784619450569	Heat shock	GFP-HDEL HS airy mv 10_Airyscan Processing	1	1
0.372822433710098	Heat shock	GFP-HDEL HS airy mv 10_Airyscan Processing	1	1
0.330372303724289	Heat shock	GFP-HDEL HS airy mv 10_Airyscan Processing	1	1
0.112316630780697	Heat shock	GFP-HDEL HS airy mv 10_Airyscan Processing	1	1
0.033770564943552	Heat shock	GFP-HDEL HS airy mv 10_Airyscan Processing	1	1
0.248517826199532	Heat shock	GFP-HDEL HS airy mv 10_Airyscan Processing	1	1
0.173986628651619	Heat shock	GFP-HDEL HS airy mv 10_Airyscan Processing	1	1
0.183842614293098	Heat shock	GFP-HDEL HS airy mv 10_Airyscan Processing	1	1
0.429355502128601	Heat shock	GFP-HDEL HS airy mv 10_Airyscan Processing	1	1
0.151567324995995	Heat shock	GFP-HDEL HS airy mv 10_Airyscan Processing	1	1
0.0813385993242264	Heat shock	GFP-HDEL HS airy mv 10_Airyscan Processing	1	1
0.0621748901903629	Heat shock	GFP-HDEL HS airy mv 10_Airyscan Processing	1	1
0.275985479354858	Heat shock	GFP-HDEL HS airy mv 10_Airyscan Processing	1	1
0.133655801415443	Heat shock	GFP-HDEL HS airy mv 10_Airyscan Processing	1	1
0.598645687103271	Heat shock	GFP-HDEL HS airy mv 10_Airyscan Processing	1	1
0.0923324823379517	Heat shock	GFP-HDEL HS airy mv 10_Airyscan Processing	1	1
0.219255402684212	Heat shock	GFP-HDEL HS airy mv 10_Airyscan Processing	1	1
0.228653505444527	Heat shock	GFP-HDEL HS airy mv 10_Airyscan Processing	1	1
0.764209985733032	Heat shock	GFP-HDEL HS airy mv 10_Airyscan Processing	1	1
0.0629634484648705	Heat shock	GFP-HDEL HS airy mv 10_Airyscan Processing	1	1
0.0339483805000782	Heat shock	GFP-HDEL HS airy mv 10_Airyscan Processing	1	1
0.212098360061646	Heat shock	GFP-HDEL HS airy mv 10_Airyscan Processing	1	1
0	Heat shock	GFP-HDEL HS airy mv 10_Airyscan Processing	1	1
0.133398100733757	Heat shock	GFP-HDEL HS airy mv 10_Airyscan Processing	1	1
0.242795884609222	Heat shock	GFP-HDEL HS airy mv 10_Airyscan Processing	1	1
0.24606004357338	Heat shock	GFP-HDEL HS airy mv 10_Airyscan Processing	1	1
0.0308466479182243	Heat shock	GFP-HDEL HS airy mv 10_Airyscan Processing	1	1
0.161910369992256	Heat shock	GFP-HDEL HS airy mv 10_Airyscan Processing	1	1
0.133652046322823	Heat shock	GFP-HDEL HS airy mv 10_Airyscan Processing	1	1
0.063552089035511	Heat shock	GFP-HDEL HS airy mv 10_Airyscan Processing	1	1
0.112953640520573	Heat shock	GFP-HDEL HS airy mv 10_Airyscan Processing	1	1
0.498537182807922	Heat shock	GFP-HDEL HS airy mv 10_Airyscan Processing	1	1
0.165997192263603	Heat shock	GFP-HDEL HS airy mv 10_Airyscan Processing	1	1
0.0989500805735588	Heat shock	GFP-HDEL HS airy mv 10_Airyscan Processing	1	1
0.0521412529051304	Heat shock	GFP-HDEL HS airy mv 10_Airyscan Processing	1	1
0.0994343534111977	Heat shock	GFP-HDEL HS airy mv 10_Airyscan Processing	1	1
0.0800991356372833	Heat shock	GFP-HDEL HS airy mv 10_Airyscan Processing	1	1
0.16389761865139	Heat shock	GFP-HDEL HS airy mv 10_Airyscan Processing	1	1
0.0876391977071762	Heat shock	GFP-HDEL HS airy mv 10_Airyscan Processing	1	1
0.149328574538231	Heat shock	GFP-HDEL HS airy mv 10_Airyscan Processing	1	1
0.338214755058289	Heat shock	GFP-HDEL HS airy mv 10_Airyscan Processing	1	1
0.19461490213871	Heat shock	GFP-HDEL HS airy mv 10_Airyscan Processing	1	1
0.149551704525948	Heat shock	GFP-HDEL HS airy mv 10_Airyscan Processing	1	1
0.199290677905083	Heat shock	GFP-HDEL HS airy mv 10_Airyscan Processing	1	1
0.00544079951941967	Heat shock	GFP-HDEL HS airy mv 10_Airyscan Processing	1	1
0.273735046386719	Heat shock	GFP-HDEL HS airy mv 10_Airyscan Processing	1	1
0.100888304412365	Heat shock	GFP-HDEL HS airy mv 10_Airyscan Processing	1	1
0.467892557382584	Heat shock	GFP-HDEL HS airy mv 10_Airyscan Processing	1	1
0.0846078768372536	Heat shock	GFP-HDEL HS airy mv 10_Airyscan Processing	1	1
0.12661848962307	Heat shock	GFP-HDEL HS airy mv 10_Airyscan Processing	1	1
0	Heat shock	GFP-HDEL HS airy mv 10_Airyscan Processing	1	1
0.17956405878067	Heat shock	GFP-HDEL HS airy mv 10_Airyscan Processing	1	1
0.0172120425850153	Heat shock	GFP-HDEL HS airy mv 10_Airyscan Processing	1	1
0	Heat shock	GFP-HDEL HS airy mv 10_Airyscan Processing	1	1
0	Heat shock	GFP-HDEL HS airy mv 10_Airyscan Processing	1	1
0.228307858109474	Heat shock	GFP-HDEL HS airy mv 10_Airyscan Processing	1	1
0.0177112929522991	Heat shock	GFP-HDEL HS airy mv 10_Airyscan Processing	1	1
0.0456535555422306	Heat shock	GFP-HDEL HS airy mv 10_Airyscan Processing	1	1
0.315249711275101	Heat shock	GFP-HDEL HS airy mv 10_Airyscan Processing	1	1
0.40291902422905	Heat shock	GFP-HDEL HS airy mv 10_Airyscan Processing	1	1
0.244342014193535	Heat shock	GFP-HDEL HS airy mv 10_Airyscan Processing	1	1
0.190032541751862	Heat shock	GFP-HDEL HS airy mv 10_Airyscan Processing	1	1
0.0490301586687565	Heat shock	GFP-HDEL HS airy mv 10_Airyscan Processing	1	1
0.607609152793884	Heat shock	GFP-HDEL HS airy mv 10_Airyscan Processing	1	1
0.0653877258300781	Heat shock	GFP-HDEL HS airy mv 10_Airyscan Processing	1	1
0.307897299528122	Heat shock	GFP-HDEL HS airy mv 10_Airyscan Processing	1	1
0.1154800131917	Heat shock	GFP-HDEL HS airy mv 10_Airyscan Processing	1	1
0.225570186972618	Heat shock	GFP-HDEL HS airy mv 10_Airyscan Processing	1	1
0.164132550358772	Heat shock	GFP-HDEL HS airy mv 10_Airyscan Processing	1	1
0.0830309092998505	Heat shock	GFP-HDEL HS airy mv 10_Airyscan Processing	1	1
0.259938955307007	Heat shock	GFP-HDEL HS airy mv 10_Airyscan Processing	1	1
0.225701659917831	Heat shock	GFP-HDEL HS airy mv 10_Airyscan Processing	1	1
0.218630895018578	Heat shock	GFP-HDEL HS airy mv 10_Airyscan Processing	1	1
0.173245459794998	Heat shock	GFP-HDEL HS airy mv 10_Airyscan Processing	1	1
0.0584555417299271	Heat shock	GFP-HDEL HS airy mv 10_Airyscan Processing	1	1
0.286219328641891	Heat shock	GFP-HDEL HS airy mv 10_Airyscan Processing	1	1
0.218696743249893	Heat shock	GFP-HDEL HS airy mv 10_Airyscan Processing	1	1
0.160730049014091	Heat shock	GFP-HDEL HS airy mv 10_Airyscan Processing	1	1
0.171904936432838	Heat shock	GFP-HDEL HS airy mv 10_Airyscan Processing	1	1
0.059803806245327	Heat shock	GFP-HDEL HS airy mv 10_Airyscan Processing	1	1
0.0352019518613815	Heat shock	GFP-HDEL HS airy mv 10_Airyscan Processing	1	1
0.292872160673141	Heat shock	GFP-HDEL HS airy mv 10_Airyscan Processing	1	1
0.200770914554596	Heat shock	GFP-HDEL HS airy mv 10_Airyscan Processing	1	1
0.458192497491837	Heat shock	GFP-HDEL HS airy mv 10_Airyscan Processing	1	1
0.262196809053421	Heat shock	GFP-HDEL HS airy mv 10_Airyscan Processing	1	1
0.463883876800537	Heat shock	GFP-HDEL HS airy mv 10_Airyscan Processing	1	1
0.0607425533235073	Heat shock	GFP-HDEL HS airy mv 10_Airyscan Processing	1	1
0.207684814929962	Heat shock	GFP-HDEL HS airy mv 10_Airyscan Processing	1	1
0.195680022239685	Heat shock	GFP-HDEL HS airy mv 10_Airyscan Processing	1	1
0.398654788732529	Heat shock	GFP-HDEL HS airy mv 10_Airyscan Processing	1	1
0.125989004969597	Heat shock	GFP-HDEL HS airy mv 10_Airyscan Processing	1	1
0.215479582548141	Heat shock	GFP-HDEL HS airy mv 10_Airyscan Processing	1	1
0.657010138034821	Heat shock	GFP-HDEL HS airy mv 10_Airyscan Processing	1	1
0.169569790363312	Heat shock	GFP-HDEL HS airy mv 10_Airyscan Processing	1	1
0.168951988220215	Heat shock	GFP-HDEL HS airy mv 10_Airyscan Processing	1	1
0.120130531489849	Heat shock	GFP-HDEL HS airy mv 10_Airyscan Processing	1	1
0.153061211109161	Heat shock	GFP-HDEL HS airy mv 10_Airyscan Processing	1	1
0.0802646651864052	Heat shock	GFP-HDEL HS airy mv 10_Airyscan Processing	1	1
0.113881334662437	Heat shock	GFP-HDEL HS airy mv 10_Airyscan Processing	1	1
0.515578866004944	Heat shock	GFP-HDEL HS airy mv 10_Airyscan Processing	1	1
0.177510157227516	Heat shock	GFP-HDEL HS airy mv 10_Airyscan Processing	1	1
0.228459537029266	Heat shock	GFP-HDEL HS airy mv 10_Airyscan Processing	1	1
0.155419886112213	Heat shock	GFP-HDEL HS airy mv 10_Airyscan Processing	1	1
0.290966093540192	Heat shock	GFP-HDEL HS airy mv 10_Airyscan Processing	1	1
0.445794582366943	Heat shock	GFP-HDEL HS airy mv 10_Airyscan Processing	1	1
0.284338712692261	Heat shock	GFP-HDEL HS airy mv 10_Airyscan Processing	1	1
0.165854021906853	Heat shock	GFP-HDEL HS airy mv 10_Airyscan Processing	1	1
0.567020356655121	Heat shock	GFP-HDEL HS airy mv 10_Airyscan Processing	1	1
0.191556572914124	Heat shock	GFP-HDEL HS airy mv 10_Airyscan Processing	1	1
0.117114178836346	Heat shock	GFP-HDEL HS airy mv 10_Airyscan Processing	1	1
0.0765371695160866	Heat shock	GFP-HDEL HS airy mv 10_Airyscan Processing	1	1
0.261694341897964	Heat shock	GFP-HDEL HS airy mv 10_Airyscan Processing	1	1
0.0694127976894379	Heat shock	GFP-HDEL HS airy mv 10_Airyscan Processing	1	1
0.271397322416306	Heat shock	GFP-HDEL HS airy mv 10_Airyscan Processing	1	1
0.18318547308445	Heat shock	GFP-HDEL HS airy mv 10_Airyscan Processing	1	1
0.218050450086594	Heat shock	GFP-HDEL HS airy mv 10_Airyscan Processing	1	1
0.43501877784729	Heat shock	GFP-HDEL HS airy mv 10_Airyscan Processing	1	1
0	Heat shock	GFP-HDEL HS airy mv 10_Airyscan Processing	1	1
0	Heat shock	GFP-HDEL HS airy mv 10_Airyscan Processing	1	1
0	Heat shock	GFP-HDEL HS airy mv 10_Airyscan Processing	1	1
0	Heat shock	GFP-HDEL HS airy mv 10_Airyscan Processing	1	1
0.0838337764143944	Heat shock	GFP-HDEL HS airy mv 10_Airyscan Processing	1	1
0.178668826818466	Heat shock	GFP-HDEL HS airy mv 10_Airyscan Processing	1	1
0.294408023357391	Heat shock	GFP-HDEL HS airy mv 10_Airyscan Processing	1	1
0	Heat shock	GFP-HDEL HS airy mv 10_Airyscan Processing	1	1
0.0742472484707832	Heat shock	GFP-HDEL HS airy mv 10_Airyscan Processing	1	1
0.209703698754311	Heat shock	GFP-HDEL HS airy mv 10_Airyscan Processing	1	1
0.176703348755836	Heat shock	GFP-HDEL HS airy mv 10_Airyscan Processing	1	1
0.181841999292374	Heat shock	GFP-HDEL HS airy mv 10_Airyscan Processing	1	1
0.221434965729713	Heat shock	GFP-HDEL HS airy mv 10_Airyscan Processing	1	1
0.175444647669792	Heat shock	GFP-HDEL HS airy mv 10_Airyscan Processing	1	1
0.148977905511856	Heat shock	GFP-HDEL HS airy mv 10_Airyscan Processing	1	1
0.19288182258606	Heat shock	GFP-HDEL HS airy mv 10_Airyscan Processing	1	1
0.0697081312537193	Heat shock	GFP-HDEL HS airy mv 10_Airyscan Processing	1	1
0.250220477581024	Heat shock	GFP-HDEL HS airy mv 10_Airyscan Processing	1	1
0.240308418869972	Heat shock	GFP-HDEL HS airy mv 10_Airyscan Processing	1	1
0.279121667146683	Heat shock	GFP-HDEL HS airy mv 10_Airyscan Processing	1	1
0.263444095849991	Heat shock	GFP-HDEL HS airy mv 10_Airyscan Processing	1	1
0.177926182746887	Heat shock	GFP-HDEL HS airy mv 10_Airyscan Processing	1	1
0.204383566975594	Heat shock	GFP-HDEL HS airy mv 10_Airyscan Processing	1	1
0.188397005200386	Heat shock	GFP-HDEL HS airy mv 10_Airyscan Processing	1	1
0.15068893134594	Heat shock	GFP-HDEL HS airy mv 10_Airyscan Processing	1	1
0.0332914851605892	Heat shock	GFP-HDEL HS airy mv 10_Airyscan Processing	1	1
0.134493052959442	Heat shock	GFP-HDEL HS airy mv 10_Airyscan Processing	1	1
0.248162671923637	Heat shock	GFP-HDEL HS airy mv 10_Airyscan Processing	1	1
0.0596190169453621	Heat shock	GFP-HDEL HS airy mv 10_Airyscan Processing	1	1
0.241637840867043	Heat shock	GFP-HDEL HS airy mv 10_Airyscan Processing	1	1
0.259421676397324	Heat shock	GFP-HDEL HS airy mv 10_Airyscan Processing	1	1
0.418426930904388	Heat shock	GFP-HDEL HS airy mv 10_Airyscan Processing	1	1
0.0718159005045891	Heat shock	GFP-HDEL HS airy mv 10_Airyscan Processing	1	1
0.0672881007194519	Heat shock	GFP-HDEL HS airy mv 10_Airyscan Processing	1	1
0.250903367996216	Heat shock	GFP-HDEL HS airy mv 10_Airyscan Processing	1	1
0.209097802639008	Heat shock	GFP-HDEL HS airy mv 10_Airyscan Processing	1	1
0.108501903712749	Heat shock	GFP-HDEL HS airy mv 10_Airyscan Processing	1	1
0.549222648143768	Heat shock	GFP-HDEL HS airy mv 10_Airyscan Processing	1	1
0.109019555151463	Heat shock	GFP-HDEL HS airy mv 10_Airyscan Processing	1	1
0.341628104448318	Heat shock	GFP-HDEL HS airy mv 10_Airyscan Processing	1	1
0.130583956837654	Heat shock	GFP-HDEL HS airy mv 10_Airyscan Processing	1	1
0.452518343925476	Heat shock	GFP-HDEL HS airy mv 10_Airyscan Processing	1	1
0.254616349935532	Heat shock	GFP-HDEL HS airy mv 10_Airyscan Processing	1	1
0.26020410656929	Heat shock	GFP-HDEL HS airy mv 10_Airyscan Processing	1	1
0.24869778752327	Heat shock	GFP-HDEL HS airy mv 10_Airyscan Processing	1	1
0.251211315393448	Heat shock	GFP-HDEL HS airy mv 10_Airyscan Processing	1	1
0.270362198352814	Heat shock	GFP-HDEL HS airy mv 10_Airyscan Processing	1	1
0.595562219619751	Heat shock	GFP-HDEL HS airy mv 10_Airyscan Processing	1	1
0.0896088257431984	Heat shock	GFP-HDEL HS airy mv 10_Airyscan Processing	1	1
0.136085405945778	Heat shock	GFP-HDEL HS airy mv 10_Airyscan Processing	1	1
0.148604661226273	Heat shock	GFP-HDEL HS airy mv 10_Airyscan Processing	1	1
0.539975821971893	Heat shock	GFP-HDEL HS airy mv 10_Airyscan Processing	1	1
0.347659111022949	Heat shock	GFP-HDEL HS airy mv 10_Airyscan Processing	1	1
0.299007713794708	Heat shock	GFP-HDEL HS airy mv 10_Airyscan Processing	1	1
0.238759934902191	Heat shock	GFP-HDEL HS airy mv 10_Airyscan Processing	1	1
0.12508325278759	Heat shock	GFP-HDEL HS airy mv 10_Airyscan Processing	1	1
0.131210997700691	Heat shock	GFP-HDEL HS airy mv 10_Airyscan Processing	1	1
0.5992152094841	Heat shock	GFP-HDEL HS airy mv 10_Airyscan Processing	1	1
0.946088969707489	Heat shock	GFP-HDEL HS airy mv 10_Airyscan Processing	1	1
0.056048933416605	Heat shock	GFP-HDEL HS airy mv 10_Airyscan Processing	1	1
0.042087584733963	Heat shock	GFP-HDEL HS airy mv 10_Airyscan Processing	1	1
0.435325384140015	Heat shock	GFP-HDEL HS airy mv 10_Airyscan Processing	1	1
0.231505960226059	Heat shock	GFP-HDEL HS airy mv 10_Airyscan Processing	1	1
0.38220602273941	Heat shock	GFP-HDEL HS airy mv 10_Airyscan Processing	1	1
0.0990788862109184	Heat shock	GFP-HDEL HS airy mv 10_Airyscan Processing	1	1
0.075536236166954	Heat shock	GFP-HDEL HS airy mv 10_Airyscan Processing	1	1
0.064042441546917	Heat shock	GFP-HDEL HS airy mv 10_Airyscan Processing	1	1
0.400739192962646	Heat shock	GFP-HDEL HS airy mv 10_Airyscan Processing	1	1
0	Heat shock	GFP-HDEL HS airy mv 10_Airyscan Processing	1	1
0.0942636802792549	Heat shock	GFP-HDEL HS airy mv 10_Airyscan Processing	1	1
0.022029347717762	Heat shock	GFP-HDEL HS airy mv 10_Airyscan Processing	1	1
0.080612950026989	Heat shock	GFP-HDEL HS airy mv 10_Airyscan Processing	1	1
0.0354492589831352	Heat shock	GFP-HDEL HS airy mv 10_Airyscan Processing	1	1
0.135012090206146	Heat shock	GFP-HDEL HS airy mv 10_Airyscan Processing	1	1
0.0459784418344498	Heat shock	GFP-HDEL HS airy mv 10_Airyscan Processing	1	1
0.422115951776505	Heat shock	GFP-HDEL HS airy mv 10_Airyscan Processing	1	1
0.32958859205246	Heat shock	GFP-HDEL HS airy mv 10_Airyscan Processing	1	1
0.139898061752319	Heat shock	GFP-HDEL HS airy mv 10_Airyscan Processing	1	1
0.498147785663605	Heat shock	GFP-HDEL HS airy mv 10_Airyscan Processing	1	1
0.580540060997009	Heat shock	GFP-HDEL HS airy mv 10_Airyscan Processing	1	1
0.433532774448395	Heat shock	GFP-HDEL HS airy mv 10_Airyscan Processing	1	1
0.596188485622406	Heat shock	GFP-HDEL HS airy mv 10_Airyscan Processing	1	1
0.36291116476059	Heat shock	GFP-HDEL HS airy mv 10_Airyscan Processing	1	1
0.349416732788086	Heat shock	GFP-HDEL HS airy mv 10_Airyscan Processing	1	1
0.0404309183359146	Heat shock	GFP-HDEL HS airy mv 10_Airyscan Processing	1	1
0.113649152219296	Heat shock	GFP-HDEL HS airy mv 10_Airyscan Processing	1	1
0.164664924144745	Heat shock	GFP-HDEL HS airy mv 10_Airyscan Processing	1	1
0.195361509919167	Heat shock	GFP-HDEL HS airy mv 10_Airyscan Processing	1	1
0.105307079851627	Heat shock	GFP-HDEL HS airy mv 10_Airyscan Processing	1	1
0.283524513244629	Heat shock	GFP-HDEL HS airy mv 10_Airyscan Processing	1	1
0.19268836081028	Heat shock	GFP-HDEL HS airy mv 10_Airyscan Processing	1	1
0	Heat shock	GFP-HDEL HS airy mv 10_Airyscan Processing	1	1
0.042353942990303	Heat shock	GFP-HDEL HS airy mv 10_Airyscan Processing	1	1
0.178157359361649	Heat shock	GFP-HDEL HS airy mv 10_Airyscan Processing	1	1
0.310229271650314	Heat shock	GFP-HDEL HS airy mv 10_Airyscan Processing	1	1
0.349392265081406	Heat shock	GFP-HDEL HS airy mv 10_Airyscan Processing	1	1
0.319599449634552	Heat shock	GFP-HDEL HS airy mv 10_Airyscan Processing	1	1
0.142851755023003	Heat shock	GFP-HDEL HS airy mv 10_Airyscan Processing	1	1
0.323336154222488	Heat shock	GFP-HDEL HS airy mv 10_Airyscan Processing	1	1
0.0872681438922882	Heat shock	GFP-HDEL HS airy mv 10_Airyscan Processing	1	1
0.327402353286743	Heat shock	GFP-HDEL HS airy mv 10_Airyscan Processing	1	1
0.197663962841034	Heat shock	GFP-HDEL HS airy mv 10_Airyscan Processing	1	1
0.0553599819540977	Heat shock	GFP-HDEL HS airy mv 10_Airyscan Processing	1	1
0.294660806655884	Heat shock	GFP-HDEL HS airy mv 10_Airyscan Processing	1	1
0.144201830029488	Heat shock	GFP-HDEL HS airy mv 10_Airyscan Processing	1	1
0.247404888272285	Heat shock	GFP-HDEL HS airy mv 10_Airyscan Processing	1	1
0.190652534365654	Heat shock	GFP-HDEL HS airy mv 10_Airyscan Processing	1	1
0.478321552276611	Heat shock	GFP-HDEL HS airy mv 10_Airyscan Processing	1	1
0.437115699052811	Heat shock	GFP-HDEL HS airy mv 10_Airyscan Processing	1	1
0.0208895765244961	Heat shock	GFP-HDEL HS airy mv 10_Airyscan Processing	1	1
0.208755344152451	Heat shock	GFP-HDEL HS airy mv 10_Airyscan Processing	1	1
0.526592671871185	Heat shock	GFP-HDEL HS airy mv 10_Airyscan Processing	1	1
0.085843950510025	Heat shock	GFP-HDEL HS airy mv 10_Airyscan Processing	1	1
0.0354444533586502	Heat shock	GFP-HDEL HS airy mv 10_Airyscan Processing	1	1
0.0345423929393291	Heat shock	GFP-HDEL HS airy mv 10_Airyscan Processing	1	1
0	Heat shock	GFP-HDEL HS airy mv 10_Airyscan Processing	1	1
0.297121554613113	Heat shock	GFP-HDEL HS airy mv 10_Airyscan Processing	1	1
0.121385090053082	Heat shock	GFP-HDEL HS airy mv 10_Airyscan Processing	1	1
0.745458781719208	Heat shock	GFP-HDEL HS airy mv 10_Airyscan Processing	1	1
0	Heat shock	GFP-HDEL HS airy mv 10_Airyscan Processing	1	1
0.0872369408607483	Heat shock	GFP-HDEL HS airy mv 10_Airyscan Processing	1	1
0.131863132119179	Heat shock	GFP-HDEL HS airy mv 10_Airyscan Processing	1	1
0.0866768136620522	Heat shock	GFP-HDEL HS airy mv 10_Airyscan Processing	1	1
0.627830386161804	Heat shock	GFP-HDEL HS airy mv 10_Airyscan Processing	1	1
0.450393289327621	Heat shock	GFP-HDEL HS airy mv 10_Airyscan Processing	1	1
0.678411185741425	Heat shock	GFP-HDEL HS airy mv 10_Airyscan Processing	1	1
0.733613610267639	Heat shock	GFP-HDEL HS airy mv 10_Airyscan Processing	1	1
0.0773612260818481	Heat shock	GFP-HDEL HS airy mv 10_Airyscan Processing	1	1
0.0330096669495106	Heat shock	GFP-HDEL HS airy mv 10_Airyscan Processing	1	1
0.0594485923647881	Heat shock	GFP-HDEL HS airy mv 10_Airyscan Processing	1	1
0.0545070208609104	Heat shock	GFP-HDEL HS airy mv 10_Airyscan Processing	1	1
0.175788328051567	Heat shock	GFP-HDEL HS airy mv 10_Airyscan Processing	1	1
0.485270440578461	Heat shock	GFP-HDEL HS airy mv 10_Airyscan Processing	1	1
0.424991428852081	Heat shock	GFP-HDEL HS airy mv 10_Airyscan Processing	1	1
0.398620367050171	Heat shock	GFP-HDEL HS airy mv 10_Airyscan Processing	1	1
0.393107503652573	Heat shock	GFP-HDEL HS airy mv 10_Airyscan Processing	1	1
0.0623813569545746	Heat shock	GFP-HDEL HS airy mv 10_Airyscan Processing	1	1
0.188422620296478	Heat shock	GFP-HDEL HS airy mv 10_Airyscan Processing	1	1
0.0544527247548103	Heat shock	GFP-HDEL HS airy mv 10_Airyscan Processing	1	1
0.252731084823608	Heat shock	GFP-HDEL HS airy mv 10_Airyscan Processing	1	1
0.125225931406021	Heat shock	GFP-HDEL HS airy mv 10_Airyscan Processing	1	1
0.236721858382225	Heat shock	GFP-HDEL HS airy mv 10_Airyscan Processing	1	1
0.0473791770637035	Heat shock	GFP-HDEL HS airy mv 10_Airyscan Processing	1	1
0	Heat shock	GFP-HDEL HS airy mv 10_Airyscan Processing	1	1
0.473049581050873	Heat shock	GFP-HDEL HS airy mv 10_Airyscan Processing	1	1
0.556952774524689	Heat shock	GFP-HDEL HS airy mv 10_Airyscan Processing	1	1
0.0873841419816017	Heat shock	GFP-HDEL HS airy mv 10_Airyscan Processing	1	1
0.441833347082138	Heat shock	GFP-HDEL HS airy mv 10_Airyscan Processing	1	1
0.345088303089142	Heat shock	GFP-HDEL HS airy mv 10_Airyscan Processing	1	1
0.0747524797916412	Heat shock	GFP-HDEL HS airy mv 10_Airyscan Processing	1	1
0.0308912210166454	Heat shock	GFP-HDEL HS airy mv 10_Airyscan Processing	1	1
0.030195739120245	Heat shock	GFP-HDEL HS airy mv 10_Airyscan Processing	1	1
0.13561624288559	Heat shock	GFP-HDEL HS airy mv 10_Airyscan Processing	1	1
0.333074122667313	Heat shock	GFP-HDEL HS airy mv 10_Airyscan Processing	1	1
0.174545288085938	Heat shock	GFP-HDEL HS airy mv 10_Airyscan Processing	1	1
0.169323861598969	Heat shock	GFP-HDEL HS airy mv 10_Airyscan Processing	1	1
0.113148145377636	Heat shock	GFP-HDEL HS airy mv 10_Airyscan Processing	1	1
0.248531520366669	Heat shock	GFP-HDEL HS airy mv 10_Airyscan Processing	1	1
0.27325302362442	Heat shock	GFP-HDEL HS airy mv 10_Airyscan Processing	1	1
0.540520012378693	Heat shock	GFP-HDEL HS airy mv 10_Airyscan Processing	1	1
0.19485567510128	Heat shock	GFP-HDEL HS airy mv 10_Airyscan Processing	1	1
0.203952729701996	Heat shock	GFP-HDEL HS airy mv 10_Airyscan Processing	1	1
0.615044414997101	Heat shock	GFP-HDEL HS airy mv 10_Airyscan Processing	1	1
0.191144615411758	Heat shock	GFP-HDEL HS airy mv 10_Airyscan Processing	1	1
0.276345729827881	Heat shock	GFP-HDEL HS airy mv 10_Airyscan Processing	1	1
0.585362017154694	Heat shock	GFP-HDEL HS airy mv 10_Airyscan Processing	1	1
0.0780219957232475	Heat shock	GFP-HDEL HS airy mv 10_Airyscan Processing	1	1
0.6972815990448	Heat shock	GFP-HDEL HS airy mv 10_Airyscan Processing	1	1
0.112125910818577	Heat shock	GFP-HDEL HS airy mv 10_Airyscan Processing	1	1
0.246793389320374	Heat shock	GFP-HDEL HS airy mv 10_Airyscan Processing	1	1
0.0774302706122398	Heat shock	GFP-HDEL HS airy mv 10_Airyscan Processing	1	1
0.207678452134132	Heat shock	GFP-HDEL HS airy mv 10_Airyscan Processing	1	1
0.555094361305237	Heat shock	GFP-HDEL HS airy mv 10_Airyscan Processing	1	1
0.0663526132702827	Heat shock	GFP-HDEL HS airy mv 10_Airyscan Processing	1	1
0.210566684603691	Heat shock	GFP-HDEL HS airy mv 10_Airyscan Processing	1	1
0.0304054375737906	Heat shock	GFP-HDEL HS airy mv 10_Airyscan Processing	1	1
0.308094620704651	Heat shock	GFP-HDEL HS airy mv 10_Airyscan Processing	1	1
0.255699813365936	Heat shock	GFP-HDEL HS airy mv 10_Airyscan Processing	1	1
0.703168332576752	Heat shock	GFP-HDEL HS airy mv 10_Airyscan Processing	1	1
0.107074618339539	Heat shock	GFP-HDEL HS airy mv 10_Airyscan Processing	1	1
0.392820328474045	Heat shock	GFP-HDEL HS airy mv 10_Airyscan Processing	1	1
0.881223618984222	Heat shock	GFP-HDEL HS airy mv 10_Airyscan Processing	1	1
0.235504671931267	Heat shock	GFP-HDEL HS airy mv 10_Airyscan Processing	1	1
0.395329147577286	Heat shock	GFP-HDEL HS airy mv 10_Airyscan Processing	1	1
0.510517716407776	Heat shock	GFP-HDEL HS airy mv 10_Airyscan Processing	1	1
0.8642857670784	Heat shock	GFP-HDEL HS airy mv 10_Airyscan Processing	1	1
0.426549553871155	Heat shock	GFP-HDEL HS airy mv 10_Airyscan Processing	1	1
0.0991672649979591	Heat shock	GFP-HDEL HS airy mv 10_Airyscan Processing	1	1
0.198253065347672	Heat shock	GFP-HDEL HS airy mv 10_Airyscan Processing	1	1
0.325360596179962	Heat shock	GFP-HDEL HS airy mv 10_Airyscan Processing	1	1
0.125426799058914	Heat shock	GFP-HDEL HS airy mv 10_Airyscan Processing	1	1
0.0666187703609467	Heat shock	GFP-HDEL HS airy mv 10_Airyscan Processing	1	1
0.075588658452034	Heat shock	GFP-HDEL HS airy mv 10_Airyscan Processing	1	1
0.0504500903189182	Heat shock	GFP-HDEL HS airy mv 10_Airyscan Processing	1	1
0.0957139208912849	Heat shock	GFP-HDEL HS airy mv 10_Airyscan Processing	1	1
0.13154399394989	Heat shock	GFP-HDEL HS airy mv 10_Airyscan Processing	1	1
0.315249115228653	Heat shock	GFP-HDEL HS airy mv 10_Airyscan Processing	1	1
0.364924371242523	Heat shock	GFP-HDEL HS airy mv 10_Airyscan Processing	1	1
0.319084078073502	Heat shock	GFP-HDEL HS airy mv 10_Airyscan Processing	1	1
0	Heat shock	GFP-HDEL HS airy mv 10_Airyscan Processing	1	1
0.202098548412323	Heat shock	GFP-HDEL HS airy mv 10_Airyscan Processing	1	1
0	Heat shock	GFP-HDEL HS airy mv 10_Airyscan Processing	1	1
0.531446576118469	Heat shock	GFP-HDEL HS airy mv 10_Airyscan Processing	1	1
0.141943529248238	Heat shock	GFP-HDEL HS airy mv 10_Airyscan Processing	1	1
0.454075634479523	Heat shock	GFP-HDEL HS airy mv 10_Airyscan Processing	1	1
0.337705790996552	Heat shock	GFP-HDEL HS airy mv 10_Airyscan Processing	1	1
0.167265668511391	Heat shock	GFP-HDEL HS airy mv 10_Airyscan Processing	1	1
0.395127534866333	Heat shock	GFP-HDEL HS airy mv 10_Airyscan Processing	1	1
0.174833446741104	Heat shock	GFP-HDEL HS airy mv 10_Airyscan Processing	1	1
0.174734607338905	Heat shock	GFP-HDEL HS airy mv 10_Airyscan Processing	1	1
0.181791320443153	Heat shock	GFP-HDEL HS airy mv 10_Airyscan Processing	1	1
0.15958246588707	Heat shock	GFP-HDEL HS airy mv 10_Airyscan Processing	1	1
0.451476097106934	Heat shock	GFP-HDEL HS airy mv 10_Airyscan Processing	1	1
0.340102046728134	Heat shock	GFP-HDEL HS airy mv 10_Airyscan Processing	1	1
0.0461350306868553	Heat shock	GFP-HDEL HS airy mv 10_Airyscan Processing	1	1
0.250239431858063	Heat shock	GFP-HDEL HS airy mv 10_Airyscan Processing	1	1
0.255544871091843	Heat shock	GFP-HDEL HS airy mv 10_Airyscan Processing	1	1
0.426443308591843	Heat shock	GFP-HDEL HS airy mv 10_Airyscan Processing	1	1
0.30648946762085	Heat shock	GFP-HDEL HS airy mv 10_Airyscan Processing	1	1
0.0996804460883141	Heat shock	GFP-HDEL HS airy mv 10_Airyscan Processing	1	1
0	Heat shock	GFP-HDEL HS airy mv 10_Airyscan Processing	1	1
0.0457369610667229	Heat shock	GFP-HDEL HS airy mv 10_Airyscan Processing	1	1
0.133921325206757	Heat shock	GFP-HDEL HS airy mv 10_Airyscan Processing	1	1
0.10059542953968	Heat shock	GFP-HDEL HS airy mv 10_Airyscan Processing	1	1
0.345262885093689	Heat shock	GFP-HDEL HS airy mv 10_Airyscan Processing	1	1
0.354826390743256	Heat shock	GFP-HDEL HS airy mv 10_Airyscan Processing	1	1
0.227741479873657	Heat shock	GFP-HDEL HS airy mv 10_Airyscan Processing	1	1
0.120946742594242	Heat shock	GFP-HDEL HS airy mv 10_Airyscan Processing	1	1
0.706572353839874	Heat shock	GFP-HDEL HS airy mv 10_Airyscan Processing	1	1
0.131732851266861	Heat shock	GFP-HDEL HS airy mv 10_Airyscan Processing	1	1
0.155409723520279	Heat shock	GFP-HDEL HS airy mv 10_Airyscan Processing	1	1
0.393249005079269	Heat shock	GFP-HDEL HS airy mv 10_Airyscan Processing	1	1
0.274823844432831	Heat shock	GFP-HDEL HS airy mv 10_Airyscan Processing	1	1
0.0852563679218292	Heat shock	GFP-HDEL HS airy mv 10_Airyscan Processing	1	1
0.220111146569252	Heat shock	GFP-HDEL HS airy mv 10_Airyscan Processing	1	1
0.313783049583435	Heat shock	GFP-HDEL HS airy mv 10_Airyscan Processing	1	1
0.351293385028839	Heat shock	GFP-HDEL HS airy mv 10_Airyscan Processing	1	1
0.0436496697366238	Heat shock	GFP-HDEL HS airy mv 10_Airyscan Processing	1	1
0.019214378669858	Heat shock	GFP-HDEL HS airy mv 10_Airyscan Processing	1	1
0.442026704549789	Heat shock	GFP-HDEL HS airy mv 10_Airyscan Processing	1	1
0.261846214532852	Heat shock	GFP-HDEL HS airy mv 10_Airyscan Processing	1	1
0.0515598133206367	Heat shock	GFP-HDEL HS airy mv 10_Airyscan Processing	1	1
0.0282794330269098	Heat shock	GFP-HDEL HS airy mv 10_Airyscan Processing	1	1
0.39631512761116	Heat shock	GFP-HDEL HS airy mv 10_Airyscan Processing	1	1
0.195425719022751	Heat shock	GFP-HDEL HS airy mv 10_Airyscan Processing	1	1
0.157669320702553	Heat shock	GFP-HDEL HS airy mv 10_Airyscan Processing	1	1
0.149585410952568	Heat shock	GFP-HDEL HS airy mv 10_Airyscan Processing	1	1
0.159895539283752	Heat shock	GFP-HDEL HS airy mv 10_Airyscan Processing	1	1
0.225830867886543	Heat shock	GFP-HDEL HS airy mv 10_Airyscan Processing	1	1
0.140013411641121	Heat shock	GFP-HDEL HS airy mv 10_Airyscan Processing	1	1
0.254283785820007	Heat shock	GFP-HDEL HS airy mv 10_Airyscan Processing	1	1
0.249573290348053	Heat shock	GFP-HDEL HS airy mv 10_Airyscan Processing	1	1
0.220475688576698	Heat shock	GFP-HDEL HS airy mv 10_Airyscan Processing	1	1
0.19925619661808	Heat shock	GFP-HDEL HS airy mv 10_Airyscan Processing	1	1
0.177265822887421	Heat shock	GFP-HDEL HS airy mv 10_Airyscan Processing	1	1
0.385091602802277	Heat shock	GFP-HDEL HS airy mv 10_Airyscan Processing	1	1
0.0981379300355911	Heat shock	GFP-HDEL HS airy mv 10_Airyscan Processing	1	1
0.217599406838417	Heat shock	GFP-HDEL HS airy mv 10_Airyscan Processing	1	1
0.271947920322418	Heat shock	GFP-HDEL HS airy mv 10_Airyscan Processing	1	1
0.589262545108795	Heat shock	GFP-HDEL HS airy mv 10_Airyscan Processing	1	1
0.151359915733337	Heat shock	GFP-HDEL HS airy mv 10_Airyscan Processing	1	1
0.640408277511597	Heat shock	GFP-HDEL HS airy mv 10_Airyscan Processing	1	1
0.127604275941849	Heat shock	GFP-HDEL HS airy mv 10_Airyscan Processing	1	1
0.219589471817017	Heat shock	GFP-HDEL HS airy mv 10_Airyscan Processing	1	1
0.601938366889954	Heat shock	GFP-HDEL HS airy mv 10_Airyscan Processing	1	1
0.0741836652159691	Heat shock	GFP-HDEL HS airy mv 10_Airyscan Processing	1	1
0.0951101258397102	Heat shock	GFP-HDEL HS airy mv 10_Airyscan Processing	1	1
0.242343202233315	Heat shock	GFP-HDEL HS airy mv 10_Airyscan Processing	1	1
0.0874659717082977	Heat shock	GFP-HDEL HS airy mv 10_Airyscan Processing	1	1
0.0717464312911034	Heat shock	GFP-HDEL HS airy mv 10_Airyscan Processing	1	1
0.191906213760376	Heat shock	GFP-HDEL HS airy mv 10_Airyscan Processing	1	1
0.122249327600002	Heat shock	GFP-HDEL HS airy mv 10_Airyscan Processing	1	1
0.165427416563034	Heat shock	GFP-HDEL HS airy mv 10_Airyscan Processing	1	1
0.294185817241669	Heat shock	GFP-HDEL HS airy mv 10_Airyscan Processing	1	1
0.27040222287178	Heat shock	GFP-HDEL HS airy mv 10_Airyscan Processing	1	1
0.265458673238754	Heat shock	GFP-HDEL HS airy mv 10_Airyscan Processing	1	1
0.153713390231133	Heat shock	GFP-HDEL HS airy mv 10_Airyscan Processing	1	1
0.196600243449211	Heat shock	GFP-HDEL HS airy mv 10_Airyscan Processing	1	1
0.114391162991524	Heat shock	GFP-HDEL HS airy mv 10_Airyscan Processing	1	1
0.237430691719055	Heat shock	GFP-HDEL HS airy mv 10_Airyscan Processing	1	1
0.263489544391632	Heat shock	GFP-HDEL HS airy mv 10_Airyscan Processing	1	1
0.372596681118011	Heat shock	GFP-HDEL HS airy mv 10_Airyscan Processing	1	1
0.0993777960538864	Heat shock	GFP-HDEL HS airy mv 10_Airyscan Processing	1	1
0.0479003749787807	Heat shock	GFP-HDEL HS airy mv 10_Airyscan Processing	1	1
0.441748350858688	Heat shock	GFP-HDEL HS airy mv 10_Airyscan Processing	1	1
0.267590433359146	Heat shock	GFP-HDEL HS airy mv 10_Airyscan Processing	1	1
0.520837247371674	Heat shock	GFP-HDEL HS airy mv 10_Airyscan Processing	1	1
0.0677785947918892	Heat shock	GFP-HDEL HS airy mv 10_Airyscan Processing	1	1
0.475607097148895	Heat shock	GFP-HDEL HS airy mv 10_Airyscan Processing	1	1
0.168833374977112	Heat shock	GFP-HDEL HS airy mv 10_Airyscan Processing	1	1
0.209325239062309	Heat shock	GFP-HDEL HS airy mv 10_Airyscan Processing	1	1
0.351966053247452	Heat shock	GFP-HDEL HS airy mv 10_Airyscan Processing	1	1
0.101342409849167	Heat shock	GFP-HDEL HS airy mv 10_Airyscan Processing	1	1
0.0980726480484009	Heat shock	GFP-HDEL HS airy mv 10_Airyscan Processing	1	1
0.102299191057682	Heat shock	GFP-HDEL HS airy mv 10_Airyscan Processing	1	1
1.32125043869019	Heat shock	GFP-HDEL HS airy mv 10_Airyscan Processing	1	1
0.453397780656815	Heat shock	GFP-HDEL HS airy mv 10_Airyscan Processing	1	1
0.198587879538536	Heat shock	GFP-HDEL HS airy mv 10_Airyscan Processing	1	1
0.186143606901169	Heat shock	GFP-HDEL HS airy mv 10_Airyscan Processing	1	1
0.183919966220856	Heat shock	GFP-HDEL HS airy mv 10_Airyscan Processing	1	1
0.0701338425278664	Heat shock	GFP-HDEL HS airy mv 10_Airyscan Processing	1	1
0.09048131108284	Heat shock	GFP-HDEL HS airy mv 10_Airyscan Processing	1	1
0.217315480113029	Heat shock	GFP-HDEL HS airy mv 10_Airyscan Processing	1	1
0.18606162071228	Heat shock	GFP-HDEL HS airy mv 10_Airyscan Processing	1	1
0.23853200674057	Heat shock	GFP-HDEL HS airy mv 10_Airyscan Processing	1	1
0.336901128292084	Heat shock	GFP-HDEL HS airy mv 10_Airyscan Processing	1	1
0.166291773319244	Heat shock	GFP-HDEL HS airy mv 10_Airyscan Processing	1	1
0.193215951323509	Heat shock	GFP-HDEL HS airy mv 10_Airyscan Processing	1	1
0.104558788239956	Heat shock	GFP-HDEL HS airy mv 10_Airyscan Processing	1	1
0.208338588476181	Heat shock	GFP-HDEL HS airy mv 10_Airyscan Processing	1	1
0.15652921795845	Heat shock	GFP-HDEL HS airy mv 10_Airyscan Processing	1	1
0.0908247902989388	Heat shock	GFP-HDEL HS airy mv 10_Airyscan Processing	1	1
0.310379713773727	Heat shock	GFP-HDEL HS airy mv 10_Airyscan Processing	1	1
0.316897481679916	Heat shock	GFP-HDEL HS airy mv 10_Airyscan Processing	1	1
0.276845991611481	Heat shock	GFP-HDEL HS airy mv 10_Airyscan Processing	1	1
0.219468995928764	Heat shock	GFP-HDEL HS airy mv 10_Airyscan Processing	1	1
0.0942597687244415	Heat shock	GFP-HDEL HS airy mv 10_Airyscan Processing	1	1
0.251754403114319	Heat shock	GFP-HDEL HS airy mv 10_Airyscan Processing	1	1
0.184091806411743	Heat shock	GFP-HDEL HS airy mv 10_Airyscan Processing	1	1
0.0697498098015785	Heat shock	GFP-HDEL HS airy mv 10_Airyscan Processing	1	1
0.143300950527191	Heat shock	GFP-HDEL HS airy mv 10_Airyscan Processing	1	1
0.108522772789001	Heat shock	GFP-HDEL HS airy mv 10_Airyscan Processing	1	1
0.201037853956223	Heat shock	GFP-HDEL HS airy mv 10_Airyscan Processing	1	1
0.372949689626694	Heat shock	GFP-HDEL HS airy mv 10_Airyscan Processing	1	1
0.150559797883034	Heat shock	GFP-HDEL HS airy mv 10_Airyscan Processing	1	1
0.158468350768089	Heat shock	GFP-HDEL HS airy mv 10_Airyscan Processing	1	1
0.0723648369312286	Heat shock	GFP-HDEL HS airy mv 10_Airyscan Processing	1	1
0.14040969312191	Heat shock	GFP-HDEL HS airy mv 10_Airyscan Processing	1	1
0.121899664402008	Heat shock	GFP-HDEL HS airy mv 10_Airyscan Processing	1	1
0.395626664161682	Heat shock	GFP-HDEL HS airy mv 10_Airyscan Processing	1	1
0.319620430469513	Heat shock	GFP-HDEL HS airy mv 10_Airyscan Processing	1	1
0.258971065282822	Heat shock	GFP-HDEL HS airy mv 10_Airyscan Processing	1	1
0.112972117960453	Heat shock	GFP-HDEL HS airy mv 10_Airyscan Processing	1	1
0.23933182656765	Heat shock	GFP-HDEL HS airy mv 10_Airyscan Processing	1	1
0.119358047842979	Heat shock	GFP-HDEL HS airy mv 10_Airyscan Processing	1	1
0.284154295921326	Heat shock	GFP-HDEL HS airy mv 10_Airyscan Processing	1	1
0.0927982553839684	Heat shock	GFP-HDEL HS airy mv 10_Airyscan Processing	1	1
0.075255922973156	Heat shock	GFP-HDEL HS airy mv 10_Airyscan Processing	1	1
0.225035160779953	Heat shock	GFP-HDEL HS airy mv 10_Airyscan Processing	1	1
0.0776025950908661	Heat shock	GFP-HDEL HS airy mv 10_Airyscan Processing	1	1
0.0677792206406593	Heat shock	GFP-HDEL HS airy mv 10_Airyscan Processing	1	1
0.331184983253479	Heat shock	GFP-HDEL HS airy mv 10_Airyscan Processing	1	1
0.119356475770473	Heat shock	GFP-HDEL HS airy mv 10_Airyscan Processing	1	1
0.0509375035762787	Heat shock	GFP-HDEL HS airy mv 10_Airyscan Processing	1	1
0.144474029541016	Heat shock	GFP-HDEL HS airy mv 10_Airyscan Processing	1	1
0.0178511757403612	Heat shock	GFP-HDEL HS airy mv 10_Airyscan Processing	1	1
0.167728558182716	Heat shock	GFP-HDEL HS airy mv 10_Airyscan Processing	1	1
0.0838784426450729	Heat shock	GFP-HDEL HS airy mv 10_Airyscan Processing	1	1
0.142029330134392	Heat shock	GFP-HDEL HS airy mv 10_Airyscan Processing	1	1
0.0823395997285843	Heat shock	GFP-HDEL HS airy mv 10_Airyscan Processing	1	1
0.0762759447097778	Heat shock	GFP-HDEL HS airy mv 10_Airyscan Processing	1	1
0.0902933329343796	Heat shock	GFP-HDEL HS airy mv 10_Airyscan Processing	1	1
0.0621583051979542	Heat shock	GFP-HDEL HS airy mv 10_Airyscan Processing	1	1
0.0458023361861706	Heat shock	GFP-HDEL HS airy mv 10_Airyscan Processing	1	1
0.0475197732448578	Heat shock	GFP-HDEL HS airy mv 10_Airyscan Processing	1	1
0.036425743252039	Heat shock	GFP-HDEL HS airy mv 10_Airyscan Processing	1	1
0.34592667222023	Heat shock	GFP-HDEL HS airy mv 10_Airyscan Processing	1	1
0.269099205732346	Heat shock	GFP-HDEL HS airy mv 10_Airyscan Processing	1	1
0.17241732776165	Heat shock	GFP-HDEL HS airy mv 10_Airyscan Processing	1	1
0.109917342662811	Heat shock	GFP-HDEL HS airy mv 10_Airyscan Processing	1	1
0.352703869342804	Heat shock	GFP-HDEL HS airy mv 10_Airyscan Processing	1	1
0.0664479956030846	Heat shock	GFP-HDEL HS airy mv 10_Airyscan Processing	1	1
0.124463990330696	Heat shock	GFP-HDEL HS airy mv 10_Airyscan Processing	1	1
0.128720343112946	Heat shock	GFP-HDEL HS airy mv 10_Airyscan Processing	1	1
0.5377596616745	Heat shock	GFP-HDEL HS airy mv 10_Airyscan Processing	1	1
0.193983867764473	Heat shock	GFP-HDEL HS airy mv 10_Airyscan Processing	1	1
0.261025816202164	Heat shock	GFP-HDEL HS airy mv 10_Airyscan Processing	1	1
0.211145058274269	Heat shock	GFP-HDEL HS airy mv 10_Airyscan Processing	1	1
0.0874397754669189	Heat shock	GFP-HDEL HS airy mv 10_Airyscan Processing	1	1
0.437706381082535	Heat shock	GFP-HDEL HS airy mv 10_Airyscan Processing	1	1
0.225682824850082	Heat shock	GFP-HDEL HS airy mv 10_Airyscan Processing	1	1
0.1571084856987	Heat shock	GFP-HDEL HS airy mv 10_Airyscan Processing	1	1
0.421381384134293	Heat shock	GFP-HDEL HS airy mv 10_Airyscan Processing	1	1
0	Heat shock	GFP-HDEL HS airy mv 10_Airyscan Processing	1	1
0.205166593194008	Heat shock	GFP-HDEL HS airy mv 10_Airyscan Processing	1	1
0.0636425167322159	Heat shock	GFP-HDEL HS airy mv 10_Airyscan Processing	1	1
0.202465623617172	Heat shock	GFP-HDEL HS airy mv 10_Airyscan Processing	1	1
0.262417256832123	Heat shock	GFP-HDEL HS airy mv 10_Airyscan Processing	1	1
0	Heat shock	GFP-HDEL HS airy mv 10_Airyscan Processing	1	1
0.0556123368442059	Heat shock	GFP-HDEL HS airy mv 10_Airyscan Processing	1	1
0.434255182743073	Heat shock	GFP-HDEL HS airy mv 10_Airyscan Processing	1	1
0.266403287649155	Heat shock	GFP-HDEL HS airy mv 10_Airyscan Processing	1	1
0.146416485309601	Heat shock	GFP-HDEL HS airy mv 10_Airyscan Processing	1	1
0.154809385538101	Heat shock	GFP-HDEL HS airy mv 10_Airyscan Processing	1	1
0.0498425029218197	Heat shock	GFP-HDEL HS airy mv 10_Airyscan Processing	1	1
0.229723542928696	Heat shock	GFP-HDEL HS airy mv 10_Airyscan Processing	1	1
0.122074663639069	Heat shock	GFP-HDEL HS airy mv 10_Airyscan Processing	1	1
0.177297368645668	Heat shock	GFP-HDEL HS airy mv 10_Airyscan Processing	1	1
0.305324733257294	Heat shock	GFP-HDEL HS airy mv 10_Airyscan Processing	1	1
0	Heat shock	GFP-HDEL HS airy mv 10_Airyscan Processing	1	1
0.301964700222015	Heat shock	GFP-HDEL HS airy mv 10_Airyscan Processing	1	1
0.188758358359337	Heat shock	GFP-HDEL HS airy mv 10_Airyscan Processing	1	1
0	Heat shock	GFP-HDEL HS airy mv 10_Airyscan Processing	1	1
0.0226982440799475	Heat shock	GFP-HDEL HS airy mv 10_Airyscan Processing	1	1
0.130364596843719	Heat shock	GFP-HDEL HS airy mv 10_Airyscan Processing	1	1
0.269222974777222	Heat shock	GFP-HDEL HS airy mv 10_Airyscan Processing	1	1
0.192675903439522	Heat shock	GFP-HDEL HS airy mv 10_Airyscan Processing	1	1
0.151461541652679	Heat shock	GFP-HDEL HS airy mv 10_Airyscan Processing	1	1
0.111567430198193	Heat shock	GFP-HDEL HS airy mv 10_Airyscan Processing	1	1
0.0779647976160049	Heat shock	GFP-HDEL HS airy mv 10_Airyscan Processing	1	1
0.259800285100937	Heat shock	GFP-HDEL HS airy mv 10_Airyscan Processing	1	1
0.0975492298603058	Heat shock	GFP-HDEL HS airy mv 10_Airyscan Processing	1	1
0.114757746458054	Heat shock	GFP-HDEL HS airy mv 10_Airyscan Processing	1	1
0.20228685438633	Heat shock	GFP-HDEL HS airy mv 10_Airyscan Processing	1	1
0.0550731010735035	Heat shock	GFP-HDEL HS airy mv 10_Airyscan Processing	1	1
0.303648203611374	Heat shock	GFP-HDEL HS airy mv 10_Airyscan Processing	1	1
0.181380748748779	Heat shock	GFP-HDEL HS airy mv 10_Airyscan Processing	1	1
0.0229863841086626	Heat shock	GFP-HDEL HS airy mv 10_Airyscan Processing	1	1
0.282674342393875	Heat shock	GFP-HDEL HS airy mv 10_Airyscan Processing	1	1
0.134455427527428	Heat shock	GFP-HDEL HS airy mv 10_Airyscan Processing	1	1
0.330532908439636	Heat shock	GFP-HDEL HS airy mv 10_Airyscan Processing	1	1
0.128433108329773	Heat shock	GFP-HDEL HS airy mv 10_Airyscan Processing	1	1
0.364101946353912	Heat shock	GFP-HDEL HS airy mv 10_Airyscan Processing	1	1
0.119918912649155	Heat shock	GFP-HDEL HS airy mv 10_Airyscan Processing	1	1
0.117240414023399	Heat shock	GFP-HDEL HS airy mv 10_Airyscan Processing	1	1
0.231224715709686	Heat shock	GFP-HDEL HS airy mv 10_Airyscan Processing	1	1
0.266505420207977	Heat shock	GFP-HDEL HS airy mv 10_Airyscan Processing	1	1
0.65077155828476	Heat shock	GFP-HDEL HS airy mv 10_Airyscan Processing	1	1
0.142822429537773	Heat shock	GFP-HDEL HS airy mv 10_Airyscan Processing	1	1
0.0247043836861849	Heat shock	GFP-HDEL HS airy mv 10_Airyscan Processing	1	1
0.261740773916245	Heat shock	GFP-HDEL HS airy mv 10_Airyscan Processing	1	1
0.207897871732712	Heat shock	GFP-HDEL HS airy mv 10_Airyscan Processing	1	1
0.138900056481361	Heat shock	GFP-HDEL HS airy mv 10_Airyscan Processing	1	1
0.167156159877777	Heat shock	GFP-HDEL HS airy mv 10_Airyscan Processing	1	1
0.138910591602325	Heat shock	GFP-HDEL HS airy mv 10_Airyscan Processing	1	1
0.0147009752690792	Heat shock	GFP-HDEL HS airy mv 10_Airyscan Processing	1	1
0.282569944858551	Heat shock	GFP-HDEL HS airy mv 10_Airyscan Processing	1	1
0.450215727090836	Heat shock	GFP-HDEL HS airy mv 10_Airyscan Processing	1	1
0.185458034276962	Heat shock	GFP-HDEL HS airy mv 10_Airyscan Processing	1	1
0.377894967794418	Heat shock	GFP-HDEL HS airy mv 10_Airyscan Processing	1	1
0.0911691412329674	Heat shock	GFP-HDEL HS airy mv 10_Airyscan Processing	1	1
0.0978698432445526	Heat shock	GFP-HDEL HS airy mv 10_Airyscan Processing	1	1
0.315578758716583	Heat shock	GFP-HDEL HS airy mv 10_Airyscan Processing	1	1
0.0850807875394821	Heat shock	GFP-HDEL HS airy mv 10_Airyscan Processing	1	1
0.44675949215889	Heat shock	GFP-HDEL HS airy mv 10_Airyscan Processing	1	1
0.0655035078525543	Heat shock	GFP-HDEL HS airy mv 10_Airyscan Processing	1	1
0.156499221920967	Heat shock	GFP-HDEL HS airy mv 10_Airyscan Processing	1	1
0.154306158423424	Heat shock	GFP-HDEL HS airy mv 10_Airyscan Processing	1	1
0.147285267710686	Heat shock	GFP-HDEL HS airy mv 10_Airyscan Processing	1	1
0.181703329086304	Heat shock	GFP-HDEL HS airy mv 10_Airyscan Processing	1	1
0.523460507392883	Heat shock	GFP-HDEL HS airy mv 10_Airyscan Processing	1	1
0.506105601787567	Heat shock	GFP-HDEL HS airy mv 10_Airyscan Processing	1	1
0.171271398663521	Heat shock	GFP-HDEL HS airy mv 10_Airyscan Processing	1	1
0.37758469581604	Heat shock	GFP-HDEL HS airy mv 10_Airyscan Processing	1	1
0.0560324527323246	Heat shock	GFP-HDEL HS airy mv 10_Airyscan Processing	1	1
0.100282318890095	Heat shock	GFP-HDEL HS airy mv 10_Airyscan Processing	1	1
0.343016177415848	Heat shock	GFP-HDEL HS airy mv 10_Airyscan Processing	1	1
0.136728942394257	Heat shock	GFP-HDEL HS airy mv 10_Airyscan Processing	1	1
0.117852300405502	Heat shock	GFP-HDEL HS airy mv 10_Airyscan Processing	1	1
0.232753589749336	Heat shock	GFP-HDEL HS airy mv 10_Airyscan Processing	1	1
0.0558084361255169	Heat shock	GFP-HDEL HS airy mv 10_Airyscan Processing	1	1
0.160224035382271	Heat shock	GFP-HDEL HS airy mv 10_Airyscan Processing	1	1
0.130721792578697	Heat shock	GFP-HDEL HS airy mv 10_Airyscan Processing	1	1
0.401579856872559	Heat shock	GFP-HDEL HS airy mv 10_Airyscan Processing	1	1
0.295185148715973	Heat shock	GFP-HDEL HS airy mv 10_Airyscan Processing	1	1
0.28603994846344	Heat shock	GFP-HDEL HS airy mv 10_Airyscan Processing	1	1
0.14359138906002	Heat shock	GFP-HDEL HS airy mv 10_Airyscan Processing	1	1
0.25048416852951	Heat shock	GFP-HDEL HS airy mv 10_Airyscan Processing	1	1
0.138826444745064	Heat shock	GFP-HDEL HS airy mv 10_Airyscan Processing	1	1
0	Heat shock	GFP-HDEL HS airy mv 10_Airyscan Processing	1	1
0.0695623606443405	Heat shock	GFP-HDEL HS airy mv 10_Airyscan Processing	1	1
0.128001570701599	Heat shock	GFP-HDEL HS airy mv 10_Airyscan Processing	1	1
0.0781796351075172	Heat shock	GFP-HDEL HS airy mv 10_Airyscan Processing	1	1
0.20010869204998	Heat shock	GFP-HDEL HS airy mv 10_Airyscan Processing	1	1
0.0793155357241631	Heat shock	GFP-HDEL HS airy mv 10_Airyscan Processing	1	1
0.204698249697685	Heat shock	GFP-HDEL HS airy mv 10_Airyscan Processing	1	1
0.0293473545461893	Heat shock	GFP-HDEL HS airy mv 10_Airyscan Processing	1	1
0.341402471065521	Heat shock	GFP-HDEL HS airy mv 10_Airyscan Processing	1	1
0.0269523914903402	Heat shock	GFP-HDEL HS airy mv 10_Airyscan Processing	1	1
0.217643737792969	Heat shock	GFP-HDEL HS airy mv 10_Airyscan Processing	1	1
0.280117958784103	Heat shock	GFP-HDEL HS airy mv 10_Airyscan Processing	1	1
0	Heat shock	GFP-HDEL HS airy mv 10_Airyscan Processing	1	1
0.32836851477623	Heat shock	GFP-HDEL HS airy mv 10_Airyscan Processing	1	1
0.0905648618936539	Heat shock	GFP-HDEL HS airy mv 10_Airyscan Processing	1	1
0.34755539894104	Heat shock	GFP-HDEL HS airy mv 10_Airyscan Processing	1	1
0.295808494091034	Heat shock	GFP-HDEL HS airy mv 10_Airyscan Processing	1	1
0.177943348884583	Heat shock	GFP-HDEL HS airy mv 10_Airyscan Processing	1	1
0.0951808393001556	Heat shock	GFP-HDEL HS airy mv 10_Airyscan Processing	1	1
0.178621903061867	Heat shock	GFP-HDEL HS airy mv 10_Airyscan Processing	1	1
0.108514435589314	Heat shock	GFP-HDEL HS airy mv 10_Airyscan Processing	1	1
0.167581483721733	Heat shock	GFP-HDEL HS airy mv 10_Airyscan Processing	1	1
0.727235674858093	Heat shock	GFP-HDEL HS airy mv 10_Airyscan Processing	1	1
0.212846532464027	Heat shock	GFP-HDEL HS airy mv 10_Airyscan Processing	1	1
0.127300947904587	Heat shock	GFP-HDEL HS airy mv 10_Airyscan Processing	1	1
0.0995489880442619	Heat shock	GFP-HDEL HS airy mv 10_Airyscan Processing	1	1
0.373828411102295	Heat shock	GFP-HDEL HS airy mv 10_Airyscan Processing	1	1
0.119323469698429	Heat shock	GFP-HDEL HS airy mv 10_Airyscan Processing	1	1
0.767952561378479	Heat shock	GFP-HDEL HS airy mv 10_Airyscan Processing	1	1
0.877368330955505	Heat shock	GFP-HDEL HS airy mv 10_Airyscan Processing	1	1
0	Heat shock	GFP-HDEL HS airy mv 10_Airyscan Processing	1	1
0.443692177534103	Heat shock	GFP-HDEL HS airy mv 10_Airyscan Processing	1	1
0.113300383090973	Heat shock	GFP-HDEL HS airy mv 10_Airyscan Processing	1	1
0.30577677488327	Heat shock	GFP-HDEL HS airy mv 10_Airyscan Processing	1	1
0	Heat shock	GFP-HDEL HS airy mv 10_Airyscan Processing	1	1
0	Heat shock	GFP-HDEL HS airy mv 10_Airyscan Processing	1	1
0.110182538628578	Heat shock	GFP-HDEL HS airy mv 10_Airyscan Processing	1	1
0	Heat shock	GFP-HDEL HS airy mv 10_Airyscan Processing	1	1
0.389953970909119	Heat shock	GFP-HDEL HS airy mv 10_Airyscan Processing	1	1
0.313569188117981	Heat shock	GFP-HDEL HS airy mv 10_Airyscan Processing	1	1
0.208774045109749	Heat shock	GFP-HDEL HS airy mv 10_Airyscan Processing	1	1
0.251941680908203	Heat shock	GFP-HDEL HS airy mv 10_Airyscan Processing	1	1
0.0254240054637194	Heat shock	GFP-HDEL HS airy mv 10_Airyscan Processing	1	1
0.169215813279152	Heat shock	GFP-HDEL HS airy mv 10_Airyscan Processing	1	1
0.011549923568964	Heat shock	GFP-HDEL HS airy mv 10_Airyscan Processing	1	1
0.150176167488098	Heat shock	GFP-HDEL HS airy mv 10_Airyscan Processing	1	1
0.0779958516359329	Heat shock	GFP-HDEL HS airy mv 10_Airyscan Processing	1	1
0.500300347805023	Heat shock	GFP-HDEL HS airy mv 10_Airyscan Processing	1	1
0	Heat shock	GFP-HDEL HS airy mv 10_Airyscan Processing	1	1
0.0642349272966385	Heat shock	GFP-HDEL HS airy mv 10_Airyscan Processing	1	1
0.293882369995117	Heat shock	GFP-HDEL HS airy mv 10_Airyscan Processing	1	1
0.119326487183571	Heat shock	GFP-HDEL HS airy mv 10_Airyscan Processing	1	1
0.023931747302413	Heat shock	GFP-HDEL HS airy mv 10_Airyscan Processing	1	1
0.135763421654701	Heat shock	GFP-HDEL HS airy mv 10_Airyscan Processing	1	1
0.0942269712686539	Heat shock	GFP-HDEL HS airy mv 10_Airyscan Processing	1	1
0.18896871805191	Heat shock	GFP-HDEL HS airy mv 10_Airyscan Processing	1	1
0.0592814534902573	Heat shock	GFP-HDEL HS airy mv 10_Airyscan Processing	1	1
0.0746322050690651	Heat shock	GFP-HDEL HS airy mv 10_Airyscan Processing	1	1
0.135887980461121	Heat shock	GFP-HDEL HS airy mv 10_Airyscan Processing	1	1
0.0607552081346512	Heat shock	GFP-HDEL HS airy mv 10_Airyscan Processing	1	1
0.152509853243828	Heat shock	GFP-HDEL HS airy mv 10_Airyscan Processing	1	1
0.126837760210037	Heat shock	GFP-HDEL HS airy mv 10_Airyscan Processing	1	1
0.0426695942878723	Heat shock	GFP-HDEL HS airy mv 10_Airyscan Processing	1	1
0.198714718222618	Heat shock	GFP-HDEL HS airy mv 10_Airyscan Processing	1	1
0.774645090103149	Heat shock	GFP-HDEL HS airy mv 10_Airyscan Processing	1	1
0.183346748352051	Heat shock	GFP-HDEL HS airy mv 10_Airyscan Processing	1	1
0.131999507546425	Heat shock	GFP-HDEL HS airy mv 10_Airyscan Processing	1	1
0.29346090555191	Heat shock	GFP-HDEL HS airy mv 10_Airyscan Processing	1	1
0.286437749862671	Heat shock	GFP-HDEL HS airy mv 10_Airyscan Processing	1	1
0.071796216070652	Heat shock	GFP-HDEL HS airy mv 10_Airyscan Processing	1	1
0.101201288402081	Heat shock	GFP-HDEL HS airy mv 10_Airyscan Processing	1	1
0	Heat shock	GFP-HDEL HS airy mv 10_Airyscan Processing	1	1
0.204505234956741	Heat shock	GFP-HDEL HS airy mv 10_Airyscan Processing	1	1
0.0992450565099716	Heat shock	GFP-HDEL HS airy mv 10_Airyscan Processing	1	1
0.295913517475128	Heat shock	GFP-HDEL HS airy mv 10_Airyscan Processing	1	1
0.240429490804672	Heat shock	GFP-HDEL HS airy mv 10_Airyscan Processing	1	1
0	Heat shock	GFP-HDEL HS airy mv 10_Airyscan Processing	1	1
0.228055462241173	Heat shock	GFP-HDEL HS airy mv 10_Airyscan Processing	1	1
0.181719183921814	Heat shock	GFP-HDEL HS airy mv 10_Airyscan Processing	1	1
0.122969046235085	Heat shock	GFP-HDEL HS airy mv 10_Airyscan Processing	1	1
0.185174986720085	Heat shock	GFP-HDEL HS airy mv 10_Airyscan Processing	1	1
0.155106246471405	Heat shock	GFP-HDEL HS airy mv 10_Airyscan Processing	1	1
0.171056374907494	Heat shock	GFP-HDEL HS airy mv 10_Airyscan Processing	1	1
0.101580090820789	Heat shock	GFP-HDEL HS airy mv 10_Airyscan Processing	1	1
0.282262653112411	Heat shock	GFP-HDEL HS airy mv 10_Airyscan Processing	1	1
0.226925939321518	Heat shock	GFP-HDEL HS airy mv 10_Airyscan Processing	1	1
0.295211255550385	Heat shock	GFP-HDEL HS airy mv 10_Airyscan Processing	1	1
0.256210029125214	Heat shock	GFP-HDEL HS airy mv 10_Airyscan Processing	1	1
0.295306801795959	Heat shock	GFP-HDEL HS airy mv 10_Airyscan Processing	1	1
0.27645006775856	Heat shock	GFP-HDEL HS airy mv 10_Airyscan Processing	1	1
0.106822036206722	Heat shock	GFP-HDEL HS airy mv 10_Airyscan Processing	1	1
0.184454560279846	Heat shock	GFP-HDEL HS airy mv 10_Airyscan Processing	1	1
0.119551122188568	Heat shock	GFP-HDEL HS airy mv 10_Airyscan Processing	1	1
0.73047000169754	Heat shock	GFP-HDEL HS airy mv 10_Airyscan Processing	1	1
0.19638130068779	Heat shock	GFP-HDEL HS airy mv 10_Airyscan Processing	1	1
0.0702819749712944	Heat shock	GFP-HDEL HS airy mv 10_Airyscan Processing	1	1
0.135833084583282	Heat shock	GFP-HDEL HS airy mv 10_Airyscan Processing	1	1
0.183659896254539	Heat shock	GFP-HDEL HS airy mv 10_Airyscan Processing	1	1
0.166872337460518	Heat shock	GFP-HDEL HS airy mv 10_Airyscan Processing	1	1
0.145792707800865	Heat shock	GFP-HDEL HS airy mv 10_Airyscan Processing	1	1
0.116096802055836	Heat shock	GFP-HDEL HS airy mv 10_Airyscan Processing	1	1
0.0665261447429657	Heat shock	GFP-HDEL HS airy mv 10_Airyscan Processing	1	1
0.085409976541996	Heat shock	GFP-HDEL HS airy mv 10_Airyscan Processing	1	1
0.268331497907639	Heat shock	GFP-HDEL HS airy mv 10_Airyscan Processing	1	1
0.134911686182022	Heat shock	GFP-HDEL HS airy mv 10_Airyscan Processing	1	1
0.409771651029587	Heat shock	GFP-HDEL HS airy mv 10_Airyscan Processing	1	1
0.18772454559803	Heat shock	GFP-HDEL HS airy mv 10_Airyscan Processing	1	1
0.521843671798706	Heat shock	GFP-HDEL HS airy mv 10_Airyscan Processing	1	1
0.227666929364204	Heat shock	GFP-HDEL HS airy mv 10_Airyscan Processing	1	1
0.378717303276062	Heat shock	GFP-HDEL HS airy mv 10_Airyscan Processing	1	1
0.237086430191994	Heat shock	GFP-HDEL HS airy mv 10_Airyscan Processing	1	1
0.196738690137863	Heat shock	GFP-HDEL HS airy mv 10_Airyscan Processing	1	1
0.442210286855698	Heat shock	GFP-HDEL HS airy mv 10_Airyscan Processing	1	1
0.23340693116188	Heat shock	GFP-HDEL HS airy mv 10_Airyscan Processing	1	1
0.279079854488373	Heat shock	GFP-HDEL HS airy mv 10_Airyscan Processing	1	1
0.26470023393631	Heat shock	GFP-HDEL HS airy mv 10_Airyscan Processing	1	1
0.19282953441143	Heat shock	GFP-HDEL HS airy mv 10_Airyscan Processing	1	1
0.282976388931274	Heat shock	GFP-HDEL HS airy mv 10_Airyscan Processing	1	1
0.168911010026932	Heat shock	GFP-HDEL HS airy mv 10_Airyscan Processing	1	1
0.17377083003521	Heat shock	GFP-HDEL HS airy mv 10_Airyscan Processing	1	1
0.377107292413712	Heat shock	GFP-HDEL HS airy mv 10_Airyscan Processing	1	1
0.33202987909317	Heat shock	GFP-HDEL HS airy mv 10_Airyscan Processing	1	1
0.126651868224144	Heat shock	GFP-HDEL HS airy mv 10_Airyscan Processing	1	1
0.0719402804970741	Heat shock	GFP-HDEL HS airy mv 10_Airyscan Processing	1	1
0.189492806792259	Heat shock	GFP-HDEL HS airy mv 10_Airyscan Processing	1	1
0.421525061130524	Heat shock	GFP-HDEL HS airy mv 10_Airyscan Processing	1	1
0.389624863862991	Heat shock	GFP-HDEL HS airy mv 10_Airyscan Processing	1	1
0.154542967677116	Heat shock	GFP-HDEL HS airy mv 10_Airyscan Processing	1	1
0.0837288573384285	Heat shock	GFP-HDEL HS airy mv 10_Airyscan Processing	1	1
0.263674139976501	Heat shock	GFP-HDEL HS airy mv 10_Airyscan Processing	1	1
0.161750271916389	Heat shock	GFP-HDEL HS airy mv 10_Airyscan Processing	1	1
0.0366025120019913	Heat shock	GFP-HDEL HS airy mv 10_Airyscan Processing	1	1
0.451955497264862	Heat shock	GFP-HDEL HS airy mv 10_Airyscan Processing	1	1
0.051366288214922	Heat shock	GFP-HDEL HS airy mv 10_Airyscan Processing	1	1
0.103209145367146	Heat shock	GFP-HDEL HS airy mv 10_Airyscan Processing	1	1
0.164338991045952	Heat shock	GFP-HDEL HS airy mv 10_Airyscan Processing	1	1
0.395018845796585	Heat shock	GFP-HDEL HS airy mv 10_Airyscan Processing	1	1
0.198097884654999	Heat shock	GFP-HDEL HS airy mv 10_Airyscan Processing	1	1
0.0431413277983665	Heat shock	GFP-HDEL HS airy mv 10_Airyscan Processing	1	1
0.250800400972366	Heat shock	GFP-HDEL HS airy mv 10_Airyscan Processing	1	1
0.236173167824745	Heat shock	GFP-HDEL HS airy mv 10_Airyscan Processing	1	1
0.19794987142086	Heat shock	GFP-HDEL HS airy mv 10_Airyscan Processing	1	1
0.157201766967773	Heat shock	GFP-HDEL HS airy mv 10_Airyscan Processing	1	1
0.517434895038605	Heat shock	GFP-HDEL HS airy mv 10_Airyscan Processing	1	1
0	Heat shock	GFP-HDEL HS airy mv 10_Airyscan Processing	1	1
0.574801385402679	Heat shock	GFP-HDEL HS airy mv 10_Airyscan Processing	1	1
0.589693546295166	Heat shock	GFP-HDEL HS airy mv 10_Airyscan Processing	1	1
0.153858289122581	Heat shock	GFP-HDEL HS airy mv 10_Airyscan Processing	1	1
0.0568065270781517	Heat shock	GFP-HDEL HS airy mv 10_Airyscan Processing	1	1
0.136828243732452	Heat shock	GFP-HDEL HS airy mv 10_Airyscan Processing	1	1
0.22946198284626	Heat shock	GFP-HDEL HS airy mv 10_Airyscan Processing	1	1
0.101753696799278	Heat shock	GFP-HDEL HS airy mv 10_Airyscan Processing	1	1
0.331987142562866	Heat shock	GFP-HDEL HS airy mv 10_Airyscan Processing	1	1
0.32843092083931	Heat shock	GFP-HDEL HS airy mv 10_Airyscan Processing	1	1
0.21829554438591	Heat shock	GFP-HDEL HS airy mv 10_Airyscan Processing	1	1
0.191717937588692	Heat shock	GFP-HDEL HS airy mv 10_Airyscan Processing	1	1
0.440352767705917	Heat shock	GFP-HDEL HS airy mv 10_Airyscan Processing	1	1
0.261659443378448	Heat shock	GFP-HDEL HS airy mv 10_Airyscan Processing	1	1
0.244474843144417	Heat shock	GFP-HDEL HS airy mv 10_Airyscan Processing	1	1
0.195974007248878	Heat shock	GFP-HDEL HS airy mv 10_Airyscan Processing	1	1
0.0899957492947578	Heat shock	GFP-HDEL HS airy mv 10_Airyscan Processing	1	1
0	Heat shock	GFP-HDEL HS airy mv 10_Airyscan Processing	1	1
0.228340715169907	Heat shock	GFP-HDEL HS airy mv 10_Airyscan Processing	1	1
0.0727505162358284	Heat shock	GFP-HDEL HS airy mv 10_Airyscan Processing	1	1
0.210580706596375	Heat shock	GFP-HDEL HS airy mv 10_Airyscan Processing	1	1
0.389527499675751	Heat shock	GFP-HDEL HS airy mv 10_Airyscan Processing	1	1
0.228355899453163	Heat shock	GFP-HDEL HS airy mv 10_Airyscan Processing	1	1
0.345792859792709	Heat shock	GFP-HDEL HS airy mv 10_Airyscan Processing	1	1
0.314129561185837	Heat shock	GFP-HDEL HS airy mv 10_Airyscan Processing	1	1
0.103442847728729	Heat shock	GFP-HDEL HS airy mv 10_Airyscan Processing	1	1
0.130220025777817	Heat shock	GFP-HDEL HS airy mv 10_Airyscan Processing	1	1
0.914932429790497	Heat shock	GFP-HDEL HS airy mv 10_Airyscan Processing	1	1
0.115842074155807	Heat shock	GFP-HDEL HS airy mv 10_Airyscan Processing	1	1
0.506548881530762	Heat shock	GFP-HDEL HS airy mv 10_Airyscan Processing	1	1
0.464867562055588	Heat shock	GFP-HDEL HS airy mv 10_Airyscan Processing	1	1
0.280268520116806	Heat shock	GFP-HDEL HS airy mv 10_Airyscan Processing	1	1
0.209794268012047	Heat shock	GFP-HDEL HS airy mv 10_Airyscan Processing	1	1
0.0870208293199539	Heat shock	GFP-HDEL HS airy mv 10_Airyscan Processing	1	1
0.0741276741027832	Heat shock	GFP-HDEL HS airy mv 10_Airyscan Processing	1	1
0.54000324010849	Heat shock	GFP-HDEL HS airy mv 10_Airyscan Processing	1	1
0.316824316978455	Heat shock	GFP-HDEL HS airy mv 10_Airyscan Processing	1	1
0.201671898365021	Heat shock	GFP-HDEL HS airy mv 10_Airyscan Processing	1	1
0.281031101942062	Heat shock	GFP-HDEL HS airy mv 10_Airyscan Processing	1	1
0.130347117781639	Heat shock	GFP-HDEL HS airy mv 10_Airyscan Processing	1	1
0.0695227906107903	Heat shock	GFP-HDEL HS airy mv 10_Airyscan Processing	1	1
0.190696120262146	Heat shock	GFP-HDEL HS airy mv 10_Airyscan Processing	1	1
0.0902726277709007	Heat shock	GFP-HDEL HS airy mv 10_Airyscan Processing	1	1
0.249445512890816	Heat shock	GFP-HDEL HS airy mv 10_Airyscan Processing	1	1
0.116018906235695	Heat shock	GFP-HDEL HS airy mv 10_Airyscan Processing	1	1
0.272755354642868	Heat shock	GFP-HDEL HS airy mv 10_Airyscan Processing	1	1
0.745534360408783	Heat shock	GFP-HDEL HS airy mv 10_Airyscan Processing	1	1
0.25901660323143	Heat shock	GFP-HDEL HS airy mv 10_Airyscan Processing	1	1
0.119845531880856	Heat shock	GFP-HDEL HS airy mv 10_Airyscan Processing	1	1
0.177509248256683	Heat shock	GFP-HDEL HS airy mv 10_Airyscan Processing	1	1
0.180313557386398	Heat shock	GFP-HDEL HS airy mv 10_Airyscan Processing	1	1
0.105552650988102	Heat shock	GFP-HDEL HS airy mv 10_Airyscan Processing	1	1
0.13589383661747	Heat shock	GFP-HDEL HS airy mv 10_Airyscan Processing	1	1
0.160097643733025	Heat shock	GFP-HDEL HS airy mv 10_Airyscan Processing	1	1
0	Heat shock	GFP-HDEL HS airy mv 10_Airyscan Processing	1	1
0.147458463907242	Heat shock	GFP-HDEL HS airy mv 10_Airyscan Processing	1	1
0.0798323974013329	Heat shock	GFP-HDEL HS airy mv 10_Airyscan Processing	1	1
0.0518207028508186	Heat shock	GFP-HDEL HS airy mv 10_Airyscan Processing	1	1
0.251491576433182	Heat shock	GFP-HDEL HS airy mv 10_Airyscan Processing	1	1
0.0520836971700191	Heat shock	GFP-HDEL HS airy mv 10_Airyscan Processing	1	1
0.106358021497726	Heat shock	GFP-HDEL HS airy mv 10_Airyscan Processing	1	1
0.161891177296638	Heat shock	GFP-HDEL HS airy mv 10_Airyscan Processing	1	1
0.202422499656677	Heat shock	GFP-HDEL HS airy mv 10_Airyscan Processing	1	1
0.335158169269562	Heat shock	GFP-HDEL HS airy mv 10_Airyscan Processing	1	1
0.105508141219616	Heat shock	GFP-HDEL HS airy mv 10_Airyscan Processing	1	1
0.476003766059875	Heat shock	GFP-HDEL HS airy mv 10_Airyscan Processing	1	1
0.0560323484241962	Heat shock	GFP-HDEL HS airy mv 10_Airyscan Processing	1	1
0	Heat shock	GFP-HDEL HS airy mv 10_Airyscan Processing	1	1
0.383485287427902	Heat shock	GFP-HDEL HS airy mv 10_Airyscan Processing	1	1
0.207803547382355	Heat shock	GFP-HDEL HS airy mv 10_Airyscan Processing	1	1
0.0630128011107445	Heat shock	GFP-HDEL HS airy mv 10_Airyscan Processing	1	1
0.298081994056702	Heat shock	GFP-HDEL HS airy mv 10_Airyscan Processing	1	1
0.682682573795319	Heat shock	GFP-HDEL HS airy mv 10_Airyscan Processing	1	1
0.193046823143959	Heat shock	GFP-HDEL HS airy mv 10_Airyscan Processing	1	1
0.219170168042183	Heat shock	GFP-HDEL HS airy mv 10_Airyscan Processing	1	1
0.0999046638607979	Heat shock	GFP-HDEL HS airy mv 10_Airyscan Processing	1	1
0.0357661992311478	Heat shock	GFP-HDEL HS airy mv 10_Airyscan Processing	1	1
0.0409780219197273	Heat shock	GFP-HDEL HS airy mv 10_Airyscan Processing	1	1
0.133260205388069	Heat shock	GFP-HDEL HS airy mv 10_Airyscan Processing	1	1
0.280649930238724	Heat shock	GFP-HDEL HS airy mv 10_Airyscan Processing	1	1
0.296902984380722	Heat shock	GFP-HDEL HS airy mv 10_Airyscan Processing	1	1
0.384079068899155	Heat shock	GFP-HDEL HS airy mv 10_Airyscan Processing	1	1
0	Heat shock	GFP-HDEL HS airy mv 10_Airyscan Processing	1	1
0.0563806816935539	Heat shock	GFP-HDEL HS airy mv 10_Airyscan Processing	1	1
0.505511224269867	Heat shock	GFP-HDEL HS airy mv 10_Airyscan Processing	1	1
0.113867685198784	Heat shock	GFP-HDEL HS airy mv 10_Airyscan Processing	1	1
0.322406381368637	Heat shock	GFP-HDEL HS airy mv 10_Airyscan Processing	1	1
0.265458106994629	Heat shock	GFP-HDEL HS airy mv 10_Airyscan Processing	1	1
0.154669255018234	Heat shock	GFP-HDEL HS airy mv 10_Airyscan Processing	1	1
0.173417016863823	Heat shock	GFP-HDEL HS airy mv 10_Airyscan Processing	1	1
0.174745440483093	Heat shock	GFP-HDEL HS airy mv 10_Airyscan Processing	1	1
0.442448765039444	Heat shock	GFP-HDEL HS airy mv 10_Airyscan Processing	1	1
0.327297985553741	Heat shock	GFP-HDEL HS airy mv 10_Airyscan Processing	1	1
0.73715341091156	Heat shock	GFP-HDEL HS airy mv 10_Airyscan Processing	1	1
0.193750068545341	Heat shock	GFP-HDEL HS airy mv 10_Airyscan Processing	1	1
0.135532185435295	Heat shock	GFP-HDEL HS airy mv 10_Airyscan Processing	1	1
0.113977819681168	Heat shock	GFP-HDEL HS airy mv 10_Airyscan Processing	1	1
0.985244810581207	Heat shock	GFP-HDEL HS airy mv 10_Airyscan Processing	1	1
0	Heat shock	GFP-HDEL HS airy mv 10_Airyscan Processing	1	1
0.119050182402134	Heat shock	GFP-HDEL HS airy mv 10_Airyscan Processing	1	1
0.201809257268906	Heat shock	GFP-HDEL HS airy mv 10_Airyscan Processing	1	1
0.666215777397156	Heat shock	GFP-HDEL HS airy mv 10_Airyscan Processing	1	1
0.0474301986396313	Heat shock	GFP-HDEL HS airy mv 10_Airyscan Processing	1	1
0.0636522248387337	Heat shock	GFP-HDEL HS airy mv 10_Airyscan Processing	1	1
0.363435596227646	Heat shock	GFP-HDEL HS airy mv 10_Airyscan Processing	1	1
0.0504786297678947	Heat shock	GFP-HDEL HS airy mv 10_Airyscan Processing	1	1
0.0268219094723463	Heat shock	GFP-HDEL HS airy mv 10_Airyscan Processing	1	1
0	Heat shock	GFP-HDEL HS airy mv 10_Airyscan Processing	1	1
0.233154758810997	Heat shock	GFP-HDEL HS airy mv 10_Airyscan Processing	1	1
0.127818793058395	Heat shock	GFP-HDEL HS airy mv 10_Airyscan Processing	1	1
1.02779960632324	Heat shock	GFP-HDEL HS airy mv 10_Airyscan Processing	1	1
0.14731328189373	Heat shock	GFP-HDEL HS airy mv 10_Airyscan Processing	1	1
0.103616572916508	Heat shock	GFP-HDEL HS airy mv 10_Airyscan Processing	1	1
0.0505790524184704	Heat shock	GFP-HDEL HS airy mv 10_Airyscan Processing	1	1
0.173049092292786	Heat shock	GFP-HDEL HS airy mv 10_Airyscan Processing	1	1
0.138689696788788	Heat shock	GFP-HDEL HS airy mv 10_Airyscan Processing	1	1
0.238078981637955	Heat shock	GFP-HDEL HS airy mv 10_Airyscan Processing	1	1
0.0394968427717686	Heat shock	GFP-HDEL HS airy mv 10_Airyscan Processing	1	1
0.0290940441191196	Heat shock	GFP-HDEL HS airy mv 10_Airyscan Processing	1	1
0.167740240693092	Heat shock	GFP-HDEL HS airy mv 10_Airyscan Processing	1	1
0.142166644334793	Heat shock	GFP-HDEL HS airy mv 10_Airyscan Processing	1	1
0.162077054381371	Heat shock	GFP-HDEL HS airy mv 10_Airyscan Processing	1	1
0.804989278316498	Heat shock	GFP-HDEL HS airy mv 10_Airyscan Processing	1	1
1.05150520801544	Heat shock	GFP-HDEL HS airy mv 10_Airyscan Processing	1	1
0.351010024547577	Heat shock	GFP-HDEL HS airy mv 10_Airyscan Processing	1	1
1.05810010433197	Heat shock	GFP-HDEL HS airy mv 10_Airyscan Processing	1	1
0.365900665521622	Heat shock	GFP-HDEL HS airy mv 10_Airyscan Processing	1	1
0.30991518497467	Heat shock	GFP-HDEL HS airy mv 10_Airyscan Processing	1	1
0.230956226587296	Heat shock	GFP-HDEL HS airy mv 10_Airyscan Processing	1	1
0.0276389960199594	Heat shock	GFP-HDEL HS airy mv 10_Airyscan Processing	1	1
0.0481717176735401	Heat shock	GFP-HDEL HS airy mv 10_Airyscan Processing	1	1
0.151448965072632	Heat shock	GFP-HDEL HS airy mv 10_Airyscan Processing	1	1
0.229981228709221	Heat shock	GFP-HDEL HS airy mv 10_Airyscan Processing	1	1
0.0693926066160202	Heat shock	GFP-HDEL HS airy mv 10_Airyscan Processing	1	1
0.271241754293442	Heat shock	GFP-HDEL HS airy mv 10_Airyscan Processing	1	1
0.20062281191349	Heat shock	GFP-HDEL HS airy mv 10_Airyscan Processing	1	1
0.132036551833153	Heat shock	GFP-HDEL HS airy mv 10_Airyscan Processing	1	1
0.106288030743599	Heat shock	GFP-HDEL HS airy mv 10_Airyscan Processing	1	1
0.395057618618011	Heat shock	GFP-HDEL HS airy mv 10_Airyscan Processing	1	1
0.186417371034622	Heat shock	GFP-HDEL HS airy mv 10_Airyscan Processing	1	1
0.149781405925751	Heat shock	GFP-HDEL HS airy mv 10_Airyscan Processing	1	1
0.407893657684326	Heat shock	GFP-HDEL HS airy mv 10_Airyscan Processing	1	1
0.237510234117508	Heat shock	GFP-HDEL HS airy mv 10_Airyscan Processing	1	1
0.046294704079628	Heat shock	GFP-HDEL HS airy mv 10_Airyscan Processing	1	1
0.129233971238136	Heat shock	GFP-HDEL HS airy mv 10_Airyscan Processing	1	1
0.178471937775612	Heat shock	GFP-HDEL HS airy mv 10_Airyscan Processing	1	1
0.270125895738602	Heat shock	GFP-HDEL HS airy mv 10_Airyscan Processing	1	1
0.193701550364494	Heat shock	GFP-HDEL HS airy mv 10_Airyscan Processing	1	1
0.737422287464142	Heat shock	GFP-HDEL HS airy mv 10_Airyscan Processing	1	1
0.255997776985168	Heat shock	GFP-HDEL HS airy mv 10_Airyscan Processing	1	1
0.28537306189537	Heat shock	GFP-HDEL HS airy mv 10_Airyscan Processing	1	1
0.755517184734344	Heat shock	GFP-HDEL HS airy mv 10_Airyscan Processing	1	1
0.147438704967499	Heat shock	GFP-HDEL HS airy mv 10_Airyscan Processing	1	1
0.112904913723469	Heat shock	GFP-HDEL HS airy mv 10_Airyscan Processing	1	1
0.275053173303604	Heat shock	GFP-HDEL HS airy mv 10_Airyscan Processing	1	1
0.0218635573983192	Heat shock	GFP-HDEL HS airy mv 10_Airyscan Processing	1	1
0.369685649871826	Heat shock	GFP-HDEL HS airy mv 10_Airyscan Processing	1	1
0.146032780408859	Heat shock	GFP-HDEL HS airy mv 10_Airyscan Processing	1	1
0.237620532512665	Heat shock	GFP-HDEL HS airy mv 10_Airyscan Processing	1	1
0.0874463617801666	Heat shock	GFP-HDEL HS airy mv 10_Airyscan Processing	1	1
0.198492914438248	Heat shock	GFP-HDEL HS airy mv 10_Airyscan Processing	1	1
0.363125115633011	Heat shock	GFP-HDEL HS airy mv 10_Airyscan Processing	1	1
0.154108971357346	Heat shock	GFP-HDEL HS airy mv 10_Airyscan Processing	1	1
0.307799607515335	Heat shock	GFP-HDEL HS airy mv 10_Airyscan Processing	1	1
0.0884848088026047	Heat shock	GFP-HDEL HS airy mv 10_Airyscan Processing	1	1
0.0231651831418276	Heat shock	GFP-HDEL HS airy mv 10_Airyscan Processing	1	1
0.0942018553614616	Heat shock	GFP-HDEL HS airy mv 10_Airyscan Processing	1	1
0.0940105989575386	Heat shock	GFP-HDEL HS airy mv 10_Airyscan Processing	1	1
0.232128664851189	Heat shock	GFP-HDEL HS airy mv 10_Airyscan Processing	1	1
0.670387506484985	Heat shock	GFP-HDEL HS airy mv 10_Airyscan Processing	1	1
0.235136240720749	Heat shock	GFP-HDEL HS airy mv 10_Airyscan Processing	1	1
0.188016086816788	Heat shock	GFP-HDEL HS airy mv 10_Airyscan Processing	1	1
0.460062056779861	Heat shock	GFP-HDEL HS airy mv 10_Airyscan Processing	1	1
0.73524272441864	Heat shock	GFP-HDEL HS airy mv 10_Airyscan Processing	1	1
0.0815339535474777	Heat shock	GFP-HDEL HS airy mv 10_Airyscan Processing	1	1
0.216248899698257	Heat shock	GFP-HDEL HS airy mv 10_Airyscan Processing	1	1
0.155617326498032	Heat shock	GFP-HDEL HS airy mv 10_Airyscan Processing	1	1
0.16885432600975	Heat shock	GFP-HDEL HS airy mv 10_Airyscan Processing	1	1
0.3563052713871	Heat shock	GFP-HDEL HS airy mv 10_Airyscan Processing	1	1
0.340621888637543	Heat shock	GFP-HDEL HS airy mv 10_Airyscan Processing	1	1
0.200068011879921	Heat shock	GFP-HDEL HS airy mv 10_Airyscan Processing	1	1
0.0872523337602615	Heat shock	GFP-HDEL HS airy mv 10_Airyscan Processing	1	1
0.138717278838158	Heat shock	GFP-HDEL HS airy mv 10_Airyscan Processing	1	1
0.278241157531738	Heat shock	GFP-HDEL HS airy mv 10_Airyscan Processing	1	1
0.253482848405838	Heat shock	GFP-HDEL HS airy mv 10_Airyscan Processing	1	1
0.78745424747467	Heat shock	GFP-HDEL HS airy mv 10_Airyscan Processing	1	1
0.145205318927765	Heat shock	GFP-HDEL HS airy mv 10_Airyscan Processing	1	1
0.0954238697886467	Heat shock	GFP-HDEL HS airy mv 10_Airyscan Processing	1	1
0.596643328666687	Heat shock	GFP-HDEL HS airy mv 10_Airyscan Processing	1	1
0.155905559659004	Heat shock	GFP-HDEL HS airy mv 10_Airyscan Processing	1	1
0.100650511682034	Heat shock	GFP-HDEL HS airy mv 10_Airyscan Processing	1	1
0.328744739294052	Heat shock	GFP-HDEL HS airy mv 10_Airyscan Processing	1	1
0.263208836317062	Heat shock	GFP-HDEL HS airy mv 10_Airyscan Processing	1	1
0.223110496997833	Heat shock	GFP-HDEL HS airy mv 10_Airyscan Processing	1	1
0.132881179451942	Heat shock	GFP-HDEL HS airy mv 10_Airyscan Processing	1	1
0.0510850101709366	Heat shock	GFP-HDEL HS airy mv 10_Airyscan Processing	1	1
0.38117727637291	Heat shock	GFP-HDEL HS airy mv 10_Airyscan Processing	1	1
0.499038338661194	Heat shock	GFP-HDEL HS airy mv 10_Airyscan Processing	1	1
0.430072844028473	Heat shock	GFP-HDEL HS airy mv 10_Airyscan Processing	1	1
0.0614051222801208	Heat shock	GFP-HDEL HS airy mv 10_Airyscan Processing	1	1
0.19941671192646	Heat shock	GFP-HDEL HS airy mv 10_Airyscan Processing	1	1
0.164889171719551	Heat shock	GFP-HDEL HS airy mv 10_Airyscan Processing	1	1
0.342466980218887	Heat shock	GFP-HDEL HS airy mv 10_Airyscan Processing	1	1
0.376531481742859	Heat shock	GFP-HDEL HS airy mv 10_Airyscan Processing	1	1
0.243337795138359	Heat shock	GFP-HDEL HS airy mv 10_Airyscan Processing	1	1
0.234012320637703	Heat shock	GFP-HDEL HS airy mv 10_Airyscan Processing	1	1
0.121875867247581	Heat shock	GFP-HDEL HS airy mv 10_Airyscan Processing	1	1
0.29211637377739	Heat shock	GFP-HDEL HS airy mv 10_Airyscan Processing	1	1
0.11673292517662	Heat shock	GFP-HDEL HS airy mv 10_Airyscan Processing	1	1
0.12794953584671	Heat shock	GFP-HDEL HS airy mv 10_Airyscan Processing	1	1
0.0750191584229469	Heat shock	GFP-HDEL HS airy mv 10_Airyscan Processing	1	1
0.343871533870697	Heat shock	GFP-HDEL HS airy mv 10_Airyscan Processing	1	1
0.227331280708313	Heat shock	GFP-HDEL HS airy mv 10_Airyscan Processing	1	1
0.0422334484755993	Heat shock	GFP-HDEL HS airy mv 10_Airyscan Processing	1	1
0.2171441167593	Heat shock	GFP-HDEL HS airy mv 10_Airyscan Processing	1	1
0.300242513418198	Heat shock	GFP-HDEL HS airy mv 10_Airyscan Processing	1	1
0.203596889972687	Heat shock	GFP-HDEL HS airy mv 10_Airyscan Processing	1	1
0.116309717297554	Heat shock	GFP-HDEL HS airy mv 10_Airyscan Processing	1	1
0.073051430284977	Heat shock	GFP-HDEL HS airy mv 10_Airyscan Processing	1	1
0.305709362030029	Heat shock	GFP-HDEL HS airy mv 10_Airyscan Processing	1	1
0.126562312245369	Heat shock	GFP-HDEL HS airy mv 10_Airyscan Processing	1	1
0.0128721008077264	Heat shock	GFP-HDEL HS airy mv 10_Airyscan Processing	1	1
0.16823248565197	Heat shock	GFP-HDEL HS airy mv 10_Airyscan Processing	1	1
0.17585514485836	Heat shock	GFP-HDEL HS airy mv 10_Airyscan Processing	1	1
0.0248681642115116	Heat shock	GFP-HDEL HS airy mv 10_Airyscan Processing	1	1
0.209552705287933	Heat shock	GFP-HDEL HS airy mv 10_Airyscan Processing	1	1
0.141225710511208	Heat shock	GFP-HDEL HS airy mv 10_Airyscan Processing	1	1
0.208598241209984	Heat shock	GFP-HDEL HS airy mv 10_Airyscan Processing	1	1
0.149724796414375	Heat shock	GFP-HDEL HS airy mv 10_Airyscan Processing	1	1
0.700587928295135	Heat shock	GFP-HDEL HS airy mv 10_Airyscan Processing	1	1
0.0936842709779739	Heat shock	GFP-HDEL HS airy mv 10_Airyscan Processing	1	1
0.2641581594944	Heat shock	GFP-HDEL HS airy mv 10_Airyscan Processing	1	1
0.044990960508585	Heat shock	GFP-HDEL HS airy mv 10_Airyscan Processing	1	1
0.0379575453698635	Heat shock	GFP-HDEL HS airy mv 10_Airyscan Processing	1	1
0.987487375736237	Heat shock	GFP-HDEL HS airy mv 10_Airyscan Processing	1	1
0.0534608364105225	Heat shock	GFP-HDEL HS airy mv 10_Airyscan Processing	1	1
0.31136429309845	Heat shock	GFP-HDEL HS airy mv 10_Airyscan Processing	1	1
0.275559812784195	Heat shock	GFP-HDEL HS airy mv 10_Airyscan Processing	1	1
0.27038648724556	Heat shock	GFP-HDEL HS airy mv 10_Airyscan Processing	1	1
0.175641179084778	Heat shock	GFP-HDEL HS airy mv 10_Airyscan Processing	1	1
0.157084703445435	Heat shock	GFP-HDEL HS airy mv 10_Airyscan Processing	1	1
0.188234120607376	Heat shock	GFP-HDEL HS airy mv 10_Airyscan Processing	1	1
0.161441072821617	Heat shock	GFP-HDEL HS airy mv 10_Airyscan Processing	1	1
0.0486667454242706	Heat shock	GFP-HDEL HS airy mv 10_Airyscan Processing	1	1
0.192487895488739	Heat shock	GFP-HDEL HS airy mv 10_Airyscan Processing	1	1
0.234062895178795	Heat shock	GFP-HDEL HS airy mv 10_Airyscan Processing	1	1
0.407070398330688	Heat shock	GFP-HDEL HS airy mv 10_Airyscan Processing	1	1
0.255611926317215	Heat shock	GFP-HDEL HS airy mv 10_Airyscan Processing	1	1
0	Heat shock	GFP-HDEL HS airy mv 10_Airyscan Processing	1	1
0.024999376386404	Heat shock	GFP-HDEL HS airy mv 10_Airyscan Processing	1	1
0.239776119589806	Heat shock	GFP-HDEL HS airy mv 10_Airyscan Processing	1	1
0.439320474863052	Heat shock	GFP-HDEL HS airy mv 10_Airyscan Processing	1	1
0.512643754482269	Heat shock	GFP-HDEL HS airy mv 10_Airyscan Processing	1	1
0.457204937934875	Heat shock	GFP-HDEL HS airy mv 10_Airyscan Processing	1	1
0.289666742086411	Heat shock	GFP-HDEL HS airy mv 10_Airyscan Processing	1	1
0.204511255025864	Heat shock	GFP-HDEL HS airy mv 10_Airyscan Processing	1	1
0.696144223213196	Heat shock	GFP-HDEL HS airy mv 10_Airyscan Processing	1	1
0.310755878686905	Heat shock	GFP-HDEL HS airy mv 10_Airyscan Processing	1	1
0.147617131471634	Heat shock	GFP-HDEL HS airy mv 10_Airyscan Processing	1	1
0.105984441936016	Heat shock	GFP-HDEL HS airy mv 10_Airyscan Processing	1	1
0.309023290872574	Heat shock	GFP-HDEL HS airy mv 10_Airyscan Processing	1	1
0.073736771941185	Heat shock	GFP-HDEL HS airy mv 10_Airyscan Processing	1	1
0.143038243055344	Heat shock	GFP-HDEL HS airy mv 10_Airyscan Processing	1	1
0.170185014605522	Heat shock	GFP-HDEL HS airy mv 10_Airyscan Processing	1	1
0.258932173252106	Heat shock	GFP-HDEL HS airy mv 10_Airyscan Processing	1	1
0.0857496410608292	Heat shock	GFP-HDEL HS airy mv 10_Airyscan Processing	1	1
0.351864159107208	Heat shock	GFP-HDEL HS airy mv 10_Airyscan Processing	1	1
0.422202080488205	Heat shock	GFP-HDEL HS airy mv 10_Airyscan Processing	1	1
0.0784236490726471	Heat shock	GFP-HDEL HS airy mv 10_Airyscan Processing	1	1
0.0706502124667168	Heat shock	GFP-HDEL HS airy mv 10_Airyscan Processing	1	1
0.0493537560105324	Heat shock	GFP-HDEL HS airy mv 10_Airyscan Processing	1	1
0.204276502132416	Heat shock	GFP-HDEL HS airy mv 10_Airyscan Processing	1	1
0.0289530102163553	Heat shock	GFP-HDEL HS airy mv 10_Airyscan Processing	1	1
0.161190584301949	Heat shock	GFP-HDEL HS airy mv 10_Airyscan Processing	1	1
0.141902327537537	Heat shock	GFP-HDEL HS airy mv 10_Airyscan Processing	1	1
0.179144531488419	Heat shock	GFP-HDEL HS airy mv 10_Airyscan Processing	1	1
0.620417654514313	Heat shock	GFP-HDEL HS airy mv 10_Airyscan Processing	1	1
0	Heat shock	GFP-HDEL HS airy mv 10_Airyscan Processing	1	1
0.123382441699505	Heat shock	GFP-HDEL HS airy mv 10_Airyscan Processing	1	1
0.128664433956146	Heat shock	GFP-HDEL HS airy mv 10_Airyscan Processing	1	1
0.082289382815361	Heat shock	GFP-HDEL HS airy mv 10_Airyscan Processing	1	1
0.287347435951233	Heat shock	GFP-HDEL HS airy mv 10_Airyscan Processing	1	1
0.30986961722374	Heat shock	GFP-HDEL HS airy mv 10_Airyscan Processing	1	1
0.111585974693298	Heat shock	GFP-HDEL HS airy mv 10_Airyscan Processing	1	1
0.360347092151642	Heat shock	GFP-HDEL HS airy mv 10_Airyscan Processing	1	1
0.620721280574799	Heat shock	GFP-HDEL HS airy mv 10_Airyscan Processing	1	1
0.514494955539703	Heat shock	GFP-HDEL HS airy mv 10_Airyscan Processing	1	1
0.0990889668464661	Heat shock	GFP-HDEL HS airy mv 10_Airyscan Processing	1	1
0.125100716948509	Heat shock	GFP-HDEL HS airy mv 10_Airyscan Processing	1	1
0.0888895615935326	Heat shock	GFP-HDEL HS airy mv 10_Airyscan Processing	1	1
0.095188207924366	Heat shock	GFP-HDEL HS airy mv 10_Airyscan Processing	1	1
0.241680040955544	Heat shock	GFP-HDEL HS airy mv 10_Airyscan Processing	1	1
0.174866855144501	Heat shock	GFP-HDEL HS airy mv 10_Airyscan Processing	1	1
0.146003887057304	Heat shock	GFP-HDEL HS airy mv 10_Airyscan Processing	1	1
0.150140687823296	Heat shock	GFP-HDEL HS airy mv 10_Airyscan Processing	1	1
0.199575364589691	Heat shock	GFP-HDEL HS airy mv 10_Airyscan Processing	1	1
0.30371955037117	Heat shock	GFP-HDEL HS airy mv 10_Airyscan Processing	1	1
0.244444981217384	Heat shock	GFP-HDEL HS airy mv 10_Airyscan Processing	1	1
0.0794538259506226	Heat shock	GFP-HDEL HS airy mv 10_Airyscan Processing	1	1
0.150783374905586	Heat shock	GFP-HDEL HS airy mv 10_Airyscan Processing	1	1
0.57958459854126	Heat shock	GFP-HDEL HS airy mv 10_Airyscan Processing	1	1
0.0401831194758415	Heat shock	GFP-HDEL HS airy mv 10_Airyscan Processing	1	1
0.128424659371376	Heat shock	GFP-HDEL HS airy mv 10_Airyscan Processing	1	1
0.128265902400017	Heat shock	GFP-HDEL HS airy mv 10_Airyscan Processing	1	1
0.0311739705502987	Heat shock	GFP-HDEL HS airy mv 10_Airyscan Processing	1	1
0.828500926494598	Heat shock	GFP-HDEL HS airy mv 10_Airyscan Processing	1	1
0.266163527965546	Heat shock	GFP-HDEL HS airy mv 10_Airyscan Processing	1	1
0.143244668841362	Heat shock	GFP-HDEL HS airy mv 10_Airyscan Processing	1	1
0.236622661352158	Heat shock	GFP-HDEL HS airy mv 10_Airyscan Processing	1	1
0.197906017303467	Heat shock	GFP-HDEL HS airy mv 10_Airyscan Processing	1	1
0.544997096061707	Heat shock	GFP-HDEL HS airy mv 10_Airyscan Processing	1	1
0.683355867862701	Heat shock	GFP-HDEL HS airy mv 10_Airyscan Processing	1	1
0.160237312316895	Heat shock	GFP-HDEL HS airy mv 10_Airyscan Processing	1	1
0.288343966007233	Heat shock	GFP-HDEL HS airy mv 10_Airyscan Processing	1	1
0.110045209527016	Heat shock	GFP-HDEL HS airy mv 10_Airyscan Processing	1	1
0.185728222131729	Heat shock	GFP-HDEL HS airy mv 10_Airyscan Processing	1	1
0.098755955696106	Heat shock	GFP-HDEL HS airy mv 10_Airyscan Processing	1	1
0.0645692721009254	Heat shock	GFP-HDEL HS airy mv 10_Airyscan Processing	1	1
0.139947637915611	Heat shock	GFP-HDEL HS airy mv 10_Airyscan Processing	1	1
0.0198625586926937	Heat shock	GFP-HDEL HS airy mv 10_Airyscan Processing	1	1
0.0373218394815922	Heat shock	GFP-HDEL HS airy mv 10_Airyscan Processing	1	1
0.114080063998699	Heat shock	GFP-HDEL HS airy mv 10_Airyscan Processing	1	1
0.0880835056304932	Heat shock	GFP-HDEL HS airy mv 10_Airyscan Processing	1	1
0.289757400751114	Heat shock	GFP-HDEL HS airy mv 10_Airyscan Processing	1	1
0.0739913284778595	Heat shock	GFP-HDEL HS airy mv 10_Airyscan Processing	1	1
0.0130637213587761	Heat shock	GFP-HDEL HS airy mv 10_Airyscan Processing	1	1
0.0948726311326027	Heat shock	GFP-HDEL HS airy mv 10_Airyscan Processing	1	1
0.096470482647419	Heat shock	GFP-HDEL HS airy mv 10_Airyscan Processing	1	1
0.270887583494186	Heat shock	GFP-HDEL HS airy mv 10_Airyscan Processing	1	1
0.0535761825740337	Heat shock	GFP-HDEL HS airy mv 10_Airyscan Processing	1	1
0.153274893760681	Heat shock	GFP-HDEL HS airy mv 10_Airyscan Processing	1	1
0.177105516195297	Heat shock	GFP-HDEL HS airy mv 10_Airyscan Processing	1	1
0.0897586643695831	Heat shock	GFP-HDEL HS airy mv 10_Airyscan Processing	1	1
0.237552836537361	Heat shock	GFP-HDEL HS airy mv 10_Airyscan Processing	1	1
0.040596604347229	Heat shock	GFP-HDEL HS airy mv 10_Airyscan Processing	1	1
0.179308548569679	Heat shock	GFP-HDEL HS airy mv 10_Airyscan Processing	1	1
0.0896819978952408	Heat shock	GFP-HDEL HS airy mv 10_Airyscan Processing	1	1
0.20612932741642	Heat shock	GFP-HDEL HS airy mv 10_Airyscan Processing	1	1
0.11212370544672	Heat shock	GFP-HDEL HS airy mv 10_Airyscan Processing	1	1
0.270238935947418	Heat shock	GFP-HDEL HS airy mv 10_Airyscan Processing	1	1
0.0794491991400719	Heat shock	GFP-HDEL HS airy mv 10_Airyscan Processing	1	1
0.142424732446671	Heat shock	GFP-HDEL HS airy mv 10_Airyscan Processing	1	1
0.202462241053581	Heat shock	GFP-HDEL HS airy mv 10_Airyscan Processing	1	1
0.168844386935234	Heat shock	GFP-HDEL HS airy mv 10_Airyscan Processing	1	1
0.0334212556481361	Heat shock	GFP-HDEL HS airy mv 10_Airyscan Processing	1	1
0.501997172832489	Heat shock	GFP-HDEL HS airy mv 10_Airyscan Processing	1	1
0.149983391165733	Heat shock	GFP-HDEL HS airy mv 10_Airyscan Processing	1	1
0.144213199615479	Heat shock	GFP-HDEL HS airy mv 10_Airyscan Processing	1	1
0.271515071392059	Heat shock	GFP-HDEL HS airy mv 10_Airyscan Processing	1	1
0.0872872993350029	Heat shock	GFP-HDEL HS airy mv 10_Airyscan Processing	1	1
0.295999944210052	Heat shock	GFP-HDEL HS airy mv 10_Airyscan Processing	1	1
0.0716689079999924	Heat shock	GFP-HDEL HS airy mv 10_Airyscan Processing	1	1
0.189230814576149	Heat shock	GFP-HDEL HS airy mv 10_Airyscan Processing	1	1
0.0430245846509933	Heat shock	GFP-HDEL HS airy mv 10_Airyscan Processing	1	1
0.23854486644268	Heat shock	GFP-HDEL HS airy mv 10_Airyscan Processing	1	1
0.128109022974968	Heat shock	GFP-HDEL HS airy mv 10_Airyscan Processing	1	1
0.549136817455292	Heat shock	GFP-HDEL HS airy mv 10_Airyscan Processing	1	1
0.575839281082153	Heat shock	GFP-HDEL HS airy mv 10_Airyscan Processing	1	1
0.00846656411886215	Heat shock	GFP-HDEL HS airy mv 10_Airyscan Processing	1	1
0.340262532234192	Heat shock	GFP-HDEL HS airy mv 10_Airyscan Processing	1	1
0.0264007709920406	Heat shock	GFP-HDEL HS airy mv 10_Airyscan Processing	1	1
0.0743814557790756	Heat shock	GFP-HDEL HS airy mv 10_Airyscan Processing	1	1
0.179717525839806	Heat shock	GFP-HDEL HS airy mv 10_Airyscan Processing	1	1
0.250812172889709	Heat shock	GFP-HDEL HS airy mv 10_Airyscan Processing	1	1
0.129707857966423	Heat shock	GFP-HDEL HS airy mv 10_Airyscan Processing	1	1
0.121930904686451	Heat shock	GFP-HDEL HS airy mv 10_Airyscan Processing	1	1
0.223591685295105	Heat shock	GFP-HDEL HS airy mv 10_Airyscan Processing	1	1
0.189134314656258	Heat shock	GFP-HDEL HS airy mv 10_Airyscan Processing	1	1
0.409317642450333	Heat shock	GFP-HDEL HS airy mv 10_Airyscan Processing	1	1
0.0336701273918152	Heat shock	GFP-HDEL HS airy mv 10_Airyscan Processing	1	1
0.301910579204559	Heat shock	GFP-HDEL HS airy mv 10_Airyscan Processing	1	1
0.457933992147446	Heat shock	GFP-HDEL HS airy mv 10_Airyscan Processing	1	1
0.0383999943733215	Heat shock	GFP-HDEL HS airy mv 10_Airyscan Processing	1	1
0.159063652157784	Heat shock	GFP-HDEL HS airy mv 10_Airyscan Processing	1	1
0.40785950422287	Heat shock	GFP-HDEL HS airy mv 10_Airyscan Processing	1	1
0.304786264896393	Heat shock	GFP-HDEL HS airy mv 10_Airyscan Processing	1	1
0.23881259560585	Heat shock	GFP-HDEL HS airy mv 10_Airyscan Processing	1	1
0.233250051736832	Heat shock	GFP-HDEL HS airy mv 10_Airyscan Processing	1	1
1.24198961257935	Heat shock	GFP-HDEL HS airy mv 10_Airyscan Processing	1	1
0.244394019246101	Heat shock	GFP-HDEL HS airy mv 10_Airyscan Processing	1	1
0.156397923827171	Heat shock	GFP-HDEL HS airy mv 10_Airyscan Processing	1	1
0.10340604186058	Heat shock	GFP-HDEL HS airy mv 10_Airyscan Processing	1	1
0.0625731647014618	Heat shock	GFP-HDEL HS airy mv 10_Airyscan Processing	1	1
0.0397030413150787	Heat shock	GFP-HDEL HS airy mv 10_Airyscan Processing	1	1
0.173170700669289	Heat shock	GFP-HDEL HS airy mv 10_Airyscan Processing	1	1
0.0913441404700279	Heat shock	GFP-HDEL HS airy mv 10_Airyscan Processing	1	1
0.141851484775543	Heat shock	GFP-HDEL HS airy mv 10_Airyscan Processing	1	1
0.324717551469803	Heat shock	GFP-HDEL HS airy mv 10_Airyscan Processing	1	1
0.151569321751595	Heat shock	GFP-HDEL HS airy mv 10_Airyscan Processing	1	1
0.25877457857132	Heat shock	GFP-HDEL HS airy mv 10_Airyscan Processing	1	1
0.228917926549911	Heat shock	GFP-HDEL HS airy mv 10_Airyscan Processing	1	1
0.790715992450714	Heat shock	GFP-HDEL HS airy mv 10_Airyscan Processing	1	1
0.43712130188942	Heat shock	GFP-HDEL HS airy mv 10_Airyscan Processing	1	1
0.381946682929993	Heat shock	GFP-HDEL HS airy mv 10_Airyscan Processing	1	1
0.819267630577087	Heat shock	GFP-HDEL HS airy mv 10_Airyscan Processing	1	1
0.165127843618393	Heat shock	GFP-HDEL HS airy mv 10_Airyscan Processing	1	1
0.0823955908417702	Heat shock	GFP-HDEL HS airy mv 10_Airyscan Processing	1	1
0.102329008281231	Heat shock	GFP-HDEL HS airy mv 10_Airyscan Processing	1	1
0.109589889645576	Heat shock	GFP-HDEL HS airy mv 10_Airyscan Processing	1	1
0.507974863052368	Heat shock	GFP-HDEL HS airy mv 10_Airyscan Processing	1	1
0.0348041392862797	Heat shock	GFP-HDEL HS airy mv 10_Airyscan Processing	1	1
0.250887960195541	Heat shock	GFP-HDEL HS airy mv 10_Airyscan Processing	1	1
0.235872447490692	Heat shock	GFP-HDEL HS airy mv 10_Airyscan Processing	1	1
0.0814519822597504	Heat shock	GFP-HDEL HS airy mv 10_Airyscan Processing	1	1
0.209786608815193	Heat shock	GFP-HDEL HS airy mv 10_Airyscan Processing	1	1
0.231094643473625	Heat shock	GFP-HDEL HS airy mv 10_Airyscan Processing	1	1
0.173363730311394	Heat shock	GFP-HDEL HS airy mv 10_Airyscan Processing	1	1
0.117519110441208	Heat shock	GFP-HDEL HS airy mv 10_Airyscan Processing	1	1
0.0866720601916313	Heat shock	GFP-HDEL HS airy mv 10_Airyscan Processing	1	1
0.577338457107544	Heat shock	GFP-HDEL HS airy mv 10_Airyscan Processing	1	1
0.1179443821311	Heat shock	GFP-HDEL HS airy mv 10_Airyscan Processing	1	1
0.0687782019376755	Heat shock	GFP-HDEL HS airy mv 10_Airyscan Processing	1	1
0.168704345822334	Heat shock	GFP-HDEL HS airy mv 10_Airyscan Processing	1	1
0.0588844493031502	Heat shock	GFP-HDEL HS airy mv 10_Airyscan Processing	1	1
0.168250307440758	Heat shock	GFP-HDEL HS airy mv 10_Airyscan Processing	1	1
0.244678601622581	Heat shock	GFP-HDEL HS airy mv 10_Airyscan Processing	1	1
0.0292174685746431	Heat shock	GFP-HDEL HS airy mv 10_Airyscan Processing	1	1
0.486962616443634	Heat shock	GFP-HDEL HS airy mv 10_Airyscan Processing	1	1
0.191372886300087	Heat shock	GFP-HDEL HS airy mv 10_Airyscan Processing	1	1
0.244090989232063	Heat shock	GFP-HDEL HS airy mv 10_Airyscan Processing	1	1
0.206823989748955	Heat shock	GFP-HDEL HS airy mv 10_Airyscan Processing	1	1
0.065179131925106	Heat shock	GFP-HDEL HS airy mv 10_Airyscan Processing	1	1
0.383891463279724	Heat shock	GFP-HDEL HS airy mv 10_Airyscan Processing	1	1
0.36565113067627	Heat shock	GFP-HDEL HS airy mv 10_Airyscan Processing	1	1
0.116348288953304	Heat shock	GFP-HDEL HS airy mv 10_Airyscan Processing	1	1
0.449726223945618	Heat shock	GFP-HDEL HS airy mv 10_Airyscan Processing	1	1
0.916674613952637	Heat shock	GFP-HDEL HS airy mv 10_Airyscan Processing	1	1
0.0872604846954346	Heat shock	GFP-HDEL HS airy mv 10_Airyscan Processing	1	1
0.0872224047780037	Heat shock	GFP-HDEL HS airy mv 10_Airyscan Processing	1	1
0.253730595111847	Heat shock	GFP-HDEL HS airy mv 10_Airyscan Processing	1	1
0.0635536462068558	Heat shock	GFP-HDEL HS airy mv 10_Airyscan Processing	1	1
0.207502752542496	Heat shock	GFP-HDEL HS airy mv 10_Airyscan Processing	1	1
1.00677585601807	Heat shock	GFP-HDEL HS airy mv 10_Airyscan Processing	1	1
0.233406648039818	Heat shock	GFP-HDEL HS airy mv 10_Airyscan Processing	1	1
0.0457458309829235	Heat shock	GFP-HDEL HS airy mv 10_Airyscan Processing	1	1
0.146330073475838	Heat shock	GFP-HDEL HS airy mv 10_Airyscan Processing	1	1
0.258990108966827	Heat shock	GFP-HDEL HS airy mv 10_Airyscan Processing	1	1
0.0681860744953156	Heat shock	GFP-HDEL HS airy mv 10_Airyscan Processing	1	1
0	Heat shock	GFP-HDEL HS airy mv 10_Airyscan Processing	1	1
0.223004281520844	Heat shock	GFP-HDEL HS airy mv 10_Airyscan Processing	1	1
0.0438855364918709	Heat shock	GFP-HDEL HS airy mv 10_Airyscan Processing	1	1
0.438187479972839	Heat shock	GFP-HDEL HS airy mv 10_Airyscan Processing	1	1
0.114225596189499	Heat shock	GFP-HDEL HS airy mv 10_Airyscan Processing	1	1
0	Heat shock	GFP-HDEL HS airy mv 10_Airyscan Processing	1	1
0.308768272399902	Heat shock	GFP-HDEL HS airy mv 10_Airyscan Processing	1	1
0.110354073345661	Heat shock	GFP-HDEL HS airy mv 10_Airyscan Processing	1	1
0.10348192602396	Heat shock	GFP-HDEL HS airy mv 10_Airyscan Processing	1	1
0.108053162693977	Heat shock	GFP-HDEL HS airy mv 10_Airyscan Processing	1	1
0.497558444738388	Heat shock	GFP-HDEL HS airy mv 10_Airyscan Processing	1	1
0.309992879629135	Heat shock	GFP-HDEL HS airy mv 10_Airyscan Processing	1	1
0.10796033591032	Heat shock	GFP-HDEL HS airy mv 10_Airyscan Processing	1	1
0.128644436597824	Heat shock	GFP-HDEL HS airy mv 10_Airyscan Processing	1	1
0.150209441781044	Heat shock	GFP-HDEL HS airy mv 10_Airyscan Processing	1	1
0.147915378212929	Heat shock	GFP-HDEL HS airy mv 10_Airyscan Processing	1	1
0.109026849269867	Heat shock	GFP-HDEL HS airy mv 10_Airyscan Processing	1	1
0.0450327508151531	Heat shock	GFP-HDEL HS airy mv 10_Airyscan Processing	1	1
0.0618016980588436	Heat shock	GFP-HDEL HS airy mv 10_Airyscan Processing	1	1
0.0969394147396088	Heat shock	GFP-HDEL HS airy mv 10_Airyscan Processing	1	1
0.200405538082123	Heat shock	GFP-HDEL HS airy mv 10_Airyscan Processing	1	1
0.241460993885994	Heat shock	GFP-HDEL HS airy mv 10_Airyscan Processing	1	1
0.241059064865112	Heat shock	GFP-HDEL HS airy mv 10_Airyscan Processing	1	1
0.0858970507979393	Heat shock	GFP-HDEL HS airy mv 10_Airyscan Processing	1	1
0.0803051069378853	Heat shock	GFP-HDEL HS airy mv 10_Airyscan Processing	1	1
0.393778532743454	Heat shock	GFP-HDEL HS airy mv 10_Airyscan Processing	1	1
1.1937700510025	Heat shock	GFP-HDEL HS airy mv 10_Airyscan Processing	1	1
0.111841887235641	Heat shock	GFP-HDEL HS airy mv 10_Airyscan Processing	1	1
0.208955019712448	Heat shock	GFP-HDEL HS airy mv 10_Airyscan Processing	1	1
0.417608678340912	Heat shock	GFP-HDEL HS airy mv 10_Airyscan Processing	1	1
0.076803520321846	Heat shock	GFP-HDEL HS airy mv 10_Airyscan Processing	1	1
0.756235837936401	Heat shock	GFP-HDEL HS airy mv 10_Airyscan Processing	1	1
0.235868230462074	Heat shock	GFP-HDEL HS airy mv 10_Airyscan Processing	1	1
0	Heat shock	GFP-HDEL HS airy mv 10_Airyscan Processing	1	1
0.219418987631798	Heat shock	GFP-HDEL HS airy mv 10_Airyscan Processing	1	1
0.0754772126674652	Heat shock	GFP-HDEL HS airy mv 10_Airyscan Processing	1	1
0.126138269901276	Heat shock	GFP-HDEL HS airy mv 10_Airyscan Processing	1	1
0.126060783863068	Heat shock	GFP-HDEL HS airy mv 10_Airyscan Processing	1	1
0	Heat shock	GFP-HDEL HS airy mv 10_Airyscan Processing	1	1
0.0761002451181412	Heat shock	GFP-HDEL HS airy mv 10_Airyscan Processing	1	1
0.313071995973587	Heat shock	GFP-HDEL HS airy mv 10_Airyscan Processing	1	1
0.194024607539177	Heat shock	GFP-HDEL HS airy mv 10_Airyscan Processing	1	1
0.0828834548592567	Heat shock	GFP-HDEL HS airy mv 10_Airyscan Processing	1	1
0.24858246743679	Heat shock	GFP-HDEL HS airy mv 10_Airyscan Processing	1	1
0.244552046060562	Heat shock	GFP-HDEL HS airy mv 10_Airyscan Processing	1	1
0.116934478282928	Heat shock	GFP-HDEL HS airy mv 10_Airyscan Processing	1	1
0.117523998022079	Heat shock	GFP-HDEL HS airy mv 10_Airyscan Processing	1	1
0.107477694749832	Heat shock	GFP-HDEL HS airy mv 10_Airyscan Processing	1	1
0.297599881887436	Heat shock	GFP-HDEL HS airy mv 10_Airyscan Processing	1	1
0.127066031098366	Heat shock	GFP-HDEL HS airy mv 10_Airyscan Processing	1	1
0.0315388850867748	Heat shock	GFP-HDEL HS airy mv 10_Airyscan Processing	1	1
0.0540156066417694	Heat shock	GFP-HDEL HS airy mv 10_Airyscan Processing	1	1
0.109119407832623	Heat shock	GFP-HDEL HS airy mv 10_Airyscan Processing	1	1
0.165987715125084	Heat shock	GFP-HDEL HS airy mv 10_Airyscan Processing	1	1
0.404392212629318	Heat shock	GFP-HDEL HS airy mv 10_Airyscan Processing	1	1
0.0741906017065048	Heat shock	GFP-HDEL HS airy mv 10_Airyscan Processing	1	1
0.0926308929920197	Heat shock	GFP-HDEL HS airy mv 10_Airyscan Processing	1	1
0.0887405499815941	Heat shock	GFP-HDEL HS airy mv 10_Airyscan Processing	1	1
0.153911307454109	Heat shock	GFP-HDEL HS airy mv 10_Airyscan Processing	1	1
0.156576424837112	Heat shock	GFP-HDEL HS airy mv 10_Airyscan Processing	1	1
0.0844886600971222	Heat shock	GFP-HDEL HS airy mv 10_Airyscan Processing	1	1
0.0694676041603088	Heat shock	GFP-HDEL HS airy mv 10_Airyscan Processing	1	1
0.14891891181469	Heat shock	GFP-HDEL HS airy mv 10_Airyscan Processing	1	1
0.105652898550034	Heat shock	GFP-HDEL HS airy mv 10_Airyscan Processing	1	1
0.263998627662659	Heat shock	GFP-HDEL HS airy mv 10_Airyscan Processing	1	1
0.273953557014465	Heat shock	GFP-HDEL HS airy mv 10_Airyscan Processing	1	1
0.2850162088871	Heat shock	GFP-HDEL HS airy mv 10_Airyscan Processing	1	1
0.354654103517532	Heat shock	GFP-HDEL HS airy mv 10_Airyscan Processing	1	1
0.160086140036583	Heat shock	GFP-HDEL HS airy mv 10_Airyscan Processing	1	1
0.420055061578751	Heat shock	GFP-HDEL HS airy mv 10_Airyscan Processing	1	1
0.12616054713726	Heat shock	GFP-HDEL HS airy mv 10_Airyscan Processing	1	1
0.0683741271495819	Heat shock	GFP-HDEL HS airy mv 10_Airyscan Processing	1	1
0.0846780985593796	Heat shock	GFP-HDEL HS airy mv 10_Airyscan Processing	1	1
0.440996259450912	Heat shock	GFP-HDEL HS airy mv 10_Airyscan Processing	1	1
0.344963222742081	Heat shock	GFP-HDEL HS airy mv 10_Airyscan Processing	1	1
0.223018616437912	Heat shock	GFP-HDEL HS airy mv 10_Airyscan Processing	1	1
0.315142452716827	Heat shock	GFP-HDEL HS airy mv 10_Airyscan Processing	1	1
0.122767090797424	Heat shock	GFP-HDEL HS airy mv 10_Airyscan Processing	1	1
0.0788660943508148	Heat shock	GFP-HDEL HS airy mv 10_Airyscan Processing	1	1
0.231055691838264	Heat shock	GFP-HDEL HS airy mv 10_Airyscan Processing	1	1
0.0662581548094749	Heat shock	GFP-HDEL HS airy mv 10_Airyscan Processing	1	1
0.0521517358720303	Heat shock	GFP-HDEL HS airy mv 10_Airyscan Processing	1	1
0.228727459907532	Heat shock	GFP-HDEL HS airy mv 10_Airyscan Processing	1	1
0.087775707244873	Heat shock	GFP-HDEL HS airy mv 10_Airyscan Processing	1	1
0.0437204949557781	Heat shock	GFP-HDEL HS airy mv 10_Airyscan Processing	1	1
0.235360890626907	Heat shock	GFP-HDEL HS airy mv 10_Airyscan Processing	1	1
0.023254781961441	Heat shock	GFP-HDEL HS airy mv 10_Airyscan Processing	1	1
0.189589112997055	Heat shock	GFP-HDEL HS airy mv 10_Airyscan Processing	1	1
0.62559449672699	Heat shock	GFP-HDEL HS airy mv 10_Airyscan Processing	1	1
0.199142247438431	Heat shock	GFP-HDEL HS airy mv 10_Airyscan Processing	1	1
0.200103551149368	Heat shock	GFP-HDEL HS airy mv 10_Airyscan Processing	1	1
0.208804041147232	Heat shock	GFP-HDEL HS airy mv 10_Airyscan Processing	1	1
0.292139649391174	Heat shock	GFP-HDEL HS airy mv 10_Airyscan Processing	1	1
0.235300987958908	Heat shock	GFP-HDEL HS airy mv 10_Airyscan Processing	1	1
0.140724301338196	Heat shock	GFP-HDEL HS airy mv 10_Airyscan Processing	1	1
0.283458858728409	Heat shock	GFP-HDEL HS airy mv 10_Airyscan Processing	1	1
0.228738144040108	Heat shock	GFP-HDEL HS airy mv 10_Airyscan Processing	1	1
0.115862585604191	Heat shock	GFP-HDEL HS airy mv 10_Airyscan Processing	1	1
0.184929013252258	Heat shock	GFP-HDEL HS airy mv 10_Airyscan Processing	1	1
0.149284213781357	Heat shock	GFP-HDEL HS airy mv 10_Airyscan Processing	1	1
0.101119734346867	Heat shock	GFP-HDEL HS airy mv 10_Airyscan Processing	1	1
0.153645262122154	Heat shock	GFP-HDEL HS airy mv 10_Airyscan Processing	1	1
0.0739997327327728	Heat shock	GFP-HDEL HS airy mv 10_Airyscan Processing	1	1
0.290080785751343	Heat shock	GFP-HDEL HS airy mv 10_Airyscan Processing	1	1
0.429209262132645	Heat shock	GFP-HDEL HS airy mv 10_Airyscan Processing	1	1
0.104874081909657	Heat shock	GFP-HDEL HS airy mv 10_Airyscan Processing	1	1
0.297610372304916	Heat shock	GFP-HDEL HS airy mv 10_Airyscan Processing	1	1
0.691392779350281	Heat shock	GFP-HDEL HS airy mv 10_Airyscan Processing	1	1
0.0560298636555672	Heat shock	GFP-HDEL HS airy mv 10_Airyscan Processing	1	1
0.167610466480255	Heat shock	GFP-HDEL HS airy mv 10_Airyscan Processing	1	1
0.309259057044983	Heat shock	GFP-HDEL HS airy mv 10_Airyscan Processing	1	1
0.135693237185478	Heat shock	GFP-HDEL HS airy mv 10_Airyscan Processing	1	1
0.378456443548203	Heat shock	GFP-HDEL HS airy mv 10_Airyscan Processing	1	1
0.1276825517416	Heat shock	GFP-HDEL HS airy mv 10_Airyscan Processing	1	1
0.108750224113464	Heat shock	GFP-HDEL HS airy mv 10_Airyscan Processing	1	1
0.107421763241291	Heat shock	GFP-HDEL HS airy mv 10_Airyscan Processing	1	1
0.189610213041306	Heat shock	GFP-HDEL HS airy mv 10_Airyscan Processing	1	1
0.237693548202515	Heat shock	GFP-HDEL HS airy mv 10_Airyscan Processing	1	1
0.527097761631012	Heat shock	GFP-HDEL HS airy mv 10_Airyscan Processing	1	1
0.119624711573124	Heat shock	GFP-HDEL HS airy mv 10_Airyscan Processing	1	1
0.0211322344839573	Heat shock	GFP-HDEL HS airy mv 10_Airyscan Processing	1	1
0.315857023000717	Heat shock	GFP-HDEL HS airy mv 10_Airyscan Processing	1	1
0.108855962753296	Heat shock	GFP-HDEL HS airy mv 10_Airyscan Processing	1	1
0.584962368011475	Heat shock	GFP-HDEL HS airy mv 10_Airyscan Processing	1	1
0.211466297507286	Heat shock	GFP-HDEL HS airy mv 10_Airyscan Processing	1	1
0.198262572288513	Heat shock	GFP-HDEL HS airy mv 10_Airyscan Processing	1	1
0.190378367900848	Heat shock	GFP-HDEL HS airy mv 10_Airyscan Processing	1	1
0.264203578233719	Heat shock	GFP-HDEL HS airy mv 10_Airyscan Processing	1	1
0.163162186741829	Heat shock	GFP-HDEL HS airy mv 10_Airyscan Processing	1	1
0.175577878952026	Heat shock	GFP-HDEL HS airy mv 10_Airyscan Processing	1	1
0.170619606971741	Heat shock	GFP-HDEL HS airy mv 10_Airyscan Processing	1	1
0.0727874562144279	Heat shock	GFP-HDEL HS airy mv 10_Airyscan Processing	1	1
0.136729538440704	Heat shock	GFP-HDEL HS airy mv 10_Airyscan Processing	1	1
0.186592921614647	Heat shock	GFP-HDEL HS airy mv 10_Airyscan Processing	1	1
0.350211381912231	Heat shock	GFP-HDEL HS airy mv 10_Airyscan Processing	1	1
0	Heat shock	GFP-HDEL HS airy mv 10_Airyscan Processing	1	1
0	Heat shock	GFP-HDEL HS airy mv 10_Airyscan Processing	1	1
0.331883162260056	Heat shock	GFP-HDEL HS airy mv 10_Airyscan Processing	1	1
0.186363607645035	Heat shock	GFP-HDEL HS airy mv 10_Airyscan Processing	1	1
0	Heat shock	GFP-HDEL HS airy mv 10_Airyscan Processing	1	1
0	Heat shock	GFP-HDEL HS airy mv 10_Airyscan Processing	1	1
0.212196886539459	Heat shock	GFP-HDEL HS airy mv 10_Airyscan Processing	1	1
0.522809207439423	Heat shock	GFP-HDEL HS airy mv 10_Airyscan Processing	1	1
0.53196656703949	Heat shock	GFP-HDEL HS airy mv 10_Airyscan Processing	1	1
0.279144018888474	Heat shock	GFP-HDEL HS airy mv 10_Airyscan Processing	1	1
0.357432454824448	Heat shock	GFP-HDEL HS airy mv 10_Airyscan Processing	1	1
0	Heat shock	GFP-HDEL HS airy mv 10_Airyscan Processing	1	1
0.200654536485672	Heat shock	GFP-HDEL HS airy mv 10_Airyscan Processing	1	1
0.120452806353569	Heat shock	GFP-HDEL HS airy mv 10_Airyscan Processing	1	1
0.031000716611743	Heat shock	GFP-HDEL HS airy mv 10_Airyscan Processing	1	1
0.181869134306908	Heat shock	GFP-HDEL HS airy mv 10_Airyscan Processing	1	1
0.177274212241173	Heat shock	GFP-HDEL HS airy mv 10_Airyscan Processing	1	1
0.0867262557148933	Heat shock	GFP-HDEL HS airy mv 10_Airyscan Processing	1	1
0.226463705301285	Heat shock	GFP-HDEL HS airy mv 10_Airyscan Processing	1	1
0.116938881576061	Heat shock	GFP-HDEL HS airy mv 10_Airyscan Processing	1	1
0.514233410358429	Heat shock	GFP-HDEL HS airy mv 10_Airyscan Processing	1	1
0.186157241463661	Heat shock	GFP-HDEL HS airy mv 10_Airyscan Processing	1	1
0.154983341693878	Heat shock	GFP-HDEL HS airy mv 10_Airyscan Processing	1	1
0.0641094967722893	Heat shock	GFP-HDEL HS airy mv 10_Airyscan Processing	1	1
0.426639378070831	Heat shock	GFP-HDEL HS airy mv 10_Airyscan Processing	1	1
0.12900298833847	Heat shock	GFP-HDEL HS airy mv 10_Airyscan Processing	1	1
0.190747156739235	Heat shock	GFP-HDEL HS airy mv 10_Airyscan Processing	1	1
0.156814709305763	Heat shock	GFP-HDEL HS airy mv 10_Airyscan Processing	1	1
0.024285702034831	Heat shock	GFP-HDEL HS airy mv 10_Airyscan Processing	1	1
0.146758154034615	Heat shock	GFP-HDEL HS airy mv 10_Airyscan Processing	1	1
0.386721432209015	Heat shock	GFP-HDEL HS airy mv 10_Airyscan Processing	1	1
0.451374471187592	Heat shock	GFP-HDEL HS airy mv 10_Airyscan Processing	1	1
0.155535563826561	Heat shock	GFP-HDEL HS airy mv 10_Airyscan Processing	1	1
0.30407452583313	Heat shock	GFP-HDEL HS airy mv 10_Airyscan Processing	1	1
0.541098296642303	Heat shock	GFP-HDEL HS airy mv 10_Airyscan Processing	1	1
0.211058840155602	Heat shock	GFP-HDEL HS airy mv 10_Airyscan Processing	1	1
0.20339235663414	Heat shock	GFP-HDEL HS airy mv 10_Airyscan Processing	1	1
0.232864439487457	Heat shock	GFP-HDEL HS airy mv 10_Airyscan Processing	1	1
0.223686590790749	Heat shock	GFP-HDEL HS airy mv 10_Airyscan Processing	1	1
0.703482925891876	Heat shock	GFP-HDEL HS airy mv 10_Airyscan Processing	1	1
0.34722363948822	Heat shock	GFP-HDEL HS airy mv 10_Airyscan Processing	1	1
0.0809492692351341	Heat shock	GFP-HDEL HS airy mv 10_Airyscan Processing	1	1
0	Heat shock	GFP-HDEL HS airy mv 10_Airyscan Processing	1	1
0.0482833571732044	Heat shock	GFP-HDEL HS airy mv 10_Airyscan Processing	1	1
0.137002825737	Heat shock	GFP-HDEL HS airy mv 10_Airyscan Processing	1	1
0.0609096810221672	Heat shock	GFP-HDEL HS airy mv 10_Airyscan Processing	1	1
0.0454628989100456	Heat shock	GFP-HDEL HS airy mv 10_Airyscan Processing	1	1
0.015179674141109	Heat shock	GFP-HDEL HS airy mv 10_Airyscan Processing	1	1
0.198096975684166	Heat shock	GFP-HDEL HS airy mv 10_Airyscan Processing	1	1
0.0167720727622509	Heat shock	GFP-HDEL HS airy mv 10_Airyscan Processing	1	1
0.355904936790466	Heat shock	GFP-HDEL HS airy mv 10_Airyscan Processing	1	1
0.242446601390839	Heat shock	GFP-HDEL HS airy mv 10_Airyscan Processing	1	1
0.150165349245071	Heat shock	GFP-HDEL HS airy mv 10_Airyscan Processing	1	1
0.270701944828033	Heat shock	GFP-HDEL HS airy mv 10_Airyscan Processing	1	1
0.304196953773499	Heat shock	GFP-HDEL HS airy mv 10_Airyscan Processing	1	1
0.0971692651510239	Heat shock	GFP-HDEL HS airy mv 10_Airyscan Processing	1	1
0.0730107128620148	Heat shock	GFP-HDEL HS airy mv 10_Airyscan Processing	1	1
0.0959823206067085	Heat shock	GFP-HDEL HS airy mv 10_Airyscan Processing	1	1
0.51110976934433	Heat shock	GFP-HDEL HS airy mv 10_Airyscan Processing	1	1
0.0462946780025959	Heat shock	GFP-HDEL HS airy mv 10_Airyscan Processing	1	1
0.535971641540527	Heat shock	GFP-HDEL HS airy mv 10_Airyscan Processing	1	1
0.193299010396004	Heat shock	GFP-HDEL HS airy mv 10_Airyscan Processing	1	1
0.246331483125687	Heat shock	GFP-HDEL HS airy mv 10_Airyscan Processing	1	1
0.0260216668248177	Heat shock	GFP-HDEL HS airy mv 10_Airyscan Processing	1	1
0.121337004005909	Heat shock	GFP-HDEL HS airy mv 10_Airyscan Processing	1	1
0.0391380824148655	Heat shock	GFP-HDEL HS airy mv 10_Airyscan Processing	1	1
0.0542881414294243	Heat shock	GFP-HDEL HS airy mv 10_Airyscan Processing	1	1
0.160269230604172	Heat shock	GFP-HDEL HS airy mv 10_Airyscan Processing	1	1
0.100062862038612	Heat shock	GFP-HDEL HS airy mv 10_Airyscan Processing	1	1
0.165557742118835	Heat shock	GFP-HDEL HS airy mv 10_Airyscan Processing	1	1
0.177367925643921	Heat shock	GFP-HDEL HS airy mv 10_Airyscan Processing	1	1
0.0887615904211998	Heat shock	GFP-HDEL HS airy mv 10_Airyscan Processing	1	1
0.174939081072807	Heat shock	GFP-HDEL HS airy mv 10_Airyscan Processing	1	1
0.0980760455131531	Heat shock	GFP-HDEL HS airy mv 10_Airyscan Processing	1	1
0.00485924305394292	Heat shock	GFP-HDEL HS airy mv 10_Airyscan Processing	1	1
0	Heat shock	GFP-HDEL HS airy mv 10_Airyscan Processing	1	1
0.236170560121536	Heat shock	GFP-HDEL HS airy mv 10_Airyscan Processing	1	1
0.459492057561874	Heat shock	GFP-HDEL HS airy mv 10_Airyscan Processing	1	1
0.052033755928278	Heat shock	GFP-HDEL HS airy mv 10_Airyscan Processing	1	1
0.143664062023163	Heat shock	GFP-HDEL HS airy mv 10_Airyscan Processing	1	1
0.240482822060585	Heat shock	GFP-HDEL HS airy mv 10_Airyscan Processing	1	1
0.155372336506844	Heat shock	GFP-HDEL HS airy mv 10_Airyscan Processing	1	1
0.0873537808656693	Heat shock	GFP-HDEL HS airy mv 10_Airyscan Processing	1	1
0.0871504843235016	Heat shock	GFP-HDEL HS airy mv 10_Airyscan Processing	1	1
0.217407763004303	Heat shock	GFP-HDEL HS airy mv 10_Airyscan Processing	1	1
0.0928584784269333	Heat shock	GFP-HDEL HS airy mv 10_Airyscan Processing	1	1
0.0159763321280479	Heat shock	GFP-HDEL HS airy mv 10_Airyscan Processing	1	1
0.0857561677694321	Heat shock	GFP-HDEL HS airy mv 10_Airyscan Processing	1	1
0.110993109643459	Heat shock	GFP-HDEL HS airy mv 10_Airyscan Processing	1	1
0	Heat shock	GFP-HDEL HS airy mv 10_Airyscan Processing	1	1
0.23732702434063	Heat shock	GFP-HDEL HS airy mv 10_Airyscan Processing	1	1
0.104879960417747	Heat shock	GFP-HDEL HS airy mv 10_Airyscan Processing	1	1
0.358009696006775	Heat shock	GFP-HDEL HS airy mv 10_Airyscan Processing	1	1
0.0751007124781609	Heat shock	GFP-HDEL HS airy mv 10_Airyscan Processing	1	1
0.308158606290817	Heat shock	GFP-HDEL HS airy mv 10_Airyscan Processing	1	1
0.141698658466339	Heat shock	GFP-HDEL HS airy mv 10_Airyscan Processing	1	1
0.0806889086961746	Heat shock	GFP-HDEL HS airy mv 10_Airyscan Processing	1	1
0	Heat shock	GFP-HDEL HS airy mv 10_Airyscan Processing	1	1
0.16007037460804	Heat shock	GFP-HDEL HS airy mv 10_Airyscan Processing	1	1
0.0550247468054295	Heat shock	GFP-HDEL HS airy mv 10_Airyscan Processing	1	1
0.0745168179273605	Heat shock	GFP-HDEL HS airy mv 10_Airyscan Processing	1	1
0.120238319039345	Heat shock	GFP-HDEL HS airy mv 10_Airyscan Processing	1	1
1.25729429721832	Heat shock	GFP-HDEL HS airy mv 10_Airyscan Processing	1	1
0.608110725879669	Heat shock	GFP-HDEL HS airy mv 10_Airyscan Processing	1	1
0.0473606549203396	Heat shock	GFP-HDEL HS airy mv 10_Airyscan Processing	1	1
0.0741683691740036	Heat shock	GFP-HDEL HS airy mv 10_Airyscan Processing	1	1
0.114569880068302	Heat shock	GFP-HDEL HS airy mv 10_Airyscan Processing	1	1
0.169987589120865	Heat shock	GFP-HDEL HS airy mv 10_Airyscan Processing	1	1
0.308761745691299	Heat shock	GFP-HDEL HS airy mv 10_Airyscan Processing	1	1
0.917349934577942	Heat shock	GFP-HDEL HS airy mv 10_Airyscan Processing	1	1
0.180215150117874	Heat shock	GFP-HDEL HS airy mv 10_Airyscan Processing	1	1
0.222061172127724	Heat shock	GFP-HDEL HS airy mv 10_Airyscan Processing	1	1
0.85756379365921	Heat shock	GFP-HDEL HS airy mv 10_Airyscan Processing	1	1
0.319808512926102	Heat shock	GFP-HDEL HS airy mv 10_Airyscan Processing	1	1
0.0819290056824684	Heat shock	GFP-HDEL HS airy mv 10_Airyscan Processing	1	1
0.176576912403107	Heat shock	GFP-HDEL HS airy mv 10_Airyscan Processing	1	1
0	Heat shock	GFP-HDEL HS airy mv 10_Airyscan Processing	1	1
0.332320600748062	Heat shock	GFP-HDEL HS airy mv 10_Airyscan Processing	1	1
0	Heat shock	GFP-HDEL HS airy mv 10_Airyscan Processing	1	1
0.352154940366745	Heat shock	GFP-HDEL HS airy mv 10_Airyscan Processing	1	1
0	Heat shock	GFP-HDEL HS airy mv 10_Airyscan Processing	1	1
0.0749519914388657	Heat shock	GFP-HDEL HS airy mv 10_Airyscan Processing	1	1
0.10343249887228	Heat shock	GFP-HDEL HS airy mv 10_Airyscan Processing	1	1
0.18516980111599	Heat shock	GFP-HDEL HS airy mv 10_Airyscan Processing	1	1
0.540862500667572	Heat shock	GFP-HDEL HS airy mv 10_Airyscan Processing	1	1
0.171913042664528	Heat shock	GFP-HDEL HS airy mv 10_Airyscan Processing	1	1
0.230787664651871	Heat shock	GFP-HDEL HS airy mv 10_Airyscan Processing	1	1
0	Heat shock	GFP-HDEL HS airy mv 10_Airyscan Processing	1	1
0.392920821905136	Heat shock	GFP-HDEL HS airy mv 10_Airyscan Processing	1	1
0.110533036291599	Heat shock	GFP-HDEL HS airy mv 10_Airyscan Processing	1	1
0.481563091278076	Heat shock	GFP-HDEL HS airy mv 10_Airyscan Processing	1	1
0.204925522208214	Heat shock	GFP-HDEL HS airy mv 10_Airyscan Processing	1	1
0.302126467227936	Heat shock	GFP-HDEL HS airy mv 10_Airyscan Processing	1	1
0.0632506683468819	Heat shock	GFP-HDEL HS airy mv 10_Airyscan Processing	1	1
0.476462721824646	Heat shock	GFP-HDEL HS airy mv 10_Airyscan Processing	1	1
0.128000602126122	Heat shock	GFP-HDEL HS airy mv 10_Airyscan Processing	1	1
0	Heat shock	GFP-HDEL HS airy mv 10_Airyscan Processing	1	1
0.184283405542374	Heat shock	GFP-HDEL HS airy mv 10_Airyscan Processing	1	1
0	Heat shock	GFP-HDEL HS airy mv 10_Airyscan Processing	1	1
0.304712146520615	Heat shock	GFP-HDEL HS airy mv 10_Airyscan Processing	1	1
0.128130957484245	Heat shock	GFP-HDEL HS airy mv 10_Airyscan Processing	1	1
0.0563251189887524	Heat shock	GFP-HDEL HS airy mv 10_Airyscan Processing	1	1
0.212552517652512	Heat shock	GFP-HDEL HS airy mv 10_Airyscan Processing	1	1
0.293803304433823	Heat shock	GFP-HDEL HS airy mv 10_Airyscan Processing	1	1
0.458282709121704	Heat shock	GFP-HDEL HS airy mv 10_Airyscan Processing	1	1
0.675211369991302	Heat shock	GFP-HDEL HS airy mv 10_Airyscan Processing	1	1
0.965280950069427	Heat shock	GFP-HDEL HS airy mv 10_Airyscan Processing	1	1
0.148783132433891	Heat shock	GFP-HDEL HS airy mv 10_Airyscan Processing	1	1
0.399130165576935	Heat shock	GFP-HDEL HS airy mv 10_Airyscan Processing	1	1
0.707871556282043	Heat shock	GFP-HDEL HS airy mv 10_Airyscan Processing	1	1
0.30851423740387	Heat shock	GFP-HDEL HS airy mv 10_Airyscan Processing	1	1
0.148718297481537	Heat shock	GFP-HDEL HS airy mv 10_Airyscan Processing	1	1
0.0570598244667053	Heat shock	GFP-HDEL HS airy mv 10_Airyscan Processing	1	1
0.371648967266083	Heat shock	GFP-HDEL HS airy mv 10_Airyscan Processing	1	1
0.143766820430756	Heat shock	GFP-HDEL HS airy mv 10_Airyscan Processing	1	1
0.404932081699371	Heat shock	GFP-HDEL HS airy mv 10_Airyscan Processing	1	1
0.162565395236015	Heat shock	GFP-HDEL HS airy mv 10_Airyscan Processing	1	1
0.375195115804672	Heat shock	GFP-HDEL HS airy mv 10_Airyscan Processing	1	1
0.0489518195390701	Heat shock	GFP-HDEL HS airy mv 10_Airyscan Processing	1	1
0.744639456272125	Heat shock	GFP-HDEL HS airy mv 10_Airyscan Processing	1	1
2.3476927280426	Heat shock	GFP-HDEL HS airy mv 10_Airyscan Processing	1	1
0.165554970502853	Heat shock	GFP-HDEL HS airy mv 10_Airyscan Processing	1	1
0.455948561429977	Heat shock	GFP-HDEL HS airy mv 10_Airyscan Processing	1	1
0.158079341053963	Heat shock	GFP-HDEL HS airy mv 10_Airyscan Processing	1	1
0.0631777122616768	Heat shock	GFP-HDEL HS airy mv 10_Airyscan Processing	1	1
0.661958813667297	Heat shock	GFP-HDEL HS airy mv 10_Airyscan Processing	1	1
0.184636354446411	Heat shock	GFP-HDEL HS airy mv 10_Airyscan Processing	1	1
0.0937588289380074	Heat shock	GFP-HDEL HS airy mv 10_Airyscan Processing	1	1
0.181585639715195	Heat shock	GFP-HDEL HS airy mv 10_Airyscan Processing	1	1
0.184577658772469	Heat shock	GFP-HDEL HS airy mv 10_Airyscan Processing	1	1
1.02864599227905	Heat shock	GFP-HDEL HS airy mv 10_Airyscan Processing	1	1
0.107790037989616	Heat shock	GFP-HDEL HS airy mv 10_Airyscan Processing	1	1
0.189597964286804	Heat shock	GFP-HDEL HS airy mv 10_Airyscan Processing	1	1
0.184068396687508	Heat shock	GFP-HDEL HS airy mv 10_Airyscan Processing	1	1
0.85371345281601	Heat shock	GFP-HDEL HS airy mv 10_Airyscan Processing	1	1
0.143577441573143	Heat shock	GFP-HDEL HS airy mv 10_Airyscan Processing	1	1
0.440884917974472	Heat shock	GFP-HDEL HS airy mv 10_Airyscan Processing	1	1
0.148725405335426	Heat shock	GFP-HDEL HS airy mv 10_Airyscan Processing	1	1
0.523566484451294	Heat shock	GFP-HDEL HS airy mv 10_Airyscan Processing	1	1
2.54990816116333	Heat shock	GFP-HDEL HS airy mv 10_Airyscan Processing	1	1
0.372535943984985	Heat shock	GFP-HDEL HS airy mv 10_Airyscan Processing	1	1
0.178828954696655	Heat shock	GFP-HDEL HS airy mv 10_Airyscan Processing	1	1
0.934195101261139	Heat shock	GFP-HDEL HS airy mv 10_Airyscan Processing	1	1
0.0657605603337288	Heat shock	GFP-HDEL HS airy mv 10_Airyscan Processing	1	1
0.178155407309532	Heat shock	GFP-HDEL HS airy mv 10_Airyscan Processing	1	1
0.385184407234192	Heat shock	GFP-HDEL HS airy mv 10_Airyscan Processing	1	1
1.08749878406525	Heat shock	GFP-HDEL HS airy mv 10_Airyscan Processing	1	1
0.410139560699463	Heat shock	GFP-HDEL HS airy mv 10_Airyscan Processing	1	1
1.44679069519043	Heat shock	GFP-HDEL HS airy mv 10_Airyscan Processing	1	1
0.141468390822411	Heat shock	GFP-HDEL HS airy mv 10_Airyscan Processing	1	1
1.26099109649658	Heat shock	GFP-HDEL HS airy mv 10_Airyscan Processing	1	1
0.140373691916466	Heat shock	GFP-HDEL HS airy mv 10_Airyscan Processing	1	1
0.235987111926079	Heat shock	GFP-HDEL HS airy mv 10_Airyscan Processing	1	1
0.0814714729785919	Heat shock	GFP-HDEL HS airy mv 10_Airyscan Processing	1	1
0.637867510318756	Heat shock	GFP-HDEL HS airy mv 10_Airyscan Processing	1	1
0.619095385074615	Heat shock	GFP-HDEL HS airy mv 10_Airyscan Processing	1	1
0.567986905574799	Heat shock	GFP-HDEL HS airy mv 10_Airyscan Processing	1	1
0.320955276489258	Heat shock	GFP-HDEL HS airy mv 10_Airyscan Processing	1	1
0.148926764726639	Heat shock	GFP-HDEL HS airy mv 10_Airyscan Processing	1	1
0.339060693979263	Heat shock	GFP-HDEL HS airy mv 10_Airyscan Processing	1	1
0.35865193605423	Heat shock	GFP-HDEL HS airy mv 10_Airyscan Processing	1	1
0.60023033618927	Heat shock	GFP-HDEL HS airy mv 10_Airyscan Processing	1	1
0.46599555015564	Heat shock	GFP-HDEL HS airy mv 10_Airyscan Processing	1	1
0.442943245172501	Heat shock	GFP-HDEL HS airy mv 10_Airyscan Processing	1	1
0.253830313682556	Heat shock	GFP-HDEL HS airy mv 10_Airyscan Processing	1	1
0.241777405142784	Heat shock	GFP-HDEL HS airy mv 10_Airyscan Processing	1	1
0.0626121535897255	Heat shock	GFP-HDEL HS airy mv 10_Airyscan Processing	1	1
0.492988616228104	Heat shock	GFP-HDEL HS airy mv 10_Airyscan Processing	1	1
0.73972761631012	Heat shock	GFP-HDEL HS airy mv 10_Airyscan Processing	1	1
0.223339274525642	Heat shock	GFP-HDEL HS airy mv 10_Airyscan Processing	1	1
0.301486283540726	Heat shock	GFP-HDEL HS airy mv 10_Airyscan Processing	1	1
0.256520330905914	Heat shock	GFP-HDEL HS airy mv 10_Airyscan Processing	1	1
0.462520718574524	Heat shock	GFP-HDEL HS airy mv 10_Airyscan Processing	1	1
0.236411437392235	Heat shock	GFP-HDEL HS airy mv 10_Airyscan Processing	1	1
0.0440498366951942	Heat shock	GFP-HDEL HS airy mv 10_Airyscan Processing	1	1
0.08802779763937	Heat shock	GFP-HDEL HS airy mv 10_Airyscan Processing	1	1
0.0937272757291794	Heat shock	GFP-HDEL HS airy mv 10_Airyscan Processing	1	1
0.260052651166916	Heat shock	GFP-HDEL HS airy mv 10_Airyscan Processing	1	1
0.0523644387722015	Heat shock	GFP-HDEL HS airy mv 10_Airyscan Processing	1	1
0.374011427164078	Heat shock	GFP-HDEL HS airy mv 10_Airyscan Processing	1	1
0.486940324306488	Heat shock	GFP-HDEL HS airy mv 10_Airyscan Processing	1	1
0.407568514347076	Heat shock	GFP-HDEL HS airy mv 10_Airyscan Processing	1	1
0.397279471158981	Heat shock	GFP-HDEL HS airy mv 10_Airyscan Processing	1	1
0.216991171240807	Heat shock	GFP-HDEL HS airy mv 10_Airyscan Processing	1	1
0.0959078967571259	Heat shock	GFP-HDEL HS airy mv 10_Airyscan Processing	1	1
0.0896503552794456	Heat shock	GFP-HDEL HS airy mv 10_Airyscan Processing	1	1
0.221574693918228	Heat shock	GFP-HDEL HS airy mv 10_Airyscan Processing	1	1
0.208119034767151	Heat shock	GFP-HDEL HS airy mv 10_Airyscan Processing	1	1
0.307624816894531	Heat shock	GFP-HDEL HS airy mv 10_Airyscan Processing	1	1
0.217533335089684	Heat shock	GFP-HDEL HS airy mv 10_Airyscan Processing	1	1
0.39692959189415	Heat shock	GFP-HDEL HS airy mv 10_Airyscan Processing	1	1
0.0609353072941303	Heat shock	GFP-HDEL HS airy mv 10_Airyscan Processing	1	1
0.359922260046005	Heat shock	GFP-HDEL HS airy mv 10_Airyscan Processing	1	1
0.0691038742661476	Heat shock	GFP-HDEL HS airy mv 10_Airyscan Processing	1	1
0.93423593044281	Heat shock	GFP-HDEL HS airy mv 10_Airyscan Processing	1	1
0.431575775146484	Heat shock	GFP-HDEL HS airy mv 10_Airyscan Processing	1	1
0.653291463851929	Heat shock	GFP-HDEL HS airy mv 10_Airyscan Processing	1	1
0.0993406102061272	Heat shock	GFP-HDEL HS airy mv 10_Airyscan Processing	1	1
0.0988838821649551	Heat shock	GFP-HDEL HS airy mv 10_Airyscan Processing	1	1
[truncated: 597,459 more rows]
