# Supplementary material for: Quantitative analysis of plant ER architecture and dynamics
Source: Nat Commun. 2019 Feb 28;10:984. doi: 10.1038/s41467-019-08893-9 (PMC6395764; doi:10.1038/s41467-019-08893-9)
Supplement: Supplementary file 6 — Source Data [file 41467_2019_8893_MOESM6_ESM.zip › Fig 5 - Speed and persistency source data/tubule_Persistency.csv]

Persistency	group	name	file	rep
2.73625659942627	Heat shock	GFP-HDEL HS airy mv 10_Airyscan Processing	1	1
2.3942244052887	Heat shock	GFP-HDEL HS airy mv 10_Airyscan Processing	1	1
3.85772681236267	Heat shock	GFP-HDEL HS airy mv 10_Airyscan Processing	1	1
1.56545460224152	Heat shock	GFP-HDEL HS airy mv 10_Airyscan Processing	1	1
2.70396709442139	Heat shock	GFP-HDEL HS airy mv 10_Airyscan Processing	1	1
4.20436382293701	Heat shock	GFP-HDEL HS airy mv 10_Airyscan Processing	1	1
4.75735521316528	Heat shock	GFP-HDEL HS airy mv 10_Airyscan Processing	1	1
4.92000007629395	Heat shock	GFP-HDEL HS airy mv 10_Airyscan Processing	1	1
2.54482793807983	Heat shock	GFP-HDEL HS airy mv 10_Airyscan Processing	1	1
4.7901463508606	Heat shock	GFP-HDEL HS airy mv 10_Airyscan Processing	1	1
4.21714305877686	Heat shock	GFP-HDEL HS airy mv 10_Airyscan Processing	1	1
4.75735521316528	Heat shock	GFP-HDEL HS airy mv 10_Airyscan Processing	1	1
2.46000003814697	Heat shock	GFP-HDEL HS airy mv 10_Airyscan Processing	1	1
1.22254538536072	Heat shock	GFP-HDEL HS airy mv 10_Airyscan Processing	1	1
3.16531491279602	Heat shock	GFP-HDEL HS airy mv 10_Airyscan Processing	1	1
3.30293750762939	Heat shock	GFP-HDEL HS airy mv 10_Airyscan Processing	1	1
4.62181806564331	Heat shock	GFP-HDEL HS airy mv 10_Airyscan Processing	1	1
2.42272734642029	Heat shock	GFP-HDEL HS airy mv 10_Airyscan Processing	1	1
1.44121217727661	Heat shock	GFP-HDEL HS airy mv 10_Airyscan Processing	1	1
2.46000027656555	Heat shock	GFP-HDEL HS airy mv 10_Airyscan Processing	1	1
2.23636364936829	Heat shock	GFP-HDEL HS airy mv 10_Airyscan Processing	1	1
4.66105270385742	Heat shock	GFP-HDEL HS airy mv 10_Airyscan Processing	1	1
4.87933778762817	Heat shock	GFP-HDEL HS airy mv 10_Airyscan Processing	1	1
1.84872710704803	Heat shock	GFP-HDEL HS airy mv 10_Airyscan Processing	1	1
1.50446283817291	Heat shock	GFP-HDEL HS airy mv 10_Airyscan Processing	1	1
3.53489637374878	Heat shock	GFP-HDEL HS airy mv 10_Airyscan Processing	1	1
2.59418177604675	Heat shock	GFP-HDEL HS airy mv 10_Airyscan Processing	1	1
1.4760000705719	Heat shock	GFP-HDEL HS airy mv 10_Airyscan Processing	1	1
4.24909067153931	Heat shock	GFP-HDEL HS airy mv 10_Airyscan Processing	1	1
3.13090896606445	Heat shock	GFP-HDEL HS airy mv 10_Airyscan Processing	1	1
4.14472770690918	Heat shock	GFP-HDEL HS airy mv 10_Airyscan Processing	1	1
1.90090918540955	Heat shock	GFP-HDEL HS airy mv 10_Airyscan Processing	1	1
2.43966937065125	Heat shock	GFP-HDEL HS airy mv 10_Airyscan Processing	1	1
1.40571427345276	Heat shock	GFP-HDEL HS airy mv 10_Airyscan Processing	1	1
3.31727290153503	Heat shock	GFP-HDEL HS airy mv 10_Airyscan Processing	1	1
1.14303040504456	Heat shock	GFP-HDEL HS airy mv 10_Airyscan Processing	1	1
2.64297556877136	Heat shock	GFP-HDEL HS airy mv 10_Airyscan Processing	1	1
2.78303050994873	Heat shock	GFP-HDEL HS airy mv 10_Airyscan Processing	1	1
3.72727274894714	Heat shock	GFP-HDEL HS airy mv 10_Airyscan Processing	1	1
4.70813322067261	Heat shock	GFP-HDEL HS airy mv 10_Airyscan Processing	1	1
1.1629091501236	Heat shock	GFP-HDEL HS airy mv 10_Airyscan Processing	1	1
1.68587422370911	Heat shock	GFP-HDEL HS airy mv 10_Airyscan Processing	1	1
1.01224863529205	Heat shock	GFP-HDEL HS airy mv 10_Airyscan Processing	1	1
4.91999864578247	Heat shock	GFP-HDEL HS airy mv 10_Airyscan Processing	1	1
3.08618187904358	Heat shock	GFP-HDEL HS airy mv 10_Airyscan Processing	1	1
2.52389574050903	Heat shock	GFP-HDEL HS airy mv 10_Airyscan Processing	1	1
0.357818186283112	Heat shock	GFP-HDEL HS airy mv 10_Airyscan Processing	1	1
2.57181811332703	Heat shock	GFP-HDEL HS airy mv 10_Airyscan Processing	1	1
3.88568234443665	Heat shock	GFP-HDEL HS airy mv 10_Airyscan Processing	1	1
2.65381765365601	Heat shock	GFP-HDEL HS airy mv 10_Airyscan Processing	1	1
4.91999864578247	Heat shock	GFP-HDEL HS airy mv 10_Airyscan Processing	1	1
4.92000007629395	Heat shock	GFP-HDEL HS airy mv 10_Airyscan Processing	1	1
4.47272777557373	Heat shock	GFP-HDEL HS airy mv 10_Airyscan Processing	1	1
4.31008291244507	Heat shock	GFP-HDEL HS airy mv 10_Airyscan Processing	1	1
4.88805103302002	Heat shock	GFP-HDEL HS airy mv 10_Airyscan Processing	1	1
4.91999912261963	Heat shock	GFP-HDEL HS airy mv 10_Airyscan Processing	1	1
4.64586400985718	Heat shock	GFP-HDEL HS airy mv 10_Airyscan Processing	1	1
4.19318199157715	Heat shock	GFP-HDEL HS airy mv 10_Airyscan Processing	1	1
4.91999912261963	Heat shock	GFP-HDEL HS airy mv 10_Airyscan Processing	1	1
3.51428580284119	Heat shock	GFP-HDEL HS airy mv 10_Airyscan Processing	1	1
1.29212129116058	Heat shock	GFP-HDEL HS airy mv 10_Airyscan Processing	1	1
4.92000007629395	Heat shock	GFP-HDEL HS airy mv 10_Airyscan Processing	1	1
4.92000007629395	Heat shock	GFP-HDEL HS airy mv 10_Airyscan Processing	1	1
2.04467511177063	Heat shock	GFP-HDEL HS airy mv 10_Airyscan Processing	1	1
3.53345489501953	Heat shock	GFP-HDEL HS airy mv 10_Airyscan Processing	1	1
0.772562026977539	Heat shock	GFP-HDEL HS airy mv 10_Airyscan Processing	1	1
1.05325496196747	Heat shock	GFP-HDEL HS airy mv 10_Airyscan Processing	1	1
2.76749992370605	Heat shock	GFP-HDEL HS airy mv 10_Airyscan Processing	1	1
2.77309107780457	Heat shock	GFP-HDEL HS airy mv 10_Airyscan Processing	1	1
3.09896111488342	Heat shock	GFP-HDEL HS airy mv 10_Airyscan Processing	1	1
1.43766236305237	Heat shock	GFP-HDEL HS airy mv 10_Airyscan Processing	1	1
1.83381807804108	Heat shock	GFP-HDEL HS airy mv 10_Airyscan Processing	1	1
2.77309083938599	Heat shock	GFP-HDEL HS airy mv 10_Airyscan Processing	1	1
4.38327312469482	Heat shock	GFP-HDEL HS airy mv 10_Airyscan Processing	1	1
2.08727288246155	Heat shock	GFP-HDEL HS airy mv 10_Airyscan Processing	1	1
4.48390865325928	Heat shock	GFP-HDEL HS airy mv 10_Airyscan Processing	1	1
3.81672716140747	Heat shock	GFP-HDEL HS airy mv 10_Airyscan Processing	1	1
1.15012991428375	Heat shock	GFP-HDEL HS airy mv 10_Airyscan Processing	1	1
3.13090920448303	Heat shock	GFP-HDEL HS airy mv 10_Airyscan Processing	1	1
4.808180809021	Heat shock	GFP-HDEL HS airy mv 10_Airyscan Processing	1	1
1.98077929019928	Heat shock	GFP-HDEL HS airy mv 10_Airyscan Processing	1	1
3.13090896606445	Heat shock	GFP-HDEL HS airy mv 10_Airyscan Processing	1	1
4.47272682189941	Heat shock	GFP-HDEL HS airy mv 10_Airyscan Processing	1	1
0.958441615104675	Heat shock	GFP-HDEL HS airy mv 10_Airyscan Processing	1	1
0.335454553365707	Heat shock	GFP-HDEL HS airy mv 10_Airyscan Processing	1	1
0.760363698005676	Heat shock	GFP-HDEL HS airy mv 10_Airyscan Processing	1	1
3.87636351585388	Heat shock	GFP-HDEL HS airy mv 10_Airyscan Processing	1	1
3.99350690841675	Heat shock	GFP-HDEL HS airy mv 10_Airyscan Processing	1	1
0.670909106731415	Heat shock	GFP-HDEL HS airy mv 10_Airyscan Processing	1	1
0.2981818318367	Heat shock	GFP-HDEL HS airy mv 10_Airyscan Processing	1	1
4.08136367797852	Heat shock	GFP-HDEL HS airy mv 10_Airyscan Processing	1	1
3.30981802940369	Heat shock	GFP-HDEL HS airy mv 10_Airyscan Processing	1	1
2.6478545665741	Heat shock	GFP-HDEL HS airy mv 10_Airyscan Processing	1	1
2.26831197738647	Heat shock	GFP-HDEL HS airy mv 10_Airyscan Processing	1	1
0.575064957141876	Heat shock	GFP-HDEL HS airy mv 10_Airyscan Processing	1	1
2.8327271938324	Heat shock	GFP-HDEL HS airy mv 10_Airyscan Processing	1	1
4.02545499801636	Heat shock	GFP-HDEL HS airy mv 10_Airyscan Processing	1	1
0.700445950031281	Heat shock	GFP-HDEL HS airy mv 10_Airyscan Processing	1	1
4.75227117538452	Heat shock	GFP-HDEL HS airy mv 10_Airyscan Processing	1	1
0.0993939414620399	Heat shock	GFP-HDEL HS airy mv 10_Airyscan Processing	1	1
2.2922728061676	Heat shock	GFP-HDEL HS airy mv 10_Airyscan Processing	1	1
3.13090920448303	Heat shock	GFP-HDEL HS airy mv 10_Airyscan Processing	1	1
2.85136389732361	Heat shock	GFP-HDEL HS airy mv 10_Airyscan Processing	1	1
2.57181811332703	Heat shock	GFP-HDEL HS airy mv 10_Airyscan Processing	1	1
1.11818182468414	Heat shock	GFP-HDEL HS airy mv 10_Airyscan Processing	1	1
2.39422464370728	Heat shock	GFP-HDEL HS airy mv 10_Airyscan Processing	1	1
0.14909091591835	Heat shock	GFP-HDEL HS airy mv 10_Airyscan Processing	1	1
2.9520001411438	Heat shock	GFP-HDEL HS airy mv 10_Airyscan Processing	1	1
2.98181819915771	Heat shock	GFP-HDEL HS airy mv 10_Airyscan Processing	1	1
0	Heat shock	GFP-HDEL HS airy mv 10_Airyscan Processing	1	1
0.825734257698059	Heat shock	GFP-HDEL HS airy mv 10_Airyscan Processing	1	1
3.30056405067444	Heat shock	GFP-HDEL HS airy mv 10_Airyscan Processing	1	1
0	Heat shock	GFP-HDEL HS airy mv 10_Airyscan Processing	1	1
0	Heat shock	GFP-HDEL HS airy mv 10_Airyscan Processing	1	1
2.05745458602905	Heat shock	GFP-HDEL HS airy mv 10_Airyscan Processing	1	1
0.825734257698059	Heat shock	GFP-HDEL HS airy mv 10_Airyscan Processing	1	1
4.08935070037842	Heat shock	GFP-HDEL HS airy mv 10_Airyscan Processing	1	1
1.26727271080017	Heat shock	GFP-HDEL HS airy mv 10_Airyscan Processing	1	1
2.0127272605896	Heat shock	GFP-HDEL HS airy mv 10_Airyscan Processing	1	1
4.1745457649231	Heat shock	GFP-HDEL HS airy mv 10_Airyscan Processing	1	1
3.38649368286133	Heat shock	GFP-HDEL HS airy mv 10_Airyscan Processing	1	1
4.69636392593384	Heat shock	GFP-HDEL HS airy mv 10_Airyscan Processing	1	1
2.08727288246155	Heat shock	GFP-HDEL HS airy mv 10_Airyscan Processing	1	1
4.83054542541504	Heat shock	GFP-HDEL HS airy mv 10_Airyscan Processing	1	1
4.80818128585815	Heat shock	GFP-HDEL HS airy mv 10_Airyscan Processing	1	1
3.04145455360413	Heat shock	GFP-HDEL HS airy mv 10_Airyscan Processing	1	1
0.607013046741486	Heat shock	GFP-HDEL HS airy mv 10_Airyscan Processing	1	1
0.860139727592468	Heat shock	GFP-HDEL HS airy mv 10_Airyscan Processing	1	1
4.79801511764526	Heat shock	GFP-HDEL HS airy mv 10_Airyscan Processing	1	1
1.11818182468414	Heat shock	GFP-HDEL HS airy mv 10_Airyscan Processing	1	1
2.36415600776672	Heat shock	GFP-HDEL HS airy mv 10_Airyscan Processing	1	1
4.17454528808594	Heat shock	GFP-HDEL HS airy mv 10_Airyscan Processing	1	1
4.20047378540039	Heat shock	GFP-HDEL HS airy mv 10_Airyscan Processing	1	1
2.22094011306763	Heat shock	GFP-HDEL HS airy mv 10_Airyscan Processing	1	1
1.66710710525513	Heat shock	GFP-HDEL HS airy mv 10_Airyscan Processing	1	1
1.87854516506195	Heat shock	GFP-HDEL HS airy mv 10_Airyscan Processing	1	1
4.62181806564331	Heat shock	GFP-HDEL HS airy mv 10_Airyscan Processing	1	1
0.894545435905457	Heat shock	GFP-HDEL HS airy mv 10_Airyscan Processing	1	1
4.72831201553345	Heat shock	GFP-HDEL HS airy mv 10_Airyscan Processing	1	1
2.8078784942627	Heat shock	GFP-HDEL HS airy mv 10_Airyscan Processing	1	1
4.80818176269531	Heat shock	GFP-HDEL HS airy mv 10_Airyscan Processing	1	1
3.27999997138977	Heat shock	GFP-HDEL HS airy mv 10_Airyscan Processing	1	1
3.25870108604431	Heat shock	GFP-HDEL HS airy mv 10_Airyscan Processing	1	1
2.87810277938843	Heat shock	GFP-HDEL HS airy mv 10_Airyscan Processing	1	1
0.815030336380005	Heat shock	GFP-HDEL HS airy mv 10_Airyscan Processing	1	1
0.894545495510101	Heat shock	GFP-HDEL HS airy mv 10_Airyscan Processing	1	1
0.894545495510101	Heat shock	GFP-HDEL HS airy mv 10_Airyscan Processing	1	1
2.9520001411438	Heat shock	GFP-HDEL HS airy mv 10_Airyscan Processing	1	1
4.86228656768799	Heat shock	GFP-HDEL HS airy mv 10_Airyscan Processing	1	1
0.175019755959511	Heat shock	GFP-HDEL HS airy mv 10_Airyscan Processing	1	1
1.15764713287354	Heat shock	GFP-HDEL HS airy mv 10_Airyscan Processing	1	1
3.76454544067383	Heat shock	GFP-HDEL HS airy mv 10_Airyscan Processing	1	1
4.75735473632813	Heat shock	GFP-HDEL HS airy mv 10_Airyscan Processing	1	1
2.23636364936829	Heat shock	GFP-HDEL HS airy mv 10_Airyscan Processing	1	1
0.715636372566223	Heat shock	GFP-HDEL HS airy mv 10_Airyscan Processing	1	1
4.69636392593384	Heat shock	GFP-HDEL HS airy mv 10_Airyscan Processing	1	1
2.90727281570435	Heat shock	GFP-HDEL HS airy mv 10_Airyscan Processing	1	1
4.58454561233521	Heat shock	GFP-HDEL HS airy mv 10_Airyscan Processing	1	1
3.24272751808167	Heat shock	GFP-HDEL HS airy mv 10_Airyscan Processing	1	1
4.92000007629395	Heat shock	GFP-HDEL HS airy mv 10_Airyscan Processing	1	1
4.92000007629395	Heat shock	GFP-HDEL HS airy mv 10_Airyscan Processing	1	1
3.13090920448303	Heat shock	GFP-HDEL HS airy mv 10_Airyscan Processing	1	1
3.42909121513367	Heat shock	GFP-HDEL HS airy mv 10_Airyscan Processing	1	1
2.45999979972839	Heat shock	GFP-HDEL HS airy mv 10_Airyscan Processing	1	1
3.62290954589844	Heat shock	GFP-HDEL HS airy mv 10_Airyscan Processing	1	1
2.83272743225098	Heat shock	GFP-HDEL HS airy mv 10_Airyscan Processing	1	1
2.07662343978882	Heat shock	GFP-HDEL HS airy mv 10_Airyscan Processing	1	1
1.46961033344269	Heat shock	GFP-HDEL HS airy mv 10_Airyscan Processing	1	1
2.79545474052429	Heat shock	GFP-HDEL HS airy mv 10_Airyscan Processing	1	1
1.34181821346283	Heat shock	GFP-HDEL HS airy mv 10_Airyscan Processing	1	1
0.894545495510101	Heat shock	GFP-HDEL HS airy mv 10_Airyscan Processing	1	1
0.52859503030777	Heat shock	GFP-HDEL HS airy mv 10_Airyscan Processing	1	1
1.34181821346283	Heat shock	GFP-HDEL HS airy mv 10_Airyscan Processing	1	1
3.25870156288147	Heat shock	GFP-HDEL HS airy mv 10_Airyscan Processing	1	1
0	Heat shock	GFP-HDEL HS airy mv 10_Airyscan Processing	1	1
0	Heat shock	GFP-HDEL HS airy mv 10_Airyscan Processing	1	1
4.39818239212036	Heat shock	GFP-HDEL HS airy mv 10_Airyscan Processing	1	1
1.34181821346283	Heat shock	GFP-HDEL HS airy mv 10_Airyscan Processing	1	1
3.36225628852844	Heat shock	GFP-HDEL HS airy mv 10_Airyscan Processing	1	1
0	Heat shock	GFP-HDEL HS airy mv 10_Airyscan Processing	1	1
2.12454533576965	Heat shock	GFP-HDEL HS airy mv 10_Airyscan Processing	1	1
4.92000007629395	Heat shock	GFP-HDEL HS airy mv 10_Airyscan Processing	1	1
4.39561080932617	Heat shock	GFP-HDEL HS airy mv 10_Airyscan Processing	1	1
0.52859503030777	Heat shock	GFP-HDEL HS airy mv 10_Airyscan Processing	1	1
1.48306202888489	Heat shock	GFP-HDEL HS airy mv 10_Airyscan Processing	1	1
3.50363612174988	Heat shock	GFP-HDEL HS airy mv 10_Airyscan Processing	1	1
2.31090903282166	Heat shock	GFP-HDEL HS airy mv 10_Airyscan Processing	1	1
3.17563676834106	Heat shock	GFP-HDEL HS airy mv 10_Airyscan Processing	1	1
4.60051965713501	Heat shock	GFP-HDEL HS airy mv 10_Airyscan Processing	1	1
2.54601407051086	Heat shock	GFP-HDEL HS airy mv 10_Airyscan Processing	1	1
2.41527271270752	Heat shock	GFP-HDEL HS airy mv 10_Airyscan Processing	1	1
3.3373429775238	Heat shock	GFP-HDEL HS airy mv 10_Airyscan Processing	1	1
4.00060606002808	Heat shock	GFP-HDEL HS airy mv 10_Airyscan Processing	1	1
2.23636364936829	Heat shock	GFP-HDEL HS airy mv 10_Airyscan Processing	1	1
3.83376622200012	Heat shock	GFP-HDEL HS airy mv 10_Airyscan Processing	1	1
4.92000007629395	Heat shock	GFP-HDEL HS airy mv 10_Airyscan Processing	1	1
4.85610342025757	Heat shock	GFP-HDEL HS airy mv 10_Airyscan Processing	1	1
4.8454532623291	Heat shock	GFP-HDEL HS airy mv 10_Airyscan Processing	1	1
4.56218194961548	Heat shock	GFP-HDEL HS airy mv 10_Airyscan Processing	1	1
1.61018180847168	Heat shock	GFP-HDEL HS airy mv 10_Airyscan Processing	1	1
2.45578026771545	Heat shock	GFP-HDEL HS airy mv 10_Airyscan Processing	1	1
2.60909104347229	Heat shock	GFP-HDEL HS airy mv 10_Airyscan Processing	1	1
4.13727283477783	Heat shock	GFP-HDEL HS airy mv 10_Airyscan Processing	1	1
0.894545316696167	Heat shock	GFP-HDEL HS airy mv 10_Airyscan Processing	1	1
4.89018106460571	Heat shock	GFP-HDEL HS airy mv 10_Airyscan Processing	1	1
1.82222211360931	Heat shock	GFP-HDEL HS airy mv 10_Airyscan Processing	1	1
3.30981826782227	Heat shock	GFP-HDEL HS airy mv 10_Airyscan Processing	1	1
3.87636375427246	Heat shock	GFP-HDEL HS airy mv 10_Airyscan Processing	1	1
4.27393913269043	Heat shock	GFP-HDEL HS airy mv 10_Airyscan Processing	1	1
4.51338720321655	Heat shock	GFP-HDEL HS airy mv 10_Airyscan Processing	1	1
3.04958701133728	Heat shock	GFP-HDEL HS airy mv 10_Airyscan Processing	1	1
4.752272605896	Heat shock	GFP-HDEL HS airy mv 10_Airyscan Processing	1	1
2.71804189682007	Heat shock	GFP-HDEL HS airy mv 10_Airyscan Processing	1	1
4.09999990463257	Heat shock	GFP-HDEL HS airy mv 10_Airyscan Processing	1	1
4.43832111358643	Heat shock	GFP-HDEL HS airy mv 10_Airyscan Processing	1	1
3.9807276725769	Heat shock	GFP-HDEL HS airy mv 10_Airyscan Processing	1	1
4.76345348358154	Heat shock	GFP-HDEL HS airy mv 10_Airyscan Processing	1	1
4.42303037643433	Heat shock	GFP-HDEL HS airy mv 10_Airyscan Processing	1	1
4.35345506668091	Heat shock	GFP-HDEL HS airy mv 10_Airyscan Processing	1	1
4.69636344909668	Heat shock	GFP-HDEL HS airy mv 10_Airyscan Processing	1	1
4.91999912261963	Heat shock	GFP-HDEL HS airy mv 10_Airyscan Processing	1	1
2.64923071861267	Heat shock	GFP-HDEL HS airy mv 10_Airyscan Processing	1	1
0.83490914106369	Heat shock	GFP-HDEL HS airy mv 10_Airyscan Processing	1	1
0	Heat shock	GFP-HDEL HS airy mv 10_Airyscan Processing	1	1
4.58454513549805	Heat shock	GFP-HDEL HS airy mv 10_Airyscan Processing	1	1
4.1745457649231	Heat shock	GFP-HDEL HS airy mv 10_Airyscan Processing	1	1
0	Heat shock	GFP-HDEL HS airy mv 10_Airyscan Processing	1	1
2.98181819915771	Heat shock	GFP-HDEL HS airy mv 10_Airyscan Processing	1	1
2.78427219390869	Heat shock	GFP-HDEL HS airy mv 10_Airyscan Processing	1	1
3.37939405441284	Heat shock	GFP-HDEL HS airy mv 10_Airyscan Processing	1	1
1.95173537731171	Heat shock	GFP-HDEL HS airy mv 10_Airyscan Processing	1	1
4.33854532241821	Heat shock	GFP-HDEL HS airy mv 10_Airyscan Processing	1	1
4.70813274383545	Heat shock	GFP-HDEL HS airy mv 10_Airyscan Processing	1	1
3.01909112930298	Heat shock	GFP-HDEL HS airy mv 10_Airyscan Processing	1	1
1.44121217727661	Heat shock	GFP-HDEL HS airy mv 10_Airyscan Processing	1	1
1.86363649368286	Heat shock	GFP-HDEL HS airy mv 10_Airyscan Processing	1	1
4.91999959945679	Heat shock	GFP-HDEL HS airy mv 10_Airyscan Processing	1	1
2.95199990272522	Heat shock	GFP-HDEL HS airy mv 10_Airyscan Processing	1	1
4.50467443466187	Heat shock	GFP-HDEL HS airy mv 10_Airyscan Processing	1	1
4.57212162017822	Heat shock	GFP-HDEL HS airy mv 10_Airyscan Processing	1	1
3.30981826782227	Heat shock	GFP-HDEL HS airy mv 10_Airyscan Processing	1	1
0.864727258682251	Heat shock	GFP-HDEL HS airy mv 10_Airyscan Processing	1	1
1.16290903091431	Heat shock	GFP-HDEL HS airy mv 10_Airyscan Processing	1	1
2.63393950462341	Heat shock	GFP-HDEL HS airy mv 10_Airyscan Processing	1	1
1.11818182468414	Heat shock	GFP-HDEL HS airy mv 10_Airyscan Processing	1	1
4.47272777557373	Heat shock	GFP-HDEL HS airy mv 10_Airyscan Processing	1	1
1.1629091501236	Heat shock	GFP-HDEL HS airy mv 10_Airyscan Processing	1	1
3.48872709274292	Heat shock	GFP-HDEL HS airy mv 10_Airyscan Processing	1	1
3.72727274894714	Heat shock	GFP-HDEL HS airy mv 10_Airyscan Processing	1	1
4.24909114837646	Heat shock	GFP-HDEL HS airy mv 10_Airyscan Processing	1	1
3.96155834197998	Heat shock	GFP-HDEL HS airy mv 10_Airyscan Processing	1	1
2.81142830848694	Heat shock	GFP-HDEL HS airy mv 10_Airyscan Processing	1	1
4.66441583633423	Heat shock	GFP-HDEL HS airy mv 10_Airyscan Processing	1	1
0	Heat shock	GFP-HDEL HS airy mv 10_Airyscan Processing	1	1
4.72121095657349	Heat shock	GFP-HDEL HS airy mv 10_Airyscan Processing	1	1
4.91999864578247	Heat shock	GFP-HDEL HS airy mv 10_Airyscan Processing	1	1
3.01909112930298	Heat shock	GFP-HDEL HS airy mv 10_Airyscan Processing	1	1
3.63589334487915	Heat shock	GFP-HDEL HS airy mv 10_Airyscan Processing	1	1
4.59471082687378	Heat shock	GFP-HDEL HS airy mv 10_Airyscan Processing	1	1
2.23636388778687	Heat shock	GFP-HDEL HS airy mv 10_Airyscan Processing	1	1
2.79545474052429	Heat shock	GFP-HDEL HS airy mv 10_Airyscan Processing	1	1
4.3888635635376	Heat shock	GFP-HDEL HS airy mv 10_Airyscan Processing	1	1
3.51428604125977	Heat shock	GFP-HDEL HS airy mv 10_Airyscan Processing	1	1
4.24909067153931	Heat shock	GFP-HDEL HS airy mv 10_Airyscan Processing	1	1
1.52072715759277	Heat shock	GFP-HDEL HS airy mv 10_Airyscan Processing	1	1
1.38071155548096	Heat shock	GFP-HDEL HS airy mv 10_Airyscan Processing	1	1
4.14743757247925	Heat shock	GFP-HDEL HS airy mv 10_Airyscan Processing	1	1
2.53454542160034	Heat shock	GFP-HDEL HS airy mv 10_Airyscan Processing	1	1
2.17246747016907	Heat shock	GFP-HDEL HS airy mv 10_Airyscan Processing	1	1
2.59418177604675	Heat shock	GFP-HDEL HS airy mv 10_Airyscan Processing	1	1
4.57212162017822	Heat shock	GFP-HDEL HS airy mv 10_Airyscan Processing	1	1
4.10438442230225	Heat shock	GFP-HDEL HS airy mv 10_Airyscan Processing	1	1
3.69000005722046	Heat shock	GFP-HDEL HS airy mv 10_Airyscan Processing	1	1
4.62181854248047	Heat shock	GFP-HDEL HS airy mv 10_Airyscan Processing	1	1
2.0737190246582	Heat shock	GFP-HDEL HS airy mv 10_Airyscan Processing	1	1
2.0785026550293	Heat shock	GFP-HDEL HS airy mv 10_Airyscan Processing	1	1
0.894545435905457	Heat shock	GFP-HDEL HS airy mv 10_Airyscan Processing	1	1
3.6420783996582	Heat shock	GFP-HDEL HS airy mv 10_Airyscan Processing	1	1
3.39927291870117	Heat shock	GFP-HDEL HS airy mv 10_Airyscan Processing	1	1
3.45776200294495	Heat shock	GFP-HDEL HS airy mv 10_Airyscan Processing	1	1
4.69636344909668	Heat shock	GFP-HDEL HS airy mv 10_Airyscan Processing	1	1
1.61018180847168	Heat shock	GFP-HDEL HS airy mv 10_Airyscan Processing	1	1
3.91363644599915	Heat shock	GFP-HDEL HS airy mv 10_Airyscan Processing	1	1
3.87636399269104	Heat shock	GFP-HDEL HS airy mv 10_Airyscan Processing	1	1
4.47272634506226	Heat shock	GFP-HDEL HS airy mv 10_Airyscan Processing	1	1
3.27068209648132	Heat shock	GFP-HDEL HS airy mv 10_Airyscan Processing	1	1
4.24909114837646	Heat shock	GFP-HDEL HS airy mv 10_Airyscan Processing	1	1
4.84545373916626	Heat shock	GFP-HDEL HS airy mv 10_Airyscan Processing	1	1
4.53662347793579	Heat shock	GFP-HDEL HS airy mv 10_Airyscan Processing	1	1
4.78333377838135	Heat shock	GFP-HDEL HS airy mv 10_Airyscan Processing	1	1
4.44641590118408	Heat shock	GFP-HDEL HS airy mv 10_Airyscan Processing	1	1
3.99190783500671	Heat shock	GFP-HDEL HS airy mv 10_Airyscan Processing	1	1
4.31298685073853	Heat shock	GFP-HDEL HS airy mv 10_Airyscan Processing	1	1
4.36090898513794	Heat shock	GFP-HDEL HS airy mv 10_Airyscan Processing	1	1
3.63917374610901	Heat shock	GFP-HDEL HS airy mv 10_Airyscan Processing	1	1
3.64207792282104	Heat shock	GFP-HDEL HS airy mv 10_Airyscan Processing	1	1
4.76624917984009	Heat shock	GFP-HDEL HS airy mv 10_Airyscan Processing	1	1
4.72553205490112	Heat shock	GFP-HDEL HS airy mv 10_Airyscan Processing	1	1
1.04363644123077	Heat shock	GFP-HDEL HS airy mv 10_Airyscan Processing	1	1
4.70813322067261	Heat shock	GFP-HDEL HS airy mv 10_Airyscan Processing	1	1
4.58454561233521	Heat shock	GFP-HDEL HS airy mv 10_Airyscan Processing	1	1
4.43694448471069	Heat shock	GFP-HDEL HS airy mv 10_Airyscan Processing	1	1
1.27300691604614	Heat shock	GFP-HDEL HS airy mv 10_Airyscan Processing	1	1
3.05103945732117	Heat shock	GFP-HDEL HS airy mv 10_Airyscan Processing	1	1
0.487933903932571	Heat shock	GFP-HDEL HS airy mv 10_Airyscan Processing	1	1
4.57796764373779	Heat shock	GFP-HDEL HS airy mv 10_Airyscan Processing	1	1
3.80181837081909	Heat shock	GFP-HDEL HS airy mv 10_Airyscan Processing	1	1
2.23636388778687	Heat shock	GFP-HDEL HS airy mv 10_Airyscan Processing	1	1
4.47272729873657	Heat shock	GFP-HDEL HS airy mv 10_Airyscan Processing	1	1
3.57818198204041	Heat shock	GFP-HDEL HS airy mv 10_Airyscan Processing	1	1
1.4434711933136	Heat shock	GFP-HDEL HS airy mv 10_Airyscan Processing	1	1
1.25236356258392	Heat shock	GFP-HDEL HS airy mv 10_Airyscan Processing	1	1
4.11490917205811	Heat shock	GFP-HDEL HS airy mv 10_Airyscan Processing	1	1
4.55404949188232	Heat shock	GFP-HDEL HS airy mv 10_Airyscan Processing	1	1
2.2019579410553	Heat shock	GFP-HDEL HS airy mv 10_Airyscan Processing	1	1
2.0127272605896	Heat shock	GFP-HDEL HS airy mv 10_Airyscan Processing	1	1
3.80181860923767	Heat shock	GFP-HDEL HS airy mv 10_Airyscan Processing	1	1
4.24909067153931	Heat shock	GFP-HDEL HS airy mv 10_Airyscan Processing	1	1
1.10097885131836	Heat shock	GFP-HDEL HS airy mv 10_Airyscan Processing	1	1
1.78909087181091	Heat shock	GFP-HDEL HS airy mv 10_Airyscan Processing	1	1
1.26727259159088	Heat shock	GFP-HDEL HS airy mv 10_Airyscan Processing	1	1
2.71804189682007	Heat shock	GFP-HDEL HS airy mv 10_Airyscan Processing	1	1
4.02545404434204	Heat shock	GFP-HDEL HS airy mv 10_Airyscan Processing	1	1
0.609917402267456	Heat shock	GFP-HDEL HS airy mv 10_Airyscan Processing	1	1
1.84499990940094	Heat shock	GFP-HDEL HS airy mv 10_Airyscan Processing	1	1
3.41553735733032	Heat shock	GFP-HDEL HS airy mv 10_Airyscan Processing	1	1
1.1927273273468	Heat shock	GFP-HDEL HS airy mv 10_Airyscan Processing	1	1
1.34181809425354	Heat shock	GFP-HDEL HS airy mv 10_Airyscan Processing	1	1
1.1927273273468	Heat shock	GFP-HDEL HS airy mv 10_Airyscan Processing	1	1
4.52863645553589	Heat shock	GFP-HDEL HS airy mv 10_Airyscan Processing	1	1
2.30517482757568	Heat shock	GFP-HDEL HS airy mv 10_Airyscan Processing	1	1
3.35454559326172	Heat shock	GFP-HDEL HS airy mv 10_Airyscan Processing	1	1
2.2683117389679	Heat shock	GFP-HDEL HS airy mv 10_Airyscan Processing	1	1
4.60690927505493	Heat shock	GFP-HDEL HS airy mv 10_Airyscan Processing	1	1
1.93818187713623	Heat shock	GFP-HDEL HS airy mv 10_Airyscan Processing	1	1
2.90727257728577	Heat shock	GFP-HDEL HS airy mv 10_Airyscan Processing	1	1
1.13851249217987	Heat shock	GFP-HDEL HS airy mv 10_Airyscan Processing	1	1
1.61706268787384	Heat shock	GFP-HDEL HS airy mv 10_Airyscan Processing	1	1
2.9520001411438	Heat shock	GFP-HDEL HS airy mv 10_Airyscan Processing	1	1
4.43832111358643	Heat shock	GFP-HDEL HS airy mv 10_Airyscan Processing	1	1
4.36090898513794	Heat shock	GFP-HDEL HS airy mv 10_Airyscan Processing	1	1
0.756923079490662	Heat shock	GFP-HDEL HS airy mv 10_Airyscan Processing	1	1
1.78909111022949	Heat shock	GFP-HDEL HS airy mv 10_Airyscan Processing	1	1
2.44279718399048	Heat shock	GFP-HDEL HS airy mv 10_Airyscan Processing	1	1
3.51984238624573	Heat shock	GFP-HDEL HS airy mv 10_Airyscan Processing	1	1
4.752272605896	Heat shock	GFP-HDEL HS airy mv 10_Airyscan Processing	1	1
4.0254545211792	Heat shock	GFP-HDEL HS airy mv 10_Airyscan Processing	1	1
4.3609094619751	Heat shock	GFP-HDEL HS airy mv 10_Airyscan Processing	1	1
0.894545495510101	Heat shock	GFP-HDEL HS airy mv 10_Airyscan Processing	1	1
4.05986070632935	Heat shock	GFP-HDEL HS airy mv 10_Airyscan Processing	1	1
2.36415600776672	Heat shock	GFP-HDEL HS airy mv 10_Airyscan Processing	1	1
4.24909067153931	Heat shock	GFP-HDEL HS airy mv 10_Airyscan Processing	1	1
1.04363644123077	Heat shock	GFP-HDEL HS airy mv 10_Airyscan Processing	1	1
1.24242424964905	Heat shock	GFP-HDEL HS airy mv 10_Airyscan Processing	1	1
4.45483541488647	Heat shock	GFP-HDEL HS airy mv 10_Airyscan Processing	1	1
4.79220819473267	Heat shock	GFP-HDEL HS airy mv 10_Airyscan Processing	1	1
2.23636364936829	Heat shock	GFP-HDEL HS airy mv 10_Airyscan Processing	1	1
4.42010688781738	Heat shock	GFP-HDEL HS airy mv 10_Airyscan Processing	1	1
0.575064957141876	Heat shock	GFP-HDEL HS airy mv 10_Airyscan Processing	1	1
2.43316340446472	Heat shock	GFP-HDEL HS airy mv 10_Airyscan Processing	1	1
2.23636364936829	Heat shock	GFP-HDEL HS airy mv 10_Airyscan Processing	1	1
4.79078769683838	Heat shock	GFP-HDEL HS airy mv 10_Airyscan Processing	1	1
3.76987028121948	Heat shock	GFP-HDEL HS airy mv 10_Airyscan Processing	1	1
3.13090896606445	Heat shock	GFP-HDEL HS airy mv 10_Airyscan Processing	1	1
1.2604957818985	Heat shock	GFP-HDEL HS airy mv 10_Airyscan Processing	1	1
2.2922728061676	Heat shock	GFP-HDEL HS airy mv 10_Airyscan Processing	1	1
3.53558492660522	Heat shock	GFP-HDEL HS airy mv 10_Airyscan Processing	1	1
4.62181758880615	Heat shock	GFP-HDEL HS airy mv 10_Airyscan Processing	1	1
2.27363634109497	Heat shock	GFP-HDEL HS airy mv 10_Airyscan Processing	1	1
0.14909091591835	Heat shock	GFP-HDEL HS airy mv 10_Airyscan Processing	1	1
1.7890909910202	Heat shock	GFP-HDEL HS airy mv 10_Airyscan Processing	1	1
1.04363644123077	Heat shock	GFP-HDEL HS airy mv 10_Airyscan Processing	1	1
1.11818182468414	Heat shock	GFP-HDEL HS airy mv 10_Airyscan Processing	1	1
4.08509111404419	Heat shock	GFP-HDEL HS airy mv 10_Airyscan Processing	1	1
2.15504097938538	Heat shock	GFP-HDEL HS airy mv 10_Airyscan Processing	1	1
3.35454559326172	Heat shock	GFP-HDEL HS airy mv 10_Airyscan Processing	1	1
4.87933874130249	Heat shock	GFP-HDEL HS airy mv 10_Airyscan Processing	1	1
3.95664358139038	Heat shock	GFP-HDEL HS airy mv 10_Airyscan Processing	1	1
2.23636388778687	Heat shock	GFP-HDEL HS airy mv 10_Airyscan Processing	1	1
2.05745458602905	Heat shock	GFP-HDEL HS airy mv 10_Airyscan Processing	1	1
4.20436382293701	Heat shock	GFP-HDEL HS airy mv 10_Airyscan Processing	1	1
3.13090920448303	Heat shock	GFP-HDEL HS airy mv 10_Airyscan Processing	1	1
1.45363640785217	Heat shock	GFP-HDEL HS airy mv 10_Airyscan Processing	1	1
2.99328660964966	Heat shock	GFP-HDEL HS airy mv 10_Airyscan Processing	1	1
3.95836329460144	Heat shock	GFP-HDEL HS airy mv 10_Airyscan Processing	1	1
2.71558427810669	Heat shock	GFP-HDEL HS airy mv 10_Airyscan Processing	1	1
2.57181811332703	Heat shock	GFP-HDEL HS airy mv 10_Airyscan Processing	1	1
0.223636373877525	Heat shock	GFP-HDEL HS airy mv 10_Airyscan Processing	1	1
2.63393926620483	Heat shock	GFP-HDEL HS airy mv 10_Airyscan Processing	1	1
3.32537508010864	Heat shock	GFP-HDEL HS airy mv 10_Airyscan Processing	1	1
4.20962619781494	Heat shock	GFP-HDEL HS airy mv 10_Airyscan Processing	1	1
4.58206033706665	Heat shock	GFP-HDEL HS airy mv 10_Airyscan Processing	1	1
3.69000005722046	Heat shock	GFP-HDEL HS airy mv 10_Airyscan Processing	1	1
3.18681836128235	Heat shock	GFP-HDEL HS airy mv 10_Airyscan Processing	1	1
4.07515144348145	Heat shock	GFP-HDEL HS airy mv 10_Airyscan Processing	1	1
0.39757576584816	Heat shock	GFP-HDEL HS airy mv 10_Airyscan Processing	1	1
1.25236368179321	Heat shock	GFP-HDEL HS airy mv 10_Airyscan Processing	1	1
4.07515144348145	Heat shock	GFP-HDEL HS airy mv 10_Airyscan Processing	1	1
3.80181837081909	Heat shock	GFP-HDEL HS airy mv 10_Airyscan Processing	1	1
1.61018180847168	Heat shock	GFP-HDEL HS airy mv 10_Airyscan Processing	1	1
2.86254549026489	Heat shock	GFP-HDEL HS airy mv 10_Airyscan Processing	1	1
0.670909106731415	Heat shock	GFP-HDEL HS airy mv 10_Airyscan Processing	1	1
3.52227258682251	Heat shock	GFP-HDEL HS airy mv 10_Airyscan Processing	1	1
1.9807790517807	Heat shock	GFP-HDEL HS airy mv 10_Airyscan Processing	1	1
4.15963649749756	Heat shock	GFP-HDEL HS airy mv 10_Airyscan Processing	1	1
2.34818172454834	Heat shock	GFP-HDEL HS airy mv 10_Airyscan Processing	1	1
1.45363640785217	Heat shock	GFP-HDEL HS airy mv 10_Airyscan Processing	1	1
0.691239714622498	Heat shock	GFP-HDEL HS airy mv 10_Airyscan Processing	1	1
1.34181821346283	Heat shock	GFP-HDEL HS airy mv 10_Airyscan Processing	1	1
4.1745457649231	Heat shock	GFP-HDEL HS airy mv 10_Airyscan Processing	1	1
2.97436380386353	Heat shock	GFP-HDEL HS airy mv 10_Airyscan Processing	1	1
4.9200005531311	Heat shock	GFP-HDEL HS airy mv 10_Airyscan Processing	1	1
4.86409091949463	Heat shock	GFP-HDEL HS airy mv 10_Airyscan Processing	1	1
3.75020956993103	Heat shock	GFP-HDEL HS airy mv 10_Airyscan Processing	1	1
4.78581762313843	Heat shock	GFP-HDEL HS airy mv 10_Airyscan Processing	1	1
2.68363618850708	Heat shock	GFP-HDEL HS airy mv 10_Airyscan Processing	1	1
3.06701302528381	Heat shock	GFP-HDEL HS airy mv 10_Airyscan Processing	1	1
4.84545469284058	Heat shock	GFP-HDEL HS airy mv 10_Airyscan Processing	1	1
4.80818176269531	Heat shock	GFP-HDEL HS airy mv 10_Airyscan Processing	1	1
2.9520001411438	Heat shock	GFP-HDEL HS airy mv 10_Airyscan Processing	1	1
2.3854546546936	Heat shock	GFP-HDEL HS airy mv 10_Airyscan Processing	1	1
2.40409064292908	Heat shock	GFP-HDEL HS airy mv 10_Airyscan Processing	1	1
4.21714305877686	Heat shock	GFP-HDEL HS airy mv 10_Airyscan Processing	1	1
4.69636344909668	Heat shock	GFP-HDEL HS airy mv 10_Airyscan Processing	1	1
1.21402609348297	Heat shock	GFP-HDEL HS airy mv 10_Airyscan Processing	1	1
0.96909087896347	Heat shock	GFP-HDEL HS airy mv 10_Airyscan Processing	1	1
4.22424268722534	Heat shock	GFP-HDEL HS airy mv 10_Airyscan Processing	1	1
0.935206472873688	Heat shock	GFP-HDEL HS airy mv 10_Airyscan Processing	1	1
0.984000027179718	Heat shock	GFP-HDEL HS airy mv 10_Airyscan Processing	1	1
2.0127272605896	Heat shock	GFP-HDEL HS airy mv 10_Airyscan Processing	1	1
2.4848484992981	Heat shock	GFP-HDEL HS airy mv 10_Airyscan Processing	1	1
1.87854552268982	Heat shock	GFP-HDEL HS airy mv 10_Airyscan Processing	1	1
2.23636364936829	Heat shock	GFP-HDEL HS airy mv 10_Airyscan Processing	1	1
4.54388427734375	Heat shock	GFP-HDEL HS airy mv 10_Airyscan Processing	1	1
2.43966960906982	Heat shock	GFP-HDEL HS airy mv 10_Airyscan Processing	1	1
3.04704570770264	Heat shock	GFP-HDEL HS airy mv 10_Airyscan Processing	1	1
2.58640265464783	Heat shock	GFP-HDEL HS airy mv 10_Airyscan Processing	1	1
1.95681822299957	Heat shock	GFP-HDEL HS airy mv 10_Airyscan Processing	1	1
4.77090883255005	Heat shock	GFP-HDEL HS airy mv 10_Airyscan Processing	1	1
3.82977294921875	Heat shock	GFP-HDEL HS airy mv 10_Airyscan Processing	1	1
2.40839171409607	Heat shock	GFP-HDEL HS airy mv 10_Airyscan Processing	1	1
0.83863639831543	Heat shock	GFP-HDEL HS airy mv 10_Airyscan Processing	1	1
3.57818198204041	Heat shock	GFP-HDEL HS airy mv 10_Airyscan Processing	1	1
3.47878813743591	Heat shock	GFP-HDEL HS airy mv 10_Airyscan Processing	1	1
1.71454536914825	Heat shock	GFP-HDEL HS airy mv 10_Airyscan Processing	1	1
1.93818187713623	Heat shock	GFP-HDEL HS airy mv 10_Airyscan Processing	1	1
2.47720289230347	Heat shock	GFP-HDEL HS airy mv 10_Airyscan Processing	1	1
3.80181837081909	Heat shock	GFP-HDEL HS airy mv 10_Airyscan Processing	1	1
4.73167371749878	Heat shock	GFP-HDEL HS airy mv 10_Airyscan Processing	1	1
2.23636388778687	Heat shock	GFP-HDEL HS airy mv 10_Airyscan Processing	1	1
1.45363628864288	Heat shock	GFP-HDEL HS airy mv 10_Airyscan Processing	1	1
1.34181797504425	Heat shock	GFP-HDEL HS airy mv 10_Airyscan Processing	1	1
4.83717060089111	Heat shock	GFP-HDEL HS airy mv 10_Airyscan Processing	1	1
1.54060614109039	Heat shock	GFP-HDEL HS airy mv 10_Airyscan Processing	1	1
1.40571427345276	Heat shock	GFP-HDEL HS airy mv 10_Airyscan Processing	1	1
4.62181758880615	Heat shock	GFP-HDEL HS airy mv 10_Airyscan Processing	1	1
4.8248348236084	Heat shock	GFP-HDEL HS airy mv 10_Airyscan Processing	1	1
2.23636364936829	Heat shock	GFP-HDEL HS airy mv 10_Airyscan Processing	1	1
2.2922728061676	Heat shock	GFP-HDEL HS airy mv 10_Airyscan Processing	1	1
2.77309107780457	Heat shock	GFP-HDEL HS airy mv 10_Airyscan Processing	1	1
3.44055938720703	Heat shock	GFP-HDEL HS airy mv 10_Airyscan Processing	1	1
3.66763687133789	Heat shock	GFP-HDEL HS airy mv 10_Airyscan Processing	1	1
3.84654569625854	Heat shock	GFP-HDEL HS airy mv 10_Airyscan Processing	1	1
4.86036252975464	Heat shock	GFP-HDEL HS airy mv 10_Airyscan Processing	1	1
4.91999912261963	Heat shock	GFP-HDEL HS airy mv 10_Airyscan Processing	1	1
4.76576662063599	Heat shock	GFP-HDEL HS airy mv 10_Airyscan Processing	1	1
4.85610294342041	Heat shock	GFP-HDEL HS airy mv 10_Airyscan Processing	1	1
2.58041977882385	Heat shock	GFP-HDEL HS airy mv 10_Airyscan Processing	1	1
1.44121205806732	Heat shock	GFP-HDEL HS airy mv 10_Airyscan Processing	1	1
4.29381799697876	Heat shock	GFP-HDEL HS airy mv 10_Airyscan Processing	1	1
1.1629091501236	Heat shock	GFP-HDEL HS airy mv 10_Airyscan Processing	1	1
2.08727264404297	Heat shock	GFP-HDEL HS airy mv 10_Airyscan Processing	1	1
2.84149861335754	Heat shock	GFP-HDEL HS airy mv 10_Airyscan Processing	1	1
0.447272747755051	Heat shock	GFP-HDEL HS airy mv 10_Airyscan Processing	1	1
0.357818186283112	Heat shock	GFP-HDEL HS airy mv 10_Airyscan Processing	1	1
1.89643657207489	Heat shock	GFP-HDEL HS airy mv 10_Airyscan Processing	1	1
2.38545441627502	Heat shock	GFP-HDEL HS airy mv 10_Airyscan Processing	1	1
2.23636364936829	Heat shock	GFP-HDEL HS airy mv 10_Airyscan Processing	1	1
4.0254545211792	Heat shock	GFP-HDEL HS airy mv 10_Airyscan Processing	1	1
1.90090906620026	Heat shock	GFP-HDEL HS airy mv 10_Airyscan Processing	1	1
2.68363642692566	Heat shock	GFP-HDEL HS airy mv 10_Airyscan Processing	1	1
1.06227278709412	Heat shock	GFP-HDEL HS airy mv 10_Airyscan Processing	1	1
1.59985995292664	Heat shock	GFP-HDEL HS airy mv 10_Airyscan Processing	1	1
0	Heat shock	GFP-HDEL HS airy mv 10_Airyscan Processing	1	1
0.92895096540451	Heat shock	GFP-HDEL HS airy mv 10_Airyscan Processing	1	1
0.121983475983143	Heat shock	GFP-HDEL HS airy mv 10_Airyscan Processing	1	1
1.56545448303223	Heat shock	GFP-HDEL HS airy mv 10_Airyscan Processing	1	1
4.92000007629395	Heat shock	GFP-HDEL HS airy mv 10_Airyscan Processing	1	1
3.8124668598175	Heat shock	GFP-HDEL HS airy mv 10_Airyscan Processing	1	1
1.74436354637146	Heat shock	GFP-HDEL HS airy mv 10_Airyscan Processing	1	1
3.20304989814758	Heat shock	GFP-HDEL HS airy mv 10_Airyscan Processing	1	1
4.69636344909668	Heat shock	GFP-HDEL HS airy mv 10_Airyscan Processing	1	1
2.85136342048645	Heat shock	GFP-HDEL HS airy mv 10_Airyscan Processing	1	1
1.63999998569489	Heat shock	GFP-HDEL HS airy mv 10_Airyscan Processing	1	1
2.57181811332703	Heat shock	GFP-HDEL HS airy mv 10_Airyscan Processing	1	1
2.36415600776672	Heat shock	GFP-HDEL HS airy mv 10_Airyscan Processing	1	1
3.46636319160461	Heat shock	GFP-HDEL HS airy mv 10_Airyscan Processing	1	1
4.27704572677612	Heat shock	GFP-HDEL HS airy mv 10_Airyscan Processing	1	1
3.31727290153503	Heat shock	GFP-HDEL HS airy mv 10_Airyscan Processing	1	1
4.67823028564453	Heat shock	GFP-HDEL HS airy mv 10_Airyscan Processing	1	1
1.0063636302948	Heat shock	GFP-HDEL HS airy mv 10_Airyscan Processing	1	1
0.409999996423721	Heat shock	GFP-HDEL HS airy mv 10_Airyscan Processing	1	1
3.13090896606445	Heat shock	GFP-HDEL HS airy mv 10_Airyscan Processing	1	1
3.57818174362183	Heat shock	GFP-HDEL HS airy mv 10_Airyscan Processing	1	1
0.715636372566223	Heat shock	GFP-HDEL HS airy mv 10_Airyscan Processing	1	1
0	Heat shock	GFP-HDEL HS airy mv 10_Airyscan Processing	1	1
3.80181837081909	Heat shock	GFP-HDEL HS airy mv 10_Airyscan Processing	1	1
1.96800005435944	Heat shock	GFP-HDEL HS airy mv 10_Airyscan Processing	1	1
2.26267385482788	Heat shock	GFP-HDEL HS airy mv 10_Airyscan Processing	1	1
0.268363654613495	Heat shock	GFP-HDEL HS airy mv 10_Airyscan Processing	1	1
0	Heat shock	GFP-HDEL HS airy mv 10_Airyscan Processing	1	1
2.79545497894287	Heat shock	GFP-HDEL HS airy mv 10_Airyscan Processing	1	1
4.13727283477783	Heat shock	GFP-HDEL HS airy mv 10_Airyscan Processing	1	1
2.23636436462402	Heat shock	GFP-HDEL HS airy mv 10_Airyscan Processing	1	1
0.731900811195374	Heat shock	GFP-HDEL HS airy mv 10_Airyscan Processing	1	1
0.111818186938763	Heat shock	GFP-HDEL HS airy mv 10_Airyscan Processing	1	1
0.249440565705299	Heat shock	GFP-HDEL HS airy mv 10_Airyscan Processing	1	1
4.45781803131104	Heat shock	GFP-HDEL HS airy mv 10_Airyscan Processing	1	1
2.56165313720703	Heat shock	GFP-HDEL HS airy mv 10_Airyscan Processing	1	1
4.74109029769897	Heat shock	GFP-HDEL HS airy mv 10_Airyscan Processing	1	1
0.0745454579591751	Heat shock	GFP-HDEL HS airy mv 10_Airyscan Processing	1	1
3.46636366844177	Heat shock	GFP-HDEL HS airy mv 10_Airyscan Processing	1	1
4.32363653182983	Heat shock	GFP-HDEL HS airy mv 10_Airyscan Processing	1	1
4.69636344909668	Heat shock	GFP-HDEL HS airy mv 10_Airyscan Processing	1	1
4.17454528808594	Heat shock	GFP-HDEL HS airy mv 10_Airyscan Processing	1	1
1.41636371612549	Heat shock	GFP-HDEL HS airy mv 10_Airyscan Processing	1	1
1.17409086227417	Heat shock	GFP-HDEL HS airy mv 10_Airyscan Processing	1	1
1.04363644123077	Heat shock	GFP-HDEL HS airy mv 10_Airyscan Processing	1	1
1.02872705459595	Heat shock	GFP-HDEL HS airy mv 10_Airyscan Processing	1	1
2.99537205696106	Heat shock	GFP-HDEL HS airy mv 10_Airyscan Processing	1	1
3.64880323410034	Heat shock	GFP-HDEL HS airy mv 10_Airyscan Processing	1	1
4.47272729873657	Heat shock	GFP-HDEL HS airy mv 10_Airyscan Processing	1	1
4.29381847381592	Heat shock	GFP-HDEL HS airy mv 10_Airyscan Processing	1	1
2.87532448768616	Heat shock	GFP-HDEL HS airy mv 10_Airyscan Processing	1	1
0.795151472091675	Heat shock	GFP-HDEL HS airy mv 10_Airyscan Processing	1	1
4.83867692947388	Heat shock	GFP-HDEL HS airy mv 10_Airyscan Processing	1	1
1.75468528270721	Heat shock	GFP-HDEL HS airy mv 10_Airyscan Processing	1	1
4.74109077453613	Heat shock	GFP-HDEL HS airy mv 10_Airyscan Processing	1	1
2.05745434761047	Heat shock	GFP-HDEL HS airy mv 10_Airyscan Processing	1	1
4.4555230140686	Heat shock	GFP-HDEL HS airy mv 10_Airyscan Processing	1	1
1.1927273273468	Heat shock	GFP-HDEL HS airy mv 10_Airyscan Processing	1	1
2.53454566001892	Heat shock	GFP-HDEL HS airy mv 10_Airyscan Processing	1	1
4.28103876113892	Heat shock	GFP-HDEL HS airy mv 10_Airyscan Processing	1	1
1.95681822299957	Heat shock	GFP-HDEL HS airy mv 10_Airyscan Processing	1	1
0.447272747755051	Heat shock	GFP-HDEL HS airy mv 10_Airyscan Processing	1	1
4.752272605896	Heat shock	GFP-HDEL HS airy mv 10_Airyscan Processing	1	1
4.38327264785767	Heat shock	GFP-HDEL HS airy mv 10_Airyscan Processing	1	1
1.98077929019928	Heat shock	GFP-HDEL HS airy mv 10_Airyscan Processing	1	1
3.07127285003662	Heat shock	GFP-HDEL HS airy mv 10_Airyscan Processing	1	1
2.0975546836853	Heat shock	GFP-HDEL HS airy mv 10_Airyscan Processing	1	1
4.80818176269531	Heat shock	GFP-HDEL HS airy mv 10_Airyscan Processing	1	1
1.90090906620026	Heat shock	GFP-HDEL HS airy mv 10_Airyscan Processing	1	1
4.69636297225952	Heat shock	GFP-HDEL HS airy mv 10_Airyscan Processing	1	1
0.864727258682251	Heat shock	GFP-HDEL HS airy mv 10_Airyscan Processing	1	1
1.15545451641083	Heat shock	GFP-HDEL HS airy mv 10_Airyscan Processing	1	1
0.726818203926086	Heat shock	GFP-HDEL HS airy mv 10_Airyscan Processing	1	1
3.70597410202026	Heat shock	GFP-HDEL HS airy mv 10_Airyscan Processing	1	1
2.68363642692566	Heat shock	GFP-HDEL HS airy mv 10_Airyscan Processing	1	1
1.0223376750946	Heat shock	GFP-HDEL HS airy mv 10_Airyscan Processing	1	1
0.67090904712677	Heat shock	GFP-HDEL HS airy mv 10_Airyscan Processing	1	1
0.988708078861237	Heat shock	GFP-HDEL HS airy mv 10_Airyscan Processing	1	1
4.82512331008911	Heat shock	GFP-HDEL HS airy mv 10_Airyscan Processing	1	1
1.63999998569489	Heat shock	GFP-HDEL HS airy mv 10_Airyscan Processing	1	1
0.621212124824524	Heat shock	GFP-HDEL HS airy mv 10_Airyscan Processing	1	1
0.447272747755051	Heat shock	GFP-HDEL HS airy mv 10_Airyscan Processing	1	1
2.32581806182861	Heat shock	GFP-HDEL HS airy mv 10_Airyscan Processing	1	1
4.91999959945679	Heat shock	GFP-HDEL HS airy mv 10_Airyscan Processing	1	1
2.86254549026489	Heat shock	GFP-HDEL HS airy mv 10_Airyscan Processing	1	1
4.47272729873657	Heat shock	GFP-HDEL HS airy mv 10_Airyscan Processing	1	1
2.41527247428894	Heat shock	GFP-HDEL HS airy mv 10_Airyscan Processing	1	1
0.894545495510101	Heat shock	GFP-HDEL HS airy mv 10_Airyscan Processing	1	1
0.255584418773651	Heat shock	GFP-HDEL HS airy mv 10_Airyscan Processing	1	1
3.80181837081909	Heat shock	GFP-HDEL HS airy mv 10_Airyscan Processing	1	1
4.91999912261963	Heat shock	GFP-HDEL HS airy mv 10_Airyscan Processing	1	1
0.559090912342072	Heat shock	GFP-HDEL HS airy mv 10_Airyscan Processing	1	1
4.84545469284058	Heat shock	GFP-HDEL HS airy mv 10_Airyscan Processing	1	1
2.55584454536438	Heat shock	GFP-HDEL HS airy mv 10_Airyscan Processing	1	1
0.782727301120758	Heat shock	GFP-HDEL HS airy mv 10_Airyscan Processing	1	1
3.04145455360413	Heat shock	GFP-HDEL HS airy mv 10_Airyscan Processing	1	1
0.894545435905457	Heat shock	GFP-HDEL HS airy mv 10_Airyscan Processing	1	1
3.35454535484314	Heat shock	GFP-HDEL HS airy mv 10_Airyscan Processing	1	1
4.24909067153931	Heat shock	GFP-HDEL HS airy mv 10_Airyscan Processing	1	1
2.42272686958313	Heat shock	GFP-HDEL HS airy mv 10_Airyscan Processing	1	1
1.30454552173615	Heat shock	GFP-HDEL HS airy mv 10_Airyscan Processing	1	1
2.17246747016907	Heat shock	GFP-HDEL HS airy mv 10_Airyscan Processing	1	1
2.68363618850708	Heat shock	GFP-HDEL HS airy mv 10_Airyscan Processing	1	1
1.0063636302948	Heat shock	GFP-HDEL HS airy mv 10_Airyscan Processing	1	1
2.23636364936829	Heat shock	GFP-HDEL HS airy mv 10_Airyscan Processing	1	1
0.391363650560379	Heat shock	GFP-HDEL HS airy mv 10_Airyscan Processing	1	1
0.894545495510101	Heat shock	GFP-HDEL HS airy mv 10_Airyscan Processing	1	1
4.3922176361084	Heat shock	GFP-HDEL HS airy mv 10_Airyscan Processing	1	1
2.19570255279541	Heat shock	GFP-HDEL HS airy mv 10_Airyscan Processing	1	1
2.50339221954346	Heat shock	GFP-HDEL HS airy mv 10_Airyscan Processing	1	1
4.65909147262573	Heat shock	GFP-HDEL HS airy mv 10_Airyscan Processing	1	1
2.23636364936829	Heat shock	GFP-HDEL HS airy mv 10_Airyscan Processing	1	1
0.819999992847443	Heat shock	GFP-HDEL HS airy mv 10_Airyscan Processing	1	1
4.36090898513794	Heat shock	GFP-HDEL HS airy mv 10_Airyscan Processing	1	1
4.48870038986206	Heat shock	GFP-HDEL HS airy mv 10_Airyscan Processing	1	1
2.90727305412292	Heat shock	GFP-HDEL HS airy mv 10_Airyscan Processing	1	1
3.3776798248291	Heat shock	GFP-HDEL HS airy mv 10_Airyscan Processing	1	1
3.9615581035614	Heat shock	GFP-HDEL HS airy mv 10_Airyscan Processing	1	1
2.57181811332703	Heat shock	GFP-HDEL HS airy mv 10_Airyscan Processing	1	1
1.87854540348053	Heat shock	GFP-HDEL HS airy mv 10_Airyscan Processing	1	1
4.83480405807495	Heat shock	GFP-HDEL HS airy mv 10_Airyscan Processing	1	1
3.35454535484314	Heat shock	GFP-HDEL HS airy mv 10_Airyscan Processing	1	1
3.70597410202026	Heat shock	GFP-HDEL HS airy mv 10_Airyscan Processing	1	1
1.15012991428375	Heat shock	GFP-HDEL HS airy mv 10_Airyscan Processing	1	1
2.87532472610474	Heat shock	GFP-HDEL HS airy mv 10_Airyscan Processing	1	1
4.79420328140259	Heat shock	GFP-HDEL HS airy mv 10_Airyscan Processing	1	1
2.23636364936829	Heat shock	GFP-HDEL HS airy mv 10_Airyscan Processing	1	1
2.31090903282166	Heat shock	GFP-HDEL HS airy mv 10_Airyscan Processing	1	1
3.8515145778656	Heat shock	GFP-HDEL HS airy mv 10_Airyscan Processing	1	1
3.53752064704895	Heat shock	GFP-HDEL HS airy mv 10_Airyscan Processing	1	1
4.26629400253296	Heat shock	GFP-HDEL HS airy mv 10_Airyscan Processing	1	1
0.858763813972473	Heat shock	GFP-HDEL HS airy mv 10_Airyscan Processing	1	1
3.00311708450317	Heat shock	GFP-HDEL HS airy mv 10_Airyscan Processing	1	1
4.83613538742065	Heat shock	GFP-HDEL HS airy mv 10_Airyscan Processing	1	1
1.97131288051605	Heat shock	GFP-HDEL HS airy mv 10_Airyscan Processing	1	1
4.13727331161499	Heat shock	GFP-HDEL HS airy mv 10_Airyscan Processing	1	1
1.49090921878815	Heat shock	GFP-HDEL HS airy mv 10_Airyscan Processing	1	1
4.32363557815552	Heat shock	GFP-HDEL HS airy mv 10_Airyscan Processing	1	1
2.99672746658325	Heat shock	GFP-HDEL HS airy mv 10_Airyscan Processing	1	1
4.64045476913452	Heat shock	GFP-HDEL HS airy mv 10_Airyscan Processing	1	1
2.9520001411438	Heat shock	GFP-HDEL HS airy mv 10_Airyscan Processing	1	1
3.2906494140625	Heat shock	GFP-HDEL HS airy mv 10_Airyscan Processing	1	1
4.30069971084595	Heat shock	GFP-HDEL HS airy mv 10_Airyscan Processing	1	1
3.70016551017761	Heat shock	GFP-HDEL HS airy mv 10_Airyscan Processing	1	1
3.46636295318604	Heat shock	GFP-HDEL HS airy mv 10_Airyscan Processing	1	1
4.62181806564331	Heat shock	GFP-HDEL HS airy mv 10_Airyscan Processing	1	1
4.21714305877686	Heat shock	GFP-HDEL HS airy mv 10_Airyscan Processing	1	1
4.78581762313843	Heat shock	GFP-HDEL HS airy mv 10_Airyscan Processing	1	1
3.57818150520325	Heat shock	GFP-HDEL HS airy mv 10_Airyscan Processing	1	1
4.10677719116211	Heat shock	GFP-HDEL HS airy mv 10_Airyscan Processing	1	1
3.61258745193481	Heat shock	GFP-HDEL HS airy mv 10_Airyscan Processing	1	1
1.31827747821808	Heat shock	GFP-HDEL HS airy mv 10_Airyscan Processing	1	1
1.52072739601135	Heat shock	GFP-HDEL HS airy mv 10_Airyscan Processing	1	1
3.63080215454102	Heat shock	GFP-HDEL HS airy mv 10_Airyscan Processing	1	1
4.67151546478271	Heat shock	GFP-HDEL HS airy mv 10_Airyscan Processing	1	1
4.85610294342041	Heat shock	GFP-HDEL HS airy mv 10_Airyscan Processing	1	1
4.92000007629395	Heat shock	GFP-HDEL HS airy mv 10_Airyscan Processing	1	1
4.92000007629395	Heat shock	GFP-HDEL HS airy mv 10_Airyscan Processing	1	1
4.70951747894287	Heat shock	GFP-HDEL HS airy mv 10_Airyscan Processing	1	1
2.63251948356628	Heat shock	GFP-HDEL HS airy mv 10_Airyscan Processing	1	1
1.49090909957886	Heat shock	GFP-HDEL HS airy mv 10_Airyscan Processing	1	1
3.93600010871887	Heat shock	GFP-HDEL HS airy mv 10_Airyscan Processing	1	1
3.62787890434265	Heat shock	GFP-HDEL HS airy mv 10_Airyscan Processing	1	1
3.30981826782227	Heat shock	GFP-HDEL HS airy mv 10_Airyscan Processing	1	1
3.24861216545105	Heat shock	GFP-HDEL HS airy mv 10_Airyscan Processing	1	1
2.91904330253601	Heat shock	GFP-HDEL HS airy mv 10_Airyscan Processing	1	1
3.6469931602478	Heat shock	GFP-HDEL HS airy mv 10_Airyscan Processing	1	1
4.92000007629395	Heat shock	GFP-HDEL HS airy mv 10_Airyscan Processing	1	1
3.96581768989563	Heat shock	GFP-HDEL HS airy mv 10_Airyscan Processing	1	1
0	Heat shock	GFP-HDEL HS airy mv 10_Airyscan Processing	1	1
4.92000007629395	Heat shock	GFP-HDEL HS airy mv 10_Airyscan Processing	1	1
3.18060612678528	Heat shock	GFP-HDEL HS airy mv 10_Airyscan Processing	1	1
4.34493541717529	Heat shock	GFP-HDEL HS airy mv 10_Airyscan Processing	1	1
0.83490914106369	Heat shock	GFP-HDEL HS airy mv 10_Airyscan Processing	1	1
3.55107307434082	Heat shock	GFP-HDEL HS airy mv 10_Airyscan Processing	1	1
4.91999959945679	Heat shock	GFP-HDEL HS airy mv 10_Airyscan Processing	1	1
4.72121095657349	Heat shock	GFP-HDEL HS airy mv 10_Airyscan Processing	1	1
4.69636344909668	Heat shock	GFP-HDEL HS airy mv 10_Airyscan Processing	1	1
0.862597107887268	Heat shock	GFP-HDEL HS airy mv 10_Airyscan Processing	1	1
0	Heat shock	GFP-HDEL HS airy mv 10_Airyscan Processing	1	1
4.91999864578247	Heat shock	GFP-HDEL HS airy mv 10_Airyscan Processing	1	1
3.45619869232178	Heat shock	GFP-HDEL HS airy mv 10_Airyscan Processing	1	1
4.33854532241821	Heat shock	GFP-HDEL HS airy mv 10_Airyscan Processing	1	1
1.30115699768066	Heat shock	GFP-HDEL HS airy mv 10_Airyscan Processing	1	1
2.71558427810669	Heat shock	GFP-HDEL HS airy mv 10_Airyscan Processing	1	1
4.29381847381592	Heat shock	GFP-HDEL HS airy mv 10_Airyscan Processing	1	1
3.88568258285522	Heat shock	GFP-HDEL HS airy mv 10_Airyscan Processing	1	1
1.1629091501236	Heat shock	GFP-HDEL HS airy mv 10_Airyscan Processing	1	1
1.15545451641083	Heat shock	GFP-HDEL HS airy mv 10_Airyscan Processing	1	1
4.19584369659424	Heat shock	GFP-HDEL HS airy mv 10_Airyscan Processing	1	1
1.49090909957886	Heat shock	GFP-HDEL HS airy mv 10_Airyscan Processing	1	1
4.06611633300781	Heat shock	GFP-HDEL HS airy mv 10_Airyscan Processing	1	1
3.68139886856079	Heat shock	GFP-HDEL HS airy mv 10_Airyscan Processing	1	1
4.07018184661865	Heat shock	GFP-HDEL HS airy mv 10_Airyscan Processing	1	1
4.68571376800537	Heat shock	GFP-HDEL HS airy mv 10_Airyscan Processing	1	1
2.87532472610474	Heat shock	GFP-HDEL HS airy mv 10_Airyscan Processing	1	1
3.59607267379761	Heat shock	GFP-HDEL HS airy mv 10_Airyscan Processing	1	1
3.87636375427246	Heat shock	GFP-HDEL HS airy mv 10_Airyscan Processing	1	1
1.68969678878784	Heat shock	GFP-HDEL HS airy mv 10_Airyscan Processing	1	1
0.550489544868469	Heat shock	GFP-HDEL HS airy mv 10_Airyscan Processing	1	1
4.75227308273315	Heat shock	GFP-HDEL HS airy mv 10_Airyscan Processing	1	1
2.12454557418823	Heat shock	GFP-HDEL HS airy mv 10_Airyscan Processing	1	1
0.447272717952728	Heat shock	GFP-HDEL HS airy mv 10_Airyscan Processing	1	1
3.57818198204041	Heat shock	GFP-HDEL HS airy mv 10_Airyscan Processing	1	1
4.50254487991333	Heat shock	GFP-HDEL HS airy mv 10_Airyscan Processing	1	1
3.71580386161804	Heat shock	GFP-HDEL HS airy mv 10_Airyscan Processing	1	1
4.91999959945679	Heat shock	GFP-HDEL HS airy mv 10_Airyscan Processing	1	1
4.64475536346436	Heat shock	GFP-HDEL HS airy mv 10_Airyscan Processing	1	1
2.89507412910461	Heat shock	GFP-HDEL HS airy mv 10_Airyscan Processing	1	1
4.83054542541504	Heat shock	GFP-HDEL HS airy mv 10_Airyscan Processing	1	1
0.670909106731415	Heat shock	GFP-HDEL HS airy mv 10_Airyscan Processing	1	1
4.68459224700928	Heat shock	GFP-HDEL HS airy mv 10_Airyscan Processing	1	1
4.12609100341797	Heat shock	GFP-HDEL HS airy mv 10_Airyscan Processing	1	1
4.89368867874146	Heat shock	GFP-HDEL HS airy mv 10_Airyscan Processing	1	1
3.2007954120636	Heat shock	GFP-HDEL HS airy mv 10_Airyscan Processing	1	1
2.6463634967804	Heat shock	GFP-HDEL HS airy mv 10_Airyscan Processing	1	1
4.60690975189209	Heat shock	GFP-HDEL HS airy mv 10_Airyscan Processing	1	1
3.16072750091553	Heat shock	GFP-HDEL HS airy mv 10_Airyscan Processing	1	1
4.91999864578247	Heat shock	GFP-HDEL HS airy mv 10_Airyscan Processing	1	1
1.17409098148346	Heat shock	GFP-HDEL HS airy mv 10_Airyscan Processing	1	1
4.86737871170044	Heat shock	GFP-HDEL HS airy mv 10_Airyscan Processing	1	1
4.75227212905884	Heat shock	GFP-HDEL HS airy mv 10_Airyscan Processing	1	1
3.57818198204041	Heat shock	GFP-HDEL HS airy mv 10_Airyscan Processing	1	1
4.77090883255005	Heat shock	GFP-HDEL HS airy mv 10_Airyscan Processing	1	1
4.06272745132446	Heat shock	GFP-HDEL HS airy mv 10_Airyscan Processing	1	1
4.71127223968506	Heat shock	GFP-HDEL HS airy mv 10_Airyscan Processing	1	1
4.35502338409424	Heat shock	GFP-HDEL HS airy mv 10_Airyscan Processing	1	1
1.49090909957886	Heat shock	GFP-HDEL HS airy mv 10_Airyscan Processing	1	1
1.78909075260162	Heat shock	GFP-HDEL HS airy mv 10_Airyscan Processing	1	1
0.626181840896606	Heat shock	GFP-HDEL HS airy mv 10_Airyscan Processing	1	1
4.10677671432495	Heat shock	GFP-HDEL HS airy mv 10_Airyscan Processing	1	1
1.49090909957886	Heat shock	GFP-HDEL HS airy mv 10_Airyscan Processing	1	1
1.45363640785217	Heat shock	GFP-HDEL HS airy mv 10_Airyscan Processing	1	1
1.34181821346283	Heat shock	GFP-HDEL HS airy mv 10_Airyscan Processing	1	1
0.596363663673401	Heat shock	GFP-HDEL HS airy mv 10_Airyscan Processing	1	1
1.78909087181091	Heat shock	GFP-HDEL HS airy mv 10_Airyscan Processing	1	1
3.24272751808167	Heat shock	GFP-HDEL HS airy mv 10_Airyscan Processing	1	1
4.59471082687378	Heat shock	GFP-HDEL HS airy mv 10_Airyscan Processing	1	1
0.14909091591835	Heat shock	GFP-HDEL HS airy mv 10_Airyscan Processing	1	1
1.29709076881409	Heat shock	GFP-HDEL HS airy mv 10_Airyscan Processing	1	1
0.447272747755051	Heat shock	GFP-HDEL HS airy mv 10_Airyscan Processing	1	1
1.93818187713623	Heat shock	GFP-HDEL HS airy mv 10_Airyscan Processing	1	1
3.2382538318634	Heat shock	GFP-HDEL HS airy mv 10_Airyscan Processing	1	1
0.782727301120758	Heat shock	GFP-HDEL HS airy mv 10_Airyscan Processing	1	1
0	Heat shock	GFP-HDEL HS airy mv 10_Airyscan Processing	1	1
3.39181876182556	Heat shock	GFP-HDEL HS airy mv 10_Airyscan Processing	1	1
4.0254545211792	Heat shock	GFP-HDEL HS airy mv 10_Airyscan Processing	1	1
2.49194836616516	Heat shock	GFP-HDEL HS airy mv 10_Airyscan Processing	1	1
0.609917402267456	Heat shock	GFP-HDEL HS airy mv 10_Airyscan Processing	1	1
4.62927150726318	Heat shock	GFP-HDEL HS airy mv 10_Airyscan Processing	1	1
2.12454533576965	Heat shock	GFP-HDEL HS airy mv 10_Airyscan Processing	1	1
2.76749968528748	Heat shock	GFP-HDEL HS airy mv 10_Airyscan Processing	1	1
0.626181840896606	Heat shock	GFP-HDEL HS airy mv 10_Airyscan Processing	1	1
0.178909093141556	Heat shock	GFP-HDEL HS airy mv 10_Airyscan Processing	1	1
0.575064957141876	Heat shock	GFP-HDEL HS airy mv 10_Airyscan Processing	1	1
0.894545495510101	Heat shock	GFP-HDEL HS airy mv 10_Airyscan Processing	1	1
1.93818175792694	Heat shock	GFP-HDEL HS airy mv 10_Airyscan Processing	1	1
1.34181821346283	Heat shock	GFP-HDEL HS airy mv 10_Airyscan Processing	1	1
4.69636297225952	Heat shock	GFP-HDEL HS airy mv 10_Airyscan Processing	1	1
3.80181813240051	Heat shock	GFP-HDEL HS airy mv 10_Airyscan Processing	1	1
1.56545448303223	Heat shock	GFP-HDEL HS airy mv 10_Airyscan Processing	1	1
4.92000007629395	Heat shock	GFP-HDEL HS airy mv 10_Airyscan Processing	1	1
0.947165906429291	Heat shock	GFP-HDEL HS airy mv 10_Airyscan Processing	1	1
1.34181821346283	Heat shock	GFP-HDEL HS airy mv 10_Airyscan Processing	1	1
1.98077929019928	Heat shock	GFP-HDEL HS airy mv 10_Airyscan Processing	1	1
1.13851237297058	Heat shock	GFP-HDEL HS airy mv 10_Airyscan Processing	1	1
2.63890910148621	Heat shock	GFP-HDEL HS airy mv 10_Airyscan Processing	1	1
4.28103828430176	Heat shock	GFP-HDEL HS airy mv 10_Airyscan Processing	1	1
2.68363642692566	Heat shock	GFP-HDEL HS airy mv 10_Airyscan Processing	1	1
3.66763639450073	Heat shock	GFP-HDEL HS airy mv 10_Airyscan Processing	1	1
2.86254549026489	Heat shock	GFP-HDEL HS airy mv 10_Airyscan Processing	1	1
0.0638961046934128	Heat shock	GFP-HDEL HS airy mv 10_Airyscan Processing	1	1
0.849818110466003	Heat shock	GFP-HDEL HS airy mv 10_Airyscan Processing	1	1
2.77309083938599	Heat shock	GFP-HDEL HS airy mv 10_Airyscan Processing	1	1
1.1629091501236	Heat shock	GFP-HDEL HS airy mv 10_Airyscan Processing	1	1
4.47272729873657	Heat shock	GFP-HDEL HS airy mv 10_Airyscan Processing	1	1
3.74082589149475	Heat shock	GFP-HDEL HS airy mv 10_Airyscan Processing	1	1
4.24909114837646	Heat shock	GFP-HDEL HS airy mv 10_Airyscan Processing	1	1
3.75709080696106	Heat shock	GFP-HDEL HS airy mv 10_Airyscan Processing	1	1
1.1927273273468	Heat shock	GFP-HDEL HS airy mv 10_Airyscan Processing	1	1
1.93818187713623	Heat shock	GFP-HDEL HS airy mv 10_Airyscan Processing	1	1
4.24909114837646	Heat shock	GFP-HDEL HS airy mv 10_Airyscan Processing	1	1
4.92000007629395	Heat shock	GFP-HDEL HS airy mv 10_Airyscan Processing	1	1
0.521818220615387	Heat shock	GFP-HDEL HS airy mv 10_Airyscan Processing	1	1
0.447272747755051	Heat shock	GFP-HDEL HS airy mv 10_Airyscan Processing	1	1
4.5025463104248	Heat shock	GFP-HDEL HS airy mv 10_Airyscan Processing	1	1
4.51338768005371	Heat shock	GFP-HDEL HS airy mv 10_Airyscan Processing	1	1
4.29050397872925	Heat shock	GFP-HDEL HS airy mv 10_Airyscan Processing	1	1
4.52534770965576	Heat shock	GFP-HDEL HS airy mv 10_Airyscan Processing	1	1
0.83863639831543	Heat shock	GFP-HDEL HS airy mv 10_Airyscan Processing	1	1
1.4760000705719	Heat shock	GFP-HDEL HS airy mv 10_Airyscan Processing	1	1
2.80133986473083	Heat shock	GFP-HDEL HS airy mv 10_Airyscan Processing	1	1
3.91363620758057	Heat shock	GFP-HDEL HS airy mv 10_Airyscan Processing	1	1
4.73702430725098	Heat shock	GFP-HDEL HS airy mv 10_Airyscan Processing	1	1
3.13090920448303	Heat shock	GFP-HDEL HS airy mv 10_Airyscan Processing	1	1
0.0894545465707779	Heat shock	GFP-HDEL HS airy mv 10_Airyscan Processing	1	1
0.191688314080238	Heat shock	GFP-HDEL HS airy mv 10_Airyscan Processing	1	1
1.2604957818985	Heat shock	GFP-HDEL HS airy mv 10_Airyscan Processing	1	1
0.924363732337952	Heat shock	GFP-HDEL HS airy mv 10_Airyscan Processing	1	1
3.81358933448792	Heat shock	GFP-HDEL HS airy mv 10_Airyscan Processing	1	1
4.47272634506226	Heat shock	GFP-HDEL HS airy mv 10_Airyscan Processing	1	1
0.409999996423721	Heat shock	GFP-HDEL HS airy mv 10_Airyscan Processing	1	1
1.17917370796204	Heat shock	GFP-HDEL HS airy mv 10_Airyscan Processing	1	1
1.27792203426361	Heat shock	GFP-HDEL HS airy mv 10_Airyscan Processing	1	1
2.2922728061676	Heat shock	GFP-HDEL HS airy mv 10_Airyscan Processing	1	1
1.11818182468414	Heat shock	GFP-HDEL HS airy mv 10_Airyscan Processing	1	1
0.0745454579591751	Heat shock	GFP-HDEL HS airy mv 10_Airyscan Processing	1	1
4.2662935256958	Heat shock	GFP-HDEL HS airy mv 10_Airyscan Processing	1	1
4.13727235794067	Heat shock	GFP-HDEL HS airy mv 10_Airyscan Processing	1	1
1.45849823951721	Heat shock	GFP-HDEL HS airy mv 10_Airyscan Processing	1	1
4.78237724304199	Heat shock	GFP-HDEL HS airy mv 10_Airyscan Processing	1	1
2.82488059997559	Heat shock	GFP-HDEL HS airy mv 10_Airyscan Processing	1	1
0.958441615104675	Heat shock	GFP-HDEL HS airy mv 10_Airyscan Processing	1	1
1.10502684116364	Heat shock	GFP-HDEL HS airy mv 10_Airyscan Processing	1	1
1.37163650989532	Heat shock	GFP-HDEL HS airy mv 10_Airyscan Processing	1	1
2.12454557418823	Heat shock	GFP-HDEL HS airy mv 10_Airyscan Processing	1	1
2.34818172454834	Heat shock	GFP-HDEL HS airy mv 10_Airyscan Processing	1	1
0.559090912342072	Heat shock	GFP-HDEL HS airy mv 10_Airyscan Processing	1	1
4.12484884262085	Heat shock	GFP-HDEL HS airy mv 10_Airyscan Processing	1	1
3.2054545879364	Heat shock	GFP-HDEL HS airy mv 10_Airyscan Processing	1	1
4.29381847381592	Heat shock	GFP-HDEL HS airy mv 10_Airyscan Processing	1	1
3.87636399269104	Heat shock	GFP-HDEL HS airy mv 10_Airyscan Processing	1	1
4.54727268218994	Heat shock	GFP-HDEL HS airy mv 10_Airyscan Processing	1	1
1.49090909957886	Heat shock	GFP-HDEL HS airy mv 10_Airyscan Processing	1	1
1.98477292060852	Heat shock	GFP-HDEL HS airy mv 10_Airyscan Processing	1	1
4.34848499298096	Heat shock	GFP-HDEL HS airy mv 10_Airyscan Processing	1	1
4.49352979660034	Heat shock	GFP-HDEL HS airy mv 10_Airyscan Processing	1	1
3.46150183677673	Heat shock	GFP-HDEL HS airy mv 10_Airyscan Processing	1	1
3.22036385536194	Heat shock	GFP-HDEL HS airy mv 10_Airyscan Processing	1	1
3.99914455413818	Heat shock	GFP-HDEL HS airy mv 10_Airyscan Processing	1	1
3.46636366844177	Heat shock	GFP-HDEL HS airy mv 10_Airyscan Processing	1	1
0.357818186283112	Heat shock	GFP-HDEL HS airy mv 10_Airyscan Processing	1	1
0	Heat shock	GFP-HDEL HS airy mv 10_Airyscan Processing	1	1
0	Heat shock	GFP-HDEL HS airy mv 10_Airyscan Processing	1	1
4.40883111953735	Heat shock	GFP-HDEL HS airy mv 10_Airyscan Processing	1	1
3.57818198204041	Heat shock	GFP-HDEL HS airy mv 10_Airyscan Processing	1	1
0.670909106731415	Heat shock	GFP-HDEL HS airy mv 10_Airyscan Processing	1	1
3.01909136772156	Heat shock	GFP-HDEL HS airy mv 10_Airyscan Processing	1	1
2.17246747016907	Heat shock	GFP-HDEL HS airy mv 10_Airyscan Processing	1	1
3.76987028121948	Heat shock	GFP-HDEL HS airy mv 10_Airyscan Processing	1	1
2.33575749397278	Heat shock	GFP-HDEL HS airy mv 10_Airyscan Processing	1	1
0.0406611599028111	Heat shock	GFP-HDEL HS airy mv 10_Airyscan Processing	1	1
1.23000001907349	Heat shock	GFP-HDEL HS airy mv 10_Airyscan Processing	1	1
2.12454557418823	Heat shock	GFP-HDEL HS airy mv 10_Airyscan Processing	1	1
4.47272777557373	Heat shock	GFP-HDEL HS airy mv 10_Airyscan Processing	1	1
1.85298705101013	Heat shock	GFP-HDEL HS airy mv 10_Airyscan Processing	1	1
2.09874129295349	Heat shock	GFP-HDEL HS airy mv 10_Airyscan Processing	1	1
4.79220819473267	Heat shock	GFP-HDEL HS airy mv 10_Airyscan Processing	1	1
4.47272682189941	Heat shock	GFP-HDEL HS airy mv 10_Airyscan Processing	1	1
4.37333345413208	Heat shock	GFP-HDEL HS airy mv 10_Airyscan Processing	1	1
4.79220676422119	Heat shock	GFP-HDEL HS airy mv 10_Airyscan Processing	1	1
4.44077920913696	Heat shock	GFP-HDEL HS airy mv 10_Airyscan Processing	1	1
1.91688311100006	Heat shock	GFP-HDEL HS airy mv 10_Airyscan Processing	1	1
1.72519493103027	Heat shock	GFP-HDEL HS airy mv 10_Airyscan Processing	1	1
4.83054542541504	Heat shock	GFP-HDEL HS airy mv 10_Airyscan Processing	1	1
1.75927293300629	Heat shock	GFP-HDEL HS airy mv 10_Airyscan Processing	1	1
4.21714305877686	Heat shock	GFP-HDEL HS airy mv 10_Airyscan Processing	1	1
3.27999997138977	Heat shock	GFP-HDEL HS airy mv 10_Airyscan Processing	1	1
4.44077968597412	Heat shock	GFP-HDEL HS airy mv 10_Airyscan Processing	1	1
1.21402609348297	Heat shock	GFP-HDEL HS airy mv 10_Airyscan Processing	1	1
2.14690923690796	Heat shock	GFP-HDEL HS airy mv 10_Airyscan Processing	1	1
4.13727283477783	Heat shock	GFP-HDEL HS airy mv 10_Airyscan Processing	1	1
4.86408948898315	Heat shock	GFP-HDEL HS airy mv 10_Airyscan Processing	1	1
2.55584406852722	Heat shock	GFP-HDEL HS airy mv 10_Airyscan Processing	1	1
1.15012991428375	Heat shock	GFP-HDEL HS airy mv 10_Airyscan Processing	1	1
1.78909087181091	Heat shock	GFP-HDEL HS airy mv 10_Airyscan Processing	1	1
1.85298705101013	Heat shock	GFP-HDEL HS airy mv 10_Airyscan Processing	1	1
1.34181833267212	Heat shock	GFP-HDEL HS airy mv 10_Airyscan Processing	1	1
2.34370875358582	Heat shock	GFP-HDEL HS airy mv 10_Airyscan Processing	1	1
4.29381847381592	Heat shock	GFP-HDEL HS airy mv 10_Airyscan Processing	1	1
1.41636371612549	Heat shock	GFP-HDEL HS airy mv 10_Airyscan Processing	1	1
2.86254549026489	Heat shock	GFP-HDEL HS airy mv 10_Airyscan Processing	1	1
4.08509159088135	Heat shock	GFP-HDEL HS airy mv 10_Airyscan Processing	1	1
2.49727272987366	Heat shock	GFP-HDEL HS airy mv 10_Airyscan Processing	1	1
2.11212110519409	Heat shock	GFP-HDEL HS airy mv 10_Airyscan Processing	1	1
2.07534527778625	Heat shock	GFP-HDEL HS airy mv 10_Airyscan Processing	1	1
2.90727281570435	Heat shock	GFP-HDEL HS airy mv 10_Airyscan Processing	1	1
4.70813322067261	Heat shock	GFP-HDEL HS airy mv 10_Airyscan Processing	1	1
4.808180809021	Heat shock	GFP-HDEL HS airy mv 10_Airyscan Processing	1	1
0.766753196716309	Heat shock	GFP-HDEL HS airy mv 10_Airyscan Processing	1	1
4.66441488265991	Heat shock	GFP-HDEL HS airy mv 10_Airyscan Processing	1	1
4.72015428543091	Heat shock	GFP-HDEL HS airy mv 10_Airyscan Processing	1	1
0.670909106731415	Heat shock	GFP-HDEL HS airy mv 10_Airyscan Processing	1	1
1.91688323020935	Heat shock	GFP-HDEL HS airy mv 10_Airyscan Processing	1	1
3.78461599349976	Heat shock	GFP-HDEL HS airy mv 10_Airyscan Processing	1	1
3.54090881347656	Heat shock	GFP-HDEL HS airy mv 10_Airyscan Processing	1	1
3.41045475006104	Heat shock	GFP-HDEL HS airy mv 10_Airyscan Processing	1	1
4.28855657577515	Heat shock	GFP-HDEL HS airy mv 10_Airyscan Processing	1	1
4.56218147277832	Heat shock	GFP-HDEL HS airy mv 10_Airyscan Processing	1	1
4.89645862579346	Heat shock	GFP-HDEL HS airy mv 10_Airyscan Processing	1	1
4.31401634216309	Heat shock	GFP-HDEL HS airy mv 10_Airyscan Processing	1	1
4.91999912261963	Heat shock	GFP-HDEL HS airy mv 10_Airyscan Processing	1	1
2.96318173408508	Heat shock	GFP-HDEL HS airy mv 10_Airyscan Processing	1	1
1.87854540348053	Heat shock	GFP-HDEL HS airy mv 10_Airyscan Processing	1	1
1.07345461845398	Heat shock	GFP-HDEL HS airy mv 10_Airyscan Processing	1	1
0.80509090423584	Heat shock	GFP-HDEL HS airy mv 10_Airyscan Processing	1	1
4.62181806564331	Heat shock	GFP-HDEL HS airy mv 10_Airyscan Processing	1	1
4.69636344909668	Heat shock	GFP-HDEL HS airy mv 10_Airyscan Processing	1	1
2.79545450210571	Heat shock	GFP-HDEL HS airy mv 10_Airyscan Processing	1	1
0.670909106731415	Heat shock	GFP-HDEL HS airy mv 10_Airyscan Processing	1	1
0	Heat shock	GFP-HDEL HS airy mv 10_Airyscan Processing	1	1
0	Heat shock	GFP-HDEL HS airy mv 10_Airyscan Processing	1	1
0	Heat shock	GFP-HDEL HS airy mv 10_Airyscan Processing	1	1
0	Heat shock	GFP-HDEL HS airy mv 10_Airyscan Processing	1	1
0.626181840896606	Heat shock	GFP-HDEL HS airy mv 10_Airyscan Processing	1	1
2.40839147567749	Heat shock	GFP-HDEL HS airy mv 10_Airyscan Processing	1	1
3.309818983078	Heat shock	GFP-HDEL HS airy mv 10_Airyscan Processing	1	1
1.14303040504456	Heat shock	GFP-HDEL HS airy mv 10_Airyscan Processing	1	1
0.223636373877525	Heat shock	GFP-HDEL HS airy mv 10_Airyscan Processing	1	1
1.26727283000946	Heat shock	GFP-HDEL HS airy mv 10_Airyscan Processing	1	1
1.44503509998322	Heat shock	GFP-HDEL HS airy mv 10_Airyscan Processing	1	1
1.02872717380524	Heat shock	GFP-HDEL HS airy mv 10_Airyscan Processing	1	1
3.25515151023865	Heat shock	GFP-HDEL HS airy mv 10_Airyscan Processing	1	1
1.22513806819916	Heat shock	GFP-HDEL HS airy mv 10_Airyscan Processing	1	1
2.23636364936829	Heat shock	GFP-HDEL HS airy mv 10_Airyscan Processing	1	1
1.8680214881897	Heat shock	GFP-HDEL HS airy mv 10_Airyscan Processing	1	1
4.8703031539917	Heat shock	GFP-HDEL HS airy mv 10_Airyscan Processing	1	1
2.86780738830566	Heat shock	GFP-HDEL HS airy mv 10_Airyscan Processing	1	1
1.67727279663086	Heat shock	GFP-HDEL HS airy mv 10_Airyscan Processing	1	1
0.857272684574127	Heat shock	GFP-HDEL HS airy mv 10_Airyscan Processing	1	1
4.7543420791626	Heat shock	GFP-HDEL HS airy mv 10_Airyscan Processing	1	1
2.06863641738892	Heat shock	GFP-HDEL HS airy mv 10_Airyscan Processing	1	1
4.54940223693848	Heat shock	GFP-HDEL HS airy mv 10_Airyscan Processing	1	1
0.447272747755051	Heat shock	GFP-HDEL HS airy mv 10_Airyscan Processing	1	1
0.745454549789429	Heat shock	GFP-HDEL HS airy mv 10_Airyscan Processing	1	1
3.39401078224182	Heat shock	GFP-HDEL HS airy mv 10_Airyscan Processing	1	1
0.191688314080238	Heat shock	GFP-HDEL HS airy mv 10_Airyscan Processing	1	1
2.0127272605896	Heat shock	GFP-HDEL HS airy mv 10_Airyscan Processing	1	1
3.3192343711853	Heat shock	GFP-HDEL HS airy mv 10_Airyscan Processing	1	1
3.6229088306427	Heat shock	GFP-HDEL HS airy mv 10_Airyscan Processing	1	1
3.27999997138977	Heat shock	GFP-HDEL HS airy mv 10_Airyscan Processing	1	1
0.14909091591835	Heat shock	GFP-HDEL HS airy mv 10_Airyscan Processing	1	1
4.92000007629395	Heat shock	GFP-HDEL HS airy mv 10_Airyscan Processing	1	1
3.05636382102966	Heat shock	GFP-HDEL HS airy mv 10_Airyscan Processing	1	1
0.656000018119812	Heat shock	GFP-HDEL HS airy mv 10_Airyscan Processing	1	1
3.99659776687622	Heat shock	GFP-HDEL HS airy mv 10_Airyscan Processing	1	1
3.91363620758057	Heat shock	GFP-HDEL HS airy mv 10_Airyscan Processing	1	1
2.01272773742676	Heat shock	GFP-HDEL HS airy mv 10_Airyscan Processing	1	1
2.88242435455322	Heat shock	GFP-HDEL HS airy mv 10_Airyscan Processing	1	1
4.59199857711792	Heat shock	GFP-HDEL HS airy mv 10_Airyscan Processing	1	1
1.56545448303223	Heat shock	GFP-HDEL HS airy mv 10_Airyscan Processing	1	1
2.96318173408508	Heat shock	GFP-HDEL HS airy mv 10_Airyscan Processing	1	1
0	Heat shock	GFP-HDEL HS airy mv 10_Airyscan Processing	1	1
0.638961017131805	Heat shock	GFP-HDEL HS airy mv 10_Airyscan Processing	1	1
1.26727283000946	Heat shock	GFP-HDEL HS airy mv 10_Airyscan Processing	1	1
4.0254545211792	Heat shock	GFP-HDEL HS airy mv 10_Airyscan Processing	1	1
3.84654545783997	Heat shock	GFP-HDEL HS airy mv 10_Airyscan Processing	1	1
4.07912731170654	Heat shock	GFP-HDEL HS airy mv 10_Airyscan Processing	1	1
3.91363644599915	Heat shock	GFP-HDEL HS airy mv 10_Airyscan Processing	1	1
1.20763623714447	Heat shock	GFP-HDEL HS airy mv 10_Airyscan Processing	1	1
4.47272777557373	Heat shock	GFP-HDEL HS airy mv 10_Airyscan Processing	1	1
0	Heat shock	GFP-HDEL HS airy mv 10_Airyscan Processing	1	1
0.894545495510101	Heat shock	GFP-HDEL HS airy mv 10_Airyscan Processing	1	1
3.57818174362183	Heat shock	GFP-HDEL HS airy mv 10_Airyscan Processing	1	1
0.894545495510101	Heat shock	GFP-HDEL HS airy mv 10_Airyscan Processing	1	1
2.75244784355164	Heat shock	GFP-HDEL HS airy mv 10_Airyscan Processing	1	1
4.89966821670532	Heat shock	GFP-HDEL HS airy mv 10_Airyscan Processing	1	1
2.376136302948	Heat shock	GFP-HDEL HS airy mv 10_Airyscan Processing	1	1
2.31415033340454	Heat shock	GFP-HDEL HS airy mv 10_Airyscan Processing	1	1
3.17563629150391	Heat shock	GFP-HDEL HS airy mv 10_Airyscan Processing	1	1
0.670909106731415	Heat shock	GFP-HDEL HS airy mv 10_Airyscan Processing	1	1
4.91999959945679	Heat shock	GFP-HDEL HS airy mv 10_Airyscan Processing	1	1
4.92000007629395	Heat shock	GFP-HDEL HS airy mv 10_Airyscan Processing	1	1
1.27792203426361	Heat shock	GFP-HDEL HS airy mv 10_Airyscan Processing	1	1
3.49431848526001	Heat shock	GFP-HDEL HS airy mv 10_Airyscan Processing	1	1
2.94673776626587	Heat shock	GFP-HDEL HS airy mv 10_Airyscan Processing	1	1
2.39738178253174	Heat shock	GFP-HDEL HS airy mv 10_Airyscan Processing	1	1
1.90090918540955	Heat shock	GFP-HDEL HS airy mv 10_Airyscan Processing	1	1
0	Heat shock	GFP-HDEL HS airy mv 10_Airyscan Processing	1	1
4.88805150985718	Heat shock	GFP-HDEL HS airy mv 10_Airyscan Processing	1	1
2.18844175338745	Heat shock	GFP-HDEL HS airy mv 10_Airyscan Processing	1	1
1.34181821346283	Heat shock	GFP-HDEL HS airy mv 10_Airyscan Processing	1	1
4.65909004211426	Heat shock	GFP-HDEL HS airy mv 10_Airyscan Processing	1	1
1.91688311100006	Heat shock	GFP-HDEL HS airy mv 10_Airyscan Processing	1	1
0.511168837547302	Heat shock	GFP-HDEL HS airy mv 10_Airyscan Processing	1	1
1.26727283000946	Heat shock	GFP-HDEL HS airy mv 10_Airyscan Processing	1	1
3.08121204376221	Heat shock	GFP-HDEL HS airy mv 10_Airyscan Processing	1	1
0.894545495510101	Heat shock	GFP-HDEL HS airy mv 10_Airyscan Processing	1	1
1.8923077583313	Heat shock	GFP-HDEL HS airy mv 10_Airyscan Processing	1	1
4.28636360168457	Heat shock	GFP-HDEL HS airy mv 10_Airyscan Processing	1	1
4.92000007629395	Heat shock	GFP-HDEL HS airy mv 10_Airyscan Processing	1	1
4.24909114837646	Heat shock	GFP-HDEL HS airy mv 10_Airyscan Processing	1	1
0.596363663673401	Heat shock	GFP-HDEL HS airy mv 10_Airyscan Processing	1	1
4.68145418167114	Heat shock	GFP-HDEL HS airy mv 10_Airyscan Processing	1	1
2.9520001411438	Heat shock	GFP-HDEL HS airy mv 10_Airyscan Processing	1	1
4.5472731590271	Heat shock	GFP-HDEL HS airy mv 10_Airyscan Processing	1	1
1.34181821346283	Heat shock	GFP-HDEL HS airy mv 10_Airyscan Processing	1	1
0.335454553365707	Heat shock	GFP-HDEL HS airy mv 10_Airyscan Processing	1	1
0.596363663673401	Heat shock	GFP-HDEL HS airy mv 10_Airyscan Processing	1	1
2.6429750919342	Heat shock	GFP-HDEL HS airy mv 10_Airyscan Processing	1	1
1.0063636302948	Heat shock	GFP-HDEL HS airy mv 10_Airyscan Processing	1	1
1.69963645935059	Heat shock	GFP-HDEL HS airy mv 10_Airyscan Processing	1	1
1.1629091501236	Heat shock	GFP-HDEL HS airy mv 10_Airyscan Processing	1	1
1.61018180847168	Heat shock	GFP-HDEL HS airy mv 10_Airyscan Processing	1	1
0.41286712884903	Heat shock	GFP-HDEL HS airy mv 10_Airyscan Processing	1	1
2.61974024772644	Heat shock	GFP-HDEL HS airy mv 10_Airyscan Processing	1	1
2.57181811332703	Heat shock	GFP-HDEL HS airy mv 10_Airyscan Processing	1	1
2.06863617897034	Heat shock	GFP-HDEL HS airy mv 10_Airyscan Processing	1	1
4.65909051895142	Heat shock	GFP-HDEL HS airy mv 10_Airyscan Processing	1	1
4.20842981338501	Heat shock	GFP-HDEL HS airy mv 10_Airyscan Processing	1	1
3.91363644599915	Heat shock	GFP-HDEL HS airy mv 10_Airyscan Processing	1	1
4.22424173355103	Heat shock	GFP-HDEL HS airy mv 10_Airyscan Processing	1	1
2.90727305412292	Heat shock	GFP-HDEL HS airy mv 10_Airyscan Processing	1	1
2.68363642692566	Heat shock	GFP-HDEL HS airy mv 10_Airyscan Processing	1	1
1.98787879943848	Heat shock	GFP-HDEL HS airy mv 10_Airyscan Processing	1	1
2.98662757873535	Heat shock	GFP-HDEL HS airy mv 10_Airyscan Processing	1	1
2.38545441627502	Heat shock	GFP-HDEL HS airy mv 10_Airyscan Processing	1	1
2.3854546546936	Heat shock	GFP-HDEL HS airy mv 10_Airyscan Processing	1	1
0.710374295711517	Heat shock	GFP-HDEL HS airy mv 10_Airyscan Processing	1	1
4.32363653182983	Heat shock	GFP-HDEL HS airy mv 10_Airyscan Processing	1	1
2.05745458602905	Heat shock	GFP-HDEL HS airy mv 10_Airyscan Processing	1	1
2.60909104347229	Heat shock	GFP-HDEL HS airy mv 10_Airyscan Processing	1	1
1.61018180847168	Heat shock	GFP-HDEL HS airy mv 10_Airyscan Processing	1	1
2.84929323196411	Heat shock	GFP-HDEL HS airy mv 10_Airyscan Processing	1	1
0.894545435905457	Heat shock	GFP-HDEL HS airy mv 10_Airyscan Processing	1	1
2.34818196296692	Heat shock	GFP-HDEL HS airy mv 10_Airyscan Processing	1	1
4.0254545211792	Heat shock	GFP-HDEL HS airy mv 10_Airyscan Processing	1	1
4.88559436798096	Heat shock	GFP-HDEL HS airy mv 10_Airyscan Processing	1	1
4.86036252975464	Heat shock	GFP-HDEL HS airy mv 10_Airyscan Processing	1	1
3.22036361694336	Heat shock	GFP-HDEL HS airy mv 10_Airyscan Processing	1	1
4.05986022949219	Heat shock	GFP-HDEL HS airy mv 10_Airyscan Processing	1	1
4.24909114837646	Heat shock	GFP-HDEL HS airy mv 10_Airyscan Processing	1	1
3.23412656784058	Heat shock	GFP-HDEL HS airy mv 10_Airyscan Processing	1	1
4.91999912261963	Heat shock	GFP-HDEL HS airy mv 10_Airyscan Processing	1	1
3.35454559326172	Heat shock	GFP-HDEL HS airy mv 10_Airyscan Processing	1	1
1.10097885131836	Heat shock	GFP-HDEL HS airy mv 10_Airyscan Processing	1	1
4.07018184661865	Heat shock	GFP-HDEL HS airy mv 10_Airyscan Processing	1	1
4.24909067153931	Heat shock	GFP-HDEL HS airy mv 10_Airyscan Processing	1	1
0.175019755959511	Heat shock	GFP-HDEL HS airy mv 10_Airyscan Processing	1	1
1.1927273273468	Heat shock	GFP-HDEL HS airy mv 10_Airyscan Processing	1	1
3.41844177246094	Heat shock	GFP-HDEL HS airy mv 10_Airyscan Processing	1	1
2.31768584251404	Heat shock	GFP-HDEL HS airy mv 10_Airyscan Processing	1	1
4.91999912261963	Heat shock	GFP-HDEL HS airy mv 10_Airyscan Processing	1	1
1.1927273273468	Heat shock	GFP-HDEL HS airy mv 10_Airyscan Processing	1	1
0	Heat shock	GFP-HDEL HS airy mv 10_Airyscan Processing	1	1
4.17454528808594	Heat shock	GFP-HDEL HS airy mv 10_Airyscan Processing	1	1
2.88694214820862	Heat shock	GFP-HDEL HS airy mv 10_Airyscan Processing	1	1
4.63058805465698	Heat shock	GFP-HDEL HS airy mv 10_Airyscan Processing	1	1
3.69000005722046	Heat shock	GFP-HDEL HS airy mv 10_Airyscan Processing	1	1
1.55303025245667	Heat shock	GFP-HDEL HS airy mv 10_Airyscan Processing	1	1
0.702857136726379	Heat shock	GFP-HDEL HS airy mv 10_Airyscan Processing	1	1
4.44077968597412	Heat shock	GFP-HDEL HS airy mv 10_Airyscan Processing	1	1
4.20436382293701	Heat shock	GFP-HDEL HS airy mv 10_Airyscan Processing	1	1
1.48159098625183	Heat shock	GFP-HDEL HS airy mv 10_Airyscan Processing	1	1
4.92000007629395	Heat shock	GFP-HDEL HS airy mv 10_Airyscan Processing	1	1
3.87636351585388	Heat shock	GFP-HDEL HS airy mv 10_Airyscan Processing	1	1
4.60427713394165	Heat shock	GFP-HDEL HS airy mv 10_Airyscan Processing	1	1
0.926493525505066	Heat shock	GFP-HDEL HS airy mv 10_Airyscan Processing	1	1
4.78022623062134	Heat shock	GFP-HDEL HS airy mv 10_Airyscan Processing	1	1
4.11490917205811	Heat shock	GFP-HDEL HS airy mv 10_Airyscan Processing	1	1
3.84654569625854	Heat shock	GFP-HDEL HS airy mv 10_Airyscan Processing	1	1
1.96800005435944	Heat shock	GFP-HDEL HS airy mv 10_Airyscan Processing	1	1
2.68363642692566	Heat shock	GFP-HDEL HS airy mv 10_Airyscan Processing	1	1
0.894545495510101	Heat shock	GFP-HDEL HS airy mv 10_Airyscan Processing	1	1
3.60613679885864	Heat shock	GFP-HDEL HS airy mv 10_Airyscan Processing	1	1
4.13727235794067	Heat shock	GFP-HDEL HS airy mv 10_Airyscan Processing	1	1
0.14909091591835	Heat shock	GFP-HDEL HS airy mv 10_Airyscan Processing	1	1
2.06863641738892	Heat shock	GFP-HDEL HS airy mv 10_Airyscan Processing	1	1
2.08727288246155	Heat shock	GFP-HDEL HS airy mv 10_Airyscan Processing	1	1
1.82103896141052	Heat shock	GFP-HDEL HS airy mv 10_Airyscan Processing	1	1
4.91999959945679	Heat shock	GFP-HDEL HS airy mv 10_Airyscan Processing	1	1
4.59697008132935	Heat shock	GFP-HDEL HS airy mv 10_Airyscan Processing	1	1
4.8855938911438	Heat shock	GFP-HDEL HS airy mv 10_Airyscan Processing	1	1
4.88805150985718	Heat shock	GFP-HDEL HS airy mv 10_Airyscan Processing	1	1
4.79801654815674	Heat shock	GFP-HDEL HS airy mv 10_Airyscan Processing	1	1
2.73625659942627	Heat shock	GFP-HDEL HS airy mv 10_Airyscan Processing	1	1
2.59418177604675	Heat shock	GFP-HDEL HS airy mv 10_Airyscan Processing	1	1
3.7846155166626	Heat shock	GFP-HDEL HS airy mv 10_Airyscan Processing	1	1
2.5116081237793	Heat shock	GFP-HDEL HS airy mv 10_Airyscan Processing	1	1
2.9520001411438	Heat shock	GFP-HDEL HS airy mv 10_Airyscan Processing	1	1
4.29381847381592	Heat shock	GFP-HDEL HS airy mv 10_Airyscan Processing	1	1
0.243966951966286	Heat shock	GFP-HDEL HS airy mv 10_Airyscan Processing	1	1
4.62181711196899	Heat shock	GFP-HDEL HS airy mv 10_Airyscan Processing	1	1
1.01652896404266	Heat shock	GFP-HDEL HS airy mv 10_Airyscan Processing	1	1
3.03151512145996	Heat shock	GFP-HDEL HS airy mv 10_Airyscan Processing	1	1
4.50999975204468	Heat shock	GFP-HDEL HS airy mv 10_Airyscan Processing	1	1
4.6715145111084	Heat shock	GFP-HDEL HS airy mv 10_Airyscan Processing	1	1
3.57818198204041	Heat shock	GFP-HDEL HS airy mv 10_Airyscan Processing	1	1
2.45999979972839	Heat shock	GFP-HDEL HS airy mv 10_Airyscan Processing	1	1
4.91999912261963	Heat shock	GFP-HDEL HS airy mv 10_Airyscan Processing	1	1
3.50937008857727	Heat shock	GFP-HDEL HS airy mv 10_Airyscan Processing	1	1
2.90727281570435	Heat shock	GFP-HDEL HS airy mv 10_Airyscan Processing	1	1
2.90727281570435	Heat shock	GFP-HDEL HS airy mv 10_Airyscan Processing	1	1
4.91999912261963	Heat shock	GFP-HDEL HS airy mv 10_Airyscan Processing	1	1
3.33421492576599	Heat shock	GFP-HDEL HS airy mv 10_Airyscan Processing	1	1
0.447272747755051	Heat shock	GFP-HDEL HS airy mv 10_Airyscan Processing	1	1
3.54932594299316	Heat shock	GFP-HDEL HS airy mv 10_Airyscan Processing	1	1
3.50937104225159	Heat shock	GFP-HDEL HS airy mv 10_Airyscan Processing	1	1
2.68363642692566	Heat shock	GFP-HDEL HS airy mv 10_Airyscan Processing	1	1
2.46000003814697	Heat shock	GFP-HDEL HS airy mv 10_Airyscan Processing	1	1
2.43966960906982	Heat shock	GFP-HDEL HS airy mv 10_Airyscan Processing	1	1
1.20419573783875	Heat shock	GFP-HDEL HS airy mv 10_Airyscan Processing	1	1
1.02499985694885	Heat shock	GFP-HDEL HS airy mv 10_Airyscan Processing	1	1
4.24909067153931	Heat shock	GFP-HDEL HS airy mv 10_Airyscan Processing	1	1
3.27999997138977	Heat shock	GFP-HDEL HS airy mv 10_Airyscan Processing	1	1
4.57212162017822	Heat shock	GFP-HDEL HS airy mv 10_Airyscan Processing	1	1
4.09426593780518	Heat shock	GFP-HDEL HS airy mv 10_Airyscan Processing	1	1
1.59740257263184	Heat shock	GFP-HDEL HS airy mv 10_Airyscan Processing	1	1
4.24909114837646	Heat shock	GFP-HDEL HS airy mv 10_Airyscan Processing	1	1
4.57212018966675	Heat shock	GFP-HDEL HS airy mv 10_Airyscan Processing	1	1
3.80181837081909	Heat shock	GFP-HDEL HS airy mv 10_Airyscan Processing	1	1
4.87933874130249	Heat shock	GFP-HDEL HS airy mv 10_Airyscan Processing	1	1
1.4163635969162	Heat shock	GFP-HDEL HS airy mv 10_Airyscan Processing	1	1
0.731900811195374	Heat shock	GFP-HDEL HS airy mv 10_Airyscan Processing	1	1
2.9520001411438	Heat shock	GFP-HDEL HS airy mv 10_Airyscan Processing	1	1
3.47777390480042	Heat shock	GFP-HDEL HS airy mv 10_Airyscan Processing	1	1
4.75227308273315	Heat shock	GFP-HDEL HS airy mv 10_Airyscan Processing	1	1
4.72831201553345	Heat shock	GFP-HDEL HS airy mv 10_Airyscan Processing	1	1
1.71454536914825	Heat shock	GFP-HDEL HS airy mv 10_Airyscan Processing	1	1
4.28103876113892	Heat shock	GFP-HDEL HS airy mv 10_Airyscan Processing	1	1
3.96501111984253	Heat shock	GFP-HDEL HS airy mv 10_Airyscan Processing	1	1
3.57818174362183	Heat shock	GFP-HDEL HS airy mv 10_Airyscan Processing	1	1
4.56857061386108	Heat shock	GFP-HDEL HS airy mv 10_Airyscan Processing	1	1
4.91999959945679	Heat shock	GFP-HDEL HS airy mv 10_Airyscan Processing	1	1
4.71356725692749	Heat shock	GFP-HDEL HS airy mv 10_Airyscan Processing	1	1
4.32363653182983	Heat shock	GFP-HDEL HS airy mv 10_Airyscan Processing	1	1
0.2981818318367	Heat shock	GFP-HDEL HS airy mv 10_Airyscan Processing	1	1
4.83054399490356	Heat shock	GFP-HDEL HS airy mv 10_Airyscan Processing	1	1
4.2938175201416	Heat shock	GFP-HDEL HS airy mv 10_Airyscan Processing	1	1
3.34438014030457	Heat shock	GFP-HDEL HS airy mv 10_Airyscan Processing	1	1
4.2118182182312	Heat shock	GFP-HDEL HS airy mv 10_Airyscan Processing	1	1
3.24076557159424	Heat shock	GFP-HDEL HS airy mv 10_Airyscan Processing	1	1
3.74082660675049	Heat shock	GFP-HDEL HS airy mv 10_Airyscan Processing	1	1
2.99935841560364	Heat shock	GFP-HDEL HS airy mv 10_Airyscan Processing	1	1
4.91999864578247	Heat shock	GFP-HDEL HS airy mv 10_Airyscan Processing	1	1
4.84106874465942	Heat shock	GFP-HDEL HS airy mv 10_Airyscan Processing	1	1
3.57818174362183	Heat shock	GFP-HDEL HS airy mv 10_Airyscan Processing	1	1
4.80072641372681	Heat shock	GFP-HDEL HS airy mv 10_Airyscan Processing	1	1
3.64207816123962	Heat shock	GFP-HDEL HS airy mv 10_Airyscan Processing	1	1
4.63537263870239	Heat shock	GFP-HDEL HS airy mv 10_Airyscan Processing	1	1
4.61249923706055	Heat shock	GFP-HDEL HS airy mv 10_Airyscan Processing	1	1
4.39379692077637	Heat shock	GFP-HDEL HS airy mv 10_Airyscan Processing	1	1
4.64045429229736	Heat shock	GFP-HDEL HS airy mv 10_Airyscan Processing	1	1
0	Heat shock	GFP-HDEL HS airy mv 10_Airyscan Processing	1	1
2.53454566001892	Heat shock	GFP-HDEL HS airy mv 10_Airyscan Processing	1	1
1.90090918540955	Heat shock	GFP-HDEL HS airy mv 10_Airyscan Processing	1	1
0.391363650560379	Heat shock	GFP-HDEL HS airy mv 10_Airyscan Processing	1	1
2.9520001411438	Heat shock	GFP-HDEL HS airy mv 10_Airyscan Processing	1	1
2.46000003814697	Heat shock	GFP-HDEL HS airy mv 10_Airyscan Processing	1	1
4.19748210906982	Heat shock	GFP-HDEL HS airy mv 10_Airyscan Processing	1	1
1.56545472145081	Heat shock	GFP-HDEL HS airy mv 10_Airyscan Processing	1	1
3.03151512145996	Heat shock	GFP-HDEL HS airy mv 10_Airyscan Processing	1	1
1.0063636302948	Heat shock	GFP-HDEL HS airy mv 10_Airyscan Processing	1	1
1.34181821346283	Heat shock	GFP-HDEL HS airy mv 10_Airyscan Processing	1	1
3.39927220344543	Heat shock	GFP-HDEL HS airy mv 10_Airyscan Processing	1	1
1.82636368274689	Heat shock	GFP-HDEL HS airy mv 10_Airyscan Processing	1	1
1.31945443153381	Heat shock	GFP-HDEL HS airy mv 10_Airyscan Processing	1	1
4.92000007629395	Heat shock	GFP-HDEL HS airy mv 10_Airyscan Processing	1	1
1.45363640785217	Heat shock	GFP-HDEL HS airy mv 10_Airyscan Processing	1	1
4.68571329116821	Heat shock	GFP-HDEL HS airy mv 10_Airyscan Processing	1	1
1.93818187713623	Heat shock	GFP-HDEL HS airy mv 10_Airyscan Processing	1	1
2.8327271938324	Heat shock	GFP-HDEL HS airy mv 10_Airyscan Processing	1	1
0.372727274894714	Heat shock	GFP-HDEL HS airy mv 10_Airyscan Processing	1	1
0.492000013589859	Heat shock	GFP-HDEL HS airy mv 10_Airyscan Processing	1	1
1.99239659309387	Heat shock	GFP-HDEL HS airy mv 10_Airyscan Processing	1	1
1.11818182468414	Heat shock	GFP-HDEL HS airy mv 10_Airyscan Processing	1	1
3.13090920448303	Heat shock	GFP-HDEL HS airy mv 10_Airyscan Processing	1	1
3.16531467437744	Heat shock	GFP-HDEL HS airy mv 10_Airyscan Processing	1	1
1.6996363401413	Heat shock	GFP-HDEL HS airy mv 10_Airyscan Processing	1	1
1.09785127639771	Heat shock	GFP-HDEL HS airy mv 10_Airyscan Processing	1	1
3.0190908908844	Heat shock	GFP-HDEL HS airy mv 10_Airyscan Processing	1	1
4.67603302001953	Heat shock	GFP-HDEL HS airy mv 10_Airyscan Processing	1	1
1.9232724905014	Heat shock	GFP-HDEL HS airy mv 10_Airyscan Processing	1	1
1.54512405395508	Heat shock	GFP-HDEL HS airy mv 10_Airyscan Processing	1	1
1.7890909910202	Heat shock	GFP-HDEL HS airy mv 10_Airyscan Processing	1	1
1.00636374950409	Heat shock	GFP-HDEL HS airy mv 10_Airyscan Processing	1	1
1.21402609348297	Heat shock	GFP-HDEL HS airy mv 10_Airyscan Processing	1	1
2.33575749397278	Heat shock	GFP-HDEL HS airy mv 10_Airyscan Processing	1	1
4.08935070037842	Heat shock	GFP-HDEL HS airy mv 10_Airyscan Processing	1	1
2.93212151527405	Heat shock	GFP-HDEL HS airy mv 10_Airyscan Processing	1	1
2.3854546546936	Heat shock	GFP-HDEL HS airy mv 10_Airyscan Processing	1	1
2.32581830024719	Heat shock	GFP-HDEL HS airy mv 10_Airyscan Processing	1	1
1.63999998569489	Heat shock	GFP-HDEL HS airy mv 10_Airyscan Processing	1	1
1.56545460224152	Heat shock	GFP-HDEL HS airy mv 10_Airyscan Processing	1	1
0	Heat shock	GFP-HDEL HS airy mv 10_Airyscan Processing	1	1
4.69636344909668	Heat shock	GFP-HDEL HS airy mv 10_Airyscan Processing	1	1
4.41681861877441	Heat shock	GFP-HDEL HS airy mv 10_Airyscan Processing	1	1
4.79220819473267	Heat shock	GFP-HDEL HS airy mv 10_Airyscan Processing	1	1
3.24272775650024	Heat shock	GFP-HDEL HS airy mv 10_Airyscan Processing	1	1
0.0745454579591751	Heat shock	GFP-HDEL HS airy mv 10_Airyscan Processing	1	1
4.24909114837646	Heat shock	GFP-HDEL HS airy mv 10_Airyscan Processing	1	1
4.47272729873657	Heat shock	GFP-HDEL HS airy mv 10_Airyscan Processing	1	1
1.63999998569489	Heat shock	GFP-HDEL HS airy mv 10_Airyscan Processing	1	1
0.335454553365707	Heat shock	GFP-HDEL HS airy mv 10_Airyscan Processing	1	1
4.47272729873657	Heat shock	GFP-HDEL HS airy mv 10_Airyscan Processing	1	1
4.43545484542847	Heat shock	GFP-HDEL HS airy mv 10_Airyscan Processing	1	1
0.2981818318367	Heat shock	GFP-HDEL HS airy mv 10_Airyscan Processing	1	1
4.59470987319946	Heat shock	GFP-HDEL HS airy mv 10_Airyscan Processing	1	1
4.0254545211792	Heat shock	GFP-HDEL HS airy mv 10_Airyscan Processing	1	1
4.35345411300659	Heat shock	GFP-HDEL HS airy mv 10_Airyscan Processing	1	1
0.894545435905457	Heat shock	GFP-HDEL HS airy mv 10_Airyscan Processing	1	1
0.35142856836319	Heat shock	GFP-HDEL HS airy mv 10_Airyscan Processing	1	1
4.68807935714722	Heat shock	GFP-HDEL HS airy mv 10_Airyscan Processing	1	1
3.3150806427002	Heat shock	GFP-HDEL HS airy mv 10_Airyscan Processing	1	1
4.56218147277832	Heat shock	GFP-HDEL HS airy mv 10_Airyscan Processing	1	1
3.30981826782227	Heat shock	GFP-HDEL HS airy mv 10_Airyscan Processing	1	1
1.05933034420013	Heat shock	GFP-HDEL HS airy mv 10_Airyscan Processing	1	1
0.2981818318367	Heat shock	GFP-HDEL HS airy mv 10_Airyscan Processing	1	1
4.27704572677612	Heat shock	GFP-HDEL HS airy mv 10_Airyscan Processing	1	1
4.88805103302002	Heat shock	GFP-HDEL HS airy mv 10_Airyscan Processing	1	1
1.09785127639771	Heat shock	GFP-HDEL HS airy mv 10_Airyscan Processing	1	1
0	Heat shock	GFP-HDEL HS airy mv 10_Airyscan Processing	1	1
0	Heat shock	GFP-HDEL HS airy mv 10_Airyscan Processing	1	1
0.178909093141556	Heat shock	GFP-HDEL HS airy mv 10_Airyscan Processing	1	1
2.93922066688538	Heat shock	GFP-HDEL HS airy mv 10_Airyscan Processing	1	1
4.2118182182312	Heat shock	GFP-HDEL HS airy mv 10_Airyscan Processing	1	1
0.958441615104675	Heat shock	GFP-HDEL HS airy mv 10_Airyscan Processing	1	1
3.27068209648132	Heat shock	GFP-HDEL HS airy mv 10_Airyscan Processing	1	1
3.9077513217926	Heat shock	GFP-HDEL HS airy mv 10_Airyscan Processing	1	1
1.46961009502411	Heat shock	GFP-HDEL HS airy mv 10_Airyscan Processing	1	1
4.02545499801636	Heat shock	GFP-HDEL HS airy mv 10_Airyscan Processing	1	1
1.11818182468414	Heat shock	GFP-HDEL HS airy mv 10_Airyscan Processing	1	1
1.85298693180084	Heat shock	GFP-HDEL HS airy mv 10_Airyscan Processing	1	1
1.93818187713623	Heat shock	GFP-HDEL HS airy mv 10_Airyscan Processing	1	1
3.62787890434265	Heat shock	GFP-HDEL HS airy mv 10_Airyscan Processing	1	1
1.7890909910202	Heat shock	GFP-HDEL HS airy mv 10_Airyscan Processing	1	1
1.45363640785217	Heat shock	GFP-HDEL HS airy mv 10_Airyscan Processing	1	1
4.13194799423218	Heat shock	GFP-HDEL HS airy mv 10_Airyscan Processing	1	1
4.36090898513794	Heat shock	GFP-HDEL HS airy mv 10_Airyscan Processing	1	1
4.0254545211792	Heat shock	GFP-HDEL HS airy mv 10_Airyscan Processing	1	1
1.31199991703033	Heat shock	GFP-HDEL HS airy mv 10_Airyscan Processing	1	1
4.26629400253296	Heat shock	GFP-HDEL HS airy mv 10_Airyscan Processing	1	1
3.79116868972778	Heat shock	GFP-HDEL HS airy mv 10_Airyscan Processing	1	1
4.43111991882324	Heat shock	GFP-HDEL HS airy mv 10_Airyscan Processing	1	1
4.07253551483154	Heat shock	GFP-HDEL HS airy mv 10_Airyscan Processing	1	1
3.69000005722046	Heat shock	GFP-HDEL HS airy mv 10_Airyscan Processing	1	1
3.91363644599915	Heat shock	GFP-HDEL HS airy mv 10_Airyscan Processing	1	1
4.62181806564331	Heat shock	GFP-HDEL HS airy mv 10_Airyscan Processing	1	1
3.9202139377594	Heat shock	GFP-HDEL HS airy mv 10_Airyscan Processing	1	1
3.57818198204041	Heat shock	GFP-HDEL HS airy mv 10_Airyscan Processing	1	1
1.67727279663086	Heat shock	GFP-HDEL HS airy mv 10_Airyscan Processing	1	1
4.28103923797607	Heat shock	GFP-HDEL HS airy mv 10_Airyscan Processing	1	1
0.894545435905457	Heat shock	GFP-HDEL HS airy mv 10_Airyscan Processing	1	1
0.894545435905457	Heat shock	GFP-HDEL HS airy mv 10_Airyscan Processing	1	1
0.511168837547302	Heat shock	GFP-HDEL HS airy mv 10_Airyscan Processing	1	1
1.61018204689026	Heat shock	GFP-HDEL HS airy mv 10_Airyscan Processing	1	1
1.34181809425354	Heat shock	GFP-HDEL HS airy mv 10_Airyscan Processing	1	1
3.93291449546814	Heat shock	GFP-HDEL HS airy mv 10_Airyscan Processing	1	1
1.67727255821228	Heat shock	GFP-HDEL HS airy mv 10_Airyscan Processing	1	1
0.2981818318367	Heat shock	GFP-HDEL HS airy mv 10_Airyscan Processing	1	1
0.0894545465707779	Heat shock	GFP-HDEL HS airy mv 10_Airyscan Processing	1	1
0	Heat shock	GFP-HDEL HS airy mv 10_Airyscan Processing	1	1
1.23000001907349	Heat shock	GFP-HDEL HS airy mv 10_Airyscan Processing	1	1
3.1806058883667	Heat shock	GFP-HDEL HS airy mv 10_Airyscan Processing	1	1
0.223636373877525	Heat shock	GFP-HDEL HS airy mv 10_Airyscan Processing	1	1
4.44290924072266	Heat shock	GFP-HDEL HS airy mv 10_Airyscan Processing	1	1
1.52072727680206	Heat shock	GFP-HDEL HS airy mv 10_Airyscan Processing	1	1
1.53350639343262	Heat shock	GFP-HDEL HS airy mv 10_Airyscan Processing	1	1
2.53454566001892	Heat shock	GFP-HDEL HS airy mv 10_Airyscan Processing	1	1
4.2662935256958	Heat shock	GFP-HDEL HS airy mv 10_Airyscan Processing	1	1
2.83272743225098	Heat shock	GFP-HDEL HS airy mv 10_Airyscan Processing	1	1
4.75735521316528	Heat shock	GFP-HDEL HS airy mv 10_Airyscan Processing	1	1
4.79220819473267	Heat shock	GFP-HDEL HS airy mv 10_Airyscan Processing	1	1
3.99749970436096	Heat shock	GFP-HDEL HS airy mv 10_Airyscan Processing	1	1
4.92000007629395	Heat shock	GFP-HDEL HS airy mv 10_Airyscan Processing	1	1
2.10857152938843	Heat shock	GFP-HDEL HS airy mv 10_Airyscan Processing	1	1
1.13851225376129	Heat shock	GFP-HDEL HS airy mv 10_Airyscan Processing	1	1
1.54512405395508	Heat shock	GFP-HDEL HS airy mv 10_Airyscan Processing	1	1
4.23418188095093	Heat shock	GFP-HDEL HS airy mv 10_Airyscan Processing	1	1
3.28876972198486	Heat shock	GFP-HDEL HS airy mv 10_Airyscan Processing	1	1
0.521818220615387	Heat shock	GFP-HDEL HS airy mv 10_Airyscan Processing	1	1
4.3981819152832	Heat shock	GFP-HDEL HS airy mv 10_Airyscan Processing	1	1
0.615000009536743	Heat shock	GFP-HDEL HS airy mv 10_Airyscan Processing	1	1
0.447272747755051	Heat shock	GFP-HDEL HS airy mv 10_Airyscan Processing	1	1
0.698863685131073	Heat shock	GFP-HDEL HS airy mv 10_Airyscan Processing	1	1
1.2859091758728	Heat shock	GFP-HDEL HS airy mv 10_Airyscan Processing	1	1
3.46636390686035	Heat shock	GFP-HDEL HS airy mv 10_Airyscan Processing	1	1
4.85610294342041	Heat shock	GFP-HDEL HS airy mv 10_Airyscan Processing	1	1
1.52818191051483	Heat shock	GFP-HDEL HS airy mv 10_Airyscan Processing	1	1
0.862597405910492	Heat shock	GFP-HDEL HS airy mv 10_Airyscan Processing	1	1
2.19570255279541	Heat shock	GFP-HDEL HS airy mv 10_Airyscan Processing	1	1
4.24014472961426	Heat shock	GFP-HDEL HS airy mv 10_Airyscan Processing	1	1
4.77090883255005	Heat shock	GFP-HDEL HS airy mv 10_Airyscan Processing	1	1
3.13090896606445	Heat shock	GFP-HDEL HS airy mv 10_Airyscan Processing	1	1
3.74590921401978	Heat shock	GFP-HDEL HS airy mv 10_Airyscan Processing	1	1
0.894545435905457	Heat shock	GFP-HDEL HS airy mv 10_Airyscan Processing	1	1
2.30517482757568	Heat shock	GFP-HDEL HS airy mv 10_Airyscan Processing	1	1
1.95173561573029	Heat shock	GFP-HDEL HS airy mv 10_Airyscan Processing	1	1
2.40114831924438	Heat shock	GFP-HDEL HS airy mv 10_Airyscan Processing	1	1
2.87532472610474	Heat shock	GFP-HDEL HS airy mv 10_Airyscan Processing	1	1
1.4794408082962	Heat shock	GFP-HDEL HS airy mv 10_Airyscan Processing	1	1
2.34818196296692	Heat shock	GFP-HDEL HS airy mv 10_Airyscan Processing	1	1
4.47272634506226	Heat shock	GFP-HDEL HS airy mv 10_Airyscan Processing	1	1
2.08727288246155	Heat shock	GFP-HDEL HS airy mv 10_Airyscan Processing	1	1
0.496969699859619	Heat shock	GFP-HDEL HS airy mv 10_Airyscan Processing	1	1
0.447272747755051	Heat shock	GFP-HDEL HS airy mv 10_Airyscan Processing	1	1
0.670909106731415	Heat shock	GFP-HDEL HS airy mv 10_Airyscan Processing	1	1
4.808180809021	Heat shock	GFP-HDEL HS airy mv 10_Airyscan Processing	1	1
2.42805218696594	Heat shock	GFP-HDEL HS airy mv 10_Airyscan Processing	1	1
4.65163564682007	Heat shock	GFP-HDEL HS airy mv 10_Airyscan Processing	1	1
4.79078769683838	Heat shock	GFP-HDEL HS airy mv 10_Airyscan Processing	1	1
2.04467535018921	Heat shock	GFP-HDEL HS airy mv 10_Airyscan Processing	1	1
2.04467535018921	Heat shock	GFP-HDEL HS airy mv 10_Airyscan Processing	1	1
3.16531467437744	Heat shock	GFP-HDEL HS airy mv 10_Airyscan Processing	1	1
4.20436382293701	Heat shock	GFP-HDEL HS airy mv 10_Airyscan Processing	1	1
4.61034917831421	Heat shock	GFP-HDEL HS airy mv 10_Airyscan Processing	1	1
4.04490089416504	Heat shock	GFP-HDEL HS airy mv 10_Airyscan Processing	1	1
4.72831058502197	Heat shock	GFP-HDEL HS airy mv 10_Airyscan Processing	1	1
4.87527179718018	Heat shock	GFP-HDEL HS airy mv 10_Airyscan Processing	1	1
4.64586400985718	Heat shock	GFP-HDEL HS airy mv 10_Airyscan Processing	1	1
4.63246774673462	Heat shock	GFP-HDEL HS airy mv 10_Airyscan Processing	1	1
3.80181789398193	Heat shock	GFP-HDEL HS airy mv 10_Airyscan Processing	1	1
4.47272682189941	Heat shock	GFP-HDEL HS airy mv 10_Airyscan Processing	1	1
1.87041282653809	Heat shock	GFP-HDEL HS airy mv 10_Airyscan Processing	1	1
3.23030376434326	Heat shock	GFP-HDEL HS airy mv 10_Airyscan Processing	1	1
0.127792209386826	Heat shock	GFP-HDEL HS airy mv 10_Airyscan Processing	1	1
2.28344488143921	Heat shock	GFP-HDEL HS airy mv 10_Airyscan Processing	1	1
1.90090918540955	Heat shock	GFP-HDEL HS airy mv 10_Airyscan Processing	1	1
3.02441549301147	Heat shock	GFP-HDEL HS airy mv 10_Airyscan Processing	1	1
2.12454557418823	Heat shock	GFP-HDEL HS airy mv 10_Airyscan Processing	1	1
0.447272747755051	Heat shock	GFP-HDEL HS airy mv 10_Airyscan Processing	1	1
0.219970196485519	Heat shock	GFP-HDEL HS airy mv 10_Airyscan Processing	1	1
4.77090978622437	Heat shock	GFP-HDEL HS airy mv 10_Airyscan Processing	1	1
3.07499980926514	Heat shock	GFP-HDEL HS airy mv 10_Airyscan Processing	1	1
3.13090920448303	Heat shock	GFP-HDEL HS airy mv 10_Airyscan Processing	1	1
2.94454550743103	Heat shock	GFP-HDEL HS airy mv 10_Airyscan Processing	1	1
4.66952562332153	Heat shock	GFP-HDEL HS airy mv 10_Airyscan Processing	1	1
4.46063804626465	Heat shock	GFP-HDEL HS airy mv 10_Airyscan Processing	1	1
0.447272747755051	Heat shock	GFP-HDEL HS airy mv 10_Airyscan Processing	1	1
2.33220744132996	Heat shock	GFP-HDEL HS airy mv 10_Airyscan Processing	1	1
4.56218099594116	Heat shock	GFP-HDEL HS airy mv 10_Airyscan Processing	1	1
3.13090944290161	Heat shock	GFP-HDEL HS airy mv 10_Airyscan Processing	1	1
3.45619821548462	Heat shock	GFP-HDEL HS airy mv 10_Airyscan Processing	1	1
2.86254549026489	Heat shock	GFP-HDEL HS airy mv 10_Airyscan Processing	1	1
2.23636364936829	Heat shock	GFP-HDEL HS airy mv 10_Airyscan Processing	1	1
4.83054542541504	Heat shock	GFP-HDEL HS airy mv 10_Airyscan Processing	1	1
3.601722240448	Heat shock	GFP-HDEL HS airy mv 10_Airyscan Processing	1	1
2.0127272605896	Heat shock	GFP-HDEL HS airy mv 10_Airyscan Processing	1	1
4.65163660049438	Heat shock	GFP-HDEL HS airy mv 10_Airyscan Processing	1	1
2.50472712516785	Heat shock	GFP-HDEL HS airy mv 10_Airyscan Processing	1	1
2.90727281570435	Heat shock	GFP-HDEL HS airy mv 10_Airyscan Processing	1	1
3.57818222045898	Heat shock	GFP-HDEL HS airy mv 10_Airyscan Processing	1	1
0.832852602005005	Heat shock	GFP-HDEL HS airy mv 10_Airyscan Processing	1	1
1.90090906620026	Heat shock	GFP-HDEL HS airy mv 10_Airyscan Processing	1	1
2.53454566001892	Heat shock	GFP-HDEL HS airy mv 10_Airyscan Processing	1	1
4.35345411300659	Heat shock	GFP-HDEL HS airy mv 10_Airyscan Processing	1	1
4.5881519317627	Heat shock	GFP-HDEL HS airy mv 10_Airyscan Processing	1	1
3.6775758266449	Heat shock	GFP-HDEL HS airy mv 10_Airyscan Processing	1	1
0	Heat shock	GFP-HDEL HS airy mv 10_Airyscan Processing	1	1
1.88848495483398	Heat shock	GFP-HDEL HS airy mv 10_Airyscan Processing	1	1
0.726818203926086	Heat shock	GFP-HDEL HS airy mv 10_Airyscan Processing	1	1
0	Heat shock	GFP-HDEL HS airy mv 10_Airyscan Processing	1	1
1.67727279663086	Heat shock	GFP-HDEL HS airy mv 10_Airyscan Processing	1	1
1.7890909910202	Heat shock	GFP-HDEL HS airy mv 10_Airyscan Processing	1	1
3.06701302528381	Heat shock	GFP-HDEL HS airy mv 10_Airyscan Processing	1	1
3.28961849212646	Heat shock	GFP-HDEL HS airy mv 10_Airyscan Processing	1	1
2.68363642692566	Heat shock	GFP-HDEL HS airy mv 10_Airyscan Processing	1	1
3.62787890434265	Heat shock	GFP-HDEL HS airy mv 10_Airyscan Processing	1	1
0	Heat shock	GFP-HDEL HS airy mv 10_Airyscan Processing	1	1
4.92000007629395	Heat shock	GFP-HDEL HS airy mv 10_Airyscan Processing	1	1
1.52072739601135	Heat shock	GFP-HDEL HS airy mv 10_Airyscan Processing	1	1
3.30981826782227	Heat shock	GFP-HDEL HS airy mv 10_Airyscan Processing	1	1
2.8327271938324	Heat shock	GFP-HDEL HS airy mv 10_Airyscan Processing	1	1
2.40409088134766	Heat shock	GFP-HDEL HS airy mv 10_Airyscan Processing	1	1
3.66763639450073	Heat shock	GFP-HDEL HS airy mv 10_Airyscan Processing	1	1
4.92000007629395	Heat shock	GFP-HDEL HS airy mv 10_Airyscan Processing	1	1
2.31090903282166	Heat shock	GFP-HDEL HS airy mv 10_Airyscan Processing	1	1
2.27076959609985	Heat shock	GFP-HDEL HS airy mv 10_Airyscan Processing	1	1
4.81834602355957	Heat shock	GFP-HDEL HS airy mv 10_Airyscan Processing	1	1
0.223636373877525	Heat shock	GFP-HDEL HS airy mv 10_Airyscan Processing	1	1
2.2922728061676	Heat shock	GFP-HDEL HS airy mv 10_Airyscan Processing	1	1
1.13133692741394	Heat shock	GFP-HDEL HS airy mv 10_Airyscan Processing	1	1
0.646060645580292	Heat shock	GFP-HDEL HS airy mv 10_Airyscan Processing	1	1
3.48872709274292	Heat shock	GFP-HDEL HS airy mv 10_Airyscan Processing	1	1
0	Heat shock	GFP-HDEL HS airy mv 10_Airyscan Processing	1	1
0.670909106731415	Heat shock	GFP-HDEL HS airy mv 10_Airyscan Processing	1	1
4.91999959945679	Heat shock	GFP-HDEL HS airy mv 10_Airyscan Processing	1	1
4.74109029769897	Heat shock	GFP-HDEL HS airy mv 10_Airyscan Processing	1	1
4.41681814193726	Heat shock	GFP-HDEL HS airy mv 10_Airyscan Processing	1	1
2.68363642692566	Heat shock	GFP-HDEL HS airy mv 10_Airyscan Processing	1	1
1.01652884483337	Heat shock	GFP-HDEL HS airy mv 10_Airyscan Processing	1	1
0.894545495510101	Heat shock	GFP-HDEL HS airy mv 10_Airyscan Processing	1	1
0.894545495510101	Heat shock	GFP-HDEL HS airy mv 10_Airyscan Processing	1	1
3.80181813240051	Heat shock	GFP-HDEL HS airy mv 10_Airyscan Processing	1	1
4.69636344909668	Heat shock	GFP-HDEL HS airy mv 10_Airyscan Processing	1	1
3.20545482635498	Heat shock	GFP-HDEL HS airy mv 10_Airyscan Processing	1	1
1.292121052742	Heat shock	GFP-HDEL HS airy mv 10_Airyscan Processing	1	1
2.23636364936829	Heat shock	GFP-HDEL HS airy mv 10_Airyscan Processing	1	1
2.75244760513306	Heat shock	GFP-HDEL HS airy mv 10_Airyscan Processing	1	1
4.91999912261963	Heat shock	GFP-HDEL HS airy mv 10_Airyscan Processing	1	1
1.90090906620026	Heat shock	GFP-HDEL HS airy mv 10_Airyscan Processing	1	1
4.77090883255005	Heat shock	GFP-HDEL HS airy mv 10_Airyscan Processing	1	1
0.372727274894714	Heat shock	GFP-HDEL HS airy mv 10_Airyscan Processing	1	1
2.41527247428894	Heat shock	GFP-HDEL HS airy mv 10_Airyscan Processing	1	1
1.41062939167023	Heat shock	GFP-HDEL HS airy mv 10_Airyscan Processing	1	1
2.0127272605896	Heat shock	GFP-HDEL HS airy mv 10_Airyscan Processing	1	1
4.32363653182983	Heat shock	GFP-HDEL HS airy mv 10_Airyscan Processing	1	1
3.27999997138977	Heat shock	GFP-HDEL HS airy mv 10_Airyscan Processing	1	1
1.85298693180084	Heat shock	GFP-HDEL HS airy mv 10_Airyscan Processing	1	1
2.16574144363403	Heat shock	GFP-HDEL HS airy mv 10_Airyscan Processing	1	1
0.325289279222488	Heat shock	GFP-HDEL HS airy mv 10_Airyscan Processing	1	1
4.80498600006104	Heat shock	GFP-HDEL HS airy mv 10_Airyscan Processing	1	1
1.09581816196442	Heat shock	GFP-HDEL HS airy mv 10_Airyscan Processing	1	1
1.7890909910202	Heat shock	GFP-HDEL HS airy mv 10_Airyscan Processing	1	1
1.49090909957886	Heat shock	GFP-HDEL HS airy mv 10_Airyscan Processing	1	1
0.894545495510101	Heat shock	GFP-HDEL HS airy mv 10_Airyscan Processing	1	1
0.715636372566223	Heat shock	GFP-HDEL HS airy mv 10_Airyscan Processing	1	1
4.65909051895142	Heat shock	GFP-HDEL HS airy mv 10_Airyscan Processing	1	1
1.20419573783875	Heat shock	GFP-HDEL HS airy mv 10_Airyscan Processing	1	1
1.17409086227417	Heat shock	GFP-HDEL HS airy mv 10_Airyscan Processing	1	1
3.98818206787109	Heat shock	GFP-HDEL HS airy mv 10_Airyscan Processing	1	1
4.77090883255005	Heat shock	GFP-HDEL HS airy mv 10_Airyscan Processing	1	1
0.357818186283112	Heat shock	GFP-HDEL HS airy mv 10_Airyscan Processing	1	1
0.83863639831543	Heat shock	GFP-HDEL HS airy mv 10_Airyscan Processing	1	1
4.52863550186157	Heat shock	GFP-HDEL HS airy mv 10_Airyscan Processing	1	1
3.0190908908844	Heat shock	GFP-HDEL HS airy mv 10_Airyscan Processing	1	1
2.5494544506073	Heat shock	GFP-HDEL HS airy mv 10_Airyscan Processing	1	1
4.39818239212036	Heat shock	GFP-HDEL HS airy mv 10_Airyscan Processing	1	1
0.782727241516113	Heat shock	GFP-HDEL HS airy mv 10_Airyscan Processing	1	1
0	Heat shock	GFP-HDEL HS airy mv 10_Airyscan Processing	1	1
1.19272720813751	Heat shock	GFP-HDEL HS airy mv 10_Airyscan Processing	1	1
1.1629091501236	Heat shock	GFP-HDEL HS airy mv 10_Airyscan Processing	1	1
0.39757576584816	Heat shock	GFP-HDEL HS airy mv 10_Airyscan Processing	1	1
1.89230751991272	Heat shock	GFP-HDEL HS airy mv 10_Airyscan Processing	1	1
1.34181821346283	Heat shock	GFP-HDEL HS airy mv 10_Airyscan Processing	1	1
0.2981818318367	Heat shock	GFP-HDEL HS airy mv 10_Airyscan Processing	1	1
1.46606063842773	Heat shock	GFP-HDEL HS airy mv 10_Airyscan Processing	1	1
0.447272747755051	Heat shock	GFP-HDEL HS airy mv 10_Airyscan Processing	1	1
1.17409086227417	Heat shock	GFP-HDEL HS airy mv 10_Airyscan Processing	1	1
1.31200003623962	Heat shock	GFP-HDEL HS airy mv 10_Airyscan Processing	1	1
1.69963645935059	Heat shock	GFP-HDEL HS airy mv 10_Airyscan Processing	1	1
2.60909104347229	Heat shock	GFP-HDEL HS airy mv 10_Airyscan Processing	1	1
1.34181821346283	Heat shock	GFP-HDEL HS airy mv 10_Airyscan Processing	1	1
1.49090886116028	Heat shock	GFP-HDEL HS airy mv 10_Airyscan Processing	1	1
3.13090920448303	Heat shock	GFP-HDEL HS airy mv 10_Airyscan Processing	1	1
1.23000001907349	Heat shock	GFP-HDEL HS airy mv 10_Airyscan Processing	1	1
0.223636373877525	Heat shock	GFP-HDEL HS airy mv 10_Airyscan Processing	1	1
4.09068250656128	Heat shock	GFP-HDEL HS airy mv 10_Airyscan Processing	1	1
1.63999998569489	Heat shock	GFP-HDEL HS airy mv 10_Airyscan Processing	1	1
4.58454513549805	Heat shock	GFP-HDEL HS airy mv 10_Airyscan Processing	1	1
1.76113641262054	Heat shock	GFP-HDEL HS airy mv 10_Airyscan Processing	1	1
1.93818187713623	Heat shock	GFP-HDEL HS airy mv 10_Airyscan Processing	1	1
1.99239683151245	Heat shock	GFP-HDEL HS airy mv 10_Airyscan Processing	1	1
3.63409066200256	Heat shock	GFP-HDEL HS airy mv 10_Airyscan Processing	1	1
3.76986908912659	Heat shock	GFP-HDEL HS airy mv 10_Airyscan Processing	1	1
2.23636364936829	Heat shock	GFP-HDEL HS airy mv 10_Airyscan Processing	1	1
2.61586785316467	Heat shock	GFP-HDEL HS airy mv 10_Airyscan Processing	1	1
4.29381799697876	Heat shock	GFP-HDEL HS airy mv 10_Airyscan Processing	1	1
0.626181840896606	Heat shock	GFP-HDEL HS airy mv 10_Airyscan Processing	1	1
1.46961045265198	Heat shock	GFP-HDEL HS airy mv 10_Airyscan Processing	1	1
3.57818222045898	Heat shock	GFP-HDEL HS airy mv 10_Airyscan Processing	1	1
4.69636249542236	Heat shock	GFP-HDEL HS airy mv 10_Airyscan Processing	1	1
0.240839168429375	Heat shock	GFP-HDEL HS airy mv 10_Airyscan Processing	1	1
1.34181821346283	Heat shock	GFP-HDEL HS airy mv 10_Airyscan Processing	1	1
1.8263635635376	Heat shock	GFP-HDEL HS airy mv 10_Airyscan Processing	1	1
0.984000027179718	Heat shock	GFP-HDEL HS airy mv 10_Airyscan Processing	1	1
2.98778200149536	Heat shock	GFP-HDEL HS airy mv 10_Airyscan Processing	1	1
3.54836344718933	Heat shock	GFP-HDEL HS airy mv 10_Airyscan Processing	1	1
4.86036252975464	Heat shock	GFP-HDEL HS airy mv 10_Airyscan Processing	1	1
2.60909104347229	Heat shock	GFP-HDEL HS airy mv 10_Airyscan Processing	1	1
4.11490964889526	Heat shock	GFP-HDEL HS airy mv 10_Airyscan Processing	1	1
4.85118865966797	Heat shock	GFP-HDEL HS airy mv 10_Airyscan Processing	1	1
3.45038962364197	Heat shock	GFP-HDEL HS airy mv 10_Airyscan Processing	1	1
3.23740196228027	Heat shock	GFP-HDEL HS airy mv 10_Airyscan Processing	1	1
1.85790205001831	Heat shock	GFP-HDEL HS airy mv 10_Airyscan Processing	1	1
4.79220676422119	Heat shock	GFP-HDEL HS airy mv 10_Airyscan Processing	1	1
0.782727301120758	Heat shock	GFP-HDEL HS airy mv 10_Airyscan Processing	1	1
3.26509046554565	Heat shock	GFP-HDEL HS airy mv 10_Airyscan Processing	1	1
0.894545495510101	Heat shock	GFP-HDEL HS airy mv 10_Airyscan Processing	1	1
3.24272727966309	Heat shock	GFP-HDEL HS airy mv 10_Airyscan Processing	1	1
4.05986070632935	Heat shock	GFP-HDEL HS airy mv 10_Airyscan Processing	1	1
4.02545499801636	Heat shock	GFP-HDEL HS airy mv 10_Airyscan Processing	1	1
1.5956757068634	Heat shock	GFP-HDEL HS airy mv 10_Airyscan Processing	1	1
3.75709104537964	Heat shock	GFP-HDEL HS airy mv 10_Airyscan Processing	1	1
4.73363542556763	Heat shock	GFP-HDEL HS airy mv 10_Airyscan Processing	1	1
1.09785127639771	Heat shock	GFP-HDEL HS airy mv 10_Airyscan Processing	1	1
2.84337639808655	Heat shock	GFP-HDEL HS airy mv 10_Airyscan Processing	1	1
4.05176496505737	Heat shock	GFP-HDEL HS airy mv 10_Airyscan Processing	1	1
3.1681821346283	Heat shock	GFP-HDEL HS airy mv 10_Airyscan Processing	1	1
4.65689706802368	Heat shock	GFP-HDEL HS airy mv 10_Airyscan Processing	1	1
0.724155843257904	Heat shock	GFP-HDEL HS airy mv 10_Airyscan Processing	1	1
2.08727288246155	Heat shock	GFP-HDEL HS airy mv 10_Airyscan Processing	1	1
0.626181840896606	Heat shock	GFP-HDEL HS airy mv 10_Airyscan Processing	1	1
0.745454549789429	Heat shock	GFP-HDEL HS airy mv 10_Airyscan Processing	1	1
4.24909067153931	Heat shock	GFP-HDEL HS airy mv 10_Airyscan Processing	1	1
3.39927291870117	Heat shock	GFP-HDEL HS airy mv 10_Airyscan Processing	1	1
2.0127272605896	Heat shock	GFP-HDEL HS airy mv 10_Airyscan Processing	1	1
0.928951144218445	Heat shock	GFP-HDEL HS airy mv 10_Airyscan Processing	1	1
2.18666672706604	Heat shock	GFP-HDEL HS airy mv 10_Airyscan Processing	1	1
3.32537579536438	Heat shock	GFP-HDEL HS airy mv 10_Airyscan Processing	1	1
4.85118818283081	Heat shock	GFP-HDEL HS airy mv 10_Airyscan Processing	1	1
4.69636344909668	Heat shock	GFP-HDEL HS airy mv 10_Airyscan Processing	1	1
2.68363642692566	Heat shock	GFP-HDEL HS airy mv 10_Airyscan Processing	1	1
3.39927291870117	Heat shock	GFP-HDEL HS airy mv 10_Airyscan Processing	1	1
4.80229568481445	Heat shock	GFP-HDEL HS airy mv 10_Airyscan Processing	1	1
2.79545450210571	Heat shock	GFP-HDEL HS airy mv 10_Airyscan Processing	1	1
0.2515909075737	Heat shock	GFP-HDEL HS airy mv 10_Airyscan Processing	1	1
4.4906177520752	Heat shock	GFP-HDEL HS airy mv 10_Airyscan Processing	1	1
1.84500002861023	Heat shock	GFP-HDEL HS airy mv 10_Airyscan Processing	1	1
4.80403995513916	Heat shock	GFP-HDEL HS airy mv 10_Airyscan Processing	1	1
4.74109172821045	Heat shock	GFP-HDEL HS airy mv 10_Airyscan Processing	1	1
1.78909087181091	Heat shock	GFP-HDEL HS airy mv 10_Airyscan Processing	1	1
0.860139846801758	Heat shock	GFP-HDEL HS airy mv 10_Airyscan Processing	1	1
3.23190569877625	Heat shock	GFP-HDEL HS airy mv 10_Airyscan Processing	1	1
3.72727274894714	Heat shock	GFP-HDEL HS airy mv 10_Airyscan Processing	1	1
3.13090944290161	Heat shock	GFP-HDEL HS airy mv 10_Airyscan Processing	1	1
4.51745367050171	Heat shock	GFP-HDEL HS airy mv 10_Airyscan Processing	1	1
4.91999959945679	Heat shock	GFP-HDEL HS airy mv 10_Airyscan Processing	1	1
3.57818198204041	Heat shock	GFP-HDEL HS airy mv 10_Airyscan Processing	1	1
2.87532448768616	Heat shock	GFP-HDEL HS airy mv 10_Airyscan Processing	1	1
3.01909112930298	Heat shock	GFP-HDEL HS airy mv 10_Airyscan Processing	1	1
3.42909121513367	Heat shock	GFP-HDEL HS airy mv 10_Airyscan Processing	1	1
4.58454561233521	Heat shock	GFP-HDEL HS airy mv 10_Airyscan Processing	1	1
4.52863645553589	Heat shock	GFP-HDEL HS airy mv 10_Airyscan Processing	1	1
2.81142830848694	Heat shock	GFP-HDEL HS airy mv 10_Airyscan Processing	1	1
2.40409135818481	Heat shock	GFP-HDEL HS airy mv 10_Airyscan Processing	1	1
2.79545474052429	Heat shock	GFP-HDEL HS airy mv 10_Airyscan Processing	1	1
0.894545495510101	Heat shock	GFP-HDEL HS airy mv 10_Airyscan Processing	1	1
1.7890909910202	Heat shock	GFP-HDEL HS airy mv 10_Airyscan Processing	1	1
3.19054627418518	Heat shock	GFP-HDEL HS airy mv 10_Airyscan Processing	1	1
4.91999864578247	Heat shock	GFP-HDEL HS airy mv 10_Airyscan Processing	1	1
3.32259774208069	Heat shock	GFP-HDEL HS airy mv 10_Airyscan Processing	1	1
2.64923095703125	Heat shock	GFP-HDEL HS airy mv 10_Airyscan Processing	1	1
4.65163564682007	Heat shock	GFP-HDEL HS airy mv 10_Airyscan Processing	1	1
1.15764701366425	Heat shock	GFP-HDEL HS airy mv 10_Airyscan Processing	1	1
2.90727281570435	Heat shock	GFP-HDEL HS airy mv 10_Airyscan Processing	1	1
0.695757627487183	Heat shock	GFP-HDEL HS airy mv 10_Airyscan Processing	1	1
1.58036363124847	Heat shock	GFP-HDEL HS airy mv 10_Airyscan Processing	1	1
2.18045449256897	Heat shock	GFP-HDEL HS airy mv 10_Airyscan Processing	1	1
4.61034917831421	Heat shock	GFP-HDEL HS airy mv 10_Airyscan Processing	1	1
3.54623413085938	Heat shock	GFP-HDEL HS airy mv 10_Airyscan Processing	1	1
0.608290910720825	Heat shock	GFP-HDEL HS airy mv 10_Airyscan Processing	1	1
4.43383312225342	Heat shock	GFP-HDEL HS airy mv 10_Airyscan Processing	1	1
4.92000007629395	Heat shock	GFP-HDEL HS airy mv 10_Airyscan Processing	1	1
3.04145455360413	Heat shock	GFP-HDEL HS airy mv 10_Airyscan Processing	1	1
3.57818174362183	Heat shock	GFP-HDEL HS airy mv 10_Airyscan Processing	1	1
4.75735425949097	Heat shock	GFP-HDEL HS airy mv 10_Airyscan Processing	1	1
2.51590919494629	Heat shock	GFP-HDEL HS airy mv 10_Airyscan Processing	1	1
2.32954525947571	Heat shock	GFP-HDEL HS airy mv 10_Airyscan Processing	1	1
4.62181854248047	Heat shock	GFP-HDEL HS airy mv 10_Airyscan Processing	1	1
4.78581762313843	Heat shock	GFP-HDEL HS airy mv 10_Airyscan Processing	1	1
4.92000007629395	Heat shock	GFP-HDEL HS airy mv 10_Airyscan Processing	1	1
1.11818170547485	Heat shock	GFP-HDEL HS airy mv 10_Airyscan Processing	1	1
1.1927273273468	Heat shock	GFP-HDEL HS airy mv 10_Airyscan Processing	1	1
2.47720289230347	Heat shock	GFP-HDEL HS airy mv 10_Airyscan Processing	1	1
3.33421468734741	Heat shock	GFP-HDEL HS airy mv 10_Airyscan Processing	1	1
3.66763639450073	Heat shock	GFP-HDEL HS airy mv 10_Airyscan Processing	1	1
4.56857061386108	Heat shock	GFP-HDEL HS airy mv 10_Airyscan Processing	1	1
4.84545373916626	Heat shock	GFP-HDEL HS airy mv 10_Airyscan Processing	1	1
4.23188829421997	Heat shock	GFP-HDEL HS airy mv 10_Airyscan Processing	1	1
4.50999975204468	Heat shock	GFP-HDEL HS airy mv 10_Airyscan Processing	1	1
4.70951795578003	Heat shock	GFP-HDEL HS airy mv 10_Airyscan Processing	1	1
4.21468448638916	Heat shock	GFP-HDEL HS airy mv 10_Airyscan Processing	1	1
4.92000007629395	Heat shock	GFP-HDEL HS airy mv 10_Airyscan Processing	1	1
4.62181806564331	Heat shock	GFP-HDEL HS airy mv 10_Airyscan Processing	1	1
4.8936882019043	Heat shock	GFP-HDEL HS airy mv 10_Airyscan Processing	1	1
3.00892543792725	Heat shock	GFP-HDEL HS airy mv 10_Airyscan Processing	1	1
3.44055891036987	Heat shock	GFP-HDEL HS airy mv 10_Airyscan Processing	1	1
1.8729544878006	Heat shock	GFP-HDEL HS airy mv 10_Airyscan Processing	1	1
4.38327264785767	Heat shock	GFP-HDEL HS airy mv 10_Airyscan Processing	1	1
4.78333187103271	Heat shock	GFP-HDEL HS airy mv 10_Airyscan Processing	1	1
4.29381847381592	Heat shock	GFP-HDEL HS airy mv 10_Airyscan Processing	1	1
4.83867692947388	Heat shock	GFP-HDEL HS airy mv 10_Airyscan Processing	1	1
4.74109029769897	Heat shock	GFP-HDEL HS airy mv 10_Airyscan Processing	1	1
3.72727251052856	Heat shock	GFP-HDEL HS airy mv 10_Airyscan Processing	1	1
4.51338911056519	Heat shock	GFP-HDEL HS airy mv 10_Airyscan Processing	1	1
4.752272605896	Heat shock	GFP-HDEL HS airy mv 10_Airyscan Processing	1	1
2.34818172454834	Heat shock	GFP-HDEL HS airy mv 10_Airyscan Processing	1	1
2.97715997695923	Heat shock	GFP-HDEL HS airy mv 10_Airyscan Processing	1	1
4.80818176269531	Heat shock	GFP-HDEL HS airy mv 10_Airyscan Processing	1	1
0.638961017131805	Heat shock	GFP-HDEL HS airy mv 10_Airyscan Processing	1	1
2.60231423377991	Heat shock	GFP-HDEL HS airy mv 10_Airyscan Processing	1	1
1.23000001907349	Heat shock	GFP-HDEL HS airy mv 10_Airyscan Processing	1	1
4.24080753326416	Heat shock	GFP-HDEL HS airy mv 10_Airyscan Processing	1	1
4.19318246841431	Heat shock	GFP-HDEL HS airy mv 10_Airyscan Processing	1	1
4.11490917205811	Heat shock	GFP-HDEL HS airy mv 10_Airyscan Processing	1	1
0.178909093141556	Heat shock	GFP-HDEL HS airy mv 10_Airyscan Processing	1	1
2.18045449256897	Heat shock	GFP-HDEL HS airy mv 10_Airyscan Processing	1	1
3.45393943786621	Heat shock	GFP-HDEL HS airy mv 10_Airyscan Processing	1	1
3.50661754608154	Heat shock	GFP-HDEL HS airy mv 10_Airyscan Processing	1	1
4.91999959945679	Heat shock	GFP-HDEL HS airy mv 10_Airyscan Processing	1	1
2.31090903282166	Heat shock	GFP-HDEL HS airy mv 10_Airyscan Processing	1	1
3.27999997138977	Heat shock	GFP-HDEL HS airy mv 10_Airyscan Processing	1	1
0	Heat shock	GFP-HDEL HS airy mv 10_Airyscan Processing	1	1
4.57212162017822	Heat shock	GFP-HDEL HS airy mv 10_Airyscan Processing	1	1
4.91999959945679	Heat shock	GFP-HDEL HS airy mv 10_Airyscan Processing	1	1
0.268363654613495	Heat shock	GFP-HDEL HS airy mv 10_Airyscan Processing	1	1
0.894545435905457	Heat shock	GFP-HDEL HS airy mv 10_Airyscan Processing	1	1
1.2859091758728	Heat shock	GFP-HDEL HS airy mv 10_Airyscan Processing	1	1
2.34818172454834	Heat shock	GFP-HDEL HS airy mv 10_Airyscan Processing	1	1
4.59470987319946	Heat shock	GFP-HDEL HS airy mv 10_Airyscan Processing	1	1
0.0894545465707779	Heat shock	GFP-HDEL HS airy mv 10_Airyscan Processing	1	1
1.0063636302948	Heat shock	GFP-HDEL HS airy mv 10_Airyscan Processing	1	1
1.04363644123077	Heat shock	GFP-HDEL HS airy mv 10_Airyscan Processing	1	1
0	Heat shock	GFP-HDEL HS airy mv 10_Airyscan Processing	1	1
0.950454592704773	Heat shock	GFP-HDEL HS airy mv 10_Airyscan Processing	1	1
0.191688314080238	Heat shock	GFP-HDEL HS airy mv 10_Airyscan Processing	1	1
0.447272717952728	Heat shock	GFP-HDEL HS airy mv 10_Airyscan Processing	1	1
4.20436382293701	Heat shock	GFP-HDEL HS airy mv 10_Airyscan Processing	1	1
0.447272747755051	Heat shock	GFP-HDEL HS airy mv 10_Airyscan Processing	1	1
0.335454553365707	Heat shock	GFP-HDEL HS airy mv 10_Airyscan Processing	1	1
2.77309083938599	Heat shock	GFP-HDEL HS airy mv 10_Airyscan Processing	1	1
4.77875471115112	Heat shock	GFP-HDEL HS airy mv 10_Airyscan Processing	1	1
2.98181819915771	Heat shock	GFP-HDEL HS airy mv 10_Airyscan Processing	1	1
0.638961017131805	Heat shock	GFP-HDEL HS airy mv 10_Airyscan Processing	1	1
0.447272658348083	Heat shock	GFP-HDEL HS airy mv 10_Airyscan Processing	1	1
0	Heat shock	GFP-HDEL HS airy mv 10_Airyscan Processing	1	1
0.84484851360321	Heat shock	GFP-HDEL HS airy mv 10_Airyscan Processing	1	1
1.98077929019928	Heat shock	GFP-HDEL HS airy mv 10_Airyscan Processing	1	1
2.90727281570435	Heat shock	GFP-HDEL HS airy mv 10_Airyscan Processing	1	1
2.85566425323486	Heat shock	GFP-HDEL HS airy mv 10_Airyscan Processing	1	1
0	Heat shock	GFP-HDEL HS airy mv 10_Airyscan Processing	1	1
2.90727305412292	Heat shock	GFP-HDEL HS airy mv 10_Airyscan Processing	1	1
2.75818181037903	Heat shock	GFP-HDEL HS airy mv 10_Airyscan Processing	1	1
4.77090883255005	Heat shock	GFP-HDEL HS airy mv 10_Airyscan Processing	1	1
0.615000009536743	Heat shock	GFP-HDEL HS airy mv 10_Airyscan Processing	1	1
4.63537216186523	Heat shock	GFP-HDEL HS airy mv 10_Airyscan Processing	1	1
0.894545495510101	Heat shock	GFP-HDEL HS airy mv 10_Airyscan Processing	1	1
1.09785127639771	Heat shock	GFP-HDEL HS airy mv 10_Airyscan Processing	1	1
2.04467535018921	Heat shock	GFP-HDEL HS airy mv 10_Airyscan Processing	1	1
0.726818203926086	Heat shock	GFP-HDEL HS airy mv 10_Airyscan Processing	1	1
1.34181821346283	Heat shock	GFP-HDEL HS airy mv 10_Airyscan Processing	1	1
0.894545495510101	Heat shock	GFP-HDEL HS airy mv 10_Airyscan Processing	1	1
0.857272803783417	Heat shock	GFP-HDEL HS airy mv 10_Airyscan Processing	1	1
2.14690899848938	Heat shock	GFP-HDEL HS airy mv 10_Airyscan Processing	1	1
3.80181813240051	Heat shock	GFP-HDEL HS airy mv 10_Airyscan Processing	1	1
2.68363642692566	Heat shock	GFP-HDEL HS airy mv 10_Airyscan Processing	1	1
0.372727274894714	Heat shock	GFP-HDEL HS airy mv 10_Airyscan Processing	1	1
2.90727281570435	Heat shock	GFP-HDEL HS airy mv 10_Airyscan Processing	1	1
2.23636388778687	Heat shock	GFP-HDEL HS airy mv 10_Airyscan Processing	1	1
4.67151498794556	Heat shock	GFP-HDEL HS airy mv 10_Airyscan Processing	1	1
3.10961079597473	Heat shock	GFP-HDEL HS airy mv 10_Airyscan Processing	1	1
4.69636344909668	Heat shock	GFP-HDEL HS airy mv 10_Airyscan Processing	1	1
3.96954536437988	Heat shock	GFP-HDEL HS airy mv 10_Airyscan Processing	1	1
4.69636392593384	Heat shock	GFP-HDEL HS airy mv 10_Airyscan Processing	1	1
4.11490917205811	Heat shock	GFP-HDEL HS airy mv 10_Airyscan Processing	1	1
1.0063636302948	Heat shock	GFP-HDEL HS airy mv 10_Airyscan Processing	1	1
1.49090909957886	Heat shock	GFP-HDEL HS airy mv 10_Airyscan Processing	1	1
2.42272734642029	Heat shock	GFP-HDEL HS airy mv 10_Airyscan Processing	1	1
0.04969697073102	Heat shock	GFP-HDEL HS airy mv 10_Airyscan Processing	1	1
4.0254545211792	Heat shock	GFP-HDEL HS airy mv 10_Airyscan Processing	1	1
4.24908971786499	Heat shock	GFP-HDEL HS airy mv 10_Airyscan Processing	1	1
4.87527179718018	Heat shock	GFP-HDEL HS airy mv 10_Airyscan Processing	1	1
0.447272747755051	Heat shock	GFP-HDEL HS airy mv 10_Airyscan Processing	1	1
0	Heat shock	GFP-HDEL HS airy mv 10_Airyscan Processing	1	1
2.03757643699646	Heat shock	GFP-HDEL HS airy mv 10_Airyscan Processing	1	1
2.28109097480774	Heat shock	GFP-HDEL HS airy mv 10_Airyscan Processing	1	1
1.72519481182098	Heat shock	GFP-HDEL HS airy mv 10_Airyscan Processing	1	1
4.69636344909668	Heat shock	GFP-HDEL HS airy mv 10_Airyscan Processing	1	1
3.31923484802246	Heat shock	GFP-HDEL HS airy mv 10_Airyscan Processing	1	1
0	Heat shock	GFP-HDEL HS airy mv 10_Airyscan Processing	1	1
4.91999959945679	Heat shock	GFP-HDEL HS airy mv 10_Airyscan Processing	1	1
1.06227278709412	Heat shock	GFP-HDEL HS airy mv 10_Airyscan Processing	1	1
1.70776867866516	Heat shock	GFP-HDEL HS airy mv 10_Airyscan Processing	1	1
2.11438012123108	Heat shock	GFP-HDEL HS airy mv 10_Airyscan Processing	1	1
0.357818186283112	Heat shock	GFP-HDEL HS airy mv 10_Airyscan Processing	1	1
1.34181821346283	Heat shock	GFP-HDEL HS airy mv 10_Airyscan Processing	1	1
3.95664358139038	Heat shock	GFP-HDEL HS airy mv 10_Airyscan Processing	1	1
1.34181821346283	Heat shock	GFP-HDEL HS airy mv 10_Airyscan Processing	1	1
2.79545474052429	Heat shock	GFP-HDEL HS airy mv 10_Airyscan Processing	1	1
0.782727301120758	Heat shock	GFP-HDEL HS airy mv 10_Airyscan Processing	1	1
2.07850289344788	Heat shock	GFP-HDEL HS airy mv 10_Airyscan Processing	1	1
4.02545404434204	Heat shock	GFP-HDEL HS airy mv 10_Airyscan Processing	1	1
4.63537216186523	Heat shock	GFP-HDEL HS airy mv 10_Airyscan Processing	1	1
0.715636372566223	Heat shock	GFP-HDEL HS airy mv 10_Airyscan Processing	1	1
0.596363663673401	Heat shock	GFP-HDEL HS airy mv 10_Airyscan Processing	1	1
0.894545495510101	Heat shock	GFP-HDEL HS airy mv 10_Airyscan Processing	1	1
1.86363649368286	Heat shock	GFP-HDEL HS airy mv 10_Airyscan Processing	1	1
3.80181837081909	Heat shock	GFP-HDEL HS airy mv 10_Airyscan Processing	1	1
2.08727288246155	Heat shock	GFP-HDEL HS airy mv 10_Airyscan Processing	1	1
1.86363637447357	Heat shock	GFP-HDEL HS airy mv 10_Airyscan Processing	1	1
3.3296971321106	Heat shock	GFP-HDEL HS airy mv 10_Airyscan Processing	1	1
4.11490917205811	Heat shock	GFP-HDEL HS airy mv 10_Airyscan Processing	1	1
2.04999947547913	Heat shock	GFP-HDEL HS airy mv 10_Airyscan Processing	1	1
3.84654545783997	Heat shock	GFP-HDEL HS airy mv 10_Airyscan Processing	1	1
3.85342693328857	Heat shock	GFP-HDEL HS airy mv 10_Airyscan Processing	1	1
4.47272729873657	Heat shock	GFP-HDEL HS airy mv 10_Airyscan Processing	1	1
4.22424221038818	Heat shock	GFP-HDEL HS airy mv 10_Airyscan Processing	1	1
4.42303037643433	Heat shock	GFP-HDEL HS airy mv 10_Airyscan Processing	1	1
3.75709080696106	Heat shock	GFP-HDEL HS airy mv 10_Airyscan Processing	1	1
4.0254545211792	Heat shock	GFP-HDEL HS airy mv 10_Airyscan Processing	1	1
3.72727274894714	Heat shock	GFP-HDEL HS airy mv 10_Airyscan Processing	1	1
3.84654545783997	Heat shock	GFP-HDEL HS airy mv 10_Airyscan Processing	1	1
3.86759376525879	Heat shock	GFP-HDEL HS airy mv 10_Airyscan Processing	1	1
1.83381843566895	Heat shock	GFP-HDEL HS airy mv 10_Airyscan Processing	1	1
1.63999998569489	Heat shock	GFP-HDEL HS airy mv 10_Airyscan Processing	1	1
4.47272729873657	Heat shock	GFP-HDEL HS airy mv 10_Airyscan Processing	1	1
3.13090920448303	Heat shock	GFP-HDEL HS airy mv 10_Airyscan Processing	1	1
2.61786079406738	Heat shock	GFP-HDEL HS airy mv 10_Airyscan Processing	1	1
1.28590905666351	Heat shock	GFP-HDEL HS airy mv 10_Airyscan Processing	1	1
1.17142856121063	Heat shock	GFP-HDEL HS airy mv 10_Airyscan Processing	1	1
3.52227282524109	Heat shock	GFP-HDEL HS airy mv 10_Airyscan Processing	1	1
4.92000007629395	Heat shock	GFP-HDEL HS airy mv 10_Airyscan Processing	1	1
0.559090912342072	Heat shock	GFP-HDEL HS airy mv 10_Airyscan Processing	1	1
0	Heat shock	GFP-HDEL HS airy mv 10_Airyscan Processing	1	1
1.44121217727661	Heat shock	GFP-HDEL HS airy mv 10_Airyscan Processing	1	1
1.41636371612549	Heat shock	GFP-HDEL HS airy mv 10_Airyscan Processing	1	1
0.447272747755051	Heat shock	GFP-HDEL HS airy mv 10_Airyscan Processing	1	1
1.07345461845398	Heat shock	GFP-HDEL HS airy mv 10_Airyscan Processing	1	1
4.61743307113647	Heat shock	GFP-HDEL HS airy mv 10_Airyscan Processing	1	1
4.92000007629395	Heat shock	GFP-HDEL HS airy mv 10_Airyscan Processing	1	1
2.89006972312927	Heat shock	GFP-HDEL HS airy mv 10_Airyscan Processing	1	1
4.72831201553345	Heat shock	GFP-HDEL HS airy mv 10_Airyscan Processing	1	1
4.84545421600342	Heat shock	GFP-HDEL HS airy mv 10_Airyscan Processing	1	1
3.89766240119934	Heat shock	GFP-HDEL HS airy mv 10_Airyscan Processing	1	1
4.23188877105713	Heat shock	GFP-HDEL HS airy mv 10_Airyscan Processing	1	1
4.20436382293701	Heat shock	GFP-HDEL HS airy mv 10_Airyscan Processing	1	1
0.973475933074951	Heat shock	GFP-HDEL HS airy mv 10_Airyscan Processing	1	1
4.14315795898438	Heat shock	GFP-HDEL HS airy mv 10_Airyscan Processing	1	1
4.86408948898315	Heat shock	GFP-HDEL HS airy mv 10_Airyscan Processing	1	1
1.31200003623962	Heat shock	GFP-HDEL HS airy mv 10_Airyscan Processing	1	1
1.59740257263184	Heat shock	GFP-HDEL HS airy mv 10_Airyscan Processing	1	1
0.969090938568115	Heat shock	GFP-HDEL HS airy mv 10_Airyscan Processing	1	1
2.72090888023376	Heat shock	GFP-HDEL HS airy mv 10_Airyscan Processing	1	1
1.73708260059357	Heat shock	GFP-HDEL HS airy mv 10_Airyscan Processing	1	1
2.75244808197021	Heat shock	GFP-HDEL HS airy mv 10_Airyscan Processing	1	1
4.77090883255005	Heat shock	GFP-HDEL HS airy mv 10_Airyscan Processing	1	1
3.75709128379822	Heat shock	GFP-HDEL HS airy mv 10_Airyscan Processing	1	1
2.77309083938599	Heat shock	GFP-HDEL HS airy mv 10_Airyscan Processing	1	1
2.98181819915771	Heat shock	GFP-HDEL HS airy mv 10_Airyscan Processing	1	1
4.3710732460022	Heat shock	GFP-HDEL HS airy mv 10_Airyscan Processing	1	1
4.81563520431519	Heat shock	GFP-HDEL HS airy mv 10_Airyscan Processing	1	1
1.67727267742157	Heat shock	GFP-HDEL HS airy mv 10_Airyscan Processing	1	1
0.521818220615387	Heat shock	GFP-HDEL HS airy mv 10_Airyscan Processing	1	1
0.670909106731415	Heat shock	GFP-HDEL HS airy mv 10_Airyscan Processing	1	1
0.447272747755051	Heat shock	GFP-HDEL HS airy mv 10_Airyscan Processing	1	1
4.65163612365723	Heat shock	GFP-HDEL HS airy mv 10_Airyscan Processing	1	1
4.81304311752319	Heat shock	GFP-HDEL HS airy mv 10_Airyscan Processing	1	1
1.61018180847168	Heat shock	GFP-HDEL HS airy mv 10_Airyscan Processing	1	1
2.82125878334045	Heat shock	GFP-HDEL HS airy mv 10_Airyscan Processing	1	1
3.99104905128479	Heat shock	GFP-HDEL HS airy mv 10_Airyscan Processing	1	1
2.82340908050537	Heat shock	GFP-HDEL HS airy mv 10_Airyscan Processing	1	1
4.43545484542847	Heat shock	GFP-HDEL HS airy mv 10_Airyscan Processing	1	1
4.47272777557373	Heat shock	GFP-HDEL HS airy mv 10_Airyscan Processing	1	1
4.87527179718018	Heat shock	GFP-HDEL HS airy mv 10_Airyscan Processing	1	1
4.26399850845337	Heat shock	GFP-HDEL HS airy mv 10_Airyscan Processing	1	1
4.747971534729	Heat shock	GFP-HDEL HS airy mv 10_Airyscan Processing	1	1
0.702857136726379	Heat shock	GFP-HDEL HS airy mv 10_Airyscan Processing	1	1
4.47272729873657	Heat shock	GFP-HDEL HS airy mv 10_Airyscan Processing	1	1
4.24909114837646	Heat shock	GFP-HDEL HS airy mv 10_Airyscan Processing	1	1
0.223636373877525	Heat shock	GFP-HDEL HS airy mv 10_Airyscan Processing	1	1
0.866590857505798	Heat shock	GFP-HDEL HS airy mv 10_Airyscan Processing	1	1
2.77779912948608	Heat shock	GFP-HDEL HS airy mv 10_Airyscan Processing	1	1
2.39290904998779	Heat shock	GFP-HDEL HS airy mv 10_Airyscan Processing	1	1
3.95090889930725	Heat shock	GFP-HDEL HS airy mv 10_Airyscan Processing	1	1
1.26288747787476	Heat shock	GFP-HDEL HS airy mv 10_Airyscan Processing	1	1
1.53350651264191	Heat shock	GFP-HDEL HS airy mv 10_Airyscan Processing	1	1
3.99104833602905	Heat shock	GFP-HDEL HS airy mv 10_Airyscan Processing	1	1
3.22036361694336	Heat shock	GFP-HDEL HS airy mv 10_Airyscan Processing	1	1
2.32581806182861	Heat shock	GFP-HDEL HS airy mv 10_Airyscan Processing	1	1
0.909454584121704	Heat shock	GFP-HDEL HS airy mv 10_Airyscan Processing	1	1
0.894545495510101	Heat shock	GFP-HDEL HS airy mv 10_Airyscan Processing	1	1
1.88848471641541	Heat shock	GFP-HDEL HS airy mv 10_Airyscan Processing	1	1
4.86409139633179	Heat shock	GFP-HDEL HS airy mv 10_Airyscan Processing	1	1
3.16669058799744	Heat shock	GFP-HDEL HS airy mv 10_Airyscan Processing	1	1
4.36090898513794	Heat shock	GFP-HDEL HS airy mv 10_Airyscan Processing	1	1
4.69636249542236	Heat shock	GFP-HDEL HS airy mv 10_Airyscan Processing	1	1
3.04958701133728	Heat shock	GFP-HDEL HS airy mv 10_Airyscan Processing	1	1
4.35502338409424	Heat shock	GFP-HDEL HS airy mv 10_Airyscan Processing	1	1
1.52072739601135	Heat shock	GFP-HDEL HS airy mv 10_Airyscan Processing	1	1
2.35563635826111	Heat shock	GFP-HDEL HS airy mv 10_Airyscan Processing	1	1
3.24272751808167	Heat shock	GFP-HDEL HS airy mv 10_Airyscan Processing	1	1
4.36951065063477	Heat shock	GFP-HDEL HS airy mv 10_Airyscan Processing	1	1
2.21847295761108	Heat shock	GFP-HDEL HS airy mv 10_Airyscan Processing	1	1
3.06701302528381	Heat shock	GFP-HDEL HS airy mv 10_Airyscan Processing	1	1
3.29355406761169	Heat shock	GFP-HDEL HS airy mv 10_Airyscan Processing	1	1
1.01381826400757	Heat shock	GFP-HDEL HS airy mv 10_Airyscan Processing	1	1
4.92000007629395	Heat shock	GFP-HDEL HS airy mv 10_Airyscan Processing	1	1
3.80181837081909	Heat shock	GFP-HDEL HS airy mv 10_Airyscan Processing	1	1
2.53454566001892	Heat shock	GFP-HDEL HS airy mv 10_Airyscan Processing	1	1
1.45363628864288	Heat shock	GFP-HDEL HS airy mv 10_Airyscan Processing	1	1
3.57818198204041	Heat shock	GFP-HDEL HS airy mv 10_Airyscan Processing	1	1
4.25513458251953	Heat shock	GFP-HDEL HS airy mv 10_Airyscan Processing	1	1
2.38545441627502	Heat shock	GFP-HDEL HS airy mv 10_Airyscan Processing	1	1
4.11242437362671	Heat shock	GFP-HDEL HS airy mv 10_Airyscan Processing	1	1
1.63999998569489	Heat shock	GFP-HDEL HS airy mv 10_Airyscan Processing	1	1
1.45363640785217	Heat shock	GFP-HDEL HS airy mv 10_Airyscan Processing	1	1
1.78909087181091	Heat shock	GFP-HDEL HS airy mv 10_Airyscan Processing	1	1
3.91363668441772	Heat shock	GFP-HDEL HS airy mv 10_Airyscan Processing	1	1
3.2986364364624	Heat shock	GFP-HDEL HS airy mv 10_Airyscan Processing	1	1
3.0190908908844	Heat shock	GFP-HDEL HS airy mv 10_Airyscan Processing	1	1
3.6229088306427	Heat shock	GFP-HDEL HS airy mv 10_Airyscan Processing	1	1
4.47272682189941	Heat shock	GFP-HDEL HS airy mv 10_Airyscan Processing	1	1
1.10097897052765	Heat shock	GFP-HDEL HS airy mv 10_Airyscan Processing	1	1
3.39927291870117	Heat shock	GFP-HDEL HS airy mv 10_Airyscan Processing	1	1
3.77696990966797	Heat shock	GFP-HDEL HS airy mv 10_Airyscan Processing	1	1
2.98181819915771	Heat shock	GFP-HDEL HS airy mv 10_Airyscan Processing	1	1
3.63409090042114	Heat shock	GFP-HDEL HS airy mv 10_Airyscan Processing	1	1
0.80509090423584	Heat shock	GFP-HDEL HS airy mv 10_Airyscan Processing	1	1
1.14613628387451	Heat shock	GFP-HDEL HS airy mv 10_Airyscan Processing	1	1
4.92000007629395	Heat shock	GFP-HDEL HS airy mv 10_Airyscan Processing	1	1
4.85610342025757	Heat shock	GFP-HDEL HS airy mv 10_Airyscan Processing	1	1
4.85610294342041	Heat shock	GFP-HDEL HS airy mv 10_Airyscan Processing	1	1
3.42909121513367	Heat shock	GFP-HDEL HS airy mv 10_Airyscan Processing	1	1
2.0127272605896	Heat shock	GFP-HDEL HS airy mv 10_Airyscan Processing	1	1
1.0063636302948	Heat shock	GFP-HDEL HS airy mv 10_Airyscan Processing	1	1
4.47272729873657	Heat shock	GFP-HDEL HS airy mv 10_Airyscan Processing	1	1
4.92000007629395	Heat shock	GFP-HDEL HS airy mv 10_Airyscan Processing	1	1
4.24909114837646	Heat shock	GFP-HDEL HS airy mv 10_Airyscan Processing	1	1
0.79515141248703	Heat shock	GFP-HDEL HS airy mv 10_Airyscan Processing	1	1
0.447272747755051	Heat shock	GFP-HDEL HS airy mv 10_Airyscan Processing	1	1
4.77090883255005	Heat shock	GFP-HDEL HS airy mv 10_Airyscan Processing	1	1
0	Heat shock	GFP-HDEL HS airy mv 10_Airyscan Processing	1	1
3.57818198204041	Heat shock	GFP-HDEL HS airy mv 10_Airyscan Processing	1	1
2.42805171012878	Heat shock	GFP-HDEL HS airy mv 10_Airyscan Processing	1	1
2.5511109828949	Heat shock	GFP-HDEL HS airy mv 10_Airyscan Processing	1	1
4.77090787887573	Heat shock	GFP-HDEL HS airy mv 10_Airyscan Processing	1	1
2.5090913772583	Heat shock	GFP-HDEL HS airy mv 10_Airyscan Processing	1	1
0.880568265914917	Heat shock	GFP-HDEL HS airy mv 10_Airyscan Processing	1	1
1.71454536914825	Heat shock	GFP-HDEL HS airy mv 10_Airyscan Processing	1	1
2.86254572868347	Heat shock	GFP-HDEL HS airy mv 10_Airyscan Processing	1	1
1.56545460224152	Heat shock	GFP-HDEL HS airy mv 10_Airyscan Processing	1	1
4.65163564682007	Heat shock	GFP-HDEL HS airy mv 10_Airyscan Processing	1	1
1.64677691459656	Heat shock	GFP-HDEL HS airy mv 10_Airyscan Processing	1	1
1.72519481182098	Heat shock	GFP-HDEL HS airy mv 10_Airyscan Processing	1	1
1.43127274513245	Heat shock	GFP-HDEL HS airy mv 10_Airyscan Processing	1	1
1.36977255344391	Heat shock	GFP-HDEL HS airy mv 10_Airyscan Processing	1	1
2.3679141998291	Heat shock	GFP-HDEL HS airy mv 10_Airyscan Processing	1	1
0.670909106731415	Heat shock	GFP-HDEL HS airy mv 10_Airyscan Processing	1	1
4.73363542556763	Heat shock	GFP-HDEL HS airy mv 10_Airyscan Processing	1	1
2.95777249336243	Heat shock	GFP-HDEL HS airy mv 10_Airyscan Processing	1	1
0.447272747755051	Heat shock	GFP-HDEL HS airy mv 10_Airyscan Processing	1	1
1.87041330337524	Heat shock	GFP-HDEL HS airy mv 10_Airyscan Processing	1	1
2.90727281570435	Heat shock	GFP-HDEL HS airy mv 10_Airyscan Processing	1	1
0.2981818318367	Heat shock	GFP-HDEL HS airy mv 10_Airyscan Processing	1	1
0.543116927146912	Heat shock	GFP-HDEL HS airy mv 10_Airyscan Processing	1	1
4.562180519104	Heat shock	GFP-HDEL HS airy mv 10_Airyscan Processing	1	1
2.86254549026489	Heat shock	GFP-HDEL HS airy mv 10_Airyscan Processing	1	1
0.516083955764771	Heat shock	GFP-HDEL HS airy mv 10_Airyscan Processing	1	1
2.08727264404297	Heat shock	GFP-HDEL HS airy mv 10_Airyscan Processing	1	1
4.92000007629395	Heat shock	GFP-HDEL HS airy mv 10_Airyscan Processing	1	1
3.26853156089783	Heat shock	GFP-HDEL HS airy mv 10_Airyscan Processing	1	1
1.53350651264191	Heat shock	GFP-HDEL HS airy mv 10_Airyscan Processing	1	1
1.26727259159088	Heat shock	GFP-HDEL HS airy mv 10_Airyscan Processing	1	1
0.782727301120758	Heat shock	GFP-HDEL HS airy mv 10_Airyscan Processing	1	1
1.85298705101013	Heat shock	GFP-HDEL HS airy mv 10_Airyscan Processing	1	1
1.93818187713623	Heat shock	GFP-HDEL HS airy mv 10_Airyscan Processing	1	1
0.496969699859619	Heat shock	GFP-HDEL HS airy mv 10_Airyscan Processing	1	1
0.268363624811172	Heat shock	GFP-HDEL HS airy mv 10_Airyscan Processing	1	1
0.825734257698059	Heat shock	GFP-HDEL HS airy mv 10_Airyscan Processing	1	1
2.03757572174072	Heat shock	GFP-HDEL HS airy mv 10_Airyscan Processing	1	1
1.64596354961395	Heat shock	GFP-HDEL HS airy mv 10_Airyscan Processing	1	1
1.4163635969162	Heat shock	GFP-HDEL HS airy mv 10_Airyscan Processing	1	1
0	Heat shock	GFP-HDEL HS airy mv 10_Airyscan Processing	1	1
0	Heat shock	GFP-HDEL HS airy mv 10_Airyscan Processing	1	1
4.52242469787598	Heat shock	GFP-HDEL HS airy mv 10_Airyscan Processing	1	1
1.21983456611633	Heat shock	GFP-HDEL HS airy mv 10_Airyscan Processing	1	1
0.178909093141556	Heat shock	GFP-HDEL HS airy mv 10_Airyscan Processing	1	1
0	Heat shock	GFP-HDEL HS airy mv 10_Airyscan Processing	1	1
1.85298717021942	Heat shock	GFP-HDEL HS airy mv 10_Airyscan Processing	1	1
0.111818186938763	Heat shock	GFP-HDEL HS airy mv 10_Airyscan Processing	1	1
4.64045381546021	Heat shock	GFP-HDEL HS airy mv 10_Airyscan Processing	1	1
1.38654518127441	Heat shock	GFP-HDEL HS airy mv 10_Airyscan Processing	1	1
1.73939394950867	Heat shock	GFP-HDEL HS airy mv 10_Airyscan Processing	1	1
3.61545372009277	Heat shock	GFP-HDEL HS airy mv 10_Airyscan Processing	1	1
0.670909106731415	Heat shock	GFP-HDEL HS airy mv 10_Airyscan Processing	1	1
3.35454559326172	Heat shock	GFP-HDEL HS airy mv 10_Airyscan Processing	1	1
2.28606081008911	Heat shock	GFP-HDEL HS airy mv 10_Airyscan Processing	1	1
3.92606067657471	Heat shock	GFP-HDEL HS airy mv 10_Airyscan Processing	1	1
2.58424258232117	Heat shock	GFP-HDEL HS airy mv 10_Airyscan Processing	1	1
1.56545460224152	Heat shock	GFP-HDEL HS airy mv 10_Airyscan Processing	1	1
4.5071325302124	Heat shock	GFP-HDEL HS airy mv 10_Airyscan Processing	1	1
3.07500004768372	Heat shock	GFP-HDEL HS airy mv 10_Airyscan Processing	1	1
2.68363642692566	Heat shock	GFP-HDEL HS airy mv 10_Airyscan Processing	1	1
2.30850458145142	Heat shock	GFP-HDEL HS airy mv 10_Airyscan Processing	1	1
3.13090944290161	Heat shock	GFP-HDEL HS airy mv 10_Airyscan Processing	1	1
2.04999995231628	Heat shock	GFP-HDEL HS airy mv 10_Airyscan Processing	1	1
1.63999998569489	Heat shock	GFP-HDEL HS airy mv 10_Airyscan Processing	1	1
3.38250041007996	Heat shock	GFP-HDEL HS airy mv 10_Airyscan Processing	1	1
0.894545495510101	Heat shock	GFP-HDEL HS airy mv 10_Airyscan Processing	1	1
1.36977255344391	Heat shock	GFP-HDEL HS airy mv 10_Airyscan Processing	1	1
1.25236368179321	Heat shock	GFP-HDEL HS airy mv 10_Airyscan Processing	1	1
4.83054447174072	Heat shock	GFP-HDEL HS airy mv 10_Airyscan Processing	1	1
3.93600010871887	Heat shock	GFP-HDEL HS airy mv 10_Airyscan Processing	1	1
3.38649344444275	Heat shock	GFP-HDEL HS airy mv 10_Airyscan Processing	1	1
3.57818198204041	Heat shock	GFP-HDEL HS airy mv 10_Airyscan Processing	1	1
0.782727241516113	Heat shock	GFP-HDEL HS airy mv 10_Airyscan Processing	1	1
4.88805103302002	Heat shock	GFP-HDEL HS airy mv 10_Airyscan Processing	1	1
3.13090920448303	Heat shock	GFP-HDEL HS airy mv 10_Airyscan Processing	1	1
1.39772737026215	Heat shock	GFP-HDEL HS airy mv 10_Airyscan Processing	1	1
4.12484884262085	Heat shock	GFP-HDEL HS airy mv 10_Airyscan Processing	1	1
0.325289279222488	Heat shock	GFP-HDEL HS airy mv 10_Airyscan Processing	1	1
3.11146235466003	Heat shock	GFP-HDEL HS airy mv 10_Airyscan Processing	1	1
4.13727283477783	Heat shock	GFP-HDEL HS airy mv 10_Airyscan Processing	1	1
0.745454549789429	Heat shock	GFP-HDEL HS airy mv 10_Airyscan Processing	1	1
2.23636364936829	Heat shock	GFP-HDEL HS airy mv 10_Airyscan Processing	1	1
2.19163656234741	Heat shock	GFP-HDEL HS airy mv 10_Airyscan Processing	1	1
4.78237676620483	Heat shock	GFP-HDEL HS airy mv 10_Airyscan Processing	1	1
3.78148794174194	Heat shock	GFP-HDEL HS airy mv 10_Airyscan Processing	1	1
0.178909093141556	Heat shock	GFP-HDEL HS airy mv 10_Airyscan Processing	1	1
2.23636364936829	Heat shock	GFP-HDEL HS airy mv 10_Airyscan Processing	1	1
2.81142854690552	Heat shock	GFP-HDEL HS airy mv 10_Airyscan Processing	1	1
0.670909106731415	Heat shock	GFP-HDEL HS airy mv 10_Airyscan Processing	1	1
4.83398485183716	Heat shock	GFP-HDEL HS airy mv 10_Airyscan Processing	1	1
0.2981818318367	Heat shock	GFP-HDEL HS airy mv 10_Airyscan Processing	1	1
3.13090896606445	Heat shock	GFP-HDEL HS airy mv 10_Airyscan Processing	1	1
4.16307687759399	Heat shock	GFP-HDEL HS airy mv 10_Airyscan Processing	1	1
3.9807276725769	Heat shock	GFP-HDEL HS airy mv 10_Airyscan Processing	1	1
3.50363636016846	Heat shock	GFP-HDEL HS airy mv 10_Airyscan Processing	1	1
4.20962524414063	Heat shock	GFP-HDEL HS airy mv 10_Airyscan Processing	1	1
4.30069971084595	Heat shock	GFP-HDEL HS airy mv 10_Airyscan Processing	1	1
3.81672716140747	Heat shock	GFP-HDEL HS airy mv 10_Airyscan Processing	1	1
1.42314040660858	Heat shock	GFP-HDEL HS airy mv 10_Airyscan Processing	1	1
2.27702498435974	Heat shock	GFP-HDEL HS airy mv 10_Airyscan Processing	1	1
4.83613538742065	Heat shock	GFP-HDEL HS airy mv 10_Airyscan Processing	1	1
1.29212129116058	Heat shock	GFP-HDEL HS airy mv 10_Airyscan Processing	1	1
1.59740257263184	Heat shock	GFP-HDEL HS airy mv 10_Airyscan Processing	1	1
1.28218185901642	Heat shock	GFP-HDEL HS airy mv 10_Airyscan Processing	1	1
3.22814249992371	Heat shock	GFP-HDEL HS airy mv 10_Airyscan Processing	1	1
3.75709128379822	Heat shock	GFP-HDEL HS airy mv 10_Airyscan Processing	1	1
4.82583713531494	Heat shock	GFP-HDEL HS airy mv 10_Airyscan Processing	1	1
0.772562026977539	Heat shock	GFP-HDEL HS airy mv 10_Airyscan Processing	1	1
4.47272729873657	Heat shock	GFP-HDEL HS airy mv 10_Airyscan Processing	1	1
0.559090912342072	Heat shock	GFP-HDEL HS airy mv 10_Airyscan Processing	1	1
4.82060480117798	Heat shock	GFP-HDEL HS airy mv 10_Airyscan Processing	1	1
2.13696956634521	Heat shock	GFP-HDEL HS airy mv 10_Airyscan Processing	1	1
4.60051918029785	Heat shock	GFP-HDEL HS airy mv 10_Airyscan Processing	1	1
4.47272682189941	Heat shock	GFP-HDEL HS airy mv 10_Airyscan Processing	1	1
4.65163564682007	Heat shock	GFP-HDEL HS airy mv 10_Airyscan Processing	1	1
4.76025867462158	Heat shock	GFP-HDEL HS airy mv 10_Airyscan Processing	1	1
4.62181854248047	Heat shock	GFP-HDEL HS airy mv 10_Airyscan Processing	1	1
3.65529704093933	Heat shock	GFP-HDEL HS airy mv 10_Airyscan Processing	1	1
4.32363653182983	Heat shock	GFP-HDEL HS airy mv 10_Airyscan Processing	1	1
2.70848488807678	Heat shock	GFP-HDEL HS airy mv 10_Airyscan Processing	1	1
4.65163612365723	Heat shock	GFP-HDEL HS airy mv 10_Airyscan Processing	1	1
2.95199990272522	Heat shock	GFP-HDEL HS airy mv 10_Airyscan Processing	1	1
4.41681814193726	Heat shock	GFP-HDEL HS airy mv 10_Airyscan Processing	1	1
4.86036252975464	Heat shock	GFP-HDEL HS airy mv 10_Airyscan Processing	1	1
3.78461503982544	Heat shock	GFP-HDEL HS airy mv 10_Airyscan Processing	1	1
4.83867645263672	Heat shock	GFP-HDEL HS airy mv 10_Airyscan Processing	1	1
2.01272702217102	Heat shock	GFP-HDEL HS airy mv 10_Airyscan Processing	1	1
2.56436371803284	Heat shock	GFP-HDEL HS airy mv 10_Airyscan Processing	1	1
4.85118818283081	Heat shock	GFP-HDEL HS airy mv 10_Airyscan Processing	1	1
4.69636297225952	Heat shock	GFP-HDEL HS airy mv 10_Airyscan Processing	1	1
1.11818182468414	Heat shock	GFP-HDEL HS airy mv 10_Airyscan Processing	1	1
0.35142856836319	Heat shock	GFP-HDEL HS airy mv 10_Airyscan Processing	1	1
1.67727267742157	Heat shock	GFP-HDEL HS airy mv 10_Airyscan Processing	1	1
1.55229961872101	Heat shock	GFP-HDEL HS airy mv 10_Airyscan Processing	1	1
4.02545404434204	Heat shock	GFP-HDEL HS airy mv 10_Airyscan Processing	1	1
4.66441583633423	Heat shock	GFP-HDEL HS airy mv 10_Airyscan Processing	1	1
3.45038986206055	Heat shock	GFP-HDEL HS airy mv 10_Airyscan Processing	1	1
0.347878813743591	Heat shock	GFP-HDEL HS airy mv 10_Airyscan Processing	1	1
4.20436382293701	Heat shock	GFP-HDEL HS airy mv 10_Airyscan Processing	1	1
4.92000007629395	Heat shock	GFP-HDEL HS airy mv 10_Airyscan Processing	1	1
4.77875518798828	Heat shock	GFP-HDEL HS airy mv 10_Airyscan Processing	1	1
1.04363644123077	Heat shock	GFP-HDEL HS airy mv 10_Airyscan Processing	1	1
3.01909112930298	Heat shock	GFP-HDEL HS airy mv 10_Airyscan Processing	1	1
4.91999959945679	Heat shock	GFP-HDEL HS airy mv 10_Airyscan Processing	1	1
4.43545484542847	Heat shock	GFP-HDEL HS airy mv 10_Airyscan Processing	1	1
2.72429752349854	Heat shock	GFP-HDEL HS airy mv 10_Airyscan Processing	1	1
1.84500026702881	Heat shock	GFP-HDEL HS airy mv 10_Airyscan Processing	1	1
2.23636364936829	Heat shock	GFP-HDEL HS airy mv 10_Airyscan Processing	1	1
2.80887269973755	Heat shock	GFP-HDEL HS airy mv 10_Airyscan Processing	1	1
4.62181854248047	Heat shock	GFP-HDEL HS airy mv 10_Airyscan Processing	1	1
4.83054542541504	Heat shock	GFP-HDEL HS airy mv 10_Airyscan Processing	1	1
4.47272729873657	Heat shock	GFP-HDEL HS airy mv 10_Airyscan Processing	1	1
0.609917402267456	Heat shock	GFP-HDEL HS airy mv 10_Airyscan Processing	1	1
0.646060645580292	Heat shock	GFP-HDEL HS airy mv 10_Airyscan Processing	1	1
3.39181876182556	Heat shock	GFP-HDEL HS airy mv 10_Airyscan Processing	1	1
4.30069971084595	Heat shock	GFP-HDEL HS airy mv 10_Airyscan Processing	1	1
4.60052013397217	Heat shock	GFP-HDEL HS airy mv 10_Airyscan Processing	1	1
4.84332370758057	Heat shock	GFP-HDEL HS airy mv 10_Airyscan Processing	1	1
4.60690927505493	Heat shock	GFP-HDEL HS airy mv 10_Airyscan Processing	1	1
4.51745414733887	Heat shock	GFP-HDEL HS airy mv 10_Airyscan Processing	1	1
4.16858100891113	Heat shock	GFP-HDEL HS airy mv 10_Airyscan Processing	1	1
4.92000007629395	Heat shock	GFP-HDEL HS airy mv 10_Airyscan Processing	1	1
3.80181813240051	Heat shock	GFP-HDEL HS airy mv 10_Airyscan Processing	1	1
4.47272729873657	Heat shock	GFP-HDEL HS airy mv 10_Airyscan Processing	1	1
2.7475323677063	Heat shock	GFP-HDEL HS airy mv 10_Airyscan Processing	1	1
4.50254487991333	Heat shock	GFP-HDEL HS airy mv 10_Airyscan Processing	1	1
4.0254545211792	Heat shock	GFP-HDEL HS airy mv 10_Airyscan Processing	1	1
4.77090883255005	Heat shock	GFP-HDEL HS airy mv 10_Airyscan Processing	1	1
4.91999864578247	Heat shock	GFP-HDEL HS airy mv 10_Airyscan Processing	1	1
4.49136257171631	Heat shock	GFP-HDEL HS airy mv 10_Airyscan Processing	1	1
1.47944056987762	Heat shock	GFP-HDEL HS airy mv 10_Airyscan Processing	1	1
2.51590895652771	Heat shock	GFP-HDEL HS airy mv 10_Airyscan Processing	1	1
4.72831106185913	Heat shock	GFP-HDEL HS airy mv 10_Airyscan Processing	1	1
2.98181819915771	Heat shock	GFP-HDEL HS airy mv 10_Airyscan Processing	1	1
2.80561995506287	Heat shock	GFP-HDEL HS airy mv 10_Airyscan Processing	1	1
2.68363642692566	Heat shock	GFP-HDEL HS airy mv 10_Airyscan Processing	1	1
2.77572202682495	Heat shock	GFP-HDEL HS airy mv 10_Airyscan Processing	1	1
1.26049590110779	Heat shock	GFP-HDEL HS airy mv 10_Airyscan Processing	1	1
4.61035060882568	Heat shock	GFP-HDEL HS airy mv 10_Airyscan Processing	1	1
4.43383312225342	Heat shock	GFP-HDEL HS airy mv 10_Airyscan Processing	1	1
4.37333345413208	Heat shock	GFP-HDEL HS airy mv 10_Airyscan Processing	1	1
0.615000009536743	Heat shock	GFP-HDEL HS airy mv 10_Airyscan Processing	1	1
4.31790161132813	Heat shock	GFP-HDEL HS airy mv 10_Airyscan Processing	1	1
3.38985681533813	Heat shock	GFP-HDEL HS airy mv 10_Airyscan Processing	1	1
0.615000009536743	Heat shock	GFP-HDEL HS airy mv 10_Airyscan Processing	1	1
1.66129875183105	Heat shock	GFP-HDEL HS airy mv 10_Airyscan Processing	1	1
0.511168837547302	Heat shock	GFP-HDEL HS airy mv 10_Airyscan Processing	1	1
3.90618181228638	Heat shock	GFP-HDEL HS airy mv 10_Airyscan Processing	1	1
2.57181835174561	Heat shock	GFP-HDEL HS airy mv 10_Airyscan Processing	1	1
3.42909121513367	Heat shock	GFP-HDEL HS airy mv 10_Airyscan Processing	1	1
1.5095454454422	Heat shock	GFP-HDEL HS airy mv 10_Airyscan Processing	1	1
1.7890909910202	Heat shock	GFP-HDEL HS airy mv 10_Airyscan Processing	1	1
1.26727283000946	Heat shock	GFP-HDEL HS airy mv 10_Airyscan Processing	1	1
1.23000001907349	Heat shock	GFP-HDEL HS airy mv 10_Airyscan Processing	1	1
1.61018168926239	Heat shock	GFP-HDEL HS airy mv 10_Airyscan Processing	1	1
4.60690975189209	Heat shock	GFP-HDEL HS airy mv 10_Airyscan Processing	1	1
4.91999959945679	Heat shock	GFP-HDEL HS airy mv 10_Airyscan Processing	1	1
3.73792219161987	Heat shock	GFP-HDEL HS airy mv 10_Airyscan Processing	1	1
2.06863641738892	Heat shock	GFP-HDEL HS airy mv 10_Airyscan Processing	1	1
0.894545495510101	Heat shock	GFP-HDEL HS airy mv 10_Airyscan Processing	1	1
3.84247827529907	Heat shock	GFP-HDEL HS airy mv 10_Airyscan Processing	1	1
2.79545474052429	Heat shock	GFP-HDEL HS airy mv 10_Airyscan Processing	1	1
3.85342693328857	Heat shock	GFP-HDEL HS airy mv 10_Airyscan Processing	1	1
2.23636364936829	Heat shock	GFP-HDEL HS airy mv 10_Airyscan Processing	1	1
0.782727301120758	Heat shock	GFP-HDEL HS airy mv 10_Airyscan Processing	1	1
4.82583618164063	Heat shock	GFP-HDEL HS airy mv 10_Airyscan Processing	1	1
3.41339707374573	Heat shock	GFP-HDEL HS airy mv 10_Airyscan Processing	1	1
0.838636338710785	Heat shock	GFP-HDEL HS airy mv 10_Airyscan Processing	1	1
0.584894895553589	Heat shock	GFP-HDEL HS airy mv 10_Airyscan Processing	1	1
0.447272747755051	Heat shock	GFP-HDEL HS airy mv 10_Airyscan Processing	1	1
4.24909114837646	Heat shock	GFP-HDEL HS airy mv 10_Airyscan Processing	1	1
0	Heat shock	GFP-HDEL HS airy mv 10_Airyscan Processing	1	1
0	Heat shock	GFP-HDEL HS airy mv 10_Airyscan Processing	1	1
0.521818220615387	Heat shock	GFP-HDEL HS airy mv 10_Airyscan Processing	1	1
4.67603349685669	Heat shock	GFP-HDEL HS airy mv 10_Airyscan Processing	1	1
1.11818182468414	Heat shock	GFP-HDEL HS airy mv 10_Airyscan Processing	1	1
2.3854546546936	Heat shock	GFP-HDEL HS airy mv 10_Airyscan Processing	1	1
1.1927273273468	Heat shock	GFP-HDEL HS airy mv 10_Airyscan Processing	1	1
0.506909132003784	Heat shock	GFP-HDEL HS airy mv 10_Airyscan Processing	1	1
1.23000001907349	Heat shock	GFP-HDEL HS airy mv 10_Airyscan Processing	1	1
0.745454490184784	Heat shock	GFP-HDEL HS airy mv 10_Airyscan Processing	1	1
1.25236356258392	Heat shock	GFP-HDEL HS airy mv 10_Airyscan Processing	1	1
[truncated: 455,917 more rows]
