# Supplementary material for: Quantitative analysis of plant ER architecture and dynamics
Source: Nat Commun. 2019 Feb 28;10:984. doi: 10.1038/s41467-019-08893-9 (PMC6395764; doi:10.1038/s41467-019-08893-9)
Supplement: Supplementary file 6 — Source Data [file 41467_2019_8893_MOESM6_ESM.zip › Fig 5 - Speed and persistency source data/tubule_Speed_max.csv]

Speed_max_log	group	name	file	rep
-1.40058656443907	Heat shock	GFP-HDEL HS airy mv 10_Airyscan Processing	1	1
-0.454942656148712	Heat shock	GFP-HDEL HS airy mv 10_Airyscan Processing	1	1
-0.788206444370888	Heat shock	GFP-HDEL HS airy mv 10_Airyscan Processing	1	1
-0.772598581364476	Heat shock	GFP-HDEL HS airy mv 10_Airyscan Processing	1	1
-0.314998903775315	Heat shock	GFP-HDEL HS airy mv 10_Airyscan Processing	1	1
-1.86832471134165	Heat shock	GFP-HDEL HS airy mv 10_Airyscan Processing	1	1
-2.60915740568221	Heat shock	GFP-HDEL HS airy mv 10_Airyscan Processing	1	1
-2.05044494494162	Heat shock	GFP-HDEL HS airy mv 10_Airyscan Processing	1	1
-0.590613365341689	Heat shock	GFP-HDEL HS airy mv 10_Airyscan Processing	1	1
-0.262312642217102	Heat shock	GFP-HDEL HS airy mv 10_Airyscan Processing	1	1
-1.67811175944323	Heat shock	GFP-HDEL HS airy mv 10_Airyscan Processing	1	1
-1.76050753415001	Heat shock	GFP-HDEL HS airy mv 10_Airyscan Processing	1	1
-1.06925323864692	Heat shock	GFP-HDEL HS airy mv 10_Airyscan Processing	1	1
-0.863494191396733	Heat shock	GFP-HDEL HS airy mv 10_Airyscan Processing	1	1
-1.46628753856026	Heat shock	GFP-HDEL HS airy mv 10_Airyscan Processing	1	1
-1.46275896874065	Heat shock	GFP-HDEL HS airy mv 10_Airyscan Processing	1	1
-1.04713053023331	Heat shock	GFP-HDEL HS airy mv 10_Airyscan Processing	1	1
-1.16950468559442	Heat shock	GFP-HDEL HS airy mv 10_Airyscan Processing	1	1
-0.669891251517104	Heat shock	GFP-HDEL HS airy mv 10_Airyscan Processing	1	1
-1.38797190963364	Heat shock	GFP-HDEL HS airy mv 10_Airyscan Processing	1	1
-1.18212168128475	Heat shock	GFP-HDEL HS airy mv 10_Airyscan Processing	1	1
-0.65670150843837	Heat shock	GFP-HDEL HS airy mv 10_Airyscan Processing	1	1
-0.888186789852266	Heat shock	GFP-HDEL HS airy mv 10_Airyscan Processing	1	1
-1.46767879485785	Heat shock	GFP-HDEL HS airy mv 10_Airyscan Processing	1	1
-0.31798854312639	Heat shock	GFP-HDEL HS airy mv 10_Airyscan Processing	1	1
-0.426140548188112	Heat shock	GFP-HDEL HS airy mv 10_Airyscan Processing	1	1
-0.786443887501144	Heat shock	GFP-HDEL HS airy mv 10_Airyscan Processing	1	1
-1.25873252801436	Heat shock	GFP-HDEL HS airy mv 10_Airyscan Processing	1	1
-1.17413795764621	Heat shock	GFP-HDEL HS airy mv 10_Airyscan Processing	1	1
-0.629483949155028	Heat shock	GFP-HDEL HS airy mv 10_Airyscan Processing	1	1
-0.838728969740192	Heat shock	GFP-HDEL HS airy mv 10_Airyscan Processing	1	1
-1.91854797416322	Heat shock	GFP-HDEL HS airy mv 10_Airyscan Processing	1	1
-0.821463132871747	Heat shock	GFP-HDEL HS airy mv 10_Airyscan Processing	1	1
-1.50242945760039	Heat shock	GFP-HDEL HS airy mv 10_Airyscan Processing	1	1
-0.359289911955312	Heat shock	GFP-HDEL HS airy mv 10_Airyscan Processing	1	1
-0.721789515364349	Heat shock	GFP-HDEL HS airy mv 10_Airyscan Processing	1	1
-1.20987621348333	Heat shock	GFP-HDEL HS airy mv 10_Airyscan Processing	1	1
-0.23469205416952	Heat shock	GFP-HDEL HS airy mv 10_Airyscan Processing	1	1
-2.20279329197997	Heat shock	GFP-HDEL HS airy mv 10_Airyscan Processing	1	1
-1.49231706516093	Heat shock	GFP-HDEL HS airy mv 10_Airyscan Processing	1	1
-2.11654902506632	Heat shock	GFP-HDEL HS airy mv 10_Airyscan Processing	1	1
-0.23469205416952	Heat shock	GFP-HDEL HS airy mv 10_Airyscan Processing	1	1
-0.148822021493421	Heat shock	GFP-HDEL HS airy mv 10_Airyscan Processing	1	1
-1.60940422147619	Heat shock	GFP-HDEL HS airy mv 10_Airyscan Processing	1	1
-1.61157574097732	Heat shock	GFP-HDEL HS airy mv 10_Airyscan Processing	1	1
-1.39074036525728	Heat shock	GFP-HDEL HS airy mv 10_Airyscan Processing	1	1
-0.530987785339049	Heat shock	GFP-HDEL HS airy mv 10_Airyscan Processing	1	1
-0.676695520092515	Heat shock	GFP-HDEL HS airy mv 10_Airyscan Processing	1	1
-1.44178617410686	Heat shock	GFP-HDEL HS airy mv 10_Airyscan Processing	1	1
-1.48155140479515	Heat shock	GFP-HDEL HS airy mv 10_Airyscan Processing	1	1
-1.22193423549451	Heat shock	GFP-HDEL HS airy mv 10_Airyscan Processing	1	1
-2.35386302832371	Heat shock	GFP-HDEL HS airy mv 10_Airyscan Processing	1	1
-1.60847187498238	Heat shock	GFP-HDEL HS airy mv 10_Airyscan Processing	1	1
-1.42185368689035	Heat shock	GFP-HDEL HS airy mv 10_Airyscan Processing	1	1
-2.08653299576559	Heat shock	GFP-HDEL HS airy mv 10_Airyscan Processing	1	1
-0.919090985936937	Heat shock	GFP-HDEL HS airy mv 10_Airyscan Processing	1	1
-0.807638794232239	Heat shock	GFP-HDEL HS airy mv 10_Airyscan Processing	1	1
-1.2769070156858	Heat shock	GFP-HDEL HS airy mv 10_Airyscan Processing	1	1
-1.58949492137605	Heat shock	GFP-HDEL HS airy mv 10_Airyscan Processing	1	1
-1.6452861421189	Heat shock	GFP-HDEL HS airy mv 10_Airyscan Processing	1	1
-2.3119429206266	Heat shock	GFP-HDEL HS airy mv 10_Airyscan Processing	1	1
-2.45173193387256	Heat shock	GFP-HDEL HS airy mv 10_Airyscan Processing	1	1
-2.47598899549796	Heat shock	GFP-HDEL HS airy mv 10_Airyscan Processing	1	1
-1.511861132808	Heat shock	GFP-HDEL HS airy mv 10_Airyscan Processing	1	1
-1.88221654905195	Heat shock	GFP-HDEL HS airy mv 10_Airyscan Processing	1	1
-0.411845173503552	Heat shock	GFP-HDEL HS airy mv 10_Airyscan Processing	1	1
-0.68833295709289	Heat shock	GFP-HDEL HS airy mv 10_Airyscan Processing	1	1
-0.544461382273438	Heat shock	GFP-HDEL HS airy mv 10_Airyscan Processing	1	1
-1.65170806639944	Heat shock	GFP-HDEL HS airy mv 10_Airyscan Processing	1	1
-1.09085037519752	Heat shock	GFP-HDEL HS airy mv 10_Airyscan Processing	1	1
-1.18673531388836	Heat shock	GFP-HDEL HS airy mv 10_Airyscan Processing	1	1
-1.42340122592684	Heat shock	GFP-HDEL HS airy mv 10_Airyscan Processing	1	1
-1.98346496561966	Heat shock	GFP-HDEL HS airy mv 10_Airyscan Processing	1	1
-1.45405902028523	Heat shock	GFP-HDEL HS airy mv 10_Airyscan Processing	1	1
-1.77582906644379	Heat shock	GFP-HDEL HS airy mv 10_Airyscan Processing	1	1
-0.936535052614503	Heat shock	GFP-HDEL HS airy mv 10_Airyscan Processing	1	1
-1.20817357013144	Heat shock	GFP-HDEL HS airy mv 10_Airyscan Processing	1	1
-0.856442365568706	Heat shock	GFP-HDEL HS airy mv 10_Airyscan Processing	1	1
-1.55201438165063	Heat shock	GFP-HDEL HS airy mv 10_Airyscan Processing	1	1
-1.00761828465564	Heat shock	GFP-HDEL HS airy mv 10_Airyscan Processing	1	1
-0.957440596992021	Heat shock	GFP-HDEL HS airy mv 10_Airyscan Processing	1	1
-0.994012823439067	Heat shock	GFP-HDEL HS airy mv 10_Airyscan Processing	1	1
-1.20460656274592	Heat shock	GFP-HDEL HS airy mv 10_Airyscan Processing	1	1
-1.45606108955175	Heat shock	GFP-HDEL HS airy mv 10_Airyscan Processing	1	1
-1.33010550920442	Heat shock	GFP-HDEL HS airy mv 10_Airyscan Processing	1	1
-0.301858395752481	Heat shock	GFP-HDEL HS airy mv 10_Airyscan Processing	1	1
-1.99349077567836	Heat shock	GFP-HDEL HS airy mv 10_Airyscan Processing	1	1
-1.61187026411856	Heat shock	GFP-HDEL HS airy mv 10_Airyscan Processing	1	1
-0.630032084705137	Heat shock	GFP-HDEL HS airy mv 10_Airyscan Processing	1	1
-1.2827706510814	Heat shock	GFP-HDEL HS airy mv 10_Airyscan Processing	1	1
-1.11618509844868	Heat shock	GFP-HDEL HS airy mv 10_Airyscan Processing	1	1
-1.30362139726106	Heat shock	GFP-HDEL HS airy mv 10_Airyscan Processing	1	1
-0.986779889852645	Heat shock	GFP-HDEL HS airy mv 10_Airyscan Processing	1	1
-1.61626974551734	Heat shock	GFP-HDEL HS airy mv 10_Airyscan Processing	1	1
-0.30937688109798	Heat shock	GFP-HDEL HS airy mv 10_Airyscan Processing	1	1
-1.26021170296213	Heat shock	GFP-HDEL HS airy mv 10_Airyscan Processing	1	1
-1.67626006910269	Heat shock	GFP-HDEL HS airy mv 10_Airyscan Processing	1	1
-0.362937691891775	Heat shock	GFP-HDEL HS airy mv 10_Airyscan Processing	1	1
-0.325822932150184	Heat shock	GFP-HDEL HS airy mv 10_Airyscan Processing	1	1
-1.26644219294397	Heat shock	GFP-HDEL HS airy mv 10_Airyscan Processing	1	1
-1.48941667263808	Heat shock	GFP-HDEL HS airy mv 10_Airyscan Processing	1	1
-1.89816088577342	Heat shock	GFP-HDEL HS airy mv 10_Airyscan Processing	1	1
-1.40409537450366	Heat shock	GFP-HDEL HS airy mv 10_Airyscan Processing	1	1
-2.27347212175561	Heat shock	GFP-HDEL HS airy mv 10_Airyscan Processing	1	1
-0.676126599072256	Heat shock	GFP-HDEL HS airy mv 10_Airyscan Processing	1	1
-0.640750170434684	Heat shock	GFP-HDEL HS airy mv 10_Airyscan Processing	1	1
-0.638137483176188	Heat shock	GFP-HDEL HS airy mv 10_Airyscan Processing	1	1
-1.79953329369259	Heat shock	GFP-HDEL HS airy mv 10_Airyscan Processing	1	1
-1.37274897278674	Heat shock	GFP-HDEL HS airy mv 10_Airyscan Processing	1	1
-0.892720779046727	Heat shock	GFP-HDEL HS airy mv 10_Airyscan Processing	1	1
-1.3547498891711	Heat shock	GFP-HDEL HS airy mv 10_Airyscan Processing	1	1
-2.01905514242129	Heat shock	GFP-HDEL HS airy mv 10_Airyscan Processing	1	1
-1.13769127202026	Heat shock	GFP-HDEL HS airy mv 10_Airyscan Processing	1	1
-1.84290107816239	Heat shock	GFP-HDEL HS airy mv 10_Airyscan Processing	1	1
-1.39157830084636	Heat shock	GFP-HDEL HS airy mv 10_Airyscan Processing	1	1
-0.983992900881299	Heat shock	GFP-HDEL HS airy mv 10_Airyscan Processing	1	1
-0.945286519642053	Heat shock	GFP-HDEL HS airy mv 10_Airyscan Processing	1	1
-0.512967484241218	Heat shock	GFP-HDEL HS airy mv 10_Airyscan Processing	1	1
-0.945286519642053	Heat shock	GFP-HDEL HS airy mv 10_Airyscan Processing	1	1
-0.909724592468196	Heat shock	GFP-HDEL HS airy mv 10_Airyscan Processing	1	1
-0.665035356982993	Heat shock	GFP-HDEL HS airy mv 10_Airyscan Processing	1	1
-1.23675341827371	Heat shock	GFP-HDEL HS airy mv 10_Airyscan Processing	1	1
-0.459374305116363	Heat shock	GFP-HDEL HS airy mv 10_Airyscan Processing	1	1
-1.23675341827371	Heat shock	GFP-HDEL HS airy mv 10_Airyscan Processing	1	1
-0.959462175554943	Heat shock	GFP-HDEL HS airy mv 10_Airyscan Processing	1	1
-1.10056869709448	Heat shock	GFP-HDEL HS airy mv 10_Airyscan Processing	1	1
-0.386598174918381	Heat shock	GFP-HDEL HS airy mv 10_Airyscan Processing	1	1
-0.990370279893748	Heat shock	GFP-HDEL HS airy mv 10_Airyscan Processing	1	1
-1.01993300802888	Heat shock	GFP-HDEL HS airy mv 10_Airyscan Processing	1	1
-0.703507438747458	Heat shock	GFP-HDEL HS airy mv 10_Airyscan Processing	1	1
-0.991545044627358	Heat shock	GFP-HDEL HS airy mv 10_Airyscan Processing	1	1
-1.45365668967022	Heat shock	GFP-HDEL HS airy mv 10_Airyscan Processing	1	1
-1.29314005186273	Heat shock	GFP-HDEL HS airy mv 10_Airyscan Processing	1	1
-0.651632981820662	Heat shock	GFP-HDEL HS airy mv 10_Airyscan Processing	1	1
-0.604451514021419	Heat shock	GFP-HDEL HS airy mv 10_Airyscan Processing	1	1
-0.683015465027976	Heat shock	GFP-HDEL HS airy mv 10_Airyscan Processing	1	1
-1.28945987656622	Heat shock	GFP-HDEL HS airy mv 10_Airyscan Processing	1	1
-0.860264865401535	Heat shock	GFP-HDEL HS airy mv 10_Airyscan Processing	1	1
-0.901502497465442	Heat shock	GFP-HDEL HS airy mv 10_Airyscan Processing	1	1
-1.53162728827389	Heat shock	GFP-HDEL HS airy mv 10_Airyscan Processing	1	1
-1.45365668967022	Heat shock	GFP-HDEL HS airy mv 10_Airyscan Processing	1	1
-2.19400694378322	Heat shock	GFP-HDEL HS airy mv 10_Airyscan Processing	1	1
-0.901502497465442	Heat shock	GFP-HDEL HS airy mv 10_Airyscan Processing	1	1
-0.901502497465442	Heat shock	GFP-HDEL HS airy mv 10_Airyscan Processing	1	1
0.605380620246472	Heat shock	GFP-HDEL HS airy mv 10_Airyscan Processing	1	1
-2.11662276248776	Heat shock	GFP-HDEL HS airy mv 10_Airyscan Processing	1	1
-2.67123502726978	Heat shock	GFP-HDEL HS airy mv 10_Airyscan Processing	1	1
-1.55788042183386	Heat shock	GFP-HDEL HS airy mv 10_Airyscan Processing	1	1
-1.16623736687936	Heat shock	GFP-HDEL HS airy mv 10_Airyscan Processing	1	1
0.0358360593769444	Heat shock	GFP-HDEL HS airy mv 10_Airyscan Processing	1	1
-0.0674244308430313	Heat shock	GFP-HDEL HS airy mv 10_Airyscan Processing	1	1
-0.980259833176503	Heat shock	GFP-HDEL HS airy mv 10_Airyscan Processing	1	1
-0.690062515088107	Heat shock	GFP-HDEL HS airy mv 10_Airyscan Processing	1	1
-0.634871353822645	Heat shock	GFP-HDEL HS airy mv 10_Airyscan Processing	1	1
-1.65284921999037	Heat shock	GFP-HDEL HS airy mv 10_Airyscan Processing	1	1
-1.98483166900481	Heat shock	GFP-HDEL HS airy mv 10_Airyscan Processing	1	1
-0.938755524537202	Heat shock	GFP-HDEL HS airy mv 10_Airyscan Processing	1	1
-0.168094406964499	Heat shock	GFP-HDEL HS airy mv 10_Airyscan Processing	1	1
-0.487619661153057	Heat shock	GFP-HDEL HS airy mv 10_Airyscan Processing	1	1
-2.02010374923972	Heat shock	GFP-HDEL HS airy mv 10_Airyscan Processing	1	1
-2.19897765517098	Heat shock	GFP-HDEL HS airy mv 10_Airyscan Processing	1	1
-0.168094406964499	Heat shock	GFP-HDEL HS airy mv 10_Airyscan Processing	1	1
-0.112110317329896	Heat shock	GFP-HDEL HS airy mv 10_Airyscan Processing	1	1
-1.35383202522414	Heat shock	GFP-HDEL HS airy mv 10_Airyscan Processing	1	1
-0.613728333770297	Heat shock	GFP-HDEL HS airy mv 10_Airyscan Processing	1	1
-1.24191953698378	Heat shock	GFP-HDEL HS airy mv 10_Airyscan Processing	1	1
0.0695324260914094	Heat shock	GFP-HDEL HS airy mv 10_Airyscan Processing	1	1
-2.57954943860251	Heat shock	GFP-HDEL HS airy mv 10_Airyscan Processing	1	1
-1.85894526725302	Heat shock	GFP-HDEL HS airy mv 10_Airyscan Processing	1	1
-1.27779721167482	Heat shock	GFP-HDEL HS airy mv 10_Airyscan Processing	1	1
-0.706124762643952	Heat shock	GFP-HDEL HS airy mv 10_Airyscan Processing	1	1
-1.35412207154182	Heat shock	GFP-HDEL HS airy mv 10_Airyscan Processing	1	1
-1.46722648238244	Heat shock	GFP-HDEL HS airy mv 10_Airyscan Processing	1	1
-0.0642435613872673	Heat shock	GFP-HDEL HS airy mv 10_Airyscan Processing	1	1
-0.284566429276479	Heat shock	GFP-HDEL HS airy mv 10_Airyscan Processing	1	1
-0.284566429276479	Heat shock	GFP-HDEL HS airy mv 10_Airyscan Processing	1	1
-1.16460240149055	Heat shock	GFP-HDEL HS airy mv 10_Airyscan Processing	1	1
-1.29243414505915	Heat shock	GFP-HDEL HS airy mv 10_Airyscan Processing	1	1
-0.348012946122329	Heat shock	GFP-HDEL HS airy mv 10_Airyscan Processing	1	1
-0.348012946122329	Heat shock	GFP-HDEL HS airy mv 10_Airyscan Processing	1	1
-1.42373389136484	Heat shock	GFP-HDEL HS airy mv 10_Airyscan Processing	1	1
-1.81309413015113	Heat shock	GFP-HDEL HS airy mv 10_Airyscan Processing	1	1
-0.822555427308311	Heat shock	GFP-HDEL HS airy mv 10_Airyscan Processing	1	1
-0.276915559589182	Heat shock	GFP-HDEL HS airy mv 10_Airyscan Processing	1	1
-1.22358987573763	Heat shock	GFP-HDEL HS airy mv 10_Airyscan Processing	1	1
-0.956755774430063	Heat shock	GFP-HDEL HS airy mv 10_Airyscan Processing	1	1
-1.36266242452173	Heat shock	GFP-HDEL HS airy mv 10_Airyscan Processing	1	1
-1.42373389136484	Heat shock	GFP-HDEL HS airy mv 10_Airyscan Processing	1	1
-2.08214325186468	Heat shock	GFP-HDEL HS airy mv 10_Airyscan Processing	1	1
-0.938955260765639	Heat shock	GFP-HDEL HS airy mv 10_Airyscan Processing	1	1
-2.11520729829692	Heat shock	GFP-HDEL HS airy mv 10_Airyscan Processing	1	1
-0.911114583469583	Heat shock	GFP-HDEL HS airy mv 10_Airyscan Processing	1	1
-0.561501951567613	Heat shock	GFP-HDEL HS airy mv 10_Airyscan Processing	1	1
-1.02829639016054	Heat shock	GFP-HDEL HS airy mv 10_Airyscan Processing	1	1
-1.91957327164082	Heat shock	GFP-HDEL HS airy mv 10_Airyscan Processing	1	1
-2.53345385470918	Heat shock	GFP-HDEL HS airy mv 10_Airyscan Processing	1	1
-1.77877839338653	Heat shock	GFP-HDEL HS airy mv 10_Airyscan Processing	1	1
-1.53112010482972	Heat shock	GFP-HDEL HS airy mv 10_Airyscan Processing	1	1
-1.33118075387655	Heat shock	GFP-HDEL HS airy mv 10_Airyscan Processing	1	1
-0.23080038165717	Heat shock	GFP-HDEL HS airy mv 10_Airyscan Processing	1	1
-0.681630189771807	Heat shock	GFP-HDEL HS airy mv 10_Airyscan Processing	1	1
-1.5524020035767	Heat shock	GFP-HDEL HS airy mv 10_Airyscan Processing	1	1
-1.59727672745638	Heat shock	GFP-HDEL HS airy mv 10_Airyscan Processing	1	1
-0.311352457555508	Heat shock	GFP-HDEL HS airy mv 10_Airyscan Processing	1	1
-1.2787341253364	Heat shock	GFP-HDEL HS airy mv 10_Airyscan Processing	1	1
-0.196070687032309	Heat shock	GFP-HDEL HS airy mv 10_Airyscan Processing	1	1
-0.896553865856729	Heat shock	GFP-HDEL HS airy mv 10_Airyscan Processing	1	1
-2.78488324126052	Heat shock	GFP-HDEL HS airy mv 10_Airyscan Processing	1	1
-1.89934856072217	Heat shock	GFP-HDEL HS airy mv 10_Airyscan Processing	1	1
-1.65857389921233	Heat shock	GFP-HDEL HS airy mv 10_Airyscan Processing	1	1
-2.26346652334727	Heat shock	GFP-HDEL HS airy mv 10_Airyscan Processing	1	1
-2.10738371963927	Heat shock	GFP-HDEL HS airy mv 10_Airyscan Processing	1	1
-1.59415155416294	Heat shock	GFP-HDEL HS airy mv 10_Airyscan Processing	1	1
-1.30796088729685	Heat shock	GFP-HDEL HS airy mv 10_Airyscan Processing	1	1
-0.941789087927022	Heat shock	GFP-HDEL HS airy mv 10_Airyscan Processing	1	1
-0.934931128830667	Heat shock	GFP-HDEL HS airy mv 10_Airyscan Processing	1	1
-1.63233126110966	Heat shock	GFP-HDEL HS airy mv 10_Airyscan Processing	1	1
-1.2787341253364	Heat shock	GFP-HDEL HS airy mv 10_Airyscan Processing	1	1
-1.416026258309	Heat shock	GFP-HDEL HS airy mv 10_Airyscan Processing	1	1
-0.675136536515067	Heat shock	GFP-HDEL HS airy mv 10_Airyscan Processing	1	1
-1.30796088729685	Heat shock	GFP-HDEL HS airy mv 10_Airyscan Processing	1	1
-0.991131756733212	Heat shock	GFP-HDEL HS airy mv 10_Airyscan Processing	1	1
-1.98387095599802	Heat shock	GFP-HDEL HS airy mv 10_Airyscan Processing	1	1
-0.507259941616316	Heat shock	GFP-HDEL HS airy mv 10_Airyscan Processing	1	1
-2.26346652334727	Heat shock	GFP-HDEL HS airy mv 10_Airyscan Processing	1	1
-1.86379693113064	Heat shock	GFP-HDEL HS airy mv 10_Airyscan Processing	1	1
-0.428756706709632	Heat shock	GFP-HDEL HS airy mv 10_Airyscan Processing	1	1
-0.711399597709035	Heat shock	GFP-HDEL HS airy mv 10_Airyscan Processing	1	1
-0.356238835227597	Heat shock	GFP-HDEL HS airy mv 10_Airyscan Processing	1	1
-0.722268852657369	Heat shock	GFP-HDEL HS airy mv 10_Airyscan Processing	1	1
-0.745895899444954	Heat shock	GFP-HDEL HS airy mv 10_Airyscan Processing	1	1
-1.00889931806095	Heat shock	GFP-HDEL HS airy mv 10_Airyscan Processing	1	1
-1.06867769941237	Heat shock	GFP-HDEL HS airy mv 10_Airyscan Processing	1	1
-0.917022706321362	Heat shock	GFP-HDEL HS airy mv 10_Airyscan Processing	1	1
-1.73533288568529	Heat shock	GFP-HDEL HS airy mv 10_Airyscan Processing	1	1
-1.9461349136261	Heat shock	GFP-HDEL HS airy mv 10_Airyscan Processing	1	1
-2.00354729049304	Heat shock	GFP-HDEL HS airy mv 10_Airyscan Processing	1	1
-1.51366875216616	Heat shock	GFP-HDEL HS airy mv 10_Airyscan Processing	1	1
-1.09834040924121	Heat shock	GFP-HDEL HS airy mv 10_Airyscan Processing	1	1
-1.33086130714834	Heat shock	GFP-HDEL HS airy mv 10_Airyscan Processing	1	1
-1.97401360352079	Heat shock	GFP-HDEL HS airy mv 10_Airyscan Processing	1	1
-0.960421587120996	Heat shock	GFP-HDEL HS airy mv 10_Airyscan Processing	1	1
-1.27199224816899	Heat shock	GFP-HDEL HS airy mv 10_Airyscan Processing	1	1
-1.13241512553718	Heat shock	GFP-HDEL HS airy mv 10_Airyscan Processing	1	1
-0.604745885633989	Heat shock	GFP-HDEL HS airy mv 10_Airyscan Processing	1	1
-1.28705732306343	Heat shock	GFP-HDEL HS airy mv 10_Airyscan Processing	1	1
-2.05188528803603	Heat shock	GFP-HDEL HS airy mv 10_Airyscan Processing	1	1
-2.09619130378837	Heat shock	GFP-HDEL HS airy mv 10_Airyscan Processing	1	1
-1.9147587255878	Heat shock	GFP-HDEL HS airy mv 10_Airyscan Processing	1	1
-1.3076510855405	Heat shock	GFP-HDEL HS airy mv 10_Airyscan Processing	1	1
-0.504826427018796	Heat shock	GFP-HDEL HS airy mv 10_Airyscan Processing	1	1
-1.56038562436452	Heat shock	GFP-HDEL HS airy mv 10_Airyscan Processing	1	1
-1.09883615896865	Heat shock	GFP-HDEL HS airy mv 10_Airyscan Processing	1	1
-1.17458072457929	Heat shock	GFP-HDEL HS airy mv 10_Airyscan Processing	1	1
-1.19965638598765	Heat shock	GFP-HDEL HS airy mv 10_Airyscan Processing	1	1
-1.23066739378617	Heat shock	GFP-HDEL HS airy mv 10_Airyscan Processing	1	1
-1.03625197212658	Heat shock	GFP-HDEL HS airy mv 10_Airyscan Processing	1	1
-0.73266160654324	Heat shock	GFP-HDEL HS airy mv 10_Airyscan Processing	1	1
-0.803262678508192	Heat shock	GFP-HDEL HS airy mv 10_Airyscan Processing	1	1
-1.05791033080143	Heat shock	GFP-HDEL HS airy mv 10_Airyscan Processing	1	1
-1.72396792348279	Heat shock	GFP-HDEL HS airy mv 10_Airyscan Processing	1	1
-1.20367637476241	Heat shock	GFP-HDEL HS airy mv 10_Airyscan Processing	1	1
-1.20367637476241	Heat shock	GFP-HDEL HS airy mv 10_Airyscan Processing	1	1
-0.881264792274113	Heat shock	GFP-HDEL HS airy mv 10_Airyscan Processing	1	1
-1.02013161673547	Heat shock	GFP-HDEL HS airy mv 10_Airyscan Processing	1	1
-0.608437899214642	Heat shock	GFP-HDEL HS airy mv 10_Airyscan Processing	1	1
-0.999098403974016	Heat shock	GFP-HDEL HS airy mv 10_Airyscan Processing	1	1
-0.931877098431161	Heat shock	GFP-HDEL HS airy mv 10_Airyscan Processing	1	1
-2.17149696578807	Heat shock	GFP-HDEL HS airy mv 10_Airyscan Processing	1	1
-1.05263970185616	Heat shock	GFP-HDEL HS airy mv 10_Airyscan Processing	1	1
-2.57513317086997	Heat shock	GFP-HDEL HS airy mv 10_Airyscan Processing	1	1
-1.71052889571009	Heat shock	GFP-HDEL HS airy mv 10_Airyscan Processing	1	1
-1.89286885139133	Heat shock	GFP-HDEL HS airy mv 10_Airyscan Processing	1	1
-1.80980236308133	Heat shock	GFP-HDEL HS airy mv 10_Airyscan Processing	1	1
-1.06295011521717	Heat shock	GFP-HDEL HS airy mv 10_Airyscan Processing	1	1
-0.935546777518522	Heat shock	GFP-HDEL HS airy mv 10_Airyscan Processing	1	1
-0.693427302016097	Heat shock	GFP-HDEL HS airy mv 10_Airyscan Processing	1	1
-0.860699895674496	Heat shock	GFP-HDEL HS airy mv 10_Airyscan Processing	1	1
-2.18722808552154	Heat shock	GFP-HDEL HS airy mv 10_Airyscan Processing	1	1
-0.286519345487686	Heat shock	GFP-HDEL HS airy mv 10_Airyscan Processing	1	1
-1.67594882754583	Heat shock	GFP-HDEL HS airy mv 10_Airyscan Processing	1	1
-0.935546777518522	Heat shock	GFP-HDEL HS airy mv 10_Airyscan Processing	1	1
-1.64734747404203	Heat shock	GFP-HDEL HS airy mv 10_Airyscan Processing	1	1
-1.68475568715324	Heat shock	GFP-HDEL HS airy mv 10_Airyscan Processing	1	1
-1.45935950248888	Heat shock	GFP-HDEL HS airy mv 10_Airyscan Processing	1	1
0.128318635830185	Heat shock	GFP-HDEL HS airy mv 10_Airyscan Processing	1	1
-3.03999185196572	Heat shock	GFP-HDEL HS airy mv 10_Airyscan Processing	1	1
-1.62876133189681	Heat shock	GFP-HDEL HS airy mv 10_Airyscan Processing	1	1
-1.92191711223176	Heat shock	GFP-HDEL HS airy mv 10_Airyscan Processing	1	1
-0.182384453593084	Heat shock	GFP-HDEL HS airy mv 10_Airyscan Processing	1	1
-1.8007834667392	Heat shock	GFP-HDEL HS airy mv 10_Airyscan Processing	1	1
-0.143626479236064	Heat shock	GFP-HDEL HS airy mv 10_Airyscan Processing	1	1
-1.36320196786083	Heat shock	GFP-HDEL HS airy mv 10_Airyscan Processing	1	1
-1.10319465656795	Heat shock	GFP-HDEL HS airy mv 10_Airyscan Processing	1	1
-1.10717655364853	Heat shock	GFP-HDEL HS airy mv 10_Airyscan Processing	1	1
-0.835402513891324	Heat shock	GFP-HDEL HS airy mv 10_Airyscan Processing	1	1
-0.940758349205315	Heat shock	GFP-HDEL HS airy mv 10_Airyscan Processing	1	1
-1.57369238671387	Heat shock	GFP-HDEL HS airy mv 10_Airyscan Processing	1	1
-0.973547899708812	Heat shock	GFP-HDEL HS airy mv 10_Airyscan Processing	1	1
-1.46420801382062	Heat shock	GFP-HDEL HS airy mv 10_Airyscan Processing	1	1
-1.04272294241837	Heat shock	GFP-HDEL HS airy mv 10_Airyscan Processing	1	1
-1.60513818583781	Heat shock	GFP-HDEL HS airy mv 10_Airyscan Processing	1	1
0.363461538514755	Heat shock	GFP-HDEL HS airy mv 10_Airyscan Processing	1	1
0.488596028227903	Heat shock	GFP-HDEL HS airy mv 10_Airyscan Processing	1	1
-1.09595914294933	Heat shock	GFP-HDEL HS airy mv 10_Airyscan Processing	1	1
-1.2494569246314	Heat shock	GFP-HDEL HS airy mv 10_Airyscan Processing	1	1
-1.6827724375414	Heat shock	GFP-HDEL HS airy mv 10_Airyscan Processing	1	1
-1.26970221984368	Heat shock	GFP-HDEL HS airy mv 10_Airyscan Processing	1	1
-1.53589075476171	Heat shock	GFP-HDEL HS airy mv 10_Airyscan Processing	1	1
-2.69089905553157	Heat shock	GFP-HDEL HS airy mv 10_Airyscan Processing	1	1
-0.37092599895705	Heat shock	GFP-HDEL HS airy mv 10_Airyscan Processing	1	1
-1.23733901119556	Heat shock	GFP-HDEL HS airy mv 10_Airyscan Processing	1	1
-2.08649325746928	Heat shock	GFP-HDEL HS airy mv 10_Airyscan Processing	1	1
-1.75389454218672	Heat shock	GFP-HDEL HS airy mv 10_Airyscan Processing	1	1
-0.805446942113004	Heat shock	GFP-HDEL HS airy mv 10_Airyscan Processing	1	1
-2.47318910822691	Heat shock	GFP-HDEL HS airy mv 10_Airyscan Processing	1	1
-0.868739084403402	Heat shock	GFP-HDEL HS airy mv 10_Airyscan Processing	1	1
-0.280627334973128	Heat shock	GFP-HDEL HS airy mv 10_Airyscan Processing	1	1
-1.80718390187614	Heat shock	GFP-HDEL HS airy mv 10_Airyscan Processing	1	1
0.0677403580900055	Heat shock	GFP-HDEL HS airy mv 10_Airyscan Processing	1	1
0.0677403580900055	Heat shock	GFP-HDEL HS airy mv 10_Airyscan Processing	1	1
-0.759404236350193	Heat shock	GFP-HDEL HS airy mv 10_Airyscan Processing	1	1
-1.31710727682436	Heat shock	GFP-HDEL HS airy mv 10_Airyscan Processing	1	1
-0.737694713415646	Heat shock	GFP-HDEL HS airy mv 10_Airyscan Processing	1	1
-0.830935353958677	Heat shock	GFP-HDEL HS airy mv 10_Airyscan Processing	1	1
-0.889093220735526	Heat shock	GFP-HDEL HS airy mv 10_Airyscan Processing	1	1
-2.06414759640618	Heat shock	GFP-HDEL HS airy mv 10_Airyscan Processing	1	1
-1.21488580312973	Heat shock	GFP-HDEL HS airy mv 10_Airyscan Processing	1	1
-1.20685044094171	Heat shock	GFP-HDEL HS airy mv 10_Airyscan Processing	1	1
-0.703359174867833	Heat shock	GFP-HDEL HS airy mv 10_Airyscan Processing	1	1
-0.538629982313502	Heat shock	GFP-HDEL HS airy mv 10_Airyscan Processing	1	1
-0.942958539170791	Heat shock	GFP-HDEL HS airy mv 10_Airyscan Processing	1	1
-1.93904645637562	Heat shock	GFP-HDEL HS airy mv 10_Airyscan Processing	1	1
-0.62251157226648	Heat shock	GFP-HDEL HS airy mv 10_Airyscan Processing	1	1
-1.51463423484936	Heat shock	GFP-HDEL HS airy mv 10_Airyscan Processing	1	1
-0.601459148898627	Heat shock	GFP-HDEL HS airy mv 10_Airyscan Processing	1	1
-0.468982765311813	Heat shock	GFP-HDEL HS airy mv 10_Airyscan Processing	1	1
-0.447279102862671	Heat shock	GFP-HDEL HS airy mv 10_Airyscan Processing	1	1
-1.8763764163414	Heat shock	GFP-HDEL HS airy mv 10_Airyscan Processing	1	1
-1.26781951515718	Heat shock	GFP-HDEL HS airy mv 10_Airyscan Processing	1	1
-2.40034611721714	Heat shock	GFP-HDEL HS airy mv 10_Airyscan Processing	1	1
-1.41920900584579	Heat shock	GFP-HDEL HS airy mv 10_Airyscan Processing	1	1
-0.129827649431057	Heat shock	GFP-HDEL HS airy mv 10_Airyscan Processing	1	1
-0.906938878513986	Heat shock	GFP-HDEL HS airy mv 10_Airyscan Processing	1	1
-0.910428827417809	Heat shock	GFP-HDEL HS airy mv 10_Airyscan Processing	1	1
-2.20537202318911	Heat shock	GFP-HDEL HS airy mv 10_Airyscan Processing	1	1
-1.84350508947652	Heat shock	GFP-HDEL HS airy mv 10_Airyscan Processing	1	1
-0.690750610050483	Heat shock	GFP-HDEL HS airy mv 10_Airyscan Processing	1	1
-2.7232891986656	Heat shock	GFP-HDEL HS airy mv 10_Airyscan Processing	1	1
-1.37561724524401	Heat shock	GFP-HDEL HS airy mv 10_Airyscan Processing	1	1
-2.61144094776151	Heat shock	GFP-HDEL HS airy mv 10_Airyscan Processing	1	1
-1.00052992818403	Heat shock	GFP-HDEL HS airy mv 10_Airyscan Processing	1	1
-0.618298443836412	Heat shock	GFP-HDEL HS airy mv 10_Airyscan Processing	1	1
-0.618298443836412	Heat shock	GFP-HDEL HS airy mv 10_Airyscan Processing	1	1
-1.58923925973076	Heat shock	GFP-HDEL HS airy mv 10_Airyscan Processing	1	1
-1.61351563276163	Heat shock	GFP-HDEL HS airy mv 10_Airyscan Processing	1	1
-1.61351563276163	Heat shock	GFP-HDEL HS airy mv 10_Airyscan Processing	1	1
-1.42706583949613	Heat shock	GFP-HDEL HS airy mv 10_Airyscan Processing	1	1
-0.629292133530078	Heat shock	GFP-HDEL HS airy mv 10_Airyscan Processing	1	1
0.459060324892073	Heat shock	GFP-HDEL HS airy mv 10_Airyscan Processing	1	1
-0.986653021720226	Heat shock	GFP-HDEL HS airy mv 10_Airyscan Processing	1	1
-0.211923041640419	Heat shock	GFP-HDEL HS airy mv 10_Airyscan Processing	1	1
-1.39224070080892	Heat shock	GFP-HDEL HS airy mv 10_Airyscan Processing	1	1
-1.6936752445025	Heat shock	GFP-HDEL HS airy mv 10_Airyscan Processing	1	1
-0.845470026926304	Heat shock	GFP-HDEL HS airy mv 10_Airyscan Processing	1	1
-1.26368605565612	Heat shock	GFP-HDEL HS airy mv 10_Airyscan Processing	1	1
-1.47554749794584	Heat shock	GFP-HDEL HS airy mv 10_Airyscan Processing	1	1
-1.50721331080669	Heat shock	GFP-HDEL HS airy mv 10_Airyscan Processing	1	1
-2.01248742981633	Heat shock	GFP-HDEL HS airy mv 10_Airyscan Processing	1	1
-0.268912677144172	Heat shock	GFP-HDEL HS airy mv 10_Airyscan Processing	1	1
-1.47554749794584	Heat shock	GFP-HDEL HS airy mv 10_Airyscan Processing	1	1
-0.871089910689695	Heat shock	GFP-HDEL HS airy mv 10_Airyscan Processing	1	1
-2.76520090405924	Heat shock	GFP-HDEL HS airy mv 10_Airyscan Processing	1	1
-0.454901698333284	Heat shock	GFP-HDEL HS airy mv 10_Airyscan Processing	1	1
-0.696077102977897	Heat shock	GFP-HDEL HS airy mv 10_Airyscan Processing	1	1
-1.40217969326576	Heat shock	GFP-HDEL HS airy mv 10_Airyscan Processing	1	1
-2.01251552545701	Heat shock	GFP-HDEL HS airy mv 10_Airyscan Processing	1	1
-1.79578440484332	Heat shock	GFP-HDEL HS airy mv 10_Airyscan Processing	1	1
-2.15281528915982	Heat shock	GFP-HDEL HS airy mv 10_Airyscan Processing	1	1
-2.3561957823402	Heat shock	GFP-HDEL HS airy mv 10_Airyscan Processing	1	1
-1.90815782736531	Heat shock	GFP-HDEL HS airy mv 10_Airyscan Processing	1	1
-1.08407421526624	Heat shock	GFP-HDEL HS airy mv 10_Airyscan Processing	1	1
-1.90011309627172	Heat shock	GFP-HDEL HS airy mv 10_Airyscan Processing	1	1
-0.63395937520268	Heat shock	GFP-HDEL HS airy mv 10_Airyscan Processing	1	1
-0.960226703906462	Heat shock	GFP-HDEL HS airy mv 10_Airyscan Processing	1	1
-0.391649763526833	Heat shock	GFP-HDEL HS airy mv 10_Airyscan Processing	1	1
-1.29559462441478	Heat shock	GFP-HDEL HS airy mv 10_Airyscan Processing	1	1
-1.61299082704157	Heat shock	GFP-HDEL HS airy mv 10_Airyscan Processing	1	1
-2.4697279098808	Heat shock	GFP-HDEL HS airy mv 10_Airyscan Processing	1	1
-1.55109282629033	Heat shock	GFP-HDEL HS airy mv 10_Airyscan Processing	1	1
-0.880208172648609	Heat shock	GFP-HDEL HS airy mv 10_Airyscan Processing	1	1
0.0834135040679082	Heat shock	GFP-HDEL HS airy mv 10_Airyscan Processing	1	1
-2.05963180392543	Heat shock	GFP-HDEL HS airy mv 10_Airyscan Processing	1	1
-1.59103224035838	Heat shock	GFP-HDEL HS airy mv 10_Airyscan Processing	1	1
-0.862719690199675	Heat shock	GFP-HDEL HS airy mv 10_Airyscan Processing	1	1
-1.07188613891848	Heat shock	GFP-HDEL HS airy mv 10_Airyscan Processing	1	1
-2.85237775492105	Heat shock	GFP-HDEL HS airy mv 10_Airyscan Processing	1	1
-0.444647107601955	Heat shock	GFP-HDEL HS airy mv 10_Airyscan Processing	1	1
-1.40918633763538	Heat shock	GFP-HDEL HS airy mv 10_Airyscan Processing	1	1
-2.72742071657196	Heat shock	GFP-HDEL HS airy mv 10_Airyscan Processing	1	1
NaN	Heat shock	GFP-HDEL HS airy mv 10_Airyscan Processing	1	1
NaN	Heat shock	GFP-HDEL HS airy mv 10_Airyscan Processing	1	1
NaN	Heat shock	GFP-HDEL HS airy mv 10_Airyscan Processing	1	1
-0.650367683947166	Heat shock	GFP-HDEL HS airy mv 10_Airyscan Processing	1	1
-0.895078765782051	Heat shock	GFP-HDEL HS airy mv 10_Airyscan Processing	1	1
-1.22278863924677	Heat shock	GFP-HDEL HS airy mv 10_Airyscan Processing	1	1
-1.21045017197736	Heat shock	GFP-HDEL HS airy mv 10_Airyscan Processing	1	1
-0.982059931963229	Heat shock	GFP-HDEL HS airy mv 10_Airyscan Processing	1	1
-1.50762634105208	Heat shock	GFP-HDEL HS airy mv 10_Airyscan Processing	1	1
-1.70461710470961	Heat shock	GFP-HDEL HS airy mv 10_Airyscan Processing	1	1
-1.32852563629484	Heat shock	GFP-HDEL HS airy mv 10_Airyscan Processing	1	1
-1.74043168371751	Heat shock	GFP-HDEL HS airy mv 10_Airyscan Processing	1	1
-1.25675524421717	Heat shock	GFP-HDEL HS airy mv 10_Airyscan Processing	1	1
-1.38541283945021	Heat shock	GFP-HDEL HS airy mv 10_Airyscan Processing	1	1
-1.31871354262924	Heat shock	GFP-HDEL HS airy mv 10_Airyscan Processing	1	1
-1.26473185979506	Heat shock	GFP-HDEL HS airy mv 10_Airyscan Processing	1	1
-0.862216441204289	Heat shock	GFP-HDEL HS airy mv 10_Airyscan Processing	1	1
-1.27610750925429	Heat shock	GFP-HDEL HS airy mv 10_Airyscan Processing	1	1
-1.17347403007398	Heat shock	GFP-HDEL HS airy mv 10_Airyscan Processing	1	1
-1.33391409347191	Heat shock	GFP-HDEL HS airy mv 10_Airyscan Processing	1	1
-1.1713422847201	Heat shock	GFP-HDEL HS airy mv 10_Airyscan Processing	1	1
-1.39367081267265	Heat shock	GFP-HDEL HS airy mv 10_Airyscan Processing	1	1
-1.58775682028576	Heat shock	GFP-HDEL HS airy mv 10_Airyscan Processing	1	1
-1.58775682028576	Heat shock	GFP-HDEL HS airy mv 10_Airyscan Processing	1	1
-1.39367081267265	Heat shock	GFP-HDEL HS airy mv 10_Airyscan Processing	1	1
-1.40492010800753	Heat shock	GFP-HDEL HS airy mv 10_Airyscan Processing	1	1
-2.00624273213336	Heat shock	GFP-HDEL HS airy mv 10_Airyscan Processing	1	1
-0.87125300189657	Heat shock	GFP-HDEL HS airy mv 10_Airyscan Processing	1	1
-0.87125300189657	Heat shock	GFP-HDEL HS airy mv 10_Airyscan Processing	1	1
-1.33388988484513	Heat shock	GFP-HDEL HS airy mv 10_Airyscan Processing	1	1
-0.290665160218643	Heat shock	GFP-HDEL HS airy mv 10_Airyscan Processing	1	1
-2.63364937194994	Heat shock	GFP-HDEL HS airy mv 10_Airyscan Processing	1	1
-1.56495318126366	Heat shock	GFP-HDEL HS airy mv 10_Airyscan Processing	1	1
-0.731252621542873	Heat shock	GFP-HDEL HS airy mv 10_Airyscan Processing	1	1
-1.34628893067128	Heat shock	GFP-HDEL HS airy mv 10_Airyscan Processing	1	1
-0.599251367512221	Heat shock	GFP-HDEL HS airy mv 10_Airyscan Processing	1	1
-0.599251367512221	Heat shock	GFP-HDEL HS airy mv 10_Airyscan Processing	1	1
-1.36799737679217	Heat shock	GFP-HDEL HS airy mv 10_Airyscan Processing	1	1
-0.791586990290662	Heat shock	GFP-HDEL HS airy mv 10_Airyscan Processing	1	1
-1.67576251125093	Heat shock	GFP-HDEL HS airy mv 10_Airyscan Processing	1	1
-1.35491392339686	Heat shock	GFP-HDEL HS airy mv 10_Airyscan Processing	1	1
-1.30799274357719	Heat shock	GFP-HDEL HS airy mv 10_Airyscan Processing	1	1
-1.31939019760779	Heat shock	GFP-HDEL HS airy mv 10_Airyscan Processing	1	1
-0.518249412656083	Heat shock	GFP-HDEL HS airy mv 10_Airyscan Processing	1	1
-0.40899106066028	Heat shock	GFP-HDEL HS airy mv 10_Airyscan Processing	1	1
-0.616230914552332	Heat shock	GFP-HDEL HS airy mv 10_Airyscan Processing	1	1
-0.371575897650336	Heat shock	GFP-HDEL HS airy mv 10_Airyscan Processing	1	1
-1.90646577958429	Heat shock	GFP-HDEL HS airy mv 10_Airyscan Processing	1	1
-1.19800017084551	Heat shock	GFP-HDEL HS airy mv 10_Airyscan Processing	1	1
-0.616230914552332	Heat shock	GFP-HDEL HS airy mv 10_Airyscan Processing	1	1
-0.535975774373721	Heat shock	GFP-HDEL HS airy mv 10_Airyscan Processing	1	1
-1.20728590727972	Heat shock	GFP-HDEL HS airy mv 10_Airyscan Processing	1	1
-1.38335326725345	Heat shock	GFP-HDEL HS airy mv 10_Airyscan Processing	1	1
-0.258770014937208	Heat shock	GFP-HDEL HS airy mv 10_Airyscan Processing	1	1
-0.0554186660359399	Heat shock	GFP-HDEL HS airy mv 10_Airyscan Processing	1	1
-1.84900320900408	Heat shock	GFP-HDEL HS airy mv 10_Airyscan Processing	1	1
-1.2320141602728	Heat shock	GFP-HDEL HS airy mv 10_Airyscan Processing	1	1
-2.01621196036458	Heat shock	GFP-HDEL HS airy mv 10_Airyscan Processing	1	1
-0.73807911420348	Heat shock	GFP-HDEL HS airy mv 10_Airyscan Processing	1	1
-0.961795489216892	Heat shock	GFP-HDEL HS airy mv 10_Airyscan Processing	1	1
-0.961584746359236	Heat shock	GFP-HDEL HS airy mv 10_Airyscan Processing	1	1
-0.961795489216892	Heat shock	GFP-HDEL HS airy mv 10_Airyscan Processing	1	1
-1.18227700920778	Heat shock	GFP-HDEL HS airy mv 10_Airyscan Processing	1	1
-1.92774723751333	Heat shock	GFP-HDEL HS airy mv 10_Airyscan Processing	1	1
-1.92472324616062	Heat shock	GFP-HDEL HS airy mv 10_Airyscan Processing	1	1
-0.385735751629277	Heat shock	GFP-HDEL HS airy mv 10_Airyscan Processing	1	1
-1.99075034789404	Heat shock	GFP-HDEL HS airy mv 10_Airyscan Processing	1	1
-0.914444454886294	Heat shock	GFP-HDEL HS airy mv 10_Airyscan Processing	1	1
-0.914444454886294	Heat shock	GFP-HDEL HS airy mv 10_Airyscan Processing	1	1
-2.36165931433558	Heat shock	GFP-HDEL HS airy mv 10_Airyscan Processing	1	1
-3.29905666404897	Heat shock	GFP-HDEL HS airy mv 10_Airyscan Processing	1	1
-0.949345462889497	Heat shock	GFP-HDEL HS airy mv 10_Airyscan Processing	1	1
-1.29666879658396	Heat shock	GFP-HDEL HS airy mv 10_Airyscan Processing	1	1
-0.702226182141598	Heat shock	GFP-HDEL HS airy mv 10_Airyscan Processing	1	1
-1.10991009303714	Heat shock	GFP-HDEL HS airy mv 10_Airyscan Processing	1	1
-0.427587843230306	Heat shock	GFP-HDEL HS airy mv 10_Airyscan Processing	1	1
-0.696858487620885	Heat shock	GFP-HDEL HS airy mv 10_Airyscan Processing	1	1
-0.517198410869303	Heat shock	GFP-HDEL HS airy mv 10_Airyscan Processing	1	1
-0.543796469033262	Heat shock	GFP-HDEL HS airy mv 10_Airyscan Processing	1	1
-1.05148999236566	Heat shock	GFP-HDEL HS airy mv 10_Airyscan Processing	1	1
-1.05148999236566	Heat shock	GFP-HDEL HS airy mv 10_Airyscan Processing	1	1
-1.63290353974315	Heat shock	GFP-HDEL HS airy mv 10_Airyscan Processing	1	1
-1.03503846262572	Heat shock	GFP-HDEL HS airy mv 10_Airyscan Processing	1	1
-1.63290353974315	Heat shock	GFP-HDEL HS airy mv 10_Airyscan Processing	1	1
-0.795281829849106	Heat shock	GFP-HDEL HS airy mv 10_Airyscan Processing	1	1
-0.686816269028223	Heat shock	GFP-HDEL HS airy mv 10_Airyscan Processing	1	1
-1.11062450742188	Heat shock	GFP-HDEL HS airy mv 10_Airyscan Processing	1	1
-1.17047623561949	Heat shock	GFP-HDEL HS airy mv 10_Airyscan Processing	1	1
-1.17678483995384	Heat shock	GFP-HDEL HS airy mv 10_Airyscan Processing	1	1
-1.39672906064059	Heat shock	GFP-HDEL HS airy mv 10_Airyscan Processing	1	1
-1.3937838255196	Heat shock	GFP-HDEL HS airy mv 10_Airyscan Processing	1	1
-1.72508807786689	Heat shock	GFP-HDEL HS airy mv 10_Airyscan Processing	1	1
-1.72508807786689	Heat shock	GFP-HDEL HS airy mv 10_Airyscan Processing	1	1
-1.08373387889733	Heat shock	GFP-HDEL HS airy mv 10_Airyscan Processing	1	1
-1.05156001924501	Heat shock	GFP-HDEL HS airy mv 10_Airyscan Processing	1	1
-1.14068678713608	Heat shock	GFP-HDEL HS airy mv 10_Airyscan Processing	1	1
-1.94594786460552	Heat shock	GFP-HDEL HS airy mv 10_Airyscan Processing	1	1
-1.60276911506385	Heat shock	GFP-HDEL HS airy mv 10_Airyscan Processing	1	1
-1.78108907613997	Heat shock	GFP-HDEL HS airy mv 10_Airyscan Processing	1	1
-0.987835349743347	Heat shock	GFP-HDEL HS airy mv 10_Airyscan Processing	1	1
-1.56863940241965	Heat shock	GFP-HDEL HS airy mv 10_Airyscan Processing	1	1
-0.372437521784189	Heat shock	GFP-HDEL HS airy mv 10_Airyscan Processing	1	1
-1.35545924177593	Heat shock	GFP-HDEL HS airy mv 10_Airyscan Processing	1	1
-1.56659231484856	Heat shock	GFP-HDEL HS airy mv 10_Airyscan Processing	1	1
-0.641327947946901	Heat shock	GFP-HDEL HS airy mv 10_Airyscan Processing	1	1
-0.430875298389024	Heat shock	GFP-HDEL HS airy mv 10_Airyscan Processing	1	1
-3.20595956991701	Heat shock	GFP-HDEL HS airy mv 10_Airyscan Processing	1	1
-0.641327947946901	Heat shock	GFP-HDEL HS airy mv 10_Airyscan Processing	1	1
-0.522289639048366	Heat shock	GFP-HDEL HS airy mv 10_Airyscan Processing	1	1
-0.293755435750251	Heat shock	GFP-HDEL HS airy mv 10_Airyscan Processing	1	1
-0.797634101629062	Heat shock	GFP-HDEL HS airy mv 10_Airyscan Processing	1	1
-2.00051070256041	Heat shock	GFP-HDEL HS airy mv 10_Airyscan Processing	1	1
-2.10878722459553	Heat shock	GFP-HDEL HS airy mv 10_Airyscan Processing	1	1
-0.527844455944455	Heat shock	GFP-HDEL HS airy mv 10_Airyscan Processing	1	1
0.0609397334758683	Heat shock	GFP-HDEL HS airy mv 10_Airyscan Processing	1	1
-0.283066071124209	Heat shock	GFP-HDEL HS airy mv 10_Airyscan Processing	1	1
-0.462879938940408	Heat shock	GFP-HDEL HS airy mv 10_Airyscan Processing	1	1
-1.12435763586681	Heat shock	GFP-HDEL HS airy mv 10_Airyscan Processing	1	1
-0.877520286448326	Heat shock	GFP-HDEL HS airy mv 10_Airyscan Processing	1	1
-0.178914619617761	Heat shock	GFP-HDEL HS airy mv 10_Airyscan Processing	1	1
-0.259911878565365	Heat shock	GFP-HDEL HS airy mv 10_Airyscan Processing	1	1
-2.075261395452	Heat shock	GFP-HDEL HS airy mv 10_Airyscan Processing	1	1
-2.82264333375749	Heat shock	GFP-HDEL HS airy mv 10_Airyscan Processing	1	1
-2.90942576247396	Heat shock	GFP-HDEL HS airy mv 10_Airyscan Processing	1	1
-1.72498754710284	Heat shock	GFP-HDEL HS airy mv 10_Airyscan Processing	1	1
-0.723048934010905	Heat shock	GFP-HDEL HS airy mv 10_Airyscan Processing	1	1
-0.685049623274535	Heat shock	GFP-HDEL HS airy mv 10_Airyscan Processing	1	1
-0.915348364671743	Heat shock	GFP-HDEL HS airy mv 10_Airyscan Processing	1	1
-0.748555073465999	Heat shock	GFP-HDEL HS airy mv 10_Airyscan Processing	1	1
-1.5351957919957	Heat shock	GFP-HDEL HS airy mv 10_Airyscan Processing	1	1
-1.26283835607341	Heat shock	GFP-HDEL HS airy mv 10_Airyscan Processing	1	1
-1.37542926137516	Heat shock	GFP-HDEL HS airy mv 10_Airyscan Processing	1	1
-2.0776357219061	Heat shock	GFP-HDEL HS airy mv 10_Airyscan Processing	1	1
-2.85556547214624	Heat shock	GFP-HDEL HS airy mv 10_Airyscan Processing	1	1
-0.585274828062825	Heat shock	GFP-HDEL HS airy mv 10_Airyscan Processing	1	1
-0.81682251080354	Heat shock	GFP-HDEL HS airy mv 10_Airyscan Processing	1	1
-2.13874982720227	Heat shock	GFP-HDEL HS airy mv 10_Airyscan Processing	1	1
-1.41657947183364	Heat shock	GFP-HDEL HS airy mv 10_Airyscan Processing	1	1
-1.09939022317877	Heat shock	GFP-HDEL HS airy mv 10_Airyscan Processing	1	1
-0.0967525074533322	Heat shock	GFP-HDEL HS airy mv 10_Airyscan Processing	1	1
-1.58986702913557	Heat shock	GFP-HDEL HS airy mv 10_Airyscan Processing	1	1
-1.52005016486544	Heat shock	GFP-HDEL HS airy mv 10_Airyscan Processing	1	1
-1.39218559896748	Heat shock	GFP-HDEL HS airy mv 10_Airyscan Processing	1	1
-1.29735708657255	Heat shock	GFP-HDEL HS airy mv 10_Airyscan Processing	1	1
-0.486060794275841	Heat shock	GFP-HDEL HS airy mv 10_Airyscan Processing	1	1
-1.40324779832807	Heat shock	GFP-HDEL HS airy mv 10_Airyscan Processing	1	1
-1.65472498867536	Heat shock	GFP-HDEL HS airy mv 10_Airyscan Processing	1	1
-0.526773636487581	Heat shock	GFP-HDEL HS airy mv 10_Airyscan Processing	1	1
-1.47122045080106	Heat shock	GFP-HDEL HS airy mv 10_Airyscan Processing	1	1
0.284674314046411	Heat shock	GFP-HDEL HS airy mv 10_Airyscan Processing	1	1
-2.18813283539357	Heat shock	GFP-HDEL HS airy mv 10_Airyscan Processing	1	1
-1.17734833310788	Heat shock	GFP-HDEL HS airy mv 10_Airyscan Processing	1	1
-1.07291785473165	Heat shock	GFP-HDEL HS airy mv 10_Airyscan Processing	1	1
-0.672329937948685	Heat shock	GFP-HDEL HS airy mv 10_Airyscan Processing	1	1
-0.3212871740167	Heat shock	GFP-HDEL HS airy mv 10_Airyscan Processing	1	1
-0.67346086622059	Heat shock	GFP-HDEL HS airy mv 10_Airyscan Processing	1	1
-2.23422931990883	Heat shock	GFP-HDEL HS airy mv 10_Airyscan Processing	1	1
-2.44119269424677	Heat shock	GFP-HDEL HS airy mv 10_Airyscan Processing	1	1
-1.19761512187733	Heat shock	GFP-HDEL HS airy mv 10_Airyscan Processing	1	1
-1.27838134215065	Heat shock	GFP-HDEL HS airy mv 10_Airyscan Processing	1	1
0.294221535345139	Heat shock	GFP-HDEL HS airy mv 10_Airyscan Processing	1	1
-0.739071622321326	Heat shock	GFP-HDEL HS airy mv 10_Airyscan Processing	1	1
-0.85202673152845	Heat shock	GFP-HDEL HS airy mv 10_Airyscan Processing	1	1
0.544154504115306	Heat shock	GFP-HDEL HS airy mv 10_Airyscan Processing	1	1
-1.61821095655559	Heat shock	GFP-HDEL HS airy mv 10_Airyscan Processing	1	1
-0.00410420350319622	Heat shock	GFP-HDEL HS airy mv 10_Airyscan Processing	1	1
-0.582493097701932	Heat shock	GFP-HDEL HS airy mv 10_Airyscan Processing	1	1
-1.74392149115193	Heat shock	GFP-HDEL HS airy mv 10_Airyscan Processing	1	1
-2.708768903893	Heat shock	GFP-HDEL HS airy mv 10_Airyscan Processing	1	1
-1.83519446286477	Heat shock	GFP-HDEL HS airy mv 10_Airyscan Processing	1	1
-1.00806514894424	Heat shock	GFP-HDEL HS airy mv 10_Airyscan Processing	1	1
-1.14230064329661	Heat shock	GFP-HDEL HS airy mv 10_Airyscan Processing	1	1
NaN	Heat shock	GFP-HDEL HS airy mv 10_Airyscan Processing	1	1
-1.49090482837497	Heat shock	GFP-HDEL HS airy mv 10_Airyscan Processing	1	1
-0.632152601551347	Heat shock	GFP-HDEL HS airy mv 10_Airyscan Processing	1	1
-1.076527120936	Heat shock	GFP-HDEL HS airy mv 10_Airyscan Processing	1	1
-1.28205311966802	Heat shock	GFP-HDEL HS airy mv 10_Airyscan Processing	1	1
-0.674331457227921	Heat shock	GFP-HDEL HS airy mv 10_Airyscan Processing	1	1
-0.435759741662773	Heat shock	GFP-HDEL HS airy mv 10_Airyscan Processing	1	1
-0.795232848596439	Heat shock	GFP-HDEL HS airy mv 10_Airyscan Processing	1	1
-1.07850956896847	Heat shock	GFP-HDEL HS airy mv 10_Airyscan Processing	1	1
-0.852275843296055	Heat shock	GFP-HDEL HS airy mv 10_Airyscan Processing	1	1
-1.18257188758668	Heat shock	GFP-HDEL HS airy mv 10_Airyscan Processing	1	1
-0.683680068575711	Heat shock	GFP-HDEL HS airy mv 10_Airyscan Processing	1	1
-0.863479208579621	Heat shock	GFP-HDEL HS airy mv 10_Airyscan Processing	1	1
-2.29664845435969	Heat shock	GFP-HDEL HS airy mv 10_Airyscan Processing	1	1
-1.0528808715783	Heat shock	GFP-HDEL HS airy mv 10_Airyscan Processing	1	1
-1.06344916633574	Heat shock	GFP-HDEL HS airy mv 10_Airyscan Processing	1	1
-0.499946236019184	Heat shock	GFP-HDEL HS airy mv 10_Airyscan Processing	1	1
-1.51362264852781	Heat shock	GFP-HDEL HS airy mv 10_Airyscan Processing	1	1
-0.335688706819291	Heat shock	GFP-HDEL HS airy mv 10_Airyscan Processing	1	1
-0.46573257748705	Heat shock	GFP-HDEL HS airy mv 10_Airyscan Processing	1	1
-0.419569229832754	Heat shock	GFP-HDEL HS airy mv 10_Airyscan Processing	1	1
-0.98764841337775	Heat shock	GFP-HDEL HS airy mv 10_Airyscan Processing	1	1
-3.13155956289643	Heat shock	GFP-HDEL HS airy mv 10_Airyscan Processing	1	1
-0.309037375281524	Heat shock	GFP-HDEL HS airy mv 10_Airyscan Processing	1	1
-1.33782456930186	Heat shock	GFP-HDEL HS airy mv 10_Airyscan Processing	1	1
-0.510697044945606	Heat shock	GFP-HDEL HS airy mv 10_Airyscan Processing	1	1
-1.48796893206354	Heat shock	GFP-HDEL HS airy mv 10_Airyscan Processing	1	1
-0.626580010626748	Heat shock	GFP-HDEL HS airy mv 10_Airyscan Processing	1	1
-0.925545607394274	Heat shock	GFP-HDEL HS airy mv 10_Airyscan Processing	1	1
-1.73010484879575	Heat shock	GFP-HDEL HS airy mv 10_Airyscan Processing	1	1
-1.36930436863398	Heat shock	GFP-HDEL HS airy mv 10_Airyscan Processing	1	1
-1.56683304048761	Heat shock	GFP-HDEL HS airy mv 10_Airyscan Processing	1	1
-1.36930436863398	Heat shock	GFP-HDEL HS airy mv 10_Airyscan Processing	1	1
-1.19559023143072	Heat shock	GFP-HDEL HS airy mv 10_Airyscan Processing	1	1
-1.38800265803633	Heat shock	GFP-HDEL HS airy mv 10_Airyscan Processing	1	1
-0.507600219496038	Heat shock	GFP-HDEL HS airy mv 10_Airyscan Processing	1	1
-0.695350328403238	Heat shock	GFP-HDEL HS airy mv 10_Airyscan Processing	1	1
-1.5159955130415	Heat shock	GFP-HDEL HS airy mv 10_Airyscan Processing	1	1
-2.03401400381335	Heat shock	GFP-HDEL HS airy mv 10_Airyscan Processing	1	1
-0.4456493724097	Heat shock	GFP-HDEL HS airy mv 10_Airyscan Processing	1	1
-0.507600219496038	Heat shock	GFP-HDEL HS airy mv 10_Airyscan Processing	1	1
-0.895625761795731	Heat shock	GFP-HDEL HS airy mv 10_Airyscan Processing	1	1
0.323624254385887	Heat shock	GFP-HDEL HS airy mv 10_Airyscan Processing	1	1
-2.43650545602006	Heat shock	GFP-HDEL HS airy mv 10_Airyscan Processing	1	1
-1.43787952243727	Heat shock	GFP-HDEL HS airy mv 10_Airyscan Processing	1	1
-1.41740036646184	Heat shock	GFP-HDEL HS airy mv 10_Airyscan Processing	1	1
-1.4854134832363	Heat shock	GFP-HDEL HS airy mv 10_Airyscan Processing	1	1
-0.47439414718663	Heat shock	GFP-HDEL HS airy mv 10_Airyscan Processing	1	1
-0.583141857227019	Heat shock	GFP-HDEL HS airy mv 10_Airyscan Processing	1	1
-1.73009602241853	Heat shock	GFP-HDEL HS airy mv 10_Airyscan Processing	1	1
-1.71829924529255	Heat shock	GFP-HDEL HS airy mv 10_Airyscan Processing	1	1
-0.987258728213387	Heat shock	GFP-HDEL HS airy mv 10_Airyscan Processing	1	1
-1.32629610676706	Heat shock	GFP-HDEL HS airy mv 10_Airyscan Processing	1	1
-0.987258728213387	Heat shock	GFP-HDEL HS airy mv 10_Airyscan Processing	1	1
-1.11671981929596	Heat shock	GFP-HDEL HS airy mv 10_Airyscan Processing	1	1
-0.211493464322566	Heat shock	GFP-HDEL HS airy mv 10_Airyscan Processing	1	1
-1.04422054767256	Heat shock	GFP-HDEL HS airy mv 10_Airyscan Processing	1	1
-0.88918712137429	Heat shock	GFP-HDEL HS airy mv 10_Airyscan Processing	1	1
-0.866330194725912	Heat shock	GFP-HDEL HS airy mv 10_Airyscan Processing	1	1
-2.69150884491709	Heat shock	GFP-HDEL HS airy mv 10_Airyscan Processing	1	1
-2.65734982643473	Heat shock	GFP-HDEL HS airy mv 10_Airyscan Processing	1	1
-0.817014900989779	Heat shock	GFP-HDEL HS airy mv 10_Airyscan Processing	1	1
-1.31829770114608	Heat shock	GFP-HDEL HS airy mv 10_Airyscan Processing	1	1
-0.616092281966101	Heat shock	GFP-HDEL HS airy mv 10_Airyscan Processing	1	1
-1.26183589512127	Heat shock	GFP-HDEL HS airy mv 10_Airyscan Processing	1	1
-1.2204849171076	Heat shock	GFP-HDEL HS airy mv 10_Airyscan Processing	1	1
-1.45557662948362	Heat shock	GFP-HDEL HS airy mv 10_Airyscan Processing	1	1
-2.26741772671365	Heat shock	GFP-HDEL HS airy mv 10_Airyscan Processing	1	1
-1.56859069354631	Heat shock	GFP-HDEL HS airy mv 10_Airyscan Processing	1	1
-1.55509692058974	Heat shock	GFP-HDEL HS airy mv 10_Airyscan Processing	1	1
-0.740696928103093	Heat shock	GFP-HDEL HS airy mv 10_Airyscan Processing	1	1
-1.43325177748767	Heat shock	GFP-HDEL HS airy mv 10_Airyscan Processing	1	1
-1.69325458218939	Heat shock	GFP-HDEL HS airy mv 10_Airyscan Processing	1	1
-1.46074076151741	Heat shock	GFP-HDEL HS airy mv 10_Airyscan Processing	1	1
-1.16995884791923	Heat shock	GFP-HDEL HS airy mv 10_Airyscan Processing	1	1
-1.08914308065873	Heat shock	GFP-HDEL HS airy mv 10_Airyscan Processing	1	1
-0.676461136540407	Heat shock	GFP-HDEL HS airy mv 10_Airyscan Processing	1	1
-1.06058260875571	Heat shock	GFP-HDEL HS airy mv 10_Airyscan Processing	1	1
-0.680788193772312	Heat shock	GFP-HDEL HS airy mv 10_Airyscan Processing	1	1
-0.670924282193843	Heat shock	GFP-HDEL HS airy mv 10_Airyscan Processing	1	1
-1.64394679682564	Heat shock	GFP-HDEL HS airy mv 10_Airyscan Processing	1	1
-2.25800579886917	Heat shock	GFP-HDEL HS airy mv 10_Airyscan Processing	1	1
-0.804948502759206	Heat shock	GFP-HDEL HS airy mv 10_Airyscan Processing	1	1
-1.51767011817787	Heat shock	GFP-HDEL HS airy mv 10_Airyscan Processing	1	1
-1.3072790314988	Heat shock	GFP-HDEL HS airy mv 10_Airyscan Processing	1	1
-0.949521368584782	Heat shock	GFP-HDEL HS airy mv 10_Airyscan Processing	1	1
-1.98369924571607	Heat shock	GFP-HDEL HS airy mv 10_Airyscan Processing	1	1
-0.511677399037759	Heat shock	GFP-HDEL HS airy mv 10_Airyscan Processing	1	1
-1.51654430505954	Heat shock	GFP-HDEL HS airy mv 10_Airyscan Processing	1	1
-1.51654430505954	Heat shock	GFP-HDEL HS airy mv 10_Airyscan Processing	1	1
-1.89339494558065	Heat shock	GFP-HDEL HS airy mv 10_Airyscan Processing	1	1
-1.69232069791635	Heat shock	GFP-HDEL HS airy mv 10_Airyscan Processing	1	1
-0.928588479195954	Heat shock	GFP-HDEL HS airy mv 10_Airyscan Processing	1	1
-1.94493311033881	Heat shock	GFP-HDEL HS airy mv 10_Airyscan Processing	1	1
-0.762538754610036	Heat shock	GFP-HDEL HS airy mv 10_Airyscan Processing	1	1
-1.24970771688461	Heat shock	GFP-HDEL HS airy mv 10_Airyscan Processing	1	1
-2.10447234711065	Heat shock	GFP-HDEL HS airy mv 10_Airyscan Processing	1	1
-1.54146408416529	Heat shock	GFP-HDEL HS airy mv 10_Airyscan Processing	1	1
-0.927284279680709	Heat shock	GFP-HDEL HS airy mv 10_Airyscan Processing	1	1
-1.14062114200951	Heat shock	GFP-HDEL HS airy mv 10_Airyscan Processing	1	1
-0.966797958666938	Heat shock	GFP-HDEL HS airy mv 10_Airyscan Processing	1	1
-1.35103894057816	Heat shock	GFP-HDEL HS airy mv 10_Airyscan Processing	1	1
-1.96504235113137	Heat shock	GFP-HDEL HS airy mv 10_Airyscan Processing	1	1
-2.18061423442884	Heat shock	GFP-HDEL HS airy mv 10_Airyscan Processing	1	1
-1.95172169246724	Heat shock	GFP-HDEL HS airy mv 10_Airyscan Processing	1	1
-1.34313596389901	Heat shock	GFP-HDEL HS airy mv 10_Airyscan Processing	1	1
-2.39704628945043	Heat shock	GFP-HDEL HS airy mv 10_Airyscan Processing	1	1
-0.57749235992635	Heat shock	GFP-HDEL HS airy mv 10_Airyscan Processing	1	1
-2.12564066901425	Heat shock	GFP-HDEL HS airy mv 10_Airyscan Processing	1	1
-0.860957169766004	Heat shock	GFP-HDEL HS airy mv 10_Airyscan Processing	1	1
-0.902993727674412	Heat shock	GFP-HDEL HS airy mv 10_Airyscan Processing	1	1
-2.12564066901425	Heat shock	GFP-HDEL HS airy mv 10_Airyscan Processing	1	1
-1.93465551394212	Heat shock	GFP-HDEL HS airy mv 10_Airyscan Processing	1	1
-2.912114723623	Heat shock	GFP-HDEL HS airy mv 10_Airyscan Processing	1	1
-1.78540833137325	Heat shock	GFP-HDEL HS airy mv 10_Airyscan Processing	1	1
-1.5305350961054	Heat shock	GFP-HDEL HS airy mv 10_Airyscan Processing	1	1
-1.06152845638408	Heat shock	GFP-HDEL HS airy mv 10_Airyscan Processing	1	1
-2.17682234758101	Heat shock	GFP-HDEL HS airy mv 10_Airyscan Processing	1	1
-1.48862469530682	Heat shock	GFP-HDEL HS airy mv 10_Airyscan Processing	1	1
0.787488716879709	Heat shock	GFP-HDEL HS airy mv 10_Airyscan Processing	1	1
-1.75783741674495	Heat shock	GFP-HDEL HS airy mv 10_Airyscan Processing	1	1
-2.08373883920528	Heat shock	GFP-HDEL HS airy mv 10_Airyscan Processing	1	1
-0.963518962336403	Heat shock	GFP-HDEL HS airy mv 10_Airyscan Processing	1	1
-0.178841843032401	Heat shock	GFP-HDEL HS airy mv 10_Airyscan Processing	1	1
-0.772239258710582	Heat shock	GFP-HDEL HS airy mv 10_Airyscan Processing	1	1
-0.409919314501694	Heat shock	GFP-HDEL HS airy mv 10_Airyscan Processing	1	1
-1.52287677975892	Heat shock	GFP-HDEL HS airy mv 10_Airyscan Processing	1	1
-1.63998027922968	Heat shock	GFP-HDEL HS airy mv 10_Airyscan Processing	1	1
-1.30983121333851	Heat shock	GFP-HDEL HS airy mv 10_Airyscan Processing	1	1
-0.587350799612381	Heat shock	GFP-HDEL HS airy mv 10_Airyscan Processing	1	1
-0.620343544144004	Heat shock	GFP-HDEL HS airy mv 10_Airyscan Processing	1	1
-0.833302957701919	Heat shock	GFP-HDEL HS airy mv 10_Airyscan Processing	1	1
-1.82090832681233	Heat shock	GFP-HDEL HS airy mv 10_Airyscan Processing	1	1
-0.836332336232327	Heat shock	GFP-HDEL HS airy mv 10_Airyscan Processing	1	1
-0.822210727374937	Heat shock	GFP-HDEL HS airy mv 10_Airyscan Processing	1	1
-0.664518091917731	Heat shock	GFP-HDEL HS airy mv 10_Airyscan Processing	1	1
-1.04383569439545	Heat shock	GFP-HDEL HS airy mv 10_Airyscan Processing	1	1
-0.864216954823508	Heat shock	GFP-HDEL HS airy mv 10_Airyscan Processing	1	1
-1.13835576388399	Heat shock	GFP-HDEL HS airy mv 10_Airyscan Processing	1	1
NaN	Heat shock	GFP-HDEL HS airy mv 10_Airyscan Processing	1	1
-2.72324460404685	Heat shock	GFP-HDEL HS airy mv 10_Airyscan Processing	1	1
-1.59718516676159	Heat shock	GFP-HDEL HS airy mv 10_Airyscan Processing	1	1
-0.833696160234578	Heat shock	GFP-HDEL HS airy mv 10_Airyscan Processing	1	1
NaN	Heat shock	GFP-HDEL HS airy mv 10_Airyscan Processing	1	1
NaN	Heat shock	GFP-HDEL HS airy mv 10_Airyscan Processing	1	1
-1.72992690726609	Heat shock	GFP-HDEL HS airy mv 10_Airyscan Processing	1	1
-0.834122939002788	Heat shock	GFP-HDEL HS airy mv 10_Airyscan Processing	1	1
-1.66728760913498	Heat shock	GFP-HDEL HS airy mv 10_Airyscan Processing	1	1
-1.24832269871658	Heat shock	GFP-HDEL HS airy mv 10_Airyscan Processing	1	1
-1.18637936956069	Heat shock	GFP-HDEL HS airy mv 10_Airyscan Processing	1	1
-1.19744515512112	Heat shock	GFP-HDEL HS airy mv 10_Airyscan Processing	1	1
-0.947676899706648	Heat shock	GFP-HDEL HS airy mv 10_Airyscan Processing	1	1
-1.31221534021271	Heat shock	GFP-HDEL HS airy mv 10_Airyscan Processing	1	1
-1.17030860995592	Heat shock	GFP-HDEL HS airy mv 10_Airyscan Processing	1	1
-1.60673044875514	Heat shock	GFP-HDEL HS airy mv 10_Airyscan Processing	1	1
-2.19312611573192	Heat shock	GFP-HDEL HS airy mv 10_Airyscan Processing	1	1
-1.27659910065381	Heat shock	GFP-HDEL HS airy mv 10_Airyscan Processing	1	1
-1.10704905296915	Heat shock	GFP-HDEL HS airy mv 10_Airyscan Processing	1	1
-0.661280725302071	Heat shock	GFP-HDEL HS airy mv 10_Airyscan Processing	1	1
-0.239478938422235	Heat shock	GFP-HDEL HS airy mv 10_Airyscan Processing	1	1
-0.920910599326302	Heat shock	GFP-HDEL HS airy mv 10_Airyscan Processing	1	1
-1.01032137815749	Heat shock	GFP-HDEL HS airy mv 10_Airyscan Processing	1	1
-0.419599062980675	Heat shock	GFP-HDEL HS airy mv 10_Airyscan Processing	1	1
-2.12093949253082	Heat shock	GFP-HDEL HS airy mv 10_Airyscan Processing	1	1
-1.25680038187788	Heat shock	GFP-HDEL HS airy mv 10_Airyscan Processing	1	1
-1.32236069709159	Heat shock	GFP-HDEL HS airy mv 10_Airyscan Processing	1	1
-1.57070832114646	Heat shock	GFP-HDEL HS airy mv 10_Airyscan Processing	1	1
-1.4409693237945	Heat shock	GFP-HDEL HS airy mv 10_Airyscan Processing	1	1
-1.10292030142989	Heat shock	GFP-HDEL HS airy mv 10_Airyscan Processing	1	1
-1.62665787206131	Heat shock	GFP-HDEL HS airy mv 10_Airyscan Processing	1	1
-0.805734878030343	Heat shock	GFP-HDEL HS airy mv 10_Airyscan Processing	1	1
-0.780779635707505	Heat shock	GFP-HDEL HS airy mv 10_Airyscan Processing	1	1
-1.31853172298848	Heat shock	GFP-HDEL HS airy mv 10_Airyscan Processing	1	1
-0.635344700946777	Heat shock	GFP-HDEL HS airy mv 10_Airyscan Processing	1	1
-2.32411681321574	Heat shock	GFP-HDEL HS airy mv 10_Airyscan Processing	1	1
-0.617870797246895	Heat shock	GFP-HDEL HS airy mv 10_Airyscan Processing	1	1
-0.487789437548052	Heat shock	GFP-HDEL HS airy mv 10_Airyscan Processing	1	1
-1.86881660839767	Heat shock	GFP-HDEL HS airy mv 10_Airyscan Processing	1	1
-1.23108120559527	Heat shock	GFP-HDEL HS airy mv 10_Airyscan Processing	1	1
-1.70537998186396	Heat shock	GFP-HDEL HS airy mv 10_Airyscan Processing	1	1
-0.681009932284402	Heat shock	GFP-HDEL HS airy mv 10_Airyscan Processing	1	1
-1.18779677212082	Heat shock	GFP-HDEL HS airy mv 10_Airyscan Processing	1	1
-1.06997766845072	Heat shock	GFP-HDEL HS airy mv 10_Airyscan Processing	1	1
0.0746135471653079	Heat shock	GFP-HDEL HS airy mv 10_Airyscan Processing	1	1
-1.94078358892906	Heat shock	GFP-HDEL HS airy mv 10_Airyscan Processing	1	1
-1.38435955993738	Heat shock	GFP-HDEL HS airy mv 10_Airyscan Processing	1	1
-0.912348869052376	Heat shock	GFP-HDEL HS airy mv 10_Airyscan Processing	1	1
-1.12717329452059	Heat shock	GFP-HDEL HS airy mv 10_Airyscan Processing	1	1
-1.59576594455664	Heat shock	GFP-HDEL HS airy mv 10_Airyscan Processing	1	1
-1.22015249674911	Heat shock	GFP-HDEL HS airy mv 10_Airyscan Processing	1	1
-1.25162379797452	Heat shock	GFP-HDEL HS airy mv 10_Airyscan Processing	1	1
-1.25162379797452	Heat shock	GFP-HDEL HS airy mv 10_Airyscan Processing	1	1
-1.94078358892906	Heat shock	GFP-HDEL HS airy mv 10_Airyscan Processing	1	1
-1.9089732600382	Heat shock	GFP-HDEL HS airy mv 10_Airyscan Processing	1	1
-1.32686490225831	Heat shock	GFP-HDEL HS airy mv 10_Airyscan Processing	1	1
-2.53432125875806	Heat shock	GFP-HDEL HS airy mv 10_Airyscan Processing	1	1
-1.91080319239604	Heat shock	GFP-HDEL HS airy mv 10_Airyscan Processing	1	1
-1.05776003451962	Heat shock	GFP-HDEL HS airy mv 10_Airyscan Processing	1	1
-1.52489578331152	Heat shock	GFP-HDEL HS airy mv 10_Airyscan Processing	1	1
-1.27254448315517	Heat shock	GFP-HDEL HS airy mv 10_Airyscan Processing	1	1
-1.11361878061575	Heat shock	GFP-HDEL HS airy mv 10_Airyscan Processing	1	1
-1.11361878061575	Heat shock	GFP-HDEL HS airy mv 10_Airyscan Processing	1	1
-0.275934840539841	Heat shock	GFP-HDEL HS airy mv 10_Airyscan Processing	1	1
-1.75821810473503	Heat shock	GFP-HDEL HS airy mv 10_Airyscan Processing	1	1
-0.427549818668445	Heat shock	GFP-HDEL HS airy mv 10_Airyscan Processing	1	1
-2.06120132722037	Heat shock	GFP-HDEL HS airy mv 10_Airyscan Processing	1	1
-0.264027316780689	Heat shock	GFP-HDEL HS airy mv 10_Airyscan Processing	1	1
-0.130828385093929	Heat shock	GFP-HDEL HS airy mv 10_Airyscan Processing	1	1
-0.983958380689834	Heat shock	GFP-HDEL HS airy mv 10_Airyscan Processing	1	1
0.233890534330037	Heat shock	GFP-HDEL HS airy mv 10_Airyscan Processing	1	1
-1.00032261340806	Heat shock	GFP-HDEL HS airy mv 10_Airyscan Processing	1	1
-1.49128323803365	Heat shock	GFP-HDEL HS airy mv 10_Airyscan Processing	1	1
-0.130828385093929	Heat shock	GFP-HDEL HS airy mv 10_Airyscan Processing	1	1
-0.183378356999769	Heat shock	GFP-HDEL HS airy mv 10_Airyscan Processing	1	1
-0.812624250831334	Heat shock	GFP-HDEL HS airy mv 10_Airyscan Processing	1	1
-0.729985803487312	Heat shock	GFP-HDEL HS airy mv 10_Airyscan Processing	1	1
NaN	Heat shock	GFP-HDEL HS airy mv 10_Airyscan Processing	1	1
-0.881612329347872	Heat shock	GFP-HDEL HS airy mv 10_Airyscan Processing	1	1
-1.08952282812105	Heat shock	GFP-HDEL HS airy mv 10_Airyscan Processing	1	1
-1.15973524750775	Heat shock	GFP-HDEL HS airy mv 10_Airyscan Processing	1	1
-0.331319255791413	Heat shock	GFP-HDEL HS airy mv 10_Airyscan Processing	1	1
-1.57786774037755	Heat shock	GFP-HDEL HS airy mv 10_Airyscan Processing	1	1
-1.99684145467091	Heat shock	GFP-HDEL HS airy mv 10_Airyscan Processing	1	1
-0.692546665295289	Heat shock	GFP-HDEL HS airy mv 10_Airyscan Processing	1	1
-0.642411416517782	Heat shock	GFP-HDEL HS airy mv 10_Airyscan Processing	1	1
-1.60196708791418	Heat shock	GFP-HDEL HS airy mv 10_Airyscan Processing	1	1
-2.04930309199991	Heat shock	GFP-HDEL HS airy mv 10_Airyscan Processing	1	1
-2.6796458911654	Heat shock	GFP-HDEL HS airy mv 10_Airyscan Processing	1	1
-1.91726055608897	Heat shock	GFP-HDEL HS airy mv 10_Airyscan Processing	1	1
-1.66617379057413	Heat shock	GFP-HDEL HS airy mv 10_Airyscan Processing	1	1
-2.82545877922847	Heat shock	GFP-HDEL HS airy mv 10_Airyscan Processing	1	1
-1.61588505958271	Heat shock	GFP-HDEL HS airy mv 10_Airyscan Processing	1	1
-1.11748540000662	Heat shock	GFP-HDEL HS airy mv 10_Airyscan Processing	1	1
-1.61588505958271	Heat shock	GFP-HDEL HS airy mv 10_Airyscan Processing	1	1
-2.06484648785613	Heat shock	GFP-HDEL HS airy mv 10_Airyscan Processing	1	1
-0.803592520221105	Heat shock	GFP-HDEL HS airy mv 10_Airyscan Processing	1	1
-1.12592695564014	Heat shock	GFP-HDEL HS airy mv 10_Airyscan Processing	1	1
-0.246533440609476	Heat shock	GFP-HDEL HS airy mv 10_Airyscan Processing	1	1
-1.65011795925465	Heat shock	GFP-HDEL HS airy mv 10_Airyscan Processing	1	1
-0.916735839197617	Heat shock	GFP-HDEL HS airy mv 10_Airyscan Processing	1	1
-1.68037911399831	Heat shock	GFP-HDEL HS airy mv 10_Airyscan Processing	1	1
-2.2631536875831	Heat shock	GFP-HDEL HS airy mv 10_Airyscan Processing	1	1
-1.21768803804038	Heat shock	GFP-HDEL HS airy mv 10_Airyscan Processing	1	1
-1.4253284099486	Heat shock	GFP-HDEL HS airy mv 10_Airyscan Processing	1	1
-1.68645402679827	Heat shock	GFP-HDEL HS airy mv 10_Airyscan Processing	1	1
-1.15573191816721	Heat shock	GFP-HDEL HS airy mv 10_Airyscan Processing	1	1
-1.76576209898967	Heat shock	GFP-HDEL HS airy mv 10_Airyscan Processing	1	1
-1.26491724750665	Heat shock	GFP-HDEL HS airy mv 10_Airyscan Processing	1	1
-0.749355625159556	Heat shock	GFP-HDEL HS airy mv 10_Airyscan Processing	1	1
-1.38309787145126	Heat shock	GFP-HDEL HS airy mv 10_Airyscan Processing	1	1
-1.61974145498383	Heat shock	GFP-HDEL HS airy mv 10_Airyscan Processing	1	1
-0.332210348639182	Heat shock	GFP-HDEL HS airy mv 10_Airyscan Processing	1	1
-2.04214749155914	Heat shock	GFP-HDEL HS airy mv 10_Airyscan Processing	1	1
-0.528152290083104	Heat shock	GFP-HDEL HS airy mv 10_Airyscan Processing	1	1
-0.430377356640302	Heat shock	GFP-HDEL HS airy mv 10_Airyscan Processing	1	1
-1.7896167740882	Heat shock	GFP-HDEL HS airy mv 10_Airyscan Processing	1	1
-1.11342874980913	Heat shock	GFP-HDEL HS airy mv 10_Airyscan Processing	1	1
-1.52190542614342	Heat shock	GFP-HDEL HS airy mv 10_Airyscan Processing	1	1
-1.37254247895483	Heat shock	GFP-HDEL HS airy mv 10_Airyscan Processing	1	1
-1.57795256767914	Heat shock	GFP-HDEL HS airy mv 10_Airyscan Processing	1	1
-0.874514564730696	Heat shock	GFP-HDEL HS airy mv 10_Airyscan Processing	1	1
-1.10265903803585	Heat shock	GFP-HDEL HS airy mv 10_Airyscan Processing	1	1
-0.820179128509323	Heat shock	GFP-HDEL HS airy mv 10_Airyscan Processing	1	1
-0.786531048359901	Heat shock	GFP-HDEL HS airy mv 10_Airyscan Processing	1	1
-1.11152897613898	Heat shock	GFP-HDEL HS airy mv 10_Airyscan Processing	1	1
-1.62977324462306	Heat shock	GFP-HDEL HS airy mv 10_Airyscan Processing	1	1
-0.56411600604219	Heat shock	GFP-HDEL HS airy mv 10_Airyscan Processing	1	1
-1.01072900027918	Heat shock	GFP-HDEL HS airy mv 10_Airyscan Processing	1	1
-1.28865027487359	Heat shock	GFP-HDEL HS airy mv 10_Airyscan Processing	1	1
-0.942820813658437	Heat shock	GFP-HDEL HS airy mv 10_Airyscan Processing	1	1
-1.47684990454947	Heat shock	GFP-HDEL HS airy mv 10_Airyscan Processing	1	1
-1.06191535431886	Heat shock	GFP-HDEL HS airy mv 10_Airyscan Processing	1	1
-0.75164592080123	Heat shock	GFP-HDEL HS airy mv 10_Airyscan Processing	1	1
-0.828641798401869	Heat shock	GFP-HDEL HS airy mv 10_Airyscan Processing	1	1
-0.62419962552437	Heat shock	GFP-HDEL HS airy mv 10_Airyscan Processing	1	1
-1.47684990454947	Heat shock	GFP-HDEL HS airy mv 10_Airyscan Processing	1	1
-0.678505252493421	Heat shock	GFP-HDEL HS airy mv 10_Airyscan Processing	1	1
-0.0794014531011858	Heat shock	GFP-HDEL HS airy mv 10_Airyscan Processing	1	1
-0.0889050636569569	Heat shock	GFP-HDEL HS airy mv 10_Airyscan Processing	1	1
-0.0737274276483228	Heat shock	GFP-HDEL HS airy mv 10_Airyscan Processing	1	1
-1.31533867328582	Heat shock	GFP-HDEL HS airy mv 10_Airyscan Processing	1	1
-0.680134451498388	Heat shock	GFP-HDEL HS airy mv 10_Airyscan Processing	1	1
-0.491370671969409	Heat shock	GFP-HDEL HS airy mv 10_Airyscan Processing	1	1
-1.14912316730169	Heat shock	GFP-HDEL HS airy mv 10_Airyscan Processing	1	1
-0.616180139240911	Heat shock	GFP-HDEL HS airy mv 10_Airyscan Processing	1	1
-1.10141210938553	Heat shock	GFP-HDEL HS airy mv 10_Airyscan Processing	1	1
-0.616180139240911	Heat shock	GFP-HDEL HS airy mv 10_Airyscan Processing	1	1
-1.14940786384856	Heat shock	GFP-HDEL HS airy mv 10_Airyscan Processing	1	1
-1.14940786384856	Heat shock	GFP-HDEL HS airy mv 10_Airyscan Processing	1	1
-0.536040057167506	Heat shock	GFP-HDEL HS airy mv 10_Airyscan Processing	1	1
-1.15303549746365	Heat shock	GFP-HDEL HS airy mv 10_Airyscan Processing	1	1
-2.00438421177937	Heat shock	GFP-HDEL HS airy mv 10_Airyscan Processing	1	1
-0.975715477028653	Heat shock	GFP-HDEL HS airy mv 10_Airyscan Processing	1	1
-0.293654055418572	Heat shock	GFP-HDEL HS airy mv 10_Airyscan Processing	1	1
-1.08138710136932	Heat shock	GFP-HDEL HS airy mv 10_Airyscan Processing	1	1
-1.04339421833506	Heat shock	GFP-HDEL HS airy mv 10_Airyscan Processing	1	1
-1.64733075912782	Heat shock	GFP-HDEL HS airy mv 10_Airyscan Processing	1	1
-1.31256299092778	Heat shock	GFP-HDEL HS airy mv 10_Airyscan Processing	1	1
-1.55949473979001	Heat shock	GFP-HDEL HS airy mv 10_Airyscan Processing	1	1
-1.52886302189747	Heat shock	GFP-HDEL HS airy mv 10_Airyscan Processing	1	1
-0.186567183350156	Heat shock	GFP-HDEL HS airy mv 10_Airyscan Processing	1	1
-0.750247246661077	Heat shock	GFP-HDEL HS airy mv 10_Airyscan Processing	1	1
-1.99588131118999	Heat shock	GFP-HDEL HS airy mv 10_Airyscan Processing	1	1
-1.83197137655795	Heat shock	GFP-HDEL HS airy mv 10_Airyscan Processing	1	1
-1.38034578331068	Heat shock	GFP-HDEL HS airy mv 10_Airyscan Processing	1	1
-1.38034578331068	Heat shock	GFP-HDEL HS airy mv 10_Airyscan Processing	1	1
-1.82083091455405	Heat shock	GFP-HDEL HS airy mv 10_Airyscan Processing	1	1
-2.52782587444212	Heat shock	GFP-HDEL HS airy mv 10_Airyscan Processing	1	1
-2.52782587444212	Heat shock	GFP-HDEL HS airy mv 10_Airyscan Processing	1	1
-2.24094431471973	Heat shock	GFP-HDEL HS airy mv 10_Airyscan Processing	1	1
-0.712952785708612	Heat shock	GFP-HDEL HS airy mv 10_Airyscan Processing	1	1
-1.59739818343547	Heat shock	GFP-HDEL HS airy mv 10_Airyscan Processing	1	1
-1.09315271151011	Heat shock	GFP-HDEL HS airy mv 10_Airyscan Processing	1	1
-1.00702402698527	Heat shock	GFP-HDEL HS airy mv 10_Airyscan Processing	1	1
-0.742329512891521	Heat shock	GFP-HDEL HS airy mv 10_Airyscan Processing	1	1
-0.188203585315433	Heat shock	GFP-HDEL HS airy mv 10_Airyscan Processing	1	1
-1.21038668248168	Heat shock	GFP-HDEL HS airy mv 10_Airyscan Processing	1	1
-1.23096015685167	Heat shock	GFP-HDEL HS airy mv 10_Airyscan Processing	1	1
-1.26278177699911	Heat shock	GFP-HDEL HS airy mv 10_Airyscan Processing	1	1
-0.600313092966693	Heat shock	GFP-HDEL HS airy mv 10_Airyscan Processing	1	1
-0.381725280304337	Heat shock	GFP-HDEL HS airy mv 10_Airyscan Processing	1	1
-1.11979287943782	Heat shock	GFP-HDEL HS airy mv 10_Airyscan Processing	1	1
-0.381725280304337	Heat shock	GFP-HDEL HS airy mv 10_Airyscan Processing	1	1
-0.213833993288639	Heat shock	GFP-HDEL HS airy mv 10_Airyscan Processing	1	1
-0.0148651300295405	Heat shock	GFP-HDEL HS airy mv 10_Airyscan Processing	1	1
-3.19471940674275	Heat shock	GFP-HDEL HS airy mv 10_Airyscan Processing	1	1
-1.12828634551607	Heat shock	GFP-HDEL HS airy mv 10_Airyscan Processing	1	1
-0.942957620937899	Heat shock	GFP-HDEL HS airy mv 10_Airyscan Processing	1	1
-0.399487438415145	Heat shock	GFP-HDEL HS airy mv 10_Airyscan Processing	1	1
-0.944942589222572	Heat shock	GFP-HDEL HS airy mv 10_Airyscan Processing	1	1
-1.31950548971173	Heat shock	GFP-HDEL HS airy mv 10_Airyscan Processing	1	1
-1.13395269111987	Heat shock	GFP-HDEL HS airy mv 10_Airyscan Processing	1	1
-0.263555140944968	Heat shock	GFP-HDEL HS airy mv 10_Airyscan Processing	1	1
-1.2745658457408	Heat shock	GFP-HDEL HS airy mv 10_Airyscan Processing	1	1
-1.1168842522335	Heat shock	GFP-HDEL HS airy mv 10_Airyscan Processing	1	1
-0.612893733069678	Heat shock	GFP-HDEL HS airy mv 10_Airyscan Processing	1	1
-1.23620397312353	Heat shock	GFP-HDEL HS airy mv 10_Airyscan Processing	1	1
-1.74442498986473	Heat shock	GFP-HDEL HS airy mv 10_Airyscan Processing	1	1
-1.64118625696634	Heat shock	GFP-HDEL HS airy mv 10_Airyscan Processing	1	1
-0.971891660947918	Heat shock	GFP-HDEL HS airy mv 10_Airyscan Processing	1	1
-1.99854613598059	Heat shock	GFP-HDEL HS airy mv 10_Airyscan Processing	1	1
-1.99854613598059	Heat shock	GFP-HDEL HS airy mv 10_Airyscan Processing	1	1
-1.01215317452151	Heat shock	GFP-HDEL HS airy mv 10_Airyscan Processing	1	1
-1.6004322986316	Heat shock	GFP-HDEL HS airy mv 10_Airyscan Processing	1	1
-2.12821017390316	Heat shock	GFP-HDEL HS airy mv 10_Airyscan Processing	1	1
-0.406141670829383	Heat shock	GFP-HDEL HS airy mv 10_Airyscan Processing	1	1
-0.765157482727092	Heat shock	GFP-HDEL HS airy mv 10_Airyscan Processing	1	1
-2.72029703601134	Heat shock	GFP-HDEL HS airy mv 10_Airyscan Processing	1	1
-0.0439078988986308	Heat shock	GFP-HDEL HS airy mv 10_Airyscan Processing	1	1
-1.97551623856772	Heat shock	GFP-HDEL HS airy mv 10_Airyscan Processing	1	1
-0.49273460652014	Heat shock	GFP-HDEL HS airy mv 10_Airyscan Processing	1	1
-1.36287771783466	Heat shock	GFP-HDEL HS airy mv 10_Airyscan Processing	1	1
-1.82863312589008	Heat shock	GFP-HDEL HS airy mv 10_Airyscan Processing	1	1
0.100486611216882	Heat shock	GFP-HDEL HS airy mv 10_Airyscan Processing	1	1
-1.91519379057833	Heat shock	GFP-HDEL HS airy mv 10_Airyscan Processing	1	1
-1.75417995426106	Heat shock	GFP-HDEL HS airy mv 10_Airyscan Processing	1	1
-1.95075535780087	Heat shock	GFP-HDEL HS airy mv 10_Airyscan Processing	1	1
-1.04694049595949	Heat shock	GFP-HDEL HS airy mv 10_Airyscan Processing	1	1
-0.26324696957272	Heat shock	GFP-HDEL HS airy mv 10_Airyscan Processing	1	1
-1.16320402624851	Heat shock	GFP-HDEL HS airy mv 10_Airyscan Processing	1	1
0.050222669087431	Heat shock	GFP-HDEL HS airy mv 10_Airyscan Processing	1	1
-1.30474477350771	Heat shock	GFP-HDEL HS airy mv 10_Airyscan Processing	1	1
0.0761046149389839	Heat shock	GFP-HDEL HS airy mv 10_Airyscan Processing	1	1
-1.00539338809659	Heat shock	GFP-HDEL HS airy mv 10_Airyscan Processing	1	1
-1.44007287930141	Heat shock	GFP-HDEL HS airy mv 10_Airyscan Processing	1	1
-2.66797495005478	Heat shock	GFP-HDEL HS airy mv 10_Airyscan Processing	1	1
-0.573824087741481	Heat shock	GFP-HDEL HS airy mv 10_Airyscan Processing	1	1
-0.797223603821776	Heat shock	GFP-HDEL HS airy mv 10_Airyscan Processing	1	1
-0.948286677745656	Heat shock	GFP-HDEL HS airy mv 10_Airyscan Processing	1	1
-1.03859365801211	Heat shock	GFP-HDEL HS airy mv 10_Airyscan Processing	1	1
-0.461451133955898	Heat shock	GFP-HDEL HS airy mv 10_Airyscan Processing	1	1
-1.14326686170628	Heat shock	GFP-HDEL HS airy mv 10_Airyscan Processing	1	1
-1.67976718882695	Heat shock	GFP-HDEL HS airy mv 10_Airyscan Processing	1	1
-1.43754456541475	Heat shock	GFP-HDEL HS airy mv 10_Airyscan Processing	1	1
-0.0334982205674391	Heat shock	GFP-HDEL HS airy mv 10_Airyscan Processing	1	1
-0.990715750122485	Heat shock	GFP-HDEL HS airy mv 10_Airyscan Processing	1	1
-1.36083017484186	Heat shock	GFP-HDEL HS airy mv 10_Airyscan Processing	1	1
-0.402835057704693	Heat shock	GFP-HDEL HS airy mv 10_Airyscan Processing	1	1
-1.09128020633658	Heat shock	GFP-HDEL HS airy mv 10_Airyscan Processing	1	1
-0.280352751354182	Heat shock	GFP-HDEL HS airy mv 10_Airyscan Processing	1	1
-0.94769219921078	Heat shock	GFP-HDEL HS airy mv 10_Airyscan Processing	1	1
-0.123710540546916	Heat shock	GFP-HDEL HS airy mv 10_Airyscan Processing	1	1
0.0750865250499104	Heat shock	GFP-HDEL HS airy mv 10_Airyscan Processing	1	1
-1.0571326563588	Heat shock	GFP-HDEL HS airy mv 10_Airyscan Processing	1	1
-1.54685426003251	Heat shock	GFP-HDEL HS airy mv 10_Airyscan Processing	1	1
-0.952741499280599	Heat shock	GFP-HDEL HS airy mv 10_Airyscan Processing	1	1
-1.01300783293743	Heat shock	GFP-HDEL HS airy mv 10_Airyscan Processing	1	1
-0.370870895362277	Heat shock	GFP-HDEL HS airy mv 10_Airyscan Processing	1	1
-0.776393892554821	Heat shock	GFP-HDEL HS airy mv 10_Airyscan Processing	1	1
-1.03196741168018	Heat shock	GFP-HDEL HS airy mv 10_Airyscan Processing	1	1
-1.93442677389964	Heat shock	GFP-HDEL HS airy mv 10_Airyscan Processing	1	1
-2.46149175325787	Heat shock	GFP-HDEL HS airy mv 10_Airyscan Processing	1	1
-2.36231540161224	Heat shock	GFP-HDEL HS airy mv 10_Airyscan Processing	1	1
-0.307554596981365	Heat shock	GFP-HDEL HS airy mv 10_Airyscan Processing	1	1
-0.862409506940171	Heat shock	GFP-HDEL HS airy mv 10_Airyscan Processing	1	1
-1.60909791084159	Heat shock	GFP-HDEL HS airy mv 10_Airyscan Processing	1	1
-1.92960654552845	Heat shock	GFP-HDEL HS airy mv 10_Airyscan Processing	1	1
-1.53132522128364	Heat shock	GFP-HDEL HS airy mv 10_Airyscan Processing	1	1
-1.60013079031998	Heat shock	GFP-HDEL HS airy mv 10_Airyscan Processing	1	1
-0.771059995614236	Heat shock	GFP-HDEL HS airy mv 10_Airyscan Processing	1	1
-1.50008812801028	Heat shock	GFP-HDEL HS airy mv 10_Airyscan Processing	1	1
-0.516435783546864	Heat shock	GFP-HDEL HS airy mv 10_Airyscan Processing	1	1
-2.18294302212338	Heat shock	GFP-HDEL HS airy mv 10_Airyscan Processing	1	1
-1.11247369776557	Heat shock	GFP-HDEL HS airy mv 10_Airyscan Processing	1	1
-0.964490719752992	Heat shock	GFP-HDEL HS airy mv 10_Airyscan Processing	1	1
-0.843800679924509	Heat shock	GFP-HDEL HS airy mv 10_Airyscan Processing	1	1
-1.33480750746131	Heat shock	GFP-HDEL HS airy mv 10_Airyscan Processing	1	1
-0.695072355197611	Heat shock	GFP-HDEL HS airy mv 10_Airyscan Processing	1	1
-0.680789959949628	Heat shock	GFP-HDEL HS airy mv 10_Airyscan Processing	1	1
-0.824883190957624	Heat shock	GFP-HDEL HS airy mv 10_Airyscan Processing	1	1
-0.664507665937671	Heat shock	GFP-HDEL HS airy mv 10_Airyscan Processing	1	1
-1.5916132696057	Heat shock	GFP-HDEL HS airy mv 10_Airyscan Processing	1	1
-0.156892722844941	Heat shock	GFP-HDEL HS airy mv 10_Airyscan Processing	1	1
-1.07158003404746	Heat shock	GFP-HDEL HS airy mv 10_Airyscan Processing	1	1
-0.705092501185933	Heat shock	GFP-HDEL HS airy mv 10_Airyscan Processing	1	1
-1.37120107254261	Heat shock	GFP-HDEL HS airy mv 10_Airyscan Processing	1	1
-0.249633084201068	Heat shock	GFP-HDEL HS airy mv 10_Airyscan Processing	1	1
-2.0648661075524	Heat shock	GFP-HDEL HS airy mv 10_Airyscan Processing	1	1
-1.56277999470664	Heat shock	GFP-HDEL HS airy mv 10_Airyscan Processing	1	1
-0.983166099200567	Heat shock	GFP-HDEL HS airy mv 10_Airyscan Processing	1	1
-1.48134693898987	Heat shock	GFP-HDEL HS airy mv 10_Airyscan Processing	1	1
-2.61659156144285	Heat shock	GFP-HDEL HS airy mv 10_Airyscan Processing	1	1
-1.20316475282684	Heat shock	GFP-HDEL HS airy mv 10_Airyscan Processing	1	1
-2.36782496959215	Heat shock	GFP-HDEL HS airy mv 10_Airyscan Processing	1	1
-1.43304608401276	Heat shock	GFP-HDEL HS airy mv 10_Airyscan Processing	1	1
-0.810119504530414	Heat shock	GFP-HDEL HS airy mv 10_Airyscan Processing	1	1
-1.62487914261449	Heat shock	GFP-HDEL HS airy mv 10_Airyscan Processing	1	1
-3.69416683927082	Heat shock	GFP-HDEL HS airy mv 10_Airyscan Processing	1	1
-1.16679169186511	Heat shock	GFP-HDEL HS airy mv 10_Airyscan Processing	1	1
-0.906656438783414	Heat shock	GFP-HDEL HS airy mv 10_Airyscan Processing	1	1
-1.59212411662355	Heat shock	GFP-HDEL HS airy mv 10_Airyscan Processing	1	1
-1.13979963698744	Heat shock	GFP-HDEL HS airy mv 10_Airyscan Processing	1	1
-1.47377561978512	Heat shock	GFP-HDEL HS airy mv 10_Airyscan Processing	1	1
-0.170330049173821	Heat shock	GFP-HDEL HS airy mv 10_Airyscan Processing	1	1
-1.58713226821246	Heat shock	GFP-HDEL HS airy mv 10_Airyscan Processing	1	1
-2.92880592285461	Heat shock	GFP-HDEL HS airy mv 10_Airyscan Processing	1	1
0.0282659650336836	Heat shock	GFP-HDEL HS airy mv 10_Airyscan Processing	1	1
-0.776382621086561	Heat shock	GFP-HDEL HS airy mv 10_Airyscan Processing	1	1
-0.627461503562313	Heat shock	GFP-HDEL HS airy mv 10_Airyscan Processing	1	1
-0.19451418754057	Heat shock	GFP-HDEL HS airy mv 10_Airyscan Processing	1	1
-1.30790290926632	Heat shock	GFP-HDEL HS airy mv 10_Airyscan Processing	1	1
-1.1743386299328	Heat shock	GFP-HDEL HS airy mv 10_Airyscan Processing	1	1
-1.82361507707176	Heat shock	GFP-HDEL HS airy mv 10_Airyscan Processing	1	1
-1.16874763103283	Heat shock	GFP-HDEL HS airy mv 10_Airyscan Processing	1	1
-1.428049626044	Heat shock	GFP-HDEL HS airy mv 10_Airyscan Processing	1	1
-0.668174110750607	Heat shock	GFP-HDEL HS airy mv 10_Airyscan Processing	1	1
-1.3640948974843	Heat shock	GFP-HDEL HS airy mv 10_Airyscan Processing	1	1
-1.49524563452982	Heat shock	GFP-HDEL HS airy mv 10_Airyscan Processing	1	1
-1.09165614944444	Heat shock	GFP-HDEL HS airy mv 10_Airyscan Processing	1	1
-0.36219842285391	Heat shock	GFP-HDEL HS airy mv 10_Airyscan Processing	1	1
-0.359522322761668	Heat shock	GFP-HDEL HS airy mv 10_Airyscan Processing	1	1
-0.650456891495783	Heat shock	GFP-HDEL HS airy mv 10_Airyscan Processing	1	1
-0.782623546737313	Heat shock	GFP-HDEL HS airy mv 10_Airyscan Processing	1	1
-0.782623546737313	Heat shock	GFP-HDEL HS airy mv 10_Airyscan Processing	1	1
-1.23902418201753	Heat shock	GFP-HDEL HS airy mv 10_Airyscan Processing	1	1
-1.16874763103283	Heat shock	GFP-HDEL HS airy mv 10_Airyscan Processing	1	1
-1.0518383840604	Heat shock	GFP-HDEL HS airy mv 10_Airyscan Processing	1	1
-0.332556069532179	Heat shock	GFP-HDEL HS airy mv 10_Airyscan Processing	1	1
-0.89574137187954	Heat shock	GFP-HDEL HS airy mv 10_Airyscan Processing	1	1
-1.37858544188891	Heat shock	GFP-HDEL HS airy mv 10_Airyscan Processing	1	1
-2.24446296983098	Heat shock	GFP-HDEL HS airy mv 10_Airyscan Processing	1	1
-1.71956236046168	Heat shock	GFP-HDEL HS airy mv 10_Airyscan Processing	1	1
-1.00203810291247	Heat shock	GFP-HDEL HS airy mv 10_Airyscan Processing	1	1
-0.782486018528333	Heat shock	GFP-HDEL HS airy mv 10_Airyscan Processing	1	1
-1.67639238407034	Heat shock	GFP-HDEL HS airy mv 10_Airyscan Processing	1	1
-0.183036734423814	Heat shock	GFP-HDEL HS airy mv 10_Airyscan Processing	1	1
-0.531853913092017	Heat shock	GFP-HDEL HS airy mv 10_Airyscan Processing	1	1
-1.1716036595764	Heat shock	GFP-HDEL HS airy mv 10_Airyscan Processing	1	1
-0.477362391420689	Heat shock	GFP-HDEL HS airy mv 10_Airyscan Processing	1	1
-0.477362391420689	Heat shock	GFP-HDEL HS airy mv 10_Airyscan Processing	1	1
-0.723318945712233	Heat shock	GFP-HDEL HS airy mv 10_Airyscan Processing	1	1
-1.25578878188942	Heat shock	GFP-HDEL HS airy mv 10_Airyscan Processing	1	1
-1.03788815308349	Heat shock	GFP-HDEL HS airy mv 10_Airyscan Processing	1	1
-1.53096469357272	Heat shock	GFP-HDEL HS airy mv 10_Airyscan Processing	1	1
-0.912290168535605	Heat shock	GFP-HDEL HS airy mv 10_Airyscan Processing	1	1
-1.89576981841964	Heat shock	GFP-HDEL HS airy mv 10_Airyscan Processing	1	1
-0.268546713048316	Heat shock	GFP-HDEL HS airy mv 10_Airyscan Processing	1	1
-0.337517843235108	Heat shock	GFP-HDEL HS airy mv 10_Airyscan Processing	1	1
-1.59043078703162	Heat shock	GFP-HDEL HS airy mv 10_Airyscan Processing	1	1
-1.55907892504862	Heat shock	GFP-HDEL HS airy mv 10_Airyscan Processing	1	1
-0.857110047249551	Heat shock	GFP-HDEL HS airy mv 10_Airyscan Processing	1	1
-1.12517563707752	Heat shock	GFP-HDEL HS airy mv 10_Airyscan Processing	1	1
-1.01529878035451	Heat shock	GFP-HDEL HS airy mv 10_Airyscan Processing	1	1
-0.801653764949484	Heat shock	GFP-HDEL HS airy mv 10_Airyscan Processing	1	1
-0.476873121351145	Heat shock	GFP-HDEL HS airy mv 10_Airyscan Processing	1	1
-0.321685787596452	Heat shock	GFP-HDEL HS airy mv 10_Airyscan Processing	1	1
-0.664569528343652	Heat shock	GFP-HDEL HS airy mv 10_Airyscan Processing	1	1
-1.83109936062536	Heat shock	GFP-HDEL HS airy mv 10_Airyscan Processing	1	1
-1.50647117323969	Heat shock	GFP-HDEL HS airy mv 10_Airyscan Processing	1	1
-1.89191107546999	Heat shock	GFP-HDEL HS airy mv 10_Airyscan Processing	1	1
-1.42014057244187	Heat shock	GFP-HDEL HS airy mv 10_Airyscan Processing	1	1
-1.42014057244187	Heat shock	GFP-HDEL HS airy mv 10_Airyscan Processing	1	1
-1.61156334662147	Heat shock	GFP-HDEL HS airy mv 10_Airyscan Processing	1	1
-1.61156334662147	Heat shock	GFP-HDEL HS airy mv 10_Airyscan Processing	1	1
-1.65460229105818	Heat shock	GFP-HDEL HS airy mv 10_Airyscan Processing	1	1
-0.833055236514447	Heat shock	GFP-HDEL HS airy mv 10_Airyscan Processing	1	1
-1.40876502108506	Heat shock	GFP-HDEL HS airy mv 10_Airyscan Processing	1	1
-0.473906709844757	Heat shock	GFP-HDEL HS airy mv 10_Airyscan Processing	1	1
-1.81623146913175	Heat shock	GFP-HDEL HS airy mv 10_Airyscan Processing	1	1
-0.188137323836605	Heat shock	GFP-HDEL HS airy mv 10_Airyscan Processing	1	1
-0.545443641453781	Heat shock	GFP-HDEL HS airy mv 10_Airyscan Processing	1	1
-1.39865966378652	Heat shock	GFP-HDEL HS airy mv 10_Airyscan Processing	1	1
-0.999891912147492	Heat shock	GFP-HDEL HS airy mv 10_Airyscan Processing	1	1
-0.845433378186975	Heat shock	GFP-HDEL HS airy mv 10_Airyscan Processing	1	1
-0.718884668843725	Heat shock	GFP-HDEL HS airy mv 10_Airyscan Processing	1	1
-0.380739518701483	Heat shock	GFP-HDEL HS airy mv 10_Airyscan Processing	1	1
-1.77780974694095	Heat shock	GFP-HDEL HS airy mv 10_Airyscan Processing	1	1
-1.6239206214558	Heat shock	GFP-HDEL HS airy mv 10_Airyscan Processing	1	1
-1.24360118507262	Heat shock	GFP-HDEL HS airy mv 10_Airyscan Processing	1	1
-1.4707162051007	Heat shock	GFP-HDEL HS airy mv 10_Airyscan Processing	1	1
-1.42943557498711	Heat shock	GFP-HDEL HS airy mv 10_Airyscan Processing	1	1
-3.28817661478595	Heat shock	GFP-HDEL HS airy mv 10_Airyscan Processing	1	1
-2.17085476131789	Heat shock	GFP-HDEL HS airy mv 10_Airyscan Processing	1	1
-1.2387112552382	Heat shock	GFP-HDEL HS airy mv 10_Airyscan Processing	1	1
-0.986968423083064	Heat shock	GFP-HDEL HS airy mv 10_Airyscan Processing	1	1
-2.33851819672917	Heat shock	GFP-HDEL HS airy mv 10_Airyscan Processing	1	1
-0.509592131582785	Heat shock	GFP-HDEL HS airy mv 10_Airyscan Processing	1	1
-2.53263746609966	Heat shock	GFP-HDEL HS airy mv 10_Airyscan Processing	1	1
-1.28055932425333	Heat shock	GFP-HDEL HS airy mv 10_Airyscan Processing	1	1
-0.963769567406781	Heat shock	GFP-HDEL HS airy mv 10_Airyscan Processing	1	1
-2.31412115967472	Heat shock	GFP-HDEL HS airy mv 10_Airyscan Processing	1	1
0.23247591804088	Heat shock	GFP-HDEL HS airy mv 10_Airyscan Processing	1	1
-1.65508935056286	Heat shock	GFP-HDEL HS airy mv 10_Airyscan Processing	1	1
-1.34328234548798	Heat shock	GFP-HDEL HS airy mv 10_Airyscan Processing	1	1
-1.92337339774087	Heat shock	GFP-HDEL HS airy mv 10_Airyscan Processing	1	1
-1.66478776788724	Heat shock	GFP-HDEL HS airy mv 10_Airyscan Processing	1	1
-1.57925150418608	Heat shock	GFP-HDEL HS airy mv 10_Airyscan Processing	1	1
-0.689160791114057	Heat shock	GFP-HDEL HS airy mv 10_Airyscan Processing	1	1
-1.02171255278826	Heat shock	GFP-HDEL HS airy mv 10_Airyscan Processing	1	1
-1.77877777560964	Heat shock	GFP-HDEL HS airy mv 10_Airyscan Processing	1	1
-0.837347843884654	Heat shock	GFP-HDEL HS airy mv 10_Airyscan Processing	1	1
-1.94894161217338	Heat shock	GFP-HDEL HS airy mv 10_Airyscan Processing	1	1
-0.161797104347877	Heat shock	GFP-HDEL HS airy mv 10_Airyscan Processing	1	1
-2.43855030970991	Heat shock	GFP-HDEL HS airy mv 10_Airyscan Processing	1	1
-1.33930455992513	Heat shock	GFP-HDEL HS airy mv 10_Airyscan Processing	1	1
-0.500365232436029	Heat shock	GFP-HDEL HS airy mv 10_Airyscan Processing	1	1
-1.12214395688451	Heat shock	GFP-HDEL HS airy mv 10_Airyscan Processing	1	1
-1.15184525392237	Heat shock	GFP-HDEL HS airy mv 10_Airyscan Processing	1	1
-1.7163689616243	Heat shock	GFP-HDEL HS airy mv 10_Airyscan Processing	1	1
-0.616250231923887	Heat shock	GFP-HDEL HS airy mv 10_Airyscan Processing	1	1
-1.43319786708943	Heat shock	GFP-HDEL HS airy mv 10_Airyscan Processing	1	1
-1.53675475121432	Heat shock	GFP-HDEL HS airy mv 10_Airyscan Processing	1	1
-1.43319786708943	Heat shock	GFP-HDEL HS airy mv 10_Airyscan Processing	1	1
-1.50755999174056	Heat shock	GFP-HDEL HS airy mv 10_Airyscan Processing	1	1
-0.585610710739531	Heat shock	GFP-HDEL HS airy mv 10_Airyscan Processing	1	1
-0.539306084083936	Heat shock	GFP-HDEL HS airy mv 10_Airyscan Processing	1	1
-2.44457774060524	Heat shock	GFP-HDEL HS airy mv 10_Airyscan Processing	1	1
-0.893263792453939	Heat shock	GFP-HDEL HS airy mv 10_Airyscan Processing	1	1
-2.33292046075602	Heat shock	GFP-HDEL HS airy mv 10_Airyscan Processing	1	1
-1.66529785676451	Heat shock	GFP-HDEL HS airy mv 10_Airyscan Processing	1	1
-1.18814451886088	Heat shock	GFP-HDEL HS airy mv 10_Airyscan Processing	1	1
-1.01188260564881	Heat shock	GFP-HDEL HS airy mv 10_Airyscan Processing	1	1
-0.1006675067689	Heat shock	GFP-HDEL HS airy mv 10_Airyscan Processing	1	1
-0.896832516275803	Heat shock	GFP-HDEL HS airy mv 10_Airyscan Processing	1	1
-1.18814451886088	Heat shock	GFP-HDEL HS airy mv 10_Airyscan Processing	1	1
-0.429778797855177	Heat shock	GFP-HDEL HS airy mv 10_Airyscan Processing	1	1
0.216714620013628	Heat shock	GFP-HDEL HS airy mv 10_Airyscan Processing	1	1
0.259422772342824	Heat shock	GFP-HDEL HS airy mv 10_Airyscan Processing	1	1
-1.40897352315392	Heat shock	GFP-HDEL HS airy mv 10_Airyscan Processing	1	1
-1.47439173901366	Heat shock	GFP-HDEL HS airy mv 10_Airyscan Processing	1	1
-0.399024955602843	Heat shock	GFP-HDEL HS airy mv 10_Airyscan Processing	1	1
-1.35179794926618	Heat shock	GFP-HDEL HS airy mv 10_Airyscan Processing	1	1
-1.16539034954777	Heat shock	GFP-HDEL HS airy mv 10_Airyscan Processing	1	1
-0.234816424422788	Heat shock	GFP-HDEL HS airy mv 10_Airyscan Processing	1	1
-0.827544543710061	Heat shock	GFP-HDEL HS airy mv 10_Airyscan Processing	1	1
-0.962474253598541	Heat shock	GFP-HDEL HS airy mv 10_Airyscan Processing	1	1
-0.962474253598541	Heat shock	GFP-HDEL HS airy mv 10_Airyscan Processing	1	1
-2.38994373274683	Heat shock	GFP-HDEL HS airy mv 10_Airyscan Processing	1	1
-1.73249276336683	Heat shock	GFP-HDEL HS airy mv 10_Airyscan Processing	1	1
-1.3827488132277	Heat shock	GFP-HDEL HS airy mv 10_Airyscan Processing	1	1
-0.730790806974878	Heat shock	GFP-HDEL HS airy mv 10_Airyscan Processing	1	1
-1.43794335144134	Heat shock	GFP-HDEL HS airy mv 10_Airyscan Processing	1	1
-1.83795276003581	Heat shock	GFP-HDEL HS airy mv 10_Airyscan Processing	1	1
-0.61534492432699	Heat shock	GFP-HDEL HS airy mv 10_Airyscan Processing	1	1
-1.56057760457284	Heat shock	GFP-HDEL HS airy mv 10_Airyscan Processing	1	1
-2.08801031546844	Heat shock	GFP-HDEL HS airy mv 10_Airyscan Processing	1	1
-0.549326603669654	Heat shock	GFP-HDEL HS airy mv 10_Airyscan Processing	1	1
-1.41021421651257	Heat shock	GFP-HDEL HS airy mv 10_Airyscan Processing	1	1
-1.77960752910799	Heat shock	GFP-HDEL HS airy mv 10_Airyscan Processing	1	1
-1.40065585702888	Heat shock	GFP-HDEL HS airy mv 10_Airyscan Processing	1	1
-1.40780975975169	Heat shock	GFP-HDEL HS airy mv 10_Airyscan Processing	1	1
-1.57588713848712	Heat shock	GFP-HDEL HS airy mv 10_Airyscan Processing	1	1
0.00675300307974329	Heat shock	GFP-HDEL HS airy mv 10_Airyscan Processing	1	1
-0.957395414055854	Heat shock	GFP-HDEL HS airy mv 10_Airyscan Processing	1	1
-0.799116272594775	Heat shock	GFP-HDEL HS airy mv 10_Airyscan Processing	1	1
0.00675300307974329	Heat shock	GFP-HDEL HS airy mv 10_Airyscan Processing	1	1
-2.4388575566902	Heat shock	GFP-HDEL HS airy mv 10_Airyscan Processing	1	1
-1.50056430806129	Heat shock	GFP-HDEL HS airy mv 10_Airyscan Processing	1	1
-1.00485222306241	Heat shock	GFP-HDEL HS airy mv 10_Airyscan Processing	1	1
-1.36290485110824	Heat shock	GFP-HDEL HS airy mv 10_Airyscan Processing	1	1
0.00675300307974329	Heat shock	GFP-HDEL HS airy mv 10_Airyscan Processing	1	1
-1.45497307607424	Heat shock	GFP-HDEL HS airy mv 10_Airyscan Processing	1	1
-3.08465461746915	Heat shock	GFP-HDEL HS airy mv 10_Airyscan Processing	1	1
-0.830855590867329	Heat shock	GFP-HDEL HS airy mv 10_Airyscan Processing	1	1
NaN	Heat shock	GFP-HDEL HS airy mv 10_Airyscan Processing	1	1
-2.16957987211548	Heat shock	GFP-HDEL HS airy mv 10_Airyscan Processing	1	1
-1.91844049914357	Heat shock	GFP-HDEL HS airy mv 10_Airyscan Processing	1	1
-0.825108423719497	Heat shock	GFP-HDEL HS airy mv 10_Airyscan Processing	1	1
-0.792634738882126	Heat shock	GFP-HDEL HS airy mv 10_Airyscan Processing	1	1
-2.22513192580535	Heat shock	GFP-HDEL HS airy mv 10_Airyscan Processing	1	1
-0.698042252422274	Heat shock	GFP-HDEL HS airy mv 10_Airyscan Processing	1	1
-1.00302374515202	Heat shock	GFP-HDEL HS airy mv 10_Airyscan Processing	1	1
-1.06103785417124	Heat shock	GFP-HDEL HS airy mv 10_Airyscan Processing	1	1
-0.747214064070624	Heat shock	GFP-HDEL HS airy mv 10_Airyscan Processing	1	1
0.177116409323052	Heat shock	GFP-HDEL HS airy mv 10_Airyscan Processing	1	1
-0.289954795368428	Heat shock	GFP-HDEL HS airy mv 10_Airyscan Processing	1	1
-2.12215020991661	Heat shock	GFP-HDEL HS airy mv 10_Airyscan Processing	1	1
-1.0589195573954	Heat shock	GFP-HDEL HS airy mv 10_Airyscan Processing	1	1
-1.42104733493465	Heat shock	GFP-HDEL HS airy mv 10_Airyscan Processing	1	1
-1.62202474054588	Heat shock	GFP-HDEL HS airy mv 10_Airyscan Processing	1	1
-1.99468976474837	Heat shock	GFP-HDEL HS airy mv 10_Airyscan Processing	1	1
-0.425447739153829	Heat shock	GFP-HDEL HS airy mv 10_Airyscan Processing	1	1
-0.2794019965081	Heat shock	GFP-HDEL HS airy mv 10_Airyscan Processing	1	1
-0.2794019965081	Heat shock	GFP-HDEL HS airy mv 10_Airyscan Processing	1	1
-0.0344618566261255	Heat shock	GFP-HDEL HS airy mv 10_Airyscan Processing	1	1
-1.25012345102877	Heat shock	GFP-HDEL HS airy mv 10_Airyscan Processing	1	1
-1.51100385272313	Heat shock	GFP-HDEL HS airy mv 10_Airyscan Processing	1	1
-1.79473261318591	Heat shock	GFP-HDEL HS airy mv 10_Airyscan Processing	1	1
-1.39198062758647	Heat shock	GFP-HDEL HS airy mv 10_Airyscan Processing	1	1
-1.39198062758647	Heat shock	GFP-HDEL HS airy mv 10_Airyscan Processing	1	1
-1.0146243934497	Heat shock	GFP-HDEL HS airy mv 10_Airyscan Processing	1	1
-1.03010800850733	Heat shock	GFP-HDEL HS airy mv 10_Airyscan Processing	1	1
-1.39198062758647	Heat shock	GFP-HDEL HS airy mv 10_Airyscan Processing	1	1
-2.14111272776598	Heat shock	GFP-HDEL HS airy mv 10_Airyscan Processing	1	1
-1.67694788370418	Heat shock	GFP-HDEL HS airy mv 10_Airyscan Processing	1	1
-2.91848226228913	Heat shock	GFP-HDEL HS airy mv 10_Airyscan Processing	1	1
-1.7958414986347	Heat shock	GFP-HDEL HS airy mv 10_Airyscan Processing	1	1
-1.7958414986347	Heat shock	GFP-HDEL HS airy mv 10_Airyscan Processing	1	1
-0.577925813476098	Heat shock	GFP-HDEL HS airy mv 10_Airyscan Processing	1	1
-2.4711379536587	Heat shock	GFP-HDEL HS airy mv 10_Airyscan Processing	1	1
-2.37913257534359	Heat shock	GFP-HDEL HS airy mv 10_Airyscan Processing	1	1
-0.701780763197639	Heat shock	GFP-HDEL HS airy mv 10_Airyscan Processing	1	1
-1.81485753478809	Heat shock	GFP-HDEL HS airy mv 10_Airyscan Processing	1	1
-0.358751356860828	Heat shock	GFP-HDEL HS airy mv 10_Airyscan Processing	1	1
-0.953530522751015	Heat shock	GFP-HDEL HS airy mv 10_Airyscan Processing	1	1
-2.16365677869872	Heat shock	GFP-HDEL HS airy mv 10_Airyscan Processing	1	1
-1.29479668690801	Heat shock	GFP-HDEL HS airy mv 10_Airyscan Processing	1	1
-1.19093075672576	Heat shock	GFP-HDEL HS airy mv 10_Airyscan Processing	1	1
-1.03661232078902	Heat shock	GFP-HDEL HS airy mv 10_Airyscan Processing	1	1
-1.45475361115666	Heat shock	GFP-HDEL HS airy mv 10_Airyscan Processing	1	1
-2.46889828739153	Heat shock	GFP-HDEL HS airy mv 10_Airyscan Processing	1	1
-1.06431746838063	Heat shock	GFP-HDEL HS airy mv 10_Airyscan Processing	1	1
-1.29843173524908	Heat shock	GFP-HDEL HS airy mv 10_Airyscan Processing	1	1
-2.54000387288443	Heat shock	GFP-HDEL HS airy mv 10_Airyscan Processing	1	1
-2.57947415738635	Heat shock	GFP-HDEL HS airy mv 10_Airyscan Processing	1	1
-1.47522411560485	Heat shock	GFP-HDEL HS airy mv 10_Airyscan Processing	1	1
NaN	Heat shock	GFP-HDEL HS airy mv 10_Airyscan Processing	1	1
-0.410992893774713	Heat shock	GFP-HDEL HS airy mv 10_Airyscan Processing	1	1
-0.336655227701591	Heat shock	GFP-HDEL HS airy mv 10_Airyscan Processing	1	1
-1.57601258113465	Heat shock	GFP-HDEL HS airy mv 10_Airyscan Processing	1	1
NaN	Heat shock	GFP-HDEL HS airy mv 10_Airyscan Processing	1	1
-0.438637701760808	Heat shock	GFP-HDEL HS airy mv 10_Airyscan Processing	1	1
-0.631174635525988	Heat shock	GFP-HDEL HS airy mv 10_Airyscan Processing	1	1
-0.631174635525988	Heat shock	GFP-HDEL HS airy mv 10_Airyscan Processing	1	1
-0.977069237714584	Heat shock	GFP-HDEL HS airy mv 10_Airyscan Processing	1	1
-1.92049202738763	Heat shock	GFP-HDEL HS airy mv 10_Airyscan Processing	1	1
-1.60617057357551	Heat shock	GFP-HDEL HS airy mv 10_Airyscan Processing	1	1
-1.48517058839452	Heat shock	GFP-HDEL HS airy mv 10_Airyscan Processing	1	1
-0.665078010846089	Heat shock	GFP-HDEL HS airy mv 10_Airyscan Processing	1	1
-1.73005752351272	Heat shock	GFP-HDEL HS airy mv 10_Airyscan Processing	1	1
-1.60449519877225	Heat shock	GFP-HDEL HS airy mv 10_Airyscan Processing	1	1
-1.41366758974425	Heat shock	GFP-HDEL HS airy mv 10_Airyscan Processing	1	1
-0.950050658555815	Heat shock	GFP-HDEL HS airy mv 10_Airyscan Processing	1	1
-2.14173211070423	Heat shock	GFP-HDEL HS airy mv 10_Airyscan Processing	1	1
-1.48517058839452	Heat shock	GFP-HDEL HS airy mv 10_Airyscan Processing	1	1
-1.86443764078124	Heat shock	GFP-HDEL HS airy mv 10_Airyscan Processing	1	1
-0.665078010846089	Heat shock	GFP-HDEL HS airy mv 10_Airyscan Processing	1	1
-0.392789702127125	Heat shock	GFP-HDEL HS airy mv 10_Airyscan Processing	1	1
-0.157925673977307	Heat shock	GFP-HDEL HS airy mv 10_Airyscan Processing	1	1
-1.1213608086133	Heat shock	GFP-HDEL HS airy mv 10_Airyscan Processing	1	1
-0.76288412664896	Heat shock	GFP-HDEL HS airy mv 10_Airyscan Processing	1	1
-0.85181617042845	Heat shock	GFP-HDEL HS airy mv 10_Airyscan Processing	1	1
-1.97193108660165	Heat shock	GFP-HDEL HS airy mv 10_Airyscan Processing	1	1
-1.49546679009079	Heat shock	GFP-HDEL HS airy mv 10_Airyscan Processing	1	1
-1.85269036611767	Heat shock	GFP-HDEL HS airy mv 10_Airyscan Processing	1	1
-1.19048245685358	Heat shock	GFP-HDEL HS airy mv 10_Airyscan Processing	1	1
-0.591323725194642	Heat shock	GFP-HDEL HS airy mv 10_Airyscan Processing	1	1
-0.458708634494213	Heat shock	GFP-HDEL HS airy mv 10_Airyscan Processing	1	1
-0.788915998094269	Heat shock	GFP-HDEL HS airy mv 10_Airyscan Processing	1	1
-1.15537813222332	Heat shock	GFP-HDEL HS airy mv 10_Airyscan Processing	1	1
-0.240088698257198	Heat shock	GFP-HDEL HS airy mv 10_Airyscan Processing	1	1
-0.614154322292009	Heat shock	GFP-HDEL HS airy mv 10_Airyscan Processing	1	1
-0.516294534979218	Heat shock	GFP-HDEL HS airy mv 10_Airyscan Processing	1	1
-1.45729879950537	Heat shock	GFP-HDEL HS airy mv 10_Airyscan Processing	1	1
-1.59261837407699	Heat shock	GFP-HDEL HS airy mv 10_Airyscan Processing	1	1
-1.49750935510456	Heat shock	GFP-HDEL HS airy mv 10_Airyscan Processing	1	1
-0.351711672954095	Heat shock	GFP-HDEL HS airy mv 10_Airyscan Processing	1	1
-0.1196433271572	Heat shock	GFP-HDEL HS airy mv 10_Airyscan Processing	1	1
-1.05778621243011	Heat shock	GFP-HDEL HS airy mv 10_Airyscan Processing	1	1
-0.746712937941626	Heat shock	GFP-HDEL HS airy mv 10_Airyscan Processing	1	1
-2.69295816015082	Heat shock	GFP-HDEL HS airy mv 10_Airyscan Processing	1	1
-0.663180400053118	Heat shock	GFP-HDEL HS airy mv 10_Airyscan Processing	1	1
-4.08804011136614	Heat shock	GFP-HDEL HS airy mv 10_Airyscan Processing	1	1
-1.30673689794723	Heat shock	GFP-HDEL HS airy mv 10_Airyscan Processing	1	1
-1.03309161527682	Heat shock	GFP-HDEL HS airy mv 10_Airyscan Processing	1	1
-1.41697379330243	Heat shock	GFP-HDEL HS airy mv 10_Airyscan Processing	1	1
-1.11297768469543	Heat shock	GFP-HDEL HS airy mv 10_Airyscan Processing	1	1
-0.45893553717459	Heat shock	GFP-HDEL HS airy mv 10_Airyscan Processing	1	1
-1.2725916159417	Heat shock	GFP-HDEL HS airy mv 10_Airyscan Processing	1	1
-2.34359126482069	Heat shock	GFP-HDEL HS airy mv 10_Airyscan Processing	1	1
-2.18264942957696	Heat shock	GFP-HDEL HS airy mv 10_Airyscan Processing	1	1
-0.774622786789788	Heat shock	GFP-HDEL HS airy mv 10_Airyscan Processing	1	1
-0.623674026884633	Heat shock	GFP-HDEL HS airy mv 10_Airyscan Processing	1	1
-1.64351701230499	Heat shock	GFP-HDEL HS airy mv 10_Airyscan Processing	1	1
-1.16270363654815	Heat shock	GFP-HDEL HS airy mv 10_Airyscan Processing	1	1
-3.21255865814124	Heat shock	GFP-HDEL HS airy mv 10_Airyscan Processing	1	1
-1.47828737596048	Heat shock	GFP-HDEL HS airy mv 10_Airyscan Processing	1	1
-1.49066403661557	Heat shock	GFP-HDEL HS airy mv 10_Airyscan Processing	1	1
-1.55230883113231	Heat shock	GFP-HDEL HS airy mv 10_Airyscan Processing	1	1
-0.259338041323424	Heat shock	GFP-HDEL HS airy mv 10_Airyscan Processing	1	1
-0.634162427265781	Heat shock	GFP-HDEL HS airy mv 10_Airyscan Processing	1	1
-1.83090018661105	Heat shock	GFP-HDEL HS airy mv 10_Airyscan Processing	1	1
-1.72952902791156	Heat shock	GFP-HDEL HS airy mv 10_Airyscan Processing	1	1
-1.6962282944035	Heat shock	GFP-HDEL HS airy mv 10_Airyscan Processing	1	1
-1.44320102260797	Heat shock	GFP-HDEL HS airy mv 10_Airyscan Processing	1	1
-0.959983367326402	Heat shock	GFP-HDEL HS airy mv 10_Airyscan Processing	1	1
-1.29215960354175	Heat shock	GFP-HDEL HS airy mv 10_Airyscan Processing	1	1
-1.44320102260797	Heat shock	GFP-HDEL HS airy mv 10_Airyscan Processing	1	1
-0.777633622293618	Heat shock	GFP-HDEL HS airy mv 10_Airyscan Processing	1	1
-0.358223069527799	Heat shock	GFP-HDEL HS airy mv 10_Airyscan Processing	1	1
-1.86193087165157	Heat shock	GFP-HDEL HS airy mv 10_Airyscan Processing	1	1
-1.5259805965411	Heat shock	GFP-HDEL HS airy mv 10_Airyscan Processing	1	1
0.41438623799923	Heat shock	GFP-HDEL HS airy mv 10_Airyscan Processing	1	1
-1.64539233234911	Heat shock	GFP-HDEL HS airy mv 10_Airyscan Processing	1	1
-0.723976959169576	Heat shock	GFP-HDEL HS airy mv 10_Airyscan Processing	1	1
-1.17714067306297	Heat shock	GFP-HDEL HS airy mv 10_Airyscan Processing	1	1
-1.72216176970014	Heat shock	GFP-HDEL HS airy mv 10_Airyscan Processing	1	1
-1.42888826693792	Heat shock	GFP-HDEL HS airy mv 10_Airyscan Processing	1	1
-0.0170404967210502	Heat shock	GFP-HDEL HS airy mv 10_Airyscan Processing	1	1
-2.4441732746118	Heat shock	GFP-HDEL HS airy mv 10_Airyscan Processing	1	1
0.219004730100776	Heat shock	GFP-HDEL HS airy mv 10_Airyscan Processing	1	1
-0.497398298663215	Heat shock	GFP-HDEL HS airy mv 10_Airyscan Processing	1	1
-1.77202984976827	Heat shock	GFP-HDEL HS airy mv 10_Airyscan Processing	1	1
-2.11827951368051	Heat shock	GFP-HDEL HS airy mv 10_Airyscan Processing	1	1
-1.1751853490387	Heat shock	GFP-HDEL HS airy mv 10_Airyscan Processing	1	1
0.228962028870072	Heat shock	GFP-HDEL HS airy mv 10_Airyscan Processing	1	1
-0.0862662714737658	Heat shock	GFP-HDEL HS airy mv 10_Airyscan Processing	1	1
-0.440200771716949	Heat shock	GFP-HDEL HS airy mv 10_Airyscan Processing	1	1
-1.77202984976827	Heat shock	GFP-HDEL HS airy mv 10_Airyscan Processing	1	1
-2.1665703358756	Heat shock	GFP-HDEL HS airy mv 10_Airyscan Processing	1	1
-2.35759891717642	Heat shock	GFP-HDEL HS airy mv 10_Airyscan Processing	1	1
-1.71360386343584	Heat shock	GFP-HDEL HS airy mv 10_Airyscan Processing	1	1
-1.1751853490387	Heat shock	GFP-HDEL HS airy mv 10_Airyscan Processing	1	1
-0.444570030445777	Heat shock	GFP-HDEL HS airy mv 10_Airyscan Processing	1	1
-0.0862662714737658	Heat shock	GFP-HDEL HS airy mv 10_Airyscan Processing	1	1
-0.633798491058578	Heat shock	GFP-HDEL HS airy mv 10_Airyscan Processing	1	1
-0.674952735495425	Heat shock	GFP-HDEL HS airy mv 10_Airyscan Processing	1	1
-0.787361092969998	Heat shock	GFP-HDEL HS airy mv 10_Airyscan Processing	1	1
-1.68648203099472	Heat shock	GFP-HDEL HS airy mv 10_Airyscan Processing	1	1
NaN	Heat shock	GFP-HDEL HS airy mv 10_Airyscan Processing	1	1
-1.05804854434948	Heat shock	GFP-HDEL HS airy mv 10_Airyscan Processing	1	1
-1.04368402873466	Heat shock	GFP-HDEL HS airy mv 10_Airyscan Processing	1	1
NaN	Heat shock	GFP-HDEL HS airy mv 10_Airyscan Processing	1	1
-0.614590190170126	Heat shock	GFP-HDEL HS airy mv 10_Airyscan Processing	1	1
-2.26883606385063	Heat shock	GFP-HDEL HS airy mv 10_Airyscan Processing	1	1
-0.741365792264853	Heat shock	GFP-HDEL HS airy mv 10_Airyscan Processing	1	1
-1.44754183306356	Heat shock	GFP-HDEL HS airy mv 10_Airyscan Processing	1	1
-1.19690958360972	Heat shock	GFP-HDEL HS airy mv 10_Airyscan Processing	1	1
-0.557670724878351	Heat shock	GFP-HDEL HS airy mv 10_Airyscan Processing	1	1
-0.392729496400077	Heat shock	GFP-HDEL HS airy mv 10_Airyscan Processing	1	1
-1.58510867215685	Heat shock	GFP-HDEL HS airy mv 10_Airyscan Processing	1	1
-1.69128045882485	Heat shock	GFP-HDEL HS airy mv 10_Airyscan Processing	1	1
-2.05470243273242	Heat shock	GFP-HDEL HS airy mv 10_Airyscan Processing	1	1
-1.9395625944578	Heat shock	GFP-HDEL HS airy mv 10_Airyscan Processing	1	1
-0.566396491038595	Heat shock	GFP-HDEL HS airy mv 10_Airyscan Processing	1	1
-0.0353360800478489	Heat shock	GFP-HDEL HS airy mv 10_Airyscan Processing	1	1
-1.9395625944578	Heat shock	GFP-HDEL HS airy mv 10_Airyscan Processing	1	1
-1.54856617925802	Heat shock	GFP-HDEL HS airy mv 10_Airyscan Processing	1	1
-1.0215852309443	Heat shock	GFP-HDEL HS airy mv 10_Airyscan Processing	1	1
-0.856530231741563	Heat shock	GFP-HDEL HS airy mv 10_Airyscan Processing	1	1
-0.392729496400077	Heat shock	GFP-HDEL HS airy mv 10_Airyscan Processing	1	1
-0.176891110308917	Heat shock	GFP-HDEL HS airy mv 10_Airyscan Processing	1	1
0.0838803658791543	Heat shock	GFP-HDEL HS airy mv 10_Airyscan Processing	1	1
-0.28674028584743	Heat shock	GFP-HDEL HS airy mv 10_Airyscan Processing	1	1
-0.918467685777425	Heat shock	GFP-HDEL HS airy mv 10_Airyscan Processing	1	1
0.00622915181712063	Heat shock	GFP-HDEL HS airy mv 10_Airyscan Processing	1	1
-0.989805506595584	Heat shock	GFP-HDEL HS airy mv 10_Airyscan Processing	1	1
-1.70602789239983	Heat shock	GFP-HDEL HS airy mv 10_Airyscan Processing	1	1
-0.904035925446458	Heat shock	GFP-HDEL HS airy mv 10_Airyscan Processing	1	1
-1.22121992595398	Heat shock	GFP-HDEL HS airy mv 10_Airyscan Processing	1	1
-0.785375279712216	Heat shock	GFP-HDEL HS airy mv 10_Airyscan Processing	1	1
0.520052543503628	Heat shock	GFP-HDEL HS airy mv 10_Airyscan Processing	1	1
0.94444305175593	Heat shock	GFP-HDEL HS airy mv 10_Airyscan Processing	1	1
-1.79845199126048	Heat shock	GFP-HDEL HS airy mv 10_Airyscan Processing	1	1
-1.84465821342521	Heat shock	GFP-HDEL HS airy mv 10_Airyscan Processing	1	1
-2.36702944322709	Heat shock	GFP-HDEL HS airy mv 10_Airyscan Processing	1	1
-1.69244786931657	Heat shock	GFP-HDEL HS airy mv 10_Airyscan Processing	1	1
-0.64709125682839	Heat shock	GFP-HDEL HS airy mv 10_Airyscan Processing	1	1
-0.158159676842397	Heat shock	GFP-HDEL HS airy mv 10_Airyscan Processing	1	1
-0.412551939984645	Heat shock	GFP-HDEL HS airy mv 10_Airyscan Processing	1	1
-0.97061009767643	Heat shock	GFP-HDEL HS airy mv 10_Airyscan Processing	1	1
-0.736365876685716	Heat shock	GFP-HDEL HS airy mv 10_Airyscan Processing	1	1
-1.67038808354446	Heat shock	GFP-HDEL HS airy mv 10_Airyscan Processing	1	1
0.369347789771855	Heat shock	GFP-HDEL HS airy mv 10_Airyscan Processing	1	1
0.943496581253292	Heat shock	GFP-HDEL HS airy mv 10_Airyscan Processing	1	1
-0.524163557254894	Heat shock	GFP-HDEL HS airy mv 10_Airyscan Processing	1	1
-1.6328731065588	Heat shock	GFP-HDEL HS airy mv 10_Airyscan Processing	1	1
-1.69244786931657	Heat shock	GFP-HDEL HS airy mv 10_Airyscan Processing	1	1
-0.0680699747074339	Heat shock	GFP-HDEL HS airy mv 10_Airyscan Processing	1	1
0.231897996289007	Heat shock	GFP-HDEL HS airy mv 10_Airyscan Processing	1	1
-0.851620808823593	Heat shock	GFP-HDEL HS airy mv 10_Airyscan Processing	1	1
-0.797434884951552	Heat shock	GFP-HDEL HS airy mv 10_Airyscan Processing	1	1
-0.94256109965526	Heat shock	GFP-HDEL HS airy mv 10_Airyscan Processing	1	1
0.936057343291704	Heat shock	GFP-HDEL HS airy mv 10_Airyscan Processing	1	1
-0.891257785254071	Heat shock	GFP-HDEL HS airy mv 10_Airyscan Processing	1	1
0.231897996289007	Heat shock	GFP-HDEL HS airy mv 10_Airyscan Processing	1	1
-0.479495922733457	Heat shock	GFP-HDEL HS airy mv 10_Airyscan Processing	1	1
0.369347789771855	Heat shock	GFP-HDEL HS airy mv 10_Airyscan Processing	1	1
-0.897677490100932	Heat shock	GFP-HDEL HS airy mv 10_Airyscan Processing	1	1
0.430449068400308	Heat shock	GFP-HDEL HS airy mv 10_Airyscan Processing	1	1
-0.814313631879157	Heat shock	GFP-HDEL HS airy mv 10_Airyscan Processing	1	1
-1.3974151935945	Heat shock	GFP-HDEL HS airy mv 10_Airyscan Processing	1	1
-0.753419366345343	Heat shock	GFP-HDEL HS airy mv 10_Airyscan Processing	1	1
-0.424513075549616	Heat shock	GFP-HDEL HS airy mv 10_Airyscan Processing	1	1
-0.479495922733457	Heat shock	GFP-HDEL HS airy mv 10_Airyscan Processing	1	1
-0.5560035134612	Heat shock	GFP-HDEL HS airy mv 10_Airyscan Processing	1	1
-1.13645349113747	Heat shock	GFP-HDEL HS airy mv 10_Airyscan Processing	1	1
-1.56594524151261	Heat shock	GFP-HDEL HS airy mv 10_Airyscan Processing	1	1
-0.701376047220167	Heat shock	GFP-HDEL HS airy mv 10_Airyscan Processing	1	1
-0.389195546117871	Heat shock	GFP-HDEL HS airy mv 10_Airyscan Processing	1	1
-0.301473246611632	Heat shock	GFP-HDEL HS airy mv 10_Airyscan Processing	1	1
-1.19903075791039	Heat shock	GFP-HDEL HS airy mv 10_Airyscan Processing	1	1
-0.98346892811972	Heat shock	GFP-HDEL HS airy mv 10_Airyscan Processing	1	1
-0.00199737812540012	Heat shock	GFP-HDEL HS airy mv 10_Airyscan Processing	1	1
-0.923996364415957	Heat shock	GFP-HDEL HS airy mv 10_Airyscan Processing	1	1
-2.36736603573545	Heat shock	GFP-HDEL HS airy mv 10_Airyscan Processing	1	1
-1.75591182236476	Heat shock	GFP-HDEL HS airy mv 10_Airyscan Processing	1	1
-0.961087263787657	Heat shock	GFP-HDEL HS airy mv 10_Airyscan Processing	1	1
-0.712535441165066	Heat shock	GFP-HDEL HS airy mv 10_Airyscan Processing	1	1
-0.289223921348275	Heat shock	GFP-HDEL HS airy mv 10_Airyscan Processing	1	1
-0.895088321234328	Heat shock	GFP-HDEL HS airy mv 10_Airyscan Processing	1	1
-2.26638611864699	Heat shock	GFP-HDEL HS airy mv 10_Airyscan Processing	1	1
-0.871853677505461	Heat shock	GFP-HDEL HS airy mv 10_Airyscan Processing	1	1
-1.56964508043764	Heat shock	GFP-HDEL HS airy mv 10_Airyscan Processing	1	1
-0.533838459229929	Heat shock	GFP-HDEL HS airy mv 10_Airyscan Processing	1	1
-0.435229518932394	Heat shock	GFP-HDEL HS airy mv 10_Airyscan Processing	1	1
-0.435229518932394	Heat shock	GFP-HDEL HS airy mv 10_Airyscan Processing	1	1
-0.425731903420201	Heat shock	GFP-HDEL HS airy mv 10_Airyscan Processing	1	1
-0.825957038335024	Heat shock	GFP-HDEL HS airy mv 10_Airyscan Processing	1	1
-1.38250247855337	Heat shock	GFP-HDEL HS airy mv 10_Airyscan Processing	1	1
-1.00975946120977	Heat shock	GFP-HDEL HS airy mv 10_Airyscan Processing	1	1
-0.435229518932394	Heat shock	GFP-HDEL HS airy mv 10_Airyscan Processing	1	1
-1.62251920805929	Heat shock	GFP-HDEL HS airy mv 10_Airyscan Processing	1	1
-1.72989967668433	Heat shock	GFP-HDEL HS airy mv 10_Airyscan Processing	1	1
-1.06529695059018	Heat shock	GFP-HDEL HS airy mv 10_Airyscan Processing	1	1
-0.0954518462373133	Heat shock	GFP-HDEL HS airy mv 10_Airyscan Processing	1	1
-1.54515036672463	Heat shock	GFP-HDEL HS airy mv 10_Airyscan Processing	1	1
-0.236069431611244	Heat shock	GFP-HDEL HS airy mv 10_Airyscan Processing	1	1
-0.939800828383616	Heat shock	GFP-HDEL HS airy mv 10_Airyscan Processing	1	1
-0.780282477865264	Heat shock	GFP-HDEL HS airy mv 10_Airyscan Processing	1	1
-1.12208226365053	Heat shock	GFP-HDEL HS airy mv 10_Airyscan Processing	1	1
-0.204273576616292	Heat shock	GFP-HDEL HS airy mv 10_Airyscan Processing	1	1
-1.48524547084129	Heat shock	GFP-HDEL HS airy mv 10_Airyscan Processing	1	1
-0.561635726987102	Heat shock	GFP-HDEL HS airy mv 10_Airyscan Processing	1	1
-2.33019866858427	Heat shock	GFP-HDEL HS airy mv 10_Airyscan Processing	1	1
-1.29998223208464	Heat shock	GFP-HDEL HS airy mv 10_Airyscan Processing	1	1
-0.761165284604218	Heat shock	GFP-HDEL HS airy mv 10_Airyscan Processing	1	1
-1.00557870223288	Heat shock	GFP-HDEL HS airy mv 10_Airyscan Processing	1	1
-0.781643924187594	Heat shock	GFP-HDEL HS airy mv 10_Airyscan Processing	1	1
-1.61299202337811	Heat shock	GFP-HDEL HS airy mv 10_Airyscan Processing	1	1
-1.54903803239332	Heat shock	GFP-HDEL HS airy mv 10_Airyscan Processing	1	1
-0.839179077832003	Heat shock	GFP-HDEL HS airy mv 10_Airyscan Processing	1	1
-1.10082923564742	Heat shock	GFP-HDEL HS airy mv 10_Airyscan Processing	1	1
-1.38010193537485	Heat shock	GFP-HDEL HS airy mv 10_Airyscan Processing	1	1
-0.920882530666766	Heat shock	GFP-HDEL HS airy mv 10_Airyscan Processing	1	1
-2.22303740060096	Heat shock	GFP-HDEL HS airy mv 10_Airyscan Processing	1	1
-1.71784808612895	Heat shock	GFP-HDEL HS airy mv 10_Airyscan Processing	1	1
-0.0414040144692007	Heat shock	GFP-HDEL HS airy mv 10_Airyscan Processing	1	1
-0.654781508436489	Heat shock	GFP-HDEL HS airy mv 10_Airyscan Processing	1	1
-1.34064289130592	Heat shock	GFP-HDEL HS airy mv 10_Airyscan Processing	1	1
-0.59495929326722	Heat shock	GFP-HDEL HS airy mv 10_Airyscan Processing	1	1
-1.34593748634774	Heat shock	GFP-HDEL HS airy mv 10_Airyscan Processing	1	1
-1.23311877763616	Heat shock	GFP-HDEL HS airy mv 10_Airyscan Processing	1	1
-1.25451506112835	Heat shock	GFP-HDEL HS airy mv 10_Airyscan Processing	1	1
-1.39852142008414	Heat shock	GFP-HDEL HS airy mv 10_Airyscan Processing	1	1
-0.87184562431363	Heat shock	GFP-HDEL HS airy mv 10_Airyscan Processing	1	1
0.150020620886123	Heat shock	GFP-HDEL HS airy mv 10_Airyscan Processing	1	1
-0.3340544384141	Heat shock	GFP-HDEL HS airy mv 10_Airyscan Processing	1	1
-1.26661129315412	Heat shock	GFP-HDEL HS airy mv 10_Airyscan Processing	1	1
-1.26467855135447	Heat shock	GFP-HDEL HS airy mv 10_Airyscan Processing	1	1
-1.40753196816983	Heat shock	GFP-HDEL HS airy mv 10_Airyscan Processing	1	1
-0.00350217630117032	Heat shock	GFP-HDEL HS airy mv 10_Airyscan Processing	1	1
-1.40178189947209	Heat shock	GFP-HDEL HS airy mv 10_Airyscan Processing	1	1
-0.879521662882849	Heat shock	GFP-HDEL HS airy mv 10_Airyscan Processing	1	1
-2.52472790266902	Heat shock	GFP-HDEL HS airy mv 10_Airyscan Processing	1	1
-1.76387614902355	Heat shock	GFP-HDEL HS airy mv 10_Airyscan Processing	1	1
-2.67947883381078	Heat shock	GFP-HDEL HS airy mv 10_Airyscan Processing	1	1
-0.854275246191156	Heat shock	GFP-HDEL HS airy mv 10_Airyscan Processing	1	1
-0.886152253276698	Heat shock	GFP-HDEL HS airy mv 10_Airyscan Processing	1	1
-0.881189112844371	Heat shock	GFP-HDEL HS airy mv 10_Airyscan Processing	1	1
-0.605448013803184	Heat shock	GFP-HDEL HS airy mv 10_Airyscan Processing	1	1
-1.05292895875703	Heat shock	GFP-HDEL HS airy mv 10_Airyscan Processing	1	1
-1.00463359272929	Heat shock	GFP-HDEL HS airy mv 10_Airyscan Processing	1	1
0.155346349159635	Heat shock	GFP-HDEL HS airy mv 10_Airyscan Processing	1	1
-1.02647448867834	Heat shock	GFP-HDEL HS airy mv 10_Airyscan Processing	1	1
-1.48513926840157	Heat shock	GFP-HDEL HS airy mv 10_Airyscan Processing	1	1
-1.26467855135447	Heat shock	GFP-HDEL HS airy mv 10_Airyscan Processing	1	1
-0.544514602656282	Heat shock	GFP-HDEL HS airy mv 10_Airyscan Processing	1	1
-1.05292895875703	Heat shock	GFP-HDEL HS airy mv 10_Airyscan Processing	1	1
-0.728236914463175	Heat shock	GFP-HDEL HS airy mv 10_Airyscan Processing	1	1
-1.2326522893214	Heat shock	GFP-HDEL HS airy mv 10_Airyscan Processing	1	1
-1.10990014657892	Heat shock	GFP-HDEL HS airy mv 10_Airyscan Processing	1	1
-1.7751745176296	Heat shock	GFP-HDEL HS airy mv 10_Airyscan Processing	1	1
-1.0990188749905	Heat shock	GFP-HDEL HS airy mv 10_Airyscan Processing	1	1
-1.10892415693827	Heat shock	GFP-HDEL HS airy mv 10_Airyscan Processing	1	1
-2.04018097673816	Heat shock	GFP-HDEL HS airy mv 10_Airyscan Processing	1	1
-2.0359169418085	Heat shock	GFP-HDEL HS airy mv 10_Airyscan Processing	1	1
-1.10277969553317	Heat shock	GFP-HDEL HS airy mv 10_Airyscan Processing	1	1
-1.03249826526629	Heat shock	GFP-HDEL HS airy mv 10_Airyscan Processing	1	1
-0.886152253276698	Heat shock	GFP-HDEL HS airy mv 10_Airyscan Processing	1	1
-0.566935797896357	Heat shock	GFP-HDEL HS airy mv 10_Airyscan Processing	1	1
-0.932392813189887	Heat shock	GFP-HDEL HS airy mv 10_Airyscan Processing	1	1
-0.886152253276698	Heat shock	GFP-HDEL HS airy mv 10_Airyscan Processing	1	1
-1.56366541381363	Heat shock	GFP-HDEL HS airy mv 10_Airyscan Processing	1	1
-2.29000783070678	Heat shock	GFP-HDEL HS airy mv 10_Airyscan Processing	1	1
-1.08922801747717	Heat shock	GFP-HDEL HS airy mv 10_Airyscan Processing	1	1
-0.659523540378386	Heat shock	GFP-HDEL HS airy mv 10_Airyscan Processing	1	1
-0.988837367153742	Heat shock	GFP-HDEL HS airy mv 10_Airyscan Processing	1	1
-1.12880730550739	Heat shock	GFP-HDEL HS airy mv 10_Airyscan Processing	1	1
-1.14337606384731	Heat shock	GFP-HDEL HS airy mv 10_Airyscan Processing	1	1
-0.406815677490521	Heat shock	GFP-HDEL HS airy mv 10_Airyscan Processing	1	1
-1.37979632077025	Heat shock	GFP-HDEL HS airy mv 10_Airyscan Processing	1	1
-0.921032688448743	Heat shock	GFP-HDEL HS airy mv 10_Airyscan Processing	1	1
-1.26853675710199	Heat shock	GFP-HDEL HS airy mv 10_Airyscan Processing	1	1
-2.62313175184494	Heat shock	GFP-HDEL HS airy mv 10_Airyscan Processing	1	1
-0.909693727358014	Heat shock	GFP-HDEL HS airy mv 10_Airyscan Processing	1	1
-1.86496803132989	Heat shock	GFP-HDEL HS airy mv 10_Airyscan Processing	1	1
-0.659523540378386	Heat shock	GFP-HDEL HS airy mv 10_Airyscan Processing	1	1
-0.855561253454428	Heat shock	GFP-HDEL HS airy mv 10_Airyscan Processing	1	1
-2.42941551530297	Heat shock	GFP-HDEL HS airy mv 10_Airyscan Processing	1	1
-1.03955685014921	Heat shock	GFP-HDEL HS airy mv 10_Airyscan Processing	1	1
-2.18081210584749	Heat shock	GFP-HDEL HS airy mv 10_Airyscan Processing	1	1
-1.33442600556638	Heat shock	GFP-HDEL HS airy mv 10_Airyscan Processing	1	1
-0.460538808133441	Heat shock	GFP-HDEL HS airy mv 10_Airyscan Processing	1	1
-1.03955685014921	Heat shock	GFP-HDEL HS airy mv 10_Airyscan Processing	1	1
-1.80793788953769	Heat shock	GFP-HDEL HS airy mv 10_Airyscan Processing	1	1
-2.45117924526453	Heat shock	GFP-HDEL HS airy mv 10_Airyscan Processing	1	1
-0.944496077949483	Heat shock	GFP-HDEL HS airy mv 10_Airyscan Processing	1	1
-1.73761991876862	Heat shock	GFP-HDEL HS airy mv 10_Airyscan Processing	1	1
-1.14218249979321	Heat shock	GFP-HDEL HS airy mv 10_Airyscan Processing	1	1
-1.94434701767752	Heat shock	GFP-HDEL HS airy mv 10_Airyscan Processing	1	1
-1.02070485254319	Heat shock	GFP-HDEL HS airy mv 10_Airyscan Processing	1	1
-1.93555561576093	Heat shock	GFP-HDEL HS airy mv 10_Airyscan Processing	1	1
-0.782153487001486	Heat shock	GFP-HDEL HS airy mv 10_Airyscan Processing	1	1
-0.726777925401248	Heat shock	GFP-HDEL HS airy mv 10_Airyscan Processing	1	1
-0.656734727472558	Heat shock	GFP-HDEL HS airy mv 10_Airyscan Processing	1	1
-1.92446807731818	Heat shock	GFP-HDEL HS airy mv 10_Airyscan Processing	1	1
-1.89968872479088	Heat shock	GFP-HDEL HS airy mv 10_Airyscan Processing	1	1
-1.14312028031956	Heat shock	GFP-HDEL HS airy mv 10_Airyscan Processing	1	1
-2.21625978717548	Heat shock	GFP-HDEL HS airy mv 10_Airyscan Processing	1	1
-1.31398330286496	Heat shock	GFP-HDEL HS airy mv 10_Airyscan Processing	1	1
-0.932352003521518	Heat shock	GFP-HDEL HS airy mv 10_Airyscan Processing	1	1
-1.55488023856363	Heat shock	GFP-HDEL HS airy mv 10_Airyscan Processing	1	1
-1.06599922077349	Heat shock	GFP-HDEL HS airy mv 10_Airyscan Processing	1	1
-1.14945470969779	Heat shock	GFP-HDEL HS airy mv 10_Airyscan Processing	1	1
-1.14945470969779	Heat shock	GFP-HDEL HS airy mv 10_Airyscan Processing	1	1
-0.516689961346001	Heat shock	GFP-HDEL HS airy mv 10_Airyscan Processing	1	1
-0.844099944773429	Heat shock	GFP-HDEL HS airy mv 10_Airyscan Processing	1	1
-1.69754827664574	Heat shock	GFP-HDEL HS airy mv 10_Airyscan Processing	1	1
-0.739595593711767	Heat shock	GFP-HDEL HS airy mv 10_Airyscan Processing	1	1
-0.7235314561385	Heat shock	GFP-HDEL HS airy mv 10_Airyscan Processing	1	1
-0.533387015399832	Heat shock	GFP-HDEL HS airy mv 10_Airyscan Processing	1	1
-1.37932150044707	Heat shock	GFP-HDEL HS airy mv 10_Airyscan Processing	1	1
-0.859030914151092	Heat shock	GFP-HDEL HS airy mv 10_Airyscan Processing	1	1
-1.51391596078701	Heat shock	GFP-HDEL HS airy mv 10_Airyscan Processing	1	1
-1.80834723014332	Heat shock	GFP-HDEL HS airy mv 10_Airyscan Processing	1	1
-1.18794995349143	Heat shock	GFP-HDEL HS airy mv 10_Airyscan Processing	1	1
-1.5866646744234	Heat shock	GFP-HDEL HS airy mv 10_Airyscan Processing	1	1
-1.99797864813769	Heat shock	GFP-HDEL HS airy mv 10_Airyscan Processing	1	1
-1.0306933421544	Heat shock	GFP-HDEL HS airy mv 10_Airyscan Processing	1	1
-1.81424707598384	Heat shock	GFP-HDEL HS airy mv 10_Airyscan Processing	1	1
-0.997976260419931	Heat shock	GFP-HDEL HS airy mv 10_Airyscan Processing	1	1
-0.997976260419931	Heat shock	GFP-HDEL HS airy mv 10_Airyscan Processing	1	1
-1.11310712283295	Heat shock	GFP-HDEL HS airy mv 10_Airyscan Processing	1	1
-1.13882373062083	Heat shock	GFP-HDEL HS airy mv 10_Airyscan Processing	1	1
-1.64754196022397	Heat shock	GFP-HDEL HS airy mv 10_Airyscan Processing	1	1
-2.30745956045624	Heat shock	GFP-HDEL HS airy mv 10_Airyscan Processing	1	1
-1.17964746642845	Heat shock	GFP-HDEL HS airy mv 10_Airyscan Processing	1	1
-1.24222015476952	Heat shock	GFP-HDEL HS airy mv 10_Airyscan Processing	1	1
-1.4013385791744	Heat shock	GFP-HDEL HS airy mv 10_Airyscan Processing	1	1
-1.21994039922444	Heat shock	GFP-HDEL HS airy mv 10_Airyscan Processing	1	1
-1.49523799101307	Heat shock	GFP-HDEL HS airy mv 10_Airyscan Processing	1	1
-0.835088185469953	Heat shock	GFP-HDEL HS airy mv 10_Airyscan Processing	1	1
-2.13900898220849	Heat shock	GFP-HDEL HS airy mv 10_Airyscan Processing	1	1
-1.2247371499522	Heat shock	GFP-HDEL HS airy mv 10_Airyscan Processing	1	1
-2.56869395839425	Heat shock	GFP-HDEL HS airy mv 10_Airyscan Processing	1	1
-1.67470490865866	Heat shock	GFP-HDEL HS airy mv 10_Airyscan Processing	1	1
-1.66648160969076	Heat shock	GFP-HDEL HS airy mv 10_Airyscan Processing	1	1
-0.562193073263846	Heat shock	GFP-HDEL HS airy mv 10_Airyscan Processing	1	1
-0.684002141086146	Heat shock	GFP-HDEL HS airy mv 10_Airyscan Processing	1	1
-0.932630662965439	Heat shock	GFP-HDEL HS airy mv 10_Airyscan Processing	1	1
-0.484862818458671	Heat shock	GFP-HDEL HS airy mv 10_Airyscan Processing	1	1
NaN	Heat shock	GFP-HDEL HS airy mv 10_Airyscan Processing	1	1
-1.40335656327313	Heat shock	GFP-HDEL HS airy mv 10_Airyscan Processing	1	1
-1.64706080553011	Heat shock	GFP-HDEL HS airy mv 10_Airyscan Processing	1	1
NaN	Heat shock	GFP-HDEL HS airy mv 10_Airyscan Processing	1	1
NaN	Heat shock	GFP-HDEL HS airy mv 10_Airyscan Processing	1	1
NaN	Heat shock	GFP-HDEL HS airy mv 10_Airyscan Processing	1	1
NaN	Heat shock	GFP-HDEL HS airy mv 10_Airyscan Processing	1	1
-2.03885799416491	Heat shock	GFP-HDEL HS airy mv 10_Airyscan Processing	1	1
NaN	Heat shock	GFP-HDEL HS airy mv 10_Airyscan Processing	1	1
NaN	Heat shock	GFP-HDEL HS airy mv 10_Airyscan Processing	1	1
-2.64212719077739	Heat shock	GFP-HDEL HS airy mv 10_Airyscan Processing	1	1
-0.409650381420456	Heat shock	GFP-HDEL HS airy mv 10_Airyscan Processing	1	1
-0.861429880763158	Heat shock	GFP-HDEL HS airy mv 10_Airyscan Processing	1	1
NaN	Heat shock	GFP-HDEL HS airy mv 10_Airyscan Processing	1	1
NaN	Heat shock	GFP-HDEL HS airy mv 10_Airyscan Processing	1	1
-1.2005176973121	Heat shock	GFP-HDEL HS airy mv 10_Airyscan Processing	1	1
-0.926764566510609	Heat shock	GFP-HDEL HS airy mv 10_Airyscan Processing	1	1
-1.73548778935652	Heat shock	GFP-HDEL HS airy mv 10_Airyscan Processing	1	1
-4.12759368469038	Heat shock	GFP-HDEL HS airy mv 10_Airyscan Processing	1	1
-1.16002754515324	Heat shock	GFP-HDEL HS airy mv 10_Airyscan Processing	1	1
-0.325734346435915	Heat shock	GFP-HDEL HS airy mv 10_Airyscan Processing	1	1
-1.32345271808546	Heat shock	GFP-HDEL HS airy mv 10_Airyscan Processing	1	1
-1.64956568309137	Heat shock	GFP-HDEL HS airy mv 10_Airyscan Processing	1	1
-2.47945685389686	Heat shock	GFP-HDEL HS airy mv 10_Airyscan Processing	1	1
-0.174487821684563	Heat shock	GFP-HDEL HS airy mv 10_Airyscan Processing	1	1
-1.34410771283614	Heat shock	GFP-HDEL HS airy mv 10_Airyscan Processing	1	1
-1.77637926803909	Heat shock	GFP-HDEL HS airy mv 10_Airyscan Processing	1	1
-0.816925919300823	Heat shock	GFP-HDEL HS airy mv 10_Airyscan Processing	1	1
-1.30504202591417	Heat shock	GFP-HDEL HS airy mv 10_Airyscan Processing	1	1
NaN	Heat shock	GFP-HDEL HS airy mv 10_Airyscan Processing	1	1
NaN	Heat shock	GFP-HDEL HS airy mv 10_Airyscan Processing	1	1
NaN	Heat shock	GFP-HDEL HS airy mv 10_Airyscan Processing	1	1
-0.881523095055045	Heat shock	GFP-HDEL HS airy mv 10_Airyscan Processing	1	1
-1.10844532237378	Heat shock	GFP-HDEL HS airy mv 10_Airyscan Processing	1	1
-0.713782460561816	Heat shock	GFP-HDEL HS airy mv 10_Airyscan Processing	1	1
NaN	Heat shock	GFP-HDEL HS airy mv 10_Airyscan Processing	1	1
NaN	Heat shock	GFP-HDEL HS airy mv 10_Airyscan Processing	1	1
NaN	Heat shock	GFP-HDEL HS airy mv 10_Airyscan Processing	1	1
NaN	Heat shock	GFP-HDEL HS airy mv 10_Airyscan Processing	1	1
-0.507742324979642	Heat shock	GFP-HDEL HS airy mv 10_Airyscan Processing	1	1
-1.27640213604443	Heat shock	GFP-HDEL HS airy mv 10_Airyscan Processing	1	1
-3.47723808357365	Heat shock	GFP-HDEL HS airy mv 10_Airyscan Processing	1	1
-1.72735269607234	Heat shock	GFP-HDEL HS airy mv 10_Airyscan Processing	1	1
-1.0504041373477	Heat shock	GFP-HDEL HS airy mv 10_Airyscan Processing	1	1
-1.80841259110288	Heat shock	GFP-HDEL HS airy mv 10_Airyscan Processing	1	1
NaN	Heat shock	GFP-HDEL HS airy mv 10_Airyscan Processing	1	1
NaN	Heat shock	GFP-HDEL HS airy mv 10_Airyscan Processing	1	1
-0.84424281675632	Heat shock	GFP-HDEL HS airy mv 10_Airyscan Processing	1	1
-0.360868071064291	Heat shock	GFP-HDEL HS airy mv 10_Airyscan Processing	1	1
-1.42869708768913	Heat shock	GFP-HDEL HS airy mv 10_Airyscan Processing	1	1
-1.68838598161175	Heat shock	GFP-HDEL HS airy mv 10_Airyscan Processing	1	1
-0.858209804664784	Heat shock	GFP-HDEL HS airy mv 10_Airyscan Processing	1	1
-0.433092317140026	Heat shock	GFP-HDEL HS airy mv 10_Airyscan Processing	1	1
-0.323647547096008	Heat shock	GFP-HDEL HS airy mv 10_Airyscan Processing	1	1
-0.928025569754499	Heat shock	GFP-HDEL HS airy mv 10_Airyscan Processing	1	1
-0.963443121373538	Heat shock	GFP-HDEL HS airy mv 10_Airyscan Processing	1	1
-0.433909560128907	Heat shock	GFP-HDEL HS airy mv 10_Airyscan Processing	1	1
-0.035167397390465	Heat shock	GFP-HDEL HS airy mv 10_Airyscan Processing	1	1
-2.29018236487685	Heat shock	GFP-HDEL HS airy mv 10_Airyscan Processing	1	1
-0.825826964143884	Heat shock	GFP-HDEL HS airy mv 10_Airyscan Processing	1	1
-1.57786665752234	Heat shock	GFP-HDEL HS airy mv 10_Airyscan Processing	1	1
-1.74477049262863	Heat shock	GFP-HDEL HS airy mv 10_Airyscan Processing	1	1
-0.191816329417432	Heat shock	GFP-HDEL HS airy mv 10_Airyscan Processing	1	1
-1.53783441044083	Heat shock	GFP-HDEL HS airy mv 10_Airyscan Processing	1	1
-1.5541947291543	Heat shock	GFP-HDEL HS airy mv 10_Airyscan Processing	1	1
-0.885580211379827	Heat shock	GFP-HDEL HS airy mv 10_Airyscan Processing	1	1
-1.32207535701729	Heat shock	GFP-HDEL HS airy mv 10_Airyscan Processing	1	1
-1.78755374088771	Heat shock	GFP-HDEL HS airy mv 10_Airyscan Processing	1	1
-1.43628493201652	Heat shock	GFP-HDEL HS airy mv 10_Airyscan Processing	1	1
-1.48850968287683	Heat shock	GFP-HDEL HS airy mv 10_Airyscan Processing	1	1
-0.494236206963269	Heat shock	GFP-HDEL HS airy mv 10_Airyscan Processing	1	1
-2.12243210241317	Heat shock	GFP-HDEL HS airy mv 10_Airyscan Processing	1	1
-1.10011408193682	Heat shock	GFP-HDEL HS airy mv 10_Airyscan Processing	1	1
-1.04254828327801	Heat shock	GFP-HDEL HS airy mv 10_Airyscan Processing	1	1
-0.856944471733115	Heat shock	GFP-HDEL HS airy mv 10_Airyscan Processing	1	1
-2.12243210241317	Heat shock	GFP-HDEL HS airy mv 10_Airyscan Processing	1	1
-0.962878439389183	Heat shock	GFP-HDEL HS airy mv 10_Airyscan Processing	1	1
-1.36079240664041	Heat shock	GFP-HDEL HS airy mv 10_Airyscan Processing	1	1
-1.66275378242846	Heat shock	GFP-HDEL HS airy mv 10_Airyscan Processing	1	1
-2.32960127747036	Heat shock	GFP-HDEL HS airy mv 10_Airyscan Processing	1	1
-1.87941196417935	Heat shock	GFP-HDEL HS airy mv 10_Airyscan Processing	1	1
-1.70701155296792	Heat shock	GFP-HDEL HS airy mv 10_Airyscan Processing	1	1
-2.10335437662687	Heat shock	GFP-HDEL HS airy mv 10_Airyscan Processing	1	1
-1.60083730739313	Heat shock	GFP-HDEL HS airy mv 10_Airyscan Processing	1	1
-1.34030981981493	Heat shock	GFP-HDEL HS airy mv 10_Airyscan Processing	1	1
-1.5993254913297	Heat shock	GFP-HDEL HS airy mv 10_Airyscan Processing	1	1
-1.15574526567288	Heat shock	GFP-HDEL HS airy mv 10_Airyscan Processing	1	1
-0.52178472151671	Heat shock	GFP-HDEL HS airy mv 10_Airyscan Processing	1	1
-1.67366129387183	Heat shock	GFP-HDEL HS airy mv 10_Airyscan Processing	1	1
-1.83401227563991	Heat shock	GFP-HDEL HS airy mv 10_Airyscan Processing	1	1
-1.5003774297947	Heat shock	GFP-HDEL HS airy mv 10_Airyscan Processing	1	1
-1.63220701202561	Heat shock	GFP-HDEL HS airy mv 10_Airyscan Processing	1	1
-0.59355354803299	Heat shock	GFP-HDEL HS airy mv 10_Airyscan Processing	1	1
-2.41703657312557	Heat shock	GFP-HDEL HS airy mv 10_Airyscan Processing	1	1
-2.01799171507148	Heat shock	GFP-HDEL HS airy mv 10_Airyscan Processing	1	1
-1.27251490660414	Heat shock	GFP-HDEL HS airy mv 10_Airyscan Processing	1	1
-2.22297347941459	Heat shock	GFP-HDEL HS airy mv 10_Airyscan Processing	1	1
-0.227339628445445	Heat shock	GFP-HDEL HS airy mv 10_Airyscan Processing	1	1
-1.69255060582791	Heat shock	GFP-HDEL HS airy mv 10_Airyscan Processing	1	1
-0.911999685093808	Heat shock	GFP-HDEL HS airy mv 10_Airyscan Processing	1	1
-1.43429194867404	Heat shock	GFP-HDEL HS airy mv 10_Airyscan Processing	1	1
-2.62477443028096	Heat shock	GFP-HDEL HS airy mv 10_Airyscan Processing	1	1
-2.49213197712672	Heat shock	GFP-HDEL HS airy mv 10_Airyscan Processing	1	1
-2.10425272238817	Heat shock	GFP-HDEL HS airy mv 10_Airyscan Processing	1	1
-2.84810635616474	Heat shock	GFP-HDEL HS airy mv 10_Airyscan Processing	1	1
-1.08450951771026	Heat shock	GFP-HDEL HS airy mv 10_Airyscan Processing	1	1
-1.61782792755353	Heat shock	GFP-HDEL HS airy mv 10_Airyscan Processing	1	1
-1.98314304187945	Heat shock	GFP-HDEL HS airy mv 10_Airyscan Processing	1	1
-0.950182986296137	Heat shock	GFP-HDEL HS airy mv 10_Airyscan Processing	1	1
-1.73229139727839	Heat shock	GFP-HDEL HS airy mv 10_Airyscan Processing	1	1
-1.41498429421631	Heat shock	GFP-HDEL HS airy mv 10_Airyscan Processing	1	1
-1.50634716753258	Heat shock	GFP-HDEL HS airy mv 10_Airyscan Processing	1	1
-0.704592083497395	Heat shock	GFP-HDEL HS airy mv 10_Airyscan Processing	1	1
-0.704592083497395	Heat shock	GFP-HDEL HS airy mv 10_Airyscan Processing	1	1
-0.704592083497395	Heat shock	GFP-HDEL HS airy mv 10_Airyscan Processing	1	1
-1.62509693076106	Heat shock	GFP-HDEL HS airy mv 10_Airyscan Processing	1	1
-0.931368683779623	Heat shock	GFP-HDEL HS airy mv 10_Airyscan Processing	1	1
-1.40986447511621	Heat shock	GFP-HDEL HS airy mv 10_Airyscan Processing	1	1
-1.08545675014715	Heat shock	GFP-HDEL HS airy mv 10_Airyscan Processing	1	1
-0.422217324982082	Heat shock	GFP-HDEL HS airy mv 10_Airyscan Processing	1	1
-1.30934299364364	Heat shock	GFP-HDEL HS airy mv 10_Airyscan Processing	1	1
-0.895607954359652	Heat shock	GFP-HDEL HS airy mv 10_Airyscan Processing	1	1
-0.566929073153127	Heat shock	GFP-HDEL HS airy mv 10_Airyscan Processing	1	1
-0.605324734546412	Heat shock	GFP-HDEL HS airy mv 10_Airyscan Processing	1	1
-0.942202048093549	Heat shock	GFP-HDEL HS airy mv 10_Airyscan Processing	1	1
-1.5731660058882	Heat shock	GFP-HDEL HS airy mv 10_Airyscan Processing	1	1
-1.46393452732906	Heat shock	GFP-HDEL HS airy mv 10_Airyscan Processing	1	1
-0.76109287434052	Heat shock	GFP-HDEL HS airy mv 10_Airyscan Processing	1	1
-1.91346991281302	Heat shock	GFP-HDEL HS airy mv 10_Airyscan Processing	1	1
-1.68603550579805	Heat shock	GFP-HDEL HS airy mv 10_Airyscan Processing	1	1
-1.01756209160983	Heat shock	GFP-HDEL HS airy mv 10_Airyscan Processing	1	1
-1.77864858037136	Heat shock	GFP-HDEL HS airy mv 10_Airyscan Processing	1	1
-0.375192692500631	Heat shock	GFP-HDEL HS airy mv 10_Airyscan Processing	1	1
-0.752678941382283	Heat shock	GFP-HDEL HS airy mv 10_Airyscan Processing	1	1
-0.752678941382283	Heat shock	GFP-HDEL HS airy mv 10_Airyscan Processing	1	1
-2.55758491748805	Heat shock	GFP-HDEL HS airy mv 10_Airyscan Processing	1	1
-0.665900844573546	Heat shock	GFP-HDEL HS airy mv 10_Airyscan Processing	1	1
-0.964906593726183	Heat shock	GFP-HDEL HS airy mv 10_Airyscan Processing	1	1
-1.66356677011793	Heat shock	GFP-HDEL HS airy mv 10_Airyscan Processing	1	1
-1.4575391135006	Heat shock	GFP-HDEL HS airy mv 10_Airyscan Processing	1	1
-0.961484731161988	Heat shock	GFP-HDEL HS airy mv 10_Airyscan Processing	1	1
-0.45591100791039	Heat shock	GFP-HDEL HS airy mv 10_Airyscan Processing	1	1
-1.55319072807526	Heat shock	GFP-HDEL HS airy mv 10_Airyscan Processing	1	1
-0.365501311782265	Heat shock	GFP-HDEL HS airy mv 10_Airyscan Processing	1	1
-0.720442797357155	Heat shock	GFP-HDEL HS airy mv 10_Airyscan Processing	1	1
-1.53060202349052	Heat shock	GFP-HDEL HS airy mv 10_Airyscan Processing	1	1
-1.84493265303534	Heat shock	GFP-HDEL HS airy mv 10_Airyscan Processing	1	1
-1.96911130556893	Heat shock	GFP-HDEL HS airy mv 10_Airyscan Processing	1	1
-1.96911130556893	Heat shock	GFP-HDEL HS airy mv 10_Airyscan Processing	1	1
-1.65110379966128	Heat shock	GFP-HDEL HS airy mv 10_Airyscan Processing	1	1
-0.404207019933099	Heat shock	GFP-HDEL HS airy mv 10_Airyscan Processing	1	1
-1.03619812841872	Heat shock	GFP-HDEL HS airy mv 10_Airyscan Processing	1	1
-1.04210315034118	Heat shock	GFP-HDEL HS airy mv 10_Airyscan Processing	1	1
-1.43897987189021	Heat shock	GFP-HDEL HS airy mv 10_Airyscan Processing	1	1
-1.55318981247601	Heat shock	GFP-HDEL HS airy mv 10_Airyscan Processing	1	1
-1.43897987189021	Heat shock	GFP-HDEL HS airy mv 10_Airyscan Processing	1	1
-1.35032455064136	Heat shock	GFP-HDEL HS airy mv 10_Airyscan Processing	1	1
-2.29581586828949	Heat shock	GFP-HDEL HS airy mv 10_Airyscan Processing	1	1
-1.62298952617447	Heat shock	GFP-HDEL HS airy mv 10_Airyscan Processing	1	1
-0.238827620589771	Heat shock	GFP-HDEL HS airy mv 10_Airyscan Processing	1	1
-1.89684788696805	Heat shock	GFP-HDEL HS airy mv 10_Airyscan Processing	1	1
-1.78510844936072	Heat shock	GFP-HDEL HS airy mv 10_Airyscan Processing	1	1
-0.936121385667047	Heat shock	GFP-HDEL HS airy mv 10_Airyscan Processing	1	1
-1.00179825544944	Heat shock	GFP-HDEL HS airy mv 10_Airyscan Processing	1	1
-1.42687755331113	Heat shock	GFP-HDEL HS airy mv 10_Airyscan Processing	1	1
-0.99489482771791	Heat shock	GFP-HDEL HS airy mv 10_Airyscan Processing	1	1
-0.939690688731919	Heat shock	GFP-HDEL HS airy mv 10_Airyscan Processing	1	1
-0.736145892534267	Heat shock	GFP-HDEL HS airy mv 10_Airyscan Processing	1	1
-0.203855676555427	Heat shock	GFP-HDEL HS airy mv 10_Airyscan Processing	1	1
-0.857530428858986	Heat shock	GFP-HDEL HS airy mv 10_Airyscan Processing	1	1
-1.9851389493995	Heat shock	GFP-HDEL HS airy mv 10_Airyscan Processing	1	1
-1.82465067575027	Heat shock	GFP-HDEL HS airy mv 10_Airyscan Processing	1	1
-0.81075795872894	Heat shock	GFP-HDEL HS airy mv 10_Airyscan Processing	1	1
-2.02873217967809	Heat shock	GFP-HDEL HS airy mv 10_Airyscan Processing	1	1
-1.66876082384585	Heat shock	GFP-HDEL HS airy mv 10_Airyscan Processing	1	1
-1.17040726074082	Heat shock	GFP-HDEL HS airy mv 10_Airyscan Processing	1	1
-1.36273100129808	Heat shock	GFP-HDEL HS airy mv 10_Airyscan Processing	1	1
-1.9851389493995	Heat shock	GFP-HDEL HS airy mv 10_Airyscan Processing	1	1
-1.08988853888248	Heat shock	GFP-HDEL HS airy mv 10_Airyscan Processing	1	1
-0.414167532203377	Heat shock	GFP-HDEL HS airy mv 10_Airyscan Processing	1	1
-2.04172322792144	Heat shock	GFP-HDEL HS airy mv 10_Airyscan Processing	1	1
-1.12809249424746	Heat shock	GFP-HDEL HS airy mv 10_Airyscan Processing	1	1
-1.31955689598842	Heat shock	GFP-HDEL HS airy mv 10_Airyscan Processing	1	1
-0.253623314624384	Heat shock	GFP-HDEL HS airy mv 10_Airyscan Processing	1	1
-0.483192272920502	Heat shock	GFP-HDEL HS airy mv 10_Airyscan Processing	1	1
-0.599919021970378	Heat shock	GFP-HDEL HS airy mv 10_Airyscan Processing	1	1
-1.02581862779546	Heat shock	GFP-HDEL HS airy mv 10_Airyscan Processing	1	1
-1.84618711519171	Heat shock	GFP-HDEL HS airy mv 10_Airyscan Processing	1	1
-1.97276584453767	Heat shock	GFP-HDEL HS airy mv 10_Airyscan Processing	1	1
-0.223146293131628	Heat shock	GFP-HDEL HS airy mv 10_Airyscan Processing	1	1
-1.06414694362701	Heat shock	GFP-HDEL HS airy mv 10_Airyscan Processing	1	1
-0.763727066718166	Heat shock	GFP-HDEL HS airy mv 10_Airyscan Processing	1	1
-1.01522754572175	Heat shock	GFP-HDEL HS airy mv 10_Airyscan Processing	1	1
-0.176454772595671	Heat shock	GFP-HDEL HS airy mv 10_Airyscan Processing	1	1
-0.830849229248059	Heat shock	GFP-HDEL HS airy mv 10_Airyscan Processing	1	1
-1.27516430505655	Heat shock	GFP-HDEL HS airy mv 10_Airyscan Processing	1	1
-0.633452093805535	Heat shock	GFP-HDEL HS airy mv 10_Airyscan Processing	1	1
-1.70301782176964	Heat shock	GFP-HDEL HS airy mv 10_Airyscan Processing	1	1
-0.0685655932227973	Heat shock	GFP-HDEL HS airy mv 10_Airyscan Processing	1	1
-0.633452093805535	Heat shock	GFP-HDEL HS airy mv 10_Airyscan Processing	1	1
-0.633452093805535	Heat shock	GFP-HDEL HS airy mv 10_Airyscan Processing	1	1
-0.968275770316371	Heat shock	GFP-HDEL HS airy mv 10_Airyscan Processing	1	1
-0.97451239847258	Heat shock	GFP-HDEL HS airy mv 10_Airyscan Processing	1	1
0.122083535436804	Heat shock	GFP-HDEL HS airy mv 10_Airyscan Processing	1	1
-0.440228912525039	Heat shock	GFP-HDEL HS airy mv 10_Airyscan Processing	1	1
-1.33055605565319	Heat shock	GFP-HDEL HS airy mv 10_Airyscan Processing	1	1
-0.900128579847519	Heat shock	GFP-HDEL HS airy mv 10_Airyscan Processing	1	1
-1.62571226070194	Heat shock	GFP-HDEL HS airy mv 10_Airyscan Processing	1	1
-0.0227630628513603	Heat shock	GFP-HDEL HS airy mv 10_Airyscan Processing	1	1
-0.435674868701464	Heat shock	GFP-HDEL HS airy mv 10_Airyscan Processing	1	1
-1.43173964128509	Heat shock	GFP-HDEL HS airy mv 10_Airyscan Processing	1	1
-0.333342863737452	Heat shock	GFP-HDEL HS airy mv 10_Airyscan Processing	1	1
-1.33055605565319	Heat shock	GFP-HDEL HS airy mv 10_Airyscan Processing	1	1
-1.05607956003082	Heat shock	GFP-HDEL HS airy mv 10_Airyscan Processing	1	1
-0.52082682251676	Heat shock	GFP-HDEL HS airy mv 10_Airyscan Processing	1	1
-1.31581016548291	Heat shock	GFP-HDEL HS airy mv 10_Airyscan Processing	1	1
-0.247873698771408	Heat shock	GFP-HDEL HS airy mv 10_Airyscan Processing	1	1
-0.392855296949695	Heat shock	GFP-HDEL HS airy mv 10_Airyscan Processing	1	1
-1.35261020723925	Heat shock	GFP-HDEL HS airy mv 10_Airyscan Processing	1	1
-1.43198037881021	Heat shock	GFP-HDEL HS airy mv 10_Airyscan Processing	1	1
-0.0685655932227973	Heat shock	GFP-HDEL HS airy mv 10_Airyscan Processing	1	1
-0.691677575952796	Heat shock	GFP-HDEL HS airy mv 10_Airyscan Processing	1	1
-1.12500157337638	Heat shock	GFP-HDEL HS airy mv 10_Airyscan Processing	1	1
-0.0979766287316367	Heat shock	GFP-HDEL HS airy mv 10_Airyscan Processing	1	1
-0.81135610012254	Heat shock	GFP-HDEL HS airy mv 10_Airyscan Processing	1	1
-0.0979766287316367	Heat shock	GFP-HDEL HS airy mv 10_Airyscan Processing	1	1
-0.958008119441009	Heat shock	GFP-HDEL HS airy mv 10_Airyscan Processing	1	1
-1.37283859214797	Heat shock	GFP-HDEL HS airy mv 10_Airyscan Processing	1	1
-1.14620357317065	Heat shock	GFP-HDEL HS airy mv 10_Airyscan Processing	1	1
-0.899339108812539	Heat shock	GFP-HDEL HS airy mv 10_Airyscan Processing	1	1
-0.476783054132901	Heat shock	GFP-HDEL HS airy mv 10_Airyscan Processing	1	1
-0.29375583553531	Heat shock	GFP-HDEL HS airy mv 10_Airyscan Processing	1	1
NaN	Heat shock	GFP-HDEL HS airy mv 10_Airyscan Processing	1	1
-0.673678998253758	Heat shock	GFP-HDEL HS airy mv 10_Airyscan Processing	1	1
-0.102734369019721	Heat shock	GFP-HDEL HS airy mv 10_Airyscan Processing	1	1
-1.29438240671066	Heat shock	GFP-HDEL HS airy mv 10_Airyscan Processing	1	1
-1.21249368559097	Heat shock	GFP-HDEL HS airy mv 10_Airyscan Processing	1	1
-1.30361020279385	Heat shock	GFP-HDEL HS airy mv 10_Airyscan Processing	1	1
-0.409593281734354	Heat shock	GFP-HDEL HS airy mv 10_Airyscan Processing	1	1
-1.95193490467894	Heat shock	GFP-HDEL HS airy mv 10_Airyscan Processing	1	1
-1.1928136919415	Heat shock	GFP-HDEL HS airy mv 10_Airyscan Processing	1	1
-0.223818115930437	Heat shock	GFP-HDEL HS airy mv 10_Airyscan Processing	1	1
-1.00427189135861	Heat shock	GFP-HDEL HS airy mv 10_Airyscan Processing	1	1
-0.364047149394667	Heat shock	GFP-HDEL HS airy mv 10_Airyscan Processing	1	1
-0.77115027216307	Heat shock	GFP-HDEL HS airy mv 10_Airyscan Processing	1	1
NaN	Heat shock	GFP-HDEL HS airy mv 10_Airyscan Processing	1	1
-0.77115027216307	Heat shock	GFP-HDEL HS airy mv 10_Airyscan Processing	1	1
-0.873737696339667	Heat shock	GFP-HDEL HS airy mv 10_Airyscan Processing	1	1
-0.217851113588346	Heat shock	GFP-HDEL HS airy mv 10_Airyscan Processing	1	1
-1.25884880016562	Heat shock	GFP-HDEL HS airy mv 10_Airyscan Processing	1	1
-0.697776643931877	Heat shock	GFP-HDEL HS airy mv 10_Airyscan Processing	1	1
-1.5759567388399	Heat shock	GFP-HDEL HS airy mv 10_Airyscan Processing	1	1
-1.75670209175502	Heat shock	GFP-HDEL HS airy mv 10_Airyscan Processing	1	1
-1.61295837695861	Heat shock	GFP-HDEL HS airy mv 10_Airyscan Processing	1	1
-1.77954119767559	Heat shock	GFP-HDEL HS airy mv 10_Airyscan Processing	1	1
-1.04134636376262	Heat shock	GFP-HDEL HS airy mv 10_Airyscan Processing	1	1
-1.6295590729748	Heat shock	GFP-HDEL HS airy mv 10_Airyscan Processing	1	1
-1.6295590729748	Heat shock	GFP-HDEL HS airy mv 10_Airyscan Processing	1	1
-1.25161754663179	Heat shock	GFP-HDEL HS airy mv 10_Airyscan Processing	1	1
-1.86065469604436	Heat shock	GFP-HDEL HS airy mv 10_Airyscan Processing	1	1
-0.0578812586317647	Heat shock	GFP-HDEL HS airy mv 10_Airyscan Processing	1	1
-0.304006957988609	Heat shock	GFP-HDEL HS airy mv 10_Airyscan Processing	1	1
-2.16398006676881	Heat shock	GFP-HDEL HS airy mv 10_Airyscan Processing	1	1
-1.56277131940093	Heat shock	GFP-HDEL HS airy mv 10_Airyscan Processing	1	1
-0.731500269224039	Heat shock	GFP-HDEL HS airy mv 10_Airyscan Processing	1	1
-1.35253229404051	Heat shock	GFP-HDEL HS airy mv 10_Airyscan Processing	1	1
-0.282976763469285	Heat shock	GFP-HDEL HS airy mv 10_Airyscan Processing	1	1
-0.971143902466061	Heat shock	GFP-HDEL HS airy mv 10_Airyscan Processing	1	1
-1.79020184268357	Heat shock	GFP-HDEL HS airy mv 10_Airyscan Processing	1	1
-1.24884175185774	Heat shock	GFP-HDEL HS airy mv 10_Airyscan Processing	1	1
-1.10965205966767	Heat shock	GFP-HDEL HS airy mv 10_Airyscan Processing	1	1
-0.476647584501198	Heat shock	GFP-HDEL HS airy mv 10_Airyscan Processing	1	1
-1.74623459567392	Heat shock	GFP-HDEL HS airy mv 10_Airyscan Processing	1	1
-0.544453060423316	Heat shock	GFP-HDEL HS airy mv 10_Airyscan Processing	1	1
-0.219633031462908	Heat shock	GFP-HDEL HS airy mv 10_Airyscan Processing	1	1
-1.27228268660491	Heat shock	GFP-HDEL HS airy mv 10_Airyscan Processing	1	1
-1.60831431090336	Heat shock	GFP-HDEL HS airy mv 10_Airyscan Processing	1	1
-0.18904810217666	Heat shock	GFP-HDEL HS airy mv 10_Airyscan Processing	1	1
-0.971143902466061	Heat shock	GFP-HDEL HS airy mv 10_Airyscan Processing	1	1
-0.925900156197411	Heat shock	GFP-HDEL HS airy mv 10_Airyscan Processing	1	1
-1.47025434898923	Heat shock	GFP-HDEL HS airy mv 10_Airyscan Processing	1	1
-1.60606572004511	Heat shock	GFP-HDEL HS airy mv 10_Airyscan Processing	1	1
-0.841156310378425	Heat shock	GFP-HDEL HS airy mv 10_Airyscan Processing	1	1
-0.258918188131481	Heat shock	GFP-HDEL HS airy mv 10_Airyscan Processing	1	1
-0.803376473586139	Heat shock	GFP-HDEL HS airy mv 10_Airyscan Processing	1	1
-0.259106157998781	Heat shock	GFP-HDEL HS airy mv 10_Airyscan Processing	1	1
-1.56620386362751	Heat shock	GFP-HDEL HS airy mv 10_Airyscan Processing	1	1
-3.27091576258077	Heat shock	GFP-HDEL HS airy mv 10_Airyscan Processing	1	1
-0.482899902604847	Heat shock	GFP-HDEL HS airy mv 10_Airyscan Processing	1	1
-1.4194897525995	Heat shock	GFP-HDEL HS airy mv 10_Airyscan Processing	1	1
-0.14290787159114	Heat shock	GFP-HDEL HS airy mv 10_Airyscan Processing	1	1
-1.07076974811312	Heat shock	GFP-HDEL HS airy mv 10_Airyscan Processing	1	1
-1.90457840250744	Heat shock	GFP-HDEL HS airy mv 10_Airyscan Processing	1	1
-1.44491867859714	Heat shock	GFP-HDEL HS airy mv 10_Airyscan Processing	1	1
-1.08966840521153	Heat shock	GFP-HDEL HS airy mv 10_Airyscan Processing	1	1
-1.4942927723021	Heat shock	GFP-HDEL HS airy mv 10_Airyscan Processing	1	1
-1.69761850007059	Heat shock	GFP-HDEL HS airy mv 10_Airyscan Processing	1	1
-1.31351100841319	Heat shock	GFP-HDEL HS airy mv 10_Airyscan Processing	1	1
-1.12171639299097	Heat shock	GFP-HDEL HS airy mv 10_Airyscan Processing	1	1
-2.01172580361292	Heat shock	GFP-HDEL HS airy mv 10_Airyscan Processing	1	1
-1.23080810120186	Heat shock	GFP-HDEL HS airy mv 10_Airyscan Processing	1	1
-1.11647385770278	Heat shock	GFP-HDEL HS airy mv 10_Airyscan Processing	1	1
-0.624519124246839	Heat shock	GFP-HDEL HS airy mv 10_Airyscan Processing	1	1
-1.08192744632507	Heat shock	GFP-HDEL HS airy mv 10_Airyscan Processing	1	1
-2.31852886632577	Heat shock	GFP-HDEL HS airy mv 10_Airyscan Processing	1	1
-1.4194897525995	Heat shock	GFP-HDEL HS airy mv 10_Airyscan Processing	1	1
-0.409570658232251	Heat shock	GFP-HDEL HS airy mv 10_Airyscan Processing	1	1
-0.906322440709412	Heat shock	GFP-HDEL HS airy mv 10_Airyscan Processing	1	1
-1.93238106390922	Heat shock	GFP-HDEL HS airy mv 10_Airyscan Processing	1	1
-1.34752380101813	Heat shock	GFP-HDEL HS airy mv 10_Airyscan Processing	1	1
-1.45087923190337	Heat shock	GFP-HDEL HS airy mv 10_Airyscan Processing	1	1
-1.08729176351453	Heat shock	GFP-HDEL HS airy mv 10_Airyscan Processing	1	1
-0.397492871869408	Heat shock	GFP-HDEL HS airy mv 10_Airyscan Processing	1	1
-2.32201243046979	Heat shock	GFP-HDEL HS airy mv 10_Airyscan Processing	1	1
-0.924469493793297	Heat shock	GFP-HDEL HS airy mv 10_Airyscan Processing	1	1
-0.91270760333214	Heat shock	GFP-HDEL HS airy mv 10_Airyscan Processing	1	1
-0.585215969230687	Heat shock	GFP-HDEL HS airy mv 10_Airyscan Processing	1	1
-0.75966704609745	Heat shock	GFP-HDEL HS airy mv 10_Airyscan Processing	1	1
-0.780198265868568	Heat shock	GFP-HDEL HS airy mv 10_Airyscan Processing	1	1
-0.94889929104989	Heat shock	GFP-HDEL HS airy mv 10_Airyscan Processing	1	1
-0.628986758451131	Heat shock	GFP-HDEL HS airy mv 10_Airyscan Processing	1	1
-0.958718131199589	Heat shock	GFP-HDEL HS airy mv 10_Airyscan Processing	1	1
-0.644887627124729	Heat shock	GFP-HDEL HS airy mv 10_Airyscan Processing	1	1
-1.3561391394151	Heat shock	GFP-HDEL HS airy mv 10_Airyscan Processing	1	1
-0.843445393222836	Heat shock	GFP-HDEL HS airy mv 10_Airyscan Processing	1	1
-1.26197474113637	Heat shock	GFP-HDEL HS airy mv 10_Airyscan Processing	1	1
-1.1756346636725	Heat shock	GFP-HDEL HS airy mv 10_Airyscan Processing	1	1
-1.63581146924984	Heat shock	GFP-HDEL HS airy mv 10_Airyscan Processing	1	1
-0.983798471284628	Heat shock	GFP-HDEL HS airy mv 10_Airyscan Processing	1	1
-2.1122876904916	Heat shock	GFP-HDEL HS airy mv 10_Airyscan Processing	1	1
-1.3551049069959	Heat shock	GFP-HDEL HS airy mv 10_Airyscan Processing	1	1
-0.936490576348191	Heat shock	GFP-HDEL HS airy mv 10_Airyscan Processing	1	1
-0.657333318926365	Heat shock	GFP-HDEL HS airy mv 10_Airyscan Processing	1	1
-1.40283285414956	Heat shock	GFP-HDEL HS airy mv 10_Airyscan Processing	1	1
0.00206079186471946	Heat shock	GFP-HDEL HS airy mv 10_Airyscan Processing	1	1
-2.19176304393633	Heat shock	GFP-HDEL HS airy mv 10_Airyscan Processing	1	1
-0.983798471284628	Heat shock	GFP-HDEL HS airy mv 10_Airyscan Processing	1	1
-0.983798471284628	Heat shock	GFP-HDEL HS airy mv 10_Airyscan Processing	1	1
-0.986956988545571	Heat shock	GFP-HDEL HS airy mv 10_Airyscan Processing	1	1
-0.590987640564465	Heat shock	GFP-HDEL HS airy mv 10_Airyscan Processing	1	1
-1.19511049544078	Heat shock	GFP-HDEL HS airy mv 10_Airyscan Processing	1	1
-1.07743127965495	Heat shock	GFP-HDEL HS airy mv 10_Airyscan Processing	1	1
-2.8348156040228	Heat shock	GFP-HDEL HS airy mv 10_Airyscan Processing	1	1
-1.13712561619809	Heat shock	GFP-HDEL HS airy mv 10_Airyscan Processing	1	1
-1.13466113854617	Heat shock	GFP-HDEL HS airy mv 10_Airyscan Processing	1	1
-1.29442612154034	Heat shock	GFP-HDEL HS airy mv 10_Airyscan Processing	1	1
-1.98903645838942	Heat shock	GFP-HDEL HS airy mv 10_Airyscan Processing	1	1
-0.685060856886543	Heat shock	GFP-HDEL HS airy mv 10_Airyscan Processing	1	1
-1.22352230485364	Heat shock	GFP-HDEL HS airy mv 10_Airyscan Processing	1	1
-1.9748455928259	Heat shock	GFP-HDEL HS airy mv 10_Airyscan Processing	1	1
-0.517358885506631	Heat shock	GFP-HDEL HS airy mv 10_Airyscan Processing	1	1
-1.2250149926953	Heat shock	GFP-HDEL HS airy mv 10_Airyscan Processing	1	1
-2.71541212914842	Heat shock	GFP-HDEL HS airy mv 10_Airyscan Processing	1	1
-1.00367864268015	Heat shock	GFP-HDEL HS airy mv 10_Airyscan Processing	1	1
-2.3100975578529	Heat shock	GFP-HDEL HS airy mv 10_Airyscan Processing	1	1
-2.35447501646126	Heat shock	GFP-HDEL HS airy mv 10_Airyscan Processing	1	1
-0.773184330115803	Heat shock	GFP-HDEL HS airy mv 10_Airyscan Processing	1	1
-1.6226811404437	Heat shock	GFP-HDEL HS airy mv 10_Airyscan Processing	1	1
-1.11126400547618	Heat shock	GFP-HDEL HS airy mv 10_Airyscan Processing	1	1
-1.43370260216235	Heat shock	GFP-HDEL HS airy mv 10_Airyscan Processing	1	1
-2.8057068496749	Heat shock	GFP-HDEL HS airy mv 10_Airyscan Processing	1	1
-0.413924954778283	Heat shock	GFP-HDEL HS airy mv 10_Airyscan Processing	1	1
-1.98625921247508	Heat shock	GFP-HDEL HS airy mv 10_Airyscan Processing	1	1
-1.66644934851564	Heat shock	GFP-HDEL HS airy mv 10_Airyscan Processing	1	1
-3.33042873689172	Heat shock	GFP-HDEL HS airy mv 10_Airyscan Processing	1	1
-1.13549345934482	Heat shock	GFP-HDEL HS airy mv 10_Airyscan Processing	1	1
-0.999812613985592	Heat shock	GFP-HDEL HS airy mv 10_Airyscan Processing	1	1
-0.68607086028801	Heat shock	GFP-HDEL HS airy mv 10_Airyscan Processing	1	1
-1.94335656667802	Heat shock	GFP-HDEL HS airy mv 10_Airyscan Processing	1	1
-2.63772542733153	Heat shock	GFP-HDEL HS airy mv 10_Airyscan Processing	1	1
-1.1315203115068	Heat shock	GFP-HDEL HS airy mv 10_Airyscan Processing	1	1
-0.810759835953618	Heat shock	GFP-HDEL HS airy mv 10_Airyscan Processing	1	1
-0.989946168764982	Heat shock	GFP-HDEL HS airy mv 10_Airyscan Processing	1	1
-0.918387047396169	Heat shock	GFP-HDEL HS airy mv 10_Airyscan Processing	1	1
-1.34271520761821	Heat shock	GFP-HDEL HS airy mv 10_Airyscan Processing	1	1
-1.63360643022212	Heat shock	GFP-HDEL HS airy mv 10_Airyscan Processing	1	1
-1.01995259440026	Heat shock	GFP-HDEL HS airy mv 10_Airyscan Processing	1	1
-0.818749296795393	Heat shock	GFP-HDEL HS airy mv 10_Airyscan Processing	1	1
-1.61646330697371	Heat shock	GFP-HDEL HS airy mv 10_Airyscan Processing	1	1
-1.69314464434709	Heat shock	GFP-HDEL HS airy mv 10_Airyscan Processing	1	1
-0.849902336185076	Heat shock	GFP-HDEL HS airy mv 10_Airyscan Processing	1	1
-0.310271223727847	Heat shock	GFP-HDEL HS airy mv 10_Airyscan Processing	1	1
-1.93449648353635	Heat shock	GFP-HDEL HS airy mv 10_Airyscan Processing	1	1
-1.01995259440026	Heat shock	GFP-HDEL HS airy mv 10_Airyscan Processing	1	1
-0.809470744449149	Heat shock	GFP-HDEL HS airy mv 10_Airyscan Processing	1	1
-2.37316035779646	Heat shock	GFP-HDEL HS airy mv 10_Airyscan Processing	1	1
-0.969037173061387	Heat shock	GFP-HDEL HS airy mv 10_Airyscan Processing	1	1
-0.818749296795393	Heat shock	GFP-HDEL HS airy mv 10_Airyscan Processing	1	1
-1.08265944767505	Heat shock	GFP-HDEL HS airy mv 10_Airyscan Processing	1	1
-0.704898286713799	Heat shock	GFP-HDEL HS airy mv 10_Airyscan Processing	1	1
-2.12274046471898	Heat shock	GFP-HDEL HS airy mv 10_Airyscan Processing	1	1
-1.46397884703416	Heat shock	GFP-HDEL HS airy mv 10_Airyscan Processing	1	1
-1.79841643899633	Heat shock	GFP-HDEL HS airy mv 10_Airyscan Processing	1	1
-0.663597896588916	Heat shock	GFP-HDEL HS airy mv 10_Airyscan Processing	1	1
-1.97591041516179	Heat shock	GFP-HDEL HS airy mv 10_Airyscan Processing	1	1
-1.39014956070479	Heat shock	GFP-HDEL HS airy mv 10_Airyscan Processing	1	1
-0.371598541990721	Heat shock	GFP-HDEL HS airy mv 10_Airyscan Processing	1	1
-1.0791908426048	Heat shock	GFP-HDEL HS airy mv 10_Airyscan Processing	1	1
-1.2879134960981	Heat shock	GFP-HDEL HS airy mv 10_Airyscan Processing	1	1
-1.1202240981635	Heat shock	GFP-HDEL HS airy mv 10_Airyscan Processing	1	1
-1.08321377482957	Heat shock	GFP-HDEL HS airy mv 10_Airyscan Processing	1	1
-1.75058463931748	Heat shock	GFP-HDEL HS airy mv 10_Airyscan Processing	1	1
-1.6913262266476	Heat shock	GFP-HDEL HS airy mv 10_Airyscan Processing	1	1
-1.1587095075015	Heat shock	GFP-HDEL HS airy mv 10_Airyscan Processing	1	1
-1.98199652314636	Heat shock	GFP-HDEL HS airy mv 10_Airyscan Processing	1	1
-1.0990898955134	Heat shock	GFP-HDEL HS airy mv 10_Airyscan Processing	1	1
-0.894426366251094	Heat shock	GFP-HDEL HS airy mv 10_Airyscan Processing	1	1
-1.00513726311467	Heat shock	GFP-HDEL HS airy mv 10_Airyscan Processing	1	1
-2.55330574369678	Heat shock	GFP-HDEL HS airy mv 10_Airyscan Processing	1	1
-1.214210732186	Heat shock	GFP-HDEL HS airy mv 10_Airyscan Processing	1	1
-1.46243261976352	Heat shock	GFP-HDEL HS airy mv 10_Airyscan Processing	1	1
-0.984925316978368	Heat shock	GFP-HDEL HS airy mv 10_Airyscan Processing	1	1
-2.41657102816272	Heat shock	GFP-HDEL HS airy mv 10_Airyscan Processing	1	1
-1.85637056761477	Heat shock	GFP-HDEL HS airy mv 10_Airyscan Processing	1	1
-0.515485986325851	Heat shock	GFP-HDEL HS airy mv 10_Airyscan Processing	1	1
-0.645909008077946	Heat shock	GFP-HDEL HS airy mv 10_Airyscan Processing	1	1
-2.40226724264423	Heat shock	GFP-HDEL HS airy mv 10_Airyscan Processing	1	1
-0.400528874168164	Heat shock	GFP-HDEL HS airy mv 10_Airyscan Processing	1	1
-0.570050743433051	Heat shock	GFP-HDEL HS airy mv 10_Airyscan Processing	1	1
-0.782437138649843	Heat shock	GFP-HDEL HS airy mv 10_Airyscan Processing	1	1
-1.01818046588913	Heat shock	GFP-HDEL HS airy mv 10_Airyscan Processing	1	1
-0.289962681114325	Heat shock	GFP-HDEL HS airy mv 10_Airyscan Processing	1	1
-1.43995866332415	Heat shock	GFP-HDEL HS airy mv 10_Airyscan Processing	1	1
-1.5533335013847	Heat shock	GFP-HDEL HS airy mv 10_Airyscan Processing	1	1
-1.9902671880762	Heat shock	GFP-HDEL HS airy mv 10_Airyscan Processing	1	1
-1.79852967060495	Heat shock	GFP-HDEL HS airy mv 10_Airyscan Processing	1	1
-1.62128266807828	Heat shock	GFP-HDEL HS airy mv 10_Airyscan Processing	1	1
-1.47349410652723	Heat shock	GFP-HDEL HS airy mv 10_Airyscan Processing	1	1
-0.673441580307809	Heat shock	GFP-HDEL HS airy mv 10_Airyscan Processing	1	1
-0.83188033970347	Heat shock	GFP-HDEL HS airy mv 10_Airyscan Processing	1	1
-0.489759455116367	Heat shock	GFP-HDEL HS airy mv 10_Airyscan Processing	1	1
0.203623383435967	Heat shock	GFP-HDEL HS airy mv 10_Airyscan Processing	1	1
-0.035524677731386	Heat shock	GFP-HDEL HS airy mv 10_Airyscan Processing	1	1
-1.6458578489063	Heat shock	GFP-HDEL HS airy mv 10_Airyscan Processing	1	1
-1.63644843251468	Heat shock	GFP-HDEL HS airy mv 10_Airyscan Processing	1	1
[truncated: 455,917 more rows]
