# Supplementary material for: Quantitative analysis of plant ER architecture and dynamics
Source: Nat Commun. 2019 Feb 28;10:984. doi: 10.1038/s41467-019-08893-9 (PMC6395764; doi:10.1038/s41467-019-08893-9)
Supplement: Supplementary file 6 — Source Data [file 41467_2019_8893_MOESM6_ESM.zip › Fig 5 - Speed and persistency source data/tubule_Speed_mean.csv]

Speed_global_log	group	name	file	rep
-3.10046337353856	Heat shock	GFP-HDEL HS airy mv 10_Airyscan Processing	1	1
-1.24578885002574	Heat shock	GFP-HDEL HS airy mv 10_Airyscan Processing	1	1
-1.63149032762704	Heat shock	GFP-HDEL HS airy mv 10_Airyscan Processing	1	1
-0.782867819999012	Heat shock	GFP-HDEL HS airy mv 10_Airyscan Processing	1	1
-1.45268064748808	Heat shock	GFP-HDEL HS airy mv 10_Airyscan Processing	1	1
-2.05443184776433	Heat shock	GFP-HDEL HS airy mv 10_Airyscan Processing	1	1
-2.83163191304495	Heat shock	GFP-HDEL HS airy mv 10_Airyscan Processing	1	1
-2.73339739002302	Heat shock	GFP-HDEL HS airy mv 10_Airyscan Processing	1	1
-1.60857400346054	Heat shock	GFP-HDEL HS airy mv 10_Airyscan Processing	1	1
-1.27647636706582	Heat shock	GFP-HDEL HS airy mv 10_Airyscan Processing	1	1
-1.86745176761945	Heat shock	GFP-HDEL HS airy mv 10_Airyscan Processing	1	1
-2.46780740260753	Heat shock	GFP-HDEL HS airy mv 10_Airyscan Processing	1	1
-1.13967852814454	Heat shock	GFP-HDEL HS airy mv 10_Airyscan Processing	1	1
-1.44144209613446	Heat shock	GFP-HDEL HS airy mv 10_Airyscan Processing	1	1
-1.7247828368257	Heat shock	GFP-HDEL HS airy mv 10_Airyscan Processing	1	1
-1.92689834506932	Heat shock	GFP-HDEL HS airy mv 10_Airyscan Processing	1	1
-1.24407891114287	Heat shock	GFP-HDEL HS airy mv 10_Airyscan Processing	1	1
-1.59675044147639	Heat shock	GFP-HDEL HS airy mv 10_Airyscan Processing	1	1
-1.82913288446495	Heat shock	GFP-HDEL HS airy mv 10_Airyscan Processing	1	1
-1.70529707502041	Heat shock	GFP-HDEL HS airy mv 10_Airyscan Processing	1	1
-2.76654250332814	Heat shock	GFP-HDEL HS airy mv 10_Airyscan Processing	1	1
-1.88609949688505	Heat shock	GFP-HDEL HS airy mv 10_Airyscan Processing	1	1
-1.50457432493883	Heat shock	GFP-HDEL HS airy mv 10_Airyscan Processing	1	1
-2.76249524189885	Heat shock	GFP-HDEL HS airy mv 10_Airyscan Processing	1	1
-0.532904190001516	Heat shock	GFP-HDEL HS airy mv 10_Airyscan Processing	1	1
-1.15001608989856	Heat shock	GFP-HDEL HS airy mv 10_Airyscan Processing	1	1
-1.05812641592281	Heat shock	GFP-HDEL HS airy mv 10_Airyscan Processing	1	1
-2.42269494348271	Heat shock	GFP-HDEL HS airy mv 10_Airyscan Processing	1	1
-1.43429344952221	Heat shock	GFP-HDEL HS airy mv 10_Airyscan Processing	1	1
-0.778538818766825	Heat shock	GFP-HDEL HS airy mv 10_Airyscan Processing	1	1
-1.90052389201335	Heat shock	GFP-HDEL HS airy mv 10_Airyscan Processing	1	1
-2.07348289122851	Heat shock	GFP-HDEL HS airy mv 10_Airyscan Processing	1	1
-1.55821532283065	Heat shock	GFP-HDEL HS airy mv 10_Airyscan Processing	1	1
-1.8883022814471	Heat shock	GFP-HDEL HS airy mv 10_Airyscan Processing	1	1
-0.490210696226776	Heat shock	GFP-HDEL HS airy mv 10_Airyscan Processing	1	1
-1.56948156118217	Heat shock	GFP-HDEL HS airy mv 10_Airyscan Processing	1	1
-1.6640874891247	Heat shock	GFP-HDEL HS airy mv 10_Airyscan Processing	1	1
-1.04197988009026	Heat shock	GFP-HDEL HS airy mv 10_Airyscan Processing	1	1
-2.61489862057376	Heat shock	GFP-HDEL HS airy mv 10_Airyscan Processing	1	1
-2.38629182490704	Heat shock	GFP-HDEL HS airy mv 10_Airyscan Processing	1	1
-2.41271145415307	Heat shock	GFP-HDEL HS airy mv 10_Airyscan Processing	1	1
-0.88436465236552	Heat shock	GFP-HDEL HS airy mv 10_Airyscan Processing	1	1
-0.743139317959041	Heat shock	GFP-HDEL HS airy mv 10_Airyscan Processing	1	1
-2.65472176676492	Heat shock	GFP-HDEL HS airy mv 10_Airyscan Processing	1	1
-3.71519862309137	Heat shock	GFP-HDEL HS airy mv 10_Airyscan Processing	1	1
-1.97318455688064	Heat shock	GFP-HDEL HS airy mv 10_Airyscan Processing	1	1
-0.70796004229365	Heat shock	GFP-HDEL HS airy mv 10_Airyscan Processing	1	1
-1.82561585393503	Heat shock	GFP-HDEL HS airy mv 10_Airyscan Processing	1	1
-4.61424292841108	Heat shock	GFP-HDEL HS airy mv 10_Airyscan Processing	1	1
-1.94813841624725	Heat shock	GFP-HDEL HS airy mv 10_Airyscan Processing	1	1
-2.08176560271418	Heat shock	GFP-HDEL HS airy mv 10_Airyscan Processing	1	1
-2.8715410164386	Heat shock	GFP-HDEL HS airy mv 10_Airyscan Processing	1	1
-2.53181705837514	Heat shock	GFP-HDEL HS airy mv 10_Airyscan Processing	1	1
-2.05732287960982	Heat shock	GFP-HDEL HS airy mv 10_Airyscan Processing	1	1
-3.83403878325132	Heat shock	GFP-HDEL HS airy mv 10_Airyscan Processing	1	1
-1.59156328240439	Heat shock	GFP-HDEL HS airy mv 10_Airyscan Processing	1	1
-1.85769228011224	Heat shock	GFP-HDEL HS airy mv 10_Airyscan Processing	1	1
-2.42015505915834	Heat shock	GFP-HDEL HS airy mv 10_Airyscan Processing	1	1
-1.86649181151536	Heat shock	GFP-HDEL HS airy mv 10_Airyscan Processing	1	1
-1.91371936117491	Heat shock	GFP-HDEL HS airy mv 10_Airyscan Processing	1	1
-2.82810907721954	Heat shock	GFP-HDEL HS airy mv 10_Airyscan Processing	1	1
-2.77586674170583	Heat shock	GFP-HDEL HS airy mv 10_Airyscan Processing	1	1
-2.83590671319785	Heat shock	GFP-HDEL HS airy mv 10_Airyscan Processing	1	1
-1.81116909126142	Heat shock	GFP-HDEL HS airy mv 10_Airyscan Processing	1	1
-2.68819416158192	Heat shock	GFP-HDEL HS airy mv 10_Airyscan Processing	1	1
-1.49066033156192	Heat shock	GFP-HDEL HS airy mv 10_Airyscan Processing	1	1
-1.62515165011004	Heat shock	GFP-HDEL HS airy mv 10_Airyscan Processing	1	1
-1.74398422284797	Heat shock	GFP-HDEL HS airy mv 10_Airyscan Processing	1	1
-2.1428744120675	Heat shock	GFP-HDEL HS airy mv 10_Airyscan Processing	1	1
-2.54323784134092	Heat shock	GFP-HDEL HS airy mv 10_Airyscan Processing	1	1
-2.12801774806512	Heat shock	GFP-HDEL HS airy mv 10_Airyscan Processing	1	1
-2.06193494330298	Heat shock	GFP-HDEL HS airy mv 10_Airyscan Processing	1	1
-2.2363378207454	Heat shock	GFP-HDEL HS airy mv 10_Airyscan Processing	1	1
-2.40615481201041	Heat shock	GFP-HDEL HS airy mv 10_Airyscan Processing	1	1
-2.46630006303418	Heat shock	GFP-HDEL HS airy mv 10_Airyscan Processing	1	1
-3.00292830333058	Heat shock	GFP-HDEL HS airy mv 10_Airyscan Processing	1	1
-2.45195934082234	Heat shock	GFP-HDEL HS airy mv 10_Airyscan Processing	1	1
-1.04289095170113	Heat shock	GFP-HDEL HS airy mv 10_Airyscan Processing	1	1
-2.55426519450136	Heat shock	GFP-HDEL HS airy mv 10_Airyscan Processing	1	1
-1.56646954709801	Heat shock	GFP-HDEL HS airy mv 10_Airyscan Processing	1	1
-1.76622599391864	Heat shock	GFP-HDEL HS airy mv 10_Airyscan Processing	1	1
-2.69504732679264	Heat shock	GFP-HDEL HS airy mv 10_Airyscan Processing	1	1
-1.31061383355412	Heat shock	GFP-HDEL HS airy mv 10_Airyscan Processing	1	1
-1.55126721397019	Heat shock	GFP-HDEL HS airy mv 10_Airyscan Processing	1	1
-1.7071197399679	Heat shock	GFP-HDEL HS airy mv 10_Airyscan Processing	1	1
-0.498820739407632	Heat shock	GFP-HDEL HS airy mv 10_Airyscan Processing	1	1
-3.10607317819106	Heat shock	GFP-HDEL HS airy mv 10_Airyscan Processing	1	1
-2.22551413589603	Heat shock	GFP-HDEL HS airy mv 10_Airyscan Processing	1	1
-0.974342543215935	Heat shock	GFP-HDEL HS airy mv 10_Airyscan Processing	1	1
-1.97473618835171	Heat shock	GFP-HDEL HS airy mv 10_Airyscan Processing	1	1
-1.37300173882066	Heat shock	GFP-HDEL HS airy mv 10_Airyscan Processing	1	1
-2.82835092927053	Heat shock	GFP-HDEL HS airy mv 10_Airyscan Processing	1	1
-2.27027863355256	Heat shock	GFP-HDEL HS airy mv 10_Airyscan Processing	1	1
-1.97656381378512	Heat shock	GFP-HDEL HS airy mv 10_Airyscan Processing	1	1
-0.374461126687889	Heat shock	GFP-HDEL HS airy mv 10_Airyscan Processing	1	1
-2.10182472907347	Heat shock	GFP-HDEL HS airy mv 10_Airyscan Processing	1	1
-2.23243436653356	Heat shock	GFP-HDEL HS airy mv 10_Airyscan Processing	1	1
-1.54495755315136	Heat shock	GFP-HDEL HS airy mv 10_Airyscan Processing	1	1
-1.20008863116772	Heat shock	GFP-HDEL HS airy mv 10_Airyscan Processing	1	1
-1.85261472987286	Heat shock	GFP-HDEL HS airy mv 10_Airyscan Processing	1	1
-2.49207047124756	Heat shock	GFP-HDEL HS airy mv 10_Airyscan Processing	1	1
-3.60139413756858	Heat shock	GFP-HDEL HS airy mv 10_Airyscan Processing	1	1
-3.01228405291771	Heat shock	GFP-HDEL HS airy mv 10_Airyscan Processing	1	1
-2.74093718049044	Heat shock	GFP-HDEL HS airy mv 10_Airyscan Processing	1	1
-0.734525103155682	Heat shock	GFP-HDEL HS airy mv 10_Airyscan Processing	1	1
-1.93869284679917	Heat shock	GFP-HDEL HS airy mv 10_Airyscan Processing	1	1
-0.800878026213059	Heat shock	GFP-HDEL HS airy mv 10_Airyscan Processing	1	1
-2.21870353502137	Heat shock	GFP-HDEL HS airy mv 10_Airyscan Processing	1	1
-1.52417256637121	Heat shock	GFP-HDEL HS airy mv 10_Airyscan Processing	1	1
-1.11993215344238	Heat shock	GFP-HDEL HS airy mv 10_Airyscan Processing	1	1
-1.91599736829794	Heat shock	GFP-HDEL HS airy mv 10_Airyscan Processing	1	1
-3.08797025896082	Heat shock	GFP-HDEL HS airy mv 10_Airyscan Processing	1	1
-1.26250187884145	Heat shock	GFP-HDEL HS airy mv 10_Airyscan Processing	1	1
-1.88582501763745	Heat shock	GFP-HDEL HS airy mv 10_Airyscan Processing	1	1
-1.57986710137545	Heat shock	GFP-HDEL HS airy mv 10_Airyscan Processing	1	1
-1.25551616832603	Heat shock	GFP-HDEL HS airy mv 10_Airyscan Processing	1	1
-2.21055135610231	Heat shock	GFP-HDEL HS airy mv 10_Airyscan Processing	1	1
-1.2527798218507	Heat shock	GFP-HDEL HS airy mv 10_Airyscan Processing	1	1
-2.10088593231596	Heat shock	GFP-HDEL HS airy mv 10_Airyscan Processing	1	1
-1.19633180778594	Heat shock	GFP-HDEL HS airy mv 10_Airyscan Processing	1	1
-0.782667546721806	Heat shock	GFP-HDEL HS airy mv 10_Airyscan Processing	1	1
-1.35890940862003	Heat shock	GFP-HDEL HS airy mv 10_Airyscan Processing	1	1
-0.474333324250368	Heat shock	GFP-HDEL HS airy mv 10_Airyscan Processing	1	1
-1.62679204689086	Heat shock	GFP-HDEL HS airy mv 10_Airyscan Processing	1	1
-1.60110444888766	Heat shock	GFP-HDEL HS airy mv 10_Airyscan Processing	1	1
-1.27644165403179	Heat shock	GFP-HDEL HS airy mv 10_Airyscan Processing	1	1
-0.785070144820327	Heat shock	GFP-HDEL HS airy mv 10_Airyscan Processing	1	1
-1.31543151023765	Heat shock	GFP-HDEL HS airy mv 10_Airyscan Processing	1	1
-2.93579710136703	Heat shock	GFP-HDEL HS airy mv 10_Airyscan Processing	1	1
-0.745416409262034	Heat shock	GFP-HDEL HS airy mv 10_Airyscan Processing	1	1
-1.53181679004851	Heat shock	GFP-HDEL HS airy mv 10_Airyscan Processing	1	1
-2.33317785268135	Heat shock	GFP-HDEL HS airy mv 10_Airyscan Processing	1	1
-3.38322845607971	Heat shock	GFP-HDEL HS airy mv 10_Airyscan Processing	1	1
-2.29200273426516	Heat shock	GFP-HDEL HS airy mv 10_Airyscan Processing	1	1
-0.812046026503742	Heat shock	GFP-HDEL HS airy mv 10_Airyscan Processing	1	1
-1.04883651113198	Heat shock	GFP-HDEL HS airy mv 10_Airyscan Processing	1	1
-1.35053605351149	Heat shock	GFP-HDEL HS airy mv 10_Airyscan Processing	1	1
-1.16732247825329	Heat shock	GFP-HDEL HS airy mv 10_Airyscan Processing	1	1
-1.60241407526355	Heat shock	GFP-HDEL HS airy mv 10_Airyscan Processing	1	1
-2.9363285809824	Heat shock	GFP-HDEL HS airy mv 10_Airyscan Processing	1	1
-1.59744897849223	Heat shock	GFP-HDEL HS airy mv 10_Airyscan Processing	1	1
-2.84106801448519	Heat shock	GFP-HDEL HS airy mv 10_Airyscan Processing	1	1
-1.21398323436153	Heat shock	GFP-HDEL HS airy mv 10_Airyscan Processing	1	1
-3.00965054000101	Heat shock	GFP-HDEL HS airy mv 10_Airyscan Processing	1	1
-1.02849708380445	Heat shock	GFP-HDEL HS airy mv 10_Airyscan Processing	1	1
-2.48345186505201	Heat shock	GFP-HDEL HS airy mv 10_Airyscan Processing	1	1
-2.87518280306611	Heat shock	GFP-HDEL HS airy mv 10_Airyscan Processing	1	1
-1.69620554155413	Heat shock	GFP-HDEL HS airy mv 10_Airyscan Processing	1	1
-2.48019623888182	Heat shock	GFP-HDEL HS airy mv 10_Airyscan Processing	1	1
-0.582483919658671	Heat shock	GFP-HDEL HS airy mv 10_Airyscan Processing	1	1
-0.724533548283948	Heat shock	GFP-HDEL HS airy mv 10_Airyscan Processing	1	1
-1.40636726524442	Heat shock	GFP-HDEL HS airy mv 10_Airyscan Processing	1	1
-0.958815848756204	Heat shock	GFP-HDEL HS airy mv 10_Airyscan Processing	1	1
-1.12887669519563	Heat shock	GFP-HDEL HS airy mv 10_Airyscan Processing	1	1
-1.80222012815433	Heat shock	GFP-HDEL HS airy mv 10_Airyscan Processing	1	1
-2.29647523179111	Heat shock	GFP-HDEL HS airy mv 10_Airyscan Processing	1	1
-0.985525825524885	Heat shock	GFP-HDEL HS airy mv 10_Airyscan Processing	1	1
-0.732873320988252	Heat shock	GFP-HDEL HS airy mv 10_Airyscan Processing	1	1
-0.593947600936911	Heat shock	GFP-HDEL HS airy mv 10_Airyscan Processing	1	1
-2.10741283453034	Heat shock	GFP-HDEL HS airy mv 10_Airyscan Processing	1	1
-2.85902199293866	Heat shock	GFP-HDEL HS airy mv 10_Airyscan Processing	1	1
-0.320552428366209	Heat shock	GFP-HDEL HS airy mv 10_Airyscan Processing	1	1
-0.132738590541881	Heat shock	GFP-HDEL HS airy mv 10_Airyscan Processing	1	1
-1.60527158141272	Heat shock	GFP-HDEL HS airy mv 10_Airyscan Processing	1	1
-0.714553572418727	Heat shock	GFP-HDEL HS airy mv 10_Airyscan Processing	1	1
-1.34915157379401	Heat shock	GFP-HDEL HS airy mv 10_Airyscan Processing	1	1
-0.663938225025345	Heat shock	GFP-HDEL HS airy mv 10_Airyscan Processing	1	1
-3.55983527403759	Heat shock	GFP-HDEL HS airy mv 10_Airyscan Processing	1	1
-2.19945973677842	Heat shock	GFP-HDEL HS airy mv 10_Airyscan Processing	1	1
-2.20916094788711	Heat shock	GFP-HDEL HS airy mv 10_Airyscan Processing	1	1
-0.996286282209728	Heat shock	GFP-HDEL HS airy mv 10_Airyscan Processing	1	1
-1.82839697341203	Heat shock	GFP-HDEL HS airy mv 10_Airyscan Processing	1	1
-1.73666653591449	Heat shock	GFP-HDEL HS airy mv 10_Airyscan Processing	1	1
-0.45319948798711	Heat shock	GFP-HDEL HS airy mv 10_Airyscan Processing	1	1
-0.317929645624532	Heat shock	GFP-HDEL HS airy mv 10_Airyscan Processing	1	1
-0.710109893246842	Heat shock	GFP-HDEL HS airy mv 10_Airyscan Processing	1	1
-1.82114280929965	Heat shock	GFP-HDEL HS airy mv 10_Airyscan Processing	1	1
-1.37320420944531	Heat shock	GFP-HDEL HS airy mv 10_Airyscan Processing	1	1
-2.42386275162416	Heat shock	GFP-HDEL HS airy mv 10_Airyscan Processing	1	1
-2.22858469810921	Heat shock	GFP-HDEL HS airy mv 10_Airyscan Processing	1	1
-1.69075589571531	Heat shock	GFP-HDEL HS airy mv 10_Airyscan Processing	1	1
-1.86117024168217	Heat shock	GFP-HDEL HS airy mv 10_Airyscan Processing	1	1
-1.91473597635057	Heat shock	GFP-HDEL HS airy mv 10_Airyscan Processing	1	1
-0.849603421074602	Heat shock	GFP-HDEL HS airy mv 10_Airyscan Processing	1	1
-1.81019051962264	Heat shock	GFP-HDEL HS airy mv 10_Airyscan Processing	1	1
-3.37474573543442	Heat shock	GFP-HDEL HS airy mv 10_Airyscan Processing	1	1
-1.57974949180077	Heat shock	GFP-HDEL HS airy mv 10_Airyscan Processing	1	1
-2.16411719582245	Heat shock	GFP-HDEL HS airy mv 10_Airyscan Processing	1	1
-2.65439770317634	Heat shock	GFP-HDEL HS airy mv 10_Airyscan Processing	1	1
-1.35809086107643	Heat shock	GFP-HDEL HS airy mv 10_Airyscan Processing	1	1
-2.3709003732705	Heat shock	GFP-HDEL HS airy mv 10_Airyscan Processing	1	1
-1.51041874936462	Heat shock	GFP-HDEL HS airy mv 10_Airyscan Processing	1	1
-2.21776968558457	Heat shock	GFP-HDEL HS airy mv 10_Airyscan Processing	1	1
-1.65351449554713	Heat shock	GFP-HDEL HS airy mv 10_Airyscan Processing	1	1
-2.22679334664163	Heat shock	GFP-HDEL HS airy mv 10_Airyscan Processing	1	1
-2.82473624614769	Heat shock	GFP-HDEL HS airy mv 10_Airyscan Processing	1	1
-2.67519572086636	Heat shock	GFP-HDEL HS airy mv 10_Airyscan Processing	1	1
-2.04851487960148	Heat shock	GFP-HDEL HS airy mv 10_Airyscan Processing	1	1
-1.92659637418772	Heat shock	GFP-HDEL HS airy mv 10_Airyscan Processing	1	1
-0.459264571493914	Heat shock	GFP-HDEL HS airy mv 10_Airyscan Processing	1	1
-2.77550047184335	Heat shock	GFP-HDEL HS airy mv 10_Airyscan Processing	1	1
-2.1055553486586	Heat shock	GFP-HDEL HS airy mv 10_Airyscan Processing	1	1
-1.64651786940179	Heat shock	GFP-HDEL HS airy mv 10_Airyscan Processing	1	1
-1.25036868727434	Heat shock	GFP-HDEL HS airy mv 10_Airyscan Processing	1	1
-1.83851041140334	Heat shock	GFP-HDEL HS airy mv 10_Airyscan Processing	1	1
-0.828081185151638	Heat shock	GFP-HDEL HS airy mv 10_Airyscan Processing	1	1
-1.63874951485127	Heat shock	GFP-HDEL HS airy mv 10_Airyscan Processing	1	1
-3.07725579717039	Heat shock	GFP-HDEL HS airy mv 10_Airyscan Processing	1	1
-2.132840983465	Heat shock	GFP-HDEL HS airy mv 10_Airyscan Processing	1	1
-3.10502726650161	Heat shock	GFP-HDEL HS airy mv 10_Airyscan Processing	1	1
-2.63842256284153	Heat shock	GFP-HDEL HS airy mv 10_Airyscan Processing	1	1
-2.92868656367738	Heat shock	GFP-HDEL HS airy mv 10_Airyscan Processing	1	1
-2.26382181484016	Heat shock	GFP-HDEL HS airy mv 10_Airyscan Processing	1	1
-1.50900364558028	Heat shock	GFP-HDEL HS airy mv 10_Airyscan Processing	1	1
-1.50007249968028	Heat shock	GFP-HDEL HS airy mv 10_Airyscan Processing	1	1
-1.22196619672029	Heat shock	GFP-HDEL HS airy mv 10_Airyscan Processing	1	1
-2.77980042130246	Heat shock	GFP-HDEL HS airy mv 10_Airyscan Processing	1	1
-1.57393712883965	Heat shock	GFP-HDEL HS airy mv 10_Airyscan Processing	1	1
-1.97752118934307	Heat shock	GFP-HDEL HS airy mv 10_Airyscan Processing	1	1
-0.867277461187958	Heat shock	GFP-HDEL HS airy mv 10_Airyscan Processing	1	1
-3.62176978528697	Heat shock	GFP-HDEL HS airy mv 10_Airyscan Processing	1	1
-1.67369950900276	Heat shock	GFP-HDEL HS airy mv 10_Airyscan Processing	1	1
-3.22956493755282	Heat shock	GFP-HDEL HS airy mv 10_Airyscan Processing	1	1
-0.767723296286439	Heat shock	GFP-HDEL HS airy mv 10_Airyscan Processing	1	1
-2.48068373847036	Heat shock	GFP-HDEL HS airy mv 10_Airyscan Processing	1	1
-2.83414123759017	Heat shock	GFP-HDEL HS airy mv 10_Airyscan Processing	1	1
-0.467191101753144	Heat shock	GFP-HDEL HS airy mv 10_Airyscan Processing	1	1
-0.798718944144651	Heat shock	GFP-HDEL HS airy mv 10_Airyscan Processing	1	1
-1.68557792380126	Heat shock	GFP-HDEL HS airy mv 10_Airyscan Processing	1	1
-1.93611096044618	Heat shock	GFP-HDEL HS airy mv 10_Airyscan Processing	1	1
-2.41712997548538	Heat shock	GFP-HDEL HS airy mv 10_Airyscan Processing	1	1
-1.27257916756324	Heat shock	GFP-HDEL HS airy mv 10_Airyscan Processing	1	1
-2.11515806480888	Heat shock	GFP-HDEL HS airy mv 10_Airyscan Processing	1	1
-1.52949423590382	Heat shock	GFP-HDEL HS airy mv 10_Airyscan Processing	1	1
-3.11547849230259	Heat shock	GFP-HDEL HS airy mv 10_Airyscan Processing	1	1
-3.40201886983051	Heat shock	GFP-HDEL HS airy mv 10_Airyscan Processing	1	1
-2.29253308001626	Heat shock	GFP-HDEL HS airy mv 10_Airyscan Processing	1	1
-1.65477379127703	Heat shock	GFP-HDEL HS airy mv 10_Airyscan Processing	1	1
-3.17219588125545	Heat shock	GFP-HDEL HS airy mv 10_Airyscan Processing	1	1
-1.77569550052842	Heat shock	GFP-HDEL HS airy mv 10_Airyscan Processing	1	1
-2.29822587088408	Heat shock	GFP-HDEL HS airy mv 10_Airyscan Processing	1	1
-1.73950879557348	Heat shock	GFP-HDEL HS airy mv 10_Airyscan Processing	1	1
-1.65327945412438	Heat shock	GFP-HDEL HS airy mv 10_Airyscan Processing	1	1
-2.3681031198494	Heat shock	GFP-HDEL HS airy mv 10_Airyscan Processing	1	1
-1.22986281347916	Heat shock	GFP-HDEL HS airy mv 10_Airyscan Processing	1	1
-1.64092556878806	Heat shock	GFP-HDEL HS airy mv 10_Airyscan Processing	1	1
-3.13835602935564	Heat shock	GFP-HDEL HS airy mv 10_Airyscan Processing	1	1
-2.81598705093341	Heat shock	GFP-HDEL HS airy mv 10_Airyscan Processing	1	1
-2.08881212438066	Heat shock	GFP-HDEL HS airy mv 10_Airyscan Processing	1	1
-1.63758363655704	Heat shock	GFP-HDEL HS airy mv 10_Airyscan Processing	1	1
-1.2920321247089	Heat shock	GFP-HDEL HS airy mv 10_Airyscan Processing	1	1
-1.88781980146113	Heat shock	GFP-HDEL HS airy mv 10_Airyscan Processing	1	1
-1.31753186030278	Heat shock	GFP-HDEL HS airy mv 10_Airyscan Processing	1	1
-1.29223620715045	Heat shock	GFP-HDEL HS airy mv 10_Airyscan Processing	1	1
-1.8070763135634	Heat shock	GFP-HDEL HS airy mv 10_Airyscan Processing	1	1
-2.00564572519157	Heat shock	GFP-HDEL HS airy mv 10_Airyscan Processing	1	1
-1.53203866787913	Heat shock	GFP-HDEL HS airy mv 10_Airyscan Processing	1	1
-1.97913316049046	Heat shock	GFP-HDEL HS airy mv 10_Airyscan Processing	1	1
-1.25694649106129	Heat shock	GFP-HDEL HS airy mv 10_Airyscan Processing	1	1
-1.76575887582961	Heat shock	GFP-HDEL HS airy mv 10_Airyscan Processing	1	1
-1.77342321608336	Heat shock	GFP-HDEL HS airy mv 10_Airyscan Processing	1	1
-3.88542963977863	Heat shock	GFP-HDEL HS airy mv 10_Airyscan Processing	1	1
-2.40619646147808	Heat shock	GFP-HDEL HS airy mv 10_Airyscan Processing	1	1
-1.54819076314874	Heat shock	GFP-HDEL HS airy mv 10_Airyscan Processing	1	1
-1.736224353686	Heat shock	GFP-HDEL HS airy mv 10_Airyscan Processing	1	1
-1.09349831501633	Heat shock	GFP-HDEL HS airy mv 10_Airyscan Processing	1	1
-3.1219294706629	Heat shock	GFP-HDEL HS airy mv 10_Airyscan Processing	1	1
-2.06473147953435	Heat shock	GFP-HDEL HS airy mv 10_Airyscan Processing	1	1
-2.26623688278713	Heat shock	GFP-HDEL HS airy mv 10_Airyscan Processing	1	1
-1.3548592808386	Heat shock	GFP-HDEL HS airy mv 10_Airyscan Processing	1	1
-3.60513218687638	Heat shock	GFP-HDEL HS airy mv 10_Airyscan Processing	1	1
-3.59982610031726	Heat shock	GFP-HDEL HS airy mv 10_Airyscan Processing	1	1
-2.13984832852209	Heat shock	GFP-HDEL HS airy mv 10_Airyscan Processing	1	1
-2.13977570754521	Heat shock	GFP-HDEL HS airy mv 10_Airyscan Processing	1	1
-2.25429761029104	Heat shock	GFP-HDEL HS airy mv 10_Airyscan Processing	1	1
-1.40808671475534	Heat shock	GFP-HDEL HS airy mv 10_Airyscan Processing	1	1
-0.950340923916347	Heat shock	GFP-HDEL HS airy mv 10_Airyscan Processing	1	1
-0.965017512237955	Heat shock	GFP-HDEL HS airy mv 10_Airyscan Processing	1	1
-2.47666365818225	Heat shock	GFP-HDEL HS airy mv 10_Airyscan Processing	1	1
-1.44874949544231	Heat shock	GFP-HDEL HS airy mv 10_Airyscan Processing	1	1
-1.82917882728045	Heat shock	GFP-HDEL HS airy mv 10_Airyscan Processing	1	1
-1.28891412112629	Heat shock	GFP-HDEL HS airy mv 10_Airyscan Processing	1	1
-2.1511989222052	Heat shock	GFP-HDEL HS airy mv 10_Airyscan Processing	1	1
-1.96655168114516	Heat shock	GFP-HDEL HS airy mv 10_Airyscan Processing	1	1
-2.11356253240459	Heat shock	GFP-HDEL HS airy mv 10_Airyscan Processing	1	1
-0.506226848105164	Heat shock	GFP-HDEL HS airy mv 10_Airyscan Processing	1	1
-3.56743020307086	Heat shock	GFP-HDEL HS airy mv 10_Airyscan Processing	1	1
-2.25207988875681	Heat shock	GFP-HDEL HS airy mv 10_Airyscan Processing	1	1
-2.02392119904632	Heat shock	GFP-HDEL HS airy mv 10_Airyscan Processing	1	1
-2.20982803466147	Heat shock	GFP-HDEL HS airy mv 10_Airyscan Processing	1	1
-2.32317130078694	Heat shock	GFP-HDEL HS airy mv 10_Airyscan Processing	1	1
-1.24592051294255	Heat shock	GFP-HDEL HS airy mv 10_Airyscan Processing	1	1
-1.58438418416685	Heat shock	GFP-HDEL HS airy mv 10_Airyscan Processing	1	1
-1.35138516035774	Heat shock	GFP-HDEL HS airy mv 10_Airyscan Processing	1	1
-3.45301479780974	Heat shock	GFP-HDEL HS airy mv 10_Airyscan Processing	1	1
-1.21322615081007	Heat shock	GFP-HDEL HS airy mv 10_Airyscan Processing	1	1
-2.27525330838525	Heat shock	GFP-HDEL HS airy mv 10_Airyscan Processing	1	1
-3.58144846595276	Heat shock	GFP-HDEL HS airy mv 10_Airyscan Processing	1	1
-1.8156121135074	Heat shock	GFP-HDEL HS airy mv 10_Airyscan Processing	1	1
-2.26794756819019	Heat shock	GFP-HDEL HS airy mv 10_Airyscan Processing	1	1
-1.52827115669709	Heat shock	GFP-HDEL HS airy mv 10_Airyscan Processing	1	1
-3.33856963913278	Heat shock	GFP-HDEL HS airy mv 10_Airyscan Processing	1	1
-0.40703665651265	Heat shock	GFP-HDEL HS airy mv 10_Airyscan Processing	1	1
-0.599427954038694	Heat shock	GFP-HDEL HS airy mv 10_Airyscan Processing	1	1
-2.21306864691427	Heat shock	GFP-HDEL HS airy mv 10_Airyscan Processing	1	1
-1.84060864969771	Heat shock	GFP-HDEL HS airy mv 10_Airyscan Processing	1	1
-2.27921091127835	Heat shock	GFP-HDEL HS airy mv 10_Airyscan Processing	1	1
-2.17939047846493	Heat shock	GFP-HDEL HS airy mv 10_Airyscan Processing	1	1
-1.6283688501648	Heat shock	GFP-HDEL HS airy mv 10_Airyscan Processing	1	1
-2.825501134783	Heat shock	GFP-HDEL HS airy mv 10_Airyscan Processing	1	1
-0.733671280671183	Heat shock	GFP-HDEL HS airy mv 10_Airyscan Processing	1	1
-2.54088823154745	Heat shock	GFP-HDEL HS airy mv 10_Airyscan Processing	1	1
-2.21171086189918	Heat shock	GFP-HDEL HS airy mv 10_Airyscan Processing	1	1
-2.24248657495606	Heat shock	GFP-HDEL HS airy mv 10_Airyscan Processing	1	1
-1.7712912340358	Heat shock	GFP-HDEL HS airy mv 10_Airyscan Processing	1	1
-3.67947822155327	Heat shock	GFP-HDEL HS airy mv 10_Airyscan Processing	1	1
-1.55024823912183	Heat shock	GFP-HDEL HS airy mv 10_Airyscan Processing	1	1
-1.79826731326925	Heat shock	GFP-HDEL HS airy mv 10_Airyscan Processing	1	1
-3.42290946405294	Heat shock	GFP-HDEL HS airy mv 10_Airyscan Processing	1	1
-0.675713446229826	Heat shock	GFP-HDEL HS airy mv 10_Airyscan Processing	1	1
-2.34188420720988	Heat shock	GFP-HDEL HS airy mv 10_Airyscan Processing	1	1
-1.65054593280413	Heat shock	GFP-HDEL HS airy mv 10_Airyscan Processing	1	1
-2.03972546699627	Heat shock	GFP-HDEL HS airy mv 10_Airyscan Processing	1	1
-1.14600359277425	Heat shock	GFP-HDEL HS airy mv 10_Airyscan Processing	1	1
-1.07941438253548	Heat shock	GFP-HDEL HS airy mv 10_Airyscan Processing	1	1
-1.86368000218799	Heat shock	GFP-HDEL HS airy mv 10_Airyscan Processing	1	1
-2.42720287800669	Heat shock	GFP-HDEL HS airy mv 10_Airyscan Processing	1	1
-1.92333719419925	Heat shock	GFP-HDEL HS airy mv 10_Airyscan Processing	1	1
-1.5345570986371	Heat shock	GFP-HDEL HS airy mv 10_Airyscan Processing	1	1
-0.825069045129958	Heat shock	GFP-HDEL HS airy mv 10_Airyscan Processing	1	1
-1.5172211219677	Heat shock	GFP-HDEL HS airy mv 10_Airyscan Processing	1	1
-1.12667304615649	Heat shock	GFP-HDEL HS airy mv 10_Airyscan Processing	1	1
-2.59746039358794	Heat shock	GFP-HDEL HS airy mv 10_Airyscan Processing	1	1
-1.03684242709948	Heat shock	GFP-HDEL HS airy mv 10_Airyscan Processing	1	1
-1.57234048256341	Heat shock	GFP-HDEL HS airy mv 10_Airyscan Processing	1	1
-1.20505338436922	Heat shock	GFP-HDEL HS airy mv 10_Airyscan Processing	1	1
-0.774229058787648	Heat shock	GFP-HDEL HS airy mv 10_Airyscan Processing	1	1
-1.05707784810768	Heat shock	GFP-HDEL HS airy mv 10_Airyscan Processing	1	1
-2.13502440205874	Heat shock	GFP-HDEL HS airy mv 10_Airyscan Processing	1	1
-2.00605129665473	Heat shock	GFP-HDEL HS airy mv 10_Airyscan Processing	1	1
-2.87004029063312	Heat shock	GFP-HDEL HS airy mv 10_Airyscan Processing	1	1
-2.60290514964367	Heat shock	GFP-HDEL HS airy mv 10_Airyscan Processing	1	1
-0.670118741259643	Heat shock	GFP-HDEL HS airy mv 10_Airyscan Processing	1	1
-1.5211375753934	Heat shock	GFP-HDEL HS airy mv 10_Airyscan Processing	1	1
-1.51724429059396	Heat shock	GFP-HDEL HS airy mv 10_Airyscan Processing	1	1
-2.36479958985584	Heat shock	GFP-HDEL HS airy mv 10_Airyscan Processing	1	1
-1.96823489867204	Heat shock	GFP-HDEL HS airy mv 10_Airyscan Processing	1	1
-1.64738229767735	Heat shock	GFP-HDEL HS airy mv 10_Airyscan Processing	1	1
-2.75731097829463	Heat shock	GFP-HDEL HS airy mv 10_Airyscan Processing	1	1
-1.81623540888233	Heat shock	GFP-HDEL HS airy mv 10_Airyscan Processing	1	1
-3.04351312163724	Heat shock	GFP-HDEL HS airy mv 10_Airyscan Processing	1	1
-1.1641848410885	Heat shock	GFP-HDEL HS airy mv 10_Airyscan Processing	1	1
-0.813789773121503	Heat shock	GFP-HDEL HS airy mv 10_Airyscan Processing	1	1
-1.06639322011333	Heat shock	GFP-HDEL HS airy mv 10_Airyscan Processing	1	1
-2.49215404091891	Heat shock	GFP-HDEL HS airy mv 10_Airyscan Processing	1	1
-2.06151871259508	Heat shock	GFP-HDEL HS airy mv 10_Airyscan Processing	1	1
-1.82671148565775	Heat shock	GFP-HDEL HS airy mv 10_Airyscan Processing	1	1
-2.41652193056486	Heat shock	GFP-HDEL HS airy mv 10_Airyscan Processing	1	1
-0.793723198293986	Heat shock	GFP-HDEL HS airy mv 10_Airyscan Processing	1	1
-1.05844749629446	Heat shock	GFP-HDEL HS airy mv 10_Airyscan Processing	1	1
-1.33245007352059	Heat shock	GFP-HDEL HS airy mv 10_Airyscan Processing	1	1
-2.129465260292	Heat shock	GFP-HDEL HS airy mv 10_Airyscan Processing	1	1
-1.63477531984032	Heat shock	GFP-HDEL HS airy mv 10_Airyscan Processing	1	1
-1.72433350759144	Heat shock	GFP-HDEL HS airy mv 10_Airyscan Processing	1	1
-1.14376182611061	Heat shock	GFP-HDEL HS airy mv 10_Airyscan Processing	1	1
-1.4142155155903	Heat shock	GFP-HDEL HS airy mv 10_Airyscan Processing	1	1
-2.89073619493937	Heat shock	GFP-HDEL HS airy mv 10_Airyscan Processing	1	1
-2.52296367071067	Heat shock	GFP-HDEL HS airy mv 10_Airyscan Processing	1	1
-2.69401443013601	Heat shock	GFP-HDEL HS airy mv 10_Airyscan Processing	1	1
-0.437823790241175	Heat shock	GFP-HDEL HS airy mv 10_Airyscan Processing	1	1
-1.4976691136257	Heat shock	GFP-HDEL HS airy mv 10_Airyscan Processing	1	1
-1.70756649467467	Heat shock	GFP-HDEL HS airy mv 10_Airyscan Processing	1	1
-3.03396132944729	Heat shock	GFP-HDEL HS airy mv 10_Airyscan Processing	1	1
-1.20393223425404	Heat shock	GFP-HDEL HS airy mv 10_Airyscan Processing	1	1
-3.77590722793391	Heat shock	GFP-HDEL HS airy mv 10_Airyscan Processing	1	1
-1.9716623002283	Heat shock	GFP-HDEL HS airy mv 10_Airyscan Processing	1	1
-3.1494026155886	Heat shock	GFP-HDEL HS airy mv 10_Airyscan Processing	1	1
-2.86499272962005	Heat shock	GFP-HDEL HS airy mv 10_Airyscan Processing	1	1
-2.51807046333511	Heat shock	GFP-HDEL HS airy mv 10_Airyscan Processing	1	1
-2.64222021013506	Heat shock	GFP-HDEL HS airy mv 10_Airyscan Processing	1	1
-2.39822795930314	Heat shock	GFP-HDEL HS airy mv 10_Airyscan Processing	1	1
-1.4171672932061	Heat shock	GFP-HDEL HS airy mv 10_Airyscan Processing	1	1
-2.26631447978071	Heat shock	GFP-HDEL HS airy mv 10_Airyscan Processing	1	1
-0.969098751268439	Heat shock	GFP-HDEL HS airy mv 10_Airyscan Processing	1	1
-1.36647071581064	Heat shock	GFP-HDEL HS airy mv 10_Airyscan Processing	1	1
-0.857932573151429	Heat shock	GFP-HDEL HS airy mv 10_Airyscan Processing	1	1
-1.44102258451867	Heat shock	GFP-HDEL HS airy mv 10_Airyscan Processing	1	1
-2.3047264308105	Heat shock	GFP-HDEL HS airy mv 10_Airyscan Processing	1	1
-3.25387844918493	Heat shock	GFP-HDEL HS airy mv 10_Airyscan Processing	1	1
-2.86837839926106	Heat shock	GFP-HDEL HS airy mv 10_Airyscan Processing	1	1
-1.22442531549756	Heat shock	GFP-HDEL HS airy mv 10_Airyscan Processing	1	1
-1.22677208816484	Heat shock	GFP-HDEL HS airy mv 10_Airyscan Processing	1	1
-2.22920269909405	Heat shock	GFP-HDEL HS airy mv 10_Airyscan Processing	1	1
-1.97249822627113	Heat shock	GFP-HDEL HS airy mv 10_Airyscan Processing	1	1
-1.52756869851448	Heat shock	GFP-HDEL HS airy mv 10_Airyscan Processing	1	1
-2.63775563688269	Heat shock	GFP-HDEL HS airy mv 10_Airyscan Processing	1	1
-4.01412315057468	Heat shock	GFP-HDEL HS airy mv 10_Airyscan Processing	1	1
-0.603707679073762	Heat shock	GFP-HDEL HS airy mv 10_Airyscan Processing	1	1
-1.52980503856899	Heat shock	GFP-HDEL HS airy mv 10_Airyscan Processing	1	1
-2.95279745372299	Heat shock	GFP-HDEL HS airy mv 10_Airyscan Processing	1	1
NaN	Heat shock	GFP-HDEL HS airy mv 10_Airyscan Processing	1	1
NaN	Heat shock	GFP-HDEL HS airy mv 10_Airyscan Processing	1	1
NaN	Heat shock	GFP-HDEL HS airy mv 10_Airyscan Processing	1	1
-1.97051004607608	Heat shock	GFP-HDEL HS airy mv 10_Airyscan Processing	1	1
-2.86442439152568	Heat shock	GFP-HDEL HS airy mv 10_Airyscan Processing	1	1
-1.51898830161839	Heat shock	GFP-HDEL HS airy mv 10_Airyscan Processing	1	1
-1.51789533779259	Heat shock	GFP-HDEL HS airy mv 10_Airyscan Processing	1	1
-1.98755448926522	Heat shock	GFP-HDEL HS airy mv 10_Airyscan Processing	1	1
-1.55179302118038	Heat shock	GFP-HDEL HS airy mv 10_Airyscan Processing	1	1
-1.71713762421791	Heat shock	GFP-HDEL HS airy mv 10_Airyscan Processing	1	1
-3.11931550301458	Heat shock	GFP-HDEL HS airy mv 10_Airyscan Processing	1	1
-1.83057538189308	Heat shock	GFP-HDEL HS airy mv 10_Airyscan Processing	1	1
-1.49599850804969	Heat shock	GFP-HDEL HS airy mv 10_Airyscan Processing	1	1
-1.9527814866393	Heat shock	GFP-HDEL HS airy mv 10_Airyscan Processing	1	1
-3.64242500099619	Heat shock	GFP-HDEL HS airy mv 10_Airyscan Processing	1	1
-3.26058495899702	Heat shock	GFP-HDEL HS airy mv 10_Airyscan Processing	1	1
-1.70912319007748	Heat shock	GFP-HDEL HS airy mv 10_Airyscan Processing	1	1
-1.46962107827919	Heat shock	GFP-HDEL HS airy mv 10_Airyscan Processing	1	1
-1.33373412652947	Heat shock	GFP-HDEL HS airy mv 10_Airyscan Processing	1	1
-1.59111928910031	Heat shock	GFP-HDEL HS airy mv 10_Airyscan Processing	1	1
-2.01874780891292	Heat shock	GFP-HDEL HS airy mv 10_Airyscan Processing	1	1
-1.54634811034512	Heat shock	GFP-HDEL HS airy mv 10_Airyscan Processing	1	1
-2.47446441598935	Heat shock	GFP-HDEL HS airy mv 10_Airyscan Processing	1	1
-2.21683308310054	Heat shock	GFP-HDEL HS airy mv 10_Airyscan Processing	1	1
-2.81109988169725	Heat shock	GFP-HDEL HS airy mv 10_Airyscan Processing	1	1
-1.77431899885096	Heat shock	GFP-HDEL HS airy mv 10_Airyscan Processing	1	1
-2.68083336710366	Heat shock	GFP-HDEL HS airy mv 10_Airyscan Processing	1	1
-1.47184376254334	Heat shock	GFP-HDEL HS airy mv 10_Airyscan Processing	1	1
-1.23642478218236	Heat shock	GFP-HDEL HS airy mv 10_Airyscan Processing	1	1
-2.69335079928428	Heat shock	GFP-HDEL HS airy mv 10_Airyscan Processing	1	1
-0.473225461880913	Heat shock	GFP-HDEL HS airy mv 10_Airyscan Processing	1	1
-3.109143467014	Heat shock	GFP-HDEL HS airy mv 10_Airyscan Processing	1	1
-2.16582165551403	Heat shock	GFP-HDEL HS airy mv 10_Airyscan Processing	1	1
-1.69616011866397	Heat shock	GFP-HDEL HS airy mv 10_Airyscan Processing	1	1
-2.69397795425491	Heat shock	GFP-HDEL HS airy mv 10_Airyscan Processing	1	1
-1.49994634659231	Heat shock	GFP-HDEL HS airy mv 10_Airyscan Processing	1	1
-1.72055585125682	Heat shock	GFP-HDEL HS airy mv 10_Airyscan Processing	1	1
-1.71112736281775	Heat shock	GFP-HDEL HS airy mv 10_Airyscan Processing	1	1
-0.878389979820627	Heat shock	GFP-HDEL HS airy mv 10_Airyscan Processing	1	1
-4.49402362603576	Heat shock	GFP-HDEL HS airy mv 10_Airyscan Processing	1	1
-1.48581740760129	Heat shock	GFP-HDEL HS airy mv 10_Airyscan Processing	1	1
-1.75170771068599	Heat shock	GFP-HDEL HS airy mv 10_Airyscan Processing	1	1
-1.35654162995653	Heat shock	GFP-HDEL HS airy mv 10_Airyscan Processing	1	1
-1.08240544706512	Heat shock	GFP-HDEL HS airy mv 10_Airyscan Processing	1	1
-0.738338248921937	Heat shock	GFP-HDEL HS airy mv 10_Airyscan Processing	1	1
-0.91555174348536	Heat shock	GFP-HDEL HS airy mv 10_Airyscan Processing	1	1
-0.802737193103167	Heat shock	GFP-HDEL HS airy mv 10_Airyscan Processing	1	1
-1.94959290443797	Heat shock	GFP-HDEL HS airy mv 10_Airyscan Processing	1	1
-1.98918752098217	Heat shock	GFP-HDEL HS airy mv 10_Airyscan Processing	1	1
-1.11795372588961	Heat shock	GFP-HDEL HS airy mv 10_Airyscan Processing	1	1
-0.797602009911061	Heat shock	GFP-HDEL HS airy mv 10_Airyscan Processing	1	1
-1.78120053947139	Heat shock	GFP-HDEL HS airy mv 10_Airyscan Processing	1	1
-3.23485411946866	Heat shock	GFP-HDEL HS airy mv 10_Airyscan Processing	1	1
-0.764986918516218	Heat shock	GFP-HDEL HS airy mv 10_Airyscan Processing	1	1
-1.33194188133893	Heat shock	GFP-HDEL HS airy mv 10_Airyscan Processing	1	1
-3.58952192708258	Heat shock	GFP-HDEL HS airy mv 10_Airyscan Processing	1	1
-2.95591803361899	Heat shock	GFP-HDEL HS airy mv 10_Airyscan Processing	1	1
-2.50289920268139	Heat shock	GFP-HDEL HS airy mv 10_Airyscan Processing	1	1
-1.30317898196041	Heat shock	GFP-HDEL HS airy mv 10_Airyscan Processing	1	1
-1.4019176280621	Heat shock	GFP-HDEL HS airy mv 10_Airyscan Processing	1	1
-1.75616416090815	Heat shock	GFP-HDEL HS airy mv 10_Airyscan Processing	1	1
-2.67741041827935	Heat shock	GFP-HDEL HS airy mv 10_Airyscan Processing	1	1
-2.57554480833455	Heat shock	GFP-HDEL HS airy mv 10_Airyscan Processing	1	1
-3.97465367445954	Heat shock	GFP-HDEL HS airy mv 10_Airyscan Processing	1	1
-3.20250448257071	Heat shock	GFP-HDEL HS airy mv 10_Airyscan Processing	1	1
-1.66977487983919	Heat shock	GFP-HDEL HS airy mv 10_Airyscan Processing	1	1
-2.41914049038257	Heat shock	GFP-HDEL HS airy mv 10_Airyscan Processing	1	1
-2.54012272481273	Heat shock	GFP-HDEL HS airy mv 10_Airyscan Processing	1	1
-1.72318163947501	Heat shock	GFP-HDEL HS airy mv 10_Airyscan Processing	1	1
-2.9286593910745	Heat shock	GFP-HDEL HS airy mv 10_Airyscan Processing	1	1
-3.49978455311453	Heat shock	GFP-HDEL HS airy mv 10_Airyscan Processing	1	1
-1.7542074235511	Heat shock	GFP-HDEL HS airy mv 10_Airyscan Processing	1	1
-2.78433518459626	Heat shock	GFP-HDEL HS airy mv 10_Airyscan Processing	1	1
-0.85253606190142	Heat shock	GFP-HDEL HS airy mv 10_Airyscan Processing	1	1
-1.54712304190211	Heat shock	GFP-HDEL HS airy mv 10_Airyscan Processing	1	1
-1.21198234045417	Heat shock	GFP-HDEL HS airy mv 10_Airyscan Processing	1	1
-0.767234254626581	Heat shock	GFP-HDEL HS airy mv 10_Airyscan Processing	1	1
-0.530411391157035	Heat shock	GFP-HDEL HS airy mv 10_Airyscan Processing	1	1
-0.738254752323813	Heat shock	GFP-HDEL HS airy mv 10_Airyscan Processing	1	1
-1.74041376286965	Heat shock	GFP-HDEL HS airy mv 10_Airyscan Processing	1	1
-2.42846282804054	Heat shock	GFP-HDEL HS airy mv 10_Airyscan Processing	1	1
-2.53254284865531	Heat shock	GFP-HDEL HS airy mv 10_Airyscan Processing	1	1
-2.8547755652018	Heat shock	GFP-HDEL HS airy mv 10_Airyscan Processing	1	1
-1.71839295777491	Heat shock	GFP-HDEL HS airy mv 10_Airyscan Processing	1	1
-1.95626141864613	Heat shock	GFP-HDEL HS airy mv 10_Airyscan Processing	1	1
-0.999100184613912	Heat shock	GFP-HDEL HS airy mv 10_Airyscan Processing	1	1
-1.98872427659494	Heat shock	GFP-HDEL HS airy mv 10_Airyscan Processing	1	1
-1.63930367802095	Heat shock	GFP-HDEL HS airy mv 10_Airyscan Processing	1	1
-1.71438033262964	Heat shock	GFP-HDEL HS airy mv 10_Airyscan Processing	1	1
-3.69931413857717	Heat shock	GFP-HDEL HS airy mv 10_Airyscan Processing	1	1
-2.58839917312838	Heat shock	GFP-HDEL HS airy mv 10_Airyscan Processing	1	1
-1.82326725536282	Heat shock	GFP-HDEL HS airy mv 10_Airyscan Processing	1	1
-2.57144169322376	Heat shock	GFP-HDEL HS airy mv 10_Airyscan Processing	1	1
-1.12753067602584	Heat shock	GFP-HDEL HS airy mv 10_Airyscan Processing	1	1
-1.51266936870435	Heat shock	GFP-HDEL HS airy mv 10_Airyscan Processing	1	1
-1.8129068197584	Heat shock	GFP-HDEL HS airy mv 10_Airyscan Processing	1	1
-2.62721980969667	Heat shock	GFP-HDEL HS airy mv 10_Airyscan Processing	1	1
-1.98938599549595	Heat shock	GFP-HDEL HS airy mv 10_Airyscan Processing	1	1
-2.30526850004044	Heat shock	GFP-HDEL HS airy mv 10_Airyscan Processing	1	1
-1.80692943108028	Heat shock	GFP-HDEL HS airy mv 10_Airyscan Processing	1	1
-1.60814114558187	Heat shock	GFP-HDEL HS airy mv 10_Airyscan Processing	1	1
-1.45276020679961	Heat shock	GFP-HDEL HS airy mv 10_Airyscan Processing	1	1
-2.83380495356098	Heat shock	GFP-HDEL HS airy mv 10_Airyscan Processing	1	1
-1.7066331137803	Heat shock	GFP-HDEL HS airy mv 10_Airyscan Processing	1	1
-0.999700845845081	Heat shock	GFP-HDEL HS airy mv 10_Airyscan Processing	1	1
-0.890881602568117	Heat shock	GFP-HDEL HS airy mv 10_Airyscan Processing	1	1
-3.51305933704274	Heat shock	GFP-HDEL HS airy mv 10_Airyscan Processing	1	1
-1.13605141670279	Heat shock	GFP-HDEL HS airy mv 10_Airyscan Processing	1	1
-1.56082426738801	Heat shock	GFP-HDEL HS airy mv 10_Airyscan Processing	1	1
-0.40664120303172	Heat shock	GFP-HDEL HS airy mv 10_Airyscan Processing	1	1
-1.70219673933738	Heat shock	GFP-HDEL HS airy mv 10_Airyscan Processing	1	1
-2.95474337611557	Heat shock	GFP-HDEL HS airy mv 10_Airyscan Processing	1	1
-2.35625623458195	Heat shock	GFP-HDEL HS airy mv 10_Airyscan Processing	1	1
-1.28504462049237	Heat shock	GFP-HDEL HS airy mv 10_Airyscan Processing	1	1
-0.114724827764923	Heat shock	GFP-HDEL HS airy mv 10_Airyscan Processing	1	1
-0.336306334894469	Heat shock	GFP-HDEL HS airy mv 10_Airyscan Processing	1	1
-2.28863513559117	Heat shock	GFP-HDEL HS airy mv 10_Airyscan Processing	1	1
-1.99320300899249	Heat shock	GFP-HDEL HS airy mv 10_Airyscan Processing	1	1
-1.28397725979463	Heat shock	GFP-HDEL HS airy mv 10_Airyscan Processing	1	1
-1.02782915007204	Heat shock	GFP-HDEL HS airy mv 10_Airyscan Processing	1	1
-0.604471259739122	Heat shock	GFP-HDEL HS airy mv 10_Airyscan Processing	1	1
-3.11421432852048	Heat shock	GFP-HDEL HS airy mv 10_Airyscan Processing	1	1
-3.22459287707551	Heat shock	GFP-HDEL HS airy mv 10_Airyscan Processing	1	1
-3.12944728237074	Heat shock	GFP-HDEL HS airy mv 10_Airyscan Processing	1	1
-1.82491228464646	Heat shock	GFP-HDEL HS airy mv 10_Airyscan Processing	1	1
-1.25512192024351	Heat shock	GFP-HDEL HS airy mv 10_Airyscan Processing	1	1
-0.84586693273248	Heat shock	GFP-HDEL HS airy mv 10_Airyscan Processing	1	1
-0.922900540589313	Heat shock	GFP-HDEL HS airy mv 10_Airyscan Processing	1	1
-1.86409483985207	Heat shock	GFP-HDEL HS airy mv 10_Airyscan Processing	1	1
-3.15841371604872	Heat shock	GFP-HDEL HS airy mv 10_Airyscan Processing	1	1
-2.17014150288465	Heat shock	GFP-HDEL HS airy mv 10_Airyscan Processing	1	1
-1.40027934048436	Heat shock	GFP-HDEL HS airy mv 10_Airyscan Processing	1	1
-2.22147556376834	Heat shock	GFP-HDEL HS airy mv 10_Airyscan Processing	1	1
-3.75823408584953	Heat shock	GFP-HDEL HS airy mv 10_Airyscan Processing	1	1
-0.729529147608774	Heat shock	GFP-HDEL HS airy mv 10_Airyscan Processing	1	1
-1.86401545291906	Heat shock	GFP-HDEL HS airy mv 10_Airyscan Processing	1	1
-2.59081762673885	Heat shock	GFP-HDEL HS airy mv 10_Airyscan Processing	1	1
-2.66770194920859	Heat shock	GFP-HDEL HS airy mv 10_Airyscan Processing	1	1
-1.37730939259271	Heat shock	GFP-HDEL HS airy mv 10_Airyscan Processing	1	1
-1.77752888178981	Heat shock	GFP-HDEL HS airy mv 10_Airyscan Processing	1	1
-1.6845173641269	Heat shock	GFP-HDEL HS airy mv 10_Airyscan Processing	1	1
-1.81721257973901	Heat shock	GFP-HDEL HS airy mv 10_Airyscan Processing	1	1
-2.1583025059771	Heat shock	GFP-HDEL HS airy mv 10_Airyscan Processing	1	1
-1.71825696124099	Heat shock	GFP-HDEL HS airy mv 10_Airyscan Processing	1	1
-0.570701814399217	Heat shock	GFP-HDEL HS airy mv 10_Airyscan Processing	1	1
-1.52478884538847	Heat shock	GFP-HDEL HS airy mv 10_Airyscan Processing	1	1
-2.12354707475538	Heat shock	GFP-HDEL HS airy mv 10_Airyscan Processing	1	1
-0.701594283772927	Heat shock	GFP-HDEL HS airy mv 10_Airyscan Processing	1	1
-2.80471102303023	Heat shock	GFP-HDEL HS airy mv 10_Airyscan Processing	1	1
-0.848763549250069	Heat shock	GFP-HDEL HS airy mv 10_Airyscan Processing	1	1
-2.53498588858546	Heat shock	GFP-HDEL HS airy mv 10_Airyscan Processing	1	1
-1.65068249754886	Heat shock	GFP-HDEL HS airy mv 10_Airyscan Processing	1	1
-2.20319565838	Heat shock	GFP-HDEL HS airy mv 10_Airyscan Processing	1	1
-1.30490179528511	Heat shock	GFP-HDEL HS airy mv 10_Airyscan Processing	1	1
-0.411164982077476	Heat shock	GFP-HDEL HS airy mv 10_Airyscan Processing	1	1
-0.893472851147728	Heat shock	GFP-HDEL HS airy mv 10_Airyscan Processing	1	1
-2.7627146504703	Heat shock	GFP-HDEL HS airy mv 10_Airyscan Processing	1	1
-3.2915148133387	Heat shock	GFP-HDEL HS airy mv 10_Airyscan Processing	1	1
-1.86691070905199	Heat shock	GFP-HDEL HS airy mv 10_Airyscan Processing	1	1
-2.62152015803476	Heat shock	GFP-HDEL HS airy mv 10_Airyscan Processing	1	1
0.0115389095752619	Heat shock	GFP-HDEL HS airy mv 10_Airyscan Processing	1	1
-1.42804484080238	Heat shock	GFP-HDEL HS airy mv 10_Airyscan Processing	1	1
-0.897462578723991	Heat shock	GFP-HDEL HS airy mv 10_Airyscan Processing	1	1
-0.697902821626709	Heat shock	GFP-HDEL HS airy mv 10_Airyscan Processing	1	1
-2.52329528981471	Heat shock	GFP-HDEL HS airy mv 10_Airyscan Processing	1	1
-1.03290196952405	Heat shock	GFP-HDEL HS airy mv 10_Airyscan Processing	1	1
-1.04638792051528	Heat shock	GFP-HDEL HS airy mv 10_Airyscan Processing	1	1
-2.44479407814382	Heat shock	GFP-HDEL HS airy mv 10_Airyscan Processing	1	1
-2.8381699621126	Heat shock	GFP-HDEL HS airy mv 10_Airyscan Processing	1	1
-2.43546855466388	Heat shock	GFP-HDEL HS airy mv 10_Airyscan Processing	1	1
-1.08218361223686	Heat shock	GFP-HDEL HS airy mv 10_Airyscan Processing	1	1
-1.51322906009514	Heat shock	GFP-HDEL HS airy mv 10_Airyscan Processing	1	1
NaN	Heat shock	GFP-HDEL HS airy mv 10_Airyscan Processing	1	1
-2.23839194168605	Heat shock	GFP-HDEL HS airy mv 10_Airyscan Processing	1	1
-0.868603751221961	Heat shock	GFP-HDEL HS airy mv 10_Airyscan Processing	1	1
-1.14765310240729	Heat shock	GFP-HDEL HS airy mv 10_Airyscan Processing	1	1
-1.45619576027357	Heat shock	GFP-HDEL HS airy mv 10_Airyscan Processing	1	1
-1.56204605984078	Heat shock	GFP-HDEL HS airy mv 10_Airyscan Processing	1	1
-0.767187911765138	Heat shock	GFP-HDEL HS airy mv 10_Airyscan Processing	1	1
-1.14885594419758	Heat shock	GFP-HDEL HS airy mv 10_Airyscan Processing	1	1
-1.64428464735746	Heat shock	GFP-HDEL HS airy mv 10_Airyscan Processing	1	1
-0.966046872011867	Heat shock	GFP-HDEL HS airy mv 10_Airyscan Processing	1	1
-1.69951484994248	Heat shock	GFP-HDEL HS airy mv 10_Airyscan Processing	1	1
-1.95499297005873	Heat shock	GFP-HDEL HS airy mv 10_Airyscan Processing	1	1
-2.26683992672185	Heat shock	GFP-HDEL HS airy mv 10_Airyscan Processing	1	1
-2.65603434974522	Heat shock	GFP-HDEL HS airy mv 10_Airyscan Processing	1	1
-1.33227884037269	Heat shock	GFP-HDEL HS airy mv 10_Airyscan Processing	1	1
-1.19697764882253	Heat shock	GFP-HDEL HS airy mv 10_Airyscan Processing	1	1
-0.757544440719915	Heat shock	GFP-HDEL HS airy mv 10_Airyscan Processing	1	1
-1.85109751273099	Heat shock	GFP-HDEL HS airy mv 10_Airyscan Processing	1	1
-2.48685857912165	Heat shock	GFP-HDEL HS airy mv 10_Airyscan Processing	1	1
-0.901402368369296	Heat shock	GFP-HDEL HS airy mv 10_Airyscan Processing	1	1
-5.07127707474702	Heat shock	GFP-HDEL HS airy mv 10_Airyscan Processing	1	1
-1.40800715923794	Heat shock	GFP-HDEL HS airy mv 10_Airyscan Processing	1	1
-3.56347766949135	Heat shock	GFP-HDEL HS airy mv 10_Airyscan Processing	1	1
-0.922205982718983	Heat shock	GFP-HDEL HS airy mv 10_Airyscan Processing	1	1
-1.43748076185891	Heat shock	GFP-HDEL HS airy mv 10_Airyscan Processing	1	1
-1.67009584262581	Heat shock	GFP-HDEL HS airy mv 10_Airyscan Processing	1	1
-2.33550398807066	Heat shock	GFP-HDEL HS airy mv 10_Airyscan Processing	1	1
-1.55000374971658	Heat shock	GFP-HDEL HS airy mv 10_Airyscan Processing	1	1
-1.06534745467544	Heat shock	GFP-HDEL HS airy mv 10_Airyscan Processing	1	1
-3.7600185540208	Heat shock	GFP-HDEL HS airy mv 10_Airyscan Processing	1	1
-1.69904755562468	Heat shock	GFP-HDEL HS airy mv 10_Airyscan Processing	1	1
-3.08243961012676	Heat shock	GFP-HDEL HS airy mv 10_Airyscan Processing	1	1
-1.47077081457487	Heat shock	GFP-HDEL HS airy mv 10_Airyscan Processing	1	1
-2.56318632445996	Heat shock	GFP-HDEL HS airy mv 10_Airyscan Processing	1	1
-2.19543706796469	Heat shock	GFP-HDEL HS airy mv 10_Airyscan Processing	1	1
-1.06313346577087	Heat shock	GFP-HDEL HS airy mv 10_Airyscan Processing	1	1
-2.73749603768861	Heat shock	GFP-HDEL HS airy mv 10_Airyscan Processing	1	1
-1.61566701910145	Heat shock	GFP-HDEL HS airy mv 10_Airyscan Processing	1	1
-2.25718752947885	Heat shock	GFP-HDEL HS airy mv 10_Airyscan Processing	1	1
-1.15906684867994	Heat shock	GFP-HDEL HS airy mv 10_Airyscan Processing	1	1
-1.00777935486754	Heat shock	GFP-HDEL HS airy mv 10_Airyscan Processing	1	1
-1.24068849421937	Heat shock	GFP-HDEL HS airy mv 10_Airyscan Processing	1	1
-0.788559027214298	Heat shock	GFP-HDEL HS airy mv 10_Airyscan Processing	1	1
-3.21761479369772	Heat shock	GFP-HDEL HS airy mv 10_Airyscan Processing	1	1
-2.02874793058352	Heat shock	GFP-HDEL HS airy mv 10_Airyscan Processing	1	1
-2.10326812073942	Heat shock	GFP-HDEL HS airy mv 10_Airyscan Processing	1	1
-1.76591708426921	Heat shock	GFP-HDEL HS airy mv 10_Airyscan Processing	1	1
-1.63016658231515	Heat shock	GFP-HDEL HS airy mv 10_Airyscan Processing	1	1
-1.35812192118817	Heat shock	GFP-HDEL HS airy mv 10_Airyscan Processing	1	1
-2.27013263841039	Heat shock	GFP-HDEL HS airy mv 10_Airyscan Processing	1	1
-1.86866365510982	Heat shock	GFP-HDEL HS airy mv 10_Airyscan Processing	1	1
-1.10955461378915	Heat shock	GFP-HDEL HS airy mv 10_Airyscan Processing	1	1
-2.02970875155561	Heat shock	GFP-HDEL HS airy mv 10_Airyscan Processing	1	1
-1.72577349525449	Heat shock	GFP-HDEL HS airy mv 10_Airyscan Processing	1	1
-1.70915027232244	Heat shock	GFP-HDEL HS airy mv 10_Airyscan Processing	1	1
-1.10125934443375	Heat shock	GFP-HDEL HS airy mv 10_Airyscan Processing	1	1
-2.41754596419868	Heat shock	GFP-HDEL HS airy mv 10_Airyscan Processing	1	1
-1.42656729678595	Heat shock	GFP-HDEL HS airy mv 10_Airyscan Processing	1	1
-1.2709159901375	Heat shock	GFP-HDEL HS airy mv 10_Airyscan Processing	1	1
-5.36937535059501	Heat shock	GFP-HDEL HS airy mv 10_Airyscan Processing	1	1
-4.78726160592976	Heat shock	GFP-HDEL HS airy mv 10_Airyscan Processing	1	1
-2.18816386724963	Heat shock	GFP-HDEL HS airy mv 10_Airyscan Processing	1	1
-2.10847810282201	Heat shock	GFP-HDEL HS airy mv 10_Airyscan Processing	1	1
-0.65799453150521	Heat shock	GFP-HDEL HS airy mv 10_Airyscan Processing	1	1
-1.74146101507576	Heat shock	GFP-HDEL HS airy mv 10_Airyscan Processing	1	1
-2.17366383726381	Heat shock	GFP-HDEL HS airy mv 10_Airyscan Processing	1	1
-2.31937513219993	Heat shock	GFP-HDEL HS airy mv 10_Airyscan Processing	1	1
-2.29271602309735	Heat shock	GFP-HDEL HS airy mv 10_Airyscan Processing	1	1
-2.20165565892832	Heat shock	GFP-HDEL HS airy mv 10_Airyscan Processing	1	1
-3.57717341980596	Heat shock	GFP-HDEL HS airy mv 10_Airyscan Processing	1	1
-2.89379036291795	Heat shock	GFP-HDEL HS airy mv 10_Airyscan Processing	1	1
-1.54584200697041	Heat shock	GFP-HDEL HS airy mv 10_Airyscan Processing	1	1
-1.74173524591207	Heat shock	GFP-HDEL HS airy mv 10_Airyscan Processing	1	1
-1.63751873083794	Heat shock	GFP-HDEL HS airy mv 10_Airyscan Processing	1	1
-2.4038366657889	Heat shock	GFP-HDEL HS airy mv 10_Airyscan Processing	1	1
-6.60639063374063	Heat shock	GFP-HDEL HS airy mv 10_Airyscan Processing	1	1
-2.02441119685203	Heat shock	GFP-HDEL HS airy mv 10_Airyscan Processing	1	1
-2.20795369362237	Heat shock	GFP-HDEL HS airy mv 10_Airyscan Processing	1	1
-0.910295731878679	Heat shock	GFP-HDEL HS airy mv 10_Airyscan Processing	1	1
-2.44527570241765	Heat shock	GFP-HDEL HS airy mv 10_Airyscan Processing	1	1
-1.75509287262671	Heat shock	GFP-HDEL HS airy mv 10_Airyscan Processing	1	1
-2.32986953099911	Heat shock	GFP-HDEL HS airy mv 10_Airyscan Processing	1	1
-1.96112819181734	Heat shock	GFP-HDEL HS airy mv 10_Airyscan Processing	1	1
-1.70794282075998	Heat shock	GFP-HDEL HS airy mv 10_Airyscan Processing	1	1
-1.88771548014745	Heat shock	GFP-HDEL HS airy mv 10_Airyscan Processing	1	1
-1.97414234916078	Heat shock	GFP-HDEL HS airy mv 10_Airyscan Processing	1	1
-2.28082001455904	Heat shock	GFP-HDEL HS airy mv 10_Airyscan Processing	1	1
-1.04059808000748	Heat shock	GFP-HDEL HS airy mv 10_Airyscan Processing	1	1
-1.60141112901124	Heat shock	GFP-HDEL HS airy mv 10_Airyscan Processing	1	1
-2.82756376994913	Heat shock	GFP-HDEL HS airy mv 10_Airyscan Processing	1	1
-2.11097774701853	Heat shock	GFP-HDEL HS airy mv 10_Airyscan Processing	1	1
-2.19456741897226	Heat shock	GFP-HDEL HS airy mv 10_Airyscan Processing	1	1
-2.06106297825701	Heat shock	GFP-HDEL HS airy mv 10_Airyscan Processing	1	1
-2.45230310113697	Heat shock	GFP-HDEL HS airy mv 10_Airyscan Processing	1	1
-0.990249854798633	Heat shock	GFP-HDEL HS airy mv 10_Airyscan Processing	1	1
-2.25568585917838	Heat shock	GFP-HDEL HS airy mv 10_Airyscan Processing	1	1
-2.54661352859909	Heat shock	GFP-HDEL HS airy mv 10_Airyscan Processing	1	1
-3.03409363058423	Heat shock	GFP-HDEL HS airy mv 10_Airyscan Processing	1	1
-1.18794262136594	Heat shock	GFP-HDEL HS airy mv 10_Airyscan Processing	1	1
-2.44935405121426	Heat shock	GFP-HDEL HS airy mv 10_Airyscan Processing	1	1
-1.36383015195235	Heat shock	GFP-HDEL HS airy mv 10_Airyscan Processing	1	1
-2.73975220891991	Heat shock	GFP-HDEL HS airy mv 10_Airyscan Processing	1	1
-4.66237455387369	Heat shock	GFP-HDEL HS airy mv 10_Airyscan Processing	1	1
-3.16568047876734	Heat shock	GFP-HDEL HS airy mv 10_Airyscan Processing	1	1
-2.30171418654702	Heat shock	GFP-HDEL HS airy mv 10_Airyscan Processing	1	1
-1.67364413329026	Heat shock	GFP-HDEL HS airy mv 10_Airyscan Processing	1	1
-2.60951928678746	Heat shock	GFP-HDEL HS airy mv 10_Airyscan Processing	1	1
-1.80475558912935	Heat shock	GFP-HDEL HS airy mv 10_Airyscan Processing	1	1
-2.34792713080101	Heat shock	GFP-HDEL HS airy mv 10_Airyscan Processing	1	1
-1.90440366976252	Heat shock	GFP-HDEL HS airy mv 10_Airyscan Processing	1	1
-1.1557469696226	Heat shock	GFP-HDEL HS airy mv 10_Airyscan Processing	1	1
-2.40032377062811	Heat shock	GFP-HDEL HS airy mv 10_Airyscan Processing	1	1
-2.34139906929399	Heat shock	GFP-HDEL HS airy mv 10_Airyscan Processing	1	1
-3.46828360812741	Heat shock	GFP-HDEL HS airy mv 10_Airyscan Processing	1	1
-2.41899332813995	Heat shock	GFP-HDEL HS airy mv 10_Airyscan Processing	1	1
-1.79197412859156	Heat shock	GFP-HDEL HS airy mv 10_Airyscan Processing	1	1
-2.06261247916085	Heat shock	GFP-HDEL HS airy mv 10_Airyscan Processing	1	1
-2.41693106735751	Heat shock	GFP-HDEL HS airy mv 10_Airyscan Processing	1	1
-1.86686030100462	Heat shock	GFP-HDEL HS airy mv 10_Airyscan Processing	1	1
-0.143200287472423	Heat shock	GFP-HDEL HS airy mv 10_Airyscan Processing	1	1
-2.02008364032241	Heat shock	GFP-HDEL HS airy mv 10_Airyscan Processing	1	1
-2.48493567767131	Heat shock	GFP-HDEL HS airy mv 10_Airyscan Processing	1	1
-2.18325938161049	Heat shock	GFP-HDEL HS airy mv 10_Airyscan Processing	1	1
-1.4392997862205	Heat shock	GFP-HDEL HS airy mv 10_Airyscan Processing	1	1
-1.97840954770716	Heat shock	GFP-HDEL HS airy mv 10_Airyscan Processing	1	1
-1.69508316878926	Heat shock	GFP-HDEL HS airy mv 10_Airyscan Processing	1	1
-1.78320218117895	Heat shock	GFP-HDEL HS airy mv 10_Airyscan Processing	1	1
-2.05057337789588	Heat shock	GFP-HDEL HS airy mv 10_Airyscan Processing	1	1
-2.37459760506493	Heat shock	GFP-HDEL HS airy mv 10_Airyscan Processing	1	1
-2.32078858507424	Heat shock	GFP-HDEL HS airy mv 10_Airyscan Processing	1	1
-2.69978508582384	Heat shock	GFP-HDEL HS airy mv 10_Airyscan Processing	1	1
-3.02739317615824	Heat shock	GFP-HDEL HS airy mv 10_Airyscan Processing	1	1
-2.82674054594789	Heat shock	GFP-HDEL HS airy mv 10_Airyscan Processing	1	1
-1.89183409378828	Heat shock	GFP-HDEL HS airy mv 10_Airyscan Processing	1	1
-0.837380823708475	Heat shock	GFP-HDEL HS airy mv 10_Airyscan Processing	1	1
-1.0783658700476	Heat shock	GFP-HDEL HS airy mv 10_Airyscan Processing	1	1
-1.58152153787755	Heat shock	GFP-HDEL HS airy mv 10_Airyscan Processing	1	1
-1.90382724822777	Heat shock	GFP-HDEL HS airy mv 10_Airyscan Processing	1	1
-1.75459034996449	Heat shock	GFP-HDEL HS airy mv 10_Airyscan Processing	1	1
NaN	Heat shock	GFP-HDEL HS airy mv 10_Airyscan Processing	1	1
-2.87973668230079	Heat shock	GFP-HDEL HS airy mv 10_Airyscan Processing	1	1
-2.29887695325171	Heat shock	GFP-HDEL HS airy mv 10_Airyscan Processing	1	1
-1.52757631859223	Heat shock	GFP-HDEL HS airy mv 10_Airyscan Processing	1	1
NaN	Heat shock	GFP-HDEL HS airy mv 10_Airyscan Processing	1	1
NaN	Heat shock	GFP-HDEL HS airy mv 10_Airyscan Processing	1	1
-2.72664699006543	Heat shock	GFP-HDEL HS airy mv 10_Airyscan Processing	1	1
-2.22262972369391	Heat shock	GFP-HDEL HS airy mv 10_Airyscan Processing	1	1
-2.74662913053478	Heat shock	GFP-HDEL HS airy mv 10_Airyscan Processing	1	1
-2.24892846417369	Heat shock	GFP-HDEL HS airy mv 10_Airyscan Processing	1	1
-1.21918282839928	Heat shock	GFP-HDEL HS airy mv 10_Airyscan Processing	1	1
-1.79795500428435	Heat shock	GFP-HDEL HS airy mv 10_Airyscan Processing	1	1
-1.12573852188014	Heat shock	GFP-HDEL HS airy mv 10_Airyscan Processing	1	1
-1.45573557705681	Heat shock	GFP-HDEL HS airy mv 10_Airyscan Processing	1	1
-3.21069735235189	Heat shock	GFP-HDEL HS airy mv 10_Airyscan Processing	1	1
-1.82946316280403	Heat shock	GFP-HDEL HS airy mv 10_Airyscan Processing	1	1
-2.26357048929726	Heat shock	GFP-HDEL HS airy mv 10_Airyscan Processing	1	1
-2.04448560345719	Heat shock	GFP-HDEL HS airy mv 10_Airyscan Processing	1	1
-1.32243081465708	Heat shock	GFP-HDEL HS airy mv 10_Airyscan Processing	1	1
-1.48554551748272	Heat shock	GFP-HDEL HS airy mv 10_Airyscan Processing	1	1
-1.07832434140089	Heat shock	GFP-HDEL HS airy mv 10_Airyscan Processing	1	1
-1.6580081745457	Heat shock	GFP-HDEL HS airy mv 10_Airyscan Processing	1	1
-1.44241390793657	Heat shock	GFP-HDEL HS airy mv 10_Airyscan Processing	1	1
-1.43963558326295	Heat shock	GFP-HDEL HS airy mv 10_Airyscan Processing	1	1
-2.77538175888535	Heat shock	GFP-HDEL HS airy mv 10_Airyscan Processing	1	1
-1.33521203578307	Heat shock	GFP-HDEL HS airy mv 10_Airyscan Processing	1	1
-1.53565660153688	Heat shock	GFP-HDEL HS airy mv 10_Airyscan Processing	1	1
-1.73147749958372	Heat shock	GFP-HDEL HS airy mv 10_Airyscan Processing	1	1
-2.54983444116993	Heat shock	GFP-HDEL HS airy mv 10_Airyscan Processing	1	1
-1.27085417263274	Heat shock	GFP-HDEL HS airy mv 10_Airyscan Processing	1	1
-1.83960845269968	Heat shock	GFP-HDEL HS airy mv 10_Airyscan Processing	1	1
-1.0020524712365	Heat shock	GFP-HDEL HS airy mv 10_Airyscan Processing	1	1
-1.66145277426613	Heat shock	GFP-HDEL HS airy mv 10_Airyscan Processing	1	1
-1.71964080185209	Heat shock	GFP-HDEL HS airy mv 10_Airyscan Processing	1	1
-1.53097468160189	Heat shock	GFP-HDEL HS airy mv 10_Airyscan Processing	1	1
-2.34925172125734	Heat shock	GFP-HDEL HS airy mv 10_Airyscan Processing	1	1
-0.696714615799004	Heat shock	GFP-HDEL HS airy mv 10_Airyscan Processing	1	1
-1.28312627670512	Heat shock	GFP-HDEL HS airy mv 10_Airyscan Processing	1	1
-2.45426053722093	Heat shock	GFP-HDEL HS airy mv 10_Airyscan Processing	1	1
-3.02618853276381	Heat shock	GFP-HDEL HS airy mv 10_Airyscan Processing	1	1
-1.79811722002759	Heat shock	GFP-HDEL HS airy mv 10_Airyscan Processing	1	1
-1.17412831559019	Heat shock	GFP-HDEL HS airy mv 10_Airyscan Processing	1	1
-1.83525627964117	Heat shock	GFP-HDEL HS airy mv 10_Airyscan Processing	1	1
-2.6118631392909	Heat shock	GFP-HDEL HS airy mv 10_Airyscan Processing	1	1
-0.636049061947277	Heat shock	GFP-HDEL HS airy mv 10_Airyscan Processing	1	1
-2.03614945581732	Heat shock	GFP-HDEL HS airy mv 10_Airyscan Processing	1	1
-1.54458984337324	Heat shock	GFP-HDEL HS airy mv 10_Airyscan Processing	1	1
-1.4597091606458	Heat shock	GFP-HDEL HS airy mv 10_Airyscan Processing	1	1
-1.53719673334155	Heat shock	GFP-HDEL HS airy mv 10_Airyscan Processing	1	1
-2.30679770528196	Heat shock	GFP-HDEL HS airy mv 10_Airyscan Processing	1	1
-1.39493443689788	Heat shock	GFP-HDEL HS airy mv 10_Airyscan Processing	1	1
-1.35040470715014	Heat shock	GFP-HDEL HS airy mv 10_Airyscan Processing	1	1
-2.35023606059529	Heat shock	GFP-HDEL HS airy mv 10_Airyscan Processing	1	1
-1.95839073479063	Heat shock	GFP-HDEL HS airy mv 10_Airyscan Processing	1	1
-2.13941217543848	Heat shock	GFP-HDEL HS airy mv 10_Airyscan Processing	1	1
-1.48249587250953	Heat shock	GFP-HDEL HS airy mv 10_Airyscan Processing	1	1
-2.5984283249459	Heat shock	GFP-HDEL HS airy mv 10_Airyscan Processing	1	1
-2.2889475209454	Heat shock	GFP-HDEL HS airy mv 10_Airyscan Processing	1	1
-2.07043105459127	Heat shock	GFP-HDEL HS airy mv 10_Airyscan Processing	1	1
-2.59660086262847	Heat shock	GFP-HDEL HS airy mv 10_Airyscan Processing	1	1
-2.00131939647132	Heat shock	GFP-HDEL HS airy mv 10_Airyscan Processing	1	1
-1.95759838484788	Heat shock	GFP-HDEL HS airy mv 10_Airyscan Processing	1	1
-1.58953209670679	Heat shock	GFP-HDEL HS airy mv 10_Airyscan Processing	1	1
-1.68946195409393	Heat shock	GFP-HDEL HS airy mv 10_Airyscan Processing	1	1
-2.02849605915083	Heat shock	GFP-HDEL HS airy mv 10_Airyscan Processing	1	1
-1.93649817001415	Heat shock	GFP-HDEL HS airy mv 10_Airyscan Processing	1	1
-2.24240806898292	Heat shock	GFP-HDEL HS airy mv 10_Airyscan Processing	1	1
-0.32264791532846	Heat shock	GFP-HDEL HS airy mv 10_Airyscan Processing	1	1
-0.638831733617635	Heat shock	GFP-HDEL HS airy mv 10_Airyscan Processing	1	1
-1.49225384438442	Heat shock	GFP-HDEL HS airy mv 10_Airyscan Processing	1	1
-0.3355214582283	Heat shock	GFP-HDEL HS airy mv 10_Airyscan Processing	1	1
-1.891146857658	Heat shock	GFP-HDEL HS airy mv 10_Airyscan Processing	1	1
-2.24984191295755	Heat shock	GFP-HDEL HS airy mv 10_Airyscan Processing	1	1
-0.73304091352863	Heat shock	GFP-HDEL HS airy mv 10_Airyscan Processing	1	1
-0.905107723216635	Heat shock	GFP-HDEL HS airy mv 10_Airyscan Processing	1	1
-0.924542811326835	Heat shock	GFP-HDEL HS airy mv 10_Airyscan Processing	1	1
-1.45940387639108	Heat shock	GFP-HDEL HS airy mv 10_Airyscan Processing	1	1
NaN	Heat shock	GFP-HDEL HS airy mv 10_Airyscan Processing	1	1
-1.60539341872548	Heat shock	GFP-HDEL HS airy mv 10_Airyscan Processing	1	1
-2.38101059831147	Heat shock	GFP-HDEL HS airy mv 10_Airyscan Processing	1	1
-1.81121768033456	Heat shock	GFP-HDEL HS airy mv 10_Airyscan Processing	1	1
-0.632732613547042	Heat shock	GFP-HDEL HS airy mv 10_Airyscan Processing	1	1
-2.24152759674162	Heat shock	GFP-HDEL HS airy mv 10_Airyscan Processing	1	1
-2.90721607828486	Heat shock	GFP-HDEL HS airy mv 10_Airyscan Processing	1	1
-1.32968738265201	Heat shock	GFP-HDEL HS airy mv 10_Airyscan Processing	1	1
-0.875224888722831	Heat shock	GFP-HDEL HS airy mv 10_Airyscan Processing	1	1
-2.33095162005808	Heat shock	GFP-HDEL HS airy mv 10_Airyscan Processing	1	1
-2.680070068497	Heat shock	GFP-HDEL HS airy mv 10_Airyscan Processing	1	1
-3.12330956956459	Heat shock	GFP-HDEL HS airy mv 10_Airyscan Processing	1	1
-2.19326102237973	Heat shock	GFP-HDEL HS airy mv 10_Airyscan Processing	1	1
-2.40191729845313	Heat shock	GFP-HDEL HS airy mv 10_Airyscan Processing	1	1
-3.43967979137394	Heat shock	GFP-HDEL HS airy mv 10_Airyscan Processing	1	1
-2.67142560053013	Heat shock	GFP-HDEL HS airy mv 10_Airyscan Processing	1	1
-1.8738767510397	Heat shock	GFP-HDEL HS airy mv 10_Airyscan Processing	1	1
-1.86045127189032	Heat shock	GFP-HDEL HS airy mv 10_Airyscan Processing	1	1
-2.35470944568623	Heat shock	GFP-HDEL HS airy mv 10_Airyscan Processing	1	1
-1.28938153775581	Heat shock	GFP-HDEL HS airy mv 10_Airyscan Processing	1	1
-1.51104044993343	Heat shock	GFP-HDEL HS airy mv 10_Airyscan Processing	1	1
-1.76635777793007	Heat shock	GFP-HDEL HS airy mv 10_Airyscan Processing	1	1
-2.96101637726212	Heat shock	GFP-HDEL HS airy mv 10_Airyscan Processing	1	1
-1.71596185214938	Heat shock	GFP-HDEL HS airy mv 10_Airyscan Processing	1	1
-2.49976340097745	Heat shock	GFP-HDEL HS airy mv 10_Airyscan Processing	1	1
-2.29427852485727	Heat shock	GFP-HDEL HS airy mv 10_Airyscan Processing	1	1
-1.45868720950998	Heat shock	GFP-HDEL HS airy mv 10_Airyscan Processing	1	1
-1.69716599944782	Heat shock	GFP-HDEL HS airy mv 10_Airyscan Processing	1	1
-2.1011128589183	Heat shock	GFP-HDEL HS airy mv 10_Airyscan Processing	1	1
-1.3366694446434	Heat shock	GFP-HDEL HS airy mv 10_Airyscan Processing	1	1
-1.98065344948274	Heat shock	GFP-HDEL HS airy mv 10_Airyscan Processing	1	1
-1.32606980154568	Heat shock	GFP-HDEL HS airy mv 10_Airyscan Processing	1	1
-1.58863975917493	Heat shock	GFP-HDEL HS airy mv 10_Airyscan Processing	1	1
-2.03623016919576	Heat shock	GFP-HDEL HS airy mv 10_Airyscan Processing	1	1
-1.90705104872324	Heat shock	GFP-HDEL HS airy mv 10_Airyscan Processing	1	1
-0.520564368595179	Heat shock	GFP-HDEL HS airy mv 10_Airyscan Processing	1	1
-3.45021446224344	Heat shock	GFP-HDEL HS airy mv 10_Airyscan Processing	1	1
-0.551143011833856	Heat shock	GFP-HDEL HS airy mv 10_Airyscan Processing	1	1
-0.667772597782994	Heat shock	GFP-HDEL HS airy mv 10_Airyscan Processing	1	1
-2.60824366681194	Heat shock	GFP-HDEL HS airy mv 10_Airyscan Processing	1	1
-1.65206083417253	Heat shock	GFP-HDEL HS airy mv 10_Airyscan Processing	1	1
-2.37955139723416	Heat shock	GFP-HDEL HS airy mv 10_Airyscan Processing	1	1
-1.47834978522813	Heat shock	GFP-HDEL HS airy mv 10_Airyscan Processing	1	1
-1.96057381314346	Heat shock	GFP-HDEL HS airy mv 10_Airyscan Processing	1	1
-0.979318899850862	Heat shock	GFP-HDEL HS airy mv 10_Airyscan Processing	1	1
-2.82743638336717	Heat shock	GFP-HDEL HS airy mv 10_Airyscan Processing	1	1
-1.57945393765394	Heat shock	GFP-HDEL HS airy mv 10_Airyscan Processing	1	1
-1.03695884509199	Heat shock	GFP-HDEL HS airy mv 10_Airyscan Processing	1	1
-2.07617779714566	Heat shock	GFP-HDEL HS airy mv 10_Airyscan Processing	1	1
-1.87220679547274	Heat shock	GFP-HDEL HS airy mv 10_Airyscan Processing	1	1
-2.45064578242872	Heat shock	GFP-HDEL HS airy mv 10_Airyscan Processing	1	1
-1.30877855906436	Heat shock	GFP-HDEL HS airy mv 10_Airyscan Processing	1	1
-1.58101810488862	Heat shock	GFP-HDEL HS airy mv 10_Airyscan Processing	1	1
-1.76088525248271	Heat shock	GFP-HDEL HS airy mv 10_Airyscan Processing	1	1
-2.04494973652145	Heat shock	GFP-HDEL HS airy mv 10_Airyscan Processing	1	1
-1.47779359786143	Heat shock	GFP-HDEL HS airy mv 10_Airyscan Processing	1	1
-1.16452351667352	Heat shock	GFP-HDEL HS airy mv 10_Airyscan Processing	1	1
-2.32330060348657	Heat shock	GFP-HDEL HS airy mv 10_Airyscan Processing	1	1
-0.893230009292468	Heat shock	GFP-HDEL HS airy mv 10_Airyscan Processing	1	1
-2.24571422763548	Heat shock	GFP-HDEL HS airy mv 10_Airyscan Processing	1	1
-1.0402383165702	Heat shock	GFP-HDEL HS airy mv 10_Airyscan Processing	1	1
-0.503775522505723	Heat shock	GFP-HDEL HS airy mv 10_Airyscan Processing	1	1
-0.584159667823485	Heat shock	GFP-HDEL HS airy mv 10_Airyscan Processing	1	1
-0.771664378780096	Heat shock	GFP-HDEL HS airy mv 10_Airyscan Processing	1	1
-1.54912367562436	Heat shock	GFP-HDEL HS airy mv 10_Airyscan Processing	1	1
-1.4701784416313	Heat shock	GFP-HDEL HS airy mv 10_Airyscan Processing	1	1
-0.587325276435511	Heat shock	GFP-HDEL HS airy mv 10_Airyscan Processing	1	1
-1.39927345278529	Heat shock	GFP-HDEL HS airy mv 10_Airyscan Processing	1	1
-1.37087750562073	Heat shock	GFP-HDEL HS airy mv 10_Airyscan Processing	1	1
-1.51643357211426	Heat shock	GFP-HDEL HS airy mv 10_Airyscan Processing	1	1
-3.91153653008297	Heat shock	GFP-HDEL HS airy mv 10_Airyscan Processing	1	1
-1.20045681512926	Heat shock	GFP-HDEL HS airy mv 10_Airyscan Processing	1	1
-2.80394083221766	Heat shock	GFP-HDEL HS airy mv 10_Airyscan Processing	1	1
-2.13413935701275	Heat shock	GFP-HDEL HS airy mv 10_Airyscan Processing	1	1
-1.38919343777205	Heat shock	GFP-HDEL HS airy mv 10_Airyscan Processing	1	1
-2.64380013959362	Heat shock	GFP-HDEL HS airy mv 10_Airyscan Processing	1	1
-2.75402525523428	Heat shock	GFP-HDEL HS airy mv 10_Airyscan Processing	1	1
-0.684870612002732	Heat shock	GFP-HDEL HS airy mv 10_Airyscan Processing	1	1
-1.46989690223373	Heat shock	GFP-HDEL HS airy mv 10_Airyscan Processing	1	1
-1.48279522643957	Heat shock	GFP-HDEL HS airy mv 10_Airyscan Processing	1	1
-2.0108090332726	Heat shock	GFP-HDEL HS airy mv 10_Airyscan Processing	1	1
-2.52131241516718	Heat shock	GFP-HDEL HS airy mv 10_Airyscan Processing	1	1
-2.71887220089732	Heat shock	GFP-HDEL HS airy mv 10_Airyscan Processing	1	1
-2.3586058527512	Heat shock	GFP-HDEL HS airy mv 10_Airyscan Processing	1	1
-1.39335159935755	Heat shock	GFP-HDEL HS airy mv 10_Airyscan Processing	1	1
-1.6506262079445	Heat shock	GFP-HDEL HS airy mv 10_Airyscan Processing	1	1
-3.43398758073954	Heat shock	GFP-HDEL HS airy mv 10_Airyscan Processing	1	1
-2.72110877544637	Heat shock	GFP-HDEL HS airy mv 10_Airyscan Processing	1	1
-1.65529065252159	Heat shock	GFP-HDEL HS airy mv 10_Airyscan Processing	1	1
-2.95069646664449	Heat shock	GFP-HDEL HS airy mv 10_Airyscan Processing	1	1
-1.94051412220022	Heat shock	GFP-HDEL HS airy mv 10_Airyscan Processing	1	1
-2.70187425069671	Heat shock	GFP-HDEL HS airy mv 10_Airyscan Processing	1	1
-2.82809515265771	Heat shock	GFP-HDEL HS airy mv 10_Airyscan Processing	1	1
-3.79644217843114	Heat shock	GFP-HDEL HS airy mv 10_Airyscan Processing	1	1
-1.03104851746379	Heat shock	GFP-HDEL HS airy mv 10_Airyscan Processing	1	1
-1.87953962975973	Heat shock	GFP-HDEL HS airy mv 10_Airyscan Processing	1	1
-1.5604395396959	Heat shock	GFP-HDEL HS airy mv 10_Airyscan Processing	1	1
-1.20219851851591	Heat shock	GFP-HDEL HS airy mv 10_Airyscan Processing	1	1
-0.902920649815067	Heat shock	GFP-HDEL HS airy mv 10_Airyscan Processing	1	1
-0.463199949262264	Heat shock	GFP-HDEL HS airy mv 10_Airyscan Processing	1	1
-1.70094490544745	Heat shock	GFP-HDEL HS airy mv 10_Airyscan Processing	1	1
-3.53602032101196	Heat shock	GFP-HDEL HS airy mv 10_Airyscan Processing	1	1
-2.88189126165682	Heat shock	GFP-HDEL HS airy mv 10_Airyscan Processing	1	1
-1.00997316028678	Heat shock	GFP-HDEL HS airy mv 10_Airyscan Processing	1	1
-0.819065425858847	Heat shock	GFP-HDEL HS airy mv 10_Airyscan Processing	1	1
-1.66774866389413	Heat shock	GFP-HDEL HS airy mv 10_Airyscan Processing	1	1
-2.34925773229165	Heat shock	GFP-HDEL HS airy mv 10_Airyscan Processing	1	1
-0.544936047818616	Heat shock	GFP-HDEL HS airy mv 10_Airyscan Processing	1	1
-1.44291877579785	Heat shock	GFP-HDEL HS airy mv 10_Airyscan Processing	1	1
-3.296798188328	Heat shock	GFP-HDEL HS airy mv 10_Airyscan Processing	1	1
-1.8729243794856	Heat shock	GFP-HDEL HS airy mv 10_Airyscan Processing	1	1
-1.23438958403533	Heat shock	GFP-HDEL HS airy mv 10_Airyscan Processing	1	1
-2.97819860144512	Heat shock	GFP-HDEL HS airy mv 10_Airyscan Processing	1	1
-1.07973026500965	Heat shock	GFP-HDEL HS airy mv 10_Airyscan Processing	1	1
-3.08761792742799	Heat shock	GFP-HDEL HS airy mv 10_Airyscan Processing	1	1
-2.45622320243828	Heat shock	GFP-HDEL HS airy mv 10_Airyscan Processing	1	1
-0.393192608799992	Heat shock	GFP-HDEL HS airy mv 10_Airyscan Processing	1	1
-3.97030167199767	Heat shock	GFP-HDEL HS airy mv 10_Airyscan Processing	1	1
-1.194130367241	Heat shock	GFP-HDEL HS airy mv 10_Airyscan Processing	1	1
-1.1307556399054	Heat shock	GFP-HDEL HS airy mv 10_Airyscan Processing	1	1
-1.79037735860575	Heat shock	GFP-HDEL HS airy mv 10_Airyscan Processing	1	1
-2.15106745896245	Heat shock	GFP-HDEL HS airy mv 10_Airyscan Processing	1	1
-1.90185959585151	Heat shock	GFP-HDEL HS airy mv 10_Airyscan Processing	1	1
-1.79908584371977	Heat shock	GFP-HDEL HS airy mv 10_Airyscan Processing	1	1
-2.94754780785417	Heat shock	GFP-HDEL HS airy mv 10_Airyscan Processing	1	1
-3.06100380304299	Heat shock	GFP-HDEL HS airy mv 10_Airyscan Processing	1	1
-1.61040791188341	Heat shock	GFP-HDEL HS airy mv 10_Airyscan Processing	1	1
-1.80773809693428	Heat shock	GFP-HDEL HS airy mv 10_Airyscan Processing	1	1
-4.00198931473331	Heat shock	GFP-HDEL HS airy mv 10_Airyscan Processing	1	1
-0.827033062256028	Heat shock	GFP-HDEL HS airy mv 10_Airyscan Processing	1	1
-3.88316572489477	Heat shock	GFP-HDEL HS airy mv 10_Airyscan Processing	1	1
-2.94655322496632	Heat shock	GFP-HDEL HS airy mv 10_Airyscan Processing	1	1
-0.547266706499213	Heat shock	GFP-HDEL HS airy mv 10_Airyscan Processing	1	1
-2.80915775325347	Heat shock	GFP-HDEL HS airy mv 10_Airyscan Processing	1	1
-1.780498527814	Heat shock	GFP-HDEL HS airy mv 10_Airyscan Processing	1	1
-2.50702417472844	Heat shock	GFP-HDEL HS airy mv 10_Airyscan Processing	1	1
-3.03760775188197	Heat shock	GFP-HDEL HS airy mv 10_Airyscan Processing	1	1
0.0559350288450138	Heat shock	GFP-HDEL HS airy mv 10_Airyscan Processing	1	1
-2.32970714633751	Heat shock	GFP-HDEL HS airy mv 10_Airyscan Processing	1	1
-2.15246314467421	Heat shock	GFP-HDEL HS airy mv 10_Airyscan Processing	1	1
-2.50931699003639	Heat shock	GFP-HDEL HS airy mv 10_Airyscan Processing	1	1
-1.21247805589141	Heat shock	GFP-HDEL HS airy mv 10_Airyscan Processing	1	1
-1.41051889028381	Heat shock	GFP-HDEL HS airy mv 10_Airyscan Processing	1	1
-1.42245654490528	Heat shock	GFP-HDEL HS airy mv 10_Airyscan Processing	1	1
-0.866979619748834	Heat shock	GFP-HDEL HS airy mv 10_Airyscan Processing	1	1
-2.47544098435889	Heat shock	GFP-HDEL HS airy mv 10_Airyscan Processing	1	1
0.0607015859818004	Heat shock	GFP-HDEL HS airy mv 10_Airyscan Processing	1	1
-1.25646781434035	Heat shock	GFP-HDEL HS airy mv 10_Airyscan Processing	1	1
-1.48929344230236	Heat shock	GFP-HDEL HS airy mv 10_Airyscan Processing	1	1
-2.96154768209512	Heat shock	GFP-HDEL HS airy mv 10_Airyscan Processing	1	1
-1.13357893397838	Heat shock	GFP-HDEL HS airy mv 10_Airyscan Processing	1	1
-2.04424216654111	Heat shock	GFP-HDEL HS airy mv 10_Airyscan Processing	1	1
-1.64691158473275	Heat shock	GFP-HDEL HS airy mv 10_Airyscan Processing	1	1
-2.31908619737878	Heat shock	GFP-HDEL HS airy mv 10_Airyscan Processing	1	1
-0.814302395767235	Heat shock	GFP-HDEL HS airy mv 10_Airyscan Processing	1	1
-1.69426200369888	Heat shock	GFP-HDEL HS airy mv 10_Airyscan Processing	1	1
-2.96401094625314	Heat shock	GFP-HDEL HS airy mv 10_Airyscan Processing	1	1
-1.63421884810724	Heat shock	GFP-HDEL HS airy mv 10_Airyscan Processing	1	1
-0.786605193418493	Heat shock	GFP-HDEL HS airy mv 10_Airyscan Processing	1	1
-2.13196496639983	Heat shock	GFP-HDEL HS airy mv 10_Airyscan Processing	1	1
-2.03770973624852	Heat shock	GFP-HDEL HS airy mv 10_Airyscan Processing	1	1
-1.35506180829646	Heat shock	GFP-HDEL HS airy mv 10_Airyscan Processing	1	1
-1.20390759897047	Heat shock	GFP-HDEL HS airy mv 10_Airyscan Processing	1	1
-0.302813647890899	Heat shock	GFP-HDEL HS airy mv 10_Airyscan Processing	1	1
-1.79663953697211	Heat shock	GFP-HDEL HS airy mv 10_Airyscan Processing	1	1
-0.608107948701487	Heat shock	GFP-HDEL HS airy mv 10_Airyscan Processing	1	1
-0.231594276177147	Heat shock	GFP-HDEL HS airy mv 10_Airyscan Processing	1	1
-1.69012603993356	Heat shock	GFP-HDEL HS airy mv 10_Airyscan Processing	1	1
-1.71682467978158	Heat shock	GFP-HDEL HS airy mv 10_Airyscan Processing	1	1
-1.01096117108751	Heat shock	GFP-HDEL HS airy mv 10_Airyscan Processing	1	1
-1.54351019382294	Heat shock	GFP-HDEL HS airy mv 10_Airyscan Processing	1	1
-2.24228292117646	Heat shock	GFP-HDEL HS airy mv 10_Airyscan Processing	1	1
-1.75314579810083	Heat shock	GFP-HDEL HS airy mv 10_Airyscan Processing	1	1
-2.23213101876781	Heat shock	GFP-HDEL HS airy mv 10_Airyscan Processing	1	1
-3.17413331132427	Heat shock	GFP-HDEL HS airy mv 10_Airyscan Processing	1	1
-3.05411766338817	Heat shock	GFP-HDEL HS airy mv 10_Airyscan Processing	1	1
-2.37080616511372	Heat shock	GFP-HDEL HS airy mv 10_Airyscan Processing	1	1
-0.478922757504553	Heat shock	GFP-HDEL HS airy mv 10_Airyscan Processing	1	1
-1.7233973780201	Heat shock	GFP-HDEL HS airy mv 10_Airyscan Processing	1	1
-4.83990373287724	Heat shock	GFP-HDEL HS airy mv 10_Airyscan Processing	1	1
-2.84502065996123	Heat shock	GFP-HDEL HS airy mv 10_Airyscan Processing	1	1
-1.70712631206861	Heat shock	GFP-HDEL HS airy mv 10_Airyscan Processing	1	1
-1.79248371925156	Heat shock	GFP-HDEL HS airy mv 10_Airyscan Processing	1	1
-0.953738027902942	Heat shock	GFP-HDEL HS airy mv 10_Airyscan Processing	1	1
-2.14467744185494	Heat shock	GFP-HDEL HS airy mv 10_Airyscan Processing	1	1
-0.853855320538009	Heat shock	GFP-HDEL HS airy mv 10_Airyscan Processing	1	1
-2.58825173950188	Heat shock	GFP-HDEL HS airy mv 10_Airyscan Processing	1	1
-1.55137948202509	Heat shock	GFP-HDEL HS airy mv 10_Airyscan Processing	1	1
-1.19579367903581	Heat shock	GFP-HDEL HS airy mv 10_Airyscan Processing	1	1
-1.86565521634803	Heat shock	GFP-HDEL HS airy mv 10_Airyscan Processing	1	1
-1.94852633789863	Heat shock	GFP-HDEL HS airy mv 10_Airyscan Processing	1	1
-0.860357295262167	Heat shock	GFP-HDEL HS airy mv 10_Airyscan Processing	1	1
-0.893073121851605	Heat shock	GFP-HDEL HS airy mv 10_Airyscan Processing	1	1
-1.3668213854764	Heat shock	GFP-HDEL HS airy mv 10_Airyscan Processing	1	1
-1.81629120841195	Heat shock	GFP-HDEL HS airy mv 10_Airyscan Processing	1	1
-2.41924773657954	Heat shock	GFP-HDEL HS airy mv 10_Airyscan Processing	1	1
-1.55073304133385	Heat shock	GFP-HDEL HS airy mv 10_Airyscan Processing	1	1
-1.65845409315401	Heat shock	GFP-HDEL HS airy mv 10_Airyscan Processing	1	1
-1.02373888568979	Heat shock	GFP-HDEL HS airy mv 10_Airyscan Processing	1	1
-1.64406456874307	Heat shock	GFP-HDEL HS airy mv 10_Airyscan Processing	1	1
-1.85425092702655	Heat shock	GFP-HDEL HS airy mv 10_Airyscan Processing	1	1
-2.11716142089363	Heat shock	GFP-HDEL HS airy mv 10_Airyscan Processing	1	1
-1.76623009011779	Heat shock	GFP-HDEL HS airy mv 10_Airyscan Processing	1	1
-1.55368027112102	Heat shock	GFP-HDEL HS airy mv 10_Airyscan Processing	1	1
-2.76242030701988	Heat shock	GFP-HDEL HS airy mv 10_Airyscan Processing	1	1
-3.04558974769839	Heat shock	GFP-HDEL HS airy mv 10_Airyscan Processing	1	1
-1.67154521715507	Heat shock	GFP-HDEL HS airy mv 10_Airyscan Processing	1	1
-2.48952808910838	Heat shock	GFP-HDEL HS airy mv 10_Airyscan Processing	1	1
-1.98820912300863	Heat shock	GFP-HDEL HS airy mv 10_Airyscan Processing	1	1
-0.974070645350593	Heat shock	GFP-HDEL HS airy mv 10_Airyscan Processing	1	1
-1.9329590505606	Heat shock	GFP-HDEL HS airy mv 10_Airyscan Processing	1	1
-4.11381125158891	Heat shock	GFP-HDEL HS airy mv 10_Airyscan Processing	1	1
-2.15981032004735	Heat shock	GFP-HDEL HS airy mv 10_Airyscan Processing	1	1
-3.62855013626871	Heat shock	GFP-HDEL HS airy mv 10_Airyscan Processing	1	1
-1.73865822804746	Heat shock	GFP-HDEL HS airy mv 10_Airyscan Processing	1	1
-2.35415701202935	Heat shock	GFP-HDEL HS airy mv 10_Airyscan Processing	1	1
-2.32499022400721	Heat shock	GFP-HDEL HS airy mv 10_Airyscan Processing	1	1
-0.54712948269924	Heat shock	GFP-HDEL HS airy mv 10_Airyscan Processing	1	1
-2.74363323614914	Heat shock	GFP-HDEL HS airy mv 10_Airyscan Processing	1	1
-5.82701376487707	Heat shock	GFP-HDEL HS airy mv 10_Airyscan Processing	1	1
-1.03365188731447	Heat shock	GFP-HDEL HS airy mv 10_Airyscan Processing	1	1
-1.53201667095491	Heat shock	GFP-HDEL HS airy mv 10_Airyscan Processing	1	1
-2.13572520880306	Heat shock	GFP-HDEL HS airy mv 10_Airyscan Processing	1	1
-0.837238033731152	Heat shock	GFP-HDEL HS airy mv 10_Airyscan Processing	1	1
-1.49075779227377	Heat shock	GFP-HDEL HS airy mv 10_Airyscan Processing	1	1
-1.92552276783877	Heat shock	GFP-HDEL HS airy mv 10_Airyscan Processing	1	1
-4.1796925845899	Heat shock	GFP-HDEL HS airy mv 10_Airyscan Processing	1	1
-1.92452872379741	Heat shock	GFP-HDEL HS airy mv 10_Airyscan Processing	1	1
-1.4476635096993	Heat shock	GFP-HDEL HS airy mv 10_Airyscan Processing	1	1
-0.768969098804655	Heat shock	GFP-HDEL HS airy mv 10_Airyscan Processing	1	1
-2.12940504380148	Heat shock	GFP-HDEL HS airy mv 10_Airyscan Processing	1	1
-2.67079067696754	Heat shock	GFP-HDEL HS airy mv 10_Airyscan Processing	1	1
-1.91347657742577	Heat shock	GFP-HDEL HS airy mv 10_Airyscan Processing	1	1
-0.534011590471518	Heat shock	GFP-HDEL HS airy mv 10_Airyscan Processing	1	1
-1.44367485146188	Heat shock	GFP-HDEL HS airy mv 10_Airyscan Processing	1	1
-1.43553273045744	Heat shock	GFP-HDEL HS airy mv 10_Airyscan Processing	1	1
-1.46171718629315	Heat shock	GFP-HDEL HS airy mv 10_Airyscan Processing	1	1
-1.71550669262501	Heat shock	GFP-HDEL HS airy mv 10_Airyscan Processing	1	1
-1.59365184483049	Heat shock	GFP-HDEL HS airy mv 10_Airyscan Processing	1	1
-1.35644767400838	Heat shock	GFP-HDEL HS airy mv 10_Airyscan Processing	1	1
-1.41432339590406	Heat shock	GFP-HDEL HS airy mv 10_Airyscan Processing	1	1
-1.25695057614093	Heat shock	GFP-HDEL HS airy mv 10_Airyscan Processing	1	1
-1.48340806238705	Heat shock	GFP-HDEL HS airy mv 10_Airyscan Processing	1	1
-2.28361342319368	Heat shock	GFP-HDEL HS airy mv 10_Airyscan Processing	1	1
-2.39304708271837	Heat shock	GFP-HDEL HS airy mv 10_Airyscan Processing	1	1
-1.98877392298959	Heat shock	GFP-HDEL HS airy mv 10_Airyscan Processing	1	1
-2.43060119517277	Heat shock	GFP-HDEL HS airy mv 10_Airyscan Processing	1	1
-0.948271599924869	Heat shock	GFP-HDEL HS airy mv 10_Airyscan Processing	1	1
-2.85184299254745	Heat shock	GFP-HDEL HS airy mv 10_Airyscan Processing	1	1
-1.56294128376785	Heat shock	GFP-HDEL HS airy mv 10_Airyscan Processing	1	1
-0.709068000935749	Heat shock	GFP-HDEL HS airy mv 10_Airyscan Processing	1	1
-2.31103439023407	Heat shock	GFP-HDEL HS airy mv 10_Airyscan Processing	1	1
-0.764882916167618	Heat shock	GFP-HDEL HS airy mv 10_Airyscan Processing	1	1
-1.26868448532514	Heat shock	GFP-HDEL HS airy mv 10_Airyscan Processing	1	1
-1.31374912336863	Heat shock	GFP-HDEL HS airy mv 10_Airyscan Processing	1	1
-1.63693063339353	Heat shock	GFP-HDEL HS airy mv 10_Airyscan Processing	1	1
-2.40550211714273	Heat shock	GFP-HDEL HS airy mv 10_Airyscan Processing	1	1
-2.24165489330212	Heat shock	GFP-HDEL HS airy mv 10_Airyscan Processing	1	1
-1.43345282705707	Heat shock	GFP-HDEL HS airy mv 10_Airyscan Processing	1	1
-3.06221611491172	Heat shock	GFP-HDEL HS airy mv 10_Airyscan Processing	1	1
-2.08876633925494	Heat shock	GFP-HDEL HS airy mv 10_Airyscan Processing	1	1
-0.826263538517259	Heat shock	GFP-HDEL HS airy mv 10_Airyscan Processing	1	1
-2.23272335474408	Heat shock	GFP-HDEL HS airy mv 10_Airyscan Processing	1	1
-2.47158876565493	Heat shock	GFP-HDEL HS airy mv 10_Airyscan Processing	1	1
-1.10330082661042	Heat shock	GFP-HDEL HS airy mv 10_Airyscan Processing	1	1
-1.39187543045549	Heat shock	GFP-HDEL HS airy mv 10_Airyscan Processing	1	1
-1.34474928519051	Heat shock	GFP-HDEL HS airy mv 10_Airyscan Processing	1	1
-1.6858218074432	Heat shock	GFP-HDEL HS airy mv 10_Airyscan Processing	1	1
-0.664279364227458	Heat shock	GFP-HDEL HS airy mv 10_Airyscan Processing	1	1
-0.955695473418973	Heat shock	GFP-HDEL HS airy mv 10_Airyscan Processing	1	1
-1.58038283726413	Heat shock	GFP-HDEL HS airy mv 10_Airyscan Processing	1	1
-2.49300048727568	Heat shock	GFP-HDEL HS airy mv 10_Airyscan Processing	1	1
-1.97980096989718	Heat shock	GFP-HDEL HS airy mv 10_Airyscan Processing	1	1
-2.14379678341049	Heat shock	GFP-HDEL HS airy mv 10_Airyscan Processing	1	1
-2.87883312819486	Heat shock	GFP-HDEL HS airy mv 10_Airyscan Processing	1	1
-2.66262419397062	Heat shock	GFP-HDEL HS airy mv 10_Airyscan Processing	1	1
-1.67556222014354	Heat shock	GFP-HDEL HS airy mv 10_Airyscan Processing	1	1
-1.75570775509465	Heat shock	GFP-HDEL HS airy mv 10_Airyscan Processing	1	1
-3.29057385509156	Heat shock	GFP-HDEL HS airy mv 10_Airyscan Processing	1	1
-1.34826098017468	Heat shock	GFP-HDEL HS airy mv 10_Airyscan Processing	1	1
-1.42312890252693	Heat shock	GFP-HDEL HS airy mv 10_Airyscan Processing	1	1
-1.08673366986306	Heat shock	GFP-HDEL HS airy mv 10_Airyscan Processing	1	1
-2.75192175245806	Heat shock	GFP-HDEL HS airy mv 10_Airyscan Processing	1	1
-0.314802906032255	Heat shock	GFP-HDEL HS airy mv 10_Airyscan Processing	1	1
-0.868058838696123	Heat shock	GFP-HDEL HS airy mv 10_Airyscan Processing	1	1
-2.10232199212501	Heat shock	GFP-HDEL HS airy mv 10_Airyscan Processing	1	1
-1.61959181461347	Heat shock	GFP-HDEL HS airy mv 10_Airyscan Processing	1	1
-2.48754895443579	Heat shock	GFP-HDEL HS airy mv 10_Airyscan Processing	1	1
-2.62195277968149	Heat shock	GFP-HDEL HS airy mv 10_Airyscan Processing	1	1
-0.486278286484924	Heat shock	GFP-HDEL HS airy mv 10_Airyscan Processing	1	1
-2.49508112995394	Heat shock	GFP-HDEL HS airy mv 10_Airyscan Processing	1	1
-4.2728315438175	Heat shock	GFP-HDEL HS airy mv 10_Airyscan Processing	1	1
-2.0262320664757	Heat shock	GFP-HDEL HS airy mv 10_Airyscan Processing	1	1
-1.79147355682159	Heat shock	GFP-HDEL HS airy mv 10_Airyscan Processing	1	1
-1.79637569893749	Heat shock	GFP-HDEL HS airy mv 10_Airyscan Processing	1	1
-3.88297636165276	Heat shock	GFP-HDEL HS airy mv 10_Airyscan Processing	1	1
-3.7441638738195	Heat shock	GFP-HDEL HS airy mv 10_Airyscan Processing	1	1
-2.40937818222872	Heat shock	GFP-HDEL HS airy mv 10_Airyscan Processing	1	1
-1.35857611165944	Heat shock	GFP-HDEL HS airy mv 10_Airyscan Processing	1	1
-2.62000510065533	Heat shock	GFP-HDEL HS airy mv 10_Airyscan Processing	1	1
-2.50931543256089	Heat shock	GFP-HDEL HS airy mv 10_Airyscan Processing	1	1
-3.39924223530048	Heat shock	GFP-HDEL HS airy mv 10_Airyscan Processing	1	1
-1.63346202724537	Heat shock	GFP-HDEL HS airy mv 10_Airyscan Processing	1	1
-1.34443507823119	Heat shock	GFP-HDEL HS airy mv 10_Airyscan Processing	1	1
-2.57770275427044	Heat shock	GFP-HDEL HS airy mv 10_Airyscan Processing	1	1
-2.07809990705527	Heat shock	GFP-HDEL HS airy mv 10_Airyscan Processing	1	1
-2.20970255279873	Heat shock	GFP-HDEL HS airy mv 10_Airyscan Processing	1	1
-1.94334522615247	Heat shock	GFP-HDEL HS airy mv 10_Airyscan Processing	1	1
-2.99861591273585	Heat shock	GFP-HDEL HS airy mv 10_Airyscan Processing	1	1
-1.99125557041056	Heat shock	GFP-HDEL HS airy mv 10_Airyscan Processing	1	1
-2.88785391462186	Heat shock	GFP-HDEL HS airy mv 10_Airyscan Processing	1	1
-1.11665427217411	Heat shock	GFP-HDEL HS airy mv 10_Airyscan Processing	1	1
-1.64693680140664	Heat shock	GFP-HDEL HS airy mv 10_Airyscan Processing	1	1
-3.10614955646323	Heat shock	GFP-HDEL HS airy mv 10_Airyscan Processing	1	1
-2.3632998653112	Heat shock	GFP-HDEL HS airy mv 10_Airyscan Processing	1	1
-3.14428623120124	Heat shock	GFP-HDEL HS airy mv 10_Airyscan Processing	1	1
-2.06715143811909	Heat shock	GFP-HDEL HS airy mv 10_Airyscan Processing	1	1
-3.713130181008	Heat shock	GFP-HDEL HS airy mv 10_Airyscan Processing	1	1
-2.11311901322032	Heat shock	GFP-HDEL HS airy mv 10_Airyscan Processing	1	1
-2.15134282799231	Heat shock	GFP-HDEL HS airy mv 10_Airyscan Processing	1	1
-3.47862158586101	Heat shock	GFP-HDEL HS airy mv 10_Airyscan Processing	1	1
-1.23581480300287	Heat shock	GFP-HDEL HS airy mv 10_Airyscan Processing	1	1
-2.5320845168354	Heat shock	GFP-HDEL HS airy mv 10_Airyscan Processing	1	1
-1.4256047427525	Heat shock	GFP-HDEL HS airy mv 10_Airyscan Processing	1	1
-1.97813125845272	Heat shock	GFP-HDEL HS airy mv 10_Airyscan Processing	1	1
-2.32049051862354	Heat shock	GFP-HDEL HS airy mv 10_Airyscan Processing	1	1
-1.91430525402582	Heat shock	GFP-HDEL HS airy mv 10_Airyscan Processing	1	1
-2.34545661273473	Heat shock	GFP-HDEL HS airy mv 10_Airyscan Processing	1	1
-0.920806262741475	Heat shock	GFP-HDEL HS airy mv 10_Airyscan Processing	1	1
-1.09878366670622	Heat shock	GFP-HDEL HS airy mv 10_Airyscan Processing	1	1
-2.91497868018773	Heat shock	GFP-HDEL HS airy mv 10_Airyscan Processing	1	1
-0.983111853034078	Heat shock	GFP-HDEL HS airy mv 10_Airyscan Processing	1	1
-3.36749690411793	Heat shock	GFP-HDEL HS airy mv 10_Airyscan Processing	1	1
-2.08518925318569	Heat shock	GFP-HDEL HS airy mv 10_Airyscan Processing	1	1
-3.01766541819816	Heat shock	GFP-HDEL HS airy mv 10_Airyscan Processing	1	1
-2.08753423747654	Heat shock	GFP-HDEL HS airy mv 10_Airyscan Processing	1	1
-1.17223622321235	Heat shock	GFP-HDEL HS airy mv 10_Airyscan Processing	1	1
-1.1079564288494	Heat shock	GFP-HDEL HS airy mv 10_Airyscan Processing	1	1
-1.31080394671956	Heat shock	GFP-HDEL HS airy mv 10_Airyscan Processing	1	1
-1.25415369190176	Heat shock	GFP-HDEL HS airy mv 10_Airyscan Processing	1	1
-0.262686330418561	Heat shock	GFP-HDEL HS airy mv 10_Airyscan Processing	1	1
-0.964777073997824	Heat shock	GFP-HDEL HS airy mv 10_Airyscan Processing	1	1
-1.76217965975265	Heat shock	GFP-HDEL HS airy mv 10_Airyscan Processing	1	1
-1.66438907785896	Heat shock	GFP-HDEL HS airy mv 10_Airyscan Processing	1	1
-1.59812177785035	Heat shock	GFP-HDEL HS airy mv 10_Airyscan Processing	1	1
-1.52383122708938	Heat shock	GFP-HDEL HS airy mv 10_Airyscan Processing	1	1
-1.61412028226519	Heat shock	GFP-HDEL HS airy mv 10_Airyscan Processing	1	1
-1.03905946972775	Heat shock	GFP-HDEL HS airy mv 10_Airyscan Processing	1	1
-1.11847270374103	Heat shock	GFP-HDEL HS airy mv 10_Airyscan Processing	1	1
-2.11555768587853	Heat shock	GFP-HDEL HS airy mv 10_Airyscan Processing	1	1
-1.50365241656894	Heat shock	GFP-HDEL HS airy mv 10_Airyscan Processing	1	1
-3.15092568156374	Heat shock	GFP-HDEL HS airy mv 10_Airyscan Processing	1	1
-2.40759901142099	Heat shock	GFP-HDEL HS airy mv 10_Airyscan Processing	1	1
-2.32546289063232	Heat shock	GFP-HDEL HS airy mv 10_Airyscan Processing	1	1
-1.19904667310239	Heat shock	GFP-HDEL HS airy mv 10_Airyscan Processing	1	1
-1.48113045664749	Heat shock	GFP-HDEL HS airy mv 10_Airyscan Processing	1	1
-2.80213697868713	Heat shock	GFP-HDEL HS airy mv 10_Airyscan Processing	1	1
-1.01583246117175	Heat shock	GFP-HDEL HS airy mv 10_Airyscan Processing	1	1
-2.10128299628926	Heat shock	GFP-HDEL HS airy mv 10_Airyscan Processing	1	1
-2.12429099777765	Heat shock	GFP-HDEL HS airy mv 10_Airyscan Processing	1	1
-2.01784173059089	Heat shock	GFP-HDEL HS airy mv 10_Airyscan Processing	1	1
-2.66743696383624	Heat shock	GFP-HDEL HS airy mv 10_Airyscan Processing	1	1
-2.6351626078068	Heat shock	GFP-HDEL HS airy mv 10_Airyscan Processing	1	1
-2.57501331306912	Heat shock	GFP-HDEL HS airy mv 10_Airyscan Processing	1	1
-1.61734463515869	Heat shock	GFP-HDEL HS airy mv 10_Airyscan Processing	1	1
-1.62133250446077	Heat shock	GFP-HDEL HS airy mv 10_Airyscan Processing	1	1
-0.932294312546013	Heat shock	GFP-HDEL HS airy mv 10_Airyscan Processing	1	1
-0.976467058691713	Heat shock	GFP-HDEL HS airy mv 10_Airyscan Processing	1	1
-0.890045687704048	Heat shock	GFP-HDEL HS airy mv 10_Airyscan Processing	1	1
-0.0291446845947145	Heat shock	GFP-HDEL HS airy mv 10_Airyscan Processing	1	1
-2.60301089057657	Heat shock	GFP-HDEL HS airy mv 10_Airyscan Processing	1	1
-2.20062763967775	Heat shock	GFP-HDEL HS airy mv 10_Airyscan Processing	1	1
-1.21152750813333	Heat shock	GFP-HDEL HS airy mv 10_Airyscan Processing	1	1
-2.02483111203218	Heat shock	GFP-HDEL HS airy mv 10_Airyscan Processing	1	1
-1.11361206448935	Heat shock	GFP-HDEL HS airy mv 10_Airyscan Processing	1	1
-1.71583256677411	Heat shock	GFP-HDEL HS airy mv 10_Airyscan Processing	1	1
-3.33175468570032	Heat shock	GFP-HDEL HS airy mv 10_Airyscan Processing	1	1
-2.34178455731722	Heat shock	GFP-HDEL HS airy mv 10_Airyscan Processing	1	1
NaN	Heat shock	GFP-HDEL HS airy mv 10_Airyscan Processing	1	1
-2.53925027612425	Heat shock	GFP-HDEL HS airy mv 10_Airyscan Processing	1	1
-2.33853086281026	Heat shock	GFP-HDEL HS airy mv 10_Airyscan Processing	1	1
-1.62038302460435	Heat shock	GFP-HDEL HS airy mv 10_Airyscan Processing	1	1
-1.64817846453695	Heat shock	GFP-HDEL HS airy mv 10_Airyscan Processing	1	1
-2.25276128289739	Heat shock	GFP-HDEL HS airy mv 10_Airyscan Processing	1	1
-1.30312193867826	Heat shock	GFP-HDEL HS airy mv 10_Airyscan Processing	1	1
-1.52399360523602	Heat shock	GFP-HDEL HS airy mv 10_Airyscan Processing	1	1
-1.26731433316712	Heat shock	GFP-HDEL HS airy mv 10_Airyscan Processing	1	1
-2.41287433328413	Heat shock	GFP-HDEL HS airy mv 10_Airyscan Processing	1	1
-1.17114153982897	Heat shock	GFP-HDEL HS airy mv 10_Airyscan Processing	1	1
-1.68362104886965	Heat shock	GFP-HDEL HS airy mv 10_Airyscan Processing	1	1
-2.49354792800401	Heat shock	GFP-HDEL HS airy mv 10_Airyscan Processing	1	1
-1.45777750059667	Heat shock	GFP-HDEL HS airy mv 10_Airyscan Processing	1	1
-1.43318924669272	Heat shock	GFP-HDEL HS airy mv 10_Airyscan Processing	1	1
-3.37400077685821	Heat shock	GFP-HDEL HS airy mv 10_Airyscan Processing	1	1
-2.44484114784857	Heat shock	GFP-HDEL HS airy mv 10_Airyscan Processing	1	1
-1.11109587697999	Heat shock	GFP-HDEL HS airy mv 10_Airyscan Processing	1	1
-0.753117561164499	Heat shock	GFP-HDEL HS airy mv 10_Airyscan Processing	1	1
-0.550782629911987	Heat shock	GFP-HDEL HS airy mv 10_Airyscan Processing	1	1
-0.647634210042534	Heat shock	GFP-HDEL HS airy mv 10_Airyscan Processing	1	1
-2.20486721794829	Heat shock	GFP-HDEL HS airy mv 10_Airyscan Processing	1	1
-1.87635481561678	Heat shock	GFP-HDEL HS airy mv 10_Airyscan Processing	1	1
-2.10777472675055	Heat shock	GFP-HDEL HS airy mv 10_Airyscan Processing	1	1
-1.93419684904488	Heat shock	GFP-HDEL HS airy mv 10_Airyscan Processing	1	1
-2.11864300510232	Heat shock	GFP-HDEL HS airy mv 10_Airyscan Processing	1	1
-3.58161557049685	Heat shock	GFP-HDEL HS airy mv 10_Airyscan Processing	1	1
-1.60856402835364	Heat shock	GFP-HDEL HS airy mv 10_Airyscan Processing	1	1
-1.40044847729644	Heat shock	GFP-HDEL HS airy mv 10_Airyscan Processing	1	1
-2.90144775713877	Heat shock	GFP-HDEL HS airy mv 10_Airyscan Processing	1	1
-1.97510535560993	Heat shock	GFP-HDEL HS airy mv 10_Airyscan Processing	1	1
-3.09835691690388	Heat shock	GFP-HDEL HS airy mv 10_Airyscan Processing	1	1
-2.2858712789259	Heat shock	GFP-HDEL HS airy mv 10_Airyscan Processing	1	1
-1.86464620506213	Heat shock	GFP-HDEL HS airy mv 10_Airyscan Processing	1	1
-1.98842155225318	Heat shock	GFP-HDEL HS airy mv 10_Airyscan Processing	1	1
-3.53437024850681	Heat shock	GFP-HDEL HS airy mv 10_Airyscan Processing	1	1
-3.66704257008122	Heat shock	GFP-HDEL HS airy mv 10_Airyscan Processing	1	1
-1.71172528047003	Heat shock	GFP-HDEL HS airy mv 10_Airyscan Processing	1	1
-2.94204379858147	Heat shock	GFP-HDEL HS airy mv 10_Airyscan Processing	1	1
-0.707107136392321	Heat shock	GFP-HDEL HS airy mv 10_Airyscan Processing	1	1
-2.26871692792735	Heat shock	GFP-HDEL HS airy mv 10_Airyscan Processing	1	1
-2.92777682240199	Heat shock	GFP-HDEL HS airy mv 10_Airyscan Processing	1	1
-1.3416650028447	Heat shock	GFP-HDEL HS airy mv 10_Airyscan Processing	1	1
-1.26072245593126	Heat shock	GFP-HDEL HS airy mv 10_Airyscan Processing	1	1
-1.16002630924351	Heat shock	GFP-HDEL HS airy mv 10_Airyscan Processing	1	1
-2.081458927484	Heat shock	GFP-HDEL HS airy mv 10_Airyscan Processing	1	1
-2.57164117443677	Heat shock	GFP-HDEL HS airy mv 10_Airyscan Processing	1	1
-1.29974256205838	Heat shock	GFP-HDEL HS airy mv 10_Airyscan Processing	1	1
-1.61325899176302	Heat shock	GFP-HDEL HS airy mv 10_Airyscan Processing	1	1
-3.62904772002996	Heat shock	GFP-HDEL HS airy mv 10_Airyscan Processing	1	1
-2.72271427346491	Heat shock	GFP-HDEL HS airy mv 10_Airyscan Processing	1	1
-2.11094779000192	Heat shock	GFP-HDEL HS airy mv 10_Airyscan Processing	1	1
NaN	Heat shock	GFP-HDEL HS airy mv 10_Airyscan Processing	1	1
-2.41007713214883	Heat shock	GFP-HDEL HS airy mv 10_Airyscan Processing	1	1
-1.79789698008392	Heat shock	GFP-HDEL HS airy mv 10_Airyscan Processing	1	1
-2.35144228483283	Heat shock	GFP-HDEL HS airy mv 10_Airyscan Processing	1	1
NaN	Heat shock	GFP-HDEL HS airy mv 10_Airyscan Processing	1	1
-1.33850530661025	Heat shock	GFP-HDEL HS airy mv 10_Airyscan Processing	1	1
-0.639965624656376	Heat shock	GFP-HDEL HS airy mv 10_Airyscan Processing	1	1
-2.23944576720692	Heat shock	GFP-HDEL HS airy mv 10_Airyscan Processing	1	1
-1.19171991145648	Heat shock	GFP-HDEL HS airy mv 10_Airyscan Processing	1	1
-2.57370110080717	Heat shock	GFP-HDEL HS airy mv 10_Airyscan Processing	1	1
-3.720813628519	Heat shock	GFP-HDEL HS airy mv 10_Airyscan Processing	1	1
-1.91605142881475	Heat shock	GFP-HDEL HS airy mv 10_Airyscan Processing	1	1
-1.72552636620363	Heat shock	GFP-HDEL HS airy mv 10_Airyscan Processing	1	1
-2.36218055943294	Heat shock	GFP-HDEL HS airy mv 10_Airyscan Processing	1	1
-4.05994575206571	Heat shock	GFP-HDEL HS airy mv 10_Airyscan Processing	1	1
-1.52669634327686	Heat shock	GFP-HDEL HS airy mv 10_Airyscan Processing	1	1
-2.42624259933739	Heat shock	GFP-HDEL HS airy mv 10_Airyscan Processing	1	1
-2.63556427227232	Heat shock	GFP-HDEL HS airy mv 10_Airyscan Processing	1	1
-2.77141662841959	Heat shock	GFP-HDEL HS airy mv 10_Airyscan Processing	1	1
-2.96378194700088	Heat shock	GFP-HDEL HS airy mv 10_Airyscan Processing	1	1
-1.33195554268379	Heat shock	GFP-HDEL HS airy mv 10_Airyscan Processing	1	1
-0.558067966020451	Heat shock	GFP-HDEL HS airy mv 10_Airyscan Processing	1	1
-0.508260314425488	Heat shock	GFP-HDEL HS airy mv 10_Airyscan Processing	1	1
-1.61965774996479	Heat shock	GFP-HDEL HS airy mv 10_Airyscan Processing	1	1
-1.4699620951432	Heat shock	GFP-HDEL HS airy mv 10_Airyscan Processing	1	1
-1.79607197164813	Heat shock	GFP-HDEL HS airy mv 10_Airyscan Processing	1	1
-2.77731681484806	Heat shock	GFP-HDEL HS airy mv 10_Airyscan Processing	1	1
-1.63794303146681	Heat shock	GFP-HDEL HS airy mv 10_Airyscan Processing	1	1
-1.91028527573038	Heat shock	GFP-HDEL HS airy mv 10_Airyscan Processing	1	1
-2.35569139622155	Heat shock	GFP-HDEL HS airy mv 10_Airyscan Processing	1	1
-1.7214904067469	Heat shock	GFP-HDEL HS airy mv 10_Airyscan Processing	1	1
-1.05396882224645	Heat shock	GFP-HDEL HS airy mv 10_Airyscan Processing	1	1
-2.50055710098591	Heat shock	GFP-HDEL HS airy mv 10_Airyscan Processing	1	1
-1.63701051222589	Heat shock	GFP-HDEL HS airy mv 10_Airyscan Processing	1	1
-0.544565051618665	Heat shock	GFP-HDEL HS airy mv 10_Airyscan Processing	1	1
-1.41406603477843	Heat shock	GFP-HDEL HS airy mv 10_Airyscan Processing	1	1
-1.28829365241846	Heat shock	GFP-HDEL HS airy mv 10_Airyscan Processing	1	1
-1.5225808277611	Heat shock	GFP-HDEL HS airy mv 10_Airyscan Processing	1	1
-2.40393882007783	Heat shock	GFP-HDEL HS airy mv 10_Airyscan Processing	1	1
-2.4600795374589	Heat shock	GFP-HDEL HS airy mv 10_Airyscan Processing	1	1
-0.634230532542179	Heat shock	GFP-HDEL HS airy mv 10_Airyscan Processing	1	1
-0.71889738991982	Heat shock	GFP-HDEL HS airy mv 10_Airyscan Processing	1	1
-3.27760565015751	Heat shock	GFP-HDEL HS airy mv 10_Airyscan Processing	1	1
-1.33732385523455	Heat shock	GFP-HDEL HS airy mv 10_Airyscan Processing	1	1
-3.1104883042625	Heat shock	GFP-HDEL HS airy mv 10_Airyscan Processing	1	1
-1.79328194675995	Heat shock	GFP-HDEL HS airy mv 10_Airyscan Processing	1	1
-5.09862754374399	Heat shock	GFP-HDEL HS airy mv 10_Airyscan Processing	1	1
-2.66249263052144	Heat shock	GFP-HDEL HS airy mv 10_Airyscan Processing	1	1
-1.39584834599657	Heat shock	GFP-HDEL HS airy mv 10_Airyscan Processing	1	1
-2.3002055138866	Heat shock	GFP-HDEL HS airy mv 10_Airyscan Processing	1	1
-1.23313882453567	Heat shock	GFP-HDEL HS airy mv 10_Airyscan Processing	1	1
-1.36099706926479	Heat shock	GFP-HDEL HS airy mv 10_Airyscan Processing	1	1
-2.61727217425325	Heat shock	GFP-HDEL HS airy mv 10_Airyscan Processing	1	1
-2.90854511308247	Heat shock	GFP-HDEL HS airy mv 10_Airyscan Processing	1	1
-3.17303921979833	Heat shock	GFP-HDEL HS airy mv 10_Airyscan Processing	1	1
-2.52931789827691	Heat shock	GFP-HDEL HS airy mv 10_Airyscan Processing	1	1
-1.29908420253009	Heat shock	GFP-HDEL HS airy mv 10_Airyscan Processing	1	1
-2.59468702658801	Heat shock	GFP-HDEL HS airy mv 10_Airyscan Processing	1	1
-1.65090753233585	Heat shock	GFP-HDEL HS airy mv 10_Airyscan Processing	1	1
-3.84667134452345	Heat shock	GFP-HDEL HS airy mv 10_Airyscan Processing	1	1
-1.98508340850056	Heat shock	GFP-HDEL HS airy mv 10_Airyscan Processing	1	1
-2.33048041308248	Heat shock	GFP-HDEL HS airy mv 10_Airyscan Processing	1	1
-2.10194097478338	Heat shock	GFP-HDEL HS airy mv 10_Airyscan Processing	1	1
-1.79028691852811	Heat shock	GFP-HDEL HS airy mv 10_Airyscan Processing	1	1
-2.08421245450164	Heat shock	GFP-HDEL HS airy mv 10_Airyscan Processing	1	1
-2.19069597326041	Heat shock	GFP-HDEL HS airy mv 10_Airyscan Processing	1	1
-2.2060434189106	Heat shock	GFP-HDEL HS airy mv 10_Airyscan Processing	1	1
-1.72459171138304	Heat shock	GFP-HDEL HS airy mv 10_Airyscan Processing	1	1
-2.66221364940819	Heat shock	GFP-HDEL HS airy mv 10_Airyscan Processing	1	1
-1.47263639610109	Heat shock	GFP-HDEL HS airy mv 10_Airyscan Processing	1	1
-1.53909765228183	Heat shock	GFP-HDEL HS airy mv 10_Airyscan Processing	1	1
-2.86413577123124	Heat shock	GFP-HDEL HS airy mv 10_Airyscan Processing	1	1
-1.36417826428586	Heat shock	GFP-HDEL HS airy mv 10_Airyscan Processing	1	1
-1.25983955054892	Heat shock	GFP-HDEL HS airy mv 10_Airyscan Processing	1	1
-2.53188986671416	Heat shock	GFP-HDEL HS airy mv 10_Airyscan Processing	1	1
-1.91252096199247	Heat shock	GFP-HDEL HS airy mv 10_Airyscan Processing	1	1
-1.12033803087836	Heat shock	GFP-HDEL HS airy mv 10_Airyscan Processing	1	1
-2.02767958448209	Heat shock	GFP-HDEL HS airy mv 10_Airyscan Processing	1	1
-1.8074276299433	Heat shock	GFP-HDEL HS airy mv 10_Airyscan Processing	1	1
-1.50776410058761	Heat shock	GFP-HDEL HS airy mv 10_Airyscan Processing	1	1
-2.20150708922127	Heat shock	GFP-HDEL HS airy mv 10_Airyscan Processing	1	1
-3.12547728043141	Heat shock	GFP-HDEL HS airy mv 10_Airyscan Processing	1	1
-2.70934112436731	Heat shock	GFP-HDEL HS airy mv 10_Airyscan Processing	1	1
-2.5459841794622	Heat shock	GFP-HDEL HS airy mv 10_Airyscan Processing	1	1
-1.82033041084216	Heat shock	GFP-HDEL HS airy mv 10_Airyscan Processing	1	1
-1.12370512818059	Heat shock	GFP-HDEL HS airy mv 10_Airyscan Processing	1	1
-2.68779598477729	Heat shock	GFP-HDEL HS airy mv 10_Airyscan Processing	1	1
-3.05722051480206	Heat shock	GFP-HDEL HS airy mv 10_Airyscan Processing	1	1
-1.69678126653298	Heat shock	GFP-HDEL HS airy mv 10_Airyscan Processing	1	1
0.0489471221020654	Heat shock	GFP-HDEL HS airy mv 10_Airyscan Processing	1	1
-0.244121293376054	Heat shock	GFP-HDEL HS airy mv 10_Airyscan Processing	1	1
-1.24459286876484	Heat shock	GFP-HDEL HS airy mv 10_Airyscan Processing	1	1
-2.14158374601238	Heat shock	GFP-HDEL HS airy mv 10_Airyscan Processing	1	1
-2.53657732532463	Heat shock	GFP-HDEL HS airy mv 10_Airyscan Processing	1	1
-2.6785392489361	Heat shock	GFP-HDEL HS airy mv 10_Airyscan Processing	1	1
-1.74254987851041	Heat shock	GFP-HDEL HS airy mv 10_Airyscan Processing	1	1
-1.82909733823989	Heat shock	GFP-HDEL HS airy mv 10_Airyscan Processing	1	1
-1.55103575800748	Heat shock	GFP-HDEL HS airy mv 10_Airyscan Processing	1	1
-0.119016599050846	Heat shock	GFP-HDEL HS airy mv 10_Airyscan Processing	1	1
-0.906806837051299	Heat shock	GFP-HDEL HS airy mv 10_Airyscan Processing	1	1
-1.7901936300785	Heat shock	GFP-HDEL HS airy mv 10_Airyscan Processing	1	1
-1.99118102585402	Heat shock	GFP-HDEL HS airy mv 10_Airyscan Processing	1	1
-1.8714603877792	Heat shock	GFP-HDEL HS airy mv 10_Airyscan Processing	1	1
NaN	Heat shock	GFP-HDEL HS airy mv 10_Airyscan Processing	1	1
-1.38177309474229	Heat shock	GFP-HDEL HS airy mv 10_Airyscan Processing	1	1
-1.4254467935233	Heat shock	GFP-HDEL HS airy mv 10_Airyscan Processing	1	1
NaN	Heat shock	GFP-HDEL HS airy mv 10_Airyscan Processing	1	1
-0.832941441095727	Heat shock	GFP-HDEL HS airy mv 10_Airyscan Processing	1	1
-2.42553352658609	Heat shock	GFP-HDEL HS airy mv 10_Airyscan Processing	1	1
-1.15571468973534	Heat shock	GFP-HDEL HS airy mv 10_Airyscan Processing	1	1
-2.79613680601314	Heat shock	GFP-HDEL HS airy mv 10_Airyscan Processing	1	1
-1.29872252972774	Heat shock	GFP-HDEL HS airy mv 10_Airyscan Processing	1	1
-0.78348147177745	Heat shock	GFP-HDEL HS airy mv 10_Airyscan Processing	1	1
-0.668068543950384	Heat shock	GFP-HDEL HS airy mv 10_Airyscan Processing	1	1
-1.76650335320896	Heat shock	GFP-HDEL HS airy mv 10_Airyscan Processing	1	1
-2.28801616458441	Heat shock	GFP-HDEL HS airy mv 10_Airyscan Processing	1	1
-2.17644877571964	Heat shock	GFP-HDEL HS airy mv 10_Airyscan Processing	1	1
-2.30237663257717	Heat shock	GFP-HDEL HS airy mv 10_Airyscan Processing	1	1
-1.74338297872492	Heat shock	GFP-HDEL HS airy mv 10_Airyscan Processing	1	1
-0.483778430399633	Heat shock	GFP-HDEL HS airy mv 10_Airyscan Processing	1	1
-2.43076811567162	Heat shock	GFP-HDEL HS airy mv 10_Airyscan Processing	1	1
-1.71226558664153	Heat shock	GFP-HDEL HS airy mv 10_Airyscan Processing	1	1
-1.43274901814023	Heat shock	GFP-HDEL HS airy mv 10_Airyscan Processing	1	1
-1.40939328064417	Heat shock	GFP-HDEL HS airy mv 10_Airyscan Processing	1	1
-0.539274399166925	Heat shock	GFP-HDEL HS airy mv 10_Airyscan Processing	1	1
-0.928370893906848	Heat shock	GFP-HDEL HS airy mv 10_Airyscan Processing	1	1
-0.680571095466899	Heat shock	GFP-HDEL HS airy mv 10_Airyscan Processing	1	1
-0.337622600107785	Heat shock	GFP-HDEL HS airy mv 10_Airyscan Processing	1	1
-1.53442278706647	Heat shock	GFP-HDEL HS airy mv 10_Airyscan Processing	1	1
-0.167150654269001	Heat shock	GFP-HDEL HS airy mv 10_Airyscan Processing	1	1
-1.07865784584163	Heat shock	GFP-HDEL HS airy mv 10_Airyscan Processing	1	1
-4.15012343890813	Heat shock	GFP-HDEL HS airy mv 10_Airyscan Processing	1	1
-1.91758283827541	Heat shock	GFP-HDEL HS airy mv 10_Airyscan Processing	1	1
-1.61510017140135	Heat shock	GFP-HDEL HS airy mv 10_Airyscan Processing	1	1
-0.861348564764169	Heat shock	GFP-HDEL HS airy mv 10_Airyscan Processing	1	1
0.0571130934147494	Heat shock	GFP-HDEL HS airy mv 10_Airyscan Processing	1	1
0.439658277356218	Heat shock	GFP-HDEL HS airy mv 10_Airyscan Processing	1	1
-2.29451167334912	Heat shock	GFP-HDEL HS airy mv 10_Airyscan Processing	1	1
-2.28934904010757	Heat shock	GFP-HDEL HS airy mv 10_Airyscan Processing	1	1
-2.54508106173548	Heat shock	GFP-HDEL HS airy mv 10_Airyscan Processing	1	1
-2.14307886531916	Heat shock	GFP-HDEL HS airy mv 10_Airyscan Processing	1	1
-1.33423417756319	Heat shock	GFP-HDEL HS airy mv 10_Airyscan Processing	1	1
-0.250031835428632	Heat shock	GFP-HDEL HS airy mv 10_Airyscan Processing	1	1
-1.7721855465617	Heat shock	GFP-HDEL HS airy mv 10_Airyscan Processing	1	1
-1.79084611745407	Heat shock	GFP-HDEL HS airy mv 10_Airyscan Processing	1	1
-1.17830594541198	Heat shock	GFP-HDEL HS airy mv 10_Airyscan Processing	1	1
-1.68478428652014	Heat shock	GFP-HDEL HS airy mv 10_Airyscan Processing	1	1
0.205472386493846	Heat shock	GFP-HDEL HS airy mv 10_Airyscan Processing	1	1
0.202285630300369	Heat shock	GFP-HDEL HS airy mv 10_Airyscan Processing	1	1
-2.07780827840241	Heat shock	GFP-HDEL HS airy mv 10_Airyscan Processing	1	1
-1.6887461235919	Heat shock	GFP-HDEL HS airy mv 10_Airyscan Processing	1	1
-1.72859952327964	Heat shock	GFP-HDEL HS airy mv 10_Airyscan Processing	1	1
-0.110136059959931	Heat shock	GFP-HDEL HS airy mv 10_Airyscan Processing	1	1
0.022580880124513	Heat shock	GFP-HDEL HS airy mv 10_Airyscan Processing	1	1
-1.96438400331821	Heat shock	GFP-HDEL HS airy mv 10_Airyscan Processing	1	1
-0.866141118337283	Heat shock	GFP-HDEL HS airy mv 10_Airyscan Processing	1	1
-1.58352336064584	Heat shock	GFP-HDEL HS airy mv 10_Airyscan Processing	1	1
0.681961855824448	Heat shock	GFP-HDEL HS airy mv 10_Airyscan Processing	1	1
-0.923941480879221	Heat shock	GFP-HDEL HS airy mv 10_Airyscan Processing	1	1
0.168068472039791	Heat shock	GFP-HDEL HS airy mv 10_Airyscan Processing	1	1
-0.679147820682341	Heat shock	GFP-HDEL HS airy mv 10_Airyscan Processing	1	1
-0.49789399092534	Heat shock	GFP-HDEL HS airy mv 10_Airyscan Processing	1	1
-1.40051691389974	Heat shock	GFP-HDEL HS airy mv 10_Airyscan Processing	1	1
0.0343127034273781	Heat shock	GFP-HDEL HS airy mv 10_Airyscan Processing	1	1
-1.76221290511021	Heat shock	GFP-HDEL HS airy mv 10_Airyscan Processing	1	1
-1.8250392788085	Heat shock	GFP-HDEL HS airy mv 10_Airyscan Processing	1	1
-1.24030303514042	Heat shock	GFP-HDEL HS airy mv 10_Airyscan Processing	1	1
-0.44901598798879	Heat shock	GFP-HDEL HS airy mv 10_Airyscan Processing	1	1
-0.818899339182649	Heat shock	GFP-HDEL HS airy mv 10_Airyscan Processing	1	1
-2.06811653757555	Heat shock	GFP-HDEL HS airy mv 10_Airyscan Processing	1	1
-1.25486798966284	Heat shock	GFP-HDEL HS airy mv 10_Airyscan Processing	1	1
-2.08396807452867	Heat shock	GFP-HDEL HS airy mv 10_Airyscan Processing	1	1
-1.00649812366612	Heat shock	GFP-HDEL HS airy mv 10_Airyscan Processing	1	1
-0.731037164078791	Heat shock	GFP-HDEL HS airy mv 10_Airyscan Processing	1	1
-0.380021142930432	Heat shock	GFP-HDEL HS airy mv 10_Airyscan Processing	1	1
-1.40827228767388	Heat shock	GFP-HDEL HS airy mv 10_Airyscan Processing	1	1
-1.57884415875073	Heat shock	GFP-HDEL HS airy mv 10_Airyscan Processing	1	1
-0.735313440233246	Heat shock	GFP-HDEL HS airy mv 10_Airyscan Processing	1	1
-1.78658963596534	Heat shock	GFP-HDEL HS airy mv 10_Airyscan Processing	1	1
-3.29800777927021	Heat shock	GFP-HDEL HS airy mv 10_Airyscan Processing	1	1
-2.5066185037553	Heat shock	GFP-HDEL HS airy mv 10_Airyscan Processing	1	1
-1.75454004267221	Heat shock	GFP-HDEL HS airy mv 10_Airyscan Processing	1	1
-0.813713988344719	Heat shock	GFP-HDEL HS airy mv 10_Airyscan Processing	1	1
-1.02289382569319	Heat shock	GFP-HDEL HS airy mv 10_Airyscan Processing	1	1
-1.21096073404727	Heat shock	GFP-HDEL HS airy mv 10_Airyscan Processing	1	1
-2.51970016953617	Heat shock	GFP-HDEL HS airy mv 10_Airyscan Processing	1	1
-1.11344118147524	Heat shock	GFP-HDEL HS airy mv 10_Airyscan Processing	1	1
-1.93512904212688	Heat shock	GFP-HDEL HS airy mv 10_Airyscan Processing	1	1
-0.971708074887893	Heat shock	GFP-HDEL HS airy mv 10_Airyscan Processing	1	1
-0.676491032335976	Heat shock	GFP-HDEL HS airy mv 10_Airyscan Processing	1	1
-0.622282885974927	Heat shock	GFP-HDEL HS airy mv 10_Airyscan Processing	1	1
-0.547973109441269	Heat shock	GFP-HDEL HS airy mv 10_Airyscan Processing	1	1
-2.84423320853772	Heat shock	GFP-HDEL HS airy mv 10_Airyscan Processing	1	1
-1.56639296764042	Heat shock	GFP-HDEL HS airy mv 10_Airyscan Processing	1	1
-1.69987885989774	Heat shock	GFP-HDEL HS airy mv 10_Airyscan Processing	1	1
-1.54149575705823	Heat shock	GFP-HDEL HS airy mv 10_Airyscan Processing	1	1
-1.96789096974729	Heat shock	GFP-HDEL HS airy mv 10_Airyscan Processing	1	1
-2.22805580051216	Heat shock	GFP-HDEL HS airy mv 10_Airyscan Processing	1	1
-1.28568258736538	Heat shock	GFP-HDEL HS airy mv 10_Airyscan Processing	1	1
-1.00353058872954	Heat shock	GFP-HDEL HS airy mv 10_Airyscan Processing	1	1
-1.60745696338867	Heat shock	GFP-HDEL HS airy mv 10_Airyscan Processing	1	1
-1.67497781598279	Heat shock	GFP-HDEL HS airy mv 10_Airyscan Processing	1	1
-1.10026237338854	Heat shock	GFP-HDEL HS airy mv 10_Airyscan Processing	1	1
-0.809397696559395	Heat shock	GFP-HDEL HS airy mv 10_Airyscan Processing	1	1
-2.24669456308503	Heat shock	GFP-HDEL HS airy mv 10_Airyscan Processing	1	1
-1.30767092055723	Heat shock	GFP-HDEL HS airy mv 10_Airyscan Processing	1	1
-2.24765533795932	Heat shock	GFP-HDEL HS airy mv 10_Airyscan Processing	1	1
-1.16914378757145	Heat shock	GFP-HDEL HS airy mv 10_Airyscan Processing	1	1
-2.63017289106219	Heat shock	GFP-HDEL HS airy mv 10_Airyscan Processing	1	1
-1.8952693449629	Heat shock	GFP-HDEL HS airy mv 10_Airyscan Processing	1	1
-1.01346680153528	Heat shock	GFP-HDEL HS airy mv 10_Airyscan Processing	1	1
-1.74976223745387	Heat shock	GFP-HDEL HS airy mv 10_Airyscan Processing	1	1
-3.42356102592504	Heat shock	GFP-HDEL HS airy mv 10_Airyscan Processing	1	1
-3.61348692892978	Heat shock	GFP-HDEL HS airy mv 10_Airyscan Processing	1	1
-3.1413072543964	Heat shock	GFP-HDEL HS airy mv 10_Airyscan Processing	1	1
-1.82278711138235	Heat shock	GFP-HDEL HS airy mv 10_Airyscan Processing	1	1
-1.86395673370993	Heat shock	GFP-HDEL HS airy mv 10_Airyscan Processing	1	1
-1.7148481429128	Heat shock	GFP-HDEL HS airy mv 10_Airyscan Processing	1	1
-1.92002964716439	Heat shock	GFP-HDEL HS airy mv 10_Airyscan Processing	1	1
-2.75593538778377	Heat shock	GFP-HDEL HS airy mv 10_Airyscan Processing	1	1
-2.23982348235381	Heat shock	GFP-HDEL HS airy mv 10_Airyscan Processing	1	1
-2.11524683509858	Heat shock	GFP-HDEL HS airy mv 10_Airyscan Processing	1	1
-1.14759150534763	Heat shock	GFP-HDEL HS airy mv 10_Airyscan Processing	1	1
-1.37233297127946	Heat shock	GFP-HDEL HS airy mv 10_Airyscan Processing	1	1
-1.01624744134431	Heat shock	GFP-HDEL HS airy mv 10_Airyscan Processing	1	1
-1.68233301482451	Heat shock	GFP-HDEL HS airy mv 10_Airyscan Processing	1	1
-2.41388930676755	Heat shock	GFP-HDEL HS airy mv 10_Airyscan Processing	1	1
-3.17249057764274	Heat shock	GFP-HDEL HS airy mv 10_Airyscan Processing	1	1
-1.52793933496632	Heat shock	GFP-HDEL HS airy mv 10_Airyscan Processing	1	1
-2.20136150424043	Heat shock	GFP-HDEL HS airy mv 10_Airyscan Processing	1	1
-0.266874870677539	Heat shock	GFP-HDEL HS airy mv 10_Airyscan Processing	1	1
-1.09193267100742	Heat shock	GFP-HDEL HS airy mv 10_Airyscan Processing	1	1
-1.95194172570186	Heat shock	GFP-HDEL HS airy mv 10_Airyscan Processing	1	1
-2.00530329933966	Heat shock	GFP-HDEL HS airy mv 10_Airyscan Processing	1	1
-2.33134928026961	Heat shock	GFP-HDEL HS airy mv 10_Airyscan Processing	1	1
-0.669606991204247	Heat shock	GFP-HDEL HS airy mv 10_Airyscan Processing	1	1
-1.46395681577244	Heat shock	GFP-HDEL HS airy mv 10_Airyscan Processing	1	1
-1.06409693200296	Heat shock	GFP-HDEL HS airy mv 10_Airyscan Processing	1	1
-3.30806708140037	Heat shock	GFP-HDEL HS airy mv 10_Airyscan Processing	1	1
-2.6714181665227	Heat shock	GFP-HDEL HS airy mv 10_Airyscan Processing	1	1
-3.52190550881426	Heat shock	GFP-HDEL HS airy mv 10_Airyscan Processing	1	1
-1.01396270133787	Heat shock	GFP-HDEL HS airy mv 10_Airyscan Processing	1	1
-1.51725842304012	Heat shock	GFP-HDEL HS airy mv 10_Airyscan Processing	1	1
-1.9797187505798	Heat shock	GFP-HDEL HS airy mv 10_Airyscan Processing	1	1
-2.1946910158337	Heat shock	GFP-HDEL HS airy mv 10_Airyscan Processing	1	1
-1.73995752642682	Heat shock	GFP-HDEL HS airy mv 10_Airyscan Processing	1	1
-1.78206852067316	Heat shock	GFP-HDEL HS airy mv 10_Airyscan Processing	1	1
-1.00001836481931	Heat shock	GFP-HDEL HS airy mv 10_Airyscan Processing	1	1
-1.13551331145771	Heat shock	GFP-HDEL HS airy mv 10_Airyscan Processing	1	1
-2.28338901409041	Heat shock	GFP-HDEL HS airy mv 10_Airyscan Processing	1	1
-2.82380153477312	Heat shock	GFP-HDEL HS airy mv 10_Airyscan Processing	1	1
-1.19608675574615	Heat shock	GFP-HDEL HS airy mv 10_Airyscan Processing	1	1
-2.45323937193877	Heat shock	GFP-HDEL HS airy mv 10_Airyscan Processing	1	1
-0.8618757905116	Heat shock	GFP-HDEL HS airy mv 10_Airyscan Processing	1	1
-1.89748737592324	Heat shock	GFP-HDEL HS airy mv 10_Airyscan Processing	1	1
-1.74410841934814	Heat shock	GFP-HDEL HS airy mv 10_Airyscan Processing	1	1
-2.10326348156778	Heat shock	GFP-HDEL HS airy mv 10_Airyscan Processing	1	1
-2.06263533730176	Heat shock	GFP-HDEL HS airy mv 10_Airyscan Processing	1	1
-2.63902557574491	Heat shock	GFP-HDEL HS airy mv 10_Airyscan Processing	1	1
-2.16690029198038	Heat shock	GFP-HDEL HS airy mv 10_Airyscan Processing	1	1
-2.58465503266823	Heat shock	GFP-HDEL HS airy mv 10_Airyscan Processing	1	1
-3.0456731562659	Heat shock	GFP-HDEL HS airy mv 10_Airyscan Processing	1	1
-2.59597982783906	Heat shock	GFP-HDEL HS airy mv 10_Airyscan Processing	1	1
-0.909010793774468	Heat shock	GFP-HDEL HS airy mv 10_Airyscan Processing	1	1
-0.845417275377757	Heat shock	GFP-HDEL HS airy mv 10_Airyscan Processing	1	1
-1.01431937886709	Heat shock	GFP-HDEL HS airy mv 10_Airyscan Processing	1	1
-0.935983534702567	Heat shock	GFP-HDEL HS airy mv 10_Airyscan Processing	1	1
-1.95100830778024	Heat shock	GFP-HDEL HS airy mv 10_Airyscan Processing	1	1
-2.51087815837341	Heat shock	GFP-HDEL HS airy mv 10_Airyscan Processing	1	1
-2.09234213813461	Heat shock	GFP-HDEL HS airy mv 10_Airyscan Processing	1	1
-1.75133696283301	Heat shock	GFP-HDEL HS airy mv 10_Airyscan Processing	1	1
-1.09924206099352	Heat shock	GFP-HDEL HS airy mv 10_Airyscan Processing	1	1
-1.13611954724167	Heat shock	GFP-HDEL HS airy mv 10_Airyscan Processing	1	1
-1.20429100467189	Heat shock	GFP-HDEL HS airy mv 10_Airyscan Processing	1	1
-2.25870015758027	Heat shock	GFP-HDEL HS airy mv 10_Airyscan Processing	1	1
-3.20208614168329	Heat shock	GFP-HDEL HS airy mv 10_Airyscan Processing	1	1
-2.23766803666899	Heat shock	GFP-HDEL HS airy mv 10_Airyscan Processing	1	1
-2.27285682133124	Heat shock	GFP-HDEL HS airy mv 10_Airyscan Processing	1	1
-3.78325016970952	Heat shock	GFP-HDEL HS airy mv 10_Airyscan Processing	1	1
-2.07068036102443	Heat shock	GFP-HDEL HS airy mv 10_Airyscan Processing	1	1
-2.40462151814647	Heat shock	GFP-HDEL HS airy mv 10_Airyscan Processing	1	1
-1.45663908095857	Heat shock	GFP-HDEL HS airy mv 10_Airyscan Processing	1	1
-1.45334967791722	Heat shock	GFP-HDEL HS airy mv 10_Airyscan Processing	1	1
-3.21220806364681	Heat shock	GFP-HDEL HS airy mv 10_Airyscan Processing	1	1
-2.26159891307752	Heat shock	GFP-HDEL HS airy mv 10_Airyscan Processing	1	1
-2.55433869744316	Heat shock	GFP-HDEL HS airy mv 10_Airyscan Processing	1	1
-2.06749792794044	Heat shock	GFP-HDEL HS airy mv 10_Airyscan Processing	1	1
-1.34895104354818	Heat shock	GFP-HDEL HS airy mv 10_Airyscan Processing	1	1
-1.5860627845205	Heat shock	GFP-HDEL HS airy mv 10_Airyscan Processing	1	1
-1.92757680736834	Heat shock	GFP-HDEL HS airy mv 10_Airyscan Processing	1	1
-3.0576942688153	Heat shock	GFP-HDEL HS airy mv 10_Airyscan Processing	1	1
-1.82991327069312	Heat shock	GFP-HDEL HS airy mv 10_Airyscan Processing	1	1
-2.57040203236158	Heat shock	GFP-HDEL HS airy mv 10_Airyscan Processing	1	1
-5.40267260233625	Heat shock	GFP-HDEL HS airy mv 10_Airyscan Processing	1	1
-2.06174577928498	Heat shock	GFP-HDEL HS airy mv 10_Airyscan Processing	1	1
-1.50120551850245	Heat shock	GFP-HDEL HS airy mv 10_Airyscan Processing	1	1
-2.1232914595182	Heat shock	GFP-HDEL HS airy mv 10_Airyscan Processing	1	1
-1.10374089675561	Heat shock	GFP-HDEL HS airy mv 10_Airyscan Processing	1	1
-1.00750164128283	Heat shock	GFP-HDEL HS airy mv 10_Airyscan Processing	1	1
-0.882758186122785	Heat shock	GFP-HDEL HS airy mv 10_Airyscan Processing	1	1
-2.2757595380997	Heat shock	GFP-HDEL HS airy mv 10_Airyscan Processing	1	1
-2.26780212882759	Heat shock	GFP-HDEL HS airy mv 10_Airyscan Processing	1	1
-1.65792620974297	Heat shock	GFP-HDEL HS airy mv 10_Airyscan Processing	1	1
-3.59826718698277	Heat shock	GFP-HDEL HS airy mv 10_Airyscan Processing	1	1
-1.72372575060868	Heat shock	GFP-HDEL HS airy mv 10_Airyscan Processing	1	1
-1.59224875662684	Heat shock	GFP-HDEL HS airy mv 10_Airyscan Processing	1	1
-2.24415721673624	Heat shock	GFP-HDEL HS airy mv 10_Airyscan Processing	1	1
-1.95882967436827	Heat shock	GFP-HDEL HS airy mv 10_Airyscan Processing	1	1
-1.17870290472247	Heat shock	GFP-HDEL HS airy mv 10_Airyscan Processing	1	1
-1.39478462443371	Heat shock	GFP-HDEL HS airy mv 10_Airyscan Processing	1	1
-2.94732758730474	Heat shock	GFP-HDEL HS airy mv 10_Airyscan Processing	1	1
-1.15220345169909	Heat shock	GFP-HDEL HS airy mv 10_Airyscan Processing	1	1
-2.57817443566042	Heat shock	GFP-HDEL HS airy mv 10_Airyscan Processing	1	1
-1.39223116719368	Heat shock	GFP-HDEL HS airy mv 10_Airyscan Processing	1	1
-1.224581169865	Heat shock	GFP-HDEL HS airy mv 10_Airyscan Processing	1	1
-1.78234756399474	Heat shock	GFP-HDEL HS airy mv 10_Airyscan Processing	1	1
-2.16345844764191	Heat shock	GFP-HDEL HS airy mv 10_Airyscan Processing	1	1
-1.79754800630612	Heat shock	GFP-HDEL HS airy mv 10_Airyscan Processing	1	1
-2.12546490149929	Heat shock	GFP-HDEL HS airy mv 10_Airyscan Processing	1	1
-3.23588263893501	Heat shock	GFP-HDEL HS airy mv 10_Airyscan Processing	1	1
-2.2029032758335	Heat shock	GFP-HDEL HS airy mv 10_Airyscan Processing	1	1
-2.21460914241978	Heat shock	GFP-HDEL HS airy mv 10_Airyscan Processing	1	1
-3.12803530502821	Heat shock	GFP-HDEL HS airy mv 10_Airyscan Processing	1	1
-1.81258378948698	Heat shock	GFP-HDEL HS airy mv 10_Airyscan Processing	1	1
-2.1728917667584	Heat shock	GFP-HDEL HS airy mv 10_Airyscan Processing	1	1
-1.90553106266298	Heat shock	GFP-HDEL HS airy mv 10_Airyscan Processing	1	1
-2.09210143778054	Heat shock	GFP-HDEL HS airy mv 10_Airyscan Processing	1	1
-1.12312350352509	Heat shock	GFP-HDEL HS airy mv 10_Airyscan Processing	1	1
-1.95036206539611	Heat shock	GFP-HDEL HS airy mv 10_Airyscan Processing	1	1
-2.50760623760821	Heat shock	GFP-HDEL HS airy mv 10_Airyscan Processing	1	1
-2.90227399523967	Heat shock	GFP-HDEL HS airy mv 10_Airyscan Processing	1	1
-2.15036401132326	Heat shock	GFP-HDEL HS airy mv 10_Airyscan Processing	1	1
-1.59413533829913	Heat shock	GFP-HDEL HS airy mv 10_Airyscan Processing	1	1
-1.92082379592649	Heat shock	GFP-HDEL HS airy mv 10_Airyscan Processing	1	1
-2.01799810504447	Heat shock	GFP-HDEL HS airy mv 10_Airyscan Processing	1	1
-1.92262297770339	Heat shock	GFP-HDEL HS airy mv 10_Airyscan Processing	1	1
-1.29366606028578	Heat shock	GFP-HDEL HS airy mv 10_Airyscan Processing	1	1
-2.39416058874616	Heat shock	GFP-HDEL HS airy mv 10_Airyscan Processing	1	1
-1.43526772502416	Heat shock	GFP-HDEL HS airy mv 10_Airyscan Processing	1	1
-2.92117027137711	Heat shock	GFP-HDEL HS airy mv 10_Airyscan Processing	1	1
-2.07550062878097	Heat shock	GFP-HDEL HS airy mv 10_Airyscan Processing	1	1
-2.11612211062488	Heat shock	GFP-HDEL HS airy mv 10_Airyscan Processing	1	1
-0.69331945282136	Heat shock	GFP-HDEL HS airy mv 10_Airyscan Processing	1	1
-1.27018260500148	Heat shock	GFP-HDEL HS airy mv 10_Airyscan Processing	1	1
-1.22083533023048	Heat shock	GFP-HDEL HS airy mv 10_Airyscan Processing	1	1
-1.43218834932295	Heat shock	GFP-HDEL HS airy mv 10_Airyscan Processing	1	1
NaN	Heat shock	GFP-HDEL HS airy mv 10_Airyscan Processing	1	1
-1.68957027696302	Heat shock	GFP-HDEL HS airy mv 10_Airyscan Processing	1	1
-1.75198691433715	Heat shock	GFP-HDEL HS airy mv 10_Airyscan Processing	1	1
NaN	Heat shock	GFP-HDEL HS airy mv 10_Airyscan Processing	1	1
NaN	Heat shock	GFP-HDEL HS airy mv 10_Airyscan Processing	1	1
NaN	Heat shock	GFP-HDEL HS airy mv 10_Airyscan Processing	1	1
NaN	Heat shock	GFP-HDEL HS airy mv 10_Airyscan Processing	1	1
-2.19647008097283	Heat shock	GFP-HDEL HS airy mv 10_Airyscan Processing	1	1
NaN	Heat shock	GFP-HDEL HS airy mv 10_Airyscan Processing	1	1
NaN	Heat shock	GFP-HDEL HS airy mv 10_Airyscan Processing	1	1
-3.80035181977821	Heat shock	GFP-HDEL HS airy mv 10_Airyscan Processing	1	1
-0.823815589842148	Heat shock	GFP-HDEL HS airy mv 10_Airyscan Processing	1	1
-1.07216508317375	Heat shock	GFP-HDEL HS airy mv 10_Airyscan Processing	1	1
NaN	Heat shock	GFP-HDEL HS airy mv 10_Airyscan Processing	1	1
NaN	Heat shock	GFP-HDEL HS airy mv 10_Airyscan Processing	1	1
-1.92668180908748	Heat shock	GFP-HDEL HS airy mv 10_Airyscan Processing	1	1
-1.36345338057324	Heat shock	GFP-HDEL HS airy mv 10_Airyscan Processing	1	1
-2.31069212011139	Heat shock	GFP-HDEL HS airy mv 10_Airyscan Processing	1	1
-4.20835640402512	Heat shock	GFP-HDEL HS airy mv 10_Airyscan Processing	1	1
-2.66836122917207	Heat shock	GFP-HDEL HS airy mv 10_Airyscan Processing	1	1
-0.56771312561538	Heat shock	GFP-HDEL HS airy mv 10_Airyscan Processing	1	1
-2.26018529760709	Heat shock	GFP-HDEL HS airy mv 10_Airyscan Processing	1	1
-3.17308503511821	Heat shock	GFP-HDEL HS airy mv 10_Airyscan Processing	1	1
-3.08537956607367	Heat shock	GFP-HDEL HS airy mv 10_Airyscan Processing	1	1
-0.573673438824159	Heat shock	GFP-HDEL HS airy mv 10_Airyscan Processing	1	1
-2.41869823181681	Heat shock	GFP-HDEL HS airy mv 10_Airyscan Processing	1	1
-1.91003114764474	Heat shock	GFP-HDEL HS airy mv 10_Airyscan Processing	1	1
-1.14450000530065	Heat shock	GFP-HDEL HS airy mv 10_Airyscan Processing	1	1
-2.08575268537322	Heat shock	GFP-HDEL HS airy mv 10_Airyscan Processing	1	1
NaN	Heat shock	GFP-HDEL HS airy mv 10_Airyscan Processing	1	1
NaN	Heat shock	GFP-HDEL HS airy mv 10_Airyscan Processing	1	1
NaN	Heat shock	GFP-HDEL HS airy mv 10_Airyscan Processing	1	1
-1.47055583133155	Heat shock	GFP-HDEL HS airy mv 10_Airyscan Processing	1	1
-1.16738453661422	Heat shock	GFP-HDEL HS airy mv 10_Airyscan Processing	1	1
-1.53848234952434	Heat shock	GFP-HDEL HS airy mv 10_Airyscan Processing	1	1
NaN	Heat shock	GFP-HDEL HS airy mv 10_Airyscan Processing	1	1
NaN	Heat shock	GFP-HDEL HS airy mv 10_Airyscan Processing	1	1
NaN	Heat shock	GFP-HDEL HS airy mv 10_Airyscan Processing	1	1
NaN	Heat shock	GFP-HDEL HS airy mv 10_Airyscan Processing	1	1
-0.644768588835832	Heat shock	GFP-HDEL HS airy mv 10_Airyscan Processing	1	1
-2.60234091753801	Heat shock	GFP-HDEL HS airy mv 10_Airyscan Processing	1	1
-4.11122404875212	Heat shock	GFP-HDEL HS airy mv 10_Airyscan Processing	1	1
-2.41420039750456	Heat shock	GFP-HDEL HS airy mv 10_Airyscan Processing	1	1
-1.5665261468686	Heat shock	GFP-HDEL HS airy mv 10_Airyscan Processing	1	1
-2.28689114327529	Heat shock	GFP-HDEL HS airy mv 10_Airyscan Processing	1	1
NaN	Heat shock	GFP-HDEL HS airy mv 10_Airyscan Processing	1	1
NaN	Heat shock	GFP-HDEL HS airy mv 10_Airyscan Processing	1	1
-1.40026761440344	Heat shock	GFP-HDEL HS airy mv 10_Airyscan Processing	1	1
-0.44106924341702	Heat shock	GFP-HDEL HS airy mv 10_Airyscan Processing	1	1
-1.43503620795134	Heat shock	GFP-HDEL HS airy mv 10_Airyscan Processing	1	1
-4.60669986431085	Heat shock	GFP-HDEL HS airy mv 10_Airyscan Processing	1	1
-1.62339335019547	Heat shock	GFP-HDEL HS airy mv 10_Airyscan Processing	1	1
-0.827082331398062	Heat shock	GFP-HDEL HS airy mv 10_Airyscan Processing	1	1
-0.586538774217348	Heat shock	GFP-HDEL HS airy mv 10_Airyscan Processing	1	1
-1.3981953468592	Heat shock	GFP-HDEL HS airy mv 10_Airyscan Processing	1	1
-1.90203658001488	Heat shock	GFP-HDEL HS airy mv 10_Airyscan Processing	1	1
-1.00612873757532	Heat shock	GFP-HDEL HS airy mv 10_Airyscan Processing	1	1
-1.44290565584541	Heat shock	GFP-HDEL HS airy mv 10_Airyscan Processing	1	1
-3.4940980915093	Heat shock	GFP-HDEL HS airy mv 10_Airyscan Processing	1	1
-0.937000233223728	Heat shock	GFP-HDEL HS airy mv 10_Airyscan Processing	1	1
-1.76687366321027	Heat shock	GFP-HDEL HS airy mv 10_Airyscan Processing	1	1
-1.94186696135688	Heat shock	GFP-HDEL HS airy mv 10_Airyscan Processing	1	1
-0.918971823037115	Heat shock	GFP-HDEL HS airy mv 10_Airyscan Processing	1	1
-3.42079148150021	Heat shock	GFP-HDEL HS airy mv 10_Airyscan Processing	1	1
-1.84686245508895	Heat shock	GFP-HDEL HS airy mv 10_Airyscan Processing	1	1
-1.18247076552059	Heat shock	GFP-HDEL HS airy mv 10_Airyscan Processing	1	1
-2.28380578260675	Heat shock	GFP-HDEL HS airy mv 10_Airyscan Processing	1	1
-1.87784869999619	Heat shock	GFP-HDEL HS airy mv 10_Airyscan Processing	1	1
-1.70786603150452	Heat shock	GFP-HDEL HS airy mv 10_Airyscan Processing	1	1
-1.92543160683795	Heat shock	GFP-HDEL HS airy mv 10_Airyscan Processing	1	1
-1.5785589856098	Heat shock	GFP-HDEL HS airy mv 10_Airyscan Processing	1	1
-3.77322726875338	Heat shock	GFP-HDEL HS airy mv 10_Airyscan Processing	1	1
-2.30361363797473	Heat shock	GFP-HDEL HS airy mv 10_Airyscan Processing	1	1
-1.28970142379426	Heat shock	GFP-HDEL HS airy mv 10_Airyscan Processing	1	1
-1.32588349739194	Heat shock	GFP-HDEL HS airy mv 10_Airyscan Processing	1	1
-2.40649475211133	Heat shock	GFP-HDEL HS airy mv 10_Airyscan Processing	1	1
-1.12828699021481	Heat shock	GFP-HDEL HS airy mv 10_Airyscan Processing	1	1
-1.42658802306712	Heat shock	GFP-HDEL HS airy mv 10_Airyscan Processing	1	1
-2.06099427907368	Heat shock	GFP-HDEL HS airy mv 10_Airyscan Processing	1	1
-2.47076711889977	Heat shock	GFP-HDEL HS airy mv 10_Airyscan Processing	1	1
-2.60142183072494	Heat shock	GFP-HDEL HS airy mv 10_Airyscan Processing	1	1
-2.63623785096154	Heat shock	GFP-HDEL HS airy mv 10_Airyscan Processing	1	1
-2.96839679160471	Heat shock	GFP-HDEL HS airy mv 10_Airyscan Processing	1	1
-1.98341861434238	Heat shock	GFP-HDEL HS airy mv 10_Airyscan Processing	1	1
-1.75486165671048	Heat shock	GFP-HDEL HS airy mv 10_Airyscan Processing	1	1
-1.65172975126448	Heat shock	GFP-HDEL HS airy mv 10_Airyscan Processing	1	1
-1.38383773582499	Heat shock	GFP-HDEL HS airy mv 10_Airyscan Processing	1	1
-2.89800676316493	Heat shock	GFP-HDEL HS airy mv 10_Airyscan Processing	1	1
-3.81394243151208	Heat shock	GFP-HDEL HS airy mv 10_Airyscan Processing	1	1
-4.92368896535197	Heat shock	GFP-HDEL HS airy mv 10_Airyscan Processing	1	1
-1.61597707373316	Heat shock	GFP-HDEL HS airy mv 10_Airyscan Processing	1	1
-2.17366586757432	Heat shock	GFP-HDEL HS airy mv 10_Airyscan Processing	1	1
-1.78007851163296	Heat shock	GFP-HDEL HS airy mv 10_Airyscan Processing	1	1
-4.16237497174761	Heat shock	GFP-HDEL HS airy mv 10_Airyscan Processing	1	1
-2.42696744680873	Heat shock	GFP-HDEL HS airy mv 10_Airyscan Processing	1	1
-1.68948600689192	Heat shock	GFP-HDEL HS airy mv 10_Airyscan Processing	1	1
-3.05626710966054	Heat shock	GFP-HDEL HS airy mv 10_Airyscan Processing	1	1
-0.871036787157745	Heat shock	GFP-HDEL HS airy mv 10_Airyscan Processing	1	1
-2.02771535498264	Heat shock	GFP-HDEL HS airy mv 10_Airyscan Processing	1	1
-2.59884255218987	Heat shock	GFP-HDEL HS airy mv 10_Airyscan Processing	1	1
-1.54563235366902	Heat shock	GFP-HDEL HS airy mv 10_Airyscan Processing	1	1
-3.13033313646775	Heat shock	GFP-HDEL HS airy mv 10_Airyscan Processing	1	1
-2.67789133585679	Heat shock	GFP-HDEL HS airy mv 10_Airyscan Processing	1	1
-2.10708036226137	Heat shock	GFP-HDEL HS airy mv 10_Airyscan Processing	1	1
-5.0563698638132	Heat shock	GFP-HDEL HS airy mv 10_Airyscan Processing	1	1
-1.62115420571007	Heat shock	GFP-HDEL HS airy mv 10_Airyscan Processing	1	1
-1.78680820002525	Heat shock	GFP-HDEL HS airy mv 10_Airyscan Processing	1	1
-2.32003172001868	Heat shock	GFP-HDEL HS airy mv 10_Airyscan Processing	1	1
-1.57881857871622	Heat shock	GFP-HDEL HS airy mv 10_Airyscan Processing	1	1
-1.93769866642411	Heat shock	GFP-HDEL HS airy mv 10_Airyscan Processing	1	1
-2.38453737246223	Heat shock	GFP-HDEL HS airy mv 10_Airyscan Processing	1	1
-1.69474816299372	Heat shock	GFP-HDEL HS airy mv 10_Airyscan Processing	1	1
-1.6544935595645	Heat shock	GFP-HDEL HS airy mv 10_Airyscan Processing	1	1
-1.31471080652791	Heat shock	GFP-HDEL HS airy mv 10_Airyscan Processing	1	1
-1.44172707649958	Heat shock	GFP-HDEL HS airy mv 10_Airyscan Processing	1	1
-2.05483967182862	Heat shock	GFP-HDEL HS airy mv 10_Airyscan Processing	1	1
-1.96533456938688	Heat shock	GFP-HDEL HS airy mv 10_Airyscan Processing	1	1
-2.22865555261878	Heat shock	GFP-HDEL HS airy mv 10_Airyscan Processing	1	1
-2.06508218464024	Heat shock	GFP-HDEL HS airy mv 10_Airyscan Processing	1	1
-1.10898441132472	Heat shock	GFP-HDEL HS airy mv 10_Airyscan Processing	1	1
-1.44003539288394	Heat shock	GFP-HDEL HS airy mv 10_Airyscan Processing	1	1
-1.12713760019137	Heat shock	GFP-HDEL HS airy mv 10_Airyscan Processing	1	1
-1.72874549631082	Heat shock	GFP-HDEL HS airy mv 10_Airyscan Processing	1	1
-1.56638119219558	Heat shock	GFP-HDEL HS airy mv 10_Airyscan Processing	1	1
-3.1873504118528	Heat shock	GFP-HDEL HS airy mv 10_Airyscan Processing	1	1
-1.83368860310361	Heat shock	GFP-HDEL HS airy mv 10_Airyscan Processing	1	1
-3.57918783903372	Heat shock	GFP-HDEL HS airy mv 10_Airyscan Processing	1	1
-1.30398704232653	Heat shock	GFP-HDEL HS airy mv 10_Airyscan Processing	1	1
-2.2430353768238	Heat shock	GFP-HDEL HS airy mv 10_Airyscan Processing	1	1
-4.35251745481963	Heat shock	GFP-HDEL HS airy mv 10_Airyscan Processing	1	1
-3.89236881683939	Heat shock	GFP-HDEL HS airy mv 10_Airyscan Processing	1	1
-3.24825774548176	Heat shock	GFP-HDEL HS airy mv 10_Airyscan Processing	1	1
-0.952883612040088	Heat shock	GFP-HDEL HS airy mv 10_Airyscan Processing	1	1
-0.764007586226779	Heat shock	GFP-HDEL HS airy mv 10_Airyscan Processing	1	1
-0.882137173714343	Heat shock	GFP-HDEL HS airy mv 10_Airyscan Processing	1	1
-3.81909366819592	Heat shock	GFP-HDEL HS airy mv 10_Airyscan Processing	1	1
-2.13902144510094	Heat shock	GFP-HDEL HS airy mv 10_Airyscan Processing	1	1
-1.2915859140699	Heat shock	GFP-HDEL HS airy mv 10_Airyscan Processing	1	1
-2.87816598387372	Heat shock	GFP-HDEL HS airy mv 10_Airyscan Processing	1	1
-1.94331775972446	Heat shock	GFP-HDEL HS airy mv 10_Airyscan Processing	1	1
-1.85881657070506	Heat shock	GFP-HDEL HS airy mv 10_Airyscan Processing	1	1
-0.696626089580441	Heat shock	GFP-HDEL HS airy mv 10_Airyscan Processing	1	1
-1.88191378037987	Heat shock	GFP-HDEL HS airy mv 10_Airyscan Processing	1	1
-2.09785544068391	Heat shock	GFP-HDEL HS airy mv 10_Airyscan Processing	1	1
-1.38010691126901	Heat shock	GFP-HDEL HS airy mv 10_Airyscan Processing	1	1
-2.28658431218171	Heat shock	GFP-HDEL HS airy mv 10_Airyscan Processing	1	1
-2.02820381824665	Heat shock	GFP-HDEL HS airy mv 10_Airyscan Processing	1	1
-2.10958154780561	Heat shock	GFP-HDEL HS airy mv 10_Airyscan Processing	1	1
-2.03822141017907	Heat shock	GFP-HDEL HS airy mv 10_Airyscan Processing	1	1
-1.9842295301252	Heat shock	GFP-HDEL HS airy mv 10_Airyscan Processing	1	1
-1.0342287367129	Heat shock	GFP-HDEL HS airy mv 10_Airyscan Processing	1	1
-2.65852131443962	Heat shock	GFP-HDEL HS airy mv 10_Airyscan Processing	1	1
-1.67038887542672	Heat shock	GFP-HDEL HS airy mv 10_Airyscan Processing	1	1
-1.59703908445871	Heat shock	GFP-HDEL HS airy mv 10_Airyscan Processing	1	1
-2.06583264842538	Heat shock	GFP-HDEL HS airy mv 10_Airyscan Processing	1	1
-1.77820490771263	Heat shock	GFP-HDEL HS airy mv 10_Airyscan Processing	1	1
-1.80002637810595	Heat shock	GFP-HDEL HS airy mv 10_Airyscan Processing	1	1
-3.09913632089051	Heat shock	GFP-HDEL HS airy mv 10_Airyscan Processing	1	1
-2.66651687554669	Heat shock	GFP-HDEL HS airy mv 10_Airyscan Processing	1	1
-1.65851888524264	Heat shock	GFP-HDEL HS airy mv 10_Airyscan Processing	1	1
-2.03288892825417	Heat shock	GFP-HDEL HS airy mv 10_Airyscan Processing	1	1
-2.16825931283801	Heat shock	GFP-HDEL HS airy mv 10_Airyscan Processing	1	1
-2.48299388968337	Heat shock	GFP-HDEL HS airy mv 10_Airyscan Processing	1	1
-1.69248389470873	Heat shock	GFP-HDEL HS airy mv 10_Airyscan Processing	1	1
-2.56120765145863	Heat shock	GFP-HDEL HS airy mv 10_Airyscan Processing	1	1
-1.78950633127396	Heat shock	GFP-HDEL HS airy mv 10_Airyscan Processing	1	1
-1.78046749785678	Heat shock	GFP-HDEL HS airy mv 10_Airyscan Processing	1	1
-2.45185562161497	Heat shock	GFP-HDEL HS airy mv 10_Airyscan Processing	1	1
-1.42570189267937	Heat shock	GFP-HDEL HS airy mv 10_Airyscan Processing	1	1
-2.60616602253649	Heat shock	GFP-HDEL HS airy mv 10_Airyscan Processing	1	1
-2.72870273148547	Heat shock	GFP-HDEL HS airy mv 10_Airyscan Processing	1	1
-2.00525039044633	Heat shock	GFP-HDEL HS airy mv 10_Airyscan Processing	1	1
-2.23699279933483	Heat shock	GFP-HDEL HS airy mv 10_Airyscan Processing	1	1
-2.70881766691167	Heat shock	GFP-HDEL HS airy mv 10_Airyscan Processing	1	1
-2.3717887274265	Heat shock	GFP-HDEL HS airy mv 10_Airyscan Processing	1	1
-1.51590858921166	Heat shock	GFP-HDEL HS airy mv 10_Airyscan Processing	1	1
-1.68392802565992	Heat shock	GFP-HDEL HS airy mv 10_Airyscan Processing	1	1
-3.28184207964713	Heat shock	GFP-HDEL HS airy mv 10_Airyscan Processing	1	1
-1.2231780377707	Heat shock	GFP-HDEL HS airy mv 10_Airyscan Processing	1	1
-1.38559758720722	Heat shock	GFP-HDEL HS airy mv 10_Airyscan Processing	1	1
-2.08513524129677	Heat shock	GFP-HDEL HS airy mv 10_Airyscan Processing	1	1
-2.98478513358348	Heat shock	GFP-HDEL HS airy mv 10_Airyscan Processing	1	1
-1.94850186615623	Heat shock	GFP-HDEL HS airy mv 10_Airyscan Processing	1	1
-1.57264112283179	Heat shock	GFP-HDEL HS airy mv 10_Airyscan Processing	1	1
-0.874631261405977	Heat shock	GFP-HDEL HS airy mv 10_Airyscan Processing	1	1
-1.31121214893613	Heat shock	GFP-HDEL HS airy mv 10_Airyscan Processing	1	1
-1.73099385379908	Heat shock	GFP-HDEL HS airy mv 10_Airyscan Processing	1	1
-4.1485980877126	Heat shock	GFP-HDEL HS airy mv 10_Airyscan Processing	1	1
-2.53883292594072	Heat shock	GFP-HDEL HS airy mv 10_Airyscan Processing	1	1
-2.07585358759368	Heat shock	GFP-HDEL HS airy mv 10_Airyscan Processing	1	1
-1.47606703123542	Heat shock	GFP-HDEL HS airy mv 10_Airyscan Processing	1	1
-1.87437119318715	Heat shock	GFP-HDEL HS airy mv 10_Airyscan Processing	1	1
-2.59890407481063	Heat shock	GFP-HDEL HS airy mv 10_Airyscan Processing	1	1
-0.899899728124331	Heat shock	GFP-HDEL HS airy mv 10_Airyscan Processing	1	1
-1.48584651014853	Heat shock	GFP-HDEL HS airy mv 10_Airyscan Processing	1	1
-1.73291003195432	Heat shock	GFP-HDEL HS airy mv 10_Airyscan Processing	1	1
-1.33912987478157	Heat shock	GFP-HDEL HS airy mv 10_Airyscan Processing	1	1
-1.86316988309424	Heat shock	GFP-HDEL HS airy mv 10_Airyscan Processing	1	1
-1.45096030126359	Heat shock	GFP-HDEL HS airy mv 10_Airyscan Processing	1	1
-1.34586535762885	Heat shock	GFP-HDEL HS airy mv 10_Airyscan Processing	1	1
-2.40189927783236	Heat shock	GFP-HDEL HS airy mv 10_Airyscan Processing	1	1
-2.35958588074991	Heat shock	GFP-HDEL HS airy mv 10_Airyscan Processing	1	1
-1.1848936019253	Heat shock	GFP-HDEL HS airy mv 10_Airyscan Processing	1	1
-0.0471066690037604	Heat shock	GFP-HDEL HS airy mv 10_Airyscan Processing	1	1
-0.745515705723761	Heat shock	GFP-HDEL HS airy mv 10_Airyscan Processing	1	1
-2.31919557976684	Heat shock	GFP-HDEL HS airy mv 10_Airyscan Processing	1	1
-1.13031145867216	Heat shock	GFP-HDEL HS airy mv 10_Airyscan Processing	1	1
-1.7257871380882	Heat shock	GFP-HDEL HS airy mv 10_Airyscan Processing	1	1
-0.54103985872208	Heat shock	GFP-HDEL HS airy mv 10_Airyscan Processing	1	1
-1.03969103272132	Heat shock	GFP-HDEL HS airy mv 10_Airyscan Processing	1	1
-1.51339527562508	Heat shock	GFP-HDEL HS airy mv 10_Airyscan Processing	1	1
-0.444634741385472	Heat shock	GFP-HDEL HS airy mv 10_Airyscan Processing	1	1
-1.88819023004276	Heat shock	GFP-HDEL HS airy mv 10_Airyscan Processing	1	1
-1.42029380074516	Heat shock	GFP-HDEL HS airy mv 10_Airyscan Processing	1	1
-2.27100965105318	Heat shock	GFP-HDEL HS airy mv 10_Airyscan Processing	1	1
-1.61826996072088	Heat shock	GFP-HDEL HS airy mv 10_Airyscan Processing	1	1
-0.864030186763613	Heat shock	GFP-HDEL HS airy mv 10_Airyscan Processing	1	1
-1.18997695142436	Heat shock	GFP-HDEL HS airy mv 10_Airyscan Processing	1	1
-1.65734177960922	Heat shock	GFP-HDEL HS airy mv 10_Airyscan Processing	1	1
-1.66399212038636	Heat shock	GFP-HDEL HS airy mv 10_Airyscan Processing	1	1
-0.0832231327466084	Heat shock	GFP-HDEL HS airy mv 10_Airyscan Processing	1	1
-2.25872839548375	Heat shock	GFP-HDEL HS airy mv 10_Airyscan Processing	1	1
-2.6507700497021	Heat shock	GFP-HDEL HS airy mv 10_Airyscan Processing	1	1
-0.554282944874377	Heat shock	GFP-HDEL HS airy mv 10_Airyscan Processing	1	1
-1.19706189827	Heat shock	GFP-HDEL HS airy mv 10_Airyscan Processing	1	1
-0.968521918386823	Heat shock	GFP-HDEL HS airy mv 10_Airyscan Processing	1	1
-1.33477376641231	Heat shock	GFP-HDEL HS airy mv 10_Airyscan Processing	1	1
-1.43901461700948	Heat shock	GFP-HDEL HS airy mv 10_Airyscan Processing	1	1
-1.86650163870898	Heat shock	GFP-HDEL HS airy mv 10_Airyscan Processing	1	1
-3.38623304712358	Heat shock	GFP-HDEL HS airy mv 10_Airyscan Processing	1	1
-0.569202298920735	Heat shock	GFP-HDEL HS airy mv 10_Airyscan Processing	1	1
-0.610934285994063	Heat shock	GFP-HDEL HS airy mv 10_Airyscan Processing	1	1
NaN	Heat shock	GFP-HDEL HS airy mv 10_Airyscan Processing	1	1
-0.774226861069693	Heat shock	GFP-HDEL HS airy mv 10_Airyscan Processing	1	1
-0.526844295631434	Heat shock	GFP-HDEL HS airy mv 10_Airyscan Processing	1	1
-2.28786733668826	Heat shock	GFP-HDEL HS airy mv 10_Airyscan Processing	1	1
-1.49956724849937	Heat shock	GFP-HDEL HS airy mv 10_Airyscan Processing	1	1
-2.17052460794965	Heat shock	GFP-HDEL HS airy mv 10_Airyscan Processing	1	1
-0.583488988812814	Heat shock	GFP-HDEL HS airy mv 10_Airyscan Processing	1	1
-2.00791280981182	Heat shock	GFP-HDEL HS airy mv 10_Airyscan Processing	1	1
-1.81781576710936	Heat shock	GFP-HDEL HS airy mv 10_Airyscan Processing	1	1
-0.707716159696023	Heat shock	GFP-HDEL HS airy mv 10_Airyscan Processing	1	1
-1.4442013879096	Heat shock	GFP-HDEL HS airy mv 10_Airyscan Processing	1	1
-0.678161810038561	Heat shock	GFP-HDEL HS airy mv 10_Airyscan Processing	1	1
-1.30619351768275	Heat shock	GFP-HDEL HS airy mv 10_Airyscan Processing	1	1
NaN	Heat shock	GFP-HDEL HS airy mv 10_Airyscan Processing	1	1
-1.59957297389663	Heat shock	GFP-HDEL HS airy mv 10_Airyscan Processing	1	1
-1.54331957915702	Heat shock	GFP-HDEL HS airy mv 10_Airyscan Processing	1	1
-0.3433295216468	Heat shock	GFP-HDEL HS airy mv 10_Airyscan Processing	1	1
-1.91661032664918	Heat shock	GFP-HDEL HS airy mv 10_Airyscan Processing	1	1
-3.04967860156081	Heat shock	GFP-HDEL HS airy mv 10_Airyscan Processing	1	1
-2.04907351319273	Heat shock	GFP-HDEL HS airy mv 10_Airyscan Processing	1	1
-2.75301836498662	Heat shock	GFP-HDEL HS airy mv 10_Airyscan Processing	1	1
-1.67341416224772	Heat shock	GFP-HDEL HS airy mv 10_Airyscan Processing	1	1
-3.25390082580152	Heat shock	GFP-HDEL HS airy mv 10_Airyscan Processing	1	1
-1.68284523907931	Heat shock	GFP-HDEL HS airy mv 10_Airyscan Processing	1	1
-2.47149048878191	Heat shock	GFP-HDEL HS airy mv 10_Airyscan Processing	1	1
-1.79659245964319	Heat shock	GFP-HDEL HS airy mv 10_Airyscan Processing	1	1
-1.58406459357718	Heat shock	GFP-HDEL HS airy mv 10_Airyscan Processing	1	1
-1.95852466752596	Heat shock	GFP-HDEL HS airy mv 10_Airyscan Processing	1	1
-1.41042802795075	Heat shock	GFP-HDEL HS airy mv 10_Airyscan Processing	1	1
-1.34437643262571	Heat shock	GFP-HDEL HS airy mv 10_Airyscan Processing	1	1
-3.68971954693103	Heat shock	GFP-HDEL HS airy mv 10_Airyscan Processing	1	1
-2.00042048414752	Heat shock	GFP-HDEL HS airy mv 10_Airyscan Processing	1	1
-0.755852577091076	Heat shock	GFP-HDEL HS airy mv 10_Airyscan Processing	1	1
-1.36269409266935	Heat shock	GFP-HDEL HS airy mv 10_Airyscan Processing	1	1
-0.73366854960905	Heat shock	GFP-HDEL HS airy mv 10_Airyscan Processing	1	1
-1.37517764944809	Heat shock	GFP-HDEL HS airy mv 10_Airyscan Processing	1	1
-3.5371772372079	Heat shock	GFP-HDEL HS airy mv 10_Airyscan Processing	1	1
-1.28662174242141	Heat shock	GFP-HDEL HS airy mv 10_Airyscan Processing	1	1
-2.38210714437416	Heat shock	GFP-HDEL HS airy mv 10_Airyscan Processing	1	1
-0.575295906536323	Heat shock	GFP-HDEL HS airy mv 10_Airyscan Processing	1	1
-2.44793283983638	Heat shock	GFP-HDEL HS airy mv 10_Airyscan Processing	1	1
-2.2513336940988	Heat shock	GFP-HDEL HS airy mv 10_Airyscan Processing	1	1
-0.951041730890915	Heat shock	GFP-HDEL HS airy mv 10_Airyscan Processing	1	1
-2.73615362491593	Heat shock	GFP-HDEL HS airy mv 10_Airyscan Processing	1	1
-1.90151729574918	Heat shock	GFP-HDEL HS airy mv 10_Airyscan Processing	1	1
-0.49009392608866	Heat shock	GFP-HDEL HS airy mv 10_Airyscan Processing	1	1
-1.10960234119624	Heat shock	GFP-HDEL HS airy mv 10_Airyscan Processing	1	1
-2.11108005053642	Heat shock	GFP-HDEL HS airy mv 10_Airyscan Processing	1	1
-2.0832230872448	Heat shock	GFP-HDEL HS airy mv 10_Airyscan Processing	1	1
-2.70758154276027	Heat shock	GFP-HDEL HS airy mv 10_Airyscan Processing	1	1
-1.25363260575851	Heat shock	GFP-HDEL HS airy mv 10_Airyscan Processing	1	1
-1.31119456582927	Heat shock	GFP-HDEL HS airy mv 10_Airyscan Processing	1	1
-1.16218977729959	Heat shock	GFP-HDEL HS airy mv 10_Airyscan Processing	1	1
-0.673371803476178	Heat shock	GFP-HDEL HS airy mv 10_Airyscan Processing	1	1
-2.0513734151539	Heat shock	GFP-HDEL HS airy mv 10_Airyscan Processing	1	1
-3.37192799924479	Heat shock	GFP-HDEL HS airy mv 10_Airyscan Processing	1	1
-0.854816130493419	Heat shock	GFP-HDEL HS airy mv 10_Airyscan Processing	1	1
-2.59808435123912	Heat shock	GFP-HDEL HS airy mv 10_Airyscan Processing	1	1
-0.873520800990822	Heat shock	GFP-HDEL HS airy mv 10_Airyscan Processing	1	1
-1.79188881967263	Heat shock	GFP-HDEL HS airy mv 10_Airyscan Processing	1	1
-2.27579638590622	Heat shock	GFP-HDEL HS airy mv 10_Airyscan Processing	1	1
-1.93790601196122	Heat shock	GFP-HDEL HS airy mv 10_Airyscan Processing	1	1
-2.02883462166162	Heat shock	GFP-HDEL HS airy mv 10_Airyscan Processing	1	1
-2.03676267541174	Heat shock	GFP-HDEL HS airy mv 10_Airyscan Processing	1	1
-2.42865068979698	Heat shock	GFP-HDEL HS airy mv 10_Airyscan Processing	1	1
-3.16076906211402	Heat shock	GFP-HDEL HS airy mv 10_Airyscan Processing	1	1
-1.28974655803861	Heat shock	GFP-HDEL HS airy mv 10_Airyscan Processing	1	1
-4.00622526829034	Heat shock	GFP-HDEL HS airy mv 10_Airyscan Processing	1	1
-1.81120865516871	Heat shock	GFP-HDEL HS airy mv 10_Airyscan Processing	1	1
-1.12039952521919	Heat shock	GFP-HDEL HS airy mv 10_Airyscan Processing	1	1
-2.4004479977009	Heat shock	GFP-HDEL HS airy mv 10_Airyscan Processing	1	1
-1.53578498795817	Heat shock	GFP-HDEL HS airy mv 10_Airyscan Processing	1	1
-3.26806892216584	Heat shock	GFP-HDEL HS airy mv 10_Airyscan Processing	1	1
-2.45003886415521	Heat shock	GFP-HDEL HS airy mv 10_Airyscan Processing	1	1
-0.807096242205264	Heat shock	GFP-HDEL HS airy mv 10_Airyscan Processing	1	1
-1.873553403752	Heat shock	GFP-HDEL HS airy mv 10_Airyscan Processing	1	1
-2.49926624099356	Heat shock	GFP-HDEL HS airy mv 10_Airyscan Processing	1	1
-2.45377569385429	Heat shock	GFP-HDEL HS airy mv 10_Airyscan Processing	1	1
-1.96220521678967	Heat shock	GFP-HDEL HS airy mv 10_Airyscan Processing	1	1
-1.47479865868493	Heat shock	GFP-HDEL HS airy mv 10_Airyscan Processing	1	1
-0.835706424275976	Heat shock	GFP-HDEL HS airy mv 10_Airyscan Processing	1	1
-4.74096207903049	Heat shock	GFP-HDEL HS airy mv 10_Airyscan Processing	1	1
-1.12047189784614	Heat shock	GFP-HDEL HS airy mv 10_Airyscan Processing	1	1
-1.41395517967706	Heat shock	GFP-HDEL HS airy mv 10_Airyscan Processing	1	1
-1.14552204134836	Heat shock	GFP-HDEL HS airy mv 10_Airyscan Processing	1	1
-1.60835152266478	Heat shock	GFP-HDEL HS airy mv 10_Airyscan Processing	1	1
-1.03168348514408	Heat shock	GFP-HDEL HS airy mv 10_Airyscan Processing	1	1
-2.15139714227925	Heat shock	GFP-HDEL HS airy mv 10_Airyscan Processing	1	1
-1.13852974860913	Heat shock	GFP-HDEL HS airy mv 10_Airyscan Processing	1	1
-1.58692361234453	Heat shock	GFP-HDEL HS airy mv 10_Airyscan Processing	1	1
-0.819187524255838	Heat shock	GFP-HDEL HS airy mv 10_Airyscan Processing	1	1
-2.1672784477015	Heat shock	GFP-HDEL HS airy mv 10_Airyscan Processing	1	1
-1.02563318209081	Heat shock	GFP-HDEL HS airy mv 10_Airyscan Processing	1	1
-2.75361449374563	Heat shock	GFP-HDEL HS airy mv 10_Airyscan Processing	1	1
-1.68775334579691	Heat shock	GFP-HDEL HS airy mv 10_Airyscan Processing	1	1
-3.22349711448673	Heat shock	GFP-HDEL HS airy mv 10_Airyscan Processing	1	1
-1.67391563868205	Heat shock	GFP-HDEL HS airy mv 10_Airyscan Processing	1	1
-2.5379817771309	Heat shock	GFP-HDEL HS airy mv 10_Airyscan Processing	1	1
-2.64749553654876	Heat shock	GFP-HDEL HS airy mv 10_Airyscan Processing	1	1
-1.05010862545895	Heat shock	GFP-HDEL HS airy mv 10_Airyscan Processing	1	1
-1.49788214248339	Heat shock	GFP-HDEL HS airy mv 10_Airyscan Processing	1	1
-2.31931565662071	Heat shock	GFP-HDEL HS airy mv 10_Airyscan Processing	1	1
-0.670881611408389	Heat shock	GFP-HDEL HS airy mv 10_Airyscan Processing	1	1
-3.54161987220837	Heat shock	GFP-HDEL HS airy mv 10_Airyscan Processing	1	1
-1.68030681168054	Heat shock	GFP-HDEL HS airy mv 10_Airyscan Processing	1	1
-1.57460673701658	Heat shock	GFP-HDEL HS airy mv 10_Airyscan Processing	1	1
-1.74150123089272	Heat shock	GFP-HDEL HS airy mv 10_Airyscan Processing	1	1
-1.60693755644352	Heat shock	GFP-HDEL HS airy mv 10_Airyscan Processing	1	1
-2.06504364218431	Heat shock	GFP-HDEL HS airy mv 10_Airyscan Processing	1	1
-2.90244643754191	Heat shock	GFP-HDEL HS airy mv 10_Airyscan Processing	1	1
-3.79540621177352	Heat shock	GFP-HDEL HS airy mv 10_Airyscan Processing	1	1
-1.51319217969391	Heat shock	GFP-HDEL HS airy mv 10_Airyscan Processing	1	1
-1.50093008117877	Heat shock	GFP-HDEL HS airy mv 10_Airyscan Processing	1	1
-2.0421875733973	Heat shock	GFP-HDEL HS airy mv 10_Airyscan Processing	1	1
-2.82331042716634	Heat shock	GFP-HDEL HS airy mv 10_Airyscan Processing	1	1
-1.506824388124	Heat shock	GFP-HDEL HS airy mv 10_Airyscan Processing	1	1
-2.41243392198527	Heat shock	GFP-HDEL HS airy mv 10_Airyscan Processing	1	1
-3.46429855698859	Heat shock	GFP-HDEL HS airy mv 10_Airyscan Processing	1	1
-1.01353355874708	Heat shock	GFP-HDEL HS airy mv 10_Airyscan Processing	1	1
-1.68332539692869	Heat shock	GFP-HDEL HS airy mv 10_Airyscan Processing	1	1
-2.87151574789119	Heat shock	GFP-HDEL HS airy mv 10_Airyscan Processing	1	1
-2.28801330088852	Heat shock	GFP-HDEL HS airy mv 10_Airyscan Processing	1	1
-2.5189355353682	Heat shock	GFP-HDEL HS airy mv 10_Airyscan Processing	1	1
-2.7846699551136	Heat shock	GFP-HDEL HS airy mv 10_Airyscan Processing	1	1
-0.994546299560862	Heat shock	GFP-HDEL HS airy mv 10_Airyscan Processing	1	1
-2.25762642553166	Heat shock	GFP-HDEL HS airy mv 10_Airyscan Processing	1	1
-1.7878513292223	Heat shock	GFP-HDEL HS airy mv 10_Airyscan Processing	1	1
-2.33302161225882	Heat shock	GFP-HDEL HS airy mv 10_Airyscan Processing	1	1
-3.95577718947676	Heat shock	GFP-HDEL HS airy mv 10_Airyscan Processing	1	1
-1.88276732592459	Heat shock	GFP-HDEL HS airy mv 10_Airyscan Processing	1	1
-3.17287697038059	Heat shock	GFP-HDEL HS airy mv 10_Airyscan Processing	1	1
-2.49135267212163	Heat shock	GFP-HDEL HS airy mv 10_Airyscan Processing	1	1
-3.37729870691828	Heat shock	GFP-HDEL HS airy mv 10_Airyscan Processing	1	1
-1.6444979067699	Heat shock	GFP-HDEL HS airy mv 10_Airyscan Processing	1	1
-1.2274842738439	Heat shock	GFP-HDEL HS airy mv 10_Airyscan Processing	1	1
-2.10429799999905	Heat shock	GFP-HDEL HS airy mv 10_Airyscan Processing	1	1
-2.67326122839186	Heat shock	GFP-HDEL HS airy mv 10_Airyscan Processing	1	1
-3.72551406780068	Heat shock	GFP-HDEL HS airy mv 10_Airyscan Processing	1	1
-2.96638123996539	Heat shock	GFP-HDEL HS airy mv 10_Airyscan Processing	1	1
-1.18330591239147	Heat shock	GFP-HDEL HS airy mv 10_Airyscan Processing	1	1
-1.41644192297678	Heat shock	GFP-HDEL HS airy mv 10_Airyscan Processing	1	1
-1.57495153456587	Heat shock	GFP-HDEL HS airy mv 10_Airyscan Processing	1	1
-1.84710735603426	Heat shock	GFP-HDEL HS airy mv 10_Airyscan Processing	1	1
-1.80925657654294	Heat shock	GFP-HDEL HS airy mv 10_Airyscan Processing	1	1
-1.59742991163946	Heat shock	GFP-HDEL HS airy mv 10_Airyscan Processing	1	1
-1.07981940735767	Heat shock	GFP-HDEL HS airy mv 10_Airyscan Processing	1	1
-2.01134309205681	Heat shock	GFP-HDEL HS airy mv 10_Airyscan Processing	1	1
-2.28305169112057	Heat shock	GFP-HDEL HS airy mv 10_Airyscan Processing	1	1
-2.15195082951585	Heat shock	GFP-HDEL HS airy mv 10_Airyscan Processing	1	1
-2.0054586108583	Heat shock	GFP-HDEL HS airy mv 10_Airyscan Processing	1	1
-3.24565939365196	Heat shock	GFP-HDEL HS airy mv 10_Airyscan Processing	1	1
-2.46219699285362	Heat shock	GFP-HDEL HS airy mv 10_Airyscan Processing	1	1
-1.41592537759201	Heat shock	GFP-HDEL HS airy mv 10_Airyscan Processing	1	1
-5.23851017777727	Heat shock	GFP-HDEL HS airy mv 10_Airyscan Processing	1	1
-1.73513289008672	Heat shock	GFP-HDEL HS airy mv 10_Airyscan Processing	1	1
-1.08650866462458	Heat shock	GFP-HDEL HS airy mv 10_Airyscan Processing	1	1
-2.84339909562875	Heat shock	GFP-HDEL HS airy mv 10_Airyscan Processing	1	1
-1.3683969412687	Heat shock	GFP-HDEL HS airy mv 10_Airyscan Processing	1	1
-3.33802602066483	Heat shock	GFP-HDEL HS airy mv 10_Airyscan Processing	1	1
-2.2905668595596	Heat shock	GFP-HDEL HS airy mv 10_Airyscan Processing	1	1
-2.64501051977262	Heat shock	GFP-HDEL HS airy mv 10_Airyscan Processing	1	1
-1.42121249121786	Heat shock	GFP-HDEL HS airy mv 10_Airyscan Processing	1	1
-2.30484814301312	Heat shock	GFP-HDEL HS airy mv 10_Airyscan Processing	1	1
-2.3209400420282	Heat shock	GFP-HDEL HS airy mv 10_Airyscan Processing	1	1
-0.851719777022579	Heat shock	GFP-HDEL HS airy mv 10_Airyscan Processing	1	1
-1.28816147821916	Heat shock	GFP-HDEL HS airy mv 10_Airyscan Processing	1	1
-1.55233437528163	Heat shock	GFP-HDEL HS airy mv 10_Airyscan Processing	1	1
-1.25536388857445	Heat shock	GFP-HDEL HS airy mv 10_Airyscan Processing	1	1
-1.77466022204759	Heat shock	GFP-HDEL HS airy mv 10_Airyscan Processing	1	1
-2.1764764258963	Heat shock	GFP-HDEL HS airy mv 10_Airyscan Processing	1	1
-2.1812486827079	Heat shock	GFP-HDEL HS airy mv 10_Airyscan Processing	1	1
-2.79459077702141	Heat shock	GFP-HDEL HS airy mv 10_Airyscan Processing	1	1
-2.72880439156267	Heat shock	GFP-HDEL HS airy mv 10_Airyscan Processing	1	1
-1.35896786880657	Heat shock	GFP-HDEL HS airy mv 10_Airyscan Processing	1	1
-1.02601466741338	Heat shock	GFP-HDEL HS airy mv 10_Airyscan Processing	1	1
-2.17603404913808	Heat shock	GFP-HDEL HS airy mv 10_Airyscan Processing	1	1
-3.04025900735439	Heat shock	GFP-HDEL HS airy mv 10_Airyscan Processing	1	1
-2.16914131744767	Heat shock	GFP-HDEL HS airy mv 10_Airyscan Processing	1	1
-2.11629655269746	Heat shock	GFP-HDEL HS airy mv 10_Airyscan Processing	1	1
-1.10485685454919	Heat shock	GFP-HDEL HS airy mv 10_Airyscan Processing	1	1
-2.7378559002402	Heat shock	GFP-HDEL HS airy mv 10_Airyscan Processing	1	1
-3.38059517802639	Heat shock	GFP-HDEL HS airy mv 10_Airyscan Processing	1	1
-0.615331579790863	Heat shock	GFP-HDEL HS airy mv 10_Airyscan Processing	1	1
-2.92094997559353	Heat shock	GFP-HDEL HS airy mv 10_Airyscan Processing	1	1
-2.78060697058123	Heat shock	GFP-HDEL HS airy mv 10_Airyscan Processing	1	1
-0.507495460579577	Heat shock	GFP-HDEL HS airy mv 10_Airyscan Processing	1	1
-1.60953274792068	Heat shock	GFP-HDEL HS airy mv 10_Airyscan Processing	1	1
-1.9205899598683	Heat shock	GFP-HDEL HS airy mv 10_Airyscan Processing	1	1
-2.04006773883781	Heat shock	GFP-HDEL HS airy mv 10_Airyscan Processing	1	1
-1.79444175568502	Heat shock	GFP-HDEL HS airy mv 10_Airyscan Processing	1	1
-1.49835513947065	Heat shock	GFP-HDEL HS airy mv 10_Airyscan Processing	1	1
-2.51363381663284	Heat shock	GFP-HDEL HS airy mv 10_Airyscan Processing	1	1
-2.10390645617967	Heat shock	GFP-HDEL HS airy mv 10_Airyscan Processing	1	1
-1.99080456797554	Heat shock	GFP-HDEL HS airy mv 10_Airyscan Processing	1	1
-2.45889647408316	Heat shock	GFP-HDEL HS airy mv 10_Airyscan Processing	1	1
-1.78181283623028	Heat shock	GFP-HDEL HS airy mv 10_Airyscan Processing	1	1
-0.883958519764969	Heat shock	GFP-HDEL HS airy mv 10_Airyscan Processing	1	1
-1.52921550373382	Heat shock	GFP-HDEL HS airy mv 10_Airyscan Processing	1	1
-0.673786562109086	Heat shock	GFP-HDEL HS airy mv 10_Airyscan Processing	1	1
-0.738984195641349	Heat shock	GFP-HDEL HS airy mv 10_Airyscan Processing	1	1
-0.546723999577339	Heat shock	GFP-HDEL HS airy mv 10_Airyscan Processing	1	1
-2.08786838793907	Heat shock	GFP-HDEL HS airy mv 10_Airyscan Processing	1	1
-1.74362621069023	Heat shock	GFP-HDEL HS airy mv 10_Airyscan Processing	1	1
[truncated: 455,917 more rows]
