# Supplementary material for: Quantitative analysis of plant ER architecture and dynamics
Source: Nat Commun. 2019 Feb 28;10:984. doi: 10.1038/s41467-019-08893-9 (PMC6395764; doi:10.1038/s41467-019-08893-9)
Supplement: Supplementary file 6 — Source Data [file 41467_2019_8893_MOESM6_ESM.zip › Fig 6 - MANOVA source data/cisternal_Area.csv]

cisternal_Area_log	group	name	file	rep
1.76202146279703	BFA	BFA mv 10_Airyscan Processing	1	1
4.99566928374521	BFA	BFA mv 10_Airyscan Processing	1	1
1.09739579034341	BFA	BFA mv 10_Airyscan Processing	1	1
0.0797696056452244	BFA	BFA mv 10_Airyscan Processing	1	1
1.01261282653221	BFA	BFA mv 10_Airyscan Processing	1	1
0.401689099811817	BFA	BFA mv 10_Airyscan Processing	1	1
3.24566829537993	BFA	BFA mv 10_Airyscan Processing	1	1
-0.938038650607589	BFA	BFA mv 10_Airyscan Processing	1	1
-0.264654959166484	BFA	BFA mv 10_Airyscan Processing	1	1
3.27708510661511	BFA	BFA mv 10_Airyscan Processing	1	1
-0.613377574914721	BFA	BFA mv 10_Airyscan Processing	1	1
-0.774150795502473	BFA	BFA mv 10_Airyscan Processing	1	1
-0.566407615515207	BFA	BFA mv 10_Airyscan Processing	1	1
-0.111360077423121	BFA	BFA mv 10_Airyscan Processing	1	1
-0.497324779564158	BFA	BFA mv 10_Airyscan Processing	1	1
-1.17052117370475	BFA	BFA mv 10_Airyscan Processing	1	1
0.508995440242532	BFA	BFA mv 10_Airyscan Processing	1	1
-0.617629884653251	BFA	BFA mv 10_Airyscan Processing	1	1
-0.366473297111368	BFA	BFA mv 10_Airyscan Processing	1	1
0.127414101326638	BFA	BFA mv 10_Airyscan Processing	1	1
-0.494809054966911	BFA	BFA mv 10_Airyscan Processing	1	1
-1.04318175132815	BFA	BFA mv 10_Airyscan Processing	1	1
0.948853078310452	BFA	BFA mv 10_Airyscan Processing	1	1
-0.105384814233034	BFA	BFA mv 10_Airyscan Processing	1	1
-0.581363706668857	BFA	BFA mv 10_Airyscan Processing	1	1
-1.1152850452295	BFA	BFA mv 10_Airyscan Processing	1	1
-1.00899038657987	BFA	BFA mv 10_Airyscan Processing	1	1
2.55174529644192	BFA	BFA mv 10_Airyscan Processing	1	1
0.865071678289155	BFA	BFA mv 10_Airyscan Processing	1	1
-1.11996889454192	BFA	BFA mv 10_Airyscan Processing	1	1
0.0640886000830712	BFA	BFA mv 10_Airyscan Processing	1	1
-0.990259349873811	BFA	BFA mv 10_Airyscan Processing	1	1
-0.190618275553159	BFA	BFA mv 10_Airyscan Processing	1	1
1.22984019158881	BFA	BFA mv 10_Airyscan Processing	1	1
2.57482029269576	BFA	BFA mv 10_Airyscan Processing	1	1
0.493685468271112	BFA	BFA mv 10_Airyscan Processing	1	1
-0.652315442641141	BFA	BFA mv 10_Airyscan Processing	1	1
-0.59793867176307	BFA	BFA mv 10_Airyscan Processing	1	1
-1.11295132188328	BFA	BFA mv 10_Airyscan Processing	1	1
0.655619841722546	BFA	BFA mv 10_Airyscan Processing	1	1
-1.16069308476849	BFA	BFA mv 10_Airyscan Processing	1	1
0.564950961877804	BFA	BFA mv 10_Airyscan Processing	1	1
-1.19805733151336	BFA	BFA mv 10_Airyscan Processing	1	1
2.23108764593893	BFA	BFA mv 10_Airyscan Processing	1	1
1.45736285531238	BFA	BFA mv 10_Airyscan Processing	1	1
0.354461015830957	BFA	BFA mv 10_Airyscan Processing	1	1
2.42160261194487	BFA	BFA mv 10_Airyscan Processing	1	1
-1.02593994489365	BFA	BFA mv 10_Airyscan Processing	1	1
0.286657273542989	BFA	BFA mv 10_Airyscan Processing	1	1
0.774330214002316	BFA	BFA mv 10_Airyscan Processing	1	1
-0.886549680649509	BFA	BFA mv 10_Airyscan Processing	1	1
-0.719209677471172	BFA	BFA mv 10_Airyscan Processing	1	1
1.84319653602206	BFA	BFA mv 10_Airyscan Processing	1	1
5.16987732188677	BFA	BFA mv 10_Airyscan Processing	1	1
0.965615711651627	BFA	BFA mv 10_Airyscan Processing	1	1
3.21471019685627	BFA	BFA mv 10_Airyscan Processing	1	1
-1.16069308476849	BFA	BFA mv 10_Airyscan Processing	1	1
3.27215913102016	BFA	BFA mv 10_Airyscan Processing	1	1
-0.610552714279166	BFA	BFA mv 10_Airyscan Processing	1	1
-0.588236585956619	BFA	BFA mv 10_Airyscan Processing	1	1
-0.604926820396998	BFA	BFA mv 10_Airyscan Processing	1	1
0.151399261784479	BFA	BFA mv 10_Airyscan Processing	1	1
-0.466324156958224	BFA	BFA mv 10_Airyscan Processing	1	1
-0.515114321127656	BFA	BFA mv 10_Airyscan Processing	1	1
-1.16805508120956	BFA	BFA mv 10_Airyscan Processing	1	1
-0.961802145059775	BFA	BFA mv 10_Airyscan Processing	1	1
0.556644903195834	BFA	BFA mv 10_Airyscan Processing	1	1
-0.101138523351583	BFA	BFA mv 10_Airyscan Processing	1	1
0.844875552105499	BFA	BFA mv 10_Airyscan Processing	1	1
-0.250779612672867	BFA	BFA mv 10_Airyscan Processing	1	1
1.01010551222243	BFA	BFA mv 10_Airyscan Processing	1	1
-0.0843314050352021	BFA	BFA mv 10_Airyscan Processing	1	1
-0.179558254978223	BFA	BFA mv 10_Airyscan Processing	1	1
-0.869959438389313	BFA	BFA mv 10_Airyscan Processing	1	1
-0.355484175535772	BFA	BFA mv 10_Airyscan Processing	1	1
0.881066900945981	BFA	BFA mv 10_Airyscan Processing	1	1
0.494620047778389	BFA	BFA mv 10_Airyscan Processing	1	1
0.0518007692893779	BFA	BFA mv 10_Airyscan Processing	1	1
1.80273824399718	BFA	BFA mv 10_Airyscan Processing	1	1
-1.1655950553687	BFA	BFA mv 10_Airyscan Processing	1	1
1.20925355798042	BFA	BFA mv 10_Airyscan Processing	1	1
-0.646450323188743	BFA	BFA mv 10_Airyscan Processing	1	1
2.5783145598351	BFA	BFA mv 10_Airyscan Processing	1	1
-0.794285703911529	BFA	BFA mv 10_Airyscan Processing	1	1
0.947666134550924	BFA	BFA mv 10_Airyscan Processing	1	1
-0.709819937121333	BFA	BFA mv 10_Airyscan Processing	1	1
0.225601276351399	BFA	BFA mv 10_Airyscan Processing	1	1
0.0804765692660442	BFA	BFA mv 10_Airyscan Processing	1	1
-1.11062303212369	BFA	BFA mv 10_Airyscan Processing	1	1
2.09004145681192	BFA	BFA mv 10_Airyscan Processing	1	1
0.42399108851267	BFA	BFA mv 10_Airyscan Processing	1	1
1.42011629354127	BFA	BFA mv 10_Airyscan Processing	1	1
2.6722443749723	BFA	BFA mv 10_Airyscan Processing	1	1
-1.01109343677665	BFA	BFA mv 10_Airyscan Processing	1	1
-0.0960666612536231	BFA	BFA mv 10_Airyscan Processing	1	1
-0.0339551977101353	BFA	BFA mv 10_Airyscan Processing	1	1
-0.835814162608111	BFA	BFA mv 10_Airyscan Processing	1	1
-0.848258767656195	BFA	BFA mv 10_Airyscan Processing	1	1
0.799091723213336	BFA	BFA mv 10_Airyscan Processing	1	1
1.82780033747112	BFA	BFA mv 10_Airyscan Processing	1	1
5.31577134399121	BFA	BFA mv 10_Airyscan Processing	1	1
1.08427325545294	BFA	BFA mv 10_Airyscan Processing	1	1
-0.0507354556066866	BFA	BFA mv 10_Airyscan Processing	1	1
-0.924432998551811	BFA	BFA mv 10_Airyscan Processing	1	1
2.94160671057585	BFA	BFA mv 10_Airyscan Processing	1	1
-0.994391587158721	BFA	BFA mv 10_Airyscan Processing	1	1
-0.261665420318118	BFA	BFA mv 10_Airyscan Processing	1	1
0.18123286216296	BFA	BFA mv 10_Airyscan Processing	1	1
-1.16069308476849	BFA	BFA mv 10_Airyscan Processing	1	1
-1.04753905669711	BFA	BFA mv 10_Airyscan Processing	1	1
-0.287876598280783	BFA	BFA mv 10_Airyscan Processing	1	1
0.677252937077972	BFA	BFA mv 10_Airyscan Processing	1	1
-0.382063813340484	BFA	BFA mv 10_Airyscan Processing	1	1
1.91759894420302	BFA	BFA mv 10_Airyscan Processing	1	1
-0.250779612672867	BFA	BFA mv 10_Airyscan Processing	1	1
-0.574537741598457	BFA	BFA mv 10_Airyscan Processing	1	1
-1.09906220972261	BFA	BFA mv 10_Airyscan Processing	1	1
-0.795982057159707	BFA	BFA mv 10_Airyscan Processing	1	1
1.1399341025585	BFA	BFA mv 10_Airyscan Processing	1	1
0.539376375787461	BFA	BFA mv 10_Airyscan Processing	1	1
-0.410523332248859	BFA	BFA mv 10_Airyscan Processing	1	1
-0.208384053705181	BFA	BFA mv 10_Airyscan Processing	1	1
-1.15581502631506	BFA	BFA mv 10_Airyscan Processing	1	1
0.98839311268078	BFA	BFA mv 10_Airyscan Processing	1	1
-0.747919783353603	BFA	BFA mv 10_Airyscan Processing	1	1
1.82804658223966	BFA	BFA mv 10_Airyscan Processing	1	1
-0.436255746215337	BFA	BFA mv 10_Airyscan Processing	1	1
-0.780817486860662	BFA	BFA mv 10_Airyscan Processing	1	1
-0.308517165927855	BFA	BFA mv 10_Airyscan Processing	1	1
-0.87362244614805	BFA	BFA mv 10_Airyscan Processing	1	1
1.21313174237807	BFA	BFA mv 10_Airyscan Processing	1	1
-0.114790612519911	BFA	BFA mv 10_Airyscan Processing	1	1
2.58526667635899	BFA	BFA mv 10_Airyscan Processing	1	1
-0.895886816645449	BFA	BFA mv 10_Airyscan Processing	1	1
0.980666647000145	BFA	BFA mv 10_Airyscan Processing	1	1
-1.01531285231936	BFA	BFA mv 10_Airyscan Processing	1	1
-0.659695549938764	BFA	BFA mv 10_Airyscan Processing	1	1
-0.661178129898987	BFA	BFA mv 10_Airyscan Processing	1	1
-1.11295132188328	BFA	BFA mv 10_Airyscan Processing	1	1
-1.13415352953388	BFA	BFA mv 10_Airyscan Processing	1	1
2.26775788286193	BFA	BFA mv 10_Airyscan Processing	1	1
-1.18544682392143	BFA	BFA mv 10_Airyscan Processing	1	1
-1.1904719601241	BFA	BFA mv 10_Airyscan Processing	1	1
1.50643324213328	BFA	BFA mv 10_Airyscan Processing	1	1
-1.12940292677528	BFA	BFA mv 10_Airyscan Processing	1	1
-0.0943817408887035	BFA	BFA mv 10_Airyscan Processing	1	1
-0.0213566058738136	BFA	BFA mv 10_Airyscan Processing	1	1
0.176107931022705	BFA	BFA mv 10_Airyscan Processing	1	1
2.35103479919266	BFA	BFA mv 10_Airyscan Processing	1	1
-0.820038200013943	BFA	BFA mv 10_Airyscan Processing	1	1
0.816168640932629	BFA	BFA mv 10_Airyscan Processing	1	1
-1.17299336285014	BFA	BFA mv 10_Airyscan Processing	1	1
0.602546162511148	BFA	BFA mv 10_Airyscan Processing	1	1
-0.850049278429983	BFA	BFA mv 10_Airyscan Processing	1	1
0.491345191050405	BFA	BFA mv 10_Airyscan Processing	1	1
0.04009617333985	BFA	BFA mv 10_Airyscan Processing	1	1
-0.797681292912667	BFA	BFA mv 10_Airyscan Processing	1	1
-0.364265790696157	BFA	BFA mv 10_Airyscan Processing	1	1
1.80096900304534	BFA	BFA mv 10_Airyscan Processing	1	1
5.37828143701784	BFA	BFA mv 10_Airyscan Processing	1	1
0.802530516148141	BFA	BFA mv 10_Airyscan Processing	1	1
0.955945306619944	BFA	BFA mv 10_Airyscan Processing	1	1
0.487118840547223	BFA	BFA mv 10_Airyscan Processing	1	1
0.282623848311087	BFA	BFA mv 10_Airyscan Processing	1	1
-0.508724523028885	BFA	BFA mv 10_Airyscan Processing	1	1
3.27233340271016	BFA	BFA mv 10_Airyscan Processing	1	1
-0.579994781061515	BFA	BFA mv 10_Airyscan Processing	1	1
-0.814834372138916	BFA	BFA mv 10_Airyscan Processing	1	1
-0.101138523351583	BFA	BFA mv 10_Airyscan Processing	1	1
-1.1904719601241	BFA	BFA mv 10_Airyscan Processing	1	1
0.0889213766655426	BFA	BFA mv 10_Airyscan Processing	1	1
-0.914826776746371	BFA	BFA mv 10_Airyscan Processing	1	1
-0.412835472007238	BFA	BFA mv 10_Airyscan Processing	1	1
-1.12467478557934	BFA	BFA mv 10_Airyscan Processing	1	1
-0.430349054499947	BFA	BFA mv 10_Airyscan Processing	1	1
-1.16069308476849	BFA	BFA mv 10_Airyscan Processing	1	1
1.02697771442731	BFA	BFA mv 10_Airyscan Processing	1	1
-1.00479750831984	BFA	BFA mv 10_Airyscan Processing	1	1
0.927572491041899	BFA	BFA mv 10_Airyscan Processing	1	1
-0.0387208937831497	BFA	BFA mv 10_Airyscan Processing	1	1
1.0392444622187	BFA	BFA mv 10_Airyscan Processing	1	1
-0.835814162608111	BFA	BFA mv 10_Airyscan Processing	1	1
-0.821778844491727	BFA	BFA mv 10_Airyscan Processing	1	1
-0.0284237730969061	BFA	BFA mv 10_Airyscan Processing	1	1
-1.11295132188328	BFA	BFA mv 10_Airyscan Processing	1	1
1.13403727957447	BFA	BFA mv 10_Airyscan Processing	1	1
2.58797647074683	BFA	BFA mv 10_Airyscan Processing	1	1
-1.03237083522394	BFA	BFA mv 10_Airyscan Processing	1	1
-0.299176153534717	BFA	BFA mv 10_Airyscan Processing	1	1
0.921800030838742	BFA	BFA mv 10_Airyscan Processing	1	1
-0.804507257983067	BFA	BFA mv 10_Airyscan Processing	1	1
-1.17795615219227	BFA	BFA mv 10_Airyscan Processing	1	1
-0.711378783890624	BFA	BFA mv 10_Airyscan Processing	1	1
-1.15096064785026	BFA	BFA mv 10_Airyscan Processing	1	1
-1.16805508120956	BFA	BFA mv 10_Airyscan Processing	1	1
-1.15338489146177	BFA	BFA mv 10_Airyscan Processing	1	1
2.23108764593893	BFA	BFA mv 10_Airyscan Processing	1	1
-1.01109343677665	BFA	BFA mv 10_Airyscan Processing	1	1
1.49704990961637	BFA	BFA mv 10_Airyscan Processing	1	1
0.410872837827832	BFA	BFA mv 10_Airyscan Processing	1	1
0.42699409377244	BFA	BFA mv 10_Airyscan Processing	1	1
-1.17795615219227	BFA	BFA mv 10_Airyscan Processing	1	1
2.74839162275721	BFA	BFA mv 10_Airyscan Processing	1	1
-0.749539216905906	BFA	BFA mv 10_Airyscan Processing	1	1
-0.474907900649616	BFA	BFA mv 10_Airyscan Processing	1	1
0.647234885428688	BFA	BFA mv 10_Airyscan Processing	1	1
0.163829909254296	BFA	BFA mv 10_Airyscan Processing	1	1
1.8576424354843	BFA	BFA mv 10_Airyscan Processing	1	1
3.47013531580666	BFA	BFA mv 10_Airyscan Processing	1	1
-0.71763858523913	BFA	BFA mv 10_Airyscan Processing	1	1
0.178032859432289	BFA	BFA mv 10_Airyscan Processing	1	1
0.92301805778592	BFA	BFA mv 10_Airyscan Processing	1	1
-0.326402966234931	BFA	BFA mv 10_Airyscan Processing	1	1
-1.19805733151336	BFA	BFA mv 10_Airyscan Processing	1	1
-0.886549680649509	BFA	BFA mv 10_Airyscan Processing	1	1
-0.664149900288144	BFA	BFA mv 10_Airyscan Processing	1	1
2.97033779246421	BFA	BFA mv 10_Airyscan Processing	1	1
0.0861143572785585	BFA	BFA mv 10_Airyscan Processing	1	1
0.607564993623091	BFA	BFA mv 10_Airyscan Processing	1	1
-1.06738535306904	BFA	BFA mv 10_Airyscan Processing	1	1
-0.731868074343095	BFA	BFA mv 10_Airyscan Processing	1	1
-0.240011030882736	BFA	BFA mv 10_Airyscan Processing	1	1
4.69909653612338	BFA	BFA mv 10_Airyscan Processing	1	1
-0.353300768554829	BFA	BFA mv 10_Airyscan Processing	1	1
-0.3478630172547	BFA	BFA mv 10_Airyscan Processing	1	1
-1.12231907188688	BFA	BFA mv 10_Airyscan Processing	1	1
-0.830527806684963	BFA	BFA mv 10_Airyscan Processing	1	1
2.80617923210568	BFA	BFA mv 10_Airyscan Processing	1	1
-0.804507257983067	BFA	BFA mv 10_Airyscan Processing	1	1
-0.673118570270905	BFA	BFA mv 10_Airyscan Processing	1	1
-0.563712196093535	BFA	BFA mv 10_Airyscan Processing	1	1
-0.643530613085409	BFA	BFA mv 10_Airyscan Processing	1	1
-1.09676599746226	BFA	BFA mv 10_Airyscan Processing	1	1
-0.984092834958147	BFA	BFA mv 10_Airyscan Processing	1	1
-0.358768250736962	BFA	BFA mv 10_Airyscan Processing	1	1
-0.994391587158721	BFA	BFA mv 10_Airyscan Processing	1	1
1.69695676432556	BFA	BFA mv 10_Airyscan Processing	1	1
0.04009617333985	BFA	BFA mv 10_Airyscan Processing	1	1
0.631881048455739	BFA	BFA mv 10_Airyscan Processing	1	1
-0.219769375930306	BFA	BFA mv 10_Airyscan Processing	1	1
3.88169039826976	BFA	BFA mv 10_Airyscan Processing	1	1
-0.217862797659725	BFA	BFA mv 10_Airyscan Processing	1	1
1.27707240723956	BFA	BFA mv 10_Airyscan Processing	1	1
-0.895886816645449	BFA	BFA mv 10_Airyscan Processing	1	1
-0.000449921054499936	BFA	BFA mv 10_Airyscan Processing	1	1
-1.15096064785026	BFA	BFA mv 10_Airyscan Processing	1	1
-0.307474956349412	BFA	BFA mv 10_Airyscan Processing	1	1
-0.683684706308787	BFA	BFA mv 10_Airyscan Processing	1	1
0.215773187415136	BFA	BFA mv 10_Airyscan Processing	1	1
-0.959800142389102	BFA	BFA mv 10_Airyscan Processing	1	1
1.12188887183121	BFA	BFA mv 10_Airyscan Processing	1	1
-0.790901605927288	BFA	BFA mv 10_Airyscan Processing	1	1
2.53361172326086	BFA	BFA mv 10_Airyscan Processing	1	1
1.0120561886108	BFA	BFA mv 10_Airyscan Processing	1	1
-1.02593994489365	BFA	BFA mv 10_Airyscan Processing	1	1
-0.653787113252598	BFA	BFA mv 10_Airyscan Processing	1	1
-0.811380137270829	BFA	BFA mv 10_Airyscan Processing	1	1
-1.1461297205806	BFA	BFA mv 10_Airyscan Processing	1	1
2.25546918688499	BFA	BFA mv 10_Airyscan Processing	1	1
1.52126580801296	BFA	BFA mv 10_Airyscan Processing	1	1
-0.153324276522154	BFA	BFA mv 10_Airyscan Processing	1	1
-0.467545904208547	BFA	BFA mv 10_Airyscan Processing	1	1
3.08905878967187	BFA	BFA mv 10_Airyscan Processing	1	1
1.29149165621739	BFA	BFA mv 10_Airyscan Processing	1	1
-0.975929524318986	BFA	BFA mv 10_Airyscan Processing	1	1
-0.934132395640524	BFA	BFA mv 10_Airyscan Processing	1	1
0.421984063252902	BFA	BFA mv 10_Airyscan Processing	1	1
-0.0727322691918502	BFA	BFA mv 10_Airyscan Processing	1	1
-0.835814162608111	BFA	BFA mv 10_Airyscan Processing	1	1
-0.617629884653251	BFA	BFA mv 10_Airyscan Processing	1	1
1.62871549001792	BFA	BFA mv 11_Airyscan Processing	2	1
0.223153294712759	BFA	BFA mv 11_Airyscan Processing	2	1
5.28234919037202	BFA	BFA mv 11_Airyscan Processing	2	1
-0.326402966234931	BFA	BFA mv 11_Airyscan Processing	2	1
-0.647913381240504	BFA	BFA mv 11_Airyscan Processing	2	1
-1.08536336536445	BFA	BFA mv 11_Airyscan Processing	2	1
0.82594125451339	BFA	BFA mv 11_Airyscan Processing	2	1
-0.0893439468587463	BFA	BFA mv 11_Airyscan Processing	2	1
-0.973899066768604	BFA	BFA mv 11_Airyscan Processing	2	1
-0.934132395640524	BFA	BFA mv 11_Airyscan Processing	2	1
-0.725518846664436	BFA	BFA mv 11_Airyscan Processing	2	1
0.443842857065401	BFA	BFA mv 11_Airyscan Processing	2	1
-0.402472684971692	BFA	BFA mv 11_Airyscan Processing	2	1
-0.884692669902297	BFA	BFA mv 11_Airyscan Processing	2	1
-0.105384814233034	BFA	BFA mv 11_Airyscan Processing	2	1
0.0297410512246457	BFA	BFA mv 11_Airyscan Processing	2	1
2.75113430250567	BFA	BFA mv 11_Airyscan Processing	2	1
-0.698975524107204	BFA	BFA mv 11_Airyscan Processing	2	1
0.468595394749424	BFA	BFA mv 11_Airyscan Processing	2	1
-0.982045751336422	BFA	BFA mv 11_Airyscan Processing	2	1
-0.0935403441205119	BFA	BFA mv 11_Airyscan Processing	2	1
3.37877082435601	BFA	BFA mv 11_Airyscan Processing	2	1
-0.87362244614805	BFA	BFA mv 11_Airyscan Processing	2	1
-0.967832314086366	BFA	BFA mv 11_Airyscan Processing	2	1
-0.299176153534717	BFA	BFA mv 11_Airyscan Processing	2	1
5.29456314171509	BFA	BFA mv 11_Airyscan Processing	2	1
-0.957802139726429	BFA	BFA mv 11_Airyscan Processing	2	1
-1.16805508120956	BFA	BFA mv 11_Airyscan Processing	2	1
-0.309560462840433	BFA	BFA mv 11_Airyscan Processing	2	1
-0.850049278429983	BFA	BFA mv 11_Airyscan Processing	2	1
0.261029779003257	BFA	BFA mv 11_Airyscan Processing	2	1
-0.735057869711195	BFA	BFA mv 11_Airyscan Processing	2	1
-0.0694427925414515	BFA	BFA mv 11_Airyscan Processing	2	1
2.36660185141611	BFA	BFA mv 11_Airyscan Processing	2	1
0.301497728556103	BFA	BFA mv 11_Airyscan Processing	2	1
-0.032371666104491	BFA	BFA mv 11_Airyscan Processing	2	1
2.6544096433878	BFA	BFA mv 11_Airyscan Processing	2	1
-0.637716643219989	BFA	BFA mv 11_Airyscan Processing	2	1
-0.784167573745944	BFA	BFA mv 11_Airyscan Processing	2	1
-1.03237083522394	BFA	BFA mv 11_Airyscan Processing	2	1
-0.656736967899019	BFA	BFA mv 11_Airyscan Processing	2	1
1.16365828470751	BFA	BFA mv 11_Airyscan Processing	2	1
-1.08083847076616	BFA	BFA mv 11_Airyscan Processing	2	1
-0.534532406984758	BFA	BFA mv 11_Airyscan Processing	2	1
-1.14132201901249	BFA	BFA mv 11_Airyscan Processing	2	1
-0.620474836785483	BFA	BFA mv 11_Airyscan Processing	2	1
3.20763997490355	BFA	BFA mv 11_Airyscan Processing	2	1
-0.558343055678477	BFA	BFA mv 11_Airyscan Processing	2	1
1.63336282616875	BFA	BFA mv 11_Airyscan Processing	2	1
5.22366397806411	BFA	BFA mv 11_Airyscan Processing	2	1
-0.769179782780452	BFA	BFA mv 11_Airyscan Processing	2	1
-0.104534112352722	BFA	BFA mv 11_Airyscan Processing	2	1
-0.539774882949608	BFA	BFA mv 11_Airyscan Processing	2	1
-0.953818070711555	BFA	BFA mv 11_Airyscan Processing	2	1
-0.711378783890624	BFA	BFA mv 11_Airyscan Processing	2	1
-1.18544682392143	BFA	BFA mv 11_Airyscan Processing	2	1
-0.804507257983067	BFA	BFA mv 11_Airyscan Processing	2	1
-1.14372298055003	BFA	BFA mv 11_Airyscan Processing	2	1
-0.515114321127656	BFA	BFA mv 11_Airyscan Processing	2	1
1.97522625604749	BFA	BFA mv 11_Airyscan Processing	2	1
0.865716423637086	BFA	BFA mv 11_Airyscan Processing	2	1
-1.11062303212369	BFA	BFA mv 11_Airyscan Processing	2	1
2.81791402542532	BFA	BFA mv 11_Airyscan Processing	2	1
0.847504538174415	BFA	BFA mv 11_Airyscan Processing	2	1
-0.683684706308787	BFA	BFA mv 11_Airyscan Processing	2	1
-0.306433831841001	BFA	BFA mv 11_Airyscan Processing	2	1
-0.237094159587612	BFA	BFA mv 11_Airyscan Processing	2	1
-1.03237083522394	BFA	BFA mv 11_Airyscan Processing	2	1
2.06965700056651	BFA	BFA mv 11_Airyscan Processing	2	1
-1.08763351389899	BFA	BFA mv 11_Airyscan Processing	2	1
0.0466968573712021	BFA	BFA mv 11_Airyscan Processing	2	1
-0.430349054499947	BFA	BFA mv 11_Airyscan Processing	2	1
2.67515096969928	BFA	BFA mv 11_Airyscan Processing	2	1
-0.943926793232812	BFA	BFA mv 11_Airyscan Processing	2	1
-0.213112194901127	BFA	BFA mv 11_Airyscan Processing	2	1
-0.391083040207334	BFA	BFA mv 11_Airyscan Processing	2	1
-0.932184975356129	BFA	BFA mv 11_Airyscan Processing	2	1
-0.271665503652701	BFA	BFA mv 11_Airyscan Processing	2	1
0.150740717144281	BFA	BFA mv 11_Airyscan Processing	2	1
-0.733461700178373	BFA	BFA mv 11_Airyscan Processing	2	1
5.18723978346621	BFA	BFA mv 11_Airyscan Processing	2	1
1.2484742711337	BFA	BFA mv 11_Airyscan Processing	2	1
-0.994391587158721	BFA	BFA mv 11_Airyscan Processing	2	1
-0.0637121178324664	BFA	BFA mv 11_Airyscan Processing	2	1
-1.13892680828654	BFA	BFA mv 11_Airyscan Processing	2	1
-0.351122118455607	BFA	BFA mv 11_Airyscan Processing	2	1
-0.586858225986498	BFA	BFA mv 11_Airyscan Processing	2	1
-1.15338489146177	BFA	BFA mv 11_Airyscan Processing	2	1
-0.358768250736962	BFA	BFA mv 11_Airyscan Processing	2	1
-0.549015872803338	BFA	BFA mv 11_Airyscan Processing	2	1
0.445806529763161	BFA	BFA mv 11_Airyscan Processing	2	1
2.88128524461417	BFA	BFA mv 11_Airyscan Processing	2	1
-0.685203309485977	BFA	BFA mv 11_Airyscan Processing	2	1
-1.08083847076616	BFA	BFA mv 11_Airyscan Processing	2	1
-0.42799611223792	BFA	BFA mv 11_Airyscan Processing	2	1
-0.278725543063426	BFA	BFA mv 11_Airyscan Processing	2	1
-1.17052117370475	BFA	BFA mv 11_Airyscan Processing	2	1
2.61333170318052	BFA	BFA mv 11_Airyscan Processing	2	1
-0.916740652928655	BFA	BFA mv 11_Airyscan Processing	2	1
2.61282635490058	BFA	BFA mv 11_Airyscan Processing	2	1
-0.367578880419117	BFA	BFA mv 11_Airyscan Processing	2	1
-0.200865221291154	BFA	BFA mv 11_Airyscan Processing	2	1
-0.794285703911529	BFA	BFA mv 11_Airyscan Processing	2	1
-0.0994450428452503	BFA	BFA mv 11_Airyscan Processing	2	1
-1.00899038657987	BFA	BFA mv 11_Airyscan Processing	2	1
1.33030742909383	BFA	BFA mv 11_Airyscan Processing	2	1
1.84634423837889	BFA	BFA mv 11_Airyscan Processing	2	1
1.73320410050784	BFA	BFA mv 11_Airyscan Processing	2	1
1.01483628492461	BFA	BFA mv 11_Airyscan Processing	2	1
0.399123021934657	BFA	BFA mv 11_Airyscan Processing	2	1
4.73611143788653	BFA	BFA mv 11_Airyscan Processing	2	1
-1.17547167886461	BFA	BFA mv 11_Airyscan Processing	2	1
3.68520595209619	BFA	BFA mv 11_Airyscan Processing	2	1
-0.138259747060758	BFA	BFA mv 11_Airyscan Processing	2	1
-0.164999308102657	BFA	BFA mv 11_Airyscan Processing	2	1
-0.692831111534863	BFA	BFA mv 11_Airyscan Processing	2	1
-0.814834372138916	BFA	BFA mv 11_Airyscan Processing	2	1
-1.18294369370331	BFA	BFA mv 11_Airyscan Processing	2	1
-1.05631104276995	BFA	BFA mv 11_Airyscan Processing	2	1
-1.14372298055003	BFA	BFA mv 11_Airyscan Processing	2	1
-0.760949283643937	BFA	BFA mv 11_Airyscan Processing	2	1
3.84013058116137	BFA	BFA mv 11_Airyscan Processing	2	1
-0.375352378752498	BFA	BFA mv 11_Airyscan Processing	2	1
-0.653787113252598	BFA	BFA mv 11_Airyscan Processing	2	1
0.154029112083868	BFA	BFA mv 11_Airyscan Processing	2	1
0.35338574691015	BFA	BFA mv 11_Airyscan Processing	2	1
-1.10136370671089	BFA	BFA mv 11_Airyscan Processing	2	1
3.03155146964925	BFA	BFA mv 11_Airyscan Processing	2	1
0.627392161097679	BFA	BFA mv 11_Airyscan Processing	2	1
-0.789213841813568	BFA	BFA mv 11_Airyscan Processing	2	1
-0.749539216905906	BFA	BFA mv 11_Airyscan Processing	2	1
-0.404766263958791	BFA	BFA mv 11_Airyscan Processing	2	1
-1.0830983587336	BFA	BFA mv 11_Airyscan Processing	2	1
1.17389281412265	BFA	BFA mv 11_Airyscan Processing	2	1
1.51858529040863	BFA	BFA mv 13_Airyscan Processing	3	1
0.153372297610337	BFA	BFA mv 13_Airyscan Processing	3	1
4.79180059572257	BFA	BFA mv 13_Airyscan Processing	3	1
-1.06072606097906	BFA	BFA mv 13_Airyscan Processing	3	1
-0.998540970705533	BFA	BFA mv 13_Airyscan Processing	3	1
-0.842906390917603	BFA	BFA mv 13_Airyscan Processing	3	1
-1.06072606097906	BFA	BFA mv 13_Airyscan Processing	3	1
-0.525423690786518	BFA	BFA mv 13_Airyscan Processing	3	1
-0.288898570776477	BFA	BFA mv 13_Airyscan Processing	3	1
-1.03452368858504	BFA	BFA mv 13_Airyscan Processing	3	1
-1.09906220972261	BFA	BFA mv 13_Airyscan Processing	3	1
-0.821778844491727	BFA	BFA mv 13_Airyscan Processing	3	1
0.0356713873594942	BFA	BFA mv 13_Airyscan Processing	3	1
0.266325466577967	BFA	BFA mv 13_Airyscan Processing	3	1
-1.00479750831984	BFA	BFA mv 13_Airyscan Processing	3	1
-1.09218933043485	BFA	BFA mv 13_Airyscan Processing	3	1
0.0252701048798788	BFA	BFA mv 13_Airyscan Processing	3	1
0.98296220037548	BFA	BFA mv 13_Airyscan Processing	3	1
-1.07408928879123	BFA	BFA mv 13_Airyscan Processing	3	1
-0.613377574914721	BFA	BFA mv 13_Airyscan Processing	3	1
-1.04972484991709	BFA	BFA mv 13_Airyscan Processing	3	1
-0.455395086426034	BFA	BFA mv 13_Airyscan Processing	3	1
-1.06738535306904	BFA	BFA mv 13_Airyscan Processing	3	1
1.77092437575198	BFA	BFA mv 13_Airyscan Processing	3	1
0.907994013114951	BFA	BFA mv 13_Airyscan Processing	3	1
0.318909008050851	BFA	BFA mv 13_Airyscan Processing	3	1
0.912924685662058	BFA	BFA mv 13_Airyscan Processing	3	1
-1.05631104276995	BFA	BFA mv 13_Airyscan Processing	3	1
-0.868132953863278	BFA	BFA mv 13_Airyscan Processing	3	1
1.74998189155787	BFA	BFA mv 13_Airyscan Processing	3	1
4.01065184207317	BFA	BFA mv 13_Airyscan Processing	3	1
0.480034985658818	BFA	BFA mv 13_Airyscan Processing	3	1
1.29862405481917	BFA	BFA mv 13_Airyscan Processing	3	1
-0.743077158877815	BFA	BFA mv 13_Airyscan Processing	3	1
-0.316894178265904	BFA	BFA mv 13_Airyscan Processing	3	1
-0.986144117728704	BFA	BFA mv 13_Airyscan Processing	3	1
-0.837582509664853	BFA	BFA mv 13_Airyscan Processing	3	1
3.65623085093174	BFA	BFA mv 13_Airyscan Processing	3	1
1.5783312686362	BFA	BFA mv 13_Airyscan Processing	3	1
-0.821778844491727	BFA	BFA mv 13_Airyscan Processing	3	1
2.7296791317968	BFA	BFA mv 13_Airyscan Processing	3	1
-0.795982057159707	BFA	BFA mv 13_Airyscan Processing	3	1
2.50799613637754	BFA	BFA mv 13_Airyscan Processing	3	1
3.91938920208159	BFA	BFA mv 13_Airyscan Processing	3	1
1.51219011546567	BFA	BFA mv 13_Airyscan Processing	3	1
-0.208384053705181	BFA	BFA mv 13_Airyscan Processing	3	1
0.168370948520552	BFA	BFA mv 13_Airyscan Processing	3	1
-0.825269249431496	BFA	BFA mv 13_Airyscan Processing	3	1
0.114519453709963	BFA	BFA mv 13_Airyscan Processing	3	1
-0.0637121178324664	BFA	BFA mv 13_Airyscan Processing	3	1
0.663146120069791	BFA	BFA mv 13_Airyscan Processing	3	1
-0.528017725963564	BFA	BFA mv 13_Airyscan Processing	3	1
-0.0994450428452503	BFA	BFA mv 13_Airyscan Processing	3	1
3.98761132154012	BFA	BFA mv 13_Airyscan Processing	3	1
-0.342454675245439	BFA	BFA mv 13_Airyscan Processing	3	1
-0.897764751469649	BFA	BFA mv 13_Airyscan Processing	3	1
-1.07633395864505	BFA	BFA mv 13_Airyscan Processing	3	1
2.86465860596666	BFA	BFA mv 13_Airyscan Processing	3	1
-0.444584170321818	BFA	BFA mv 13_Airyscan Processing	3	1
-0.338148963534227	BFA	BFA mv 13_Airyscan Processing	3	1
3.9185677218498	BFA	BFA mv 13_Airyscan Processing	3	1
-0.214060511709986	BFA	BFA mv 13_Airyscan Processing	3	1
-0.141783979783287	BFA	BFA mv 13_Airyscan Processing	3	1
-0.0596387924448305	BFA	BFA mv 13_Airyscan Processing	3	1
-0.720783241918602	BFA	BFA mv 13_Airyscan Processing	3	1
-0.126021832089411	BFA	BFA mv 13_Airyscan Processing	3	1
0.857302134510748	BFA	BFA mv 13_Airyscan Processing	3	1
-0.886549680649509	BFA	BFA mv 13_Airyscan Processing	3	1
-0.387691290206213	BFA	BFA mv 13_Airyscan Processing	3	1
4.71309004132457	BFA	BFA mv 13_Airyscan Processing	3	1
-0.432707546159239	BFA	BFA mv 13_Airyscan Processing	3	1
1.21540602127511	BFA	BFA mv 13_Airyscan Processing	3	1
-0.255713021790822	BFA	BFA mv 13_Airyscan Processing	3	1
-0.703608737028692	BFA	BFA mv 13_Airyscan Processing	3	1
-0.313744569363007	BFA	BFA mv 13_Airyscan Processing	3	1
-0.841128612671603	BFA	BFA mv 13_Airyscan Processing	3	1
-0.420970322213514	BFA	BFA mv 13_Airyscan Processing	3	1
1.22804727313452	BFA	BFA mv 13_Airyscan Processing	3	1
0.0583248953663211	BFA	BFA mv 13_Airyscan Processing	3	1
-0.137380626125018	BFA	BFA mv 13_Airyscan Processing	3	1
-0.990259349873811	BFA	BFA mv 13_Airyscan Processing	3	1
-0.00198366368644865	BFA	BFA mv 13_Airyscan Processing	3	1
0.737282279897045	BFA	BFA mv 13_Airyscan Processing	3	1
0.0386234190235754	BFA	BFA mv 13_Airyscan Processing	3	1
-0.992323334094662	BFA	BFA mv 13_Airyscan Processing	3	1
-0.130375343536609	BFA	BFA mv 13_Airyscan Processing	3	1
-1.18044681350472	BFA	BFA mv 13_Airyscan Processing	3	1
-0.777478585595147	BFA	BFA mv 13_Airyscan Processing	3	1
-0.756043304875082	BFA	BFA mv 13_Airyscan Processing	3	1
-0.153324276522154	BFA	BFA mv 13_Airyscan Processing	3	1
3.87651351009023	BFA	BFA mv 13_Airyscan Processing	3	1
0.103530332134368	BFA	BFA mv 13_Airyscan Processing	3	1
3.35250120979321	BFA	BFA mv 13_Airyscan Processing	3	1
-0.181393117878333	BFA	BFA mv 13_Airyscan Processing	3	1
-1.04318175132815	BFA	BFA mv 13_Airyscan Processing	3	1
3.92746151773753	BFA	BFA mv 13_Airyscan Processing	3	1
-0.174985773303333	BFA	BFA mv 13_Airyscan Processing	3	1
0.201473907403719	BFA	BFA mv 13_Airyscan Processing	3	1
0.297523837433829	BFA	BFA mv 13_Airyscan Processing	3	1
0.410364836800905	BFA	BFA mv 13_Airyscan Processing	3	1
-0.386563258501714	BFA	BFA mv 13_Airyscan Processing	3	1
-0.934132395640524	BFA	BFA mv 13_Airyscan Processing	3	1
0.378353843402854	BFA	BFA mv 14_Airyscan Processing	4	1
-1.12703606176502	BFA	BFA mv 14_Airyscan Processing	4	1
1.35885513078244	BFA	BFA mv 14_Airyscan Processing	4	1
3.2392647306034	BFA	BFA mv 14_Airyscan Processing	4	1
3.39690868430049	BFA	BFA mv 14_Airyscan Processing	4	1
2.35416765666013	BFA	BFA mv 14_Airyscan Processing	4	1
5.12722455327841	BFA	BFA mv 14_Airyscan Processing	4	1
-0.203678162667768	BFA	BFA mv 14_Airyscan Processing	4	1
-0.0443097306857161	BFA	BFA mv 14_Airyscan Processing	4	1
-0.673118570270905	BFA	BFA mv 14_Airyscan Processing	4	1
-1.0830983587336	BFA	BFA mv 14_Airyscan Processing	4	1
0.347991990575831	BFA	BFA mv 14_Airyscan Processing	4	1
-0.756043304875082	BFA	BFA mv 14_Airyscan Processing	4	1
-1.15825108111294	BFA	BFA mv 14_Airyscan Processing	4	1
-0.43507161345412	BFA	BFA mv 14_Airyscan Processing	4	1
-0.801088451234281	BFA	BFA mv 14_Airyscan Processing	4	1
-0.668624180683065	BFA	BFA mv 14_Airyscan Processing	4	1
-1.12940292677528	BFA	BFA mv 14_Airyscan Processing	4	1
1.33676687827938	BFA	BFA mv 14_Airyscan Processing	4	1
1.61265940440676	BFA	BFA mv 14_Airyscan Processing	4	1
-0.650845934661781	BFA	BFA mv 14_Airyscan Processing	4	1
2.95126240194392	BFA	BFA mv 14_Airyscan Processing	4	1
-0.664149900288144	BFA	BFA mv 14_Airyscan Processing	4	1
3.72864444679171	BFA	BFA mv 14_Airyscan Processing	4	1
0.367805222382109	BFA	BFA mv 14_Airyscan Processing	4	1
-1.07633395864505	BFA	BFA mv 14_Airyscan Processing	4	1
-1.05411082186034	BFA	BFA mv 14_Airyscan Processing	4	1
-1.12467478557934	BFA	BFA mv 14_Airyscan Processing	4	1
-0.408216526150944	BFA	BFA mv 14_Airyscan Processing	4	1
1.88720007736449	BFA	BFA mv 14_Airyscan Processing	4	1
-0.860860194534198	BFA	BFA mv 14_Airyscan Processing	4	1
-0.209327895209887	BFA	BFA mv 14_Airyscan Processing	4	1
-1.13653732088916	BFA	BFA mv 14_Airyscan Processing	4	1
-0.565058997643913	BFA	BFA mv 14_Airyscan Processing	4	1
0.631066384459563	BFA	BFA mv 14_Airyscan Processing	4	1
1.61616523834586	BFA	BFA mv 14_Airyscan Processing	4	1
0.00946247425115869	BFA	BFA mv 14_Airyscan Processing	4	1
0.249160203447873	BFA	BFA mv 14_Airyscan Processing	4	1
-0.943926793232812	BFA	BFA mv 14_Airyscan Processing	4	1
0.338755304422782	BFA	BFA mv 14_Airyscan Processing	4	1
3.42380025327307	BFA	BFA mv 14_Airyscan Processing	4	1
-0.655260952870898	BFA	BFA mv 14_Airyscan Processing	4	1
0.0790621418732338	BFA	BFA mv 14_Airyscan Processing	4	1
-0.784167573745944	BFA	BFA mv 14_Airyscan Processing	4	1
3.55176241363381	BFA	BFA mv 14_Airyscan Processing	4	1
5.18911249923681	BFA	BFA mv 14_Airyscan Processing	4	1
2.88497133168181	BFA	BFA mv 14_Airyscan Processing	4	1
2.31922960529885	BFA	BFA mv 14_Airyscan Processing	4	1
-0.67612609133486	BFA	BFA mv 14_Airyscan Processing	4	1
0.182510001544727	BFA	BFA mv 14_Airyscan Processing	4	1
-1.11996889454192	BFA	BFA mv 14_Airyscan Processing	4	1
-0.623327905767889	BFA	BFA mv 14_Airyscan Processing	4	1
-1.11996889454192	BFA	BFA mv 14_Airyscan Processing	4	1
-0.413993549727866	BFA	BFA mv 14_Airyscan Processing	4	1
0.320021974220272	BFA	BFA mv 14_Airyscan Processing	4	1
3.93484051590999	BFA	BFA mv 14_Airyscan Processing	4	1
-0.837582509664853	BFA	BFA mv 14_Airyscan Processing	4	1
-1.17547167886461	BFA	BFA mv 14_Airyscan Processing	4	1
-0.912916556490251	BFA	BFA mv 14_Airyscan Processing	4	1
-1.19552247591017	BFA	BFA mv 14_Airyscan Processing	4	1
1.21244844887694	BFA	BFA mv 14_Airyscan Processing	4	1
1.44552202805606	BFA	BFA mv 14_Airyscan Processing	4	1
-0.673118570270905	BFA	BFA mv 14_Airyscan Processing	4	1
-1.19805733151336	BFA	BFA mv 14_Airyscan Processing	4	1
-1.02167554610719	BFA	BFA mv 14_Airyscan Processing	4	1
-1.04535803075075	BFA	BFA mv 14_Airyscan Processing	4	1
0.407311399314015	BFA	BFA mv 14_Airyscan Processing	4	1
2.88885698741722	BFA	BFA mv 14_Airyscan Processing	4	1
1.16652498518958	BFA	BFA mv 14_Airyscan Processing	4	1
-0.790901605927288	BFA	BFA mv 14_Airyscan Processing	4	1
-0.652315442641141	BFA	BFA mv 14_Airyscan Processing	4	1
-0.377584522536438	BFA	BFA mv 14_Airyscan Processing	4	1
-0.179558254978223	BFA	BFA mv 14_Airyscan Processing	4	1
-1.16314106640713	BFA	BFA mv 14_Airyscan Processing	4	1
-1.18544682392143	BFA	BFA mv 14_Airyscan Processing	4	1
1.96002253706454	BFA	BFA mv 14_Airyscan Processing	4	1
0.927572491041899	BFA	BFA mv 14_Airyscan Processing	4	1
0.626573830446447	BFA	BFA mv 14_Airyscan Processing	4	1
1.08711820758517	BFA	BFA mv 14_Airyscan Processing	4	1
2.43725534010572	BFA	BFA mv 14_Airyscan Processing	4	1
-1.13177540712891	BFA	BFA mv 14_Airyscan Processing	4	1
3.32243378093042	BFA	BFA mv 14_Airyscan Processing	4	1
-1.04535803075075	BFA	BFA mv 14_Airyscan Processing	4	1
0.542497894487095	BFA	BFA mv 14_Airyscan Processing	4	1
-0.509999220460886	BFA	BFA mv 14_Airyscan Processing	4	1
-0.144435329104908	BFA	BFA mv 14_Airyscan Processing	4	1
1.2255767496994	BFA	BFA mv 14_Airyscan Processing	4	1
-1.18544682392143	BFA	BFA mv 14_Airyscan Processing	4	1
3.88400891987144	BFA	BFA mv 14_Airyscan Processing	4	1
4.96253938164315	BFA	BFA mv 14_Airyscan Processing	4	1
2.44896850476937	BFA	BFA mv 14_Airyscan Processing	4	1
-0.461452040134224	BFA	BFA mv 14_Airyscan Processing	4	1
0.308273587343358	BFA	BFA mv 14_Airyscan Processing	4	1
-1.17795615219227	BFA	BFA mv 14_Airyscan Processing	4	1
-1.05851611532826	BFA	BFA mv 14_Airyscan Processing	4	1
0.528599441667942	BFA	BFA mv 14_Airyscan Processing	4	1
-1.13653732088916	BFA	BFA mv 14_Airyscan Processing	4	1
0.146118721461446	BFA	BFA mv 14_Airyscan Processing	4	1
-0.859050239288959	BFA	BFA mv 14_Airyscan Processing	4	1
2.3457670082578	BFA	BFA mv 14_Airyscan Processing	4	1
-0.941960224260771	BFA	BFA mv 14_Airyscan Processing	4	1
-1.06961500839631	BFA	BFA mv 14_Airyscan Processing	4	1
1.66689537967028	BFA	BFA mv 14_Airyscan Processing	4	1
0.600027269491664	BFA	BFA mv 14_Airyscan Processing	4	1
3.89040032347065	BFA	BFA mv 14_Airyscan Processing	4	1
0.234122326083333	BFA	BFA mv 14_Airyscan Processing	4	1
3.73404004431149	BFA	BFA mv 14_Airyscan Processing	4	1
3.11182153272573	BFA	BFA mv 14_Airyscan Processing	4	1
-0.460237710901822	BFA	BFA mv 14_Airyscan Processing	4	1
0.225601276351399	BFA	BFA mv 14_Airyscan Processing	4	1
-1.18795623552686	BFA	BFA mv 14_Airyscan Processing	4	1
-1.13653732088916	BFA	BFA mv 14_Airyscan Processing	4	1
-0.619051349000629	BFA	BFA mv 14_Airyscan Processing	4	1
-0.636268417043624	BFA	BFA mv 14_Airyscan Processing	4	1
0.169664609761772	BFA	BFA mv 14_Airyscan Processing	4	1
-0.076032602220507	BFA	BFA mv 14_Airyscan Processing	4	1
-0.590999018652529	BFA	BFA mv 14_Airyscan Processing	4	1
-0.385436497819124	BFA	BFA mv 14_Airyscan Processing	4	1
0.493217850773697	BFA	BFA mv 14_Airyscan Processing	4	1
-1.04535803075075	BFA	BFA mv 14_Airyscan Processing	4	1
1.46641751105022	BFA	BFA mv 14_Airyscan Processing	4	1
3.3127742837237	BFA	BFA mv 14_Airyscan Processing	4	1
-0.951831972739925	BFA	BFA mv 14_Airyscan Processing	4	1
-0.431527605019391	BFA	BFA mv 14_Airyscan Processing	4	1
-0.809657483959383	BFA	BFA mv 14_Airyscan Processing	4	1
0.791137332318698	BFA	BFA mv 14_Airyscan Processing	4	1
5.43050763651816	BFA	BFA mv 14_Airyscan Processing	4	1
2.50268046768995	BFA	BFA mv 14_Airyscan Processing	4	1
0.476236310625603	BFA	BFA mv 14_Airyscan Processing	4	1
-0.787528921448649	BFA	BFA mv 14_Airyscan Processing	4	1
-0.959800142389102	BFA	BFA mv 14_Airyscan Processing	4	1
0.269840408685412	BFA	BFA mv 14_Airyscan Processing	4	1
-1.11295132188328	BFA	BFA mv 14_Airyscan Processing	4	1
-0.469993885847187	BFA	BFA mv 14_Airyscan Processing	4	1
0.823927155141689	BFA	BFA mv 14_Airyscan Processing	4	1
-0.909107028073584	BFA	BFA mv 14_Airyscan Processing	4	1
1.56576848911779	BFA	BFA mv 14_Airyscan Processing	4	1
0.0959046452677312	BFA	BFA mv 14_Airyscan Processing	4	1
1.09509252636932	BFA	BFA mv 14_Airyscan Processing	4	1
4.12166633246775	BFA	BFA mv 14_Airyscan Processing	4	1
-0.886549680649509	BFA	BFA mv 14_Airyscan Processing	4	1
0.295815895088672	BFA	BFA mv 14_Airyscan Processing	4	1
3.09621930551133	BFA	BFA mv 14_Airyscan Processing	4	1
-0.567758054613078	BFA	BFA mv 14_Airyscan Processing	4	1
0.630658803447195	BFA	BFA mv 14_Airyscan Processing	4	1
-0.818300580115403	BFA	BFA mv 14_Airyscan Processing	4	1
0.847504538174415	BFA	BFA mv 14_Airyscan Processing	4	1
-0.87362244614805	BFA	BFA mv 14_Airyscan Processing	4	1
-0.802796393579437	BFA	BFA mv 14_Airyscan Processing	4	1
-0.961802145059775	BFA	BFA mv 14_Airyscan Processing	4	1
0.463790003474486	BFA	BFA mv 14_Airyscan Processing	4	1
1.68396039549672	BFA	BFA mv 14_Airyscan Processing	4	1
3.06680076774648	BFA	BFA mv 14_Airyscan Processing	4	1
0.656414754324022	BFA	BFA mv 14_Airyscan Processing	4	1
-0.868132953863278	BFA	BFA mv 14_Airyscan Processing	4	1
-0.456603545787603	BFA	BFA mv 14_Airyscan Processing	4	1
0.152715051447999	BFA	BFA mv 14_Airyscan Processing	4	1
5.05616675530815	BFA	BFA mv 14_Airyscan Processing	4	1
0.478612172992895	BFA	BFA mv 14_Airyscan Processing	4	1
2.37025921143971	BFA	BFA mv 14_Airyscan Processing	4	1
3.38848872029992	BFA	BFA mv 14_Airyscan Processing	4	1
0.282046314364916	BFA	BFA mv 14_Airyscan Processing	4	1
-0.754413312664151	BFA	BFA mv 14_Airyscan Processing	4	1
-0.877298920877358	BFA	BFA mv 14_Airyscan Processing	4	1
-1.13892680828654	BFA	BFA mv 14_Airyscan Processing	4	1
0.5304036821213	BFA	BFA mv 14_Airyscan Processing	4	1
-0.537150209526837	BFA	BFA mv 14_Airyscan Processing	4	1
0.89179932719497	BFA	BFA mv 14_Airyscan Processing	4	1
-0.975929524318986	BFA	BFA mv 14_Airyscan Processing	4	1
1.82026059468938	BFA	BFA mv 14_Airyscan Processing	4	1
3.76156960399768	BFA	BFA mv 14_Airyscan Processing	4	1
0.135473245013493	BFA	BFA mv 14_Airyscan Processing	4	1
-0.957802139726429	BFA	BFA mv 14_Airyscan Processing	4	1
3.13983042426224	BFA	BFA mv 14_Airyscan Processing	4	1
0.985824251556394	BFA	BFA mv 14_Airyscan Processing	4	1
-0.0307906381071723	BFA	BFA mv 14_Airyscan Processing	4	1
-0.934132395640524	BFA	BFA mv 14_Airyscan Processing	4	1
0.240766868802001	BFA	BFA mv 14_Airyscan Processing	4	1
-0.509999220460886	BFA	BFA mv 14_Airyscan Processing	4	1
-0.516397194940546	BFA	BFA mv 14_Airyscan Processing	4	1
4.09201548201747	BFA	BFA mv 14_Airyscan Processing	4	1
-0.880988961964812	BFA	BFA mv 14_Airyscan Processing	4	1
-0.534532406984758	BFA	BFA mv 14_Airyscan Processing	4	1
-1.08536336536445	BFA	BFA mv 14_Airyscan Processing	4	1
1.36728242220533	BFA	BFA mv 14_Airyscan Processing	4	1
0.667870538306058	BFA	BFA mv 14_Airyscan Processing	4	1
-1.03022260668565	BFA	BFA mv 14_Airyscan Processing	4	1
-0.0572027376469494	BFA	BFA mv 14_Airyscan Processing	4	1
0.869897166179345	BFA	BFA mv 14_Airyscan Processing	4	1
-1.00270764340038	BFA	BFA mv 14_Airyscan Processing	4	1
-0.0826661257161409	BFA	BFA mv 14_Airyscan Processing	4	1
0.311083367219461	BFA	BFA mv 14_Airyscan Processing	4	1
-0.526719867247964	BFA	BFA mv 14_Airyscan Processing	4	1
0.685776816660872	BFA	BFA mv 14_Airyscan Processing	4	1
3.16053700010725	BFA	BFA mv 14_Airyscan Processing	4	1
-1.13415352953388	BFA	BFA mv 14_Airyscan Processing	4	1
0.195192479715115	BFA	BFA mv 14_Airyscan Processing	4	1
-0.283799120664127	BFA	BFA mv 14_Airyscan Processing	4	1
5.82829959889845	BFA	BFA mv 15_Airyscan Processing	5	1
-0.980002849706621	BFA	BFA mv 15_Airyscan Processing	5	1
-0.667130528426282	BFA	BFA mv 15_Airyscan Processing	5	1
-0.577262538924642	BFA	BFA mv 15_Airyscan Processing	5	1
-1.09906220972261	BFA	BFA mv 15_Airyscan Processing	5	1
-0.926365366302865	BFA	BFA mv 15_Airyscan Processing	5	1
-1.07633395864505	BFA	BFA mv 15_Airyscan Processing	5	1
4.65702913540315	BFA	BFA mv 15_Airyscan Processing	5	1
-0.539774882949608	BFA	BFA mv 15_Airyscan Processing	5	1
5.82739976155267	BFA	BFA mv 15_Airyscan Processing	5	1
1.24119509484331	BFA	BFA mv 15_Airyscan Processing	5	1
-0.399042149874902	BFA	BFA mv 15_Airyscan Processing	5	1
-0.125153399555457	BFA	BFA mv 15_Airyscan Processing	5	1
0.817522279041183	BFA	BFA mv 15_Airyscan Processing	5	1
4.60117375360516	BFA	BFA mv 15_Airyscan Processing	5	1
0.765463335550589	BFA	BFA mv 15_Airyscan Processing	5	1
-0.994391587158721	BFA	BFA mv 15_Airyscan Processing	5	1
0.487589318090599	BFA	BFA mv 15_Airyscan Processing	5	1
-0.271665503652701	BFA	BFA mv 15_Airyscan Processing	5	1
5.61045517204034	BFA	BFA mv 15_Airyscan Processing	5	1
1.5599909092524	BFA	BFA mv 15_Airyscan Processing	5	1
-0.882839101252974	BFA	BFA mv 15_Airyscan Processing	5	1
-0.515114321127656	BFA	BFA mv 15_Airyscan Processing	5	1
4.09872332190071	BFA	BFA mv 15_Airyscan Processing	5	1
-1.17795615219227	BFA	BFA mv 15_Airyscan Processing	5	1
-0.180475265588104	BFA	BFA mv 15_Airyscan Processing	5	1
-0.963808163786641	BFA	BFA mv 15_Airyscan Processing	5	1
3.95949441655629	BFA	BFA mv 15_Airyscan Processing	5	1
-0.098599376832907	BFA	BFA mv 15_Airyscan Processing	5	1
-1.15581502631506	BFA	BFA mv 15_Airyscan Processing	5	1
3.81366028697997	BFA	BFA mv 15_Airyscan Processing	5	1
-0.772491044084108	BFA	BFA mv 15_Airyscan Processing	5	1
-1.16805508120956	BFA	BFA mv 15_Airyscan Processing	5	1
-0.650845934661781	BFA	BFA mv 15_Airyscan Processing	5	1
5.81939650214356	BFA	BFA mv 15_Airyscan Processing	5	1
1.54294642552723	BFA	BFA mv 15_Airyscan Processing	5	1
0.743492345516623	BFA	BFA mv 15_Airyscan Processing	5	1
0.59497036870269	BFA	BFA mv 15_Airyscan Processing	5	1
5.82546654716333	BFA	BFA mv 15_Airyscan Processing	5	1
1.83979558533721	BFA	BFA mv 15_Airyscan Processing	5	1
-0.362063146633815	BFA	BFA mv 15_Airyscan Processing	5	1
-0.528017725963564	BFA	BFA mv 15_Airyscan Processing	5	1
0.66196151973383	BFA	BFA mv 15_Airyscan Processing	5	1
-0.0174518761956573	BFA	BFA mv 15_Airyscan Processing	5	1
-0.494809054966911	BFA	BFA mv 15_Airyscan Processing	5	1
0.0371484925025075	BFA	BFA mv 15_Airyscan Processing	5	1
3.87960386984257	BFA	BFA mv 15_Airyscan Processing	5	1
-0.0237067832187673	BFA	BFA mv 15_Airyscan Processing	5	1
-0.183231353690084	BFA	BFA mv 15_Airyscan Processing	5	1
3.8148765033461	BFA	BFA mv 15_Airyscan Processing	5	1
-0.752785973004776	BFA	BFA mv 15_Airyscan Processing	5	1
5.05711770352387	BFA	BFA mv 16_Airyscan Processing	6	1
0.21082268225528	BFA	BFA mv 16_Airyscan Processing	6	1
0.0252701048798788	BFA	BFA mv 16_Airyscan Processing	6	1
-1.06738535306904	BFA	BFA mv 16_Airyscan Processing	6	1
0.161225741115908	BFA	BFA mv 16_Airyscan Processing	6	1
4.09548979224759	BFA	BFA mv 16_Airyscan Processing	6	1
0.404248609783469	BFA	BFA mv 16_Airyscan Processing	6	1
-1.18294369370331	BFA	BFA mv 16_Airyscan Processing	6	1
-1.13892680828654	BFA	BFA mv 16_Airyscan Processing	6	1
5.39135778858088	BFA	BFA mv 16_Airyscan Processing	6	1
-0.686724222326683	BFA	BFA mv 16_Airyscan Processing	6	1
-0.703608737028692	BFA	BFA mv 16_Airyscan Processing	6	1
-1.06072606097906	BFA	BFA mv 16_Airyscan Processing	6	1
-0.520255720628075	BFA	BFA mv 16_Airyscan Processing	6	1
0.201473907403719	BFA	BFA mv 16_Airyscan Processing	6	1
5.38921996080489	BFA	BFA mv 16_Airyscan Processing	6	1
-0.639166969797635	BFA	BFA mv 16_Airyscan Processing	6	1
-1.1461297205806	BFA	BFA mv 16_Airyscan Processing	6	1
-0.515114321127656	BFA	BFA mv 16_Airyscan Processing	6	1
-0.736656591074892	BFA	BFA mv 16_Airyscan Processing	6	1
-0.961802145059775	BFA	BFA mv 16_Airyscan Processing	6	1
5.05949355663756	BFA	BFA mv 16_Airyscan Processing	6	1
-1.00270764340038	BFA	BFA mv 16_Airyscan Processing	6	1
-0.412835472007238	BFA	BFA mv 16_Airyscan Processing	6	1
-0.321109147625216	BFA	BFA mv 16_Airyscan Processing	6	1
4.09858350353725	BFA	BFA mv 16_Airyscan Processing	6	1
5.00739732657588	BFA	BFA mv 16_Airyscan Processing	6	1
-1.18044681350472	BFA	BFA mv 16_Airyscan Processing	6	1
1.78580271476569	BFA	BFA mv 16_Airyscan Processing	6	1
0.179954089610183	BFA	BFA mv 16_Airyscan Processing	6	1
-0.209327895209887	BFA	BFA mv 16_Airyscan Processing	6	1
4.10695079983364	BFA	BFA mv 16_Airyscan Processing	6	1
-0.437441282809438	BFA	BFA mv 16_Airyscan Processing	6	1
-0.884692669902297	BFA	BFA mv 17_Airyscan Processing	7	1
1.10045857987396	BFA	BFA mv 17_Airyscan Processing	7	1
0.203350667416579	BFA	BFA mv 17_Airyscan Processing	7	1
-0.333861711522607	BFA	BFA mv 17_Airyscan Processing	7	1
-0.880988961964812	BFA	BFA mv 17_Airyscan Processing	7	1
-0.0661641010797532	BFA	BFA mv 17_Airyscan Processing	7	1
-0.835814162608111	BFA	BFA mv 17_Airyscan Processing	7	1
0.363554418956914	BFA	BFA mv 17_Airyscan Processing	7	1
0.839596753968164	BFA	BFA mv 17_Airyscan Processing	7	1
0.0952085087968757	BFA	BFA mv 17_Airyscan Processing	7	1
1.74691583569997	BFA	BFA mv 17_Airyscan Processing	7	1
2.46113450495609	BFA	BFA mv 17_Airyscan Processing	7	1
-1.19299402955681	BFA	BFA mv 17_Airyscan Processing	7	1
-0.582734508802636	BFA	BFA mv 17_Airyscan Processing	7	1
-0.661178129898987	BFA	BFA mv 17_Airyscan Processing	7	1
-0.677633250625431	BFA	BFA mv 17_Airyscan Processing	7	1
-0.685203309485977	BFA	BFA mv 17_Airyscan Processing	7	1
-0.255713021790822	BFA	BFA mv 17_Airyscan Processing	7	1
-1.02380547236501	BFA	BFA mv 17_Airyscan Processing	7	1
-0.297112169313865	BFA	BFA mv 17_Airyscan Processing	7	1
-0.368685687394308	BFA	BFA mv 17_Airyscan Processing	7	1
-0.799383420983197	BFA	BFA mv 17_Airyscan Processing	7	1
-1.01109343677665	BFA	BFA mv 17_Airyscan Processing	7	1
0.0683896819824617	BFA	BFA mv 17_Airyscan Processing	7	1
1.06386438382174	BFA	BFA mv 17_Airyscan Processing	7	1
-0.240011030882736	BFA	BFA mv 17_Airyscan Processing	7	1
-0.884692669902297	BFA	BFA mv 17_Airyscan Processing	7	1
0.992092078343759	BFA	BFA mv 17_Airyscan Processing	7	1
1.69062094587647	BFA	BFA mv 17_Airyscan Processing	7	1
-0.155111587096249	BFA	BFA mv 17_Airyscan Processing	7	1
-0.961802145059775	BFA	BFA mv 17_Airyscan Processing	7	1
2.8825297464377	BFA	BFA mv 17_Airyscan Processing	7	1
-0.190618275553159	BFA	BFA mv 17_Airyscan Processing	7	1
1.0120561886108	BFA	BFA mv 17_Airyscan Processing	7	1
-0.331724958572872	BFA	BFA mv 17_Airyscan Processing	7	1
-1.14854226698598	BFA	BFA mv 17_Airyscan Processing	7	1
-1.08536336536445	BFA	BFA mv 17_Airyscan Processing	7	1
0.789747478029644	BFA	BFA mv 17_Airyscan Processing	7	1
-1.04101019781465	BFA	BFA mv 17_Airyscan Processing	7	1
0.935718561129805	BFA	BFA mv 17_Airyscan Processing	7	1
-0.341376508025093	BFA	BFA mv 17_Airyscan Processing	7	1
-0.620474836785483	BFA	BFA mv 17_Airyscan Processing	7	1
-0.586858225986498	BFA	BFA mv 17_Airyscan Processing	7	1
1.09149909334445	BFA	BFA mv 17_Airyscan Processing	7	1
-0.0443097306857161	BFA	BFA mv 17_Airyscan Processing	7	1
2.69257091690831	BFA	BFA mv 17_Airyscan Processing	7	1
-0.971872723623371	BFA	BFA mv 17_Airyscan Processing	7	1
-0.85724355406401	BFA	BFA mv 17_Airyscan Processing	7	1
-1.09906220972261	BFA	BFA mv 17_Airyscan Processing	7	1
-0.159593889535749	BFA	BFA mv 17_Airyscan Processing	7	1
0.916913032719117	BFA	BFA mv 17_Airyscan Processing	7	1
-0.626189138048921	BFA	BFA mv 17_Airyscan Processing	7	1
-1.10830015070755	BFA	BFA mv 17_Airyscan Processing	7	1
-0.456603545787603	BFA	BFA mv 17_Airyscan Processing	7	1
-0.882839101252974	BFA	BFA mv 17_Airyscan Processing	7	1
1.53208212113532	BFA	BFA mv 17_Airyscan Processing	7	1
-0.076032602220507	BFA	BFA mv 17_Airyscan Processing	7	1
0.1767499856194	BFA	BFA mv 17_Airyscan Processing	7	1
1.46818335999928	BFA	BFA mv 17_Airyscan Processing	7	1
-0.959800142389102	BFA	BFA mv 17_Airyscan Processing	7	1
1.73658225384543	BFA	BFA mv 17_Airyscan Processing	7	1
-0.774150795502473	BFA	BFA mv 17_Airyscan Processing	7	1
1.19544436270623	BFA	BFA mv 17_Airyscan Processing	7	1
-0.743077158877815	BFA	BFA mv 17_Airyscan Processing	7	1
0.10283948582019	BFA	BFA mv 17_Airyscan Processing	7	1
-1.06516065804693	BFA	BFA mv 17_Airyscan Processing	7	1
-0.138259747060758	BFA	BFA mv 17_Airyscan Processing	7	1
0.271009315890394	BFA	BFA mv 17_Airyscan Processing	7	1
-1.16069308476849	BFA	BFA mv 17_Airyscan Processing	7	1
-0.457813467290316	BFA	BFA mv 17_Airyscan Processing	7	1
0.257483675996506	BFA	BFA mv 17_Airyscan Processing	7	1
0.776798915661677	BFA	BFA mv 17_Airyscan Processing	7	1
0.558399289610727	BFA	BFA mv 17_Airyscan Processing	7	1
1.79207553825314	BFA	BFA mv 17_Airyscan Processing	7	1
-0.846471457082099	BFA	BFA mv 17_Airyscan Processing	7	1
1.46181165702658	BFA	BFA mv 17_Airyscan Processing	7	1
-0.546366864631761	BFA	BFA mv 17_Airyscan Processing	7	1
0.578356568040035	BFA	BFA mv 17_Airyscan Processing	7	1
-0.383186778085108	BFA	BFA mv 17_Airyscan Processing	7	1
-1.04101019781465	BFA	BFA mv 17_Airyscan Processing	7	1
-0.455395086426034	BFA	BFA mv 17_Airyscan Processing	7	1
-0.593769103526345	BFA	BFA mv 17_Airyscan Processing	7	1
-1.07858367837907	BFA	BFA mv 17_Airyscan Processing	7	1
2.00454465792326	BFA	BFA mv 17_Airyscan Processing	7	1
-0.493553562021079	BFA	BFA mv 17_Airyscan Processing	7	1
1.1100959864472	BFA	BFA mv 17_Airyscan Processing	7	1
1.18097165444234	BFA	BFA mv 17_Airyscan Processing	7	1
-0.144435329104908	BFA	BFA mv 17_Airyscan Processing	7	1
-0.647913381240504	BFA	BFA mv 17_Airyscan Processing	7	1
0.583070525772885	BFA	BFA mv 17_Airyscan Processing	7	1
-0.941960224260771	BFA	BFA mv 17_Airyscan Processing	7	1
-1.03022260668565	BFA	BFA mv 17_Airyscan Processing	7	1
0.203975472185421	BFA	BFA mv 17_Airyscan Processing	7	1
0.748577717899902	BFA	BFA mv 17_Airyscan Processing	7	1
1.62600709233463	BFA	BFA mv 17_Airyscan Processing	7	1
-1.01955014679488	BFA	BFA mv 17_Airyscan Processing	7	1
-0.252750056660165	BFA	BFA mv 17_Airyscan Processing	7	1
3.17219338561776	BFA	BFA mv 17_Airyscan Processing	7	1
0.638779026710122	BFA	BFA mv 17_Airyscan Processing	7	1
0.586910940136693	BFA	BFA mv 17_Airyscan Processing	7	1
1.32013026004014	BFA	BFA mv 17_Airyscan Processing	7	1
0.892740799098812	BFA	BFA mv 17_Airyscan Processing	7	1
-0.577262538924642	BFA	BFA mv 17_Airyscan Processing	7	1
0.937219837496446	BFA	BFA mv 17_Airyscan Processing	7	1
-0.982045751336422	BFA	BFA mv 17_Airyscan Processing	7	1
-0.813105763238299	BFA	BFA mv 17_Airyscan Processing	7	1
-0.780817486860662	BFA	BFA mv 17_Airyscan Processing	7	1
-1.12940292677528	BFA	BFA mv 17_Airyscan Processing	7	1
-0.897764751469649	BFA	BFA mv 17_Airyscan Processing	7	1
-0.103684133551017	BFA	BFA mv 17_Airyscan Processing	7	1
0.950926845902996	BFA	BFA mv 17_Airyscan Processing	7	1
1.59276515587271	BFA	BFA mv 17_Airyscan Processing	7	1
-0.26765346216274	BFA	BFA mv 17_Airyscan Processing	7	1
2.40459493274895	BFA	BFA mv 17_Airyscan Processing	7	1
-0.515114321127656	BFA	BFA mv 17_Airyscan Processing	7	1
1.55950793411623	BFA	BFA mv 17_Airyscan Processing	7	1
-1.19805733151336	BFA	BFA mv 17_Airyscan Processing	7	1
0.0993780770336005	BFA	BFA mv 17_Airyscan Processing	7	1
-0.769179782780452	BFA	BFA mv 17_Airyscan Processing	7	1
-1.04101019781465	BFA	BFA mv 17_Airyscan Processing	7	1
-0.679142684874286	BFA	BFA mv 17_Airyscan Processing	7	1
1.00535225288861	BFA	BFA mv 17_Airyscan Processing	7	1
-0.930241340147558	BFA	BFA mv 17_Airyscan Processing	7	1
-0.0563920363459606	BFA	BFA mv 17_Airyscan Processing	7	1
-0.653787113252598	BFA	BFA mv 17_Airyscan Processing	7	1
-0.198060170363545	BFA	BFA mv 17_Airyscan Processing	7	1
-0.377584522536438	BFA	BFA mv 17_Airyscan Processing	7	1
-0.143550764695173	BFA	BFA mv 17_Airyscan Processing	7	1
-0.488547293742935	BFA	BFA mv 17_Airyscan Processing	7	1
-0.609143270775933	BFA	BFA mv 17_Airyscan Processing	7	1
-1.11295132188328	BFA	BFA mv 17_Airyscan Processing	7	1
0.417957887708502	BFA	BFA mv 17_Airyscan Processing	7	1
0.738380979879387	BFA	BFA mv 17_Airyscan Processing	7	1
-1.14372298055003	BFA	BFA mv 17_Airyscan Processing	7	1
1.70687235425913	BFA	BFA mv 17_Airyscan Processing	7	1
2.73793994015703	BFA	BFA mv 17_Airyscan Processing	7	1
-0.727102378270081	BFA	BFA mv 17_Airyscan Processing	7	1
-0.637716643219989	BFA	BFA mv 17_Airyscan Processing	7	1
-0.777478585595147	BFA	BFA mv 17_Airyscan Processing	7	1
-0.525423690786518	BFA	BFA mv 17_Airyscan Processing	7	1
-1.15825108111294	BFA	BFA mv 17_Airyscan Processing	7	1
-1.03452368858504	BFA	BFA mv 17_Airyscan Processing	7	1
-0.466324156958224	BFA	BFA mv 17_Airyscan Processing	7	1
1.17554903122903	BFA	BFA mv 17_Airyscan Processing	7	1
0.0437685975921136	BFA	BFA mv 17_Airyscan Processing	7	1
-0.807937793079856	BFA	BFA mv 17_Airyscan Processing	7	1
0.654824296732298	BFA	BFA mv 17_Airyscan Processing	7	1
1.43134512758442	BFA	BFA mv 17_Airyscan Processing	7	1
-0.140901756523596	BFA	BFA mv 17_Airyscan Processing	7	1
-0.304354829013168	BFA	BFA mv 17_Airyscan Processing	7	1
0.600447525854227	BFA	BFA mv 17_Airyscan Processing	7	1
-0.820038200013943	BFA	BFA mv 17_Airyscan Processing	7	1
3.63023610101427	BFA	BFA mv 17_Airyscan Processing	7	1
-0.994391587158721	BFA	BFA mv 17_Airyscan Processing	7	1
-1.05191543129691	BFA	BFA mv 17_Airyscan Processing	7	1
1.0470707064559	BFA	BFA mv 17_Airyscan Processing	7	1
0.745674958241941	BFA	BFA mv 17_Airyscan Processing	7	1
1.04140955102116	BFA	BFA mv 17_Airyscan Processing	7	1
-0.686724222326683	BFA	BFA mv 17_Airyscan Processing	7	1
-0.668624180683065	BFA	BFA mv 17_Airyscan Processing	7	1
1.09662862498166	BFA	BFA mv 17_Airyscan Processing	7	1
-1.10830015070755	BFA	BFA mv 17_Airyscan Processing	7	1
-0.142666982048165	BFA	BFA mv 17_Airyscan Processing	7	1
-1.04972484991709	BFA	BFA mv 17_Airyscan Processing	7	1
0.952700944535082	BFA	BFA mv 17_Airyscan Processing	7	1
-0.977964113016773	BFA	BFA mv 17_Airyscan Processing	7	1
-0.630496395246502	BFA	BFA mv 17_Airyscan Processing	7	1
0.329983318349945	BFA	BFA mv 17_Airyscan Processing	7	1
2.22820401881201	BFA	BFA mv 17_Airyscan Processing	7	1
-1.1152850452295	BFA	BFA mv 17_Airyscan Processing	7	1
1.39176557282657	BFA	BFA mv 17_Airyscan Processing	7	1
-0.0104615564687466	BFA	BFA mv 17_Airyscan Processing	7	1
-0.603525278471709	BFA	BFA mv 17_Airyscan Processing	7	1
1.39746251189564	BFA	BFA mv 17_Airyscan Processing	7	1
-0.907207692269931	BFA	BFA mv 17_Airyscan Processing	7	1
-0.237094159587612	BFA	BFA mv 17_Airyscan Processing	7	1
-0.712940064457576	BFA	BFA mv 17_Airyscan Processing	7	1
0.0691047338541874	BFA	BFA mv 17_Airyscan Processing	7	1
-1.17052117370475	BFA	BFA mv 17_Airyscan Processing	7	1
0.266325466577967	BFA	BFA mv 17_Airyscan Processing	7	1
-0.228394249712066	BFA	BFA mv 17_Airyscan Processing	7	1
0.244972342107398	BFA	BFA mv 17_Airyscan Processing	7	1
0.647234885428688	BFA	BFA mv 17_Airyscan Processing	7	1
-0.273677576766121	BFA	BFA mv 17_Airyscan Processing	7	1
-0.541089807530917	BFA	BFA mv 17_Airyscan Processing	7	1
0.666298210938106	BFA	BFA mv 17_Airyscan Processing	7	1
-0.899646219569355	BFA	BFA mv 17_Airyscan Processing	7	1
-0.582734508802636	BFA	BFA mv 17_Airyscan Processing	7	1
1.99051626763441	BFA	BFA mv 17_Airyscan Processing	7	1
1.67266407175651	BFA	BFA mv 17_Airyscan Processing	7	1
0.545165748448287	BFA	BFA mv 17_Airyscan Processing	7	1
-0.220724029940757	BFA	BFA mv 17_Airyscan Processing	7	1
-1.01955014679488	BFA	BFA mv 17_Airyscan Processing	7	1
-0.692831111534863	BFA	BFA mv 17_Airyscan Processing	7	1
-0.596546883090247	BFA	BFA mv 17_Airyscan Processing	7	1
-0.85184300088401	BFA	BFA mv 17_Airyscan Processing	7	1
-0.602125698117286	BFA	BFA mv 17_Airyscan Processing	7	1
3.49626660499324	BFA	BFA mv 17_Airyscan Processing	7	1
1.10096813402511	BFA	BFA mv 17_Airyscan Processing	7	1
-0.213112194901127	BFA	BFA mv 17_Airyscan Processing	7	1
1.72504966554267	BFA	BFA mv 17_Airyscan Processing	7	1
0.598344475657448	BFA	BFA mv 17_Airyscan Processing	7	1
0.905519529946981	BFA	BFA mv 17_Airyscan Processing	7	1
0.97836581193278	BFA	BFA mv 17_Airyscan Processing	7	1
-0.943926793232812	BFA	BFA mv 17_Airyscan Processing	7	1
-0.834048937083542	BFA	BFA mv 17_Airyscan Processing	7	1
-0.357672360216325	BFA	BFA mv 17_Airyscan Processing	7	1
0.747490170212503	BFA	BFA mv 17_Airyscan Processing	7	1
1.20029930230819	BFA	BFA mv 17_Airyscan Processing	7	1
-0.315843206019928	BFA	BFA mv 17_Airyscan Processing	7	1
1.03978617404127	BFA	BFA mv 17_Airyscan Processing	7	1
-0.0315808396496731	BFA	BFA mv 17_Airyscan Processing	7	1
-0.943926793232812	BFA	BFA mv 17_Airyscan Processing	7	1
1.05536950927059	BFA	BFA mv 17_Airyscan Processing	7	1
-0.649378582967832	BFA	BFA mv 17_Airyscan Processing	7	1
-0.892141493915287	BFA	BFA mv 17_Airyscan Processing	7	1
-0.679142684874286	BFA	BFA mv 17_Airyscan Processing	7	1
-0.385436497819124	BFA	BFA mv 17_Airyscan Processing	7	1
2.61607857263759	BFA	BFA mv 17_Airyscan Processing	7	1
1.62465013773516	BFA	BFA mv 17_Airyscan Processing	7	1
-0.975929524318986	BFA	BFA mv 17_Airyscan Processing	7	1
1.56480787425045	BFA	BFA mv 17_Airyscan Processing	7	1
-0.860860194534198	BFA	BFA mv 17_Airyscan Processing	7	1
-0.307474956349412	BFA	BFA mv 17_Airyscan Processing	7	1
1.53538681680645	BFA	BFA mv 17_Airyscan Processing	7	1
0.816845689028905	BFA	BFA mv 17_Airyscan Processing	7	1
-1.12940292677528	BFA	BFA mv 17_Airyscan Processing	7	1
-0.477373993144809	BFA	BFA mv 17_Airyscan Processing	7	1
-0.639166969797635	BFA	BFA mv 17_Airyscan Processing	7	1
-0.600728073850648	BFA	BFA mv 17_Airyscan Processing	7	1
-0.296081772519969	BFA	BFA mv 17_Airyscan Processing	7	1
-0.483565963392731	BFA	BFA mv 17_Airyscan Processing	7	1
1.42657447633463	BFA	BFA mv 17_Airyscan Processing	7	1
-0.775813306276086	BFA	BFA mv 17_Airyscan Processing	7	1
-1.17052117370475	BFA	BFA mv 17_Airyscan Processing	7	1
-0.835814162608111	BFA	BFA mv 17_Airyscan Processing	7	1
-0.324282074665793	BFA	BFA mv 17_Airyscan Processing	7	1
-1.12940292677528	BFA	BFA mv 17_Airyscan Processing	7	1
-0.949849811535934	BFA	BFA mv 17_Airyscan Processing	7	1
-1.20059862894203	BFA	BFA mv 17_Airyscan Processing	7	1
-0.649378582967832	BFA	BFA mv 17_Airyscan Processing	7	1
-0.0419106891512499	BFA	BFA mv 17_Airyscan Processing	7	1
0.300363941586576	BFA	BFA mv 17_Airyscan Processing	7	1
0.589887765639224	BFA	BFA mv 17_Airyscan Processing	7	1
-0.922504357645405	BFA	BFA mv 17_Airyscan Processing	7	1
1.58870708880849	BFA	BFA mv 17_Airyscan Processing	7	1
-0.934132395640524	BFA	BFA mv 17_Airyscan Processing	7	1
-1.04535803075075	BFA	BFA mv 17_Airyscan Processing	7	1
-0.343534006165114	BFA	BFA mv 17_Airyscan Processing	7	1
1.5475201022358	BFA	BFA mv 17_Airyscan Processing	7	1
-1.09906220972261	BFA	BFA mv 17_Airyscan Processing	7	1
-1.10136370671089	BFA	BFA mv 17_Airyscan Processing	7	1
-0.947871571523828	BFA	BFA mv 17_Airyscan Processing	7	1
-0.890274079740492	BFA	BFA mv 17_Airyscan Processing	7	1
-0.830527806684963	BFA	BFA mv 17_Airyscan Processing	7	1
-0.518967890443646	BFA	BFA mv 17_Airyscan Processing	7	1
3.69777272239204	BFA	BFA mv 17_Airyscan Processing	7	1
1.10680942047536	BFA	BFA mv 17_Airyscan Processing	7	1
-0.698975524107204	BFA	BFA mv 17_Airyscan Processing	7	1
-0.483565963392731	BFA	BFA mv 17_Airyscan Processing	7	1
1.39878714072023	BFA	BFA mv 17_Airyscan Processing	7	1
-1.10136370671089	BFA	BFA mv 17_Airyscan Processing	7	1
0.00566163349150244	BFA	BFA mv 17_Airyscan Processing	7	1
-0.359865343551336	BFA	BFA mv 17_Airyscan Processing	7	1
-0.698975524107204	BFA	BFA mv 17_Airyscan Processing	7	1
1.45914475172114	BFA	BFA mv 17_Airyscan Processing	7	1
0.332732838916314	BFA	BFA mv 17_Airyscan Processing	7	1
1.8770536260974	BFA	BFA mv 17_Airyscan Processing	7	1
0.706773961415808	BFA	BFA mv 17_Airyscan Processing	7	1
-1.15581502631506	BFA	BFA mv 17_Airyscan Processing	7	1
-0.606330329399318	BFA	BFA mv 17_Airyscan Processing	7	1
-0.924432998551811	BFA	BFA mv 17_Airyscan Processing	7	1
1.26070683956934	BFA	BFA mv 17_Airyscan Processing	7	1
-0.578627726849982	BFA	BFA mv 17_Airyscan Processing	7	1
0.106288954573448	BFA	BFA mv 17_Airyscan Processing	7	1
0.917831165912917	BFA	BFA mv 17_Airyscan Processing	7	1
-0.9881996169108	BFA	BFA mv 17_Airyscan Processing	7	1
-0.0628961243151371	BFA	BFA mv 17_Airyscan Processing	7	1
-1.03237083522394	BFA	BFA mv 17_Airyscan Processing	7	1
0.91415356446494	BFA	BFA mv 17_Airyscan Processing	7	1
-0.918658199057927	BFA	BFA mv 17_Airyscan Processing	7	1
-0.370902983202956	BFA	BFA mv 17_Airyscan Processing	7	1
-0.716069957466504	BFA	BFA mv 17_Airyscan Processing	7	1
0.645228061556298	BFA	BFA mv 17_Airyscan Processing	7	1
1.57023919750624	BFA	BFA mv 17_Airyscan Processing	7	1
-0.271665503652701	BFA	BFA mv 17_Airyscan Processing	7	1
1.91827408769666	BFA	BFA mv 17_Airyscan Processing	7	1
-0.749539216905906	BFA	BFA mv 17_Airyscan Processing	7	1
-1.1036705128088	BFA	BFA mv 17_Airyscan Processing	7	1
-0.91100997821967	BFA	BFA mv 17_Airyscan Processing	7	1
1.66689537967028	BFA	BFA mv 17_Airyscan Processing	7	1
-0.692831111534863	BFA	BFA mv 17_Airyscan Processing	7	1
-1.03022260668565	BFA	BFA mv 17_Airyscan Processing	7	1
-1.08536336536445	BFA	BFA mv 18_Airyscan Processing	8	1
3.67074534993022	BFA	BFA mv 18_Airyscan Processing	8	1
-1.09906220972261	BFA	BFA mv 18_Airyscan Processing	8	1
4.28052787695416	BFA	BFA mv 18_Airyscan Processing	8	1
2.6802041439427	BFA	BFA mv 18_Airyscan Processing	8	1
-0.662662911166566	BFA	BFA mv 18_Airyscan Processing	8	1
0.192036907516306	BFA	BFA mv 18_Airyscan Processing	8	1
-1.11762422758267	BFA	BFA mv 18_Airyscan Processing	8	1
1.36708724312791	BFA	BFA mv 18_Airyscan Processing	8	1
-0.894012401851099	BFA	BFA mv 18_Airyscan Processing	8	1
-0.986144117728704	BFA	BFA mv 18_Airyscan Processing	8	1
-0.846471457082099	BFA	BFA mv 18_Airyscan Processing	8	1
3.55638581272136	BFA	BFA mv 18_Airyscan Processing	8	1
-0.285835781245931	BFA	BFA mv 18_Airyscan Processing	8	1
-0.957802139726429	BFA	BFA mv 18_Airyscan Processing	8	1
-0.65821516476833	BFA	BFA mv 18_Airyscan Processing	8	1
-1.13177540712891	BFA	BFA mv 18_Airyscan Processing	8	1
-0.617629884653251	BFA	BFA mv 18_Airyscan Processing	8	1
-0.679142684874286	BFA	BFA mv 18_Airyscan Processing	8	1
1.0620122864541	BFA	BFA mv 18_Airyscan Processing	8	1
3.45316783352433	BFA	BFA mv 18_Airyscan Processing	8	1
3.55758746021523	BFA	BFA mv 18_Airyscan Processing	8	1
-1.04535803075075	BFA	BFA mv 18_Airyscan Processing	8	1
-0.569110319863092	BFA	BFA mv 18_Airyscan Processing	8	1
0.118609438961488	BFA	BFA mv 18_Airyscan Processing	8	1
-0.980002849706621	BFA	BFA mv 18_Airyscan Processing	8	1
0.241970238381634	BFA	BFA mv 18_Airyscan Processing	8	1
2.48119470914712	BFA	BFA mv 18_Airyscan Processing	8	1
-1.14132201901249	BFA	BFA mv 18_Airyscan Processing	8	1
-0.756043304875082	BFA	BFA mv 18_Airyscan Processing	8	1
-1.19299402955681	BFA	BFA mv 18_Airyscan Processing	8	1
0.777855067845752	BFA	BFA mv 18_Airyscan Processing	8	1
-0.953818070711555	BFA	BFA mv 18_Airyscan Processing	8	1
4.39838862119633	BFA	BFA mv 18_Airyscan Processing	8	1
-0.720783241918602	BFA	BFA mv 18_Airyscan Processing	8	1
-0.779146642695844	BFA	BFA mv 18_Airyscan Processing	8	1
-0.132996577016483	BFA	BFA mv 18_Airyscan Processing	8	1
-0.425648693319615	BFA	BFA mv 18_Airyscan Processing	8	1
-0.649378582967832	BFA	BFA mv 18_Airyscan Processing	8	1
1.04895065866796	BFA	BFA mv 18_Airyscan Processing	8	1
3.49263835652514	BFA	BFA mv 18_Airyscan Processing	8	1
4.60920063452727	BFA	BFA mv 18_Airyscan Processing	8	1
-0.370902983202956	BFA	BFA mv 18_Airyscan Processing	8	1
0.18442265753106	BFA	BFA mv 18_Airyscan Processing	8	1
-0.600728073850648	BFA	BFA mv 18_Airyscan Processing	8	1
-1.03237083522394	BFA	BFA mv 18_Airyscan Processing	8	1
-0.517681716632902	BFA	BFA mv 18_Airyscan Processing	8	1
0.859898695528194	BFA	BFA mv 18_Airyscan Processing	8	1
-0.386563258501714	BFA	BFA mv 18_Airyscan Processing	8	1
-0.830527806684963	BFA	BFA mv 18_Airyscan Processing	8	1
3.07751540938478	BFA	BFA mv 18_Airyscan Processing	8	1
0.332183539259547	BFA	BFA mv 18_Airyscan Processing	8	1
-1.00899038657987	BFA	BFA mv 18_Airyscan Processing	8	1
-1.14132201901249	BFA	BFA mv 18_Airyscan Processing	8	1
-0.585481763277774	BFA	BFA mv 18_Airyscan Processing	8	1
-0.886549680649509	BFA	BFA mv 18_Airyscan Processing	8	1
0.134134556727897	BFA	BFA mv 18_Airyscan Processing	8	1
-0.709819937121333	BFA	BFA mv 18_Airyscan Processing	8	1
-0.610552714279166	BFA	BFA mv 18_Airyscan Processing	8	1
0.540269232989633	BFA	BFA mv 18_Airyscan Processing	8	1
3.43837047410808	BFA	BFA mv 18_Airyscan Processing	8	1
2.40466409621683	BFA	BFA mv 18_Airyscan Processing	8	1
4.46132760152934	BFA	BFA mv 18_Airyscan Processing	8	1
-1.07408928879123	BFA	BFA mv 18_Airyscan Processing	8	1
-0.562367205978202	BFA	BFA mv 18_Airyscan Processing	8	1
0.343655940421784	BFA	BFA mv 18_Airyscan Processing	8	1
0.271593257512826	BFA	BFA mv 18_Airyscan Processing	8	1
-0.441006348973934	BFA	BFA mv 18_Airyscan Processing	8	1
-0.670120067274648	BFA	BFA mv 18_Airyscan Processing	8	1
-0.990259349873811	BFA	BFA mv 18_Airyscan Processing	8	1
-0.511275544820491	BFA	BFA mv 18_Airyscan Processing	8	1
2.52395984625488	BFA	BFA mv 18_Airyscan Processing	8	1
-1.17299336285014	BFA	BFA mv 18_Airyscan Processing	8	1
1.71034048563989	BFA	BFA mv 18_Airyscan Processing	8	1
-0.787528921448649	BFA	BFA mv 18_Airyscan Processing	8	1
-1.14854226698598	BFA	BFA mv 18_Airyscan Processing	8	1
-0.882839101252974	BFA	BFA mv 18_Airyscan Processing	8	1
-0.247831207588569	BFA	BFA mv 18_Airyscan Processing	8	1
-0.355484175535772	BFA	BFA mv 18_Airyscan Processing	8	1
-0.298143628920528	BFA	BFA mv 18_Airyscan Processing	8	1
-1.03022260668565	BFA	BFA mv 18_Airyscan Processing	8	1
1.32299032327676	BFA	BFA mv 18_Airyscan Processing	8	1
-0.736656591074892	BFA	BFA mv 18_Airyscan Processing	8	1
-0.43507161345412	BFA	BFA mv 18_Airyscan Processing	8	1
-0.491047295045019	BFA	BFA mv 18_Airyscan Processing	8	1
0.153372297610337	BFA	BFA mv 18_Airyscan Processing	8	1
0.924538508132046	BFA	BFA mv 18_Airyscan Processing	8	1
4.92877860220874	BFA	BFA mv 18_Airyscan Processing	8	1
-1.1655950553687	BFA	BFA mv 18_Airyscan Processing	8	1
0.438916738729346	BFA	BFA mv 18_Airyscan Processing	8	1
-0.982045751336422	BFA	BFA mv 18_Airyscan Processing	8	1
-0.36979372074867	BFA	BFA mv 18_Airyscan Processing	8	1
2.58115918164821	BFA	BFA mv 18_Airyscan Processing	8	1
-0.967832314086366	BFA	BFA mv 18_Airyscan Processing	8	1
-1.17299336285014	BFA	BFA mv 18_Airyscan Processing	8	1
1.48844252302731	BFA	BFA mv 18_Airyscan Processing	8	1
-0.943926793232812	BFA	BFA mv 18_Airyscan Processing	8	1
-0.407065115545902	BFA	BFA mv 18_Airyscan Processing	8	1
-1.08990882773612	BFA	BFA mv 18_Airyscan Processing	8	1
-0.392216184804502	BFA	BFA mv 18_Airyscan Processing	8	1
-0.683684706308787	BFA	BFA mv 18_Airyscan Processing	8	1
0.700330884360516	BFA	BFA mv 18_Airyscan Processing	8	1
2.00876646309212	BFA	BFA mv 1_Airyscan Processing	9	1
-0.559682640607533	BFA	BFA mv 1_Airyscan Processing	9	1
-0.688247451867205	BFA	BFA mv 1_Airyscan Processing	9	1
2.02769832623779	BFA	BFA mv 1_Airyscan Processing	9	1
0.393454364652588	BFA	BFA mv 1_Airyscan Processing	9	1
0.548711851455038	BFA	BFA mv 1_Airyscan Processing	9	1
-0.613377574914721	BFA	BFA mv 1_Airyscan Processing	9	1
-0.348948204555987	BFA	BFA mv 1_Airyscan Processing	9	1
-0.879142239371648	BFA	BFA mv 1_Airyscan Processing	9	1
-0.52931727130565	BFA	BFA mv 1_Airyscan Processing	9	1
-1.18544682392143	BFA	BFA mv 1_Airyscan Processing	9	1
-0.749539216905906	BFA	BFA mv 1_Airyscan Processing	9	1
1.43918544489126	BFA	BFA mv 1_Airyscan Processing	9	1
-1.14372298055003	BFA	BFA mv 1_Airyscan Processing	9	1
-0.784167573745944	BFA	BFA mv 1_Airyscan Processing	9	1
-0.973899066768604	BFA	BFA mv 1_Airyscan Processing	9	1
2.19002566650229	BFA	BFA mv 1_Airyscan Processing	9	1
-0.129503123681923	BFA	BFA mv 1_Airyscan Processing	9	1
-1.04753905669711	BFA	BFA mv 1_Airyscan Processing	9	1
0.211442837313915	BFA	BFA mv 1_Airyscan Processing	9	1
-0.816565974303194	BFA	BFA mv 1_Airyscan Processing	9	1
-0.790901605927288	BFA	BFA mv 1_Airyscan Processing	9	1
-0.884692669902297	BFA	BFA mv 1_Airyscan Processing	9	1
0.581787103136824	BFA	BFA mv 1_Airyscan Processing	9	1
-0.673118570270905	BFA	BFA mv 1_Airyscan Processing	9	1
-0.621900353776704	BFA	BFA mv 1_Airyscan Processing	9	1
-0.875458993955351	BFA	BFA mv 1_Airyscan Processing	9	1
0.154685495435298	BFA	BFA mv 1_Airyscan Processing	9	1
-0.526719867247964	BFA	BFA mv 1_Airyscan Processing	9	1
-0.735057869711195	BFA	BFA mv 1_Airyscan Processing	9	1
-0.936083615771786	BFA	BFA mv 1_Airyscan Processing	9	1
1.12760956893991	BFA	BFA mv 1_Airyscan Processing	9	1
1.39461809924496	BFA	BFA mv 1_Airyscan Processing	9	1
-0.592383101918468	BFA	BFA mv 1_Airyscan Processing	9	1
0.0797696056452244	BFA	BFA mv 1_Airyscan Processing	9	1
0.0539802107623102	BFA	BFA mv 1_Airyscan Processing	9	1
0.326673883448578	BFA	BFA mv 1_Airyscan Processing	9	1
-0.465103900552995	BFA	BFA mv 1_Airyscan Processing	9	1
-0.269657470849455	BFA	BFA mv 1_Airyscan Processing	9	1
-0.945897237220111	BFA	BFA mv 1_Airyscan Processing	9	1
1.4025621546408	BFA	BFA mv 1_Airyscan Processing	9	1
-1.03452368858504	BFA	BFA mv 1_Airyscan Processing	9	1
0.509915826869861	BFA	BFA mv 1_Airyscan Processing	9	1
-0.888410146302429	BFA	BFA mv 1_Airyscan Processing	9	1
0.0547056369820079	BFA	BFA mv 1_Airyscan Processing	9	1
0.757953913528457	BFA	BFA mv 1_Airyscan Processing	9	1
-0.712940064457576	BFA	BFA mv 1_Airyscan Processing	9	1
2.65360117054888	BFA	BFA mv 1_Airyscan Processing	9	1
0.726969112981322	BFA	BFA mv 1_Airyscan Processing	9	1
-0.624757498577484	BFA	BFA mv 1_Airyscan Processing	9	1
-0.855440127064859	BFA	BFA mv 1_Airyscan Processing	9	1
-1.08536336536445	BFA	BFA mv 1_Airyscan Processing	9	1
-0.63337824162139	BFA	BFA mv 1_Airyscan Processing	9	1
-0.807937793079856	BFA	BFA mv 1_Airyscan Processing	9	1
0.416948805887257	BFA	BFA mv 1_Airyscan Processing	9	1
-1.17795615219227	BFA	BFA mv 1_Airyscan Processing	9	1
-0.792592223405196	BFA	BFA mv 1_Airyscan Processing	9	1
0.104220701509389	BFA	BFA mv 1_Airyscan Processing	9	1
-1.03884334972955	BFA	BFA mv 1_Airyscan Processing	9	1
-0.0260624969112263	BFA	BFA mv 1_Airyscan Processing	9	1
-1.11762422758267	BFA	BFA mv 1_Airyscan Processing	9	1
-0.828771879982698	BFA	BFA mv 1_Airyscan Processing	9	1
1.5421274917332	BFA	BFA mv 1_Airyscan Processing	9	1
-0.117371259113402	BFA	BFA mv 1_Airyscan Processing	9	1
-0.951831972739925	BFA	BFA mv 1_Airyscan Processing	9	1
-0.496066126156962	BFA	BFA mv 1_Airyscan Processing	9	1
2.781671761844	BFA	BFA mv 1_Airyscan Processing	9	1
0.97490460282405	BFA	BFA mv 1_Airyscan Processing	9	1
-0.247831207588569	BFA	BFA mv 1_Airyscan Processing	9	1
-0.888410146302429	BFA	BFA mv 1_Airyscan Processing	9	1
-0.769179782780452	BFA	BFA mv 1_Airyscan Processing	9	1
0.742034619310966	BFA	BFA mv 1_Airyscan Processing	9	1
-1.05411082186034	BFA	BFA mv 1_Airyscan Processing	9	1
-0.368685687394308	BFA	BFA mv 1_Airyscan Processing	9	1
-1.14132201901249	BFA	BFA mv 1_Airyscan Processing	9	1
-0.348948204555987	BFA	BFA mv 1_Airyscan Processing	9	1
-1.20314640102083	BFA	BFA mv 1_Airyscan Processing	9	1
-0.388820595803364	BFA	BFA mv 1_Airyscan Processing	9	1
-0.637716643219989	BFA	BFA mv 1_Airyscan Processing	9	1
-1.13892680828654	BFA	BFA mv 1_Airyscan Processing	9	1
0.157306728915172	BFA	BFA mv 1_Airyscan Processing	9	1
2.48266713347127	BFA	BFA mv 1_Airyscan Processing	9	1
0.650437450215563	BFA	BFA mv 1_Airyscan Processing	9	1
-0.0810036149425275	BFA	BFA mv 1_Airyscan Processing	9	1
1.29212303580272	BFA	BFA mv 1_Airyscan Processing	9	1
-0.491047295045019	BFA	BFA mv 1_Airyscan Processing	9	1
-0.370902983202956	BFA	BFA mv 1_Airyscan Processing	9	1
-1.02593994489365	BFA	BFA mv 1_Airyscan Processing	9	1
-0.912916556490251	BFA	BFA mv 1_Airyscan Processing	9	1
0.552245424036349	BFA	BFA mv 1_Airyscan Processing	9	1
-1.12703606176502	BFA	BFA mv 1_Airyscan Processing	9	1
0.940514733393298	BFA	BFA mv 1_Airyscan Processing	9	1
0.522258840715168	BFA	BFA mv 1_Airyscan Processing	9	1
-0.907207692269931	BFA	BFA mv 1_Airyscan Processing	9	1
0.040831737918804	BFA	BFA mv 1_Airyscan Processing	9	1
2.84681790194909	BFA	BFA mv 1_Airyscan Processing	9	1
-0.827019031155284	BFA	BFA mv 1_Airyscan Processing	9	1
-1.05851611532826	BFA	BFA mv 1_Airyscan Processing	9	1
-0.992323334094662	BFA	BFA mv 1_Airyscan Processing	9	1
-0.498585019176446	BFA	BFA mv 1_Airyscan Processing	9	1
0.00566163349150244	BFA	BFA mv 1_Airyscan Processing	9	1
0.158614773575187	BFA	BFA mv 1_Airyscan Processing	9	1
-0.143550764695173	BFA	BFA mv 1_Airyscan Processing	9	1
-1.00062213690936	BFA	BFA mv 1_Airyscan Processing	9	1
-0.449374598644451	BFA	BFA mv 1_Airyscan Processing	9	1
-1.17795615219227	BFA	BFA mv 1_Airyscan Processing	9	1
-0.709819937121333	BFA	BFA mv 1_Airyscan Processing	9	1
-0.855440127064859	BFA	BFA mv 1_Airyscan Processing	9	1
1.81403779925111	BFA	BFA mv 1_Airyscan Processing	9	1
-1.17299336285014	BFA	BFA mv 1_Airyscan Processing	9	1
2.80177199711828	BFA	BFA mv 1_Airyscan Processing	9	1
-0.982045751336422	BFA	BFA mv 1_Airyscan Processing	9	1
-0.481084572541345	BFA	BFA mv 1_Airyscan Processing	9	1
2.70217049516762	BFA	BFA mv 1_Airyscan Processing	9	1
-0.496066126156962	BFA	BFA mv 1_Airyscan Processing	9	1
-0.759311281639699	BFA	BFA mv 1_Airyscan Processing	9	1
0.106977422758989	BFA	BFA mv 1_Airyscan Processing	9	1
-0.920579429235821	BFA	BFA mv 1_Airyscan Processing	9	1
0.0979901517587526	BFA	BFA mv 1_Airyscan Processing	9	1
-1.0280789831424	BFA	BFA mv 1_Airyscan Processing	9	1
-0.842906390917603	BFA	BFA mv 1_Airyscan Processing	9	1
0.028997280271801	BFA	BFA mv 1_Airyscan Processing	9	1
-1.11062303212369	BFA	BFA mv 1_Airyscan Processing	9	1
0.394487422595702	BFA	BFA mv 1_Airyscan Processing	9	1
-0.377584522536438	BFA	BFA mv 1_Airyscan Processing	9	1
-0.694363678884641	BFA	BFA mv 1_Airyscan Processing	9	1
-0.158695820324064	BFA	BFA mv 1_Airyscan Processing	9	1
-0.841128612671603	BFA	BFA mv 1_Airyscan Processing	9	1
-1.02167554610719	BFA	BFA mv 1_Airyscan Processing	9	1
0.922409229761025	BFA	BFA mv 1_Airyscan Processing	9	1
-0.909107028073584	BFA	BFA mv 1_Airyscan Processing	9	1
-0.639166969797635	BFA	BFA mv 1_Airyscan Processing	9	1
-0.0459122951312573	BFA	BFA mv 1_Airyscan Processing	9	1
-0.537150209526837	BFA	BFA mv 1_Airyscan Processing	9	1
0.067674118445668	BFA	BFA mv 1_Airyscan Processing	9	1
2.93466970379145	BFA	BFA mv 1_Airyscan Processing	9	1
-0.244891470047644	BFA	BFA mv 1_Airyscan Processing	9	1
-0.441006348973934	BFA	BFA mv 1_Airyscan Processing	9	1
0.905829175405409	BFA	BFA mv 1_Airyscan Processing	9	1
0.341480844403832	BFA	BFA mv 1_Airyscan Processing	9	1
-0.965818214714665	BFA	BFA mv 1_Airyscan Processing	9	1
-0.909107028073584	BFA	BFA mv 1_Airyscan Processing	9	1
-0.905311957105032	BFA	BFA mv 1_Airyscan Processing	9	1
-0.992323334094662	BFA	BFA mv 1_Airyscan Processing	9	1
-0.142666982048165	BFA	BFA mv 1_Airyscan Processing	9	1
0.401689099811817	BFA	BFA mv 1_Airyscan Processing	9	1
0.203975472185421	BFA	BFA mv 1_Airyscan Processing	9	1
0.0854113695518925	BFA	BFA mv 1_Airyscan Processing	9	1
0.784168663002605	BFA	BFA mv 1_Airyscan Processing	9	1
-0.0694427925414515	BFA	BFA mv 1_Airyscan Processing	9	1
-0.38995117817365	BFA	BFA mv 1_Airyscan Processing	9	1
-0.419804141323332	BFA	BFA mv 1_Airyscan Processing	9	1
-0.735057869711195	BFA	BFA mv 1_Airyscan Processing	9	1
-0.588236585956619	BFA	BFA mv 1_Airyscan Processing	9	1
0.726969112981322	BFA	BFA mv 1_Airyscan Processing	9	1
-1.17052117370475	BFA	BFA mv 1_Airyscan Processing	9	1
1.70576000709216	BFA	BFA mv 1_Airyscan Processing	9	1
-0.918658199057927	BFA	BFA mv 1_Airyscan Processing	9	1
-0.494809054966911	BFA	BFA mv 1_Airyscan Processing	9	1
0.0525277776819952	BFA	BFA mv 1_Airyscan Processing	9	1
-0.698975524107204	BFA	BFA mv 1_Airyscan Processing	9	1
2.59131038197994	BFA	BFA mv 1_Airyscan Processing	9	1
-1.19299402955681	BFA	BFA mv 1_Airyscan Processing	9	1
-0.905311957105032	BFA	BFA mv 1_Airyscan Processing	9	1
-0.994391587158721	BFA	BFA mv 1_Airyscan Processing	9	1
-0.830527806684963	BFA	BFA mv 1_Airyscan Processing	9	1
2.049637778221	BFA	BFA mv 1_Airyscan Processing	9	1
0.567559659009391	BFA	BFA mv 1_Airyscan Processing	9	1
-0.613377574914721	BFA	BFA mv 1_Airyscan Processing	9	1
1.03108337230894	BFA	BFA mv 1_Airyscan Processing	9	1
-1.14132201901249	BFA	BFA mv 1_Airyscan Processing	9	1
-0.727102378270081	BFA	BFA mv 1_Airyscan Processing	9	1
-1.13892680828654	BFA	BFA mv 1_Airyscan Processing	9	1
-1.16069308476849	BFA	BFA mv 1_Airyscan Processing	9	1
-0.0686221113300222	BFA	BFA mv 1_Airyscan Processing	9	1
-0.489796513143366	BFA	BFA mv 1_Airyscan Processing	9	1
-0.774150795502473	BFA	BFA mv 1_Airyscan Processing	9	1
0.591584838596381	BFA	BFA mv 1_Airyscan Processing	9	1
0.320021974220272	BFA	BFA mv 1_Airyscan Processing	9	1
-0.620474836785483	BFA	BFA mv 1_Airyscan Processing	9	1
-0.705157924015521	BFA	BFA mv 1_Airyscan Processing	9	1
-0.136502277364112	BFA	BFA mv 1_Airyscan Processing	9	1
-1.06516065804693	BFA	BFA mv 1_Airyscan Processing	9	1
-1.14132201901249	BFA	BFA mv 1_Airyscan Processing	9	1
0.313325520625151	BFA	BFA mv 1_Airyscan Processing	9	1
1.02175289847161	BFA	BFA mv 1_Airyscan Processing	9	1
-0.278725543063426	BFA	BFA mv 1_Airyscan Processing	9	1
-0.611964147117574	BFA	BFA mv 1_Airyscan Processing	9	1
1.48947932975575	BFA	BFA mv 1_Airyscan Processing	9	1
1.60499535708306	BFA	BFA mv 1_Airyscan Processing	9	1
-1.11762422758267	BFA	BFA mv 1_Airyscan Processing	9	1
-0.963808163786641	BFA	BFA mv 1_Airyscan Processing	9	1
-0.296081772519969	BFA	BFA mv 1_Airyscan Processing	9	1
-0.951831972739925	BFA	BFA mv 1_Airyscan Processing	9	1
3.09864086548664	BFA	BFA mv 1_Airyscan Processing	9	1
0.647234885428688	BFA	BFA mv 1_Airyscan Processing	9	1
0.0423012458981638	BFA	BFA mv 1_Airyscan Processing	9	1
-0.834048937083542	BFA	BFA mv 1_Airyscan Processing	9	1
-0.802796393579437	BFA	BFA mv 1_Airyscan Processing	9	1
-0.866309799301763	BFA	BFA mv 1_Airyscan Processing	9	1
-0.382063813340484	BFA	BFA mv 1_Airyscan Processing	9	1
0.42399108851267	BFA	BFA mv 1_Airyscan Processing	9	1
0.326673883448578	BFA	BFA mv 1_Airyscan Processing	9	1
-0.818300580115403	BFA	BFA mv 1_Airyscan Processing	9	1
-0.426821713981978	BFA	BFA mv 1_Airyscan Processing	9	1
-1.04535803075075	BFA	BFA mv 1_Airyscan Processing	9	1
-1.02380547236501	BFA	BFA mv 1_Airyscan Processing	9	1
0.0304842693933793	BFA	BFA mv 1_Airyscan Processing	9	1
0.306020065262914	BFA	BFA mv 1_Airyscan Processing	9	1
0.491813684851431	BFA	BFA mv 1_Airyscan Processing	9	1
2.65095559494326	BFA	BFA mv 1_Airyscan Processing	9	1
-0.765879449751796	BFA	BFA mv 1_Airyscan Processing	9	1
-0.955808121119564	BFA	BFA mv 1_Airyscan Processing	9	1
0.504843185141765	BFA	BFA mv 1_Airyscan Processing	9	1
0.759388634004118	BFA	BFA mv 1_Airyscan Processing	9	1
-0.0182316033306784	BFA	BFA mv 1_Airyscan Processing	9	1
-0.932184975356129	BFA	BFA mv 1_Airyscan Processing	9	1
0.277413995716636	BFA	BFA mv 1_Airyscan Processing	9	1
-0.731868074343095	BFA	BFA mv 1_Airyscan Processing	9	1
1.53835173414892	BFA	BFA mv 1_Airyscan Processing	9	1
0.134134556727897	BFA	BFA mv 1_Airyscan Processing	9	1
-0.488547293742935	BFA	BFA mv 1_Airyscan Processing	9	1
-0.760949283643937	BFA	BFA mv 1_Airyscan Processing	9	1
-0.886549680649509	BFA	BFA mv 1_Airyscan Processing	9	1
-0.245870422646628	BFA	BFA mv 1_Airyscan Processing	9	1
-0.442197534344088	BFA	BFA mv 1_Airyscan Processing	9	1
-0.315843206019928	BFA	BFA mv 1_Airyscan Processing	9	1
0.0590471778101452	BFA	BFA mv 1_Airyscan Processing	9	1
-0.138259747060758	BFA	BFA mv 1_Airyscan Processing	9	1
0.818874087290298	BFA	BFA mv 1_Airyscan Processing	9	1
1.15669630724175	BFA	BFA mv 1_Airyscan Processing	9	1
-0.961802145059775	BFA	BFA mv 1_Airyscan Processing	9	1
-1.08083847076616	BFA	BFA mv 1_Airyscan Processing	9	1
0.161877419210004	BFA	BFA mv 1_Airyscan Processing	9	1
0.0959046452677312	BFA	BFA mv 1_Airyscan Processing	9	1
0.207716124926219	BFA	BFA mv 1_Airyscan Processing	9	1
1.5868285660269	BFA	BFA mv 1_Airyscan Processing	9	1
0.11315239949843	BFA	BFA mv 1_Airyscan Processing	9	1
-0.797681292912667	BFA	BFA mv 1_Airyscan Processing	9	1
-0.329592761603031	BFA	BFA mv 1_Airyscan Processing	9	1
1.74998189155787	BFA	BFA mv 1_Airyscan Processing	9	1
0.342568983793027	BFA	BFA mv 1_Airyscan Processing	9	1
-0.971872723623371	BFA	BFA mv 1_Airyscan Processing	9	1
0.164479893027585	BFA	BFA mv 1_Airyscan Processing	9	1
-0.100291424613931	BFA	BFA mv 1_Airyscan Processing	9	1
-0.581363706668857	BFA	BFA mv 1_Airyscan Processing	9	1
-1.0280789831424	BFA	BFA mv 1_Airyscan Processing	9	1
-1.16314106640713	BFA	BFA mv 1_Airyscan Processing	9	1
0.888024550771902	BFA	BFA mv 1_Airyscan Processing	9	1
-0.262660940559619	BFA	BFA mv 1_Airyscan Processing	9	1
-0.853639946560711	BFA	BFA mv 1_Airyscan Processing	9	1
2.78432478595081	BFA	BFA mv 1_Airyscan Processing	9	1
-0.897764751469649	BFA	BFA mv 1_Airyscan Processing	9	1
0.563208042046611	BFA	BFA mv 1_Airyscan Processing	9	1
0.273925620086182	BFA	BFA mv 1_Airyscan Processing	9	1
-0.512553500265983	BFA	BFA mv 1_Airyscan Processing	9	1
-0.667130528426282	BFA	BFA mv 1_Airyscan Processing	9	1
0.107665417282171	BFA	BFA mv 1_Airyscan Processing	9	1
-0.899646219569355	BFA	BFA mv 1_Airyscan Processing	9	1
3.17084420455862	BFA	BFA mv 20_Airyscan Processing	10	1
-0.869959438389313	BFA	BFA mv 20_Airyscan Processing	10	1
-0.982045751336422	BFA	BFA mv 20_Airyscan Processing	10	1
4.15934271022685	BFA	BFA mv 20_Airyscan Processing	10	1
-0.219769375930306	BFA	BFA mv 20_Airyscan Processing	10	1
0.0312269355990702	BFA	BFA mv 20_Airyscan Processing	10	1
-0.837582509664853	BFA	BFA mv 20_Airyscan Processing	10	1
-0.890274079740492	BFA	BFA mv 20_Airyscan Processing	10	1
2.06208708864174	BFA	BFA mv 20_Airyscan Processing	10	1
-0.877298920877358	BFA	BFA mv 20_Airyscan Processing	10	1
0.831292437851249	BFA	BFA mv 20_Airyscan Processing	10	1
-1.09676599746226	BFA	BFA mv 20_Airyscan Processing	10	1
-1.1655950553687	BFA	BFA mv 20_Airyscan Processing	10	1
-1.13415352953388	BFA	BFA mv 20_Airyscan Processing	10	1
-0.364265790696157	BFA	BFA mv 20_Airyscan Processing	10	1
3.84367977235317	BFA	BFA mv 20_Airyscan Processing	10	1
-0.250779612672867	BFA	BFA mv 20_Airyscan Processing	10	1
-0.0515415822122112	BFA	BFA mv 20_Airyscan Processing	10	1
-0.914826776746371	BFA	BFA mv 20_Airyscan Processing	10	1
-0.43507161345412	BFA	BFA mv 20_Airyscan Processing	10	1
0.519073400023882	BFA	BFA mv 20_Airyscan Processing	10	1
-1.00062213690936	BFA	BFA mv 20_Airyscan Processing	10	1
0.857951907113207	BFA	BFA mv 20_Airyscan Processing	10	1
-0.3478630172547	BFA	BFA mv 20_Airyscan Processing	10	1
-1.10830015070755	BFA	BFA mv 20_Airyscan Processing	10	1
-0.644989402549069	BFA	BFA mv 20_Airyscan Processing	10	1
0.0177738179019515	BFA	BFA mv 20_Airyscan Processing	10	1
-0.59793867176307	BFA	BFA mv 20_Airyscan Processing	10	1
-0.860860194534198	BFA	BFA mv 20_Airyscan Processing	10	1
3.17071561613783	BFA	BFA mv 20_Airyscan Processing	10	1
0.171601969101999	BFA	BFA mv 20_Airyscan Processing	10	1
-0.839353989313235	BFA	BFA mv 20_Airyscan Processing	10	1
0.460412436934249	BFA	BFA mv 20_Airyscan Processing	10	1
-0.739861722023841	BFA	BFA mv 20_Airyscan Processing	10	1
0.02452299987688	BFA	BFA mv 20_Airyscan Processing	10	1
4.1097076512181	BFA	BFA mv 20_Airyscan Processing	10	1
-0.802796393579437	BFA	BFA mv 20_Airyscan Processing	10	1
-0.871789265066389	BFA	BFA mv 20_Airyscan Processing	10	1
2.14532450793609	BFA	BFA mv 20_Airyscan Processing	10	1
0.778558550111838	BFA	BFA mv 20_Airyscan Processing	10	1
-0.998540970705533	BFA	BFA mv 20_Airyscan Processing	10	1
-0.879142239371648	BFA	BFA mv 20_Airyscan Processing	10	1
0.622883032736179	BFA	BFA mv 20_Airyscan Processing	10	1
1.52277044760135	BFA	BFA mv 20_Airyscan Processing	10	1
0.468595394749424	BFA	BFA mv 20_Airyscan Processing	10	1
0.279153630832079	BFA	BFA mv 20_Airyscan Processing	10	1
3.76993889234811	BFA	BFA mv 20_Airyscan Processing	10	1
0.876932692481684	BFA	BFA mv 20_Airyscan Processing	10	1
0.797712888110362	BFA	BFA mv 20_Airyscan Processing	10	1
-1.18544682392143	BFA	BFA mv 20_Airyscan Processing	10	1
-1.11996889454192	BFA	BFA mv 20_Airyscan Processing	10	1
-0.182311813395406	BFA	BFA mv 20_Airyscan Processing	10	1
-0.449374598644451	BFA	BFA mv 20_Airyscan Processing	10	1
-0.735057869711195	BFA	BFA mv 20_Airyscan Processing	10	1
3.13137272866736	BFA	BFA mv 20_Airyscan Processing	10	1
-0.890274079740492	BFA	BFA mv 20_Airyscan Processing	10	1
1.39992114197575	BFA	BFA mv 20_Airyscan Processing	10	1
-0.723937818667118	BFA	BFA mv 20_Airyscan Processing	10	1
0.140144591512786	BFA	BFA mv 20_Airyscan Processing	10	1
4.0608250857365	BFA	BFA mv 20_Airyscan Processing	10	1
-0.957802139726429	BFA	BFA mv 20_Airyscan Processing	10	1
1.99365073890828	BFA	BFA mv 20_Airyscan Processing	10	1
-0.825269249431496	BFA	BFA mv 20_Airyscan Processing	10	1
0.682298552284547	BFA	BFA mv 20_Airyscan Processing	10	1
-1.08990882773612	BFA	BFA mv 20_Airyscan Processing	10	1
0.345826315663334	BFA	BFA mv 20_Airyscan Processing	10	1
3.90904114608927	BFA	BFA mv 20_Airyscan Processing	10	1
-0.474907900649616	BFA	BFA mv 20_Airyscan Processing	10	1
1.01066323672099	BFA	BFA mv 20_Airyscan Processing	10	1
-0.482324498304666	BFA	BFA mv 20_Airyscan Processing	10	1
-0.606330329399318	BFA	BFA mv 20_Airyscan Processing	10	1
-1.1152850452295	BFA	BFA mv 20_Airyscan Processing	10	1
-0.554335034280938	BFA	BFA mv 20_Airyscan Processing	10	1
3.11372928011908	BFA	BFA mv 20_Airyscan Processing	10	1
-1.01955014679488	BFA	BFA mv 20_Airyscan Processing	10	1
-0.939997515092922	BFA	BFA mv 20_Airyscan Processing	10	1
0.446786921998551	BFA	BFA mv 20_Airyscan Processing	10	1
-0.524129192223872	BFA	BFA mv 20_Airyscan Processing	10	1
0.293534091474558	BFA	BFA mv 20_Airyscan Processing	10	1
4.05260691454134	BFA	BFA mv 20_Airyscan Processing	10	1
0.0267626424703848	BFA	BFA mv 20_Airyscan Processing	10	1
-1.14372298055003	BFA	BFA mv 20_Airyscan Processing	10	1
1.75330393301579	BFA	BFA mv 20_Airyscan Processing	10	1
-0.703608737028692	BFA	BFA mv 20_Airyscan Processing	10	1
0.855024599769949	BFA	BFA mv 20_Airyscan Processing	10	1
3.86114249498242	BFA	BFA mv 20_Airyscan Processing	10	1
-0.338148963534227	BFA	BFA mv 20_Airyscan Processing	10	1
-1.06516065804693	BFA	BFA mv 20_Airyscan Processing	10	1
-0.191545489342351	BFA	BFA mv 20_Airyscan Processing	10	1
0.273343039236614	BFA	BFA mv 20_Airyscan Processing	10	1
-1.05631104276995	BFA	BFA mv 20_Airyscan Processing	10	1
-1.17795615219227	BFA	BFA mv 20_Airyscan Processing	10	1
-1.04753905669711	BFA	BFA mv 20_Airyscan Processing	10	1
0.695375661718852	BFA	BFA mv 20_Airyscan Processing	10	1
-0.959800142389102	BFA	BFA mv 20_Airyscan Processing	10	1
-0.431527605019391	BFA	BFA mv 20_Airyscan Processing	10	1
-0.764233358845127	BFA	BFA mv 20_Airyscan Processing	10	1
3.09066219201615	BFA	BFA mv 20_Airyscan Processing	10	1
-1.12231907188688	BFA	BFA mv 20_Airyscan Processing	10	1
-1.0280789831424	BFA	BFA mv 20_Airyscan Processing	10	1
-0.811380137270829	BFA	BFA mv 20_Airyscan Processing	10	1
-0.646450323188743	BFA	BFA mv 20_Airyscan Processing	10	1
-1.14854226698598	BFA	BFA mv 20_Airyscan Processing	10	1
0.193300331563077	BFA	BFA mv 20_Airyscan Processing	10	1
-0.25373673656261	BFA	BFA mv 20_Airyscan Processing	10	1
4.05819467055754	BFA	BFA mv 20_Airyscan Processing	10	1
-0.107941270674336	BFA	BFA mv 20_Airyscan Processing	10	1
-1.01955014679488	BFA	BFA mv 20_Airyscan Processing	10	1
-1.16069308476849	BFA	BFA mv 20_Airyscan Processing	10	1
1.465533415864	BFA	BFA mv 20_Airyscan Processing	10	1
-1.07184964619772	BFA	BFA mv 20_Airyscan Processing	10	1
-0.802796393579437	BFA	BFA mv 20_Airyscan Processing	10	1
0.674135241645386	BFA	BFA mv 20_Airyscan Processing	10	1
-1.17299336285014	BFA	BFA mv 20_Airyscan Processing	10	1
-0.383186778085108	BFA	BFA mv 20_Airyscan Processing	10	1
-1.12231907188688	BFA	BFA mv 20_Airyscan Processing	10	1
0.0378862276890471	BFA	BFA mv 20_Airyscan Processing	10	1
-0.290945654398201	BFA	BFA mv 20_Airyscan Processing	10	1
1.30964173201169	BFA	BFA mv 20_Airyscan Processing	10	1
3.82747491025066	BFA	BFA mv 20_Airyscan Processing	10	1
-1.13415352953388	BFA	BFA mv 20_Airyscan Processing	10	1
-0.376467827836363	BFA	BFA mv 20_Airyscan Processing	10	1
-0.907207692269931	BFA	BFA mv 20_Airyscan Processing	10	1
-0.0785150197137622	BFA	BFA mv 20_Airyscan Processing	10	1
-1.16314106640713	BFA	BFA mv 20_Airyscan Processing	10	1
0.0938147803482719	BFA	BFA mv 20_Airyscan Processing	10	1
-1.03884334972955	BFA	BFA mv 20_Airyscan Processing	10	1
-0.619051349000629	BFA	BFA mv 20_Airyscan Processing	10	1
0.0162677935209137	BFA	BFA mv 21_Airyscan Processing	11	1
1.3889048862185	BFA	BFA mv 21_Airyscan Processing	11	1
-0.569110319863092	BFA	BFA mv 21_Airyscan Processing	11	1
2.62321867102533	BFA	BFA mv 21_Airyscan Processing	11	1
-0.665639103839612	BFA	BFA mv 21_Airyscan Processing	11	1
1.05189774720421	BFA	BFA mv 21_Airyscan Processing	11	1
1.84283270119906	BFA	BFA mv 21_Airyscan Processing	11	1
-0.0859994621358991	BFA	BFA mv 21_Airyscan Processing	11	1
4.69908956337636	BFA	BFA mv 21_Airyscan Processing	11	1
-0.0284237730969061	BFA	BFA mv 21_Airyscan Processing	11	1
-0.322165671759415	BFA	BFA mv 21_Airyscan Processing	11	1
-1.15338489146177	BFA	BFA mv 21_Airyscan Processing	11	1
-0.218815632414997	BFA	BFA mv 21_Airyscan Processing	11	1
-0.294024158625289	BFA	BFA mv 21_Airyscan Processing	11	1
1.52660538352263	BFA	BFA mv 21_Airyscan Processing	11	1
-0.818300580115403	BFA	BFA mv 21_Airyscan Processing	11	1
-0.892141493915287	BFA	BFA mv 21_Airyscan Processing	11	1
-0.63337824162139	BFA	BFA mv 21_Airyscan Processing	11	1
-0.998540970705533	BFA	BFA mv 21_Airyscan Processing	11	1
-0.967832314086366	BFA	BFA mv 21_Airyscan Processing	11	1
2.23486495376404	BFA	BFA mv 21_Airyscan Processing	11	1
0.158614773575187	BFA	BFA mv 21_Airyscan Processing	11	1
-0.224551785810521	BFA	BFA mv 21_Airyscan Processing	11	1
0.0691047338541874	BFA	BFA mv 21_Airyscan Processing	11	1
0.712049030166395	BFA	BFA mv 21_Airyscan Processing	11	1
1.88812793639649	BFA	BFA mv 21_Airyscan Processing	11	1
-0.736656591074892	BFA	BFA mv 21_Airyscan Processing	11	1
1.31088140159194	BFA	BFA mv 21_Airyscan Processing	11	1
2.70550357519613	BFA	BFA mv 21_Airyscan Processing	11	1
-0.131248324822954	BFA	BFA mv 21_Airyscan Processing	11	1
0.742399250126309	BFA	BFA mv 21_Airyscan Processing	11	1
0.966781552646398	BFA	BFA mv 21_Airyscan Processing	11	1
-0.866309799301763	BFA	BFA mv 21_Airyscan Processing	11	1
-0.986144117728704	BFA	BFA mv 21_Airyscan Processing	11	1
4.60596087436971	BFA	BFA mv 21_Airyscan Processing	11	1
-0.0843314050352021	BFA	BFA mv 21_Airyscan Processing	11	1
2.19694492701259	BFA	BFA mv 21_Airyscan Processing	11	1
-1.02167554610719	BFA	BFA mv 21_Airyscan Processing	11	1
-0.356577669357144	BFA	BFA mv 21_Airyscan Processing	11	1
-0.156902097870038	BFA	BFA mv 21_Airyscan Processing	11	1
-0.795982057159707	BFA	BFA mv 21_Airyscan Processing	11	1
-1.05191543129691	BFA	BFA mv 21_Airyscan Processing	11	1
2.42621591727739	BFA	BFA mv 21_Airyscan Processing	11	1
0.973169495390476	BFA	BFA mv 21_Airyscan Processing	11	1
2.76882873124212	BFA	BFA mv 21_Airyscan Processing	11	1
2.04320561513139	BFA	BFA mv 21_Airyscan Processing	11	1
-0.190618275553159	BFA	BFA mv 21_Airyscan Processing	11	1
1.0886665949913	BFA	BFA mv 21_Airyscan Processing	11	1
-1.00479750831984	BFA	BFA mv 21_Airyscan Processing	11	1
1.20604842703147	BFA	BFA mv 21_Airyscan Processing	11	1
-0.327465101225914	BFA	BFA mv 21_Airyscan Processing	11	1
4.71359872329932	BFA	BFA mv 21_Airyscan Processing	11	1
-0.703608737028692	BFA	BFA mv 21_Airyscan Processing	11	1
0.0882203601629475	BFA	BFA mv 21_Airyscan Processing	11	1
-0.698975524107204	BFA	BFA mv 21_Airyscan Processing	11	1
2.15894590706003	BFA	BFA mv 21_Airyscan Processing	11	1
-0.459024854476613	BFA	BFA mv 21_Airyscan Processing	11	1
-0.423306771874534	BFA	BFA mv 21_Airyscan Processing	11	1
0.356608091266622	BFA	BFA mv 21_Airyscan Processing	11	1
-0.584107192614608	BFA	BFA mv 21_Airyscan Processing	11	1
-1.16314106640713	BFA	BFA mv 21_Airyscan Processing	11	1
-0.0467145414638953	BFA	BFA mv 21_Airyscan Processing	11	1
-0.611964147117574	BFA	BFA mv 21_Airyscan Processing	11	1
1.45450520021535	BFA	BFA mv 21_Airyscan Processing	11	1
-0.694363678884641	BFA	BFA mv 21_Airyscan Processing	11	1
-0.110504279339225	BFA	BFA mv 21_Airyscan Processing	11	1
-0.691300889354095	BFA	BFA mv 21_Airyscan Processing	11	1
1.93898060508844	BFA	BFA mv 21_Airyscan Processing	11	1
0.358215377977494	BFA	BFA mv 21_Airyscan Processing	11	1
0.369923867242394	BFA	BFA mv 21_Airyscan Processing	11	1
2.57189904733721	BFA	BFA mv 21_Airyscan Processing	11	1
-0.864489962584777	BFA	BFA mv 21_Airyscan Processing	11	1
1.69062094587647	BFA	BFA mv 21_Airyscan Processing	11	1
2.33596264679753	BFA	BFA mv 21_Airyscan Processing	11	1
4.35628837764405	BFA	BFA mv 21_Airyscan Processing	11	1
-0.397901248439111	BFA	BFA mv 21_Airyscan Processing	11	1
3.23218521497561	BFA	BFA mv 21_Airyscan Processing	11	1
-0.27267103415472	BFA	BFA mv 21_Airyscan Processing	11	1
-0.213112194901127	BFA	BFA mv 21_Airyscan Processing	11	1
-0.691300889354095	BFA	BFA mv 21_Airyscan Processing	11	1
-1.07858367837907	BFA	BFA mv 21_Airyscan Processing	11	1
1.57659145008741	BFA	BFA mv 21_Airyscan Processing	11	1
-1.03022260668565	BFA	BFA mv 21_Airyscan Processing	11	1
0.219470049296462	BFA	BFA mv 21_Airyscan Processing	11	1
-0.914826776746371	BFA	BFA mv 21_Airyscan Processing	11	1
1.50183788045954	BFA	BFA mv 21_Airyscan Processing	11	1
0.559713062517011	BFA	BFA mv 21_Airyscan Processing	11	1
-0.813105763238299	BFA	BFA mv 21_Airyscan Processing	11	1
-0.835814162608111	BFA	BFA mv 21_Airyscan Processing	11	1
2.05671467034742	BFA	BFA mv 21_Airyscan Processing	11	1
-0.65821516476833	BFA	BFA mv 21_Airyscan Processing	11	1
-0.936083615771786	BFA	BFA mv 21_Airyscan Processing	11	1
1.17152202116772	BFA	BFA mv 21_Airyscan Processing	11	1
1.1138748043964	BFA	BFA mv 21_Airyscan Processing	11	1
0.563644056878022	BFA	BFA mv 21_Airyscan Processing	11	1
1.9345636367766	BFA	BFA mv 21_Airyscan Processing	11	1
4.6247407334244	BFA	BFA mv 21_Airyscan Processing	11	1
-0.249795844762734	BFA	BFA mv 21_Airyscan Processing	11	1
-1.06294090130862	BFA	BFA mv 21_Airyscan Processing	11	1
5.43201981385509	BFA	BFA mv 22_Airyscan Processing	12	1
1.48671211941159	BFA	BFA mv 22_Airyscan Processing	12	1
5.43219736978148	BFA	BFA mv 22_Airyscan Processing	12	1
1.47363775902371	BFA	BFA mv 22_Airyscan Processing	12	1
5.41911149217273	BFA	BFA mv 22_Airyscan Processing	12	1
1.44299221102197	BFA	BFA mv 22_Airyscan Processing	12	1
5.42096286733025	BFA	BFA mv 22_Airyscan Processing	12	1
1.51320260289607	BFA	BFA mv 22_Airyscan Processing	12	1
5.42664810764553	BFA	BFA mv 22_Airyscan Processing	12	1
1.5348918081337	BFA	BFA mv 22_Airyscan Processing	12	1
-0.312696900330563	BFA	BFA mv 22_Airyscan Processing	12	1
5.63175286902722	BFA	BFA mv 23_Airyscan Processing	13	1
-0.543724855168922	BFA	BFA mv 23_Airyscan Processing	13	1
-0.977964113016773	BFA	BFA mv 23_Airyscan Processing	13	1
0.864749149661944	BFA	BFA mv 23_Airyscan Processing	13	1
-1.1152850452295	BFA	BFA mv 23_Airyscan Processing	13	1
0.793564938851641	BFA	BFA mv 23_Airyscan Processing	13	1
-0.513833090971608	BFA	BFA mv 23_Airyscan Processing	13	1
-1.18044681350472	BFA	BFA mv 23_Airyscan Processing	13	1
0.344198976003958	BFA	BFA mv 23_Airyscan Processing	13	1
-0.629058580476874	BFA	BFA mv 23_Airyscan Processing	13	1
-0.525423690786518	BFA	BFA mv 23_Airyscan Processing	13	1
1.50711224402662	BFA	BFA mv 23_Airyscan Processing	13	1
0.809713717891633	BFA	BFA mv 23_Airyscan Processing	13	1
-0.984092834958147	BFA	BFA mv 23_Airyscan Processing	13	1
2.09740345325299	BFA	BFA mv 23_Airyscan Processing	13	1
-0.9881996169108	BFA	BFA mv 23_Airyscan Processing	13	1
-0.780817486860662	BFA	BFA mv 23_Airyscan Processing	13	1
-0.723937818667118	BFA	BFA mv 23_Airyscan Processing	13	1
-0.341376508025093	BFA	BFA mv 23_Airyscan Processing	13	1
-1.16069308476849	BFA	BFA mv 23_Airyscan Processing	13	1
0.44039712389978	BFA	BFA mv 23_Airyscan Processing	13	1
1.24781471301372	BFA	BFA mv 23_Airyscan Processing	13	1
0.50438075738786	BFA	BFA mv 23_Airyscan Processing	13	1
0.886763118879627	BFA	BFA mv 23_Airyscan Processing	13	1
0.0532542579173612	BFA	BFA mv 23_Airyscan Processing	13	1
5.53449213039381	BFA	BFA mv 23_Airyscan Processing	13	1
0.155341448230218	BFA	BFA mv 23_Airyscan Processing	13	1
-0.000449921054499936	BFA	BFA mv 23_Airyscan Processing	13	1
0.671399261826511	BFA	BFA mv 23_Airyscan Processing	13	1
2.81626567340375	BFA	BFA mv 23_Airyscan Processing	13	1
-1.15338489146177	BFA	BFA mv 23_Airyscan Processing	13	1
0.013248923303662	BFA	BFA mv 23_Airyscan Processing	13	1
-0.277713909188582	BFA	BFA mv 23_Airyscan Processing	13	1
-1.10598265256718	BFA	BFA mv 23_Airyscan Processing	13	1
-0.566407615515207	BFA	BFA mv 23_Airyscan Processing	13	1
0.237148046999869	BFA	BFA mv 23_Airyscan Processing	13	1
1.26784586394045	BFA	BFA mv 23_Airyscan Processing	13	1
0.485706078362635	BFA	BFA mv 23_Airyscan Processing	13	1
-0.0483209675121691	BFA	BFA mv 23_Airyscan Processing	13	1
2.11741994801116	BFA	BFA mv 23_Airyscan Processing	13	1
-0.986144117728704	BFA	BFA mv 23_Airyscan Processing	13	1
-1.10136370671089	BFA	BFA mv 23_Airyscan Processing	13	1
-0.599332400211673	BFA	BFA mv 23_Airyscan Processing	13	1
0.0662414534441723	BFA	BFA mv 23_Airyscan Processing	13	1
0.320021974220272	BFA	BFA mv 23_Airyscan Processing	13	1
0.937219837496446	BFA	BFA mv 23_Airyscan Processing	13	1
0.358750566644269	BFA	BFA mv 23_Airyscan Processing	13	1
1.16914559419382	BFA	BFA mv 23_Airyscan Processing	13	1
-0.358768250736962	BFA	BFA mv 23_Airyscan Processing	13	1
-1.12703606176502	BFA	BFA mv 23_Airyscan Processing	13	1
0.198338125593034	BFA	BFA mv 23_Airyscan Processing	13	1
5.58669254260459	BFA	BFA mv 23_Airyscan Processing	13	1
-0.163194253460927	BFA	BFA mv 23_Airyscan Processing	13	1
-0.334931802582451	BFA	BFA mv 23_Airyscan Processing	13	1
-0.0678021030839915	BFA	BFA mv 23_Airyscan Processing	13	1
0.588613068207224	BFA	BFA mv 23_Airyscan Processing	13	1
1.7419636740704	BFA	BFA mv 23_Airyscan Processing	13	1
-1.17052117370475	BFA	BFA mv 23_Airyscan Processing	13	1
-0.582734508802636	BFA	BFA mv 23_Airyscan Processing	13	1
-0.0483209675121691	BFA	BFA mv 23_Airyscan Processing	13	1
0.308273587343358	BFA	BFA mv 23_Airyscan Processing	13	1
-0.685203309485977	BFA	BFA mv 23_Airyscan Processing	13	1
2.08262485915687	BFA	BFA mv 23_Airyscan Processing	13	1
-0.0943817408887035	BFA	BFA mv 23_Airyscan Processing	13	1
-1.04101019781465	BFA	BFA mv 23_Airyscan Processing	13	1
-1.19552247591017	BFA	BFA mv 23_Airyscan Processing	13	1
-0.744688762772157	BFA	BFA mv 23_Airyscan Processing	13	1
1.27643145005492	BFA	BFA mv 23_Airyscan Processing	13	1
0.294105030685043	BFA	BFA mv 23_Airyscan Processing	13	1
0.290674495588254	BFA	BFA mv 23_Airyscan Processing	13	1
-0.194332300249531	BFA	BFA mv 23_Airyscan Processing	13	1
-0.877298920877358	BFA	BFA mv 23_Airyscan Processing	13	1
-1.17052117370475	BFA	BFA mv 23_Airyscan Processing	13	1
5.15432441745477	BFA	BFA mv 23_Airyscan Processing	13	1
-0.691300889354095	BFA	BFA mv 23_Airyscan Processing	13	1
-0.174073780536063	BFA	BFA mv 23_Airyscan Processing	13	1
0.513130525390335	BFA	BFA mv 23_Airyscan Processing	13	1
-1.12467478557934	BFA	BFA mv 23_Airyscan Processing	13	1
0.343112609791737	BFA	BFA mv 23_Airyscan Processing	13	1
-0.41747585156374	BFA	BFA mv 23_Airyscan Processing	13	1
-0.584107192614608	BFA	BFA mv 23_Airyscan Processing	13	1
4.38277331541347	BFA	BFA mv 23_Airyscan Processing	13	1
1.41156446599977	BFA	BFA mv 23_Airyscan Processing	13	1
-0.646450323188743	BFA	BFA mv 23_Airyscan Processing	13	1
-0.281766599639205	BFA	BFA mv 23_Airyscan Processing	13	1
-0.588236585956619	BFA	BFA mv 23_Airyscan Processing	13	1
-0.34569616916961	BFA	BFA mv 23_Airyscan Processing	13	1
-0.243913474859667	BFA	BFA mv 23_Airyscan Processing	13	1
2.04380108954358	BFA	BFA mv 23_Airyscan Processing	13	1
-0.370902983202956	BFA	BFA mv 23_Airyscan Processing	13	1
1.32848316589408	BFA	BFA mv 23_Airyscan Processing	13	1
0.403225591791434	BFA	BFA mv 23_Airyscan Processing	13	1
-0.155111587096249	BFA	BFA mv 23_Airyscan Processing	13	1
-1.17795615219227	BFA	BFA mv 23_Airyscan Processing	13	1
0.723259909915612	BFA	BFA mv 23_Airyscan Processing	13	1
-0.934132395640524	BFA	BFA mv 23_Airyscan Processing	13	1
-0.496066126156962	BFA	BFA mv 23_Airyscan Processing	13	1
0.279153630832079	BFA	BFA mv 23_Airyscan Processing	13	1
-0.765879449751796	BFA	BFA mv 23_Airyscan Processing	13	1
-0.630496395246502	BFA	BFA mv 23_Airyscan Processing	13	1
2.90517318334738	BFA	BFA mv 23_Airyscan Processing	13	1
1.6002139798857	BFA	BFA mv 23_Airyscan Processing	13	1
0.620002964915308	BFA	BFA mv 23_Airyscan Processing	13	1
4.9733835965241	BFA	BFA mv 23_Airyscan Processing	13	1
-0.756043304875082	BFA	BFA mv 23_Airyscan Processing	13	1
-0.986144117728704	BFA	BFA mv 23_Airyscan Processing	13	1
0.540269232989633	BFA	BFA mv 23_Airyscan Processing	13	1
4.34022576377354	BFA	BFA mv 23_Airyscan Processing	13	1
0.557960981473094	BFA	BFA mv 23_Airyscan Processing	13	1
-0.711378783890624	BFA	BFA mv 23_Airyscan Processing	13	1
-0.198994313355342	BFA	BFA mv 23_Airyscan Processing	13	1
-0.364265790696157	BFA	BFA mv 23_Airyscan Processing	13	1
-1.08536336536445	BFA	BFA mv 23_Airyscan Processing	13	1
-1.08536336536445	BFA	BFA mv 23_Airyscan Processing	13	1
-0.325341958177836	BFA	BFA mv 23_Airyscan Processing	13	1
2.01409543655571	BFA	BFA mv 23_Airyscan Processing	13	1
-0.850049278429983	BFA	BFA mv 23_Airyscan Processing	13	1
-1.09218933043485	BFA	BFA mv 23_Airyscan Processing	13	1
1.16413663917729	BFA	BFA mv 23_Airyscan Processing	13	1
0.143467957815202	BFA	BFA mv 23_Airyscan Processing	13	1
-0.142666982048165	BFA	BFA mv 23_Airyscan Processing	13	1
0.345284163305245	BFA	BFA mv 23_Airyscan Processing	13	1
2.61445378588353	BFA	BFA mv 23_Airyscan Processing	13	1
-0.376467827836363	BFA	BFA mv 23_Airyscan Processing	13	1
-0.611964147117574	BFA	BFA mv 23_Airyscan Processing	13	1
-1.02167554610719	BFA	BFA mv 23_Airyscan Processing	13	1
5.10022918458769	BFA	BFA mv 24_Airyscan Processing	14	1
-0.868132953863278	BFA	BFA mv 24_Airyscan Processing	14	1
-0.802796393579437	BFA	BFA mv 24_Airyscan Processing	14	1
0.329983318349945	BFA	BFA mv 24_Airyscan Processing	14	1
0.107665417282171	BFA	BFA mv 24_Airyscan Processing	14	1
-0.502375295350227	BFA	BFA mv 24_Airyscan Processing	14	1
1.38641898762501	BFA	BFA mv 24_Airyscan Processing	14	1
-0.814834372138916	BFA	BFA mv 24_Airyscan Processing	14	1
-0.356577669357144	BFA	BFA mv 24_Airyscan Processing	14	1
-0.515114321127656	BFA	BFA mv 24_Airyscan Processing	14	1
-0.830527806684963	BFA	BFA mv 24_Airyscan Processing	14	1
0.492281959268792	BFA	BFA mv 24_Airyscan Processing	14	1
1.07071372566731	BFA	BFA mv 24_Airyscan Processing	14	1
0.758312786670654	BFA	BFA mv 24_Airyscan Processing	14	1
1.11788986625193	BFA	BFA mv 24_Airyscan Processing	14	1
-0.879142239371648	BFA	BFA mv 24_Airyscan Processing	14	1
1.99625531401199	BFA	BFA mv 24_Airyscan Processing	14	1
0.686162544727371	BFA	BFA mv 24_Airyscan Processing	14	1
-1.02593994489365	BFA	BFA mv 24_Airyscan Processing	14	1
0.346368174251504	BFA	BFA mv 24_Airyscan Processing	14	1
1.72845543138493	BFA	BFA mv 24_Airyscan Processing	14	1
-0.692831111534863	BFA	BFA mv 24_Airyscan Processing	14	1
2.72482025480445	BFA	BFA mv 24_Airyscan Processing	14	1
0.132123158128211	BFA	BFA mv 24_Airyscan Processing	14	1
-0.980002849706621	BFA	BFA mv 24_Airyscan Processing	14	1
-1.13892680828654	BFA	BFA mv 24_Airyscan Processing	14	1
0.179314089588338	BFA	BFA mv 24_Airyscan Processing	14	1
-0.252750056660165	BFA	BFA mv 24_Airyscan Processing	14	1
-0.575899212196778	BFA	BFA mv 24_Airyscan Processing	14	1
-0.920579429235821	BFA	BFA mv 24_Airyscan Processing	14	1
-0.702061946310393	BFA	BFA mv 24_Airyscan Processing	14	1
1.67223257228919	BFA	BFA mv 24_Airyscan Processing	14	1
-0.980002849706621	BFA	BFA mv 24_Airyscan Processing	14	1
2.14029214648913	BFA	BFA mv 24_Airyscan Processing	14	1
-0.67161819489567	BFA	BFA mv 24_Airyscan Processing	14	1
2.31424545361257	BFA	BFA mv 24_Airyscan Processing	14	1
-0.864489962584777	BFA	BFA mv 24_Airyscan Processing	14	1
-0.196194498180595	BFA	BFA mv 24_Airyscan Processing	14	1
0.998885198154934	BFA	BFA mv 24_Airyscan Processing	14	1
1.744643563119	BFA	BFA mv 24_Airyscan Processing	14	1
1.90741670892946	BFA	BFA mv 24_Airyscan Processing	14	1
1.24053071656619	BFA	BFA mv 24_Airyscan Processing	14	1
-0.746302968126698	BFA	BFA mv 24_Airyscan Processing	14	1
3.56743012351716	BFA	BFA mv 24_Airyscan Processing	14	1
2.26617045495497	BFA	BFA mv 24_Airyscan Processing	14	1
-0.0686221113300222	BFA	BFA mv 24_Airyscan Processing	14	1
-0.779146642695844	BFA	BFA mv 24_Airyscan Processing	14	1
-0.839353989313235	BFA	BFA mv 24_Airyscan Processing	14	1
0.390348772094435	BFA	BFA mv 24_Airyscan Processing	14	1
-0.716069957466504	BFA	BFA mv 24_Airyscan Processing	14	1
1.9609930445004	BFA	BFA mv 24_Airyscan Processing	14	1
-1.08763351389899	BFA	BFA mv 24_Airyscan Processing	14	1
-1.20314640102083	BFA	BFA mv 24_Airyscan Processing	14	1
-0.154217532499368	BFA	BFA mv 24_Airyscan Processing	14	1
1.11362332696517	BFA	BFA mv 24_Airyscan Processing	14	1
0.215155712866341	BFA	BFA mv 24_Airyscan Processing	14	1
-0.00121649832469548	BFA	BFA mv 24_Airyscan Processing	14	1
-0.992323334094662	BFA	BFA mv 24_Airyscan Processing	14	1
-1.0280789831424	BFA	BFA mv 24_Airyscan Processing	14	1
-0.145320676661632	BFA	BFA mv 24_Airyscan Processing	14	1
-0.785846835265664	BFA	BFA mv 24_Airyscan Processing	14	1
0.202099885514926	BFA	BFA mv 24_Airyscan Processing	14	1
-0.325341958177836	BFA	BFA mv 24_Airyscan Processing	14	1
0.122682764349124	BFA	BFA mv 24_Airyscan Processing	14	1
1.14017905050828	BFA	BFA mv 24_Airyscan Processing	14	1
2.43531209561711	BFA	BFA mv 24_Airyscan Processing	14	1
-0.230321032581766	BFA	BFA mv 24_Airyscan Processing	14	1
0.0415667618401722	BFA	BFA mv 24_Airyscan Processing	14	1
-0.794285703911529	BFA	BFA mv 24_Airyscan Processing	14	1
0.738014880662411	BFA	BFA mv 24_Airyscan Processing	14	1
-0.756043304875082	BFA	BFA mv 24_Airyscan Processing	14	1
-1.13177540712891	BFA	BFA mv 24_Airyscan Processing	14	1
5.07290711072764	BFA	BFA mv 24_Airyscan Processing	14	1
-0.688247451867205	BFA	BFA mv 24_Airyscan Processing	14	1
-0.115650088292629	BFA	BFA mv 24_Airyscan Processing	14	1
1.59369929886451	BFA	BFA mv 24_Airyscan Processing	14	1
-0.87362244614805	BFA	BFA mv 24_Airyscan Processing	14	1
-0.733461700178373	BFA	BFA mv 24_Airyscan Processing	14	1
-0.365368934768314	BFA	BFA mv 24_Airyscan Processing	14	1
-0.846471457082099	BFA	BFA mv 24_Airyscan Processing	14	1
1.01816223034088	BFA	BFA mv 24_Airyscan Processing	14	1
0.683845941374735	BFA	BFA mv 24_Airyscan Processing	14	1
1.06121747915302	BFA	BFA mv 24_Airyscan Processing	14	1
-0.736656591074892	BFA	BFA mv 24_Airyscan Processing	14	1
1.47871346782919	BFA	BFA mv 24_Airyscan Processing	14	1
0.492750014507854	BFA	BFA mv 24_Airyscan Processing	14	1
-0.487299632944779	BFA	BFA mv 24_Airyscan Processing	14	1
0.573620283621083	BFA	BFA mv 24_Airyscan Processing	14	1
1.16461476493347	BFA	BFA mv 24_Airyscan Processing	14	1
-0.677633250625431	BFA	BFA mv 24_Airyscan Processing	14	1
0.288380916601154	BFA	BFA mv 24_Airyscan Processing	14	1
0.901174395860426	BFA	BFA mv 24_Airyscan Processing	14	1
2.50349528487126	BFA	BFA mv 24_Airyscan Processing	14	1
-0.741468148072114	BFA	BFA mv 24_Airyscan Processing	14	1
0.272176858346431	BFA	BFA mv 24_Airyscan Processing	14	1
-0.315843206019928	BFA	BFA mv 24_Airyscan Processing	14	1
-0.162292946504914	BFA	BFA mv 24_Airyscan Processing	14	1
-0.0876703063007167	BFA	BFA mv 24_Airyscan Processing	14	1
-1.09218933043485	BFA	BFA mv 24_Airyscan Processing	14	1
-0.767528254741979	BFA	BFA mv 24_Airyscan Processing	14	1
1.31088140159194	BFA	BFA mv 24_Airyscan Processing	14	1
2.10087681980527	BFA	BFA mv 24_Airyscan Processing	14	1
2.77371801334321	BFA	BFA mv 24_Airyscan Processing	14	1
-0.728688421425715	BFA	BFA mv 24_Airyscan Processing	14	1
-0.487299632944779	BFA	BFA mv 24_Airyscan Processing	14	1
-0.769179782780452	BFA	BFA mv 24_Airyscan Processing	14	1
1.23697989170797	BFA	BFA mv 24_Airyscan Processing	14	1
1.09790690714473	BFA	BFA mv 24_Airyscan Processing	14	1
-1.06738535306904	BFA	BFA mv 24_Airyscan Processing	14	1
-0.245870422646628	BFA	BFA mv 24_Airyscan Processing	14	1
3.80329644355822	BFA	BFA mv 24_Airyscan Processing	14	1
-0.364265790696157	BFA	BFA mv 24_Airyscan Processing	14	1
0.028997280271801	BFA	BFA mv 24_Airyscan Processing	14	1
2.21106121737734	BFA	BFA mv 24_Airyscan Processing	14	1
-0.31060484935834	BFA	BFA mv 24_Airyscan Processing	14	1
0.130779974581743	BFA	BFA mv 24_Airyscan Processing	14	1
-0.963808163786641	BFA	BFA mv 24_Airyscan Processing	14	1
-0.159593889535749	BFA	BFA mv 24_Airyscan Processing	14	1
0.74385644528398	BFA	BFA mv 24_Airyscan Processing	14	1
-0.474907900649616	BFA	BFA mv 24_Airyscan Processing	14	1
1.83001436051575	BFA	BFA mv 24_Airyscan Processing	14	1
-1.00899038657987	BFA	BFA mv 24_Airyscan Processing	14	1
1.05483617592462	BFA	BFA mv 24_Airyscan Processing	14	1
0.634321065933105	BFA	BFA mv 24_Airyscan Processing	14	1
-1.18795623552686	BFA	BFA mv 24_Airyscan Processing	14	1
-0.5503430130114	BFA	BFA mv 24_Airyscan Processing	14	1
-0.85724355406401	BFA	BFA mv 24_Airyscan Processing	14	1
-0.897764751469649	BFA	BFA mv 24_Airyscan Processing	14	1
-1.12467478557934	BFA	BFA mv 24_Airyscan Processing	14	1
-0.603525278471709	BFA	BFA mv 24_Airyscan Processing	14	1
-1.10136370671089	BFA	BFA mv 24_Airyscan Processing	14	1
-0.180475265588104	BFA	BFA mv 24_Airyscan Processing	14	1
2.71132259013558	BFA	BFA mv 24_Airyscan Processing	14	1
-0.537150209526837	BFA	BFA mv 24_Airyscan Processing	14	1
-0.528017725963564	BFA	BFA mv 24_Airyscan Processing	14	1
-0.0910203931859987	BFA	BFA mv 24_Airyscan Processing	14	1
-1.15825108111294	BFA	BFA mv 24_Airyscan Processing	14	1
-1.10136370671089	BFA	BFA mv 24_Airyscan Processing	14	1
-0.818300580115403	BFA	BFA mv 24_Airyscan Processing	14	1
-0.975929524318986	BFA	BFA mv 24_Airyscan Processing	14	1
5.33626258954697	BFA	BFA mv 24_Airyscan Processing	14	1
0.600867605675569	BFA	BFA mv 24_Airyscan Processing	14	1
1.5202614557357	BFA	BFA mv 24_Airyscan Processing	14	1
-1.08083847076616	BFA	BFA mv 24_Airyscan Processing	14	1
-0.882839101252974	BFA	BFA mv 24_Airyscan Processing	14	1
-0.50364191996542	BFA	BFA mv 24_Airyscan Processing	14	1
0.984966495964132	BFA	BFA mv 24_Airyscan Processing	14	1
-1.1904719601241	BFA	BFA mv 24_Airyscan Processing	14	1
0.612558761803578	BFA	BFA mv 24_Airyscan Processing	14	1
1.10807476291927	BFA	BFA mv 24_Airyscan Processing	14	1
-0.682168405790823	BFA	BFA mv 24_Airyscan Processing	14	1
0.903659641004144	BFA	BFA mv 24_Airyscan Processing	14	1
1.67925718722616	BFA	BFA mv 24_Airyscan Processing	14	1
0.984108003995538	BFA	BFA mv 24_Airyscan Processing	14	1
-0.772491044084108	BFA	BFA mv 24_Airyscan Processing	14	1
-1.06294090130862	BFA	BFA mv 24_Airyscan Processing	14	1
-0.733461700178373	BFA	BFA mv 24_Airyscan Processing	14	1
-1.04535803075075	BFA	BFA mv 24_Airyscan Processing	14	1
2.4280417842259	BFA	BFA mv 24_Airyscan Processing	14	1
1.41417494669162	BFA	BFA mv 24_Airyscan Processing	14	1
0.630251056244808	BFA	BFA mv 24_Airyscan Processing	14	1
-0.396761647176177	BFA	BFA mv 24_Airyscan Processing	14	1
0.206470794752822	BFA	BFA mv 24_Airyscan Processing	14	1
-0.393350614875114	BFA	BFA mv 24_Airyscan Processing	14	1
-0.723937818667118	BFA	BFA mv 24_Airyscan Processing	14	1
0.256298841734675	BFA	BFA mv 24_Airyscan Processing	14	1
-0.143550764695173	BFA	BFA mv 24_Airyscan Processing	14	1
-0.685203309485977	BFA	BFA mv 24_Airyscan Processing	14	1
1.35983870517077	BFA	BFA mv 24_Airyscan Processing	14	1
-1.04318175132815	BFA	BFA mv 24_Airyscan Processing	14	1
2.68078152631708	BFA	BFA mv 24_Airyscan Processing	14	1
0.0459655959126558	BFA	BFA mv 24_Airyscan Processing	14	1
-0.113931874811493	BFA	BFA mv 24_Airyscan Processing	14	1
1.41603541234454	BFA	BFA mv 24_Airyscan Processing	14	1
-0.801088451234281	BFA	BFA mv 24_Airyscan Processing	14	1
0.229870877225974	BFA	BFA mv 24_Airyscan Processing	14	1
-0.545044987373845	BFA	BFA mv 24_Airyscan Processing	14	1
-0.0403145196184278	BFA	BFA mv 24_Airyscan Processing	14	1
-1.06961500839631	BFA	BFA mv 24_Airyscan Processing	14	1
0.0959046452677312	BFA	BFA mv 24_Airyscan Processing	14	1
2.18925389610854	BFA	BFA mv 24_Airyscan Processing	14	1
-0.760949283643937	BFA	BFA mv 24_Airyscan Processing	14	1
-0.0112358499646512	BFA	BFA mv 24_Airyscan Processing	14	1
-0.646450323188743	BFA	BFA mv 24_Airyscan Processing	14	1
-0.938038650607589	BFA	BFA mv 24_Airyscan Processing	14	1
0.552686243968548	BFA	BFA mv 24_Airyscan Processing	14	1
-0.63337824162139	BFA	BFA mv 24_Airyscan Processing	14	1
0.807666634269908	BFA	BFA mv 24_Airyscan Processing	14	1
-0.930241340147558	BFA	BFA mv 24_Airyscan Processing	14	1
-0.0943817408887035	BFA	BFA mv 24_Airyscan Processing	14	1
0.975771028871032	BFA	BFA mv 24_Airyscan Processing	14	1
1.04383968587445	BFA	BFA mv 24_Airyscan Processing	14	1
0.276252555400246	BFA	BFA mv 24_Airyscan Processing	14	1
[truncated: 39,959 more rows]
