# Supplementary material for: Quantitative analysis of plant ER architecture and dynamics
Source: Nat Commun. 2019 Feb 28;10:984. doi: 10.1038/s41467-019-08893-9 (PMC6395764; doi:10.1038/s41467-019-08893-9)
Supplement: Supplementary file 6 — Source Data [file 41467_2019_8893_MOESM6_ESM.zip › Fig 6 - MANOVA source data/cisternal_Circularity.csv]

cisternal_Circularity	group	name	file	rep
0.248323376292248	BFA	BFA mv 10_Airyscan Processing	1	1
0.0380981043825139	BFA	BFA mv 10_Airyscan Processing	1	1
0.551647741203886	BFA	BFA mv 10_Airyscan Processing	1	1
0.701511948081538	BFA	BFA mv 10_Airyscan Processing	1	1
0.507389733022543	BFA	BFA mv 10_Airyscan Processing	1	1
0.512139622922783	BFA	BFA mv 10_Airyscan Processing	1	1
0.209772681659878	BFA	BFA mv 10_Airyscan Processing	1	1
0.795027133749948	BFA	BFA mv 10_Airyscan Processing	1	1
0.690523488195566	BFA	BFA mv 10_Airyscan Processing	1	1
0.100008895555247	BFA	BFA mv 10_Airyscan Processing	1	1
0.620900031196706	BFA	BFA mv 10_Airyscan Processing	1	1
0.981245669541203	BFA	BFA mv 10_Airyscan Processing	1	1
0.849703592529567	BFA	BFA mv 10_Airyscan Processing	1	1
0.471763659437571	BFA	BFA mv 10_Airyscan Processing	1	1
0.818905615035589	BFA	BFA mv 10_Airyscan Processing	1	1
1.00726932788784	BFA	BFA mv 10_Airyscan Processing	1	1
0.642809511008619	BFA	BFA mv 10_Airyscan Processing	1	1
0.699012913755294	BFA	BFA mv 10_Airyscan Processing	1	1
0.84231801151062	BFA	BFA mv 10_Airyscan Processing	1	1
0.38714866726721	BFA	BFA mv 10_Airyscan Processing	1	1
0.797846924609459	BFA	BFA mv 10_Airyscan Processing	1	1
0.965506375778839	BFA	BFA mv 10_Airyscan Processing	1	1
0.318858149072579	BFA	BFA mv 10_Airyscan Processing	1	1
0.542850211925962	BFA	BFA mv 10_Airyscan Processing	1	1
0.829339706403721	BFA	BFA mv 10_Airyscan Processing	1	1
1.0249926024009	BFA	BFA mv 10_Airyscan Processing	1	1
0.91920893567222	BFA	BFA mv 10_Airyscan Processing	1	1
0.227304123499087	BFA	BFA mv 10_Airyscan Processing	1	1
0.307963996241165	BFA	BFA mv 10_Airyscan Processing	1	1
0.781286987254348	BFA	BFA mv 10_Airyscan Processing	1	1
0.607744296800948	BFA	BFA mv 10_Airyscan Processing	1	1
0.97295703182215	BFA	BFA mv 10_Airyscan Processing	1	1
0.653965113168428	BFA	BFA mv 10_Airyscan Processing	1	1
0.406500724220227	BFA	BFA mv 10_Airyscan Processing	1	1
0.366049475450038	BFA	BFA mv 10_Airyscan Processing	1	1
0.444720643431273	BFA	BFA mv 10_Airyscan Processing	1	1
0.944203318198913	BFA	BFA mv 10_Airyscan Processing	1	1
0.708536078561084	BFA	BFA mv 10_Airyscan Processing	1	1
0.913093080878229	BFA	BFA mv 10_Airyscan Processing	1	1
0.55016316442168	BFA	BFA mv 10_Airyscan Processing	1	1
0.621939406494701	BFA	BFA mv 10_Airyscan Processing	1	1
0.727095800727152	BFA	BFA mv 10_Airyscan Processing	1	1
0.993506023761251	BFA	BFA mv 10_Airyscan Processing	1	1
0.244415146479185	BFA	BFA mv 10_Airyscan Processing	1	1
0.549810699770114	BFA	BFA mv 10_Airyscan Processing	1	1
0.602568117094715	BFA	BFA mv 10_Airyscan Processing	1	1
0.188997425087704	BFA	BFA mv 10_Airyscan Processing	1	1
0.91292639160388	BFA	BFA mv 10_Airyscan Processing	1	1
0.756423298797141	BFA	BFA mv 10_Airyscan Processing	1	1
0.349922835751276	BFA	BFA mv 10_Airyscan Processing	1	1
0.789977601515228	BFA	BFA mv 10_Airyscan Processing	1	1
0.82254533367462	BFA	BFA mv 10_Airyscan Processing	1	1
0.198158654487678	BFA	BFA mv 10_Airyscan Processing	1	1
0.0264170983124201	BFA	BFA mv 10_Airyscan Processing	1	1
0.411750513153369	BFA	BFA mv 10_Airyscan Processing	1	1
0.200530036870969	BFA	BFA mv 10_Airyscan Processing	1	1
0.9110404250082	BFA	BFA mv 10_Airyscan Processing	1	1
0.105403766962823	BFA	BFA mv 10_Airyscan Processing	1	1
0.829695300288543	BFA	BFA mv 10_Airyscan Processing	1	1
0.860332790806961	BFA	BFA mv 10_Airyscan Processing	1	1
0.838124853920695	BFA	BFA mv 10_Airyscan Processing	1	1
0.388018458932943	BFA	BFA mv 10_Airyscan Processing	1	1
0.626167632819311	BFA	BFA mv 10_Airyscan Processing	1	1
0.772646559115124	BFA	BFA mv 10_Airyscan Processing	1	1
0.914410503507318	BFA	BFA mv 10_Airyscan Processing	1	1
0.953056774596272	BFA	BFA mv 10_Airyscan Processing	1	1
0.595004137230369	BFA	BFA mv 10_Airyscan Processing	1	1
0.602008241712372	BFA	BFA mv 10_Airyscan Processing	1	1
0.32634737125371	BFA	BFA mv 10_Airyscan Processing	1	1
0.719779483762871	BFA	BFA mv 10_Airyscan Processing	1	1
0.332290022944968	BFA	BFA mv 10_Airyscan Processing	1	1
0.658564694885859	BFA	BFA mv 10_Airyscan Processing	1	1
0.594384878037564	BFA	BFA mv 10_Airyscan Processing	1	1
0.927926906735974	BFA	BFA mv 10_Airyscan Processing	1	1
0.909860270718511	BFA	BFA mv 10_Airyscan Processing	1	1
0.378059991932428	BFA	BFA mv 10_Airyscan Processing	1	1
0.640092216475801	BFA	BFA mv 10_Airyscan Processing	1	1
0.659495786429012	BFA	BFA mv 10_Airyscan Processing	1	1
0.310522805614145	BFA	BFA mv 10_Airyscan Processing	1	1
0.956917433751893	BFA	BFA mv 10_Airyscan Processing	1	1
0.448619484774139	BFA	BFA mv 10_Airyscan Processing	1	1
0.999511924003698	BFA	BFA mv 10_Airyscan Processing	1	1
0.397969508082454	BFA	BFA mv 10_Airyscan Processing	1	1
1.01113696515465	BFA	BFA mv 10_Airyscan Processing	1	1
0.360008569680954	BFA	BFA mv 10_Airyscan Processing	1	1
0.665824256780521	BFA	BFA mv 10_Airyscan Processing	1	1
0.51639908567533	BFA	BFA mv 10_Airyscan Processing	1	1
0.788139887066676	BFA	BFA mv 10_Airyscan Processing	1	1
0.934630169080425	BFA	BFA mv 10_Airyscan Processing	1	1
0.263146405222271	BFA	BFA mv 10_Airyscan Processing	1	1
0.481704106049609	BFA	BFA mv 10_Airyscan Processing	1	1
0.523141478025043	BFA	BFA mv 10_Airyscan Processing	1	1
0.128352467621109	BFA	BFA mv 10_Airyscan Processing	1	1
0.929265405270642	BFA	BFA mv 10_Airyscan Processing	1	1
0.557845681121657	BFA	BFA mv 10_Airyscan Processing	1	1
0.679897217894609	BFA	BFA mv 10_Airyscan Processing	1	1
0.838726207216953	BFA	BFA mv 10_Airyscan Processing	1	1
0.679412467716851	BFA	BFA mv 10_Airyscan Processing	1	1
0.296782323935828	BFA	BFA mv 10_Airyscan Processing	1	1
0.41189154481389	BFA	BFA mv 10_Airyscan Processing	1	1
0.025579112106381	BFA	BFA mv 10_Airyscan Processing	1	1
0.357278100356045	BFA	BFA mv 10_Airyscan Processing	1	1
0.638978342891781	BFA	BFA mv 10_Airyscan Processing	1	1
0.924158738517865	BFA	BFA mv 10_Airyscan Processing	1	1
0.185074574151103	BFA	BFA mv 10_Airyscan Processing	1	1
0.881050516291984	BFA	BFA mv 10_Airyscan Processing	1	1
0.666942756408348	BFA	BFA mv 10_Airyscan Processing	1	1
0.410814202908332	BFA	BFA mv 10_Airyscan Processing	1	1
0.689715617328794	BFA	BFA mv 10_Airyscan Processing	1	1
0.825393003068473	BFA	BFA mv 10_Airyscan Processing	1	1
0.553991929100645	BFA	BFA mv 10_Airyscan Processing	1	1
0.614460526387988	BFA	BFA mv 10_Airyscan Processing	1	1
0.701886860974876	BFA	BFA mv 10_Airyscan Processing	1	1
0.406617136355265	BFA	BFA mv 10_Airyscan Processing	1	1
0.621986452005908	BFA	BFA mv 10_Airyscan Processing	1	1
0.755561323266807	BFA	BFA mv 10_Airyscan Processing	1	1
1.01651095037654	BFA	BFA mv 10_Airyscan Processing	1	1
0.948569955696271	BFA	BFA mv 10_Airyscan Processing	1	1
0.260825744336714	BFA	BFA mv 10_Airyscan Processing	1	1
0.612911785292874	BFA	BFA mv 10_Airyscan Processing	1	1
0.873805820154059	BFA	BFA mv 10_Airyscan Processing	1	1
0.693568793999689	BFA	BFA mv 10_Airyscan Processing	1	1
0.99308958161976	BFA	BFA mv 10_Airyscan Processing	1	1
0.385614554383354	BFA	BFA mv 10_Airyscan Processing	1	1
0.922220423573943	BFA	BFA mv 10_Airyscan Processing	1	1
0.275899337744666	BFA	BFA mv 10_Airyscan Processing	1	1
0.51330188465077	BFA	BFA mv 10_Airyscan Processing	1	1
0.733115594470785	BFA	BFA mv 10_Airyscan Processing	1	1
0.5773791558355	BFA	BFA mv 10_Airyscan Processing	1	1
0.799115477635552	BFA	BFA mv 10_Airyscan Processing	1	1
0.425798830990041	BFA	BFA mv 10_Airyscan Processing	1	1
0.566593558847125	BFA	BFA mv 10_Airyscan Processing	1	1
0.363797695595813	BFA	BFA mv 10_Airyscan Processing	1	1
1.02907815318543	BFA	BFA mv 10_Airyscan Processing	1	1
0.380968136909737	BFA	BFA mv 10_Airyscan Processing	1	1
0.939459346366136	BFA	BFA mv 10_Airyscan Processing	1	1
0.848603360875627	BFA	BFA mv 10_Airyscan Processing	1	1
0.806287310283361	BFA	BFA mv 10_Airyscan Processing	1	1
0.929032330841402	BFA	BFA mv 10_Airyscan Processing	1	1
1.04651809185033	BFA	BFA mv 10_Airyscan Processing	1	1
0.235871794765447	BFA	BFA mv 10_Airyscan Processing	1	1
1.00094619085338	BFA	BFA mv 10_Airyscan Processing	1	1
1.01696989292824	BFA	BFA mv 10_Airyscan Processing	1	1
0.484450004637098	BFA	BFA mv 10_Airyscan Processing	1	1
1.00622923470229	BFA	BFA mv 10_Airyscan Processing	1	1
0.68373691262857	BFA	BFA mv 10_Airyscan Processing	1	1
0.732498205491784	BFA	BFA mv 10_Airyscan Processing	1	1
0.3568578990579	BFA	BFA mv 10_Airyscan Processing	1	1
0.189758973930222	BFA	BFA mv 10_Airyscan Processing	1	1
1.03768768258177	BFA	BFA mv 10_Airyscan Processing	1	1
0.442370565839493	BFA	BFA mv 10_Airyscan Processing	1	1
0.997807539311238	BFA	BFA mv 10_Airyscan Processing	1	1
0.41552406952414	BFA	BFA mv 10_Airyscan Processing	1	1
0.8149694159201	BFA	BFA mv 10_Airyscan Processing	1	1
0.580532271474875	BFA	BFA mv 10_Airyscan Processing	1	1
0.350724696374085	BFA	BFA mv 10_Airyscan Processing	1	1
0.862612156002826	BFA	BFA mv 10_Airyscan Processing	1	1
0.877323668222637	BFA	BFA mv 10_Airyscan Processing	1	1
0.230896450263024	BFA	BFA mv 10_Airyscan Processing	1	1
0.0235905854291024	BFA	BFA mv 10_Airyscan Processing	1	1
0.55380861728893	BFA	BFA mv 10_Airyscan Processing	1	1
0.4694459832831	BFA	BFA mv 10_Airyscan Processing	1	1
0.5470115688162	BFA	BFA mv 10_Airyscan Processing	1	1
0.370045791669607	BFA	BFA mv 10_Airyscan Processing	1	1
0.835580088789094	BFA	BFA mv 10_Airyscan Processing	1	1
0.15567191079395	BFA	BFA mv 10_Airyscan Processing	1	1
0.627500288197151	BFA	BFA mv 10_Airyscan Processing	1	1
0.730391553790954	BFA	BFA mv 10_Airyscan Processing	1	1
0.627541455599793	BFA	BFA mv 10_Airyscan Processing	1	1
0.919418754492169	BFA	BFA mv 10_Airyscan Processing	1	1
0.651414316765026	BFA	BFA mv 10_Airyscan Processing	1	1
0.895810718757237	BFA	BFA mv 10_Airyscan Processing	1	1
0.534905123703263	BFA	BFA mv 10_Airyscan Processing	1	1
1.01216892391523	BFA	BFA mv 10_Airyscan Processing	1	1
0.639332811815823	BFA	BFA mv 10_Airyscan Processing	1	1
1.00339316330026	BFA	BFA mv 10_Airyscan Processing	1	1
0.325945266310981	BFA	BFA mv 10_Airyscan Processing	1	1
0.857529583168247	BFA	BFA mv 10_Airyscan Processing	1	1
0.31515950387028	BFA	BFA mv 10_Airyscan Processing	1	1
0.449293940590685	BFA	BFA mv 10_Airyscan Processing	1	1
0.364943048173175	BFA	BFA mv 10_Airyscan Processing	1	1
0.864135636107235	BFA	BFA mv 10_Airyscan Processing	1	1
0.938597061546997	BFA	BFA mv 10_Airyscan Processing	1	1
0.544132360159671	BFA	BFA mv 10_Airyscan Processing	1	1
0.927813943894464	BFA	BFA mv 10_Airyscan Processing	1	1
0.530980722664594	BFA	BFA mv 10_Airyscan Processing	1	1
0.377535422702695	BFA	BFA mv 10_Airyscan Processing	1	1
1.01733016969845	BFA	BFA mv 10_Airyscan Processing	1	1
0.513633254353779	BFA	BFA mv 10_Airyscan Processing	1	1
0.499037484615923	BFA	BFA mv 10_Airyscan Processing	1	1
0.652555938596095	BFA	BFA mv 10_Airyscan Processing	1	1
0.956589471782585	BFA	BFA mv 10_Airyscan Processing	1	1
0.958087120643755	BFA	BFA mv 10_Airyscan Processing	1	1
0.971024324667154	BFA	BFA mv 10_Airyscan Processing	1	1
0.987350673086885	BFA	BFA mv 10_Airyscan Processing	1	1
1.0301788335054	BFA	BFA mv 10_Airyscan Processing	1	1
0.30303456764908	BFA	BFA mv 10_Airyscan Processing	1	1
0.884351468215415	BFA	BFA mv 10_Airyscan Processing	1	1
0.482742435550763	BFA	BFA mv 10_Airyscan Processing	1	1
0.442213205124475	BFA	BFA mv 10_Airyscan Processing	1	1
0.773595037594604	BFA	BFA mv 10_Airyscan Processing	1	1
0.981442236454211	BFA	BFA mv 10_Airyscan Processing	1	1
0.122550173622167	BFA	BFA mv 10_Airyscan Processing	1	1
0.803211485376751	BFA	BFA mv 10_Airyscan Processing	1	1
0.501542327201253	BFA	BFA mv 10_Airyscan Processing	1	1
0.376872206291797	BFA	BFA mv 10_Airyscan Processing	1	1
0.480683783647925	BFA	BFA mv 10_Airyscan Processing	1	1
0.362653686585269	BFA	BFA mv 10_Airyscan Processing	1	1
0.109695114280157	BFA	BFA mv 10_Airyscan Processing	1	1
0.71089248780196	BFA	BFA mv 10_Airyscan Processing	1	1
0.601007280195146	BFA	BFA mv 10_Airyscan Processing	1	1
0.50030679859278	BFA	BFA mv 10_Airyscan Processing	1	1
0.504876993302713	BFA	BFA mv 10_Airyscan Processing	1	1
0.995366336782393	BFA	BFA mv 10_Airyscan Processing	1	1
0.890955703237055	BFA	BFA mv 10_Airyscan Processing	1	1
0.799240356695284	BFA	BFA mv 10_Airyscan Processing	1	1
0.179958246074326	BFA	BFA mv 10_Airyscan Processing	1	1
0.625415502617097	BFA	BFA mv 10_Airyscan Processing	1	1
0.678872097136238	BFA	BFA mv 10_Airyscan Processing	1	1
0.919883922074174	BFA	BFA mv 10_Airyscan Processing	1	1
0.806103080178688	BFA	BFA mv 10_Airyscan Processing	1	1
0.647784944390442	BFA	BFA mv 10_Airyscan Processing	1	1
0.0758420838490489	BFA	BFA mv 10_Airyscan Processing	1	1
0.730186777527449	BFA	BFA mv 10_Airyscan Processing	1	1
0.700298597665915	BFA	BFA mv 10_Airyscan Processing	1	1
0.996074668064501	BFA	BFA mv 10_Airyscan Processing	1	1
0.975922184179205	BFA	BFA mv 10_Airyscan Processing	1	1
0.312612120118825	BFA	BFA mv 10_Airyscan Processing	1	1
0.68167839131636	BFA	BFA mv 10_Airyscan Processing	1	1
0.797744222779337	BFA	BFA mv 10_Airyscan Processing	1	1
0.836456253545059	BFA	BFA mv 10_Airyscan Processing	1	1
0.741788922237977	BFA	BFA mv 10_Airyscan Processing	1	1
0.934011480078078	BFA	BFA mv 10_Airyscan Processing	1	1
0.904191229057857	BFA	BFA mv 10_Airyscan Processing	1	1
0.775318995206502	BFA	BFA mv 10_Airyscan Processing	1	1
0.913735424793113	BFA	BFA mv 10_Airyscan Processing	1	1
0.613498404424156	BFA	BFA mv 10_Airyscan Processing	1	1
0.595187476758956	BFA	BFA mv 10_Airyscan Processing	1	1
0.487020870092444	BFA	BFA mv 10_Airyscan Processing	1	1
0.416738835601798	BFA	BFA mv 10_Airyscan Processing	1	1
0.175032022025831	BFA	BFA mv 10_Airyscan Processing	1	1
0.906150923982704	BFA	BFA mv 10_Airyscan Processing	1	1
0.555628894120716	BFA	BFA mv 10_Airyscan Processing	1	1
0.821231101442481	BFA	BFA mv 10_Airyscan Processing	1	1
0.841780535970998	BFA	BFA mv 10_Airyscan Processing	1	1
0.997700767395972	BFA	BFA mv 10_Airyscan Processing	1	1
0.81513269065003	BFA	BFA mv 10_Airyscan Processing	1	1
0.60686293955999	BFA	BFA mv 10_Airyscan Processing	1	1
0.53044244889997	BFA	BFA mv 10_Airyscan Processing	1	1
0.688869164783398	BFA	BFA mv 10_Airyscan Processing	1	1
0.494639599887156	BFA	BFA mv 10_Airyscan Processing	1	1
0.79402594977919	BFA	BFA mv 10_Airyscan Processing	1	1
0.385870096162565	BFA	BFA mv 10_Airyscan Processing	1	1
0.391584687439843	BFA	BFA mv 10_Airyscan Processing	1	1
0.950345628952764	BFA	BFA mv 10_Airyscan Processing	1	1
0.859157400706834	BFA	BFA mv 10_Airyscan Processing	1	1
0.575891320991577	BFA	BFA mv 10_Airyscan Processing	1	1
1.04302876628355	BFA	BFA mv 10_Airyscan Processing	1	1
0.31209082346145	BFA	BFA mv 10_Airyscan Processing	1	1
0.426491505642674	BFA	BFA mv 10_Airyscan Processing	1	1
0.673006442612276	BFA	BFA mv 10_Airyscan Processing	1	1
0.792041552071949	BFA	BFA mv 10_Airyscan Processing	1	1
0.211570825589228	BFA	BFA mv 10_Airyscan Processing	1	1
0.226928415942737	BFA	BFA mv 10_Airyscan Processing	1	1
0.848607483494203	BFA	BFA mv 10_Airyscan Processing	1	1
0.797996711479205	BFA	BFA mv 10_Airyscan Processing	1	1
0.569419407959105	BFA	BFA mv 10_Airyscan Processing	1	1
0.524795343492303	BFA	BFA mv 10_Airyscan Processing	1	1
0.754500272162762	BFA	BFA mv 10_Airyscan Processing	1	1
0.953999151272679	BFA	BFA mv 10_Airyscan Processing	1	1
0.2814569217822	BFA	BFA mv 11_Airyscan Processing	2	1
0.642791090275642	BFA	BFA mv 11_Airyscan Processing	2	1
0.0300714799328952	BFA	BFA mv 11_Airyscan Processing	2	1
0.610671423635802	BFA	BFA mv 11_Airyscan Processing	2	1
0.692851623636636	BFA	BFA mv 11_Airyscan Processing	2	1
0.988416489082949	BFA	BFA mv 11_Airyscan Processing	2	1
0.730202049435551	BFA	BFA mv 11_Airyscan Processing	2	1
0.589798559474321	BFA	BFA mv 11_Airyscan Processing	2	1
0.840848669101037	BFA	BFA mv 11_Airyscan Processing	2	1
0.994354564016644	BFA	BFA mv 11_Airyscan Processing	2	1
0.720275614972355	BFA	BFA mv 11_Airyscan Processing	2	1
0.573773133253312	BFA	BFA mv 11_Airyscan Processing	2	1
0.950545600861445	BFA	BFA mv 11_Airyscan Processing	2	1
0.939288737767003	BFA	BFA mv 11_Airyscan Processing	2	1
0.617022202811227	BFA	BFA mv 11_Airyscan Processing	2	1
0.64848373852606	BFA	BFA mv 11_Airyscan Processing	2	1
0.110735597002118	BFA	BFA mv 11_Airyscan Processing	2	1
0.633554986463471	BFA	BFA mv 11_Airyscan Processing	2	1
0.765054828835839	BFA	BFA mv 11_Airyscan Processing	2	1
0.981824794559668	BFA	BFA mv 11_Airyscan Processing	2	1
0.710238416347272	BFA	BFA mv 11_Airyscan Processing	2	1
0.112707209898859	BFA	BFA mv 11_Airyscan Processing	2	1
0.974836493048925	BFA	BFA mv 11_Airyscan Processing	2	1
0.858320036980564	BFA	BFA mv 11_Airyscan Processing	2	1
0.484972876310677	BFA	BFA mv 11_Airyscan Processing	2	1
0.0388255153756159	BFA	BFA mv 11_Airyscan Processing	2	1
0.822339852206088	BFA	BFA mv 11_Airyscan Processing	2	1
1.03440488005589	BFA	BFA mv 11_Airyscan Processing	2	1
0.67710258453007	BFA	BFA mv 11_Airyscan Processing	2	1
0.942421736677278	BFA	BFA mv 11_Airyscan Processing	2	1
0.626626096368494	BFA	BFA mv 11_Airyscan Processing	2	1
0.68933489461275	BFA	BFA mv 11_Airyscan Processing	2	1
0.561816539092392	BFA	BFA mv 11_Airyscan Processing	2	1
0.168019784341073	BFA	BFA mv 11_Airyscan Processing	2	1
0.517483373272982	BFA	BFA mv 11_Airyscan Processing	2	1
0.739600415253318	BFA	BFA mv 11_Airyscan Processing	2	1
0.0987952194326146	BFA	BFA mv 11_Airyscan Processing	2	1
0.840547492749166	BFA	BFA mv 11_Airyscan Processing	2	1
0.908775543530279	BFA	BFA mv 11_Airyscan Processing	2	1
0.723459133451518	BFA	BFA mv 11_Airyscan Processing	2	1
0.783483315130538	BFA	BFA mv 11_Airyscan Processing	2	1
0.705867011957828	BFA	BFA mv 11_Airyscan Processing	2	1
0.928048655837205	BFA	BFA mv 11_Airyscan Processing	2	1
0.838249806872301	BFA	BFA mv 11_Airyscan Processing	2	1
0.782183321948686	BFA	BFA mv 11_Airyscan Processing	2	1
0.750544141946754	BFA	BFA mv 11_Airyscan Processing	2	1
0.120318305636127	BFA	BFA mv 11_Airyscan Processing	2	1
0.487319863970753	BFA	BFA mv 11_Airyscan Processing	2	1
0.34275742767681	BFA	BFA mv 11_Airyscan Processing	2	1
0.0305204465898438	BFA	BFA mv 11_Airyscan Processing	2	1
0.747919096525174	BFA	BFA mv 11_Airyscan Processing	2	1
0.594138516277467	BFA	BFA mv 11_Airyscan Processing	2	1
0.757722560693252	BFA	BFA mv 11_Airyscan Processing	2	1
0.746439327900129	BFA	BFA mv 11_Airyscan Processing	2	1
0.965739509710558	BFA	BFA mv 11_Airyscan Processing	2	1
0.954435073496965	BFA	BFA mv 11_Airyscan Processing	2	1
0.863223365152155	BFA	BFA mv 11_Airyscan Processing	2	1
0.888473589085802	BFA	BFA mv 11_Airyscan Processing	2	1
0.623635848058731	BFA	BFA mv 11_Airyscan Processing	2	1
0.245805957821176	BFA	BFA mv 11_Airyscan Processing	2	1
0.289889475213064	BFA	BFA mv 11_Airyscan Processing	2	1
1.01099384892706	BFA	BFA mv 11_Airyscan Processing	2	1
0.132135979118969	BFA	BFA mv 11_Airyscan Processing	2	1
0.470095998456224	BFA	BFA mv 11_Airyscan Processing	2	1
0.873715086087997	BFA	BFA mv 11_Airyscan Processing	2	1
0.869627054340104	BFA	BFA mv 11_Airyscan Processing	2	1
0.496509944918831	BFA	BFA mv 11_Airyscan Processing	2	1
0.992918403964829	BFA	BFA mv 11_Airyscan Processing	2	1
0.216459313145558	BFA	BFA mv 11_Airyscan Processing	2	1
1.02472655241584	BFA	BFA mv 11_Airyscan Processing	2	1
0.311535643140396	BFA	BFA mv 11_Airyscan Processing	2	1
0.916208189086115	BFA	BFA mv 11_Airyscan Processing	2	1
0.149850288183307	BFA	BFA mv 11_Airyscan Processing	2	1
0.944272850773398	BFA	BFA mv 11_Airyscan Processing	2	1
0.666389980786001	BFA	BFA mv 11_Airyscan Processing	2	1
0.770023753799927	BFA	BFA mv 11_Airyscan Processing	2	1
0.969618930977935	BFA	BFA mv 11_Airyscan Processing	2	1
0.689923388935452	BFA	BFA mv 11_Airyscan Processing	2	1
0.517905135283825	BFA	BFA mv 11_Airyscan Processing	2	1
0.744994847157832	BFA	BFA mv 11_Airyscan Processing	2	1
0.035813368366738	BFA	BFA mv 11_Airyscan Processing	2	1
0.357113286029043	BFA	BFA mv 11_Airyscan Processing	2	1
0.926651534095165	BFA	BFA mv 11_Airyscan Processing	2	1
0.771143846997485	BFA	BFA mv 11_Airyscan Processing	2	1
0.938520180414679	BFA	BFA mv 11_Airyscan Processing	2	1
0.701440482140154	BFA	BFA mv 11_Airyscan Processing	2	1
0.698197091325745	BFA	BFA mv 11_Airyscan Processing	2	1
0.938902690950694	BFA	BFA mv 11_Airyscan Processing	2	1
0.560648374131121	BFA	BFA mv 11_Airyscan Processing	2	1
0.735511532785563	BFA	BFA mv 11_Airyscan Processing	2	1
0.51032184108897	BFA	BFA mv 11_Airyscan Processing	2	1
0.135934679688864	BFA	BFA mv 11_Airyscan Processing	2	1
0.766104944110555	BFA	BFA mv 11_Airyscan Processing	2	1
0.807618546187374	BFA	BFA mv 11_Airyscan Processing	2	1
0.643725890542032	BFA	BFA mv 11_Airyscan Processing	2	1
0.890549894210224	BFA	BFA mv 11_Airyscan Processing	2	1
1.00749609458539	BFA	BFA mv 11_Airyscan Processing	2	1
0.211441154880589	BFA	BFA mv 11_Airyscan Processing	2	1
0.835816544801658	BFA	BFA mv 11_Airyscan Processing	2	1
0.284382353395899	BFA	BFA mv 11_Airyscan Processing	2	1
0.603472397094072	BFA	BFA mv 11_Airyscan Processing	2	1
0.617427288063013	BFA	BFA mv 11_Airyscan Processing	2	1
0.7715770704014	BFA	BFA mv 11_Airyscan Processing	2	1
0.676725128475839	BFA	BFA mv 11_Airyscan Processing	2	1
0.983268566122276	BFA	BFA mv 11_Airyscan Processing	2	1
0.438448662415338	BFA	BFA mv 11_Airyscan Processing	2	1
0.364930473859398	BFA	BFA mv 11_Airyscan Processing	2	1
0.224932741200649	BFA	BFA mv 11_Airyscan Processing	2	1
0.316611317089182	BFA	BFA mv 11_Airyscan Processing	2	1
0.648857746643898	BFA	BFA mv 11_Airyscan Processing	2	1
0.0386767134337319	BFA	BFA mv 11_Airyscan Processing	2	1
1.03428805447476	BFA	BFA mv 11_Airyscan Processing	2	1
0.154064327612612	BFA	BFA mv 11_Airyscan Processing	2	1
0.733581562019221	BFA	BFA mv 11_Airyscan Processing	2	1
0.525356684238997	BFA	BFA mv 11_Airyscan Processing	2	1
0.965548867955698	BFA	BFA mv 11_Airyscan Processing	2	1
0.881018722172881	BFA	BFA mv 11_Airyscan Processing	2	1
0.986544700780551	BFA	BFA mv 11_Airyscan Processing	2	1
0.635917356252101	BFA	BFA mv 11_Airyscan Processing	2	1
0.957381083432515	BFA	BFA mv 11_Airyscan Processing	2	1
0.985153840846722	BFA	BFA mv 11_Airyscan Processing	2	1
0.110176230079176	BFA	BFA mv 11_Airyscan Processing	2	1
0.768827286057228	BFA	BFA mv 11_Airyscan Processing	2	1
0.813442869930141	BFA	BFA mv 11_Airyscan Processing	2	1
0.410077133887974	BFA	BFA mv 11_Airyscan Processing	2	1
0.446529945089944	BFA	BFA mv 11_Airyscan Processing	2	1
0.995677710747298	BFA	BFA mv 11_Airyscan Processing	2	1
0.126706245061288	BFA	BFA mv 11_Airyscan Processing	2	1
0.341158924500543	BFA	BFA mv 11_Airyscan Processing	2	1
0.841739330777462	BFA	BFA mv 11_Airyscan Processing	2	1
0.883866596529107	BFA	BFA mv 11_Airyscan Processing	2	1
0.813442794241201	BFA	BFA mv 11_Airyscan Processing	2	1
1.01042373487044	BFA	BFA mv 11_Airyscan Processing	2	1
0.281952381240422	BFA	BFA mv 11_Airyscan Processing	2	1
0.241018371956092	BFA	BFA mv 13_Airyscan Processing	3	1
0.429196606055803	BFA	BFA mv 13_Airyscan Processing	3	1
0.0407815581430249	BFA	BFA mv 13_Airyscan Processing	3	1
0.979457669374502	BFA	BFA mv 13_Airyscan Processing	3	1
0.981279400893225	BFA	BFA mv 13_Airyscan Processing	3	1
0.662213188086256	BFA	BFA mv 13_Airyscan Processing	3	1
0.976480518103901	BFA	BFA mv 13_Airyscan Processing	3	1
0.950632014576374	BFA	BFA mv 13_Airyscan Processing	3	1
0.460202460893802	BFA	BFA mv 13_Airyscan Processing	3	1
0.9546087778242	BFA	BFA mv 13_Airyscan Processing	3	1
0.936313870104872	BFA	BFA mv 13_Airyscan Processing	3	1
0.829870617121754	BFA	BFA mv 13_Airyscan Processing	3	1
0.622336124770697	BFA	BFA mv 13_Airyscan Processing	3	1
0.428471890008332	BFA	BFA mv 13_Airyscan Processing	3	1
0.717958587471985	BFA	BFA mv 13_Airyscan Processing	3	1
0.959525032609352	BFA	BFA mv 13_Airyscan Processing	3	1
0.908367163893809	BFA	BFA mv 13_Airyscan Processing	3	1
0.394017972997585	BFA	BFA mv 13_Airyscan Processing	3	1
0.990185169065047	BFA	BFA mv 13_Airyscan Processing	3	1
0.583216823872497	BFA	BFA mv 13_Airyscan Processing	3	1
1.02291084535505	BFA	BFA mv 13_Airyscan Processing	3	1
0.613034196291031	BFA	BFA mv 13_Airyscan Processing	3	1
1.01326358613814	BFA	BFA mv 13_Airyscan Processing	3	1
0.348015757124862	BFA	BFA mv 13_Airyscan Processing	3	1
0.466927369381882	BFA	BFA mv 13_Airyscan Processing	3	1
0.380674632363947	BFA	BFA mv 13_Airyscan Processing	3	1
0.340665481965576	BFA	BFA mv 13_Airyscan Processing	3	1
0.939412564266813	BFA	BFA mv 13_Airyscan Processing	3	1
0.84449228088959	BFA	BFA mv 13_Airyscan Processing	3	1
0.385316954651843	BFA	BFA mv 13_Airyscan Processing	3	1
0.0581073287626468	BFA	BFA mv 13_Airyscan Processing	3	1
0.494054907770065	BFA	BFA mv 13_Airyscan Processing	3	1
0.424143290281659	BFA	BFA mv 13_Airyscan Processing	3	1
0.79154014656912	BFA	BFA mv 13_Airyscan Processing	3	1
0.629824828519895	BFA	BFA mv 13_Airyscan Processing	3	1
0.981279105693589	BFA	BFA mv 13_Airyscan Processing	3	1
0.838883282467551	BFA	BFA mv 13_Airyscan Processing	3	1
0.110989546837915	BFA	BFA mv 13_Airyscan Processing	3	1
0.390723080942555	BFA	BFA mv 13_Airyscan Processing	3	1
0.826356889584422	BFA	BFA mv 13_Airyscan Processing	3	1
0.277051609086192	BFA	BFA mv 13_Airyscan Processing	3	1
0.586296307104459	BFA	BFA mv 13_Airyscan Processing	3	1
0.290025627248158	BFA	BFA mv 13_Airyscan Processing	3	1
0.0777562467250747	BFA	BFA mv 13_Airyscan Processing	3	1
0.213339165714863	BFA	BFA mv 13_Airyscan Processing	3	1
0.823760625595194	BFA	BFA mv 13_Airyscan Processing	3	1
0.514494245415212	BFA	BFA mv 13_Airyscan Processing	3	1
0.63290126142427	BFA	BFA mv 13_Airyscan Processing	3	1
0.726098880015277	BFA	BFA mv 13_Airyscan Processing	3	1
0.837219595806569	BFA	BFA mv 13_Airyscan Processing	3	1
0.380059298136811	BFA	BFA mv 13_Airyscan Processing	3	1
0.697284495105266	BFA	BFA mv 13_Airyscan Processing	3	1
0.381020425248833	BFA	BFA mv 13_Airyscan Processing	3	1
0.0761064618652975	BFA	BFA mv 13_Airyscan Processing	3	1
0.792811061424445	BFA	BFA mv 13_Airyscan Processing	3	1
0.919020644900931	BFA	BFA mv 13_Airyscan Processing	3	1
0.905158810252872	BFA	BFA mv 13_Airyscan Processing	3	1
0.152501520908742	BFA	BFA mv 13_Airyscan Processing	3	1
0.593939723321128	BFA	BFA mv 13_Airyscan Processing	3	1
0.736192110513433	BFA	BFA mv 13_Airyscan Processing	3	1
0.0947620061638794	BFA	BFA mv 13_Airyscan Processing	3	1
0.533502525830687	BFA	BFA mv 13_Airyscan Processing	3	1
0.691371957896749	BFA	BFA mv 13_Airyscan Processing	3	1
0.81099277748641	BFA	BFA mv 13_Airyscan Processing	3	1
0.596777569497858	BFA	BFA mv 13_Airyscan Processing	3	1
0.878517948795775	BFA	BFA mv 13_Airyscan Processing	3	1
0.48041735593474	BFA	BFA mv 13_Airyscan Processing	3	1
0.895720493229182	BFA	BFA mv 13_Airyscan Processing	3	1
0.593600343491569	BFA	BFA mv 13_Airyscan Processing	3	1
0.052698913687695	BFA	BFA mv 13_Airyscan Processing	3	1
0.577752157801625	BFA	BFA mv 13_Airyscan Processing	3	1
0.64469740300955	BFA	BFA mv 13_Airyscan Processing	3	1
0.833424499770688	BFA	BFA mv 13_Airyscan Processing	3	1
0.652407291205097	BFA	BFA mv 13_Airyscan Processing	3	1
0.529800573631098	BFA	BFA mv 13_Airyscan Processing	3	1
0.802974283139297	BFA	BFA mv 13_Airyscan Processing	3	1
0.693784054849811	BFA	BFA mv 13_Airyscan Processing	3	1
0.419380696260843	BFA	BFA mv 13_Airyscan Processing	3	1
0.585318642703583	BFA	BFA mv 13_Airyscan Processing	3	1
0.700619459993199	BFA	BFA mv 13_Airyscan Processing	3	1
0.809641001428255	BFA	BFA mv 13_Airyscan Processing	3	1
0.549009252346096	BFA	BFA mv 13_Airyscan Processing	3	1
0.496073846209656	BFA	BFA mv 13_Airyscan Processing	3	1
0.822547984868219	BFA	BFA mv 13_Airyscan Processing	3	1
0.987399646636842	BFA	BFA mv 13_Airyscan Processing	3	1
0.440620693791305	BFA	BFA mv 13_Airyscan Processing	3	1
0.977855600437119	BFA	BFA mv 13_Airyscan Processing	3	1
0.817986750066867	BFA	BFA mv 13_Airyscan Processing	3	1
0.672423769767217	BFA	BFA mv 13_Airyscan Processing	3	1
0.612311182885834	BFA	BFA mv 13_Airyscan Processing	3	1
0.0849018494978256	BFA	BFA mv 13_Airyscan Processing	3	1
0.635155431422715	BFA	BFA mv 13_Airyscan Processing	3	1
0.117952296346257	BFA	BFA mv 13_Airyscan Processing	3	1
0.71605298759242	BFA	BFA mv 13_Airyscan Processing	3	1
0.867752350680642	BFA	BFA mv 13_Airyscan Processing	3	1
0.0908827786168215	BFA	BFA mv 13_Airyscan Processing	3	1
0.736876044230102	BFA	BFA mv 13_Airyscan Processing	3	1
0.370435849891117	BFA	BFA mv 13_Airyscan Processing	3	1
0.572631203850052	BFA	BFA mv 13_Airyscan Processing	3	1
0.734995627596058	BFA	BFA mv 13_Airyscan Processing	3	1
0.564571585077462	BFA	BFA mv 13_Airyscan Processing	3	1
1.00712207058158	BFA	BFA mv 13_Airyscan Processing	3	1
0.525476471573352	BFA	BFA mv 14_Airyscan Processing	4	1
0.499703993626192	BFA	BFA mv 14_Airyscan Processing	4	1
0.291596582582466	BFA	BFA mv 14_Airyscan Processing	4	1
0.231692097861672	BFA	BFA mv 14_Airyscan Processing	4	1
0.138193927507013	BFA	BFA mv 14_Airyscan Processing	4	1
0.286787386782175	BFA	BFA mv 14_Airyscan Processing	4	1
0.052265291682998	BFA	BFA mv 14_Airyscan Processing	4	1
0.714193716295898	BFA	BFA mv 14_Airyscan Processing	4	1
0.407714904840713	BFA	BFA mv 14_Airyscan Processing	4	1
0.561816244658684	BFA	BFA mv 14_Airyscan Processing	4	1
0.87621282483128	BFA	BFA mv 14_Airyscan Processing	4	1
0.462842913175004	BFA	BFA mv 14_Airyscan Processing	4	1
0.414027189078165	BFA	BFA mv 14_Airyscan Processing	4	1
0.904671811089826	BFA	BFA mv 14_Airyscan Processing	4	1
0.532368872879892	BFA	BFA mv 14_Airyscan Processing	4	1
0.894986114234186	BFA	BFA mv 14_Airyscan Processing	4	1
0.687914085578299	BFA	BFA mv 14_Airyscan Processing	4	1
0.826238604580487	BFA	BFA mv 14_Airyscan Processing	4	1
0.592965995877185	BFA	BFA mv 14_Airyscan Processing	4	1
0.370743749448097	BFA	BFA mv 14_Airyscan Processing	4	1
0.642762808104929	BFA	BFA mv 14_Airyscan Processing	4	1
0.149554199729616	BFA	BFA mv 14_Airyscan Processing	4	1
0.834019072558368	BFA	BFA mv 14_Airyscan Processing	4	1
0.0352158390551771	BFA	BFA mv 14_Airyscan Processing	4	1
0.643672526639524	BFA	BFA mv 14_Airyscan Processing	4	1
0.666700313766216	BFA	BFA mv 14_Airyscan Processing	4	1
0.781892086676526	BFA	BFA mv 14_Airyscan Processing	4	1
0.872136361278664	BFA	BFA mv 14_Airyscan Processing	4	1
0.759243429954097	BFA	BFA mv 14_Airyscan Processing	4	1
0.152405401321505	BFA	BFA mv 14_Airyscan Processing	4	1
0.697061166381207	BFA	BFA mv 14_Airyscan Processing	4	1
0.48361172986164	BFA	BFA mv 14_Airyscan Processing	4	1
0.984430888547928	BFA	BFA mv 14_Airyscan Processing	4	1
0.681172166097126	BFA	BFA mv 14_Airyscan Processing	4	1
0.355971608951458	BFA	BFA mv 14_Airyscan Processing	4	1
0.205651452193886	BFA	BFA mv 14_Airyscan Processing	4	1
0.292499180802546	BFA	BFA mv 14_Airyscan Processing	4	1
0.492427208423875	BFA	BFA mv 14_Airyscan Processing	4	1
0.653047104179162	BFA	BFA mv 14_Airyscan Processing	4	1
0.456685822033026	BFA	BFA mv 14_Airyscan Processing	4	1
0.151211612134472	BFA	BFA mv 14_Airyscan Processing	4	1
0.404573086907296	BFA	BFA mv 14_Airyscan Processing	4	1
0.401947424709409	BFA	BFA mv 14_Airyscan Processing	4	1
0.503442732723942	BFA	BFA mv 14_Airyscan Processing	4	1
0.118631337755907	BFA	BFA mv 14_Airyscan Processing	4	1
0.0697643127140114	BFA	BFA mv 14_Airyscan Processing	4	1
0.400424481036092	BFA	BFA mv 14_Airyscan Processing	4	1
0.232167828188961	BFA	BFA mv 14_Airyscan Processing	4	1
0.92455070226421	BFA	BFA mv 14_Airyscan Processing	4	1
0.638339596820734	BFA	BFA mv 14_Airyscan Processing	4	1
0.940374783631677	BFA	BFA mv 14_Airyscan Processing	4	1
0.793264770678842	BFA	BFA mv 14_Airyscan Processing	4	1
0.719483261334266	BFA	BFA mv 14_Airyscan Processing	4	1
0.557790134048491	BFA	BFA mv 14_Airyscan Processing	4	1
0.541553542496886	BFA	BFA mv 14_Airyscan Processing	4	1
0.0574134068676203	BFA	BFA mv 14_Airyscan Processing	4	1
0.884544830194046	BFA	BFA mv 14_Airyscan Processing	4	1
0.855525827212632	BFA	BFA mv 14_Airyscan Processing	4	1
0.73716930609844	BFA	BFA mv 14_Airyscan Processing	4	1
0.885694828167579	BFA	BFA mv 14_Airyscan Processing	4	1
0.493175335900613	BFA	BFA mv 14_Airyscan Processing	4	1
0.269898546490002	BFA	BFA mv 14_Airyscan Processing	4	1
0.678725081450843	BFA	BFA mv 14_Airyscan Processing	4	1
0.767924040169125	BFA	BFA mv 14_Airyscan Processing	4	1
0.856304937872278	BFA	BFA mv 14_Airyscan Processing	4	1
0.646629346942648	BFA	BFA mv 14_Airyscan Processing	4	1
0.494407152240229	BFA	BFA mv 14_Airyscan Processing	4	1
0.125907700493262	BFA	BFA mv 14_Airyscan Processing	4	1
0.252034788704181	BFA	BFA mv 14_Airyscan Processing	4	1
0.616565033961945	BFA	BFA mv 14_Airyscan Processing	4	1
0.560036178315877	BFA	BFA mv 14_Airyscan Processing	4	1
0.610187981277889	BFA	BFA mv 14_Airyscan Processing	4	1
0.46870564096928	BFA	BFA mv 14_Airyscan Processing	4	1
0.925047335901827	BFA	BFA mv 14_Airyscan Processing	4	1
0.847210432156661	BFA	BFA mv 14_Airyscan Processing	4	1
0.219678080000864	BFA	BFA mv 14_Airyscan Processing	4	1
0.230281798822403	BFA	BFA mv 14_Airyscan Processing	4	1
0.455993894073985	BFA	BFA mv 14_Airyscan Processing	4	1
0.265092615007029	BFA	BFA mv 14_Airyscan Processing	4	1
0.161488173366271	BFA	BFA mv 14_Airyscan Processing	4	1
0.89760704096189	BFA	BFA mv 14_Airyscan Processing	4	1
0.0852556198736473	BFA	BFA mv 14_Airyscan Processing	4	1
0.690794320561989	BFA	BFA mv 14_Airyscan Processing	4	1
0.440695165018973	BFA	BFA mv 14_Airyscan Processing	4	1
0.828587370933524	BFA	BFA mv 14_Airyscan Processing	4	1
0.547723064360866	BFA	BFA mv 14_Airyscan Processing	4	1
0.242659452354393	BFA	BFA mv 14_Airyscan Processing	4	1
0.489558470283701	BFA	BFA mv 14_Airyscan Processing	4	1
0.0909408454366598	BFA	BFA mv 14_Airyscan Processing	4	1
0.0962979675589247	BFA	BFA mv 14_Airyscan Processing	4	1
0.336939807128611	BFA	BFA mv 14_Airyscan Processing	4	1
0.48959772094345	BFA	BFA mv 14_Airyscan Processing	4	1
0.602408994057484	BFA	BFA mv 14_Airyscan Processing	4	1
0.708096793553576	BFA	BFA mv 14_Airyscan Processing	4	1
0.737807709023615	BFA	BFA mv 14_Airyscan Processing	4	1
0.344921782256275	BFA	BFA mv 14_Airyscan Processing	4	1
0.826336457101622	BFA	BFA mv 14_Airyscan Processing	4	1
0.4070872231295	BFA	BFA mv 14_Airyscan Processing	4	1
0.809376151424861	BFA	BFA mv 14_Airyscan Processing	4	1
0.146007846425456	BFA	BFA mv 14_Airyscan Processing	4	1
0.727227247312498	BFA	BFA mv 14_Airyscan Processing	4	1
0.558674545026119	BFA	BFA mv 14_Airyscan Processing	4	1
0.303369523273771	BFA	BFA mv 14_Airyscan Processing	4	1
0.325102173300271	BFA	BFA mv 14_Airyscan Processing	4	1
0.054584765822541	BFA	BFA mv 14_Airyscan Processing	4	1
0.317563378410826	BFA	BFA mv 14_Airyscan Processing	4	1
0.123523613659481	BFA	BFA mv 14_Airyscan Processing	4	1
0.120586129437832	BFA	BFA mv 14_Airyscan Processing	4	1
0.757174608289889	BFA	BFA mv 14_Airyscan Processing	4	1
0.792317296849816	BFA	BFA mv 14_Airyscan Processing	4	1
0.798265211302003	BFA	BFA mv 14_Airyscan Processing	4	1
0.804024354706137	BFA	BFA mv 14_Airyscan Processing	4	1
0.65448914015706	BFA	BFA mv 14_Airyscan Processing	4	1
0.637771773335636	BFA	BFA mv 14_Airyscan Processing	4	1
0.73708475876045	BFA	BFA mv 14_Airyscan Processing	4	1
0.572646360323383	BFA	BFA mv 14_Airyscan Processing	4	1
0.52762044703122	BFA	BFA mv 14_Airyscan Processing	4	1
0.392189213638269	BFA	BFA mv 14_Airyscan Processing	4	1
0.326473021075143	BFA	BFA mv 14_Airyscan Processing	4	1
0.885282265787869	BFA	BFA mv 14_Airyscan Processing	4	1
0.376064011261428	BFA	BFA mv 14_Airyscan Processing	4	1
0.196661801578815	BFA	BFA mv 14_Airyscan Processing	4	1
0.826470422768975	BFA	BFA mv 14_Airyscan Processing	4	1
0.715932068211741	BFA	BFA mv 14_Airyscan Processing	4	1
0.645060883664145	BFA	BFA mv 14_Airyscan Processing	4	1
0.394424296842865	BFA	BFA mv 14_Airyscan Processing	4	1
0.0426685717517854	BFA	BFA mv 14_Airyscan Processing	4	1
0.200579335751525	BFA	BFA mv 14_Airyscan Processing	4	1
0.537931011216475	BFA	BFA mv 14_Airyscan Processing	4	1
0.696569674963883	BFA	BFA mv 14_Airyscan Processing	4	1
0.764482592041629	BFA	BFA mv 14_Airyscan Processing	4	1
0.7277932011809	BFA	BFA mv 14_Airyscan Processing	4	1
0.903894159855831	BFA	BFA mv 14_Airyscan Processing	4	1
0.691338949945047	BFA	BFA mv 14_Airyscan Processing	4	1
0.438050302794308	BFA	BFA mv 14_Airyscan Processing	4	1
0.7760775837495	BFA	BFA mv 14_Airyscan Processing	4	1
0.322467950195427	BFA	BFA mv 14_Airyscan Processing	4	1
0.498129047922234	BFA	BFA mv 14_Airyscan Processing	4	1
0.507354009949373	BFA	BFA mv 14_Airyscan Processing	4	1
0.0434208273884484	BFA	BFA mv 14_Airyscan Processing	4	1
0.765816311138299	BFA	BFA mv 14_Airyscan Processing	4	1
0.64089929245971	BFA	BFA mv 14_Airyscan Processing	4	1
0.16610133629398	BFA	BFA mv 14_Airyscan Processing	4	1
0.670299639150471	BFA	BFA mv 14_Airyscan Processing	4	1
0.356970539256963	BFA	BFA mv 14_Airyscan Processing	4	1
0.806496078405877	BFA	BFA mv 14_Airyscan Processing	4	1
0.324894456875151	BFA	BFA mv 14_Airyscan Processing	4	1
0.79980648497725	BFA	BFA mv 14_Airyscan Processing	4	1
0.782210893350208	BFA	BFA mv 14_Airyscan Processing	4	1
0.887636135761691	BFA	BFA mv 14_Airyscan Processing	4	1
0.380259429123196	BFA	BFA mv 14_Airyscan Processing	4	1
0.274299105395627	BFA	BFA mv 14_Airyscan Processing	4	1
0.11471288808842	BFA	BFA mv 14_Airyscan Processing	4	1
0.486528290332792	BFA	BFA mv 14_Airyscan Processing	4	1
0.836654290789337	BFA	BFA mv 14_Airyscan Processing	4	1
0.682295395673961	BFA	BFA mv 14_Airyscan Processing	4	1
0.389160735544667	BFA	BFA mv 14_Airyscan Processing	4	1
0.0844894829781492	BFA	BFA mv 14_Airyscan Processing	4	1
0.428843186253022	BFA	BFA mv 14_Airyscan Processing	4	1
0.266271180380735	BFA	BFA mv 14_Airyscan Processing	4	1
0.154038090920306	BFA	BFA mv 14_Airyscan Processing	4	1
0.648857335311685	BFA	BFA mv 14_Airyscan Processing	4	1
0.875526070493778	BFA	BFA mv 14_Airyscan Processing	4	1
0.891767664801559	BFA	BFA mv 14_Airyscan Processing	4	1
0.784059061329858	BFA	BFA mv 14_Airyscan Processing	4	1
0.442432187414143	BFA	BFA mv 14_Airyscan Processing	4	1
0.457485415218676	BFA	BFA mv 14_Airyscan Processing	4	1
0.336085300291917	BFA	BFA mv 14_Airyscan Processing	4	1
0.711439762860378	BFA	BFA mv 14_Airyscan Processing	4	1
0.188572850313543	BFA	BFA mv 14_Airyscan Processing	4	1
0.112285468570139	BFA	BFA mv 14_Airyscan Processing	4	1
0.248105426347446	BFA	BFA mv 14_Airyscan Processing	4	1
0.761000397981428	BFA	BFA mv 14_Airyscan Processing	4	1
0.145803683210207	BFA	BFA mv 14_Airyscan Processing	4	1
0.322546831952687	BFA	BFA mv 14_Airyscan Processing	4	1
0.362327585688847	BFA	BFA mv 14_Airyscan Processing	4	1
0.817415015306565	BFA	BFA mv 14_Airyscan Processing	4	1
0.590873940225837	BFA	BFA mv 14_Airyscan Processing	4	1
0.485758666119697	BFA	BFA mv 14_Airyscan Processing	4	1
0.553056870463941	BFA	BFA mv 14_Airyscan Processing	4	1
0.0442864656969243	BFA	BFA mv 14_Airyscan Processing	4	1
0.82505743559663	BFA	BFA mv 14_Airyscan Processing	4	1
0.473109021095452	BFA	BFA mv 14_Airyscan Processing	4	1
0.9246227144174	BFA	BFA mv 14_Airyscan Processing	4	1
0.20926716337354	BFA	BFA mv 14_Airyscan Processing	4	1
0.562620211196897	BFA	BFA mv 14_Airyscan Processing	4	1
0.585756871072203	BFA	BFA mv 14_Airyscan Processing	4	1
0.680086649238065	BFA	BFA mv 14_Airyscan Processing	4	1
0.334567223230646	BFA	BFA mv 14_Airyscan Processing	4	1
0.979044585014103	BFA	BFA mv 14_Airyscan Processing	4	1
0.703802718915202	BFA	BFA mv 14_Airyscan Processing	4	1
0.327356824199619	BFA	BFA mv 14_Airyscan Processing	4	1
0.626816355322634	BFA	BFA mv 14_Airyscan Processing	4	1
0.265535929042058	BFA	BFA mv 14_Airyscan Processing	4	1
0.152204765456843	BFA	BFA mv 14_Airyscan Processing	4	1
0.918054962855336	BFA	BFA mv 14_Airyscan Processing	4	1
0.259875023078396	BFA	BFA mv 14_Airyscan Processing	4	1
0.622075028309656	BFA	BFA mv 14_Airyscan Processing	4	1
0.0976892363334445	BFA	BFA mv 15_Airyscan Processing	5	1
0.517316633722289	BFA	BFA mv 15_Airyscan Processing	5	1
0.59101180432117	BFA	BFA mv 15_Airyscan Processing	5	1
0.7724467707474	BFA	BFA mv 15_Airyscan Processing	5	1
0.701604794709017	BFA	BFA mv 15_Airyscan Processing	5	1
0.492262135934592	BFA	BFA mv 15_Airyscan Processing	5	1
0.832668161904676	BFA	BFA mv 15_Airyscan Processing	5	1
0.0714121032088149	BFA	BFA mv 15_Airyscan Processing	5	1
0.330083926935742	BFA	BFA mv 15_Airyscan Processing	5	1
0.110550078065697	BFA	BFA mv 15_Airyscan Processing	5	1
0.54582620760587	BFA	BFA mv 15_Airyscan Processing	5	1
0.415637450652522	BFA	BFA mv 15_Airyscan Processing	5	1
0.366935854093984	BFA	BFA mv 15_Airyscan Processing	5	1
0.188020121346458	BFA	BFA mv 15_Airyscan Processing	5	1
0.0619565092397889	BFA	BFA mv 15_Airyscan Processing	5	1
0.427222440021186	BFA	BFA mv 15_Airyscan Processing	5	1
0.904876253499455	BFA	BFA mv 15_Airyscan Processing	5	1
0.347204432237688	BFA	BFA mv 15_Airyscan Processing	5	1
0.502477053424687	BFA	BFA mv 15_Airyscan Processing	5	1
0.117216455297617	BFA	BFA mv 15_Airyscan Processing	5	1
0.297320717785329	BFA	BFA mv 15_Airyscan Processing	5	1
0.646604983716273	BFA	BFA mv 15_Airyscan Processing	5	1
0.751206472086639	BFA	BFA mv 15_Airyscan Processing	5	1
0.1835892126882	BFA	BFA mv 15_Airyscan Processing	5	1
0.729950933849624	BFA	BFA mv 15_Airyscan Processing	5	1
0.583559057498861	BFA	BFA mv 15_Airyscan Processing	5	1
1.00110963703831	BFA	BFA mv 15_Airyscan Processing	5	1
0.106098825065003	BFA	BFA mv 15_Airyscan Processing	5	1
0.714851612579416	BFA	BFA mv 15_Airyscan Processing	5	1
0.965635072060139	BFA	BFA mv 15_Airyscan Processing	5	1
0.223712005180909	BFA	BFA mv 15_Airyscan Processing	5	1
0.687644041004544	BFA	BFA mv 15_Airyscan Processing	5	1
0.690178173281678	BFA	BFA mv 15_Airyscan Processing	5	1
0.685712034090324	BFA	BFA mv 15_Airyscan Processing	5	1
0.0626883418695694	BFA	BFA mv 15_Airyscan Processing	5	1
0.31402376005012	BFA	BFA mv 15_Airyscan Processing	5	1
0.369128404485361	BFA	BFA mv 15_Airyscan Processing	5	1
0.321736969084332	BFA	BFA mv 15_Airyscan Processing	5	1
0.0955836348693709	BFA	BFA mv 15_Airyscan Processing	5	1
0.236869649936632	BFA	BFA mv 15_Airyscan Processing	5	1
0.479692678123903	BFA	BFA mv 15_Airyscan Processing	5	1
0.594813097642006	BFA	BFA mv 15_Airyscan Processing	5	1
0.552703485707404	BFA	BFA mv 15_Airyscan Processing	5	1
0.462370076566755	BFA	BFA mv 15_Airyscan Processing	5	1
0.569638592421665	BFA	BFA mv 15_Airyscan Processing	5	1
0.399726959561132	BFA	BFA mv 15_Airyscan Processing	5	1
0.109462639784219	BFA	BFA mv 15_Airyscan Processing	5	1
0.76472785015784	BFA	BFA mv 15_Airyscan Processing	5	1
0.453900445291304	BFA	BFA mv 15_Airyscan Processing	5	1
0.170516062263877	BFA	BFA mv 15_Airyscan Processing	5	1
0.511010858038558	BFA	BFA mv 15_Airyscan Processing	5	1
0.0848896416132619	BFA	BFA mv 16_Airyscan Processing	6	1
0.373754614671537	BFA	BFA mv 16_Airyscan Processing	6	1
0.495811830385937	BFA	BFA mv 16_Airyscan Processing	6	1
0.789649686110986	BFA	BFA mv 16_Airyscan Processing	6	1
0.456771538441561	BFA	BFA mv 16_Airyscan Processing	6	1
0.0966060572645107	BFA	BFA mv 16_Airyscan Processing	6	1
0.42116237855408	BFA	BFA mv 16_Airyscan Processing	6	1
0.854479753439909	BFA	BFA mv 16_Airyscan Processing	6	1
0.807845282910562	BFA	BFA mv 16_Airyscan Processing	6	1
0.0650037760434906	BFA	BFA mv 16_Airyscan Processing	6	1
0.684760832641764	BFA	BFA mv 16_Airyscan Processing	6	1
0.7376072331531	BFA	BFA mv 16_Airyscan Processing	6	1
0.87286226664673	BFA	BFA mv 16_Airyscan Processing	6	1
0.753993031243433	BFA	BFA mv 16_Airyscan Processing	6	1
0.534978412915126	BFA	BFA mv 16_Airyscan Processing	6	1
0.0697292688952074	BFA	BFA mv 16_Airyscan Processing	6	1
0.640088143750383	BFA	BFA mv 16_Airyscan Processing	6	1
0.999536552614564	BFA	BFA mv 16_Airyscan Processing	6	1
0.67479492363522	BFA	BFA mv 16_Airyscan Processing	6	1
0.720977763201023	BFA	BFA mv 16_Airyscan Processing	6	1
0.760870799029546	BFA	BFA mv 16_Airyscan Processing	6	1
0.135042063354041	BFA	BFA mv 16_Airyscan Processing	6	1
0.958109892433172	BFA	BFA mv 16_Airyscan Processing	6	1
0.788473362597698	BFA	BFA mv 16_Airyscan Processing	6	1
0.616318543917739	BFA	BFA mv 16_Airyscan Processing	6	1
0.157725667209662	BFA	BFA mv 16_Airyscan Processing	6	1
0.113334469664446	BFA	BFA mv 16_Airyscan Processing	6	1
0.750336927918596	BFA	BFA mv 16_Airyscan Processing	6	1
0.173266711993743	BFA	BFA mv 16_Airyscan Processing	6	1
0.319647896566697	BFA	BFA mv 16_Airyscan Processing	6	1
0.636774276905367	BFA	BFA mv 16_Airyscan Processing	6	1
0.212679701628682	BFA	BFA mv 16_Airyscan Processing	6	1
0.561588305422514	BFA	BFA mv 16_Airyscan Processing	6	1
0.935275394695616	BFA	BFA mv 17_Airyscan Processing	7	1
0.483122149368659	BFA	BFA mv 17_Airyscan Processing	7	1
0.588284719030274	BFA	BFA mv 17_Airyscan Processing	7	1
0.640588135810406	BFA	BFA mv 17_Airyscan Processing	7	1
0.64343606097046	BFA	BFA mv 17_Airyscan Processing	7	1
0.530204751932662	BFA	BFA mv 17_Airyscan Processing	7	1
0.611848292260787	BFA	BFA mv 17_Airyscan Processing	7	1
0.702715554773275	BFA	BFA mv 17_Airyscan Processing	7	1
0.279849086694323	BFA	BFA mv 17_Airyscan Processing	7	1
0.764262668243963	BFA	BFA mv 17_Airyscan Processing	7	1
0.460969670914102	BFA	BFA mv 17_Airyscan Processing	7	1
0.157412741994029	BFA	BFA mv 17_Airyscan Processing	7	1
1.03954548488359	BFA	BFA mv 17_Airyscan Processing	7	1
0.586259066202975	BFA	BFA mv 17_Airyscan Processing	7	1
0.86556870346917	BFA	BFA mv 17_Airyscan Processing	7	1
0.929959001076615	BFA	BFA mv 17_Airyscan Processing	7	1
0.9112784001467	BFA	BFA mv 17_Airyscan Processing	7	1
0.816932776819961	BFA	BFA mv 17_Airyscan Processing	7	1
1.00339449638851	BFA	BFA mv 17_Airyscan Processing	7	1
0.795471282675926	BFA	BFA mv 17_Airyscan Processing	7	1
0.778309101511375	BFA	BFA mv 17_Airyscan Processing	7	1
0.784496641774515	BFA	BFA mv 17_Airyscan Processing	7	1
1.00471433640238	BFA	BFA mv 17_Airyscan Processing	7	1
0.748142084215671	BFA	BFA mv 17_Airyscan Processing	7	1
0.574887961508339	BFA	BFA mv 17_Airyscan Processing	7	1
0.61402786688325	BFA	BFA mv 17_Airyscan Processing	7	1
0.860276556684289	BFA	BFA mv 17_Airyscan Processing	7	1
0.496371487037482	BFA	BFA mv 17_Airyscan Processing	7	1
0.305321967526234	BFA	BFA mv 17_Airyscan Processing	7	1
0.624508910622334	BFA	BFA mv 17_Airyscan Processing	7	1
0.871100251368276	BFA	BFA mv 17_Airyscan Processing	7	1
0.122833184005969	BFA	BFA mv 17_Airyscan Processing	7	1
0.577926411748278	BFA	BFA mv 17_Airyscan Processing	7	1
0.309730197891965	BFA	BFA mv 17_Airyscan Processing	7	1
0.889995119817817	BFA	BFA mv 17_Airyscan Processing	7	1
1.02988489668729	BFA	BFA mv 17_Airyscan Processing	7	1
0.977368867325279	BFA	BFA mv 17_Airyscan Processing	7	1
0.399841516166319	BFA	BFA mv 17_Airyscan Processing	7	1
0.717235829077742	BFA	BFA mv 17_Airyscan Processing	7	1
0.573759640318229	BFA	BFA mv 17_Airyscan Processing	7	1
0.814305293857802	BFA	BFA mv 17_Airyscan Processing	7	1
0.934368797010802	BFA	BFA mv 17_Airyscan Processing	7	1
0.733305942506634	BFA	BFA mv 17_Airyscan Processing	7	1
0.622744586393612	BFA	BFA mv 17_Airyscan Processing	7	1
0.749920696390743	BFA	BFA mv 17_Airyscan Processing	7	1
0.244826700540603	BFA	BFA mv 17_Airyscan Processing	7	1
0.947755399260893	BFA	BFA mv 17_Airyscan Processing	7	1
0.9463435110982	BFA	BFA mv 17_Airyscan Processing	7	1
0.997971899020909	BFA	BFA mv 17_Airyscan Processing	7	1
0.848746401443765	BFA	BFA mv 17_Airyscan Processing	7	1
0.62630637150048	BFA	BFA mv 17_Airyscan Processing	7	1
0.688189713869335	BFA	BFA mv 17_Airyscan Processing	7	1
0.910086823718275	BFA	BFA mv 17_Airyscan Processing	7	1
0.759204018008521	BFA	BFA mv 17_Airyscan Processing	7	1
0.975880204188291	BFA	BFA mv 17_Airyscan Processing	7	1
0.236593616433125	BFA	BFA mv 17_Airyscan Processing	7	1
0.694160769604746	BFA	BFA mv 17_Airyscan Processing	7	1
0.528496601685179	BFA	BFA mv 17_Airyscan Processing	7	1
0.454064699093549	BFA	BFA mv 17_Airyscan Processing	7	1
1.02999072932401	BFA	BFA mv 17_Airyscan Processing	7	1
0.302150697454345	BFA	BFA mv 17_Airyscan Processing	7	1
0.901918177274747	BFA	BFA mv 17_Airyscan Processing	7	1
0.493540925391564	BFA	BFA mv 17_Airyscan Processing	7	1
0.931400746438943	BFA	BFA mv 17_Airyscan Processing	7	1
0.526603977425903	BFA	BFA mv 17_Airyscan Processing	7	1
1.0319384915186	BFA	BFA mv 17_Airyscan Processing	7	1
0.758836406274464	BFA	BFA mv 17_Airyscan Processing	7	1
0.583387833816956	BFA	BFA mv 17_Airyscan Processing	7	1
1.02603256155146	BFA	BFA mv 17_Airyscan Processing	7	1
0.67873982391367	BFA	BFA mv 17_Airyscan Processing	7	1
0.600055233185082	BFA	BFA mv 17_Airyscan Processing	7	1
0.427587005796432	BFA	BFA mv 17_Airyscan Processing	7	1
0.403973367285867	BFA	BFA mv 17_Airyscan Processing	7	1
0.401455844347998	BFA	BFA mv 17_Airyscan Processing	7	1
0.952368620383935	BFA	BFA mv 17_Airyscan Processing	7	1
0.237469662851727	BFA	BFA mv 17_Airyscan Processing	7	1
0.839230111554038	BFA	BFA mv 17_Airyscan Processing	7	1
0.550026785152899	BFA	BFA mv 17_Airyscan Processing	7	1
0.768376396836782	BFA	BFA mv 17_Airyscan Processing	7	1
0.984582510982102	BFA	BFA mv 17_Airyscan Processing	7	1
0.671816086800525	BFA	BFA mv 17_Airyscan Processing	7	1
0.938598834613675	BFA	BFA mv 17_Airyscan Processing	7	1
1.01680526918197	BFA	BFA mv 17_Airyscan Processing	7	1
0.315989202487373	BFA	BFA mv 17_Airyscan Processing	7	1
0.833072118925664	BFA	BFA mv 17_Airyscan Processing	7	1
0.318154534399937	BFA	BFA mv 17_Airyscan Processing	7	1
0.258710788065266	BFA	BFA mv 17_Airyscan Processing	7	1
0.78353108492167	BFA	BFA mv 17_Airyscan Processing	7	1
0.767600991352612	BFA	BFA mv 17_Airyscan Processing	7	1
0.442888517258286	BFA	BFA mv 17_Airyscan Processing	7	1
0.990238277044942	BFA	BFA mv 17_Airyscan Processing	7	1
0.965283041268565	BFA	BFA mv 17_Airyscan Processing	7	1
0.498969246360897	BFA	BFA mv 17_Airyscan Processing	7	1
0.402281377300735	BFA	BFA mv 17_Airyscan Processing	7	1
0.373951842756151	BFA	BFA mv 17_Airyscan Processing	7	1
0.983757325565158	BFA	BFA mv 17_Airyscan Processing	7	1
0.757170638693364	BFA	BFA mv 17_Airyscan Processing	7	1
0.081382184420154	BFA	BFA mv 17_Airyscan Processing	7	1
0.562306440569076	BFA	BFA mv 17_Airyscan Processing	7	1
0.506993178468992	BFA	BFA mv 17_Airyscan Processing	7	1
0.276279201850832	BFA	BFA mv 17_Airyscan Processing	7	1
0.510493633690624	BFA	BFA mv 17_Airyscan Processing	7	1
0.64364760052574	BFA	BFA mv 17_Airyscan Processing	7	1
0.307564320923391	BFA	BFA mv 17_Airyscan Processing	7	1
0.874836796963199	BFA	BFA mv 17_Airyscan Processing	7	1
0.96544803793572	BFA	BFA mv 17_Airyscan Processing	7	1
0.835711128565878	BFA	BFA mv 17_Airyscan Processing	7	1
0.885930338820665	BFA	BFA mv 17_Airyscan Processing	7	1
0.78326580726274	BFA	BFA mv 17_Airyscan Processing	7	1
0.696696097225129	BFA	BFA mv 17_Airyscan Processing	7	1
0.420913942549132	BFA	BFA mv 17_Airyscan Processing	7	1
0.151713065906113	BFA	BFA mv 17_Airyscan Processing	7	1
0.800853023236136	BFA	BFA mv 17_Airyscan Processing	7	1
0.165766233412402	BFA	BFA mv 17_Airyscan Processing	7	1
0.888947752655754	BFA	BFA mv 17_Airyscan Processing	7	1
0.354874108883441	BFA	BFA mv 17_Airyscan Processing	7	1
1.04751603772456	BFA	BFA mv 17_Airyscan Processing	7	1
0.705844675283858	BFA	BFA mv 17_Airyscan Processing	7	1
0.698388167915809	BFA	BFA mv 17_Airyscan Processing	7	1
0.941677213771388	BFA	BFA mv 17_Airyscan Processing	7	1
0.939522246002012	BFA	BFA mv 17_Airyscan Processing	7	1
0.521107912491883	BFA	BFA mv 17_Airyscan Processing	7	1
0.854651219571143	BFA	BFA mv 17_Airyscan Processing	7	1
0.580721310868163	BFA	BFA mv 17_Airyscan Processing	7	1
0.856748533286099	BFA	BFA mv 17_Airyscan Processing	7	1
0.751638835662267	BFA	BFA mv 17_Airyscan Processing	7	1
0.674661965879701	BFA	BFA mv 17_Airyscan Processing	7	1
0.741886608124659	BFA	BFA mv 17_Airyscan Processing	7	1
0.870949817745656	BFA	BFA mv 17_Airyscan Processing	7	1
0.688774149082706	BFA	BFA mv 17_Airyscan Processing	7	1
1.00544948846981	BFA	BFA mv 17_Airyscan Processing	7	1
0.682956567059551	BFA	BFA mv 17_Airyscan Processing	7	1
0.282142092615074	BFA	BFA mv 17_Airyscan Processing	7	1
1.03340568906062	BFA	BFA mv 17_Airyscan Processing	7	1
0.454867087821888	BFA	BFA mv 17_Airyscan Processing	7	1
0.0823724961596169	BFA	BFA mv 17_Airyscan Processing	7	1
0.970979099779951	BFA	BFA mv 17_Airyscan Processing	7	1
0.951795155144137	BFA	BFA mv 17_Airyscan Processing	7	1
0.877711072947411	BFA	BFA mv 17_Airyscan Processing	7	1
0.764043474632929	BFA	BFA mv 17_Airyscan Processing	7	1
0.988862478581761	BFA	BFA mv 17_Airyscan Processing	7	1
0.947008216697053	BFA	BFA mv 17_Airyscan Processing	7	1
0.760859491627814	BFA	BFA mv 17_Airyscan Processing	7	1
0.308154000297624	BFA	BFA mv 17_Airyscan Processing	7	1
0.666150236448525	BFA	BFA mv 17_Airyscan Processing	7	1
0.926691763812611	BFA	BFA mv 17_Airyscan Processing	7	1
0.398583770503834	BFA	BFA mv 17_Airyscan Processing	7	1
0.541325008419703	BFA	BFA mv 17_Airyscan Processing	7	1
0.863871955923318	BFA	BFA mv 17_Airyscan Processing	7	1
0.772684508577397	BFA	BFA mv 17_Airyscan Processing	7	1
0.427479965056964	BFA	BFA mv 17_Airyscan Processing	7	1
0.972801910924566	BFA	BFA mv 17_Airyscan Processing	7	1
0.0492367404780753	BFA	BFA mv 17_Airyscan Processing	7	1
0.992885125260868	BFA	BFA mv 17_Airyscan Processing	7	1
0.917281896344668	BFA	BFA mv 17_Airyscan Processing	7	1
0.416297639390515	BFA	BFA mv 17_Airyscan Processing	7	1
0.369137688357184	BFA	BFA mv 17_Airyscan Processing	7	1
0.518162215577924	BFA	BFA mv 17_Airyscan Processing	7	1
0.845582242707656	BFA	BFA mv 17_Airyscan Processing	7	1
0.715605346198631	BFA	BFA mv 17_Airyscan Processing	7	1
0.482301370905187	BFA	BFA mv 17_Airyscan Processing	7	1
0.980246945604501	BFA	BFA mv 17_Airyscan Processing	7	1
0.81283474220555	BFA	BFA mv 17_Airyscan Processing	7	1
0.932317434944291	BFA	BFA mv 17_Airyscan Processing	7	1
0.397496308821949	BFA	BFA mv 17_Airyscan Processing	7	1
1.00168022003861	BFA	BFA mv 17_Airyscan Processing	7	1
0.838560894360225	BFA	BFA mv 17_Airyscan Processing	7	1
0.622088382367684	BFA	BFA mv 17_Airyscan Processing	7	1
0.178781368208703	BFA	BFA mv 17_Airyscan Processing	7	1
1.04468560628353	BFA	BFA mv 17_Airyscan Processing	7	1
0.291574179303278	BFA	BFA mv 17_Airyscan Processing	7	1
0.569617634992187	BFA	BFA mv 17_Airyscan Processing	7	1
0.784181449590874	BFA	BFA mv 17_Airyscan Processing	7	1
0.319795977387444	BFA	BFA mv 17_Airyscan Processing	7	1
0.607579122654481	BFA	BFA mv 17_Airyscan Processing	7	1
0.890100211399291	BFA	BFA mv 17_Airyscan Processing	7	1
0.851846196705004	BFA	BFA mv 17_Airyscan Processing	7	1
0.514982969170636	BFA	BFA mv 17_Airyscan Processing	7	1
1.00749609458539	BFA	BFA mv 17_Airyscan Processing	7	1
0.54226775583185	BFA	BFA mv 17_Airyscan Processing	7	1
0.584566028076816	BFA	BFA mv 17_Airyscan Processing	7	1
0.736330477674056	BFA	BFA mv 17_Airyscan Processing	7	1
0.399551835745492	BFA	BFA mv 17_Airyscan Processing	7	1
0.834160043851434	BFA	BFA mv 17_Airyscan Processing	7	1
0.625092590874026	BFA	BFA mv 17_Airyscan Processing	7	1
0.367626712676441	BFA	BFA mv 17_Airyscan Processing	7	1
0.910916626475314	BFA	BFA mv 17_Airyscan Processing	7	1
0.847024104408817	BFA	BFA mv 17_Airyscan Processing	7	1
0.195344281596101	BFA	BFA mv 17_Airyscan Processing	7	1
0.369852915047338	BFA	BFA mv 17_Airyscan Processing	7	1
0.52915263547148	BFA	BFA mv 17_Airyscan Processing	7	1
0.760814217033914	BFA	BFA mv 17_Airyscan Processing	7	1
0.903807806841504	BFA	BFA mv 17_Airyscan Processing	7	1
0.880056471046945	BFA	BFA mv 17_Airyscan Processing	7	1
0.656618494880386	BFA	BFA mv 17_Airyscan Processing	7	1
1.01765327457928	BFA	BFA mv 17_Airyscan Processing	7	1
0.90231726877154	BFA	BFA mv 17_Airyscan Processing	7	1
0.055792293789918	BFA	BFA mv 17_Airyscan Processing	7	1
0.299604903232995	BFA	BFA mv 17_Airyscan Processing	7	1
0.770889206492997	BFA	BFA mv 17_Airyscan Processing	7	1
0.284601016372873	BFA	BFA mv 17_Airyscan Processing	7	1
0.47572405358001	BFA	BFA mv 17_Airyscan Processing	7	1
0.272284108572983	BFA	BFA mv 17_Airyscan Processing	7	1
0.483026958101983	BFA	BFA mv 17_Airyscan Processing	7	1
0.908828410751135	BFA	BFA mv 17_Airyscan Processing	7	1
0.945613026599388	BFA	BFA mv 17_Airyscan Processing	7	1
0.696144554852744	BFA	BFA mv 17_Airyscan Processing	7	1
0.470460277959643	BFA	BFA mv 17_Airyscan Processing	7	1
0.359537105000702	BFA	BFA mv 17_Airyscan Processing	7	1
0.642388693481544	BFA	BFA mv 17_Airyscan Processing	7	1
0.531665919724271	BFA	BFA mv 17_Airyscan Processing	7	1
0.482130233349404	BFA	BFA mv 17_Airyscan Processing	7	1
0.929069792228113	BFA	BFA mv 17_Airyscan Processing	7	1
0.441327447825651	BFA	BFA mv 17_Airyscan Processing	7	1
0.58928913308801	BFA	BFA mv 17_Airyscan Processing	7	1
0.969912514483974	BFA	BFA mv 17_Airyscan Processing	7	1
0.673750377446468	BFA	BFA mv 17_Airyscan Processing	7	1
0.656871961767481	BFA	BFA mv 17_Airyscan Processing	7	1
0.170710444210949	BFA	BFA mv 17_Airyscan Processing	7	1
0.213859494347258	BFA	BFA mv 17_Airyscan Processing	7	1
0.858718462201315	BFA	BFA mv 17_Airyscan Processing	7	1
0.337456065883638	BFA	BFA mv 17_Airyscan Processing	7	1
0.933369923664261	BFA	BFA mv 17_Airyscan Processing	7	1
0.752400438333626	BFA	BFA mv 17_Airyscan Processing	7	1
0.189803901870505	BFA	BFA mv 17_Airyscan Processing	7	1
0.559840710205847	BFA	BFA mv 17_Airyscan Processing	7	1
1.03027020841711	BFA	BFA mv 17_Airyscan Processing	7	1
0.873602688040746	BFA	BFA mv 17_Airyscan Processing	7	1
0.737542902009569	BFA	BFA mv 17_Airyscan Processing	7	1
0.655173920105257	BFA	BFA mv 17_Airyscan Processing	7	1
0.718908459660134	BFA	BFA mv 17_Airyscan Processing	7	1
0.428300353897924	BFA	BFA mv 17_Airyscan Processing	7	1
0.323474012406334	BFA	BFA mv 17_Airyscan Processing	7	1
0.651470732845014	BFA	BFA mv 17_Airyscan Processing	7	1
1.00540142040301	BFA	BFA mv 17_Airyscan Processing	7	1
0.781697655036699	BFA	BFA mv 17_Airyscan Processing	7	1
0.785427969723282	BFA	BFA mv 17_Airyscan Processing	7	1
0.958075629902071	BFA	BFA mv 17_Airyscan Processing	7	1
0.89566439646805	BFA	BFA mv 17_Airyscan Processing	7	1
1.04485736757806	BFA	BFA mv 17_Airyscan Processing	7	1
0.853165808813772	BFA	BFA mv 17_Airyscan Processing	7	1
0.647789672234353	BFA	BFA mv 17_Airyscan Processing	7	1
0.814190334637343	BFA	BFA mv 17_Airyscan Processing	7	1
0.368505516111202	BFA	BFA mv 17_Airyscan Processing	7	1
0.947677730626625	BFA	BFA mv 17_Airyscan Processing	7	1
0.370653193162011	BFA	BFA mv 17_Airyscan Processing	7	1
0.843308355283107	BFA	BFA mv 17_Airyscan Processing	7	1
0.985185548389236	BFA	BFA mv 17_Airyscan Processing	7	1
0.872493443652454	BFA	BFA mv 17_Airyscan Processing	7	1
0.243390543975791	BFA	BFA mv 17_Airyscan Processing	7	1
0.916963430899586	BFA	BFA mv 17_Airyscan Processing	7	1
0.909194394206201	BFA	BFA mv 17_Airyscan Processing	7	1
0.741530514985007	BFA	BFA mv 17_Airyscan Processing	7	1
0.884959564694729	BFA	BFA mv 17_Airyscan Processing	7	1
0.77013099850675	BFA	BFA mv 17_Airyscan Processing	7	1
0.676841551365682	BFA	BFA mv 17_Airyscan Processing	7	1
0.0654809896365273	BFA	BFA mv 17_Airyscan Processing	7	1
0.531299172032535	BFA	BFA mv 17_Airyscan Processing	7	1
0.990680449667852	BFA	BFA mv 17_Airyscan Processing	7	1
0.881388377008848	BFA	BFA mv 17_Airyscan Processing	7	1
0.195943187138811	BFA	BFA mv 17_Airyscan Processing	7	1
1.0139529014168	BFA	BFA mv 17_Airyscan Processing	7	1
0.591512101829869	BFA	BFA mv 17_Airyscan Processing	7	1
0.641648795574505	BFA	BFA mv 17_Airyscan Processing	7	1
0.947876614573736	BFA	BFA mv 17_Airyscan Processing	7	1
0.36904882845676	BFA	BFA mv 17_Airyscan Processing	7	1
0.869497187645196	BFA	BFA mv 17_Airyscan Processing	7	1
0.321166247661612	BFA	BFA mv 17_Airyscan Processing	7	1
0.618905774697905	BFA	BFA mv 17_Airyscan Processing	7	1
1.00993596302182	BFA	BFA mv 17_Airyscan Processing	7	1
0.72615319069089	BFA	BFA mv 17_Airyscan Processing	7	1
0.933344246400616	BFA	BFA mv 17_Airyscan Processing	7	1
0.596142452307371	BFA	BFA mv 17_Airyscan Processing	7	1
0.799489875835386	BFA	BFA mv 17_Airyscan Processing	7	1
0.785836039546248	BFA	BFA mv 17_Airyscan Processing	7	1
0.316577099530519	BFA	BFA mv 17_Airyscan Processing	7	1
0.964067178359861	BFA	BFA mv 17_Airyscan Processing	7	1
0.579535489958216	BFA	BFA mv 17_Airyscan Processing	7	1
0.996136096872263	BFA	BFA mv 17_Airyscan Processing	7	1
0.43810561799312	BFA	BFA mv 17_Airyscan Processing	7	1
0.930619536146847	BFA	BFA mv 17_Airyscan Processing	7	1
0.619029699321188	BFA	BFA mv 17_Airyscan Processing	7	1
0.778980237707616	BFA	BFA mv 17_Airyscan Processing	7	1
0.389880686825625	BFA	BFA mv 17_Airyscan Processing	7	1
0.193717193730294	BFA	BFA mv 17_Airyscan Processing	7	1
0.793761675976018	BFA	BFA mv 17_Airyscan Processing	7	1
0.170849642442154	BFA	BFA mv 17_Airyscan Processing	7	1
0.919245003460468	BFA	BFA mv 17_Airyscan Processing	7	1
1.03223044495659	BFA	BFA mv 17_Airyscan Processing	7	1
0.980398339994404	BFA	BFA mv 17_Airyscan Processing	7	1
0.230869593712103	BFA	BFA mv 17_Airyscan Processing	7	1
0.863700737942336	BFA	BFA mv 17_Airyscan Processing	7	1
0.962414224920512	BFA	BFA mv 17_Airyscan Processing	7	1
0.840042183085044	BFA	BFA mv 18_Airyscan Processing	8	1
0.0980972703637863	BFA	BFA mv 18_Airyscan Processing	8	1
1.06396505259499	BFA	BFA mv 18_Airyscan Processing	8	1
0.0554604479520371	BFA	BFA mv 18_Airyscan Processing	8	1
0.103606918576294	BFA	BFA mv 18_Airyscan Processing	8	1
0.887129821482426	BFA	BFA mv 18_Airyscan Processing	8	1
0.287123678783962	BFA	BFA mv 18_Airyscan Processing	8	1
0.987555129731255	BFA	BFA mv 18_Airyscan Processing	8	1
0.224522922806579	BFA	BFA mv 18_Airyscan Processing	8	1
0.658212928734859	BFA	BFA mv 18_Airyscan Processing	8	1
0.749392744204178	BFA	BFA mv 18_Airyscan Processing	8	1
0.736184485264221	BFA	BFA mv 18_Airyscan Processing	8	1
0.125988113015504	BFA	BFA mv 18_Airyscan Processing	8	1
0.698630099031679	BFA	BFA mv 18_Airyscan Processing	8	1
0.997528664970048	BFA	BFA mv 18_Airyscan Processing	8	1
0.77677011352299	BFA	BFA mv 18_Airyscan Processing	8	1
0.942130243558737	BFA	BFA mv 18_Airyscan Processing	8	1
0.735085061695347	BFA	BFA mv 18_Airyscan Processing	8	1
0.778174829306451	BFA	BFA mv 18_Airyscan Processing	8	1
0.263679247444773	BFA	BFA mv 18_Airyscan Processing	8	1
0.10293537579435	BFA	BFA mv 18_Airyscan Processing	8	1
0.0908018396178591	BFA	BFA mv 18_Airyscan Processing	8	1
0.967955648349131	BFA	BFA mv 18_Airyscan Processing	8	1
0.925542353841496	BFA	BFA mv 18_Airyscan Processing	8	1
0.620321357149703	BFA	BFA mv 18_Airyscan Processing	8	1
0.898663436043733	BFA	BFA mv 18_Airyscan Processing	8	1
0.280181612426812	BFA	BFA mv 18_Airyscan Processing	8	1
0.202889139986933	BFA	BFA mv 18_Airyscan Processing	8	1
0.990483148045138	BFA	BFA mv 18_Airyscan Processing	8	1
0.922220916224537	BFA	BFA mv 18_Airyscan Processing	8	1
1.00041895778129	BFA	BFA mv 18_Airyscan Processing	8	1
0.422864155586517	BFA	BFA mv 18_Airyscan Processing	8	1
0.988725489421194	BFA	BFA mv 18_Airyscan Processing	8	1
0.0661191048704812	BFA	BFA mv 18_Airyscan Processing	8	1
0.667362656281024	BFA	BFA mv 18_Airyscan Processing	8	1
0.87127767831784	BFA	BFA mv 18_Airyscan Processing	8	1
0.549455783314753	BFA	BFA mv 18_Airyscan Processing	8	1
0.853972145720455	BFA	BFA mv 18_Airyscan Processing	8	1
0.819948432699075	BFA	BFA mv 18_Airyscan Processing	8	1
0.200803884572386	BFA	BFA mv 18_Airyscan Processing	8	1
0.0951365349606431	BFA	BFA mv 18_Airyscan Processing	8	1
0.0581644199007767	BFA	BFA mv 18_Airyscan Processing	8	1
0.713216101912124	BFA	BFA mv 18_Airyscan Processing	8	1
0.816489143095324	BFA	BFA mv 18_Airyscan Processing	8	1
0.628719893555839	BFA	BFA mv 18_Airyscan Processing	8	1
1.01754497758841	BFA	BFA mv 18_Airyscan Processing	8	1
0.816276497366731	BFA	BFA mv 18_Airyscan Processing	8	1
0.582496010923809	BFA	BFA mv 18_Airyscan Processing	8	1
0.710500102966474	BFA	BFA mv 18_Airyscan Processing	8	1
0.67521290754367	BFA	BFA mv 18_Airyscan Processing	8	1
0.100997877444238	BFA	BFA mv 18_Airyscan Processing	8	1
0.390545875440481	BFA	BFA mv 18_Airyscan Processing	8	1
0.910789367485242	BFA	BFA mv 18_Airyscan Processing	8	1
0.997272134334236	BFA	BFA mv 18_Airyscan Processing	8	1
0.933179839633609	BFA	BFA mv 18_Airyscan Processing	8	1
0.809388014565744	BFA	BFA mv 18_Airyscan Processing	8	1
0.596468751066157	BFA	BFA mv 18_Airyscan Processing	8	1
0.805246418659044	BFA	BFA mv 18_Airyscan Processing	8	1
0.753545348741249	BFA	BFA mv 18_Airyscan Processing	8	1
0.267767474952136	BFA	BFA mv 18_Airyscan Processing	8	1
0.12460260693852	BFA	BFA mv 18_Airyscan Processing	8	1
0.237275882894851	BFA	BFA mv 18_Airyscan Processing	8	1
0.0659377257813129	BFA	BFA mv 18_Airyscan Processing	8	1
1.01299900680938	BFA	BFA mv 18_Airyscan Processing	8	1
0.842999036671409	BFA	BFA mv 18_Airyscan Processing	8	1
0.521650843885943	BFA	BFA mv 18_Airyscan Processing	8	1
0.296380542024807	BFA	BFA mv 18_Airyscan Processing	8	1
0.764303035659422	BFA	BFA mv 18_Airyscan Processing	8	1
0.895184683749905	BFA	BFA mv 18_Airyscan Processing	8	1
0.918059613142546	BFA	BFA mv 18_Airyscan Processing	8	1
0.845516246358702	BFA	BFA mv 18_Airyscan Processing	8	1
0.239362620206593	BFA	BFA mv 18_Airyscan Processing	8	1
0.788081756854632	BFA	BFA mv 18_Airyscan Processing	8	1
0.323146681474858	BFA	BFA mv 18_Airyscan Processing	8	1
0.750489587194696	BFA	BFA mv 18_Airyscan Processing	8	1
0.977114188641227	BFA	BFA mv 18_Airyscan Processing	8	1
0.934461330583679	BFA	BFA mv 18_Airyscan Processing	8	1
0.600300950609128	BFA	BFA mv 18_Airyscan Processing	8	1
0.732437226690099	BFA	BFA mv 18_Airyscan Processing	8	1
0.840840509622633	BFA	BFA mv 18_Airyscan Processing	8	1
0.716158482503241	BFA	BFA mv 18_Airyscan Processing	8	1
0.386430650545546	BFA	BFA mv 18_Airyscan Processing	8	1
0.705589371780083	BFA	BFA mv 18_Airyscan Processing	8	1
0.490048598593974	BFA	BFA mv 18_Airyscan Processing	8	1
0.872927628372707	BFA	BFA mv 18_Airyscan Processing	8	1
0.475246974347866	BFA	BFA mv 18_Airyscan Processing	8	1
0.251925285023494	BFA	BFA mv 18_Airyscan Processing	8	1
0.0290683984040828	BFA	BFA mv 18_Airyscan Processing	8	1
0.988407090186735	BFA	BFA mv 18_Airyscan Processing	8	1
0.383087696209965	BFA	BFA mv 18_Airyscan Processing	8	1
0.806140320343302	BFA	BFA mv 18_Airyscan Processing	8	1
0.7608982773005	BFA	BFA mv 18_Airyscan Processing	8	1
0.180591825253515	BFA	BFA mv 18_Airyscan Processing	8	1
0.964755246767031	BFA	BFA mv 18_Airyscan Processing	8	1
1.02615082441126	BFA	BFA mv 18_Airyscan Processing	8	1
0.286614231946072	BFA	BFA mv 18_Airyscan Processing	8	1
0.863090774123283	BFA	BFA mv 18_Airyscan Processing	8	1
0.843376402981958	BFA	BFA mv 18_Airyscan Processing	8	1
0.543416159449678	BFA	BFA mv 18_Airyscan Processing	8	1
0.735229951862643	BFA	BFA mv 18_Airyscan Processing	8	1
0.824656628909118	BFA	BFA mv 18_Airyscan Processing	8	1
0.247246117615389	BFA	BFA mv 18_Airyscan Processing	8	1
0.192601120912059	BFA	BFA mv 1_Airyscan Processing	9	1
0.543592823928424	BFA	BFA mv 1_Airyscan Processing	9	1
0.819822248412764	BFA	BFA mv 1_Airyscan Processing	9	1
0.137175589594699	BFA	BFA mv 1_Airyscan Processing	9	1
0.629272399121473	BFA	BFA mv 1_Airyscan Processing	9	1
0.513691305899108	BFA	BFA mv 1_Airyscan Processing	9	1
0.691173401056699	BFA	BFA mv 1_Airyscan Processing	9	1
0.492501830023846	BFA	BFA mv 1_Airyscan Processing	9	1
0.902380125149102	BFA	BFA mv 1_Airyscan Processing	9	1
0.92083137082828	BFA	BFA mv 1_Airyscan Processing	9	1
0.94450535791708	BFA	BFA mv 1_Airyscan Processing	9	1
0.875806352596449	BFA	BFA mv 1_Airyscan Processing	9	1
0.204820743089836	BFA	BFA mv 1_Airyscan Processing	9	1
0.938590839839742	BFA	BFA mv 1_Airyscan Processing	9	1
0.810708536971416	BFA	BFA mv 1_Airyscan Processing	9	1
0.593299503147063	BFA	BFA mv 1_Airyscan Processing	9	1
0.187863587168729	BFA	BFA mv 1_Airyscan Processing	9	1
0.698142974829524	BFA	BFA mv 1_Airyscan Processing	9	1
0.763828511785749	BFA	BFA mv 1_Airyscan Processing	9	1
0.488363039373504	BFA	BFA mv 1_Airyscan Processing	9	1
0.878681385362097	BFA	BFA mv 1_Airyscan Processing	9	1
0.878513085719436	BFA	BFA mv 1_Airyscan Processing	9	1
0.716440603756686	BFA	BFA mv 1_Airyscan Processing	9	1
0.477579374166447	BFA	BFA mv 1_Airyscan Processing	9	1
0.786523941036477	BFA	BFA mv 1_Airyscan Processing	9	1
0.900242820670457	BFA	BFA mv 1_Airyscan Processing	9	1
1.02370142008563	BFA	BFA mv 1_Airyscan Processing	9	1
0.827037751007353	BFA	BFA mv 1_Airyscan Processing	9	1
0.864603268655234	BFA	BFA mv 1_Airyscan Processing	9	1
0.908282124390856	BFA	BFA mv 1_Airyscan Processing	9	1
0.910934324697942	BFA	BFA mv 1_Airyscan Processing	9	1
0.249387299628322	BFA	BFA mv 1_Airyscan Processing	9	1
0.248510180090663	BFA	BFA mv 1_Airyscan Processing	9	1
0.548884902600535	BFA	BFA mv 1_Airyscan Processing	9	1
0.488553738782291	BFA	BFA mv 1_Airyscan Processing	9	1
0.699417713978751	BFA	BFA mv 1_Airyscan Processing	9	1
0.412045270878043	BFA	BFA mv 1_Airyscan Processing	9	1
0.846856246967684	BFA	BFA mv 1_Airyscan Processing	9	1
0.853607427547912	BFA	BFA mv 1_Airyscan Processing	9	1
0.818956732311783	BFA	BFA mv 1_Airyscan Processing	9	1
0.338466508710276	BFA	BFA mv 1_Airyscan Processing	9	1
0.916231264084988	BFA	BFA mv 1_Airyscan Processing	9	1
0.303628625742543	BFA	BFA mv 1_Airyscan Processing	9	1
0.793751621723814	BFA	BFA mv 1_Airyscan Processing	9	1
0.880834011741329	BFA	BFA mv 1_Airyscan Processing	9	1
0.205941200398397	BFA	BFA mv 1_Airyscan Processing	9	1
0.923982593578322	BFA	BFA mv 1_Airyscan Processing	9	1
0.0810847774226439	BFA	BFA mv 1_Airyscan Processing	9	1
0.35326509310185	BFA	BFA mv 1_Airyscan Processing	9	1
0.815535683427197	BFA	BFA mv 1_Airyscan Processing	9	1
0.796307995800502	BFA	BFA mv 1_Airyscan Processing	9	1
0.969473471434532	BFA	BFA mv 1_Airyscan Processing	9	1
0.713340942888196	BFA	BFA mv 1_Airyscan Processing	9	1
0.901674265027587	BFA	BFA mv 1_Airyscan Processing	9	1
0.402556268242321	BFA	BFA mv 1_Airyscan Processing	9	1
0.925161527740074	BFA	BFA mv 1_Airyscan Processing	9	1
1.0052761325961	BFA	BFA mv 1_Airyscan Processing	9	1
0.441217924558183	BFA	BFA mv 1_Airyscan Processing	9	1
1.02391024195982	BFA	BFA mv 1_Airyscan Processing	9	1
0.739188334094497	BFA	BFA mv 1_Airyscan Processing	9	1
0.818040755456658	BFA	BFA mv 1_Airyscan Processing	9	1
1.00463624760553	BFA	BFA mv 1_Airyscan Processing	9	1
0.173025458666804	BFA	BFA mv 1_Airyscan Processing	9	1
0.400165044649133	BFA	BFA mv 1_Airyscan Processing	9	1
0.725581659147298	BFA	BFA mv 1_Airyscan Processing	9	1
0.887622073648232	BFA	BFA mv 1_Airyscan Processing	9	1
0.142492447216001	BFA	BFA mv 1_Airyscan Processing	9	1
0.252203057659879	BFA	BFA mv 1_Airyscan Processing	9	1
0.647961686887445	BFA	BFA mv 1_Airyscan Processing	9	1
0.983293117268284	BFA	BFA mv 1_Airyscan Processing	9	1
0.838757855478726	BFA	BFA mv 1_Airyscan Processing	9	1
0.341100277677187	BFA	BFA mv 1_Airyscan Processing	9	1
0.6925283519256	BFA	BFA mv 1_Airyscan Processing	9	1
0.707346749837309	BFA	BFA mv 1_Airyscan Processing	9	1
0.95029714108359	BFA	BFA mv 1_Airyscan Processing	9	1
0.656889079768282	BFA	BFA mv 1_Airyscan Processing	9	1
0.835602470801139	BFA	BFA mv 1_Airyscan Processing	9	1
0.691258791914328	BFA	BFA mv 1_Airyscan Processing	9	1
0.773652523414764	BFA	BFA mv 1_Airyscan Processing	9	1
0.984556929433744	BFA	BFA mv 1_Airyscan Processing	9	1
0.448681527125789	BFA	BFA mv 1_Airyscan Processing	9	1
0.089061900673833	BFA	BFA mv 1_Airyscan Processing	9	1
0.560779932096814	BFA	BFA mv 1_Airyscan Processing	9	1
0.622035924457253	BFA	BFA mv 1_Airyscan Processing	9	1
0.204588121337354	BFA	BFA mv 1_Airyscan Processing	9	1
0.464531985149669	BFA	BFA mv 1_Airyscan Processing	9	1
0.775968209941442	BFA	BFA mv 1_Airyscan Processing	9	1
0.928360986568755	BFA	BFA mv 1_Airyscan Processing	9	1
0.724815979680899	BFA	BFA mv 1_Airyscan Processing	9	1
0.372352170665938	BFA	BFA mv 1_Airyscan Processing	9	1
0.904602793112793	BFA	BFA mv 1_Airyscan Processing	9	1
0.515859787722555	BFA	BFA mv 1_Airyscan Processing	9	1
0.327915473581857	BFA	BFA mv 1_Airyscan Processing	9	1
0.8640284061302	BFA	BFA mv 1_Airyscan Processing	9	1
0.697889544985183	BFA	BFA mv 1_Airyscan Processing	9	1
0.150417432080098	BFA	BFA mv 1_Airyscan Processing	9	1
0.964377798642878	BFA	BFA mv 1_Airyscan Processing	9	1
0.776057493857463	BFA	BFA mv 1_Airyscan Processing	9	1
0.771519094399942	BFA	BFA mv 1_Airyscan Processing	9	1
0.894573342591605	BFA	BFA mv 1_Airyscan Processing	9	1
0.452479465996882	BFA	BFA mv 1_Airyscan Processing	9	1
0.587833947548261	BFA	BFA mv 1_Airyscan Processing	9	1
0.799568726226048	BFA	BFA mv 1_Airyscan Processing	9	1
0.94782544560516	BFA	BFA mv 1_Airyscan Processing	9	1
0.556481300634471	BFA	BFA mv 1_Airyscan Processing	9	1
0.997954002474097	BFA	BFA mv 1_Airyscan Processing	9	1
0.733291618864923	BFA	BFA mv 1_Airyscan Processing	9	1
1.00936904029403	BFA	BFA mv 1_Airyscan Processing	9	1
0.285129009775062	BFA	BFA mv 1_Airyscan Processing	9	1
0.974175370818792	BFA	BFA mv 1_Airyscan Processing	9	1
0.0991487712659186	BFA	BFA mv 1_Airyscan Processing	9	1
0.93834823258067	BFA	BFA mv 1_Airyscan Processing	9	1
0.550191844571237	BFA	BFA mv 1_Airyscan Processing	9	1
0.0949614101364296	BFA	BFA mv 1_Airyscan Processing	9	1
0.814555901689103	BFA	BFA mv 1_Airyscan Processing	9	1
1.01725877576771	BFA	BFA mv 1_Airyscan Processing	9	1
0.482208034403535	BFA	BFA mv 1_Airyscan Processing	9	1
0.906178374098036	BFA	BFA mv 1_Airyscan Processing	9	1
0.334351732382567	BFA	BFA mv 1_Airyscan Processing	9	1
0.980198864105909	BFA	BFA mv 1_Airyscan Processing	9	1
0.945184656933952	BFA	BFA mv 1_Airyscan Processing	9	1
0.574504752534653	BFA	BFA mv 1_Airyscan Processing	9	1
0.896595944036915	BFA	BFA mv 1_Airyscan Processing	9	1
0.29178563427012	BFA	BFA mv 1_Airyscan Processing	9	1
0.587862149116563	BFA	BFA mv 1_Airyscan Processing	9	1
0.825689383656506	BFA	BFA mv 1_Airyscan Processing	9	1
0.65058774799995	BFA	BFA mv 1_Airyscan Processing	9	1
0.501555933377234	BFA	BFA mv 1_Airyscan Processing	9	1
0.658328540613409	BFA	BFA mv 1_Airyscan Processing	9	1
0.35989643228415	BFA	BFA mv 1_Airyscan Processing	9	1
0.846803219452514	BFA	BFA mv 1_Airyscan Processing	9	1
0.664915491735656	BFA	BFA mv 1_Airyscan Processing	9	1
0.819539968288811	BFA	BFA mv 1_Airyscan Processing	9	1
0.881892511588493	BFA	BFA mv 1_Airyscan Processing	9	1
0.743990331673594	BFA	BFA mv 1_Airyscan Processing	9	1
0.121920600279025	BFA	BFA mv 1_Airyscan Processing	9	1
0.818414921158722	BFA	BFA mv 1_Airyscan Processing	9	1
0.823489739841242	BFA	BFA mv 1_Airyscan Processing	9	1
0.495256711103277	BFA	BFA mv 1_Airyscan Processing	9	1
0.722934714207888	BFA	BFA mv 1_Airyscan Processing	9	1
0.972499201981555	BFA	BFA mv 1_Airyscan Processing	9	1
0.920749937647942	BFA	BFA mv 1_Airyscan Processing	9	1
0.848600869706957	BFA	BFA mv 1_Airyscan Processing	9	1
0.989920644530136	BFA	BFA mv 1_Airyscan Processing	9	1
0.607884465518918	BFA	BFA mv 1_Airyscan Processing	9	1
0.421382520049005	BFA	BFA mv 1_Airyscan Processing	9	1
0.395928081077568	BFA	BFA mv 1_Airyscan Processing	9	1
0.536670194061815	BFA	BFA mv 1_Airyscan Processing	9	1
0.602627588449447	BFA	BFA mv 1_Airyscan Processing	9	1
0.340296688472714	BFA	BFA mv 1_Airyscan Processing	9	1
0.864973911755312	BFA	BFA mv 1_Airyscan Processing	9	1
0.742792028207457	BFA	BFA mv 1_Airyscan Processing	9	1
0.862464194308814	BFA	BFA mv 1_Airyscan Processing	9	1
0.791814952867027	BFA	BFA mv 1_Airyscan Processing	9	1
0.434792100125898	BFA	BFA mv 1_Airyscan Processing	9	1
0.995192372320771	BFA	BFA mv 1_Airyscan Processing	9	1
0.277999388107131	BFA	BFA mv 1_Airyscan Processing	9	1
0.730782261781171	BFA	BFA mv 1_Airyscan Processing	9	1
0.909467672102037	BFA	BFA mv 1_Airyscan Processing	9	1
0.810812313914742	BFA	BFA mv 1_Airyscan Processing	9	1
0.609154963105749	BFA	BFA mv 1_Airyscan Processing	9	1
0.273109327120612	BFA	BFA mv 1_Airyscan Processing	9	1
1.0110564663248	BFA	BFA mv 1_Airyscan Processing	9	1
0.689089441020641	BFA	BFA mv 1_Airyscan Processing	9	1
0.937928386671237	BFA	BFA mv 1_Airyscan Processing	9	1
0.765009477347076	BFA	BFA mv 1_Airyscan Processing	9	1
0.155134119744822	BFA	BFA mv 1_Airyscan Processing	9	1
0.409163872898609	BFA	BFA mv 1_Airyscan Processing	9	1
0.831876284514478	BFA	BFA mv 1_Airyscan Processing	9	1
0.271110214532834	BFA	BFA mv 1_Airyscan Processing	9	1
0.992283108789398	BFA	BFA mv 1_Airyscan Processing	9	1
0.937732741787283	BFA	BFA mv 1_Airyscan Processing	9	1
0.932129934453669	BFA	BFA mv 1_Airyscan Processing	9	1
0.647611054351916	BFA	BFA mv 1_Airyscan Processing	9	1
0.850871325664108	BFA	BFA mv 1_Airyscan Processing	9	1
0.937090599038295	BFA	BFA mv 1_Airyscan Processing	9	1
0.963911034426433	BFA	BFA mv 1_Airyscan Processing	9	1
0.573145936099557	BFA	BFA mv 1_Airyscan Processing	9	1
0.419318952572549	BFA	BFA mv 1_Airyscan Processing	9	1
0.726518779804372	BFA	BFA mv 1_Airyscan Processing	9	1
0.78215186904618	BFA	BFA mv 1_Airyscan Processing	9	1
0.49781305553067	BFA	BFA mv 1_Airyscan Processing	9	1
0.916494786992863	BFA	BFA mv 1_Airyscan Processing	9	1
0.853408696910285	BFA	BFA mv 1_Airyscan Processing	9	1
0.500074122903934	BFA	BFA mv 1_Airyscan Processing	9	1
0.322044005382833	BFA	BFA mv 1_Airyscan Processing	9	1
0.714698396610338	BFA	BFA mv 1_Airyscan Processing	9	1
0.806123161776107	BFA	BFA mv 1_Airyscan Processing	9	1
0.278543905440434	BFA	BFA mv 1_Airyscan Processing	9	1
0.229155118808274	BFA	BFA mv 1_Airyscan Processing	9	1
0.827824138372158	BFA	BFA mv 1_Airyscan Processing	9	1
0.967056597437425	BFA	BFA mv 1_Airyscan Processing	9	1
0.797038074397032	BFA	BFA mv 1_Airyscan Processing	9	1
0.594354252258037	BFA	BFA mv 1_Airyscan Processing	9	1
0.0962641854382081	BFA	BFA mv 1_Airyscan Processing	9	1
0.500719140553609	BFA	BFA mv 1_Airyscan Processing	9	1
0.470626606551779	BFA	BFA mv 1_Airyscan Processing	9	1
0.807818414075373	BFA	BFA mv 1_Airyscan Processing	9	1
0.830242468143772	BFA	BFA mv 1_Airyscan Processing	9	1
0.896367186313133	BFA	BFA mv 1_Airyscan Processing	9	1
0.692512336859251	BFA	BFA mv 1_Airyscan Processing	9	1
0.404431310444325	BFA	BFA mv 1_Airyscan Processing	9	1
0.683043518456754	BFA	BFA mv 1_Airyscan Processing	9	1
0.832905088226784	BFA	BFA mv 1_Airyscan Processing	9	1
0.642984864542765	BFA	BFA mv 1_Airyscan Processing	9	1
0.612394765838592	BFA	BFA mv 1_Airyscan Processing	9	1
0.759434017483243	BFA	BFA mv 1_Airyscan Processing	9	1
0.472901639826354	BFA	BFA mv 1_Airyscan Processing	9	1
0.420926400285335	BFA	BFA mv 1_Airyscan Processing	9	1
0.365391895025783	BFA	BFA mv 1_Airyscan Processing	9	1
0.116472380645885	BFA	BFA mv 1_Airyscan Processing	9	1
0.847251966274821	BFA	BFA mv 1_Airyscan Processing	9	1
0.804701009000347	BFA	BFA mv 1_Airyscan Processing	9	1
0.572710712567893	BFA	BFA mv 1_Airyscan Processing	9	1
0.307441318776821	BFA	BFA mv 1_Airyscan Processing	9	1
0.66113794429516	BFA	BFA mv 1_Airyscan Processing	9	1
1.00742246351919	BFA	BFA mv 1_Airyscan Processing	9	1
0.512146255832861	BFA	BFA mv 1_Airyscan Processing	9	1
0.954790250112744	BFA	BFA mv 1_Airyscan Processing	9	1
0.17427277070541	BFA	BFA mv 1_Airyscan Processing	9	1
0.512104481940483	BFA	BFA mv 1_Airyscan Processing	9	1
0.807264804157724	BFA	BFA mv 1_Airyscan Processing	9	1
0.889151740363171	BFA	BFA mv 1_Airyscan Processing	9	1
0.796369424861746	BFA	BFA mv 1_Airyscan Processing	9	1
0.612949379122294	BFA	BFA mv 1_Airyscan Processing	9	1
0.851591388644482	BFA	BFA mv 1_Airyscan Processing	9	1
0.605581713877676	BFA	BFA mv 1_Airyscan Processing	9	1
0.696211127141219	BFA	BFA mv 1_Airyscan Processing	9	1
0.485794070202564	BFA	BFA mv 1_Airyscan Processing	9	1
0.318869181784006	BFA	BFA mv 1_Airyscan Processing	9	1
0.301377767862381	BFA	BFA mv 1_Airyscan Processing	9	1
0.606201855187273	BFA	BFA mv 1_Airyscan Processing	9	1
0.86791799619028	BFA	BFA mv 1_Airyscan Processing	9	1
0.466073154475696	BFA	BFA mv 1_Airyscan Processing	9	1
0.421756410789481	BFA	BFA mv 1_Airyscan Processing	9	1
0.412399247170064	BFA	BFA mv 1_Airyscan Processing	9	1
0.178974046600518	BFA	BFA mv 1_Airyscan Processing	9	1
0.649513051070362	BFA	BFA mv 1_Airyscan Processing	9	1
0.905813035022365	BFA	BFA mv 1_Airyscan Processing	9	1
0.830607439695759	BFA	BFA mv 1_Airyscan Processing	9	1
0.355781058104011	BFA	BFA mv 1_Airyscan Processing	9	1
0.463005741091224	BFA	BFA mv 1_Airyscan Processing	9	1
0.591050620175481	BFA	BFA mv 1_Airyscan Processing	9	1
0.451946518638291	BFA	BFA mv 1_Airyscan Processing	9	1
0.783831827146757	BFA	BFA mv 1_Airyscan Processing	9	1
0.882796305525325	BFA	BFA mv 1_Airyscan Processing	9	1
0.887425705825857	BFA	BFA mv 1_Airyscan Processing	9	1
0.985840752556842	BFA	BFA mv 1_Airyscan Processing	9	1
0.324004366207784	BFA	BFA mv 1_Airyscan Processing	9	1
0.557998112836579	BFA	BFA mv 1_Airyscan Processing	9	1
0.841949494096885	BFA	BFA mv 1_Airyscan Processing	9	1
0.107970647488816	BFA	BFA mv 1_Airyscan Processing	9	1
0.981184039836557	BFA	BFA mv 1_Airyscan Processing	9	1
0.437623479330789	BFA	BFA mv 1_Airyscan Processing	9	1
0.793889586883616	BFA	BFA mv 1_Airyscan Processing	9	1
0.651530887249303	BFA	BFA mv 1_Airyscan Processing	9	1
0.672154737142851	BFA	BFA mv 1_Airyscan Processing	9	1
0.42301697505	BFA	BFA mv 1_Airyscan Processing	9	1
0.939009191087009	BFA	BFA mv 1_Airyscan Processing	9	1
0.189493143025269	BFA	BFA mv 20_Airyscan Processing	10	1
0.903121048298539	BFA	BFA mv 20_Airyscan Processing	10	1
0.979149591377206	BFA	BFA mv 20_Airyscan Processing	10	1
0.160678468618867	BFA	BFA mv 20_Airyscan Processing	10	1
0.625581953978151	BFA	BFA mv 20_Airyscan Processing	10	1
0.57986534980947	BFA	BFA mv 20_Airyscan Processing	10	1
0.887672981369036	BFA	BFA mv 20_Airyscan Processing	10	1
0.857110410270694	BFA	BFA mv 20_Airyscan Processing	10	1
0.160783593114028	BFA	BFA mv 20_Airyscan Processing	10	1
0.953116026408283	BFA	BFA mv 20_Airyscan Processing	10	1
0.453762247184427	BFA	BFA mv 20_Airyscan Processing	10	1
0.71375528411153	BFA	BFA mv 20_Airyscan Processing	10	1
0.930212053085189	BFA	BFA mv 20_Airyscan Processing	10	1
1.02327541767018	BFA	BFA mv 20_Airyscan Processing	10	1
0.637570700286345	BFA	BFA mv 20_Airyscan Processing	10	1
0.112749317550223	BFA	BFA mv 20_Airyscan Processing	10	1
0.481826643900343	BFA	BFA mv 20_Airyscan Processing	10	1
0.866071599873528	BFA	BFA mv 20_Airyscan Processing	10	1
0.81791440531697	BFA	BFA mv 20_Airyscan Processing	10	1
0.75761960657231	BFA	BFA mv 20_Airyscan Processing	10	1
0.322617431416442	BFA	BFA mv 20_Airyscan Processing	10	1
0.933634109774546	BFA	BFA mv 20_Airyscan Processing	10	1
0.521295752225822	BFA	BFA mv 20_Airyscan Processing	10	1
0.893776519218856	BFA	BFA mv 20_Airyscan Processing	10	1
1.02233075968945	BFA	BFA mv 20_Airyscan Processing	10	1
0.683460575115517	BFA	BFA mv 20_Airyscan Processing	10	1
0.64678083615253	BFA	BFA mv 20_Airyscan Processing	10	1
1.01541267193018	BFA	BFA mv 20_Airyscan Processing	10	1
1.02521220724422	BFA	BFA mv 20_Airyscan Processing	10	1
0.205873708244893	BFA	BFA mv 20_Airyscan Processing	10	1
0.467085148266589	BFA	BFA mv 20_Airyscan Processing	10	1
0.978471539949213	BFA	BFA mv 20_Airyscan Processing	10	1
0.389257909983668	BFA	BFA mv 20_Airyscan Processing	10	1
0.687626794012026	BFA	BFA mv 20_Airyscan Processing	10	1
0.744438673410144	BFA	BFA mv 20_Airyscan Processing	10	1
0.229638559333993	BFA	BFA mv 20_Airyscan Processing	10	1
0.660556865354472	BFA	BFA mv 20_Airyscan Processing	10	1
0.934114950293941	BFA	BFA mv 20_Airyscan Processing	10	1
0.14685486806591	BFA	BFA mv 20_Airyscan Processing	10	1
0.493726430546968	BFA	BFA mv 20_Airyscan Processing	10	1
0.97041784826897	BFA	BFA mv 20_Airyscan Processing	10	1
0.905462477468561	BFA	BFA mv 20_Airyscan Processing	10	1
0.247002743710066	BFA	BFA mv 20_Airyscan Processing	10	1
0.313782181056362	BFA	BFA mv 20_Airyscan Processing	10	1
0.430368915965946	BFA	BFA mv 20_Airyscan Processing	10	1
0.563756735159275	BFA	BFA mv 20_Airyscan Processing	10	1
0.210399248586712	BFA	BFA mv 20_Airyscan Processing	10	1
0.272065976719959	BFA	BFA mv 20_Airyscan Processing	10	1
0.526343430424296	BFA	BFA mv 20_Airyscan Processing	10	1
1.04391744919673	BFA	BFA mv 20_Airyscan Processing	10	1
0.849095579180865	BFA	BFA mv 20_Airyscan Processing	10	1
0.623597846302864	BFA	BFA mv 20_Airyscan Processing	10	1
0.900743691288972	BFA	BFA mv 20_Airyscan Processing	10	1
1.02516982808896	BFA	BFA mv 20_Airyscan Processing	10	1
0.197175026026129	BFA	BFA mv 20_Airyscan Processing	10	1
0.874145046082204	BFA	BFA mv 20_Airyscan Processing	10	1
0.219544890625177	BFA	BFA mv 20_Airyscan Processing	10	1
0.80069520624258	BFA	BFA mv 20_Airyscan Processing	10	1
0.584746103856507	BFA	BFA mv 20_Airyscan Processing	10	1
0.207210499646978	BFA	BFA mv 20_Airyscan Processing	10	1
0.847449198902397	BFA	BFA mv 20_Airyscan Processing	10	1
0.183392670560627	BFA	BFA mv 20_Airyscan Processing	10	1
0.878090157110712	BFA	BFA mv 20_Airyscan Processing	10	1
0.53692808650664	BFA	BFA mv 20_Airyscan Processing	10	1
0.997099919258557	BFA	BFA mv 20_Airyscan Processing	10	1
0.32693687086021	BFA	BFA mv 20_Airyscan Processing	10	1
0.0929587976315158	BFA	BFA mv 20_Airyscan Processing	10	1
0.89791491965073	BFA	BFA mv 20_Airyscan Processing	10	1
0.351019522264556	BFA	BFA mv 20_Airyscan Processing	10	1
0.848101119967084	BFA	BFA mv 20_Airyscan Processing	10	1
0.901673069269068	BFA	BFA mv 20_Airyscan Processing	10	1
0.996996616076666	BFA	BFA mv 20_Airyscan Processing	10	1
0.960604528014927	BFA	BFA mv 20_Airyscan Processing	10	1
0.199839949279881	BFA	BFA mv 20_Airyscan Processing	10	1
0.970251267023222	BFA	BFA mv 20_Airyscan Processing	10	1
0.983062284408538	BFA	BFA mv 20_Airyscan Processing	10	1
0.561306391063608	BFA	BFA mv 20_Airyscan Processing	10	1
0.56647187519871	BFA	BFA mv 20_Airyscan Processing	10	1
0.371185351268326	BFA	BFA mv 20_Airyscan Processing	10	1
0.221845036766941	BFA	BFA mv 20_Airyscan Processing	10	1
0.410398187373151	BFA	BFA mv 20_Airyscan Processing	10	1
1.00841245670783	BFA	BFA mv 20_Airyscan Processing	10	1
0.287394729785143	BFA	BFA mv 20_Airyscan Processing	10	1
0.770054421083481	BFA	BFA mv 20_Airyscan Processing	10	1
0.402476682396612	BFA	BFA mv 20_Airyscan Processing	10	1
0.126314324691057	BFA	BFA mv 20_Airyscan Processing	10	1
0.633424804975828	BFA	BFA mv 20_Airyscan Processing	10	1
0.863510643479144	BFA	BFA mv 20_Airyscan Processing	10	1
0.655688422335354	BFA	BFA mv 20_Airyscan Processing	10	1
0.280901726146872	BFA	BFA mv 20_Airyscan Processing	10	1
0.939412564266813	BFA	BFA mv 20_Airyscan Processing	10	1
1.00189303161423	BFA	BFA mv 20_Airyscan Processing	10	1
0.965646652565774	BFA	BFA mv 20_Airyscan Processing	10	1
0.743620857136818	BFA	BFA mv 20_Airyscan Processing	10	1
0.907724579657567	BFA	BFA mv 20_Airyscan Processing	10	1
0.765006380651601	BFA	BFA mv 20_Airyscan Processing	10	1
0.972595698696871	BFA	BFA mv 20_Airyscan Processing	10	1
0.201250424774489	BFA	BFA mv 20_Airyscan Processing	10	1
0.883528050337311	BFA	BFA mv 20_Airyscan Processing	10	1
0.994387200655428	BFA	BFA mv 20_Airyscan Processing	10	1
0.831608921563953	BFA	BFA mv 20_Airyscan Processing	10	1
0.599127291587943	BFA	BFA mv 20_Airyscan Processing	10	1
1.01565958338951	BFA	BFA mv 20_Airyscan Processing	10	1
0.46747252919808	BFA	BFA mv 20_Airyscan Processing	10	1
0.875293096507558	BFA	BFA mv 20_Airyscan Processing	10	1
0.210616736220406	BFA	BFA mv 20_Airyscan Processing	10	1
0.680835267872846	BFA	BFA mv 20_Airyscan Processing	10	1
0.959264543719196	BFA	BFA mv 20_Airyscan Processing	10	1
0.947827276914388	BFA	BFA mv 20_Airyscan Processing	10	1
0.446500292670311	BFA	BFA mv 20_Airyscan Processing	10	1
0.729829020550037	BFA	BFA mv 20_Airyscan Processing	10	1
0.853483053927933	BFA	BFA mv 20_Airyscan Processing	10	1
0.446029486702053	BFA	BFA mv 20_Airyscan Processing	10	1
0.994570081315011	BFA	BFA mv 20_Airyscan Processing	10	1
0.5063708938099	BFA	BFA mv 20_Airyscan Processing	10	1
1.00627303762338	BFA	BFA mv 20_Airyscan Processing	10	1
0.471575259264393	BFA	BFA mv 20_Airyscan Processing	10	1
0.667041898373234	BFA	BFA mv 20_Airyscan Processing	10	1
0.245165768752154	BFA	BFA mv 20_Airyscan Processing	10	1
0.129192440293396	BFA	BFA mv 20_Airyscan Processing	10	1
1.01483606880851	BFA	BFA mv 20_Airyscan Processing	10	1
0.667349079802782	BFA	BFA mv 20_Airyscan Processing	10	1
0.823104469420364	BFA	BFA mv 20_Airyscan Processing	10	1
0.693282623654668	BFA	BFA mv 20_Airyscan Processing	10	1
1.05858669080988	BFA	BFA mv 20_Airyscan Processing	10	1
0.449550833642138	BFA	BFA mv 20_Airyscan Processing	10	1
0.975545504774578	BFA	BFA mv 20_Airyscan Processing	10	1
1.0477381900642	BFA	BFA mv 20_Airyscan Processing	10	1
0.729052722044759	BFA	BFA mv 21_Airyscan Processing	11	1
0.22219481801547	BFA	BFA mv 21_Airyscan Processing	11	1
0.465257014936977	BFA	BFA mv 21_Airyscan Processing	11	1
0.0620522468254789	BFA	BFA mv 21_Airyscan Processing	11	1
0.648385359742208	BFA	BFA mv 21_Airyscan Processing	11	1
0.263444583837646	BFA	BFA mv 21_Airyscan Processing	11	1
0.201677422955259	BFA	BFA mv 21_Airyscan Processing	11	1
0.42960918015368	BFA	BFA mv 21_Airyscan Processing	11	1
0.0386366561782909	BFA	BFA mv 21_Airyscan Processing	11	1
0.369692221966162	BFA	BFA mv 21_Airyscan Processing	11	1
0.423186925961007	BFA	BFA mv 21_Airyscan Processing	11	1
0.843175978721912	BFA	BFA mv 21_Airyscan Processing	11	1
0.358565884265147	BFA	BFA mv 21_Airyscan Processing	11	1
0.871764632546688	BFA	BFA mv 21_Airyscan Processing	11	1
0.309204106582067	BFA	BFA mv 21_Airyscan Processing	11	1
0.586223893367319	BFA	BFA mv 21_Airyscan Processing	11	1
0.903576396276602	BFA	BFA mv 21_Airyscan Processing	11	1
0.610624771113454	BFA	BFA mv 21_Airyscan Processing	11	1
0.87251776728939	BFA	BFA mv 21_Airyscan Processing	11	1
0.55456021844907	BFA	BFA mv 21_Airyscan Processing	11	1
0.26432122139407	BFA	BFA mv 21_Airyscan Processing	11	1
0.241024499943941	BFA	BFA mv 21_Airyscan Processing	11	1
0.745565379421585	BFA	BFA mv 21_Airyscan Processing	11	1
0.260979017265229	BFA	BFA mv 21_Airyscan Processing	11	1
0.360896411050408	BFA	BFA mv 21_Airyscan Processing	11	1
0.11957377544553	BFA	BFA mv 21_Airyscan Processing	11	1
0.689188212328357	BFA	BFA mv 21_Airyscan Processing	11	1
0.329485245917475	BFA	BFA mv 21_Airyscan Processing	11	1
0.0813236591060134	BFA	BFA mv 21_Airyscan Processing	11	1
0.347479515368541	BFA	BFA mv 21_Airyscan Processing	11	1
0.275939647230234	BFA	BFA mv 21_Airyscan Processing	11	1
0.140717195203257	BFA	BFA mv 21_Airyscan Processing	11	1
0.746901151600322	BFA	BFA mv 21_Airyscan Processing	11	1
0.442180167914006	BFA	BFA mv 21_Airyscan Processing	11	1
0.0504928043069069	BFA	BFA mv 21_Airyscan Processing	11	1
0.323676484608428	BFA	BFA mv 21_Airyscan Processing	11	1
0.14872337747789	BFA	BFA mv 21_Airyscan Processing	11	1
0.631461668523319	BFA	BFA mv 21_Airyscan Processing	11	1
0.70076640802441	BFA	BFA mv 21_Airyscan Processing	11	1
0.503697250406531	BFA	BFA mv 21_Airyscan Processing	11	1
0.643977613701545	BFA	BFA mv 21_Airyscan Processing	11	1
0.723882371210973	BFA	BFA mv 21_Airyscan Processing	11	1
0.234787969187629	BFA	BFA mv 21_Airyscan Processing	11	1
0.389151020067596	BFA	BFA mv 21_Airyscan Processing	11	1
0.0732548869929405	BFA	BFA mv 21_Airyscan Processing	11	1
0.174312466046536	BFA	BFA mv 21_Airyscan Processing	11	1
0.380783658694648	BFA	BFA mv 21_Airyscan Processing	11	1
0.331280856964817	BFA	BFA mv 21_Airyscan Processing	11	1
0.480309427272943	BFA	BFA mv 21_Airyscan Processing	11	1
0.176617015684064	BFA	BFA mv 21_Airyscan Processing	11	1
0.446752602759265	BFA	BFA mv 21_Airyscan Processing	11	1
0.0591940186358207	BFA	BFA mv 21_Airyscan Processing	11	1
0.353097811449842	BFA	BFA mv 21_Airyscan Processing	11	1
0.538663834609466	BFA	BFA mv 21_Airyscan Processing	11	1
0.651273398417014	BFA	BFA mv 21_Airyscan Processing	11	1
0.157475968162044	BFA	BFA mv 21_Airyscan Processing	11	1
0.341717515524718	BFA	BFA mv 21_Airyscan Processing	11	1
0.692520647244408	BFA	BFA mv 21_Airyscan Processing	11	1
0.433367174481308	BFA	BFA mv 21_Airyscan Processing	11	1
0.560047890353681	BFA	BFA mv 21_Airyscan Processing	11	1
0.686310908976591	BFA	BFA mv 21_Airyscan Processing	11	1
0.348300231073214	BFA	BFA mv 21_Airyscan Processing	11	1
0.756261320332652	BFA	BFA mv 21_Airyscan Processing	11	1
0.12656390479559	BFA	BFA mv 21_Airyscan Processing	11	1
0.691894720309586	BFA	BFA mv 21_Airyscan Processing	11	1
0.624629988153709	BFA	BFA mv 21_Airyscan Processing	11	1
0.636751216743583	BFA	BFA mv 21_Airyscan Processing	11	1
0.106188634922378	BFA	BFA mv 21_Airyscan Processing	11	1
0.462121300443089	BFA	BFA mv 21_Airyscan Processing	11	1
0.33394715444376	BFA	BFA mv 21_Airyscan Processing	11	1
0.143990096908999	BFA	BFA mv 21_Airyscan Processing	11	1
0.663063465225075	BFA	BFA mv 21_Airyscan Processing	11	1
0.287391263900958	BFA	BFA mv 21_Airyscan Processing	11	1
0.130483923189627	BFA	BFA mv 21_Airyscan Processing	11	1
0.0486434034068809	BFA	BFA mv 21_Airyscan Processing	11	1
0.477016839210663	BFA	BFA mv 21_Airyscan Processing	11	1
0.104250396664713	BFA	BFA mv 21_Airyscan Processing	11	1
0.377769556566247	BFA	BFA mv 21_Airyscan Processing	11	1
0.509280073945884	BFA	BFA mv 21_Airyscan Processing	11	1
0.640941766297365	BFA	BFA mv 21_Airyscan Processing	11	1
0.626824337075043	BFA	BFA mv 21_Airyscan Processing	11	1
0.130120365458426	BFA	BFA mv 21_Airyscan Processing	11	1
0.750481492961736	BFA	BFA mv 21_Airyscan Processing	11	1
0.740630510656042	BFA	BFA mv 21_Airyscan Processing	11	1
0.499626310973828	BFA	BFA mv 21_Airyscan Processing	11	1
0.194266930128832	BFA	BFA mv 21_Airyscan Processing	11	1
0.249998586461444	BFA	BFA mv 21_Airyscan Processing	11	1
0.509049722911089	BFA	BFA mv 21_Airyscan Processing	11	1
0.498720953030613	BFA	BFA mv 21_Airyscan Processing	11	1
0.243151392264015	BFA	BFA mv 21_Airyscan Processing	11	1
0.790558752002281	BFA	BFA mv 21_Airyscan Processing	11	1
0.688715982124937	BFA	BFA mv 21_Airyscan Processing	11	1
0.38853775417429	BFA	BFA mv 21_Airyscan Processing	11	1
0.435580458616145	BFA	BFA mv 21_Airyscan Processing	11	1
0.215786247192317	BFA	BFA mv 21_Airyscan Processing	11	1
0.282933662410849	BFA	BFA mv 21_Airyscan Processing	11	1
0.0614861139308214	BFA	BFA mv 21_Airyscan Processing	11	1
0.697777530634865	BFA	BFA mv 21_Airyscan Processing	11	1
0.509153290676508	BFA	BFA mv 21_Airyscan Processing	11	1
0.157534600797049	BFA	BFA mv 22_Airyscan Processing	12	1
0.651839736965063	BFA	BFA mv 22_Airyscan Processing	12	1
0.119527508443704	BFA	BFA mv 22_Airyscan Processing	12	1
0.486739522098996	BFA	BFA mv 22_Airyscan Processing	12	1
0.165473774249415	BFA	BFA mv 22_Airyscan Processing	12	1
0.48587810086007	BFA	BFA mv 22_Airyscan Processing	12	1
0.193001824291153	BFA	BFA mv 22_Airyscan Processing	12	1
0.54579927342994	BFA	BFA mv 22_Airyscan Processing	12	1
0.176454701557293	BFA	BFA mv 22_Airyscan Processing	12	1
0.513164138632916	BFA	BFA mv 22_Airyscan Processing	12	1
0.552789918988315	BFA	BFA mv 22_Airyscan Processing	12	1
0.0265891542394054	BFA	BFA mv 23_Airyscan Processing	13	1
0.863052763596453	BFA	BFA mv 23_Airyscan Processing	13	1
1.00634211040746	BFA	BFA mv 23_Airyscan Processing	13	1
0.378862814638361	BFA	BFA mv 23_Airyscan Processing	13	1
0.675298177998557	BFA	BFA mv 23_Airyscan Processing	13	1
0.601166573155418	BFA	BFA mv 23_Airyscan Processing	13	1
0.878138505620149	BFA	BFA mv 23_Airyscan Processing	13	1
1.005963464993	BFA	BFA mv 23_Airyscan Processing	13	1
0.499524366699656	BFA	BFA mv 23_Airyscan Processing	13	1
0.956740807202612	BFA	BFA mv 23_Airyscan Processing	13	1
0.909236733900181	BFA	BFA mv 23_Airyscan Processing	13	1
0.557912348417316	BFA	BFA mv 23_Airyscan Processing	13	1
0.364948016350297	BFA	BFA mv 23_Airyscan Processing	13	1
0.87304776465857	BFA	BFA mv 23_Airyscan Processing	13	1
0.394032817715138	BFA	BFA mv 23_Airyscan Processing	13	1
0.989814369952292	BFA	BFA mv 23_Airyscan Processing	13	1
0.9600187666096	BFA	BFA mv 23_Airyscan Processing	13	1
0.879237935044357	BFA	BFA mv 23_Airyscan Processing	13	1
0.673829041633711	BFA	BFA mv 23_Airyscan Processing	13	1
0.947827276914388	BFA	BFA mv 23_Airyscan Processing	13	1
0.653558337806545	BFA	BFA mv 23_Airyscan Processing	13	1
0.5935701379173	BFA	BFA mv 23_Airyscan Processing	13	1
0.613375495064475	BFA	BFA mv 23_Airyscan Processing	13	1
0.498930274187326	BFA	BFA mv 23_Airyscan Processing	13	1
0.449658748970929	BFA	BFA mv 23_Airyscan Processing	13	1
0.0339994446575117	BFA	BFA mv 23_Airyscan Processing	13	1
0.840699648107208	BFA	BFA mv 23_Airyscan Processing	13	1
0.691550750064414	BFA	BFA mv 23_Airyscan Processing	13	1
0.594294151341372	BFA	BFA mv 23_Airyscan Processing	13	1
0.172608754121935	BFA	BFA mv 23_Airyscan Processing	13	1
1.01097901451806	BFA	BFA mv 23_Airyscan Processing	13	1
0.482327887355158	BFA	BFA mv 23_Airyscan Processing	13	1
0.716051839874536	BFA	BFA mv 23_Airyscan Processing	13	1
0.998685408779714	BFA	BFA mv 23_Airyscan Processing	13	1
0.880037655105015	BFA	BFA mv 23_Airyscan Processing	13	1
0.60337207317877	BFA	BFA mv 23_Airyscan Processing	13	1
0.473674934264096	BFA	BFA mv 23_Airyscan Processing	13	1
0.574441914364054	BFA	BFA mv 23_Airyscan Processing	13	1
0.535312161908169	BFA	BFA mv 23_Airyscan Processing	13	1
0.40475261463243	BFA	BFA mv 23_Airyscan Processing	13	1
0.954312684255199	BFA	BFA mv 23_Airyscan Processing	13	1
0.985319486676537	BFA	BFA mv 23_Airyscan Processing	13	1
0.68015603908012	BFA	BFA mv 23_Airyscan Processing	13	1
0.546662146622166	BFA	BFA mv 23_Airyscan Processing	13	1
0.718238369484137	BFA	BFA mv 23_Airyscan Processing	13	1
0.704772633980243	BFA	BFA mv 23_Airyscan Processing	13	1
0.584273789838168	BFA	BFA mv 23_Airyscan Processing	13	1
0.286274226590388	BFA	BFA mv 23_Airyscan Processing	13	1
0.913300227196878	BFA	BFA mv 23_Airyscan Processing	13	1
1.01184470197799	BFA	BFA mv 23_Airyscan Processing	13	1
0.473019021530584	BFA	BFA mv 23_Airyscan Processing	13	1
0.0285697053246898	BFA	BFA mv 23_Airyscan Processing	13	1
0.721064884296701	BFA	BFA mv 23_Airyscan Processing	13	1
0.732971944630618	BFA	BFA mv 23_Airyscan Processing	13	1
0.524738914548186	BFA	BFA mv 23_Airyscan Processing	13	1
0.535996826426747	BFA	BFA mv 23_Airyscan Processing	13	1
0.265315975794793	BFA	BFA mv 23_Airyscan Processing	13	1
1.00235603291056	BFA	BFA mv 23_Airyscan Processing	13	1
0.867033065522117	BFA	BFA mv 23_Airyscan Processing	13	1
0.565447128492201	BFA	BFA mv 23_Airyscan Processing	13	1
0.555424736736201	BFA	BFA mv 23_Airyscan Processing	13	1
0.544983764015101	BFA	BFA mv 23_Airyscan Processing	13	1
0.363349136872473	BFA	BFA mv 23_Airyscan Processing	13	1
0.653982850628358	BFA	BFA mv 23_Airyscan Processing	13	1
0.984787915839495	BFA	BFA mv 23_Airyscan Processing	13	1
0.992762319715667	BFA	BFA mv 23_Airyscan Processing	13	1
0.903260985685258	BFA	BFA mv 23_Airyscan Processing	13	1
0.395775898855391	BFA	BFA mv 23_Airyscan Processing	13	1
0.74840156387165	BFA	BFA mv 23_Airyscan Processing	13	1
0.451745651545026	BFA	BFA mv 23_Airyscan Processing	13	1
0.431924858825063	BFA	BFA mv 23_Airyscan Processing	13	1
1.01977200692204	BFA	BFA mv 23_Airyscan Processing	13	1
0.698548843120228	BFA	BFA mv 23_Airyscan Processing	13	1
0.0427307868954147	BFA	BFA mv 23_Airyscan Processing	13	1
0.973309829358244	BFA	BFA mv 23_Airyscan Processing	13	1
0.495965546476367	BFA	BFA mv 23_Airyscan Processing	13	1
0.531955176621705	BFA	BFA mv 23_Airyscan Processing	13	1
0.766099677083548	BFA	BFA mv 23_Airyscan Processing	13	1
0.486598182609929	BFA	BFA mv 23_Airyscan Processing	13	1
0.65387779247703	BFA	BFA mv 23_Airyscan Processing	13	1
0.752525156058768	BFA	BFA mv 23_Airyscan Processing	13	1
0.0550805926737244	BFA	BFA mv 23_Airyscan Processing	13	1
0.370075005049872	BFA	BFA mv 23_Airyscan Processing	13	1
0.823157931343999	BFA	BFA mv 23_Airyscan Processing	13	1
0.69739873684936	BFA	BFA mv 23_Airyscan Processing	13	1
0.885065223640671	BFA	BFA mv 23_Airyscan Processing	13	1
0.878410792022264	BFA	BFA mv 23_Airyscan Processing	13	1
0.475817474360085	BFA	BFA mv 23_Airyscan Processing	13	1
0.368387225812771	BFA	BFA mv 23_Airyscan Processing	13	1
0.852595881327233	BFA	BFA mv 23_Airyscan Processing	13	1
0.379855872437726	BFA	BFA mv 23_Airyscan Processing	13	1
0.43585427827566	BFA	BFA mv 23_Airyscan Processing	13	1
0.820648763848615	BFA	BFA mv 23_Airyscan Processing	13	1
0.909829810127799	BFA	BFA mv 23_Airyscan Processing	13	1
0.425436568825882	BFA	BFA mv 23_Airyscan Processing	13	1
1.010251187633	BFA	BFA mv 23_Airyscan Processing	13	1
0.5776956089226	BFA	BFA mv 23_Airyscan Processing	13	1
0.492849377487821	BFA	BFA mv 23_Airyscan Processing	13	1
0.944218331126467	BFA	BFA mv 23_Airyscan Processing	13	1
0.802526739870165	BFA	BFA mv 23_Airyscan Processing	13	1
0.175746749345732	BFA	BFA mv 23_Airyscan Processing	13	1
0.25816801399361	BFA	BFA mv 23_Airyscan Processing	13	1
0.512011020348154	BFA	BFA mv 23_Airyscan Processing	13	1
0.0690944933076816	BFA	BFA mv 23_Airyscan Processing	13	1
0.817422509054762	BFA	BFA mv 23_Airyscan Processing	13	1
0.966245085559094	BFA	BFA mv 23_Airyscan Processing	13	1
0.44939260524893	BFA	BFA mv 23_Airyscan Processing	13	1
0.0644378056388605	BFA	BFA mv 23_Airyscan Processing	13	1
0.690896177982203	BFA	BFA mv 23_Airyscan Processing	13	1
0.692281363832247	BFA	BFA mv 23_Airyscan Processing	13	1
0.849445855130839	BFA	BFA mv 23_Airyscan Processing	13	1
0.825265301598923	BFA	BFA mv 23_Airyscan Processing	13	1
0.406513674499607	BFA	BFA mv 23_Airyscan Processing	13	1
0.953967010688711	BFA	BFA mv 23_Airyscan Processing	13	1
0.475228294050405	BFA	BFA mv 23_Airyscan Processing	13	1
0.412983794460753	BFA	BFA mv 23_Airyscan Processing	13	1
0.943515248921481	BFA	BFA mv 23_Airyscan Processing	13	1
0.944402021016415	BFA	BFA mv 23_Airyscan Processing	13	1
0.355413104408708	BFA	BFA mv 23_Airyscan Processing	13	1
0.813039415491102	BFA	BFA mv 23_Airyscan Processing	13	1
0.76514898471879	BFA	BFA mv 23_Airyscan Processing	13	1
0.519437862544156	BFA	BFA mv 23_Airyscan Processing	13	1
0.165123264757306	BFA	BFA mv 23_Airyscan Processing	13	1
0.681334214156164	BFA	BFA mv 23_Airyscan Processing	13	1
0.758581503402218	BFA	BFA mv 23_Airyscan Processing	13	1
1.01339942894456	BFA	BFA mv 23_Airyscan Processing	13	1
0.0640248892096854	BFA	BFA mv 24_Airyscan Processing	14	1
0.88783943239263	BFA	BFA mv 24_Airyscan Processing	14	1
0.677975489495044	BFA	BFA mv 24_Airyscan Processing	14	1
0.508675697647058	BFA	BFA mv 24_Airyscan Processing	14	1
0.419972270070721	BFA	BFA mv 24_Airyscan Processing	14	1
0.951021134935926	BFA	BFA mv 24_Airyscan Processing	14	1
0.359447648126007	BFA	BFA mv 24_Airyscan Processing	14	1
0.974888819562034	BFA	BFA mv 24_Airyscan Processing	14	1
0.665503641950309	BFA	BFA mv 24_Airyscan Processing	14	1
0.89682197459531	BFA	BFA mv 24_Airyscan Processing	14	1
0.66875070444388	BFA	BFA mv 24_Airyscan Processing	14	1
0.394583864539513	BFA	BFA mv 24_Airyscan Processing	14	1
0.654356994932958	BFA	BFA mv 24_Airyscan Processing	14	1
0.568415996783416	BFA	BFA mv 24_Airyscan Processing	14	1
0.646625694750271	BFA	BFA mv 24_Airyscan Processing	14	1
0.967161278850294	BFA	BFA mv 24_Airyscan Processing	14	1
0.194413544498979	BFA	BFA mv 24_Airyscan Processing	14	1
0.703289496074738	BFA	BFA mv 24_Airyscan Processing	14	1
0.992894321360988	BFA	BFA mv 24_Airyscan Processing	14	1
0.737146681582624	BFA	BFA mv 24_Airyscan Processing	14	1
0.272226555253778	BFA	BFA mv 24_Airyscan Processing	14	1
0.845663676597378	BFA	BFA mv 24_Airyscan Processing	14	1
0.197807100070311	BFA	BFA mv 24_Airyscan Processing	14	1
0.462732656715559	BFA	BFA mv 24_Airyscan Processing	14	1
0.785465128307111	BFA	BFA mv 24_Airyscan Processing	14	1
0.911325970935335	BFA	BFA mv 24_Airyscan Processing	14	1
0.882025889475223	BFA	BFA mv 24_Airyscan Processing	14	1
0.581906907372994	BFA	BFA mv 24_Airyscan Processing	14	1
0.757023578634915	BFA	BFA mv 24_Airyscan Processing	14	1
0.989745892552055	BFA	BFA mv 24_Airyscan Processing	14	1
0.835516796980041	BFA	BFA mv 24_Airyscan Processing	14	1
0.31324016995905	BFA	BFA mv 24_Airyscan Processing	14	1
0.908249811922958	BFA	BFA mv 24_Airyscan Processing	14	1
0.36665549242081	BFA	BFA mv 24_Airyscan Processing	14	1
0.874771316278683	BFA	BFA mv 24_Airyscan Processing	14	1
0.251079416487087	BFA	BFA mv 24_Airyscan Processing	14	1
0.975290680911209	BFA	BFA mv 24_Airyscan Processing	14	1
0.833522465399072	BFA	BFA mv 24_Airyscan Processing	14	1
0.352125474062004	BFA	BFA mv 24_Airyscan Processing	14	1
0.216641190173416	BFA	BFA mv 24_Airyscan Processing	14	1
0.369649520208563	BFA	BFA mv 24_Airyscan Processing	14	1
0.317888084534208	BFA	BFA mv 24_Airyscan Processing	14	1
0.867618837271252	BFA	BFA mv 24_Airyscan Processing	14	1
0.204565919633107	BFA	BFA mv 24_Airyscan Processing	14	1
0.312370944860828	BFA	BFA mv 24_Airyscan Processing	14	1
0.769434851752351	BFA	BFA mv 24_Airyscan Processing	14	1
0.890332264845551	BFA	BFA mv 24_Airyscan Processing	14	1
0.988807884034225	BFA	BFA mv 24_Airyscan Processing	14	1
0.500027910872623	BFA	BFA mv 24_Airyscan Processing	14	1
0.922083224782009	BFA	BFA mv 24_Airyscan Processing	14	1
0.191350408186095	BFA	BFA mv 24_Airyscan Processing	14	1
1.02612299895317	BFA	BFA mv 24_Airyscan Processing	14	1
0.965028395731396	BFA	BFA mv 24_Airyscan Processing	14	1
0.725582174621354	BFA	BFA mv 24_Airyscan Processing	14	1
0.442992700309294	BFA	BFA mv 24_Airyscan Processing	14	1
0.452536791163833	BFA	BFA mv 24_Airyscan Processing	14	1
0.716340754515713	BFA	BFA mv 24_Airyscan Processing	14	1
1.00618253261943	BFA	BFA mv 24_Airyscan Processing	14	1
0.983144461477915	BFA	BFA mv 24_Airyscan Processing	14	1
0.672856912445723	BFA	BFA mv 24_Airyscan Processing	14	1
0.845764366179632	BFA	BFA mv 24_Airyscan Processing	14	1
0.737167376017491	BFA	BFA mv 24_Airyscan Processing	14	1
0.831492636660153	BFA	BFA mv 24_Airyscan Processing	14	1
0.651125267754198	BFA	BFA mv 24_Airyscan Processing	14	1
0.46642530058635	BFA	BFA mv 24_Airyscan Processing	14	1
0.230994803051835	BFA	BFA mv 24_Airyscan Processing	14	1
0.566874724483552	BFA	BFA mv 24_Airyscan Processing	14	1
0.495210216234002	BFA	BFA mv 24_Airyscan Processing	14	1
0.851504367232231	BFA	BFA mv 24_Airyscan Processing	14	1
0.418598683004235	BFA	BFA mv 24_Airyscan Processing	14	1
0.756697746143548	BFA	BFA mv 24_Airyscan Processing	14	1
1.04049455101502	BFA	BFA mv 24_Airyscan Processing	14	1
0.0649009090574652	BFA	BFA mv 24_Airyscan Processing	14	1
0.946757398142955	BFA	BFA mv 24_Airyscan Processing	14	1
0.832072526823564	BFA	BFA mv 24_Airyscan Processing	14	1
0.283633818143249	BFA	BFA mv 24_Airyscan Processing	14	1
0.624163406207597	BFA	BFA mv 24_Airyscan Processing	14	1
0.875943304838314	BFA	BFA mv 24_Airyscan Processing	14	1
0.665359206248419	BFA	BFA mv 24_Airyscan Processing	14	1
0.662831364218451	BFA	BFA mv 24_Airyscan Processing	14	1
0.611363160881255	BFA	BFA mv 24_Airyscan Processing	14	1
0.553393727441425	BFA	BFA mv 24_Airyscan Processing	14	1
0.559915681235749	BFA	BFA mv 24_Airyscan Processing	14	1
0.959451657682159	BFA	BFA mv 24_Airyscan Processing	14	1
0.320622081463895	BFA	BFA mv 24_Airyscan Processing	14	1
0.708246346763735	BFA	BFA mv 24_Airyscan Processing	14	1
0.724637666422165	BFA	BFA mv 24_Airyscan Processing	14	1
0.75065705130196	BFA	BFA mv 24_Airyscan Processing	14	1
0.22417303045717	BFA	BFA mv 24_Airyscan Processing	14	1
0.883659462976274	BFA	BFA mv 24_Airyscan Processing	14	1
0.823855098798662	BFA	BFA mv 24_Airyscan Processing	14	1
0.505049275133013	BFA	BFA mv 24_Airyscan Processing	14	1
0.265773894942505	BFA	BFA mv 24_Airyscan Processing	14	1
0.909736758036535	BFA	BFA mv 24_Airyscan Processing	14	1
0.534048629928009	BFA	BFA mv 24_Airyscan Processing	14	1
0.89739512527841	BFA	BFA mv 24_Airyscan Processing	14	1
0.679456561742866	BFA	BFA mv 24_Airyscan Processing	14	1
0.77457549408982	BFA	BFA mv 24_Airyscan Processing	14	1
0.900564582229086	BFA	BFA mv 24_Airyscan Processing	14	1
0.79532214455797	BFA	BFA mv 24_Airyscan Processing	14	1
0.536895416095893	BFA	BFA mv 24_Airyscan Processing	14	1
0.435632388337261	BFA	BFA mv 24_Airyscan Processing	14	1
0.194499944767963	BFA	BFA mv 24_Airyscan Processing	14	1
0.531378137473285	BFA	BFA mv 24_Airyscan Processing	14	1
0.836649427193308	BFA	BFA mv 24_Airyscan Processing	14	1
0.727971608934318	BFA	BFA mv 24_Airyscan Processing	14	1
0.249227415985158	BFA	BFA mv 24_Airyscan Processing	14	1
0.424718992700604	BFA	BFA mv 24_Airyscan Processing	14	1
0.894938767728189	BFA	BFA mv 24_Airyscan Processing	14	1
0.712857060710533	BFA	BFA mv 24_Airyscan Processing	14	1
0.123760738791305	BFA	BFA mv 24_Airyscan Processing	14	1
0.871746855862483	BFA	BFA mv 24_Airyscan Processing	14	1
0.890306255695416	BFA	BFA mv 24_Airyscan Processing	14	1
0.317716316216268	BFA	BFA mv 24_Airyscan Processing	14	1
0.510047762683492	BFA	BFA mv 24_Airyscan Processing	14	1
0.719782478147483	BFA	BFA mv 24_Airyscan Processing	14	1
0.955618445450253	BFA	BFA mv 24_Airyscan Processing	14	1
0.777369105370352	BFA	BFA mv 24_Airyscan Processing	14	1
0.44222858173354	BFA	BFA mv 24_Airyscan Processing	14	1
0.832966609121897	BFA	BFA mv 24_Airyscan Processing	14	1
0.198427098331857	BFA	BFA mv 24_Airyscan Processing	14	1
0.947560937356667	BFA	BFA mv 24_Airyscan Processing	14	1
0.583124148827281	BFA	BFA mv 24_Airyscan Processing	14	1
0.411079648255109	BFA	BFA mv 24_Airyscan Processing	14	1
0.932998486445678	BFA	BFA mv 24_Airyscan Processing	14	1
0.72173654311617	BFA	BFA mv 24_Airyscan Processing	14	1
0.923421609695475	BFA	BFA mv 24_Airyscan Processing	14	1
0.947464451082636	BFA	BFA mv 24_Airyscan Processing	14	1
0.969903076739531	BFA	BFA mv 24_Airyscan Processing	14	1
0.886885474008259	BFA	BFA mv 24_Airyscan Processing	14	1
0.89650957499384	BFA	BFA mv 24_Airyscan Processing	14	1
0.678513102271558	BFA	BFA mv 24_Airyscan Processing	14	1
0.185669916590279	BFA	BFA mv 24_Airyscan Processing	14	1
0.96866930974627	BFA	BFA mv 24_Airyscan Processing	14	1
0.824889083068236	BFA	BFA mv 24_Airyscan Processing	14	1
0.827947509582762	BFA	BFA mv 24_Airyscan Processing	14	1
0.973856332610327	BFA	BFA mv 24_Airyscan Processing	14	1
0.926723843700507	BFA	BFA mv 24_Airyscan Processing	14	1
0.756320718757757	BFA	BFA mv 24_Airyscan Processing	14	1
0.999081302232393	BFA	BFA mv 24_Airyscan Processing	14	1
0.0743924316443852	BFA	BFA mv 24_Airyscan Processing	14	1
0.719368890293934	BFA	BFA mv 24_Airyscan Processing	14	1
0.380828720935776	BFA	BFA mv 24_Airyscan Processing	14	1
0.852520584530333	BFA	BFA mv 24_Airyscan Processing	14	1
0.960385332530827	BFA	BFA mv 24_Airyscan Processing	14	1
0.737395386387943	BFA	BFA mv 24_Airyscan Processing	14	1
0.661965906940986	BFA	BFA mv 24_Airyscan Processing	14	1
0.925641027670204	BFA	BFA mv 24_Airyscan Processing	14	1
0.654344151241764	BFA	BFA mv 24_Airyscan Processing	14	1
0.611022401981907	BFA	BFA mv 24_Airyscan Processing	14	1
0.961535887987533	BFA	BFA mv 24_Airyscan Processing	14	1
0.341096633191568	BFA	BFA mv 24_Airyscan Processing	14	1
0.235543956551921	BFA	BFA mv 24_Airyscan Processing	14	1
0.427468543215603	BFA	BFA mv 24_Airyscan Processing	14	1
0.916781084105071	BFA	BFA mv 24_Airyscan Processing	14	1
0.905710737393335	BFA	BFA mv 24_Airyscan Processing	14	1
0.923294596573392	BFA	BFA mv 24_Airyscan Processing	14	1
0.941958256230249	BFA	BFA mv 24_Airyscan Processing	14	1
0.281545437450277	BFA	BFA mv 24_Airyscan Processing	14	1
0.499289934144068	BFA	BFA mv 24_Airyscan Processing	14	1
0.820225281772467	BFA	BFA mv 24_Airyscan Processing	14	1
0.732002886048427	BFA	BFA mv 24_Airyscan Processing	14	1
0.610651477133127	BFA	BFA mv 24_Airyscan Processing	14	1
0.567810493315457	BFA	BFA mv 24_Airyscan Processing	14	1
0.699529255388143	BFA	BFA mv 24_Airyscan Processing	14	1
0.65616965491006	BFA	BFA mv 24_Airyscan Processing	14	1
0.678996406574207	BFA	BFA mv 24_Airyscan Processing	14	1
0.858611606807282	BFA	BFA mv 24_Airyscan Processing	14	1
0.334742461617714	BFA	BFA mv 24_Airyscan Processing	14	1
1.00157492431487	BFA	BFA mv 24_Airyscan Processing	14	1
0.220464630552379	BFA	BFA mv 24_Airyscan Processing	14	1
0.642461704199253	BFA	BFA mv 24_Airyscan Processing	14	1
0.587224998245858	BFA	BFA mv 24_Airyscan Processing	14	1
0.204912912389229	BFA	BFA mv 24_Airyscan Processing	14	1
0.951737736012866	BFA	BFA mv 24_Airyscan Processing	14	1
0.895024271456885	BFA	BFA mv 24_Airyscan Processing	14	1
0.590590802439631	BFA	BFA mv 24_Airyscan Processing	14	1
0.722778461181784	BFA	BFA mv 24_Airyscan Processing	14	1
0.901371690784181	BFA	BFA mv 24_Airyscan Processing	14	1
0.727679409322432	BFA	BFA mv 24_Airyscan Processing	14	1
0.27772182975185	BFA	BFA mv 24_Airyscan Processing	14	1
0.986092646681708	BFA	BFA mv 24_Airyscan Processing	14	1
0.771869499655575	BFA	BFA mv 24_Airyscan Processing	14	1
0.833238384116565	BFA	BFA mv 24_Airyscan Processing	14	1
0.998447766501664	BFA	BFA mv 24_Airyscan Processing	14	1
0.6373084799161	BFA	BFA mv 24_Airyscan Processing	14	1
0.900790966760229	BFA	BFA mv 24_Airyscan Processing	14	1
0.551935902208841	BFA	BFA mv 24_Airyscan Processing	14	1
0.848030999121774	BFA	BFA mv 24_Airyscan Processing	14	1
0.578578340166736	BFA	BFA mv 24_Airyscan Processing	14	1
0.419509288068143	BFA	BFA mv 24_Airyscan Processing	14	1
0.525758236311926	BFA	BFA mv 24_Airyscan Processing	14	1
0.517529926731252	BFA	BFA mv 24_Airyscan Processing	14	1
[truncated: 39,959 more rows]
