# Supplementary material for: Quantitative analysis of plant ER architecture and dynamics
Source: Nat Commun. 2019 Feb 28;10:984. doi: 10.1038/s41467-019-08893-9 (PMC6395764; doi:10.1038/s41467-019-08893-9)
Supplement: Supplementary file 6 — Source Data [file 41467_2019_8893_MOESM6_ESM.zip › Fig 6 - MANOVA source data/cisternal_Contrast_all.csv]

cisternal_Contrast_all	group	name	file	rep
0.000296716756108467	BFA	BFA mv 10_Airyscan Processing	1	1
0.000296716756108467	BFA	BFA mv 10_Airyscan Processing	1	1
0.000296716756108467	BFA	BFA mv 10_Airyscan Processing	1	1
0.000296716756108467	BFA	BFA mv 10_Airyscan Processing	1	1
0.000296716756108467	BFA	BFA mv 10_Airyscan Processing	1	1
0.000296716756108467	BFA	BFA mv 10_Airyscan Processing	1	1
0.000296716756108467	BFA	BFA mv 10_Airyscan Processing	1	1
0.000296716756108467	BFA	BFA mv 10_Airyscan Processing	1	1
0.000296716756108467	BFA	BFA mv 10_Airyscan Processing	1	1
0.000296716756108467	BFA	BFA mv 10_Airyscan Processing	1	1
0.000296716756108467	BFA	BFA mv 10_Airyscan Processing	1	1
0.000296716756108467	BFA	BFA mv 10_Airyscan Processing	1	1
0.000296716756108467	BFA	BFA mv 10_Airyscan Processing	1	1
0.000296716756108467	BFA	BFA mv 10_Airyscan Processing	1	1
0.000296716756108467	BFA	BFA mv 10_Airyscan Processing	1	1
0.000296716756108467	BFA	BFA mv 10_Airyscan Processing	1	1
0.000296716756108467	BFA	BFA mv 10_Airyscan Processing	1	1
0.000296716756108467	BFA	BFA mv 10_Airyscan Processing	1	1
0.000296716756108467	BFA	BFA mv 10_Airyscan Processing	1	1
0.000296716756108467	BFA	BFA mv 10_Airyscan Processing	1	1
0.000296716756108467	BFA	BFA mv 10_Airyscan Processing	1	1
0.000296716756108467	BFA	BFA mv 10_Airyscan Processing	1	1
0.000296716756108467	BFA	BFA mv 10_Airyscan Processing	1	1
0.000296716756108467	BFA	BFA mv 10_Airyscan Processing	1	1
0.000296716756108467	BFA	BFA mv 10_Airyscan Processing	1	1
0.000296716756108467	BFA	BFA mv 10_Airyscan Processing	1	1
0.000296716756108467	BFA	BFA mv 10_Airyscan Processing	1	1
0.000296716756108467	BFA	BFA mv 10_Airyscan Processing	1	1
0.000296716756108467	BFA	BFA mv 10_Airyscan Processing	1	1
0.000296716756108467	BFA	BFA mv 10_Airyscan Processing	1	1
0.000296716756108467	BFA	BFA mv 10_Airyscan Processing	1	1
0.000296716756108467	BFA	BFA mv 10_Airyscan Processing	1	1
0.000296716756108467	BFA	BFA mv 10_Airyscan Processing	1	1
0.000296716756108467	BFA	BFA mv 10_Airyscan Processing	1	1
0.000296716756108467	BFA	BFA mv 10_Airyscan Processing	1	1
0.000296716756108467	BFA	BFA mv 10_Airyscan Processing	1	1
0.000296716756108467	BFA	BFA mv 10_Airyscan Processing	1	1
0.000296716756108467	BFA	BFA mv 10_Airyscan Processing	1	1
0.000296716756108467	BFA	BFA mv 10_Airyscan Processing	1	1
0.000296716756108467	BFA	BFA mv 10_Airyscan Processing	1	1
0.000296716756108467	BFA	BFA mv 10_Airyscan Processing	1	1
0.000296716756108467	BFA	BFA mv 10_Airyscan Processing	1	1
0.000296716756108467	BFA	BFA mv 10_Airyscan Processing	1	1
0.000296716756108467	BFA	BFA mv 10_Airyscan Processing	1	1
0.000296716756108467	BFA	BFA mv 10_Airyscan Processing	1	1
0.000296716756108467	BFA	BFA mv 10_Airyscan Processing	1	1
0.000296716756108467	BFA	BFA mv 10_Airyscan Processing	1	1
0.000296716756108467	BFA	BFA mv 10_Airyscan Processing	1	1
0.000296716756108467	BFA	BFA mv 10_Airyscan Processing	1	1
0.000296716756108467	BFA	BFA mv 10_Airyscan Processing	1	1
0.000296716756108467	BFA	BFA mv 10_Airyscan Processing	1	1
0.000296716756108467	BFA	BFA mv 10_Airyscan Processing	1	1
0.000306301347018561	BFA	BFA mv 10_Airyscan Processing	1	1
0.000306301347018561	BFA	BFA mv 10_Airyscan Processing	1	1
0.000306301347018561	BFA	BFA mv 10_Airyscan Processing	1	1
0.000306301347018561	BFA	BFA mv 10_Airyscan Processing	1	1
0.000306301347018561	BFA	BFA mv 10_Airyscan Processing	1	1
0.000306301347018561	BFA	BFA mv 10_Airyscan Processing	1	1
0.000306301347018561	BFA	BFA mv 10_Airyscan Processing	1	1
0.000306301347018561	BFA	BFA mv 10_Airyscan Processing	1	1
0.000306301347018561	BFA	BFA mv 10_Airyscan Processing	1	1
0.000306301347018561	BFA	BFA mv 10_Airyscan Processing	1	1
0.000306301347018561	BFA	BFA mv 10_Airyscan Processing	1	1
0.000306301347018561	BFA	BFA mv 10_Airyscan Processing	1	1
0.000306301347018561	BFA	BFA mv 10_Airyscan Processing	1	1
0.000306301347018561	BFA	BFA mv 10_Airyscan Processing	1	1
0.000306301347018561	BFA	BFA mv 10_Airyscan Processing	1	1
0.000306301347018561	BFA	BFA mv 10_Airyscan Processing	1	1
0.000306301347018561	BFA	BFA mv 10_Airyscan Processing	1	1
0.000306301347018561	BFA	BFA mv 10_Airyscan Processing	1	1
0.000306301347018561	BFA	BFA mv 10_Airyscan Processing	1	1
0.000306301347018561	BFA	BFA mv 10_Airyscan Processing	1	1
0.000306301347018561	BFA	BFA mv 10_Airyscan Processing	1	1
0.000306301347018561	BFA	BFA mv 10_Airyscan Processing	1	1
0.000306301347018561	BFA	BFA mv 10_Airyscan Processing	1	1
0.000306301347018561	BFA	BFA mv 10_Airyscan Processing	1	1
0.000306301347018561	BFA	BFA mv 10_Airyscan Processing	1	1
0.000306301347018561	BFA	BFA mv 10_Airyscan Processing	1	1
0.000306301347018561	BFA	BFA mv 10_Airyscan Processing	1	1
0.000306301347018561	BFA	BFA mv 10_Airyscan Processing	1	1
0.000306301347018561	BFA	BFA mv 10_Airyscan Processing	1	1
0.000306301347018561	BFA	BFA mv 10_Airyscan Processing	1	1
0.000306301347018561	BFA	BFA mv 10_Airyscan Processing	1	1
0.000306301347018561	BFA	BFA mv 10_Airyscan Processing	1	1
0.000306301347018561	BFA	BFA mv 10_Airyscan Processing	1	1
0.000306301347018561	BFA	BFA mv 10_Airyscan Processing	1	1
0.000306301347018561	BFA	BFA mv 10_Airyscan Processing	1	1
0.000306301347018561	BFA	BFA mv 10_Airyscan Processing	1	1
0.000306301347018561	BFA	BFA mv 10_Airyscan Processing	1	1
0.000306301347018561	BFA	BFA mv 10_Airyscan Processing	1	1
0.000306301347018561	BFA	BFA mv 10_Airyscan Processing	1	1
0.000306301347018561	BFA	BFA mv 10_Airyscan Processing	1	1
0.000306301347018561	BFA	BFA mv 10_Airyscan Processing	1	1
0.000306301347018561	BFA	BFA mv 10_Airyscan Processing	1	1
0.000306301347018561	BFA	BFA mv 10_Airyscan Processing	1	1
0.000306301347018561	BFA	BFA mv 10_Airyscan Processing	1	1
0.000306301347018561	BFA	BFA mv 10_Airyscan Processing	1	1
0.000306301347018561	BFA	BFA mv 10_Airyscan Processing	1	1
0.000306301347018561	BFA	BFA mv 10_Airyscan Processing	1	1
0.000303771038124998	BFA	BFA mv 10_Airyscan Processing	1	1
0.000303771038124998	BFA	BFA mv 10_Airyscan Processing	1	1
0.000303771038124998	BFA	BFA mv 10_Airyscan Processing	1	1
0.000303771038124998	BFA	BFA mv 10_Airyscan Processing	1	1
0.000303771038124998	BFA	BFA mv 10_Airyscan Processing	1	1
0.000303771038124998	BFA	BFA mv 10_Airyscan Processing	1	1
0.000303771038124998	BFA	BFA mv 10_Airyscan Processing	1	1
0.000303771038124998	BFA	BFA mv 10_Airyscan Processing	1	1
0.000303771038124998	BFA	BFA mv 10_Airyscan Processing	1	1
0.000303771038124998	BFA	BFA mv 10_Airyscan Processing	1	1
0.000303771038124998	BFA	BFA mv 10_Airyscan Processing	1	1
0.000303771038124998	BFA	BFA mv 10_Airyscan Processing	1	1
0.000303771038124998	BFA	BFA mv 10_Airyscan Processing	1	1
0.000303771038124998	BFA	BFA mv 10_Airyscan Processing	1	1
0.000303771038124998	BFA	BFA mv 10_Airyscan Processing	1	1
0.000303771038124998	BFA	BFA mv 10_Airyscan Processing	1	1
0.000303771038124998	BFA	BFA mv 10_Airyscan Processing	1	1
0.000303771038124998	BFA	BFA mv 10_Airyscan Processing	1	1
0.000303771038124998	BFA	BFA mv 10_Airyscan Processing	1	1
0.000303771038124998	BFA	BFA mv 10_Airyscan Processing	1	1
0.000303771038124998	BFA	BFA mv 10_Airyscan Processing	1	1
0.000303771038124998	BFA	BFA mv 10_Airyscan Processing	1	1
0.000303771038124998	BFA	BFA mv 10_Airyscan Processing	1	1
0.000303771038124998	BFA	BFA mv 10_Airyscan Processing	1	1
0.000303771038124998	BFA	BFA mv 10_Airyscan Processing	1	1
0.000303771038124998	BFA	BFA mv 10_Airyscan Processing	1	1
0.000303771038124998	BFA	BFA mv 10_Airyscan Processing	1	1
0.000303771038124998	BFA	BFA mv 10_Airyscan Processing	1	1
0.000303771038124998	BFA	BFA mv 10_Airyscan Processing	1	1
0.000303771038124998	BFA	BFA mv 10_Airyscan Processing	1	1
0.000303771038124998	BFA	BFA mv 10_Airyscan Processing	1	1
0.000303771038124998	BFA	BFA mv 10_Airyscan Processing	1	1
0.000303771038124998	BFA	BFA mv 10_Airyscan Processing	1	1
0.000303771038124998	BFA	BFA mv 10_Airyscan Processing	1	1
0.000303771038124998	BFA	BFA mv 10_Airyscan Processing	1	1
0.000303771038124998	BFA	BFA mv 10_Airyscan Processing	1	1
0.000303771038124998	BFA	BFA mv 10_Airyscan Processing	1	1
0.000303771038124998	BFA	BFA mv 10_Airyscan Processing	1	1
0.000303771038124998	BFA	BFA mv 10_Airyscan Processing	1	1
0.000303771038124998	BFA	BFA mv 10_Airyscan Processing	1	1
0.000303771038124998	BFA	BFA mv 10_Airyscan Processing	1	1
0.000303771038124998	BFA	BFA mv 10_Airyscan Processing	1	1
0.000303771038124998	BFA	BFA mv 10_Airyscan Processing	1	1
0.000303771038124998	BFA	BFA mv 10_Airyscan Processing	1	1
0.000303771038124998	BFA	BFA mv 10_Airyscan Processing	1	1
0.000303771038124998	BFA	BFA mv 10_Airyscan Processing	1	1
0.000303771038124998	BFA	BFA mv 10_Airyscan Processing	1	1
0.000303771038124998	BFA	BFA mv 10_Airyscan Processing	1	1
0.000303771038124998	BFA	BFA mv 10_Airyscan Processing	1	1
0.000303771038124998	BFA	BFA mv 10_Airyscan Processing	1	1
0.000303771038124998	BFA	BFA mv 10_Airyscan Processing	1	1
0.000303771038124998	BFA	BFA mv 10_Airyscan Processing	1	1
0.000303771038124998	BFA	BFA mv 10_Airyscan Processing	1	1
0.000303771038124998	BFA	BFA mv 10_Airyscan Processing	1	1
0.000303771038124998	BFA	BFA mv 10_Airyscan Processing	1	1
0.000303771038124998	BFA	BFA mv 10_Airyscan Processing	1	1
0.000303771038124998	BFA	BFA mv 10_Airyscan Processing	1	1
0.000303771038124998	BFA	BFA mv 10_Airyscan Processing	1	1
0.000303771038124998	BFA	BFA mv 10_Airyscan Processing	1	1
0.000310208954239558	BFA	BFA mv 10_Airyscan Processing	1	1
0.000310208954239558	BFA	BFA mv 10_Airyscan Processing	1	1
0.000310208954239558	BFA	BFA mv 10_Airyscan Processing	1	1
0.000310208954239558	BFA	BFA mv 10_Airyscan Processing	1	1
0.000310208954239558	BFA	BFA mv 10_Airyscan Processing	1	1
0.000310208954239558	BFA	BFA mv 10_Airyscan Processing	1	1
0.000310208954239558	BFA	BFA mv 10_Airyscan Processing	1	1
0.000310208954239558	BFA	BFA mv 10_Airyscan Processing	1	1
0.000310208954239558	BFA	BFA mv 10_Airyscan Processing	1	1
0.000310208954239558	BFA	BFA mv 10_Airyscan Processing	1	1
0.000310208954239558	BFA	BFA mv 10_Airyscan Processing	1	1
0.000310208954239558	BFA	BFA mv 10_Airyscan Processing	1	1
0.000310208954239558	BFA	BFA mv 10_Airyscan Processing	1	1
0.000310208954239558	BFA	BFA mv 10_Airyscan Processing	1	1
0.000310208954239558	BFA	BFA mv 10_Airyscan Processing	1	1
0.000310208954239558	BFA	BFA mv 10_Airyscan Processing	1	1
0.000310208954239558	BFA	BFA mv 10_Airyscan Processing	1	1
0.000310208954239558	BFA	BFA mv 10_Airyscan Processing	1	1
0.000310208954239558	BFA	BFA mv 10_Airyscan Processing	1	1
0.000310208954239558	BFA	BFA mv 10_Airyscan Processing	1	1
0.000310208954239558	BFA	BFA mv 10_Airyscan Processing	1	1
0.000310208954239558	BFA	BFA mv 10_Airyscan Processing	1	1
0.000310208954239558	BFA	BFA mv 10_Airyscan Processing	1	1
0.000310208954239558	BFA	BFA mv 10_Airyscan Processing	1	1
0.000310208954239558	BFA	BFA mv 10_Airyscan Processing	1	1
0.000310208954239558	BFA	BFA mv 10_Airyscan Processing	1	1
0.000310208954239558	BFA	BFA mv 10_Airyscan Processing	1	1
0.000310208954239558	BFA	BFA mv 10_Airyscan Processing	1	1
0.000310208954239558	BFA	BFA mv 10_Airyscan Processing	1	1
0.000310208954239558	BFA	BFA mv 10_Airyscan Processing	1	1
0.000310208954239558	BFA	BFA mv 10_Airyscan Processing	1	1
0.000310208954239558	BFA	BFA mv 10_Airyscan Processing	1	1
0.000310208954239558	BFA	BFA mv 10_Airyscan Processing	1	1
0.000310208954239558	BFA	BFA mv 10_Airyscan Processing	1	1
0.000310208954239558	BFA	BFA mv 10_Airyscan Processing	1	1
0.000310208954239558	BFA	BFA mv 10_Airyscan Processing	1	1
0.000310208954239558	BFA	BFA mv 10_Airyscan Processing	1	1
0.000310208954239558	BFA	BFA mv 10_Airyscan Processing	1	1
0.000310208954239558	BFA	BFA mv 10_Airyscan Processing	1	1
0.000310208954239558	BFA	BFA mv 10_Airyscan Processing	1	1
0.000310208954239558	BFA	BFA mv 10_Airyscan Processing	1	1
0.000310208954239558	BFA	BFA mv 10_Airyscan Processing	1	1
0.000310208954239558	BFA	BFA mv 10_Airyscan Processing	1	1
0.000310208954239558	BFA	BFA mv 10_Airyscan Processing	1	1
0.000310208954239558	BFA	BFA mv 10_Airyscan Processing	1	1
0.000310208954239558	BFA	BFA mv 10_Airyscan Processing	1	1
0.000310208954239558	BFA	BFA mv 10_Airyscan Processing	1	1
0.000310208954239558	BFA	BFA mv 10_Airyscan Processing	1	1
0.000310208954239558	BFA	BFA mv 10_Airyscan Processing	1	1
0.000297183467260652	BFA	BFA mv 10_Airyscan Processing	1	1
0.000297183467260652	BFA	BFA mv 10_Airyscan Processing	1	1
0.000297183467260652	BFA	BFA mv 10_Airyscan Processing	1	1
0.000297183467260652	BFA	BFA mv 10_Airyscan Processing	1	1
0.000297183467260652	BFA	BFA mv 10_Airyscan Processing	1	1
0.000297183467260652	BFA	BFA mv 10_Airyscan Processing	1	1
0.000297183467260652	BFA	BFA mv 10_Airyscan Processing	1	1
0.000297183467260652	BFA	BFA mv 10_Airyscan Processing	1	1
0.000297183467260652	BFA	BFA mv 10_Airyscan Processing	1	1
0.000297183467260652	BFA	BFA mv 10_Airyscan Processing	1	1
0.000297183467260652	BFA	BFA mv 10_Airyscan Processing	1	1
0.000297183467260652	BFA	BFA mv 10_Airyscan Processing	1	1
0.000297183467260652	BFA	BFA mv 10_Airyscan Processing	1	1
0.000297183467260652	BFA	BFA mv 10_Airyscan Processing	1	1
0.000297183467260652	BFA	BFA mv 10_Airyscan Processing	1	1
0.000297183467260652	BFA	BFA mv 10_Airyscan Processing	1	1
0.000297183467260652	BFA	BFA mv 10_Airyscan Processing	1	1
0.000297183467260652	BFA	BFA mv 10_Airyscan Processing	1	1
0.000297183467260652	BFA	BFA mv 10_Airyscan Processing	1	1
0.000297183467260652	BFA	BFA mv 10_Airyscan Processing	1	1
0.000297183467260652	BFA	BFA mv 10_Airyscan Processing	1	1
0.000297183467260652	BFA	BFA mv 10_Airyscan Processing	1	1
0.000297183467260652	BFA	BFA mv 10_Airyscan Processing	1	1
0.000297183467260652	BFA	BFA mv 10_Airyscan Processing	1	1
0.000297183467260652	BFA	BFA mv 10_Airyscan Processing	1	1
0.000297183467260652	BFA	BFA mv 10_Airyscan Processing	1	1
0.000297183467260652	BFA	BFA mv 10_Airyscan Processing	1	1
0.000297183467260652	BFA	BFA mv 10_Airyscan Processing	1	1
0.000297183467260652	BFA	BFA mv 10_Airyscan Processing	1	1
0.000297183467260652	BFA	BFA mv 10_Airyscan Processing	1	1
0.000297183467260652	BFA	BFA mv 10_Airyscan Processing	1	1
0.000297183467260652	BFA	BFA mv 10_Airyscan Processing	1	1
0.000297183467260652	BFA	BFA mv 10_Airyscan Processing	1	1
0.000297183467260652	BFA	BFA mv 10_Airyscan Processing	1	1
0.000297183467260652	BFA	BFA mv 10_Airyscan Processing	1	1
0.000297183467260652	BFA	BFA mv 10_Airyscan Processing	1	1
0.000297183467260652	BFA	BFA mv 10_Airyscan Processing	1	1
0.000297183467260652	BFA	BFA mv 10_Airyscan Processing	1	1
0.000297183467260652	BFA	BFA mv 10_Airyscan Processing	1	1
0.000297183467260652	BFA	BFA mv 10_Airyscan Processing	1	1
0.000297183467260652	BFA	BFA mv 10_Airyscan Processing	1	1
0.000297183467260652	BFA	BFA mv 10_Airyscan Processing	1	1
0.000297183467260652	BFA	BFA mv 10_Airyscan Processing	1	1
0.000297183467260652	BFA	BFA mv 10_Airyscan Processing	1	1
0.000297183467260652	BFA	BFA mv 10_Airyscan Processing	1	1
0.000297183467260652	BFA	BFA mv 10_Airyscan Processing	1	1
0.000297183467260652	BFA	BFA mv 10_Airyscan Processing	1	1
0.000297183467260652	BFA	BFA mv 10_Airyscan Processing	1	1
0.000297183467260652	BFA	BFA mv 10_Airyscan Processing	1	1
0.000297183467260652	BFA	BFA mv 10_Airyscan Processing	1	1
0.000297183467260652	BFA	BFA mv 10_Airyscan Processing	1	1
0.000297183467260652	BFA	BFA mv 10_Airyscan Processing	1	1
0.000297183467260652	BFA	BFA mv 10_Airyscan Processing	1	1
0.000297183467260652	BFA	BFA mv 10_Airyscan Processing	1	1
0.000297183467260652	BFA	BFA mv 10_Airyscan Processing	1	1
0.000297183467260652	BFA	BFA mv 10_Airyscan Processing	1	1
0.000297183467260652	BFA	BFA mv 10_Airyscan Processing	1	1
0.000297183467260652	BFA	BFA mv 10_Airyscan Processing	1	1
0.000297183467260652	BFA	BFA mv 10_Airyscan Processing	1	1
0.000297183467260652	BFA	BFA mv 10_Airyscan Processing	1	1
0.000297183467260652	BFA	BFA mv 10_Airyscan Processing	1	1
0.000297183467260652	BFA	BFA mv 10_Airyscan Processing	1	1
0.000297183467260652	BFA	BFA mv 10_Airyscan Processing	1	1
0.000300194196843603	BFA	BFA mv 11_Airyscan Processing	2	1
0.000300194196843603	BFA	BFA mv 11_Airyscan Processing	2	1
0.000300194196843603	BFA	BFA mv 11_Airyscan Processing	2	1
0.000300194196843603	BFA	BFA mv 11_Airyscan Processing	2	1
0.000300194196843603	BFA	BFA mv 11_Airyscan Processing	2	1
0.000300194196843603	BFA	BFA mv 11_Airyscan Processing	2	1
0.000300194196843603	BFA	BFA mv 11_Airyscan Processing	2	1
0.000300194196843603	BFA	BFA mv 11_Airyscan Processing	2	1
0.000300194196843603	BFA	BFA mv 11_Airyscan Processing	2	1
0.000300194196843603	BFA	BFA mv 11_Airyscan Processing	2	1
0.000300194196843603	BFA	BFA mv 11_Airyscan Processing	2	1
0.000300194196843603	BFA	BFA mv 11_Airyscan Processing	2	1
0.000300194196843603	BFA	BFA mv 11_Airyscan Processing	2	1
0.000300194196843603	BFA	BFA mv 11_Airyscan Processing	2	1
0.000300194196843603	BFA	BFA mv 11_Airyscan Processing	2	1
0.000300194196843603	BFA	BFA mv 11_Airyscan Processing	2	1
0.000300194196843603	BFA	BFA mv 11_Airyscan Processing	2	1
0.000300194196843603	BFA	BFA mv 11_Airyscan Processing	2	1
0.000300194196843603	BFA	BFA mv 11_Airyscan Processing	2	1
0.000300194196843603	BFA	BFA mv 11_Airyscan Processing	2	1
0.000300194196843603	BFA	BFA mv 11_Airyscan Processing	2	1
0.000300194196843603	BFA	BFA mv 11_Airyscan Processing	2	1
0.000300194196843603	BFA	BFA mv 11_Airyscan Processing	2	1
0.000300194196843603	BFA	BFA mv 11_Airyscan Processing	2	1
0.000300194196843603	BFA	BFA mv 11_Airyscan Processing	2	1
0.000301828881592892	BFA	BFA mv 11_Airyscan Processing	2	1
0.000301828881592892	BFA	BFA mv 11_Airyscan Processing	2	1
0.000301828881592892	BFA	BFA mv 11_Airyscan Processing	2	1
0.000301828881592892	BFA	BFA mv 11_Airyscan Processing	2	1
0.000301828881592892	BFA	BFA mv 11_Airyscan Processing	2	1
0.000301828881592892	BFA	BFA mv 11_Airyscan Processing	2	1
0.000301828881592892	BFA	BFA mv 11_Airyscan Processing	2	1
0.000301828881592892	BFA	BFA mv 11_Airyscan Processing	2	1
0.000301828881592892	BFA	BFA mv 11_Airyscan Processing	2	1
0.000301828881592892	BFA	BFA mv 11_Airyscan Processing	2	1
0.000301828881592892	BFA	BFA mv 11_Airyscan Processing	2	1
0.000301828881592892	BFA	BFA mv 11_Airyscan Processing	2	1
0.000301828881592892	BFA	BFA mv 11_Airyscan Processing	2	1
0.000301828881592892	BFA	BFA mv 11_Airyscan Processing	2	1
0.000301828881592892	BFA	BFA mv 11_Airyscan Processing	2	1
0.000301828881592892	BFA	BFA mv 11_Airyscan Processing	2	1
0.000301828881592892	BFA	BFA mv 11_Airyscan Processing	2	1
0.000301828881592892	BFA	BFA mv 11_Airyscan Processing	2	1
0.000301828881592892	BFA	BFA mv 11_Airyscan Processing	2	1
0.000301828881592892	BFA	BFA mv 11_Airyscan Processing	2	1
0.000301828881592892	BFA	BFA mv 11_Airyscan Processing	2	1
0.000301828881592892	BFA	BFA mv 11_Airyscan Processing	2	1
0.000301828881592892	BFA	BFA mv 11_Airyscan Processing	2	1
0.000308711793047528	BFA	BFA mv 11_Airyscan Processing	2	1
0.000308711793047528	BFA	BFA mv 11_Airyscan Processing	2	1
0.000308711793047528	BFA	BFA mv 11_Airyscan Processing	2	1
0.000308711793047528	BFA	BFA mv 11_Airyscan Processing	2	1
0.000308711793047528	BFA	BFA mv 11_Airyscan Processing	2	1
0.000308711793047528	BFA	BFA mv 11_Airyscan Processing	2	1
0.000308711793047528	BFA	BFA mv 11_Airyscan Processing	2	1
0.000308711793047528	BFA	BFA mv 11_Airyscan Processing	2	1
0.000308711793047528	BFA	BFA mv 11_Airyscan Processing	2	1
0.000308711793047528	BFA	BFA mv 11_Airyscan Processing	2	1
0.000308711793047528	BFA	BFA mv 11_Airyscan Processing	2	1
0.000308711793047528	BFA	BFA mv 11_Airyscan Processing	2	1
0.000308711793047528	BFA	BFA mv 11_Airyscan Processing	2	1
0.000308711793047528	BFA	BFA mv 11_Airyscan Processing	2	1
0.000308711793047528	BFA	BFA mv 11_Airyscan Processing	2	1
0.000308711793047528	BFA	BFA mv 11_Airyscan Processing	2	1
0.000308711793047528	BFA	BFA mv 11_Airyscan Processing	2	1
0.000308711793047528	BFA	BFA mv 11_Airyscan Processing	2	1
0.000308711793047528	BFA	BFA mv 11_Airyscan Processing	2	1
0.000308711793047528	BFA	BFA mv 11_Airyscan Processing	2	1
0.000308711793047528	BFA	BFA mv 11_Airyscan Processing	2	1
0.000308711793047528	BFA	BFA mv 11_Airyscan Processing	2	1
0.000308711793047528	BFA	BFA mv 11_Airyscan Processing	2	1
0.000308711793047528	BFA	BFA mv 11_Airyscan Processing	2	1
0.000308711793047528	BFA	BFA mv 11_Airyscan Processing	2	1
0.000308711793047528	BFA	BFA mv 11_Airyscan Processing	2	1
0.000308711793047528	BFA	BFA mv 11_Airyscan Processing	2	1
0.000308711793047528	BFA	BFA mv 11_Airyscan Processing	2	1
0.000308711793047528	BFA	BFA mv 11_Airyscan Processing	2	1
0.000308711793047528	BFA	BFA mv 11_Airyscan Processing	2	1
0.000308711793047528	BFA	BFA mv 11_Airyscan Processing	2	1
0.000308711793047528	BFA	BFA mv 11_Airyscan Processing	2	1
0.000304672390321689	BFA	BFA mv 11_Airyscan Processing	2	1
0.000304672390321689	BFA	BFA mv 11_Airyscan Processing	2	1
0.000304672390321689	BFA	BFA mv 11_Airyscan Processing	2	1
0.000304672390321689	BFA	BFA mv 11_Airyscan Processing	2	1
0.000304672390321689	BFA	BFA mv 11_Airyscan Processing	2	1
0.000304672390321689	BFA	BFA mv 11_Airyscan Processing	2	1
0.000304672390321689	BFA	BFA mv 11_Airyscan Processing	2	1
0.000304672390321689	BFA	BFA mv 11_Airyscan Processing	2	1
0.000304672390321689	BFA	BFA mv 11_Airyscan Processing	2	1
0.000304672390321689	BFA	BFA mv 11_Airyscan Processing	2	1
0.000304672390321689	BFA	BFA mv 11_Airyscan Processing	2	1
0.000304672390321689	BFA	BFA mv 11_Airyscan Processing	2	1
0.000304672390321689	BFA	BFA mv 11_Airyscan Processing	2	1
0.000304672390321689	BFA	BFA mv 11_Airyscan Processing	2	1
0.000304672390321689	BFA	BFA mv 11_Airyscan Processing	2	1
0.000304672390321689	BFA	BFA mv 11_Airyscan Processing	2	1
0.000304672390321689	BFA	BFA mv 11_Airyscan Processing	2	1
0.000304672390321689	BFA	BFA mv 11_Airyscan Processing	2	1
0.000304672390321689	BFA	BFA mv 11_Airyscan Processing	2	1
0.000304672390321689	BFA	BFA mv 11_Airyscan Processing	2	1
0.000304672390321689	BFA	BFA mv 11_Airyscan Processing	2	1
0.000304672390321689	BFA	BFA mv 11_Airyscan Processing	2	1
0.000304672390321689	BFA	BFA mv 11_Airyscan Processing	2	1
0.000304672390321689	BFA	BFA mv 11_Airyscan Processing	2	1
0.000304672390321689	BFA	BFA mv 11_Airyscan Processing	2	1
0.000304672390321689	BFA	BFA mv 11_Airyscan Processing	2	1
0.000304672390321689	BFA	BFA mv 11_Airyscan Processing	2	1
0.000313792679537976	BFA	BFA mv 11_Airyscan Processing	2	1
0.000313792679537976	BFA	BFA mv 11_Airyscan Processing	2	1
0.000313792679537976	BFA	BFA mv 11_Airyscan Processing	2	1
0.000313792679537976	BFA	BFA mv 11_Airyscan Processing	2	1
0.000313792679537976	BFA	BFA mv 11_Airyscan Processing	2	1
0.000313792679537976	BFA	BFA mv 11_Airyscan Processing	2	1
0.000313792679537976	BFA	BFA mv 11_Airyscan Processing	2	1
0.000313792679537976	BFA	BFA mv 11_Airyscan Processing	2	1
0.000313792679537976	BFA	BFA mv 11_Airyscan Processing	2	1
0.000313792679537976	BFA	BFA mv 11_Airyscan Processing	2	1
0.000313792679537976	BFA	BFA mv 11_Airyscan Processing	2	1
0.000313792679537976	BFA	BFA mv 11_Airyscan Processing	2	1
0.000313792679537976	BFA	BFA mv 11_Airyscan Processing	2	1
0.000313792679537976	BFA	BFA mv 11_Airyscan Processing	2	1
0.000313792679537976	BFA	BFA mv 11_Airyscan Processing	2	1
0.000313792679537976	BFA	BFA mv 11_Airyscan Processing	2	1
0.000313792679537976	BFA	BFA mv 11_Airyscan Processing	2	1
0.000313792679537976	BFA	BFA mv 11_Airyscan Processing	2	1
0.000313792679537976	BFA	BFA mv 11_Airyscan Processing	2	1
0.000313792679537976	BFA	BFA mv 11_Airyscan Processing	2	1
0.000313792679537976	BFA	BFA mv 11_Airyscan Processing	2	1
0.000313792679537976	BFA	BFA mv 11_Airyscan Processing	2	1
0.000313792679537976	BFA	BFA mv 11_Airyscan Processing	2	1
0.000313792679537976	BFA	BFA mv 11_Airyscan Processing	2	1
0.000313792679537976	BFA	BFA mv 11_Airyscan Processing	2	1
0.000313792679537976	BFA	BFA mv 11_Airyscan Processing	2	1
0.000313792679537976	BFA	BFA mv 11_Airyscan Processing	2	1
0.000635847277874221	BFA	BFA mv 13_Airyscan Processing	3	1
0.000635847277874221	BFA	BFA mv 13_Airyscan Processing	3	1
0.000635847277874221	BFA	BFA mv 13_Airyscan Processing	3	1
0.000635847277874221	BFA	BFA mv 13_Airyscan Processing	3	1
0.000635847277874221	BFA	BFA mv 13_Airyscan Processing	3	1
0.000635847277874221	BFA	BFA mv 13_Airyscan Processing	3	1
0.000635847277874221	BFA	BFA mv 13_Airyscan Processing	3	1
0.000635847277874221	BFA	BFA mv 13_Airyscan Processing	3	1
0.000635847277874221	BFA	BFA mv 13_Airyscan Processing	3	1
0.000635847277874221	BFA	BFA mv 13_Airyscan Processing	3	1
0.000635847277874221	BFA	BFA mv 13_Airyscan Processing	3	1
0.000635847277874221	BFA	BFA mv 13_Airyscan Processing	3	1
0.000635847277874221	BFA	BFA mv 13_Airyscan Processing	3	1
0.000635847277874221	BFA	BFA mv 13_Airyscan Processing	3	1
0.000635847277874221	BFA	BFA mv 13_Airyscan Processing	3	1
0.000635847277874221	BFA	BFA mv 13_Airyscan Processing	3	1
0.000635847277874221	BFA	BFA mv 13_Airyscan Processing	3	1
0.000635847277874221	BFA	BFA mv 13_Airyscan Processing	3	1
0.000635847277874221	BFA	BFA mv 13_Airyscan Processing	3	1
0.000635847277874221	BFA	BFA mv 13_Airyscan Processing	3	1
0.000635847277874221	BFA	BFA mv 13_Airyscan Processing	3	1
0.000635847277874221	BFA	BFA mv 13_Airyscan Processing	3	1
0.000635847277874221	BFA	BFA mv 13_Airyscan Processing	3	1
0.000635847277874221	BFA	BFA mv 13_Airyscan Processing	3	1
0.000635847277874221	BFA	BFA mv 13_Airyscan Processing	3	1
0.000635847277874221	BFA	BFA mv 13_Airyscan Processing	3	1
0.000635847277874221	BFA	BFA mv 13_Airyscan Processing	3	1
0.000635847277874221	BFA	BFA mv 13_Airyscan Processing	3	1
0.000635847277874221	BFA	BFA mv 13_Airyscan Processing	3	1
0.000635847277874221	BFA	BFA mv 13_Airyscan Processing	3	1
0.000635847277874221	BFA	BFA mv 13_Airyscan Processing	3	1
0.000635847277874221	BFA	BFA mv 13_Airyscan Processing	3	1
0.000635847277874221	BFA	BFA mv 13_Airyscan Processing	3	1
0.000635847277874221	BFA	BFA mv 13_Airyscan Processing	3	1
0.000635847277874221	BFA	BFA mv 13_Airyscan Processing	3	1
0.000635847277874221	BFA	BFA mv 13_Airyscan Processing	3	1
0.000635847277874221	BFA	BFA mv 13_Airyscan Processing	3	1
0.000654755236568706	BFA	BFA mv 13_Airyscan Processing	3	1
0.000654755236568706	BFA	BFA mv 13_Airyscan Processing	3	1
0.000654755236568706	BFA	BFA mv 13_Airyscan Processing	3	1
0.000654755236568706	BFA	BFA mv 13_Airyscan Processing	3	1
0.000654755236568706	BFA	BFA mv 13_Airyscan Processing	3	1
0.000654755236568706	BFA	BFA mv 13_Airyscan Processing	3	1
0.000654755236568706	BFA	BFA mv 13_Airyscan Processing	3	1
0.000654755236568706	BFA	BFA mv 13_Airyscan Processing	3	1
0.000654755236568706	BFA	BFA mv 13_Airyscan Processing	3	1
0.000654755236568706	BFA	BFA mv 13_Airyscan Processing	3	1
0.000654755236568706	BFA	BFA mv 13_Airyscan Processing	3	1
0.000654755236568706	BFA	BFA mv 13_Airyscan Processing	3	1
0.000654755236568706	BFA	BFA mv 13_Airyscan Processing	3	1
0.000654755236568706	BFA	BFA mv 13_Airyscan Processing	3	1
0.000654755236568706	BFA	BFA mv 13_Airyscan Processing	3	1
0.000654755236568706	BFA	BFA mv 13_Airyscan Processing	3	1
0.000681504912973024	BFA	BFA mv 13_Airyscan Processing	3	1
0.000681504912973024	BFA	BFA mv 13_Airyscan Processing	3	1
0.000681504912973024	BFA	BFA mv 13_Airyscan Processing	3	1
0.000681504912973024	BFA	BFA mv 13_Airyscan Processing	3	1
0.000681504912973024	BFA	BFA mv 13_Airyscan Processing	3	1
0.000681504912973024	BFA	BFA mv 13_Airyscan Processing	3	1
0.000681504912973024	BFA	BFA mv 13_Airyscan Processing	3	1
0.000681504912973024	BFA	BFA mv 13_Airyscan Processing	3	1
0.000681504912973024	BFA	BFA mv 13_Airyscan Processing	3	1
0.000681504912973024	BFA	BFA mv 13_Airyscan Processing	3	1
0.000681504912973024	BFA	BFA mv 13_Airyscan Processing	3	1
0.000681504912973024	BFA	BFA mv 13_Airyscan Processing	3	1
0.000681504912973024	BFA	BFA mv 13_Airyscan Processing	3	1
0.000681504912973024	BFA	BFA mv 13_Airyscan Processing	3	1
0.000681504912973024	BFA	BFA mv 13_Airyscan Processing	3	1
0.000681504912973024	BFA	BFA mv 13_Airyscan Processing	3	1
0.00064306925912628	BFA	BFA mv 13_Airyscan Processing	3	1
0.00064306925912628	BFA	BFA mv 13_Airyscan Processing	3	1
0.00064306925912628	BFA	BFA mv 13_Airyscan Processing	3	1
0.00064306925912628	BFA	BFA mv 13_Airyscan Processing	3	1
0.00064306925912628	BFA	BFA mv 13_Airyscan Processing	3	1
0.00064306925912628	BFA	BFA mv 13_Airyscan Processing	3	1
0.00064306925912628	BFA	BFA mv 13_Airyscan Processing	3	1
0.00064306925912628	BFA	BFA mv 13_Airyscan Processing	3	1
0.00064306925912628	BFA	BFA mv 13_Airyscan Processing	3	1
0.00064306925912628	BFA	BFA mv 13_Airyscan Processing	3	1
0.00064306925912628	BFA	BFA mv 13_Airyscan Processing	3	1
0.00064306925912628	BFA	BFA mv 13_Airyscan Processing	3	1
0.00064306925912628	BFA	BFA mv 13_Airyscan Processing	3	1
0.00064306925912628	BFA	BFA mv 13_Airyscan Processing	3	1
0.00064306925912628	BFA	BFA mv 13_Airyscan Processing	3	1
0.00064306925912628	BFA	BFA mv 13_Airyscan Processing	3	1
0.00064306925912628	BFA	BFA mv 13_Airyscan Processing	3	1
0.00064306925912628	BFA	BFA mv 13_Airyscan Processing	3	1
0.00064306925912628	BFA	BFA mv 13_Airyscan Processing	3	1
0.000613060674371262	BFA	BFA mv 13_Airyscan Processing	3	1
0.000613060674371262	BFA	BFA mv 13_Airyscan Processing	3	1
0.000613060674371262	BFA	BFA mv 13_Airyscan Processing	3	1
0.000613060674371262	BFA	BFA mv 13_Airyscan Processing	3	1
0.000613060674371262	BFA	BFA mv 13_Airyscan Processing	3	1
0.000613060674371262	BFA	BFA mv 13_Airyscan Processing	3	1
0.000613060674371262	BFA	BFA mv 13_Airyscan Processing	3	1
0.000613060674371262	BFA	BFA mv 13_Airyscan Processing	3	1
0.000613060674371262	BFA	BFA mv 13_Airyscan Processing	3	1
0.000613060674371262	BFA	BFA mv 13_Airyscan Processing	3	1
0.000613060674371262	BFA	BFA mv 13_Airyscan Processing	3	1
0.000613060674371262	BFA	BFA mv 13_Airyscan Processing	3	1
0.000613060674371262	BFA	BFA mv 13_Airyscan Processing	3	1
0.000613060674371262	BFA	BFA mv 13_Airyscan Processing	3	1
0.000402730155380972	BFA	BFA mv 14_Airyscan Processing	4	1
0.000402730155380972	BFA	BFA mv 14_Airyscan Processing	4	1
0.000402730155380972	BFA	BFA mv 14_Airyscan Processing	4	1
0.000402730155380972	BFA	BFA mv 14_Airyscan Processing	4	1
0.000402730155380972	BFA	BFA mv 14_Airyscan Processing	4	1
0.000402730155380972	BFA	BFA mv 14_Airyscan Processing	4	1
0.000402730155380972	BFA	BFA mv 14_Airyscan Processing	4	1
0.000402730155380972	BFA	BFA mv 14_Airyscan Processing	4	1
0.000402730155380972	BFA	BFA mv 14_Airyscan Processing	4	1
0.000402730155380972	BFA	BFA mv 14_Airyscan Processing	4	1
0.000402730155380972	BFA	BFA mv 14_Airyscan Processing	4	1
0.000402730155380972	BFA	BFA mv 14_Airyscan Processing	4	1
0.000402730155380972	BFA	BFA mv 14_Airyscan Processing	4	1
0.000402730155380972	BFA	BFA mv 14_Airyscan Processing	4	1
0.000402730155380972	BFA	BFA mv 14_Airyscan Processing	4	1
0.000402730155380972	BFA	BFA mv 14_Airyscan Processing	4	1
0.000402730155380972	BFA	BFA mv 14_Airyscan Processing	4	1
0.000402730155380972	BFA	BFA mv 14_Airyscan Processing	4	1
0.000402730155380972	BFA	BFA mv 14_Airyscan Processing	4	1
0.000402730155380972	BFA	BFA mv 14_Airyscan Processing	4	1
0.000402730155380972	BFA	BFA mv 14_Airyscan Processing	4	1
0.000402730155380972	BFA	BFA mv 14_Airyscan Processing	4	1
0.000402730155380972	BFA	BFA mv 14_Airyscan Processing	4	1
0.000402730155380972	BFA	BFA mv 14_Airyscan Processing	4	1
0.000402730155380972	BFA	BFA mv 14_Airyscan Processing	4	1
0.000402730155380972	BFA	BFA mv 14_Airyscan Processing	4	1
0.000402730155380972	BFA	BFA mv 14_Airyscan Processing	4	1
0.000402730155380972	BFA	BFA mv 14_Airyscan Processing	4	1
0.000402730155380972	BFA	BFA mv 14_Airyscan Processing	4	1
0.000402730155380972	BFA	BFA mv 14_Airyscan Processing	4	1
0.000402730155380972	BFA	BFA mv 14_Airyscan Processing	4	1
0.000402730155380972	BFA	BFA mv 14_Airyscan Processing	4	1
0.000402730155380972	BFA	BFA mv 14_Airyscan Processing	4	1
0.000402730155380972	BFA	BFA mv 14_Airyscan Processing	4	1
0.000402730155380972	BFA	BFA mv 14_Airyscan Processing	4	1
0.000402730155380972	BFA	BFA mv 14_Airyscan Processing	4	1
0.000402730155380972	BFA	BFA mv 14_Airyscan Processing	4	1
0.000402730155380972	BFA	BFA mv 14_Airyscan Processing	4	1
0.000402730155380972	BFA	BFA mv 14_Airyscan Processing	4	1
0.000402730155380972	BFA	BFA mv 14_Airyscan Processing	4	1
0.000402730155380972	BFA	BFA mv 14_Airyscan Processing	4	1
0.000402730155380972	BFA	BFA mv 14_Airyscan Processing	4	1
0.000401133750271697	BFA	BFA mv 14_Airyscan Processing	4	1
0.000401133750271697	BFA	BFA mv 14_Airyscan Processing	4	1
0.000401133750271697	BFA	BFA mv 14_Airyscan Processing	4	1
0.000401133750271697	BFA	BFA mv 14_Airyscan Processing	4	1
0.000401133750271697	BFA	BFA mv 14_Airyscan Processing	4	1
0.000401133750271697	BFA	BFA mv 14_Airyscan Processing	4	1
0.000401133750271697	BFA	BFA mv 14_Airyscan Processing	4	1
0.000401133750271697	BFA	BFA mv 14_Airyscan Processing	4	1
0.000401133750271697	BFA	BFA mv 14_Airyscan Processing	4	1
0.000401133750271697	BFA	BFA mv 14_Airyscan Processing	4	1
0.000401133750271697	BFA	BFA mv 14_Airyscan Processing	4	1
0.000401133750271697	BFA	BFA mv 14_Airyscan Processing	4	1
0.000401133750271697	BFA	BFA mv 14_Airyscan Processing	4	1
0.000401133750271697	BFA	BFA mv 14_Airyscan Processing	4	1
0.000401133750271697	BFA	BFA mv 14_Airyscan Processing	4	1
0.000401133750271697	BFA	BFA mv 14_Airyscan Processing	4	1
0.000401133750271697	BFA	BFA mv 14_Airyscan Processing	4	1
0.000401133750271697	BFA	BFA mv 14_Airyscan Processing	4	1
0.000401133750271697	BFA	BFA mv 14_Airyscan Processing	4	1
0.000401133750271697	BFA	BFA mv 14_Airyscan Processing	4	1
0.000401133750271697	BFA	BFA mv 14_Airyscan Processing	4	1
0.000401133750271697	BFA	BFA mv 14_Airyscan Processing	4	1
0.000401133750271697	BFA	BFA mv 14_Airyscan Processing	4	1
0.000401133750271697	BFA	BFA mv 14_Airyscan Processing	4	1
0.000401133750271697	BFA	BFA mv 14_Airyscan Processing	4	1
0.000401133750271697	BFA	BFA mv 14_Airyscan Processing	4	1
0.000401133750271697	BFA	BFA mv 14_Airyscan Processing	4	1
0.000401133750271697	BFA	BFA mv 14_Airyscan Processing	4	1
0.000401133750271697	BFA	BFA mv 14_Airyscan Processing	4	1
0.000401133750271697	BFA	BFA mv 14_Airyscan Processing	4	1
0.000401133750271697	BFA	BFA mv 14_Airyscan Processing	4	1
0.000401133750271697	BFA	BFA mv 14_Airyscan Processing	4	1
0.000401133750271697	BFA	BFA mv 14_Airyscan Processing	4	1
0.000401133750271697	BFA	BFA mv 14_Airyscan Processing	4	1
0.000401133750271697	BFA	BFA mv 14_Airyscan Processing	4	1
0.000401133750271697	BFA	BFA mv 14_Airyscan Processing	4	1
0.000401133750271697	BFA	BFA mv 14_Airyscan Processing	4	1
0.000401133750271697	BFA	BFA mv 14_Airyscan Processing	4	1
0.000401133750271697	BFA	BFA mv 14_Airyscan Processing	4	1
0.000401133750271697	BFA	BFA mv 14_Airyscan Processing	4	1
0.000401133750271697	BFA	BFA mv 14_Airyscan Processing	4	1
0.000401133750271697	BFA	BFA mv 14_Airyscan Processing	4	1
0.000401133750271697	BFA	BFA mv 14_Airyscan Processing	4	1
0.000400004278361928	BFA	BFA mv 14_Airyscan Processing	4	1
0.000400004278361928	BFA	BFA mv 14_Airyscan Processing	4	1
0.000400004278361928	BFA	BFA mv 14_Airyscan Processing	4	1
0.000400004278361928	BFA	BFA mv 14_Airyscan Processing	4	1
0.000400004278361928	BFA	BFA mv 14_Airyscan Processing	4	1
0.000400004278361928	BFA	BFA mv 14_Airyscan Processing	4	1
0.000400004278361928	BFA	BFA mv 14_Airyscan Processing	4	1
0.000400004278361928	BFA	BFA mv 14_Airyscan Processing	4	1
0.000400004278361928	BFA	BFA mv 14_Airyscan Processing	4	1
0.000400004278361928	BFA	BFA mv 14_Airyscan Processing	4	1
0.000400004278361928	BFA	BFA mv 14_Airyscan Processing	4	1
0.000400004278361928	BFA	BFA mv 14_Airyscan Processing	4	1
0.000400004278361928	BFA	BFA mv 14_Airyscan Processing	4	1
0.000400004278361928	BFA	BFA mv 14_Airyscan Processing	4	1
0.000400004278361928	BFA	BFA mv 14_Airyscan Processing	4	1
0.000400004278361928	BFA	BFA mv 14_Airyscan Processing	4	1
0.000400004278361928	BFA	BFA mv 14_Airyscan Processing	4	1
0.000400004278361928	BFA	BFA mv 14_Airyscan Processing	4	1
0.000400004278361928	BFA	BFA mv 14_Airyscan Processing	4	1
0.000400004278361928	BFA	BFA mv 14_Airyscan Processing	4	1
0.000400004278361928	BFA	BFA mv 14_Airyscan Processing	4	1
0.000400004278361928	BFA	BFA mv 14_Airyscan Processing	4	1
0.000400004278361928	BFA	BFA mv 14_Airyscan Processing	4	1
0.000400004278361928	BFA	BFA mv 14_Airyscan Processing	4	1
0.000400004278361928	BFA	BFA mv 14_Airyscan Processing	4	1
0.000400004278361928	BFA	BFA mv 14_Airyscan Processing	4	1
0.000400004278361928	BFA	BFA mv 14_Airyscan Processing	4	1
0.000400004278361928	BFA	BFA mv 14_Airyscan Processing	4	1
0.000400004278361928	BFA	BFA mv 14_Airyscan Processing	4	1
0.000400004278361928	BFA	BFA mv 14_Airyscan Processing	4	1
0.000400004278361928	BFA	BFA mv 14_Airyscan Processing	4	1
0.000400004278361928	BFA	BFA mv 14_Airyscan Processing	4	1
0.000400004278361928	BFA	BFA mv 14_Airyscan Processing	4	1
0.000400004278361928	BFA	BFA mv 14_Airyscan Processing	4	1
0.000400004278361928	BFA	BFA mv 14_Airyscan Processing	4	1
0.000400004278361928	BFA	BFA mv 14_Airyscan Processing	4	1
0.000400004278361928	BFA	BFA mv 14_Airyscan Processing	4	1
0.000400004278361928	BFA	BFA mv 14_Airyscan Processing	4	1
0.000397074940820915	BFA	BFA mv 14_Airyscan Processing	4	1
0.000397074940820915	BFA	BFA mv 14_Airyscan Processing	4	1
0.000397074940820915	BFA	BFA mv 14_Airyscan Processing	4	1
0.000397074940820915	BFA	BFA mv 14_Airyscan Processing	4	1
0.000397074940820915	BFA	BFA mv 14_Airyscan Processing	4	1
0.000397074940820915	BFA	BFA mv 14_Airyscan Processing	4	1
0.000397074940820915	BFA	BFA mv 14_Airyscan Processing	4	1
0.000397074940820915	BFA	BFA mv 14_Airyscan Processing	4	1
0.000397074940820915	BFA	BFA mv 14_Airyscan Processing	4	1
0.000397074940820915	BFA	BFA mv 14_Airyscan Processing	4	1
0.000397074940820915	BFA	BFA mv 14_Airyscan Processing	4	1
0.000397074940820915	BFA	BFA mv 14_Airyscan Processing	4	1
0.000397074940820915	BFA	BFA mv 14_Airyscan Processing	4	1
0.000397074940820915	BFA	BFA mv 14_Airyscan Processing	4	1
0.000397074940820915	BFA	BFA mv 14_Airyscan Processing	4	1
0.000397074940820915	BFA	BFA mv 14_Airyscan Processing	4	1
0.000397074940820915	BFA	BFA mv 14_Airyscan Processing	4	1
0.000397074940820915	BFA	BFA mv 14_Airyscan Processing	4	1
0.000397074940820915	BFA	BFA mv 14_Airyscan Processing	4	1
0.000397074940820915	BFA	BFA mv 14_Airyscan Processing	4	1
0.000397074940820915	BFA	BFA mv 14_Airyscan Processing	4	1
0.000397074940820915	BFA	BFA mv 14_Airyscan Processing	4	1
0.000397074940820915	BFA	BFA mv 14_Airyscan Processing	4	1
0.000397074940820915	BFA	BFA mv 14_Airyscan Processing	4	1
0.000397074940820915	BFA	BFA mv 14_Airyscan Processing	4	1
0.000397074940820915	BFA	BFA mv 14_Airyscan Processing	4	1
0.000397074940820915	BFA	BFA mv 14_Airyscan Processing	4	1
0.000397074940820915	BFA	BFA mv 14_Airyscan Processing	4	1
0.000397074940820915	BFA	BFA mv 14_Airyscan Processing	4	1
0.000397074940820915	BFA	BFA mv 14_Airyscan Processing	4	1
0.000397074940820915	BFA	BFA mv 14_Airyscan Processing	4	1
0.000397074940820915	BFA	BFA mv 14_Airyscan Processing	4	1
0.000397074940820915	BFA	BFA mv 14_Airyscan Processing	4	1
0.000404452380415596	BFA	BFA mv 14_Airyscan Processing	4	1
0.000404452380415596	BFA	BFA mv 14_Airyscan Processing	4	1
0.000404452380415596	BFA	BFA mv 14_Airyscan Processing	4	1
0.000404452380415596	BFA	BFA mv 14_Airyscan Processing	4	1
0.000404452380415596	BFA	BFA mv 14_Airyscan Processing	4	1
0.000404452380415596	BFA	BFA mv 14_Airyscan Processing	4	1
0.000404452380415596	BFA	BFA mv 14_Airyscan Processing	4	1
0.000404452380415596	BFA	BFA mv 14_Airyscan Processing	4	1
0.000404452380415596	BFA	BFA mv 14_Airyscan Processing	4	1
0.000404452380415596	BFA	BFA mv 14_Airyscan Processing	4	1
0.000404452380415596	BFA	BFA mv 14_Airyscan Processing	4	1
0.000404452380415596	BFA	BFA mv 14_Airyscan Processing	4	1
0.000404452380415596	BFA	BFA mv 14_Airyscan Processing	4	1
0.000404452380415596	BFA	BFA mv 14_Airyscan Processing	4	1
0.000404452380415596	BFA	BFA mv 14_Airyscan Processing	4	1
0.000404452380415596	BFA	BFA mv 14_Airyscan Processing	4	1
0.000404452380415596	BFA	BFA mv 14_Airyscan Processing	4	1
0.000404452380415596	BFA	BFA mv 14_Airyscan Processing	4	1
0.000404452380415596	BFA	BFA mv 14_Airyscan Processing	4	1
0.000404452380415596	BFA	BFA mv 14_Airyscan Processing	4	1
0.000404452380415596	BFA	BFA mv 14_Airyscan Processing	4	1
0.000404452380415596	BFA	BFA mv 14_Airyscan Processing	4	1
0.000404452380415596	BFA	BFA mv 14_Airyscan Processing	4	1
0.000404452380415596	BFA	BFA mv 14_Airyscan Processing	4	1
0.000404452380415596	BFA	BFA mv 14_Airyscan Processing	4	1
0.000404452380415596	BFA	BFA mv 14_Airyscan Processing	4	1
0.000404452380415596	BFA	BFA mv 14_Airyscan Processing	4	1
0.000404452380415596	BFA	BFA mv 14_Airyscan Processing	4	1
0.000404452380415596	BFA	BFA mv 14_Airyscan Processing	4	1
0.000404452380415596	BFA	BFA mv 14_Airyscan Processing	4	1
0.000404452380415596	BFA	BFA mv 14_Airyscan Processing	4	1
0.000404452380415596	BFA	BFA mv 14_Airyscan Processing	4	1
0.000404452380415596	BFA	BFA mv 14_Airyscan Processing	4	1
0.000404452380415596	BFA	BFA mv 14_Airyscan Processing	4	1
0.000404452380415596	BFA	BFA mv 14_Airyscan Processing	4	1
0.000404452380415596	BFA	BFA mv 14_Airyscan Processing	4	1
0.000404452380415596	BFA	BFA mv 14_Airyscan Processing	4	1
0.000404452380415596	BFA	BFA mv 14_Airyscan Processing	4	1
0.000404452380415596	BFA	BFA mv 14_Airyscan Processing	4	1
0.000404452380415596	BFA	BFA mv 14_Airyscan Processing	4	1
0.000404452380415596	BFA	BFA mv 14_Airyscan Processing	4	1
0.000404452380415596	BFA	BFA mv 14_Airyscan Processing	4	1
0.000234695379225769	BFA	BFA mv 15_Airyscan Processing	5	1
0.000234695379225769	BFA	BFA mv 15_Airyscan Processing	5	1
0.000234695379225769	BFA	BFA mv 15_Airyscan Processing	5	1
0.000234695379225769	BFA	BFA mv 15_Airyscan Processing	5	1
0.000234695379225769	BFA	BFA mv 15_Airyscan Processing	5	1
0.000234695379225769	BFA	BFA mv 15_Airyscan Processing	5	1
0.000234695379225769	BFA	BFA mv 15_Airyscan Processing	5	1
0.000234695379225769	BFA	BFA mv 15_Airyscan Processing	5	1
0.000234695379225769	BFA	BFA mv 15_Airyscan Processing	5	1
0.0002319889742485	BFA	BFA mv 15_Airyscan Processing	5	1
0.0002319889742485	BFA	BFA mv 15_Airyscan Processing	5	1
0.0002319889742485	BFA	BFA mv 15_Airyscan Processing	5	1
0.0002319889742485	BFA	BFA mv 15_Airyscan Processing	5	1
0.0002319889742485	BFA	BFA mv 15_Airyscan Processing	5	1
0.0002319889742485	BFA	BFA mv 15_Airyscan Processing	5	1
0.0002319889742485	BFA	BFA mv 15_Airyscan Processing	5	1
0.0002319889742485	BFA	BFA mv 15_Airyscan Processing	5	1
0.0002319889742485	BFA	BFA mv 15_Airyscan Processing	5	1
0.000225534343730032	BFA	BFA mv 15_Airyscan Processing	5	1
0.000225534343730032	BFA	BFA mv 15_Airyscan Processing	5	1
0.000225534343730032	BFA	BFA mv 15_Airyscan Processing	5	1
0.000225534343730032	BFA	BFA mv 15_Airyscan Processing	5	1
0.000225534343730032	BFA	BFA mv 15_Airyscan Processing	5	1
0.000225534343730032	BFA	BFA mv 15_Airyscan Processing	5	1
0.000225534343730032	BFA	BFA mv 15_Airyscan Processing	5	1
0.000225534343730032	BFA	BFA mv 15_Airyscan Processing	5	1
0.000225534343730032	BFA	BFA mv 15_Airyscan Processing	5	1
0.000225534343730032	BFA	BFA mv 15_Airyscan Processing	5	1
0.000225534343730032	BFA	BFA mv 15_Airyscan Processing	5	1
0.000225534343730032	BFA	BFA mv 15_Airyscan Processing	5	1
0.000225534343730032	BFA	BFA mv 15_Airyscan Processing	5	1
0.000225534343730032	BFA	BFA mv 15_Airyscan Processing	5	1
0.000225534343730032	BFA	BFA mv 15_Airyscan Processing	5	1
0.000229860597794622	BFA	BFA mv 15_Airyscan Processing	5	1
0.000229860597794622	BFA	BFA mv 15_Airyscan Processing	5	1
0.000229860597794622	BFA	BFA mv 15_Airyscan Processing	5	1
0.000229860597794622	BFA	BFA mv 15_Airyscan Processing	5	1
0.000229860597794622	BFA	BFA mv 15_Airyscan Processing	5	1
0.00022501358356488	BFA	BFA mv 15_Airyscan Processing	5	1
0.00022501358356488	BFA	BFA mv 15_Airyscan Processing	5	1
0.00022501358356488	BFA	BFA mv 15_Airyscan Processing	5	1
0.00022501358356488	BFA	BFA mv 15_Airyscan Processing	5	1
0.00022501358356488	BFA	BFA mv 15_Airyscan Processing	5	1
0.00022501358356488	BFA	BFA mv 15_Airyscan Processing	5	1
0.00022501358356488	BFA	BFA mv 15_Airyscan Processing	5	1
0.00022501358356488	BFA	BFA mv 15_Airyscan Processing	5	1
0.00022501358356488	BFA	BFA mv 15_Airyscan Processing	5	1
0.00022501358356488	BFA	BFA mv 15_Airyscan Processing	5	1
0.00022501358356488	BFA	BFA mv 15_Airyscan Processing	5	1
0.00022501358356488	BFA	BFA mv 15_Airyscan Processing	5	1
0.00022501358356488	BFA	BFA mv 15_Airyscan Processing	5	1
0.000342980368170201	BFA	BFA mv 16_Airyscan Processing	6	1
0.000342980368170201	BFA	BFA mv 16_Airyscan Processing	6	1
0.000342980368170201	BFA	BFA mv 16_Airyscan Processing	6	1
0.000342980368170201	BFA	BFA mv 16_Airyscan Processing	6	1
0.000342980368170201	BFA	BFA mv 16_Airyscan Processing	6	1
0.000342980368170201	BFA	BFA mv 16_Airyscan Processing	6	1
0.000342980368170201	BFA	BFA mv 16_Airyscan Processing	6	1
0.000342980368170201	BFA	BFA mv 16_Airyscan Processing	6	1
0.000342980368170201	BFA	BFA mv 16_Airyscan Processing	6	1
0.000342799110483809	BFA	BFA mv 16_Airyscan Processing	6	1
0.000342799110483809	BFA	BFA mv 16_Airyscan Processing	6	1
0.000342799110483809	BFA	BFA mv 16_Airyscan Processing	6	1
0.000342799110483809	BFA	BFA mv 16_Airyscan Processing	6	1
0.000342799110483809	BFA	BFA mv 16_Airyscan Processing	6	1
0.000342799110483809	BFA	BFA mv 16_Airyscan Processing	6	1
0.000349063202196012	BFA	BFA mv 16_Airyscan Processing	6	1
0.000349063202196012	BFA	BFA mv 16_Airyscan Processing	6	1
0.000349063202196012	BFA	BFA mv 16_Airyscan Processing	6	1
0.000349063202196012	BFA	BFA mv 16_Airyscan Processing	6	1
0.000349063202196012	BFA	BFA mv 16_Airyscan Processing	6	1
0.000349063202196012	BFA	BFA mv 16_Airyscan Processing	6	1
0.000340425596410097	BFA	BFA mv 16_Airyscan Processing	6	1
0.000340425596410097	BFA	BFA mv 16_Airyscan Processing	6	1
0.000340425596410097	BFA	BFA mv 16_Airyscan Processing	6	1
0.000340425596410097	BFA	BFA mv 16_Airyscan Processing	6	1
0.000340425596410097	BFA	BFA mv 16_Airyscan Processing	6	1
0.000342494365083398	BFA	BFA mv 16_Airyscan Processing	6	1
0.000342494365083398	BFA	BFA mv 16_Airyscan Processing	6	1
0.000342494365083398	BFA	BFA mv 16_Airyscan Processing	6	1
0.000342494365083398	BFA	BFA mv 16_Airyscan Processing	6	1
0.000342494365083398	BFA	BFA mv 16_Airyscan Processing	6	1
0.000342494365083398	BFA	BFA mv 16_Airyscan Processing	6	1
0.000342494365083398	BFA	BFA mv 16_Airyscan Processing	6	1
0.000477993065457991	BFA	BFA mv 17_Airyscan Processing	7	1
0.000477993065457991	BFA	BFA mv 17_Airyscan Processing	7	1
0.000477993065457991	BFA	BFA mv 17_Airyscan Processing	7	1
0.000477993065457991	BFA	BFA mv 17_Airyscan Processing	7	1
0.000477993065457991	BFA	BFA mv 17_Airyscan Processing	7	1
0.000477993065457991	BFA	BFA mv 17_Airyscan Processing	7	1
0.000477993065457991	BFA	BFA mv 17_Airyscan Processing	7	1
0.000477993065457991	BFA	BFA mv 17_Airyscan Processing	7	1
0.000477993065457991	BFA	BFA mv 17_Airyscan Processing	7	1
0.000477993065457991	BFA	BFA mv 17_Airyscan Processing	7	1
0.000477993065457991	BFA	BFA mv 17_Airyscan Processing	7	1
0.000477993065457991	BFA	BFA mv 17_Airyscan Processing	7	1
0.000477993065457991	BFA	BFA mv 17_Airyscan Processing	7	1
0.000477993065457991	BFA	BFA mv 17_Airyscan Processing	7	1
0.000477993065457991	BFA	BFA mv 17_Airyscan Processing	7	1
0.000477993065457991	BFA	BFA mv 17_Airyscan Processing	7	1
0.000477993065457991	BFA	BFA mv 17_Airyscan Processing	7	1
0.000477993065457991	BFA	BFA mv 17_Airyscan Processing	7	1
0.000477993065457991	BFA	BFA mv 17_Airyscan Processing	7	1
0.000477993065457991	BFA	BFA mv 17_Airyscan Processing	7	1
0.000477993065457991	BFA	BFA mv 17_Airyscan Processing	7	1
0.000477993065457991	BFA	BFA mv 17_Airyscan Processing	7	1
0.000477993065457991	BFA	BFA mv 17_Airyscan Processing	7	1
0.000477993065457991	BFA	BFA mv 17_Airyscan Processing	7	1
0.000477993065457991	BFA	BFA mv 17_Airyscan Processing	7	1
0.000477993065457991	BFA	BFA mv 17_Airyscan Processing	7	1
0.000477993065457991	BFA	BFA mv 17_Airyscan Processing	7	1
0.000477993065457991	BFA	BFA mv 17_Airyscan Processing	7	1
0.000477993065457991	BFA	BFA mv 17_Airyscan Processing	7	1
0.000477993065457991	BFA	BFA mv 17_Airyscan Processing	7	1
0.000477993065457991	BFA	BFA mv 17_Airyscan Processing	7	1
0.000477993065457991	BFA	BFA mv 17_Airyscan Processing	7	1
0.000477993065457991	BFA	BFA mv 17_Airyscan Processing	7	1
0.000477993065457991	BFA	BFA mv 17_Airyscan Processing	7	1
0.000477993065457991	BFA	BFA mv 17_Airyscan Processing	7	1
0.000477993065457991	BFA	BFA mv 17_Airyscan Processing	7	1
0.000477993065457991	BFA	BFA mv 17_Airyscan Processing	7	1
0.000477993065457991	BFA	BFA mv 17_Airyscan Processing	7	1
0.000477993065457991	BFA	BFA mv 17_Airyscan Processing	7	1
0.000477993065457991	BFA	BFA mv 17_Airyscan Processing	7	1
0.000477993065457991	BFA	BFA mv 17_Airyscan Processing	7	1
0.000477993065457991	BFA	BFA mv 17_Airyscan Processing	7	1
0.000477993065457991	BFA	BFA mv 17_Airyscan Processing	7	1
0.000477993065457991	BFA	BFA mv 17_Airyscan Processing	7	1
0.000477993065457991	BFA	BFA mv 17_Airyscan Processing	7	1
0.000477993065457991	BFA	BFA mv 17_Airyscan Processing	7	1
0.000477993065457991	BFA	BFA mv 17_Airyscan Processing	7	1
0.000477993065457991	BFA	BFA mv 17_Airyscan Processing	7	1
0.000477993065457991	BFA	BFA mv 17_Airyscan Processing	7	1
0.000477993065457991	BFA	BFA mv 17_Airyscan Processing	7	1
0.000477993065457991	BFA	BFA mv 17_Airyscan Processing	7	1
0.000477993065457991	BFA	BFA mv 17_Airyscan Processing	7	1
0.000477993065457991	BFA	BFA mv 17_Airyscan Processing	7	1
0.000477993065457991	BFA	BFA mv 17_Airyscan Processing	7	1
0.000477993065457991	BFA	BFA mv 17_Airyscan Processing	7	1
0.000477993065457991	BFA	BFA mv 17_Airyscan Processing	7	1
0.000477993065457991	BFA	BFA mv 17_Airyscan Processing	7	1
0.000477993065457991	BFA	BFA mv 17_Airyscan Processing	7	1
0.000477993065457991	BFA	BFA mv 17_Airyscan Processing	7	1
0.000477993065457991	BFA	BFA mv 17_Airyscan Processing	7	1
0.000477993065457991	BFA	BFA mv 17_Airyscan Processing	7	1
0.000477993065457991	BFA	BFA mv 17_Airyscan Processing	7	1
0.000447010350116844	BFA	BFA mv 17_Airyscan Processing	7	1
0.000447010350116844	BFA	BFA mv 17_Airyscan Processing	7	1
0.000447010350116844	BFA	BFA mv 17_Airyscan Processing	7	1
0.000447010350116844	BFA	BFA mv 17_Airyscan Processing	7	1
0.000447010350116844	BFA	BFA mv 17_Airyscan Processing	7	1
0.000447010350116844	BFA	BFA mv 17_Airyscan Processing	7	1
0.000447010350116844	BFA	BFA mv 17_Airyscan Processing	7	1
0.000447010350116844	BFA	BFA mv 17_Airyscan Processing	7	1
0.000447010350116844	BFA	BFA mv 17_Airyscan Processing	7	1
0.000447010350116844	BFA	BFA mv 17_Airyscan Processing	7	1
0.000447010350116844	BFA	BFA mv 17_Airyscan Processing	7	1
0.000447010350116844	BFA	BFA mv 17_Airyscan Processing	7	1
0.000447010350116844	BFA	BFA mv 17_Airyscan Processing	7	1
0.000447010350116844	BFA	BFA mv 17_Airyscan Processing	7	1
0.000447010350116844	BFA	BFA mv 17_Airyscan Processing	7	1
0.000447010350116844	BFA	BFA mv 17_Airyscan Processing	7	1
0.000447010350116844	BFA	BFA mv 17_Airyscan Processing	7	1
0.000447010350116844	BFA	BFA mv 17_Airyscan Processing	7	1
0.000447010350116844	BFA	BFA mv 17_Airyscan Processing	7	1
0.000447010350116844	BFA	BFA mv 17_Airyscan Processing	7	1
0.000447010350116844	BFA	BFA mv 17_Airyscan Processing	7	1
0.000447010350116844	BFA	BFA mv 17_Airyscan Processing	7	1
0.000447010350116844	BFA	BFA mv 17_Airyscan Processing	7	1
0.000447010350116844	BFA	BFA mv 17_Airyscan Processing	7	1
0.000447010350116844	BFA	BFA mv 17_Airyscan Processing	7	1
0.000447010350116844	BFA	BFA mv 17_Airyscan Processing	7	1
0.000447010350116844	BFA	BFA mv 17_Airyscan Processing	7	1
0.000447010350116844	BFA	BFA mv 17_Airyscan Processing	7	1
0.000447010350116844	BFA	BFA mv 17_Airyscan Processing	7	1
0.000447010350116844	BFA	BFA mv 17_Airyscan Processing	7	1
0.000447010350116844	BFA	BFA mv 17_Airyscan Processing	7	1
0.000447010350116844	BFA	BFA mv 17_Airyscan Processing	7	1
0.000447010350116844	BFA	BFA mv 17_Airyscan Processing	7	1
0.000447010350116844	BFA	BFA mv 17_Airyscan Processing	7	1
0.000447010350116844	BFA	BFA mv 17_Airyscan Processing	7	1
0.000447010350116844	BFA	BFA mv 17_Airyscan Processing	7	1
0.000447010350116844	BFA	BFA mv 17_Airyscan Processing	7	1
0.000447010350116844	BFA	BFA mv 17_Airyscan Processing	7	1
0.000447010350116844	BFA	BFA mv 17_Airyscan Processing	7	1
0.000447010350116844	BFA	BFA mv 17_Airyscan Processing	7	1
0.000447010350116844	BFA	BFA mv 17_Airyscan Processing	7	1
0.000447010350116844	BFA	BFA mv 17_Airyscan Processing	7	1
0.000447010350116844	BFA	BFA mv 17_Airyscan Processing	7	1
0.000447010350116844	BFA	BFA mv 17_Airyscan Processing	7	1
0.000447010350116844	BFA	BFA mv 17_Airyscan Processing	7	1
0.000447010350116844	BFA	BFA mv 17_Airyscan Processing	7	1
0.000447010350116844	BFA	BFA mv 17_Airyscan Processing	7	1
0.000447010350116844	BFA	BFA mv 17_Airyscan Processing	7	1
0.000447010350116844	BFA	BFA mv 17_Airyscan Processing	7	1
0.000447010350116844	BFA	BFA mv 17_Airyscan Processing	7	1
0.000447010350116844	BFA	BFA mv 17_Airyscan Processing	7	1
0.000447010350116844	BFA	BFA mv 17_Airyscan Processing	7	1
0.000447010350116844	BFA	BFA mv 17_Airyscan Processing	7	1
0.000447010350116844	BFA	BFA mv 17_Airyscan Processing	7	1
0.000447010350116844	BFA	BFA mv 17_Airyscan Processing	7	1
0.000447010350116844	BFA	BFA mv 17_Airyscan Processing	7	1
0.000447010350116844	BFA	BFA mv 17_Airyscan Processing	7	1
0.000447010350116844	BFA	BFA mv 17_Airyscan Processing	7	1
0.000447010350116844	BFA	BFA mv 17_Airyscan Processing	7	1
0.000431693535207912	BFA	BFA mv 17_Airyscan Processing	7	1
0.000431693535207912	BFA	BFA mv 17_Airyscan Processing	7	1
0.000431693535207912	BFA	BFA mv 17_Airyscan Processing	7	1
0.000431693535207912	BFA	BFA mv 17_Airyscan Processing	7	1
0.000431693535207912	BFA	BFA mv 17_Airyscan Processing	7	1
0.000431693535207912	BFA	BFA mv 17_Airyscan Processing	7	1
0.000431693535207912	BFA	BFA mv 17_Airyscan Processing	7	1
0.000431693535207912	BFA	BFA mv 17_Airyscan Processing	7	1
0.000431693535207912	BFA	BFA mv 17_Airyscan Processing	7	1
0.000431693535207912	BFA	BFA mv 17_Airyscan Processing	7	1
0.000431693535207912	BFA	BFA mv 17_Airyscan Processing	7	1
0.000431693535207912	BFA	BFA mv 17_Airyscan Processing	7	1
0.000431693535207912	BFA	BFA mv 17_Airyscan Processing	7	1
0.000431693535207912	BFA	BFA mv 17_Airyscan Processing	7	1
0.000431693535207912	BFA	BFA mv 17_Airyscan Processing	7	1
0.000431693535207912	BFA	BFA mv 17_Airyscan Processing	7	1
0.000431693535207912	BFA	BFA mv 17_Airyscan Processing	7	1
0.000431693535207912	BFA	BFA mv 17_Airyscan Processing	7	1
0.000431693535207912	BFA	BFA mv 17_Airyscan Processing	7	1
0.000431693535207912	BFA	BFA mv 17_Airyscan Processing	7	1
0.000431693535207912	BFA	BFA mv 17_Airyscan Processing	7	1
0.000431693535207912	BFA	BFA mv 17_Airyscan Processing	7	1
0.000431693535207912	BFA	BFA mv 17_Airyscan Processing	7	1
0.000431693535207912	BFA	BFA mv 17_Airyscan Processing	7	1
0.000431693535207912	BFA	BFA mv 17_Airyscan Processing	7	1
0.000431693535207912	BFA	BFA mv 17_Airyscan Processing	7	1
0.000431693535207912	BFA	BFA mv 17_Airyscan Processing	7	1
0.000431693535207912	BFA	BFA mv 17_Airyscan Processing	7	1
0.000431693535207912	BFA	BFA mv 17_Airyscan Processing	7	1
0.000431693535207912	BFA	BFA mv 17_Airyscan Processing	7	1
0.000431693535207912	BFA	BFA mv 17_Airyscan Processing	7	1
0.000431693535207912	BFA	BFA mv 17_Airyscan Processing	7	1
0.000431693535207912	BFA	BFA mv 17_Airyscan Processing	7	1
0.000431693535207912	BFA	BFA mv 17_Airyscan Processing	7	1
0.000431693535207912	BFA	BFA mv 17_Airyscan Processing	7	1
0.000431693535207912	BFA	BFA mv 17_Airyscan Processing	7	1
0.000431693535207912	BFA	BFA mv 17_Airyscan Processing	7	1
0.000431693535207912	BFA	BFA mv 17_Airyscan Processing	7	1
0.000431693535207912	BFA	BFA mv 17_Airyscan Processing	7	1
0.000431693535207912	BFA	BFA mv 17_Airyscan Processing	7	1
0.000431693535207912	BFA	BFA mv 17_Airyscan Processing	7	1
0.000431693535207912	BFA	BFA mv 17_Airyscan Processing	7	1
0.000431693535207912	BFA	BFA mv 17_Airyscan Processing	7	1
0.000431693535207912	BFA	BFA mv 17_Airyscan Processing	7	1
0.000431693535207912	BFA	BFA mv 17_Airyscan Processing	7	1
0.000431693535207912	BFA	BFA mv 17_Airyscan Processing	7	1
0.000431693535207912	BFA	BFA mv 17_Airyscan Processing	7	1
0.000431693535207912	BFA	BFA mv 17_Airyscan Processing	7	1
0.000431693535207912	BFA	BFA mv 17_Airyscan Processing	7	1
0.000431693535207912	BFA	BFA mv 17_Airyscan Processing	7	1
0.000431693535207912	BFA	BFA mv 17_Airyscan Processing	7	1
0.000431693535207912	BFA	BFA mv 17_Airyscan Processing	7	1
0.000442350960942044	BFA	BFA mv 17_Airyscan Processing	7	1
0.000442350960942044	BFA	BFA mv 17_Airyscan Processing	7	1
0.000442350960942044	BFA	BFA mv 17_Airyscan Processing	7	1
0.000442350960942044	BFA	BFA mv 17_Airyscan Processing	7	1
0.000442350960942044	BFA	BFA mv 17_Airyscan Processing	7	1
0.000442350960942044	BFA	BFA mv 17_Airyscan Processing	7	1
0.000442350960942044	BFA	BFA mv 17_Airyscan Processing	7	1
0.000442350960942044	BFA	BFA mv 17_Airyscan Processing	7	1
0.000442350960942044	BFA	BFA mv 17_Airyscan Processing	7	1
0.000442350960942044	BFA	BFA mv 17_Airyscan Processing	7	1
0.000442350960942044	BFA	BFA mv 17_Airyscan Processing	7	1
0.000442350960942044	BFA	BFA mv 17_Airyscan Processing	7	1
0.000442350960942044	BFA	BFA mv 17_Airyscan Processing	7	1
0.000442350960942044	BFA	BFA mv 17_Airyscan Processing	7	1
0.000442350960942044	BFA	BFA mv 17_Airyscan Processing	7	1
0.000442350960942044	BFA	BFA mv 17_Airyscan Processing	7	1
0.000442350960942044	BFA	BFA mv 17_Airyscan Processing	7	1
0.000442350960942044	BFA	BFA mv 17_Airyscan Processing	7	1
0.000442350960942044	BFA	BFA mv 17_Airyscan Processing	7	1
0.000442350960942044	BFA	BFA mv 17_Airyscan Processing	7	1
0.000442350960942044	BFA	BFA mv 17_Airyscan Processing	7	1
0.000442350960942044	BFA	BFA mv 17_Airyscan Processing	7	1
0.000442350960942044	BFA	BFA mv 17_Airyscan Processing	7	1
0.000442350960942044	BFA	BFA mv 17_Airyscan Processing	7	1
0.000442350960942044	BFA	BFA mv 17_Airyscan Processing	7	1
0.000442350960942044	BFA	BFA mv 17_Airyscan Processing	7	1
0.000442350960942044	BFA	BFA mv 17_Airyscan Processing	7	1
0.000442350960942044	BFA	BFA mv 17_Airyscan Processing	7	1
0.000442350960942044	BFA	BFA mv 17_Airyscan Processing	7	1
0.000442350960942044	BFA	BFA mv 17_Airyscan Processing	7	1
0.000442350960942044	BFA	BFA mv 17_Airyscan Processing	7	1
0.000442350960942044	BFA	BFA mv 17_Airyscan Processing	7	1
0.000442350960942044	BFA	BFA mv 17_Airyscan Processing	7	1
0.000442350960942044	BFA	BFA mv 17_Airyscan Processing	7	1
0.000442350960942044	BFA	BFA mv 17_Airyscan Processing	7	1
0.000442350960942044	BFA	BFA mv 17_Airyscan Processing	7	1
0.000442350960942044	BFA	BFA mv 17_Airyscan Processing	7	1
0.000442350960942044	BFA	BFA mv 17_Airyscan Processing	7	1
0.000442350960942044	BFA	BFA mv 17_Airyscan Processing	7	1
0.000442350960942044	BFA	BFA mv 17_Airyscan Processing	7	1
0.000442350960942044	BFA	BFA mv 17_Airyscan Processing	7	1
0.000442350960942044	BFA	BFA mv 17_Airyscan Processing	7	1
0.000442350960942044	BFA	BFA mv 17_Airyscan Processing	7	1
0.000442350960942044	BFA	BFA mv 17_Airyscan Processing	7	1
0.000442350960942044	BFA	BFA mv 17_Airyscan Processing	7	1
0.000442350960942044	BFA	BFA mv 17_Airyscan Processing	7	1
0.000442350960942044	BFA	BFA mv 17_Airyscan Processing	7	1
0.000442350960942044	BFA	BFA mv 17_Airyscan Processing	7	1
0.000442350960942044	BFA	BFA mv 17_Airyscan Processing	7	1
0.000442350960942044	BFA	BFA mv 17_Airyscan Processing	7	1
0.000442350960942044	BFA	BFA mv 17_Airyscan Processing	7	1
0.000442350960942044	BFA	BFA mv 17_Airyscan Processing	7	1
0.000442350960942044	BFA	BFA mv 17_Airyscan Processing	7	1
0.000442350960942044	BFA	BFA mv 17_Airyscan Processing	7	1
0.000442350960942044	BFA	BFA mv 17_Airyscan Processing	7	1
0.000442350960942044	BFA	BFA mv 17_Airyscan Processing	7	1
0.000442350960942044	BFA	BFA mv 17_Airyscan Processing	7	1
0.000442350960942044	BFA	BFA mv 17_Airyscan Processing	7	1
0.000424502230557147	BFA	BFA mv 17_Airyscan Processing	7	1
0.000424502230557147	BFA	BFA mv 17_Airyscan Processing	7	1
0.000424502230557147	BFA	BFA mv 17_Airyscan Processing	7	1
0.000424502230557147	BFA	BFA mv 17_Airyscan Processing	7	1
0.000424502230557147	BFA	BFA mv 17_Airyscan Processing	7	1
0.000424502230557147	BFA	BFA mv 17_Airyscan Processing	7	1
0.000424502230557147	BFA	BFA mv 17_Airyscan Processing	7	1
0.000424502230557147	BFA	BFA mv 17_Airyscan Processing	7	1
0.000424502230557147	BFA	BFA mv 17_Airyscan Processing	7	1
0.000424502230557147	BFA	BFA mv 17_Airyscan Processing	7	1
0.000424502230557147	BFA	BFA mv 17_Airyscan Processing	7	1
0.000424502230557147	BFA	BFA mv 17_Airyscan Processing	7	1
0.000424502230557147	BFA	BFA mv 17_Airyscan Processing	7	1
0.000424502230557147	BFA	BFA mv 17_Airyscan Processing	7	1
0.000424502230557147	BFA	BFA mv 17_Airyscan Processing	7	1
0.000424502230557147	BFA	BFA mv 17_Airyscan Processing	7	1
0.000424502230557147	BFA	BFA mv 17_Airyscan Processing	7	1
0.000424502230557147	BFA	BFA mv 17_Airyscan Processing	7	1
0.000424502230557147	BFA	BFA mv 17_Airyscan Processing	7	1
0.000424502230557147	BFA	BFA mv 17_Airyscan Processing	7	1
0.000424502230557147	BFA	BFA mv 17_Airyscan Processing	7	1
0.000424502230557147	BFA	BFA mv 17_Airyscan Processing	7	1
0.000424502230557147	BFA	BFA mv 17_Airyscan Processing	7	1
0.000424502230557147	BFA	BFA mv 17_Airyscan Processing	7	1
0.000424502230557147	BFA	BFA mv 17_Airyscan Processing	7	1
0.000424502230557147	BFA	BFA mv 17_Airyscan Processing	7	1
0.000424502230557147	BFA	BFA mv 17_Airyscan Processing	7	1
0.000424502230557147	BFA	BFA mv 17_Airyscan Processing	7	1
0.000424502230557147	BFA	BFA mv 17_Airyscan Processing	7	1
0.000424502230557147	BFA	BFA mv 17_Airyscan Processing	7	1
0.000424502230557147	BFA	BFA mv 17_Airyscan Processing	7	1
0.000424502230557147	BFA	BFA mv 17_Airyscan Processing	7	1
0.000424502230557147	BFA	BFA mv 17_Airyscan Processing	7	1
0.000424502230557147	BFA	BFA mv 17_Airyscan Processing	7	1
0.000424502230557147	BFA	BFA mv 17_Airyscan Processing	7	1
0.000424502230557147	BFA	BFA mv 17_Airyscan Processing	7	1
0.000424502230557147	BFA	BFA mv 17_Airyscan Processing	7	1
0.000424502230557147	BFA	BFA mv 17_Airyscan Processing	7	1
0.000424502230557147	BFA	BFA mv 17_Airyscan Processing	7	1
0.000424502230557147	BFA	BFA mv 17_Airyscan Processing	7	1
0.000424502230557147	BFA	BFA mv 17_Airyscan Processing	7	1
0.000424502230557147	BFA	BFA mv 17_Airyscan Processing	7	1
0.000424502230557147	BFA	BFA mv 17_Airyscan Processing	7	1
0.000424502230557147	BFA	BFA mv 17_Airyscan Processing	7	1
0.000424502230557147	BFA	BFA mv 17_Airyscan Processing	7	1
0.000424502230557147	BFA	BFA mv 17_Airyscan Processing	7	1
0.000424502230557147	BFA	BFA mv 17_Airyscan Processing	7	1
0.000424502230557147	BFA	BFA mv 17_Airyscan Processing	7	1
0.000424502230557147	BFA	BFA mv 17_Airyscan Processing	7	1
0.000424502230557147	BFA	BFA mv 17_Airyscan Processing	7	1
0.000424502230557147	BFA	BFA mv 17_Airyscan Processing	7	1
0.000424502230557147	BFA	BFA mv 17_Airyscan Processing	7	1
0.000424502230557147	BFA	BFA mv 17_Airyscan Processing	7	1
0.000424502230557147	BFA	BFA mv 17_Airyscan Processing	7	1
0.000424502230557147	BFA	BFA mv 17_Airyscan Processing	7	1
0.000424502230557147	BFA	BFA mv 17_Airyscan Processing	7	1
0.000424502230557147	BFA	BFA mv 17_Airyscan Processing	7	1
0.000424502230557147	BFA	BFA mv 17_Airyscan Processing	7	1
0.000424502230557147	BFA	BFA mv 17_Airyscan Processing	7	1
0.000424502230557147	BFA	BFA mv 17_Airyscan Processing	7	1
0.000424502230557147	BFA	BFA mv 17_Airyscan Processing	7	1
0.000424502230557147	BFA	BFA mv 17_Airyscan Processing	7	1
0.000371509282124611	BFA	BFA mv 18_Airyscan Processing	8	1
0.000371509282124611	BFA	BFA mv 18_Airyscan Processing	8	1
0.000371509282124611	BFA	BFA mv 18_Airyscan Processing	8	1
0.000371509282124611	BFA	BFA mv 18_Airyscan Processing	8	1
0.000371509282124611	BFA	BFA mv 18_Airyscan Processing	8	1
0.000371509282124611	BFA	BFA mv 18_Airyscan Processing	8	1
0.000371509282124611	BFA	BFA mv 18_Airyscan Processing	8	1
0.000371509282124611	BFA	BFA mv 18_Airyscan Processing	8	1
0.000371509282124611	BFA	BFA mv 18_Airyscan Processing	8	1
0.000371509282124611	BFA	BFA mv 18_Airyscan Processing	8	1
0.000371509282124611	BFA	BFA mv 18_Airyscan Processing	8	1
0.000371509282124611	BFA	BFA mv 18_Airyscan Processing	8	1
0.000371509282124611	BFA	BFA mv 18_Airyscan Processing	8	1
0.000371509282124611	BFA	BFA mv 18_Airyscan Processing	8	1
0.000371509282124611	BFA	BFA mv 18_Airyscan Processing	8	1
0.000371509282124611	BFA	BFA mv 18_Airyscan Processing	8	1
0.000371509282124611	BFA	BFA mv 18_Airyscan Processing	8	1
0.000371509282124611	BFA	BFA mv 18_Airyscan Processing	8	1
0.000371509282124611	BFA	BFA mv 18_Airyscan Processing	8	1
0.000371509282124611	BFA	BFA mv 18_Airyscan Processing	8	1
0.00036030136617825	BFA	BFA mv 18_Airyscan Processing	8	1
0.00036030136617825	BFA	BFA mv 18_Airyscan Processing	8	1
0.00036030136617825	BFA	BFA mv 18_Airyscan Processing	8	1
0.00036030136617825	BFA	BFA mv 18_Airyscan Processing	8	1
0.00036030136617825	BFA	BFA mv 18_Airyscan Processing	8	1
0.00036030136617825	BFA	BFA mv 18_Airyscan Processing	8	1
0.00036030136617825	BFA	BFA mv 18_Airyscan Processing	8	1
0.00036030136617825	BFA	BFA mv 18_Airyscan Processing	8	1
0.00036030136617825	BFA	BFA mv 18_Airyscan Processing	8	1
0.00036030136617825	BFA	BFA mv 18_Airyscan Processing	8	1
0.00036030136617825	BFA	BFA mv 18_Airyscan Processing	8	1
0.00036030136617825	BFA	BFA mv 18_Airyscan Processing	8	1
0.00036030136617825	BFA	BFA mv 18_Airyscan Processing	8	1
0.00036030136617825	BFA	BFA mv 18_Airyscan Processing	8	1
0.00036030136617825	BFA	BFA mv 18_Airyscan Processing	8	1
0.00036030136617825	BFA	BFA mv 18_Airyscan Processing	8	1
0.00036030136617825	BFA	BFA mv 18_Airyscan Processing	8	1
0.00036030136617825	BFA	BFA mv 18_Airyscan Processing	8	1
0.00036030136617825	BFA	BFA mv 18_Airyscan Processing	8	1
0.00036030136617825	BFA	BFA mv 18_Airyscan Processing	8	1
0.000368975609375718	BFA	BFA mv 18_Airyscan Processing	8	1
0.000368975609375718	BFA	BFA mv 18_Airyscan Processing	8	1
0.000368975609375718	BFA	BFA mv 18_Airyscan Processing	8	1
0.000368975609375718	BFA	BFA mv 18_Airyscan Processing	8	1
0.000368975609375718	BFA	BFA mv 18_Airyscan Processing	8	1
0.000368975609375718	BFA	BFA mv 18_Airyscan Processing	8	1
0.000368975609375718	BFA	BFA mv 18_Airyscan Processing	8	1
0.000368975609375718	BFA	BFA mv 18_Airyscan Processing	8	1
0.000368975609375718	BFA	BFA mv 18_Airyscan Processing	8	1
0.000368975609375718	BFA	BFA mv 18_Airyscan Processing	8	1
0.000368975609375718	BFA	BFA mv 18_Airyscan Processing	8	1
0.000368975609375718	BFA	BFA mv 18_Airyscan Processing	8	1
0.000368975609375718	BFA	BFA mv 18_Airyscan Processing	8	1
0.000368975609375718	BFA	BFA mv 18_Airyscan Processing	8	1
0.000368975609375718	BFA	BFA mv 18_Airyscan Processing	8	1
0.000368975609375718	BFA	BFA mv 18_Airyscan Processing	8	1
0.000368975609375718	BFA	BFA mv 18_Airyscan Processing	8	1
0.000368975609375718	BFA	BFA mv 18_Airyscan Processing	8	1
0.000368975609375718	BFA	BFA mv 18_Airyscan Processing	8	1
0.000368975609375718	BFA	BFA mv 18_Airyscan Processing	8	1
0.000371251185165661	BFA	BFA mv 18_Airyscan Processing	8	1
0.000371251185165661	BFA	BFA mv 18_Airyscan Processing	8	1
0.000371251185165661	BFA	BFA mv 18_Airyscan Processing	8	1
0.000371251185165661	BFA	BFA mv 18_Airyscan Processing	8	1
0.000371251185165661	BFA	BFA mv 18_Airyscan Processing	8	1
0.000371251185165661	BFA	BFA mv 18_Airyscan Processing	8	1
0.000371251185165661	BFA	BFA mv 18_Airyscan Processing	8	1
0.000371251185165661	BFA	BFA mv 18_Airyscan Processing	8	1
0.000371251185165661	BFA	BFA mv 18_Airyscan Processing	8	1
0.000371251185165661	BFA	BFA mv 18_Airyscan Processing	8	1
0.000371251185165661	BFA	BFA mv 18_Airyscan Processing	8	1
0.000371251185165661	BFA	BFA mv 18_Airyscan Processing	8	1
0.000371251185165661	BFA	BFA mv 18_Airyscan Processing	8	1
0.000371251185165661	BFA	BFA mv 18_Airyscan Processing	8	1
0.000371251185165661	BFA	BFA mv 18_Airyscan Processing	8	1
0.000371251185165661	BFA	BFA mv 18_Airyscan Processing	8	1
0.000371251185165661	BFA	BFA mv 18_Airyscan Processing	8	1
0.000371251185165661	BFA	BFA mv 18_Airyscan Processing	8	1
0.000371251185165661	BFA	BFA mv 18_Airyscan Processing	8	1
0.000371251185165661	BFA	BFA mv 18_Airyscan Processing	8	1
0.000371251185165661	BFA	BFA mv 18_Airyscan Processing	8	1
0.000371251185165661	BFA	BFA mv 18_Airyscan Processing	8	1
0.000371251185165661	BFA	BFA mv 18_Airyscan Processing	8	1
0.000371251185165661	BFA	BFA mv 18_Airyscan Processing	8	1
0.000371251185165661	BFA	BFA mv 18_Airyscan Processing	8	1
0.000371251185165661	BFA	BFA mv 18_Airyscan Processing	8	1
0.000371251185165661	BFA	BFA mv 18_Airyscan Processing	8	1
0.000384179963304536	BFA	BFA mv 18_Airyscan Processing	8	1
0.000384179963304536	BFA	BFA mv 18_Airyscan Processing	8	1
0.000384179963304536	BFA	BFA mv 18_Airyscan Processing	8	1
0.000384179963304536	BFA	BFA mv 18_Airyscan Processing	8	1
0.000384179963304536	BFA	BFA mv 18_Airyscan Processing	8	1
0.000384179963304536	BFA	BFA mv 18_Airyscan Processing	8	1
0.000384179963304536	BFA	BFA mv 18_Airyscan Processing	8	1
0.000384179963304536	BFA	BFA mv 18_Airyscan Processing	8	1
0.000384179963304536	BFA	BFA mv 18_Airyscan Processing	8	1
0.000384179963304536	BFA	BFA mv 18_Airyscan Processing	8	1
0.000384179963304536	BFA	BFA mv 18_Airyscan Processing	8	1
0.000384179963304536	BFA	BFA mv 18_Airyscan Processing	8	1
0.000384179963304536	BFA	BFA mv 18_Airyscan Processing	8	1
0.000384179963304536	BFA	BFA mv 18_Airyscan Processing	8	1
0.000384179963304536	BFA	BFA mv 18_Airyscan Processing	8	1
0.00086127464560258	BFA	BFA mv 1_Airyscan Processing	9	1
0.00086127464560258	BFA	BFA mv 1_Airyscan Processing	9	1
0.00086127464560258	BFA	BFA mv 1_Airyscan Processing	9	1
0.00086127464560258	BFA	BFA mv 1_Airyscan Processing	9	1
0.00086127464560258	BFA	BFA mv 1_Airyscan Processing	9	1
0.00086127464560258	BFA	BFA mv 1_Airyscan Processing	9	1
0.00086127464560258	BFA	BFA mv 1_Airyscan Processing	9	1
0.00086127464560258	BFA	BFA mv 1_Airyscan Processing	9	1
0.00086127464560258	BFA	BFA mv 1_Airyscan Processing	9	1
0.00086127464560258	BFA	BFA mv 1_Airyscan Processing	9	1
0.00086127464560258	BFA	BFA mv 1_Airyscan Processing	9	1
0.00086127464560258	BFA	BFA mv 1_Airyscan Processing	9	1
0.00086127464560258	BFA	BFA mv 1_Airyscan Processing	9	1
0.00086127464560258	BFA	BFA mv 1_Airyscan Processing	9	1
0.00086127464560258	BFA	BFA mv 1_Airyscan Processing	9	1
0.00086127464560258	BFA	BFA mv 1_Airyscan Processing	9	1
0.00086127464560258	BFA	BFA mv 1_Airyscan Processing	9	1
0.00086127464560258	BFA	BFA mv 1_Airyscan Processing	9	1
0.00086127464560258	BFA	BFA mv 1_Airyscan Processing	9	1
0.00086127464560258	BFA	BFA mv 1_Airyscan Processing	9	1
0.00086127464560258	BFA	BFA mv 1_Airyscan Processing	9	1
0.00086127464560258	BFA	BFA mv 1_Airyscan Processing	9	1
0.00086127464560258	BFA	BFA mv 1_Airyscan Processing	9	1
0.00086127464560258	BFA	BFA mv 1_Airyscan Processing	9	1
0.00086127464560258	BFA	BFA mv 1_Airyscan Processing	9	1
0.00086127464560258	BFA	BFA mv 1_Airyscan Processing	9	1
0.00086127464560258	BFA	BFA mv 1_Airyscan Processing	9	1
0.00086127464560258	BFA	BFA mv 1_Airyscan Processing	9	1
0.00086127464560258	BFA	BFA mv 1_Airyscan Processing	9	1
0.00086127464560258	BFA	BFA mv 1_Airyscan Processing	9	1
0.00086127464560258	BFA	BFA mv 1_Airyscan Processing	9	1
0.00086127464560258	BFA	BFA mv 1_Airyscan Processing	9	1
0.00086127464560258	BFA	BFA mv 1_Airyscan Processing	9	1
0.00086127464560258	BFA	BFA mv 1_Airyscan Processing	9	1
0.00086127464560258	BFA	BFA mv 1_Airyscan Processing	9	1
0.00086127464560258	BFA	BFA mv 1_Airyscan Processing	9	1
0.00086127464560258	BFA	BFA mv 1_Airyscan Processing	9	1
0.00086127464560258	BFA	BFA mv 1_Airyscan Processing	9	1
0.00086127464560258	BFA	BFA mv 1_Airyscan Processing	9	1
0.00086127464560258	BFA	BFA mv 1_Airyscan Processing	9	1
0.00086127464560258	BFA	BFA mv 1_Airyscan Processing	9	1
0.00086127464560258	BFA	BFA mv 1_Airyscan Processing	9	1
0.00086127464560258	BFA	BFA mv 1_Airyscan Processing	9	1
0.00086127464560258	BFA	BFA mv 1_Airyscan Processing	9	1
0.00086127464560258	BFA	BFA mv 1_Airyscan Processing	9	1
0.00086127464560258	BFA	BFA mv 1_Airyscan Processing	9	1
0.00086127464560258	BFA	BFA mv 1_Airyscan Processing	9	1
0.00086127464560258	BFA	BFA mv 1_Airyscan Processing	9	1
0.00086127464560258	BFA	BFA mv 1_Airyscan Processing	9	1
0.00086127464560258	BFA	BFA mv 1_Airyscan Processing	9	1
0.00086127464560258	BFA	BFA mv 1_Airyscan Processing	9	1
0.00086127464560258	BFA	BFA mv 1_Airyscan Processing	9	1
0.00086127464560258	BFA	BFA mv 1_Airyscan Processing	9	1
0.00086127464560258	BFA	BFA mv 1_Airyscan Processing	9	1
0.00086127464560258	BFA	BFA mv 1_Airyscan Processing	9	1
0.00086127464560258	BFA	BFA mv 1_Airyscan Processing	9	1
0.00086127464560258	BFA	BFA mv 1_Airyscan Processing	9	1
0.00086127464560258	BFA	BFA mv 1_Airyscan Processing	9	1
0.00086127464560258	BFA	BFA mv 1_Airyscan Processing	9	1
0.00086127464560258	BFA	BFA mv 1_Airyscan Processing	9	1
0.00086127464560258	BFA	BFA mv 1_Airyscan Processing	9	1
0.000879731956650859	BFA	BFA mv 1_Airyscan Processing	9	1
0.000879731956650859	BFA	BFA mv 1_Airyscan Processing	9	1
0.000879731956650859	BFA	BFA mv 1_Airyscan Processing	9	1
0.000879731956650859	BFA	BFA mv 1_Airyscan Processing	9	1
0.000879731956650859	BFA	BFA mv 1_Airyscan Processing	9	1
0.000879731956650859	BFA	BFA mv 1_Airyscan Processing	9	1
0.000879731956650859	BFA	BFA mv 1_Airyscan Processing	9	1
0.000879731956650859	BFA	BFA mv 1_Airyscan Processing	9	1
0.000879731956650859	BFA	BFA mv 1_Airyscan Processing	9	1
0.000879731956650859	BFA	BFA mv 1_Airyscan Processing	9	1
0.000879731956650859	BFA	BFA mv 1_Airyscan Processing	9	1
0.000879731956650859	BFA	BFA mv 1_Airyscan Processing	9	1
0.000879731956650859	BFA	BFA mv 1_Airyscan Processing	9	1
0.000879731956650859	BFA	BFA mv 1_Airyscan Processing	9	1
0.000879731956650859	BFA	BFA mv 1_Airyscan Processing	9	1
0.000879731956650859	BFA	BFA mv 1_Airyscan Processing	9	1
0.000879731956650859	BFA	BFA mv 1_Airyscan Processing	9	1
0.000879731956650859	BFA	BFA mv 1_Airyscan Processing	9	1
0.000879731956650859	BFA	BFA mv 1_Airyscan Processing	9	1
0.000879731956650859	BFA	BFA mv 1_Airyscan Processing	9	1
0.000879731956650859	BFA	BFA mv 1_Airyscan Processing	9	1
0.000879731956650859	BFA	BFA mv 1_Airyscan Processing	9	1
0.000879731956650859	BFA	BFA mv 1_Airyscan Processing	9	1
0.000879731956650859	BFA	BFA mv 1_Airyscan Processing	9	1
0.000879731956650859	BFA	BFA mv 1_Airyscan Processing	9	1
0.000879731956650859	BFA	BFA mv 1_Airyscan Processing	9	1
0.000879731956650859	BFA	BFA mv 1_Airyscan Processing	9	1
0.000879731956650859	BFA	BFA mv 1_Airyscan Processing	9	1
0.000879731956650859	BFA	BFA mv 1_Airyscan Processing	9	1
0.000879731956650859	BFA	BFA mv 1_Airyscan Processing	9	1
0.000879731956650859	BFA	BFA mv 1_Airyscan Processing	9	1
0.000879731956650859	BFA	BFA mv 1_Airyscan Processing	9	1
0.000879731956650859	BFA	BFA mv 1_Airyscan Processing	9	1
0.000879731956650859	BFA	BFA mv 1_Airyscan Processing	9	1
0.000879731956650859	BFA	BFA mv 1_Airyscan Processing	9	1
0.000879731956650859	BFA	BFA mv 1_Airyscan Processing	9	1
0.000879731956650859	BFA	BFA mv 1_Airyscan Processing	9	1
0.000879731956650859	BFA	BFA mv 1_Airyscan Processing	9	1
0.000879731956650859	BFA	BFA mv 1_Airyscan Processing	9	1
0.000879731956650859	BFA	BFA mv 1_Airyscan Processing	9	1
0.000879731956650859	BFA	BFA mv 1_Airyscan Processing	9	1
0.000879731956650859	BFA	BFA mv 1_Airyscan Processing	9	1
0.000879731956650859	BFA	BFA mv 1_Airyscan Processing	9	1
0.000879731956650859	BFA	BFA mv 1_Airyscan Processing	9	1
0.000879731956650859	BFA	BFA mv 1_Airyscan Processing	9	1
0.000879731956650859	BFA	BFA mv 1_Airyscan Processing	9	1
0.000879731956650859	BFA	BFA mv 1_Airyscan Processing	9	1
0.000857989148558622	BFA	BFA mv 1_Airyscan Processing	9	1
0.000857989148558622	BFA	BFA mv 1_Airyscan Processing	9	1
0.000857989148558622	BFA	BFA mv 1_Airyscan Processing	9	1
0.000857989148558622	BFA	BFA mv 1_Airyscan Processing	9	1
0.000857989148558622	BFA	BFA mv 1_Airyscan Processing	9	1
0.000857989148558622	BFA	BFA mv 1_Airyscan Processing	9	1
0.000857989148558622	BFA	BFA mv 1_Airyscan Processing	9	1
0.000857989148558622	BFA	BFA mv 1_Airyscan Processing	9	1
0.000857989148558622	BFA	BFA mv 1_Airyscan Processing	9	1
0.000857989148558622	BFA	BFA mv 1_Airyscan Processing	9	1
0.000857989148558622	BFA	BFA mv 1_Airyscan Processing	9	1
0.000857989148558622	BFA	BFA mv 1_Airyscan Processing	9	1
0.000857989148558622	BFA	BFA mv 1_Airyscan Processing	9	1
0.000857989148558622	BFA	BFA mv 1_Airyscan Processing	9	1
0.000857989148558622	BFA	BFA mv 1_Airyscan Processing	9	1
0.000857989148558622	BFA	BFA mv 1_Airyscan Processing	9	1
0.000857989148558622	BFA	BFA mv 1_Airyscan Processing	9	1
0.000857989148558622	BFA	BFA mv 1_Airyscan Processing	9	1
0.000857989148558622	BFA	BFA mv 1_Airyscan Processing	9	1
0.000857989148558622	BFA	BFA mv 1_Airyscan Processing	9	1
0.000857989148558622	BFA	BFA mv 1_Airyscan Processing	9	1
0.000857989148558622	BFA	BFA mv 1_Airyscan Processing	9	1
0.000857989148558622	BFA	BFA mv 1_Airyscan Processing	9	1
0.000857989148558622	BFA	BFA mv 1_Airyscan Processing	9	1
0.000857989148558622	BFA	BFA mv 1_Airyscan Processing	9	1
0.000857989148558622	BFA	BFA mv 1_Airyscan Processing	9	1
0.000857989148558622	BFA	BFA mv 1_Airyscan Processing	9	1
0.000857989148558622	BFA	BFA mv 1_Airyscan Processing	9	1
0.000857989148558622	BFA	BFA mv 1_Airyscan Processing	9	1
0.000857989148558622	BFA	BFA mv 1_Airyscan Processing	9	1
0.000857989148558622	BFA	BFA mv 1_Airyscan Processing	9	1
0.000857989148558622	BFA	BFA mv 1_Airyscan Processing	9	1
0.000857989148558622	BFA	BFA mv 1_Airyscan Processing	9	1
0.000857989148558622	BFA	BFA mv 1_Airyscan Processing	9	1
0.000857989148558622	BFA	BFA mv 1_Airyscan Processing	9	1
0.000857989148558622	BFA	BFA mv 1_Airyscan Processing	9	1
0.000857989148558622	BFA	BFA mv 1_Airyscan Processing	9	1
0.000857989148558622	BFA	BFA mv 1_Airyscan Processing	9	1
0.000857989148558622	BFA	BFA mv 1_Airyscan Processing	9	1
0.000857989148558622	BFA	BFA mv 1_Airyscan Processing	9	1
0.000857989148558622	BFA	BFA mv 1_Airyscan Processing	9	1
0.000857989148558622	BFA	BFA mv 1_Airyscan Processing	9	1
0.000857989148558622	BFA	BFA mv 1_Airyscan Processing	9	1
0.000857989148558622	BFA	BFA mv 1_Airyscan Processing	9	1
0.000857989148558622	BFA	BFA mv 1_Airyscan Processing	9	1
0.000857989148558622	BFA	BFA mv 1_Airyscan Processing	9	1
0.000857989148558622	BFA	BFA mv 1_Airyscan Processing	9	1
0.000857989148558622	BFA	BFA mv 1_Airyscan Processing	9	1
0.000808343202670805	BFA	BFA mv 1_Airyscan Processing	9	1
0.000808343202670805	BFA	BFA mv 1_Airyscan Processing	9	1
0.000808343202670805	BFA	BFA mv 1_Airyscan Processing	9	1
0.000808343202670805	BFA	BFA mv 1_Airyscan Processing	9	1
0.000808343202670805	BFA	BFA mv 1_Airyscan Processing	9	1
0.000808343202670805	BFA	BFA mv 1_Airyscan Processing	9	1
0.000808343202670805	BFA	BFA mv 1_Airyscan Processing	9	1
0.000808343202670805	BFA	BFA mv 1_Airyscan Processing	9	1
0.000808343202670805	BFA	BFA mv 1_Airyscan Processing	9	1
0.000808343202670805	BFA	BFA mv 1_Airyscan Processing	9	1
0.000808343202670805	BFA	BFA mv 1_Airyscan Processing	9	1
0.000808343202670805	BFA	BFA mv 1_Airyscan Processing	9	1
0.000808343202670805	BFA	BFA mv 1_Airyscan Processing	9	1
0.000808343202670805	BFA	BFA mv 1_Airyscan Processing	9	1
0.000808343202670805	BFA	BFA mv 1_Airyscan Processing	9	1
0.000808343202670805	BFA	BFA mv 1_Airyscan Processing	9	1
0.000808343202670805	BFA	BFA mv 1_Airyscan Processing	9	1
0.000808343202670805	BFA	BFA mv 1_Airyscan Processing	9	1
0.000808343202670805	BFA	BFA mv 1_Airyscan Processing	9	1
0.000808343202670805	BFA	BFA mv 1_Airyscan Processing	9	1
0.000808343202670805	BFA	BFA mv 1_Airyscan Processing	9	1
0.000808343202670805	BFA	BFA mv 1_Airyscan Processing	9	1
0.000808343202670805	BFA	BFA mv 1_Airyscan Processing	9	1
0.000808343202670805	BFA	BFA mv 1_Airyscan Processing	9	1
0.000808343202670805	BFA	BFA mv 1_Airyscan Processing	9	1
0.000808343202670805	BFA	BFA mv 1_Airyscan Processing	9	1
0.000808343202670805	BFA	BFA mv 1_Airyscan Processing	9	1
0.000808343202670805	BFA	BFA mv 1_Airyscan Processing	9	1
0.000808343202670805	BFA	BFA mv 1_Airyscan Processing	9	1
0.000808343202670805	BFA	BFA mv 1_Airyscan Processing	9	1
0.000808343202670805	BFA	BFA mv 1_Airyscan Processing	9	1
0.000808343202670805	BFA	BFA mv 1_Airyscan Processing	9	1
0.000808343202670805	BFA	BFA mv 1_Airyscan Processing	9	1
0.000808343202670805	BFA	BFA mv 1_Airyscan Processing	9	1
0.000808343202670805	BFA	BFA mv 1_Airyscan Processing	9	1
0.000808343202670805	BFA	BFA mv 1_Airyscan Processing	9	1
0.000808343202670805	BFA	BFA mv 1_Airyscan Processing	9	1
0.000808343202670805	BFA	BFA mv 1_Airyscan Processing	9	1
0.000808343202670805	BFA	BFA mv 1_Airyscan Processing	9	1
0.000808343202670805	BFA	BFA mv 1_Airyscan Processing	9	1
0.000808343202670805	BFA	BFA mv 1_Airyscan Processing	9	1
0.000808343202670805	BFA	BFA mv 1_Airyscan Processing	9	1
0.000808343202670805	BFA	BFA mv 1_Airyscan Processing	9	1
0.000808343202670805	BFA	BFA mv 1_Airyscan Processing	9	1
0.000808343202670805	BFA	BFA mv 1_Airyscan Processing	9	1
0.000808343202670805	BFA	BFA mv 1_Airyscan Processing	9	1
0.000808343202670805	BFA	BFA mv 1_Airyscan Processing	9	1
0.000808343202670805	BFA	BFA mv 1_Airyscan Processing	9	1
0.000808343202670805	BFA	BFA mv 1_Airyscan Processing	9	1
0.000808343202670805	BFA	BFA mv 1_Airyscan Processing	9	1
0.000808343202670805	BFA	BFA mv 1_Airyscan Processing	9	1
0.000845129429605688	BFA	BFA mv 1_Airyscan Processing	9	1
0.000845129429605688	BFA	BFA mv 1_Airyscan Processing	9	1
0.000845129429605688	BFA	BFA mv 1_Airyscan Processing	9	1
0.000845129429605688	BFA	BFA mv 1_Airyscan Processing	9	1
0.000845129429605688	BFA	BFA mv 1_Airyscan Processing	9	1
0.000845129429605688	BFA	BFA mv 1_Airyscan Processing	9	1
0.000845129429605688	BFA	BFA mv 1_Airyscan Processing	9	1
0.000845129429605688	BFA	BFA mv 1_Airyscan Processing	9	1
0.000845129429605688	BFA	BFA mv 1_Airyscan Processing	9	1
0.000845129429605688	BFA	BFA mv 1_Airyscan Processing	9	1
0.000845129429605688	BFA	BFA mv 1_Airyscan Processing	9	1
0.000845129429605688	BFA	BFA mv 1_Airyscan Processing	9	1
0.000845129429605688	BFA	BFA mv 1_Airyscan Processing	9	1
0.000845129429605688	BFA	BFA mv 1_Airyscan Processing	9	1
0.000845129429605688	BFA	BFA mv 1_Airyscan Processing	9	1
0.000845129429605688	BFA	BFA mv 1_Airyscan Processing	9	1
0.000845129429605688	BFA	BFA mv 1_Airyscan Processing	9	1
0.000845129429605688	BFA	BFA mv 1_Airyscan Processing	9	1
0.000845129429605688	BFA	BFA mv 1_Airyscan Processing	9	1
0.000845129429605688	BFA	BFA mv 1_Airyscan Processing	9	1
0.000845129429605688	BFA	BFA mv 1_Airyscan Processing	9	1
0.000845129429605688	BFA	BFA mv 1_Airyscan Processing	9	1
0.000845129429605688	BFA	BFA mv 1_Airyscan Processing	9	1
0.000845129429605688	BFA	BFA mv 1_Airyscan Processing	9	1
0.000845129429605688	BFA	BFA mv 1_Airyscan Processing	9	1
0.000845129429605688	BFA	BFA mv 1_Airyscan Processing	9	1
0.000845129429605688	BFA	BFA mv 1_Airyscan Processing	9	1
0.000845129429605688	BFA	BFA mv 1_Airyscan Processing	9	1
0.000845129429605688	BFA	BFA mv 1_Airyscan Processing	9	1
0.000845129429605688	BFA	BFA mv 1_Airyscan Processing	9	1
0.000845129429605688	BFA	BFA mv 1_Airyscan Processing	9	1
0.000845129429605688	BFA	BFA mv 1_Airyscan Processing	9	1
0.000845129429605688	BFA	BFA mv 1_Airyscan Processing	9	1
0.000845129429605688	BFA	BFA mv 1_Airyscan Processing	9	1
0.000845129429605688	BFA	BFA mv 1_Airyscan Processing	9	1
0.000845129429605688	BFA	BFA mv 1_Airyscan Processing	9	1
0.000845129429605688	BFA	BFA mv 1_Airyscan Processing	9	1
0.000845129429605688	BFA	BFA mv 1_Airyscan Processing	9	1
0.000845129429605688	BFA	BFA mv 1_Airyscan Processing	9	1
0.000845129429605688	BFA	BFA mv 1_Airyscan Processing	9	1
0.000845129429605688	BFA	BFA mv 1_Airyscan Processing	9	1
0.000845129429605688	BFA	BFA mv 1_Airyscan Processing	9	1
0.000845129429605688	BFA	BFA mv 1_Airyscan Processing	9	1
0.000845129429605688	BFA	BFA mv 1_Airyscan Processing	9	1
0.000845129429605688	BFA	BFA mv 1_Airyscan Processing	9	1
0.000845129429605688	BFA	BFA mv 1_Airyscan Processing	9	1
0.000845129429605688	BFA	BFA mv 1_Airyscan Processing	9	1
0.000845129429605688	BFA	BFA mv 1_Airyscan Processing	9	1
0.000845129429605688	BFA	BFA mv 1_Airyscan Processing	9	1
0.000845129429605688	BFA	BFA mv 1_Airyscan Processing	9	1
0.000845129429605688	BFA	BFA mv 1_Airyscan Processing	9	1
0.000845129429605688	BFA	BFA mv 1_Airyscan Processing	9	1
0.000409953204626234	BFA	BFA mv 20_Airyscan Processing	10	1
0.000409953204626234	BFA	BFA mv 20_Airyscan Processing	10	1
0.000409953204626234	BFA	BFA mv 20_Airyscan Processing	10	1
0.000409953204626234	BFA	BFA mv 20_Airyscan Processing	10	1
0.000409953204626234	BFA	BFA mv 20_Airyscan Processing	10	1
0.000409953204626234	BFA	BFA mv 20_Airyscan Processing	10	1
0.000409953204626234	BFA	BFA mv 20_Airyscan Processing	10	1
0.000409953204626234	BFA	BFA mv 20_Airyscan Processing	10	1
0.000409953204626234	BFA	BFA mv 20_Airyscan Processing	10	1
0.000409953204626234	BFA	BFA mv 20_Airyscan Processing	10	1
0.000409953204626234	BFA	BFA mv 20_Airyscan Processing	10	1
0.000409953204626234	BFA	BFA mv 20_Airyscan Processing	10	1
0.000409953204626234	BFA	BFA mv 20_Airyscan Processing	10	1
0.000409953204626234	BFA	BFA mv 20_Airyscan Processing	10	1
0.000409953204626234	BFA	BFA mv 20_Airyscan Processing	10	1
0.000409953204626234	BFA	BFA mv 20_Airyscan Processing	10	1
0.000409953204626234	BFA	BFA mv 20_Airyscan Processing	10	1
0.000409953204626234	BFA	BFA mv 20_Airyscan Processing	10	1
0.000409953204626234	BFA	BFA mv 20_Airyscan Processing	10	1
0.000409953204626234	BFA	BFA mv 20_Airyscan Processing	10	1
0.000409953204626234	BFA	BFA mv 20_Airyscan Processing	10	1
0.000409953204626234	BFA	BFA mv 20_Airyscan Processing	10	1
0.000409953204626234	BFA	BFA mv 20_Airyscan Processing	10	1
0.000409953204626234	BFA	BFA mv 20_Airyscan Processing	10	1
0.000409953204626234	BFA	BFA mv 20_Airyscan Processing	10	1
0.000409953204626234	BFA	BFA mv 20_Airyscan Processing	10	1
0.000409953204626234	BFA	BFA mv 20_Airyscan Processing	10	1
0.000409953204626234	BFA	BFA mv 20_Airyscan Processing	10	1
0.00039280920003174	BFA	BFA mv 20_Airyscan Processing	10	1
0.00039280920003174	BFA	BFA mv 20_Airyscan Processing	10	1
0.00039280920003174	BFA	BFA mv 20_Airyscan Processing	10	1
0.00039280920003174	BFA	BFA mv 20_Airyscan Processing	10	1
0.00039280920003174	BFA	BFA mv 20_Airyscan Processing	10	1
0.00039280920003174	BFA	BFA mv 20_Airyscan Processing	10	1
0.00039280920003174	BFA	BFA mv 20_Airyscan Processing	10	1
0.00039280920003174	BFA	BFA mv 20_Airyscan Processing	10	1
0.00039280920003174	BFA	BFA mv 20_Airyscan Processing	10	1
0.00039280920003174	BFA	BFA mv 20_Airyscan Processing	10	1
0.00039280920003174	BFA	BFA mv 20_Airyscan Processing	10	1
0.00039280920003174	BFA	BFA mv 20_Airyscan Processing	10	1
0.00039280920003174	BFA	BFA mv 20_Airyscan Processing	10	1
0.00039280920003174	BFA	BFA mv 20_Airyscan Processing	10	1
0.00039280920003174	BFA	BFA mv 20_Airyscan Processing	10	1
0.00039280920003174	BFA	BFA mv 20_Airyscan Processing	10	1
0.00039280920003174	BFA	BFA mv 20_Airyscan Processing	10	1
0.00039280920003174	BFA	BFA mv 20_Airyscan Processing	10	1
0.00039280920003174	BFA	BFA mv 20_Airyscan Processing	10	1
0.00039280920003174	BFA	BFA mv 20_Airyscan Processing	10	1
0.00039280920003174	BFA	BFA mv 20_Airyscan Processing	10	1
0.00039280920003174	BFA	BFA mv 20_Airyscan Processing	10	1
0.00039280920003174	BFA	BFA mv 20_Airyscan Processing	10	1
0.00039280920003174	BFA	BFA mv 20_Airyscan Processing	10	1
0.00039280920003174	BFA	BFA mv 20_Airyscan Processing	10	1
0.000399676133068504	BFA	BFA mv 20_Airyscan Processing	10	1
0.000399676133068504	BFA	BFA mv 20_Airyscan Processing	10	1
0.000399676133068504	BFA	BFA mv 20_Airyscan Processing	10	1
0.000399676133068504	BFA	BFA mv 20_Airyscan Processing	10	1
0.000399676133068504	BFA	BFA mv 20_Airyscan Processing	10	1
0.000399676133068504	BFA	BFA mv 20_Airyscan Processing	10	1
0.000399676133068504	BFA	BFA mv 20_Airyscan Processing	10	1
0.000399676133068504	BFA	BFA mv 20_Airyscan Processing	10	1
0.000399676133068504	BFA	BFA mv 20_Airyscan Processing	10	1
0.000399676133068504	BFA	BFA mv 20_Airyscan Processing	10	1
0.000399676133068504	BFA	BFA mv 20_Airyscan Processing	10	1
0.000399676133068504	BFA	BFA mv 20_Airyscan Processing	10	1
0.000399676133068504	BFA	BFA mv 20_Airyscan Processing	10	1
0.000399676133068504	BFA	BFA mv 20_Airyscan Processing	10	1
0.000399676133068504	BFA	BFA mv 20_Airyscan Processing	10	1
0.000399676133068504	BFA	BFA mv 20_Airyscan Processing	10	1
0.000399676133068504	BFA	BFA mv 20_Airyscan Processing	10	1
0.000399676133068504	BFA	BFA mv 20_Airyscan Processing	10	1
0.000399676133068504	BFA	BFA mv 20_Airyscan Processing	10	1
0.000399676133068504	BFA	BFA mv 20_Airyscan Processing	10	1
0.000391428238887629	BFA	BFA mv 20_Airyscan Processing	10	1
0.000391428238887629	BFA	BFA mv 20_Airyscan Processing	10	1
0.000391428238887629	BFA	BFA mv 20_Airyscan Processing	10	1
0.000391428238887629	BFA	BFA mv 20_Airyscan Processing	10	1
0.000391428238887629	BFA	BFA mv 20_Airyscan Processing	10	1
0.000391428238887629	BFA	BFA mv 20_Airyscan Processing	10	1
0.000391428238887629	BFA	BFA mv 20_Airyscan Processing	10	1
0.000391428238887629	BFA	BFA mv 20_Airyscan Processing	10	1
0.000391428238887629	BFA	BFA mv 20_Airyscan Processing	10	1
0.000391428238887629	BFA	BFA mv 20_Airyscan Processing	10	1
0.000391428238887629	BFA	BFA mv 20_Airyscan Processing	10	1
0.000391428238887629	BFA	BFA mv 20_Airyscan Processing	10	1
0.000391428238887629	BFA	BFA mv 20_Airyscan Processing	10	1
0.000391428238887629	BFA	BFA mv 20_Airyscan Processing	10	1
0.000391428238887629	BFA	BFA mv 20_Airyscan Processing	10	1
0.000391428238887629	BFA	BFA mv 20_Airyscan Processing	10	1
0.000391428238887629	BFA	BFA mv 20_Airyscan Processing	10	1
0.000391428238887629	BFA	BFA mv 20_Airyscan Processing	10	1
0.000391428238887629	BFA	BFA mv 20_Airyscan Processing	10	1
0.000391428238887629	BFA	BFA mv 20_Airyscan Processing	10	1
0.000391428238887629	BFA	BFA mv 20_Airyscan Processing	10	1
0.000391428238887629	BFA	BFA mv 20_Airyscan Processing	10	1
0.000391428238887629	BFA	BFA mv 20_Airyscan Processing	10	1
0.000414045520912371	BFA	BFA mv 20_Airyscan Processing	10	1
0.000414045520912371	BFA	BFA mv 20_Airyscan Processing	10	1
0.000414045520912371	BFA	BFA mv 20_Airyscan Processing	10	1
0.000414045520912371	BFA	BFA mv 20_Airyscan Processing	10	1
0.000414045520912371	BFA	BFA mv 20_Airyscan Processing	10	1
0.000414045520912371	BFA	BFA mv 20_Airyscan Processing	10	1
0.000414045520912371	BFA	BFA mv 20_Airyscan Processing	10	1
0.000414045520912371	BFA	BFA mv 20_Airyscan Processing	10	1
0.000414045520912371	BFA	BFA mv 20_Airyscan Processing	10	1
0.000414045520912371	BFA	BFA mv 20_Airyscan Processing	10	1
0.000414045520912371	BFA	BFA mv 20_Airyscan Processing	10	1
0.000414045520912371	BFA	BFA mv 20_Airyscan Processing	10	1
0.000414045520912371	BFA	BFA mv 20_Airyscan Processing	10	1
0.000414045520912371	BFA	BFA mv 20_Airyscan Processing	10	1
0.000414045520912371	BFA	BFA mv 20_Airyscan Processing	10	1
0.000414045520912371	BFA	BFA mv 20_Airyscan Processing	10	1
0.000414045520912371	BFA	BFA mv 20_Airyscan Processing	10	1
0.000414045520912371	BFA	BFA mv 20_Airyscan Processing	10	1
0.000414045520912371	BFA	BFA mv 20_Airyscan Processing	10	1
0.000414045520912371	BFA	BFA mv 20_Airyscan Processing	10	1
0.000414045520912371	BFA	BFA mv 20_Airyscan Processing	10	1
0.000414045520912371	BFA	BFA mv 20_Airyscan Processing	10	1
0.000414045520912371	BFA	BFA mv 20_Airyscan Processing	10	1
0.000414045520912371	BFA	BFA mv 20_Airyscan Processing	10	1
0.000414045520912371	BFA	BFA mv 20_Airyscan Processing	10	1
0.000414045520912371	BFA	BFA mv 20_Airyscan Processing	10	1
0.000414045520912371	BFA	BFA mv 20_Airyscan Processing	10	1
0.000414045520912371	BFA	BFA mv 20_Airyscan Processing	10	1
0.000414045520912371	BFA	BFA mv 20_Airyscan Processing	10	1
0.000414045520912371	BFA	BFA mv 20_Airyscan Processing	10	1
0.000414045520912371	BFA	BFA mv 20_Airyscan Processing	10	1
0.000414045520912371	BFA	BFA mv 20_Airyscan Processing	10	1
0.00027901723714755	BFA	BFA mv 21_Airyscan Processing	11	1
0.00027901723714755	BFA	BFA mv 21_Airyscan Processing	11	1
0.00027901723714755	BFA	BFA mv 21_Airyscan Processing	11	1
0.00027901723714755	BFA	BFA mv 21_Airyscan Processing	11	1
0.00027901723714755	BFA	BFA mv 21_Airyscan Processing	11	1
0.00027901723714755	BFA	BFA mv 21_Airyscan Processing	11	1
0.00027901723714755	BFA	BFA mv 21_Airyscan Processing	11	1
0.00027901723714755	BFA	BFA mv 21_Airyscan Processing	11	1
0.00027901723714755	BFA	BFA mv 21_Airyscan Processing	11	1
0.00027901723714755	BFA	BFA mv 21_Airyscan Processing	11	1
0.00027901723714755	BFA	BFA mv 21_Airyscan Processing	11	1
0.00027901723714755	BFA	BFA mv 21_Airyscan Processing	11	1
0.00027901723714755	BFA	BFA mv 21_Airyscan Processing	11	1
0.00027901723714755	BFA	BFA mv 21_Airyscan Processing	11	1
0.00027901723714755	BFA	BFA mv 21_Airyscan Processing	11	1
0.00027901723714755	BFA	BFA mv 21_Airyscan Processing	11	1
0.00027901723714755	BFA	BFA mv 21_Airyscan Processing	11	1
0.00027901723714755	BFA	BFA mv 21_Airyscan Processing	11	1
0.00027901723714755	BFA	BFA mv 21_Airyscan Processing	11	1
0.00027901723714755	BFA	BFA mv 21_Airyscan Processing	11	1
0.00027901723714755	BFA	BFA mv 21_Airyscan Processing	11	1
0.00027901723714755	BFA	BFA mv 21_Airyscan Processing	11	1
0.000270077294446495	BFA	BFA mv 21_Airyscan Processing	11	1
0.000270077294446495	BFA	BFA mv 21_Airyscan Processing	11	1
0.000270077294446495	BFA	BFA mv 21_Airyscan Processing	11	1
0.000270077294446495	BFA	BFA mv 21_Airyscan Processing	11	1
0.000270077294446495	BFA	BFA mv 21_Airyscan Processing	11	1
0.000270077294446495	BFA	BFA mv 21_Airyscan Processing	11	1
0.000270077294446495	BFA	BFA mv 21_Airyscan Processing	11	1
0.000270077294446495	BFA	BFA mv 21_Airyscan Processing	11	1
0.000270077294446495	BFA	BFA mv 21_Airyscan Processing	11	1
0.000270077294446495	BFA	BFA mv 21_Airyscan Processing	11	1
0.000270077294446495	BFA	BFA mv 21_Airyscan Processing	11	1
0.000270077294446495	BFA	BFA mv 21_Airyscan Processing	11	1
0.000270077294446495	BFA	BFA mv 21_Airyscan Processing	11	1
0.000270077294446495	BFA	BFA mv 21_Airyscan Processing	11	1
0.000270077294446495	BFA	BFA mv 21_Airyscan Processing	11	1
0.000270077294446495	BFA	BFA mv 21_Airyscan Processing	11	1
0.000270077294446495	BFA	BFA mv 21_Airyscan Processing	11	1
0.000270077294446495	BFA	BFA mv 21_Airyscan Processing	11	1
0.000270077294446495	BFA	BFA mv 21_Airyscan Processing	11	1
0.000270077294446495	BFA	BFA mv 21_Airyscan Processing	11	1
0.000270077294446495	BFA	BFA mv 21_Airyscan Processing	11	1
0.000273556997622333	BFA	BFA mv 21_Airyscan Processing	11	1
0.000273556997622333	BFA	BFA mv 21_Airyscan Processing	11	1
0.000273556997622333	BFA	BFA mv 21_Airyscan Processing	11	1
0.000273556997622333	BFA	BFA mv 21_Airyscan Processing	11	1
0.000273556997622333	BFA	BFA mv 21_Airyscan Processing	11	1
0.000273556997622333	BFA	BFA mv 21_Airyscan Processing	11	1
0.000273556997622333	BFA	BFA mv 21_Airyscan Processing	11	1
0.000273556997622333	BFA	BFA mv 21_Airyscan Processing	11	1
0.000273556997622333	BFA	BFA mv 21_Airyscan Processing	11	1
0.000273556997622333	BFA	BFA mv 21_Airyscan Processing	11	1
0.000273556997622333	BFA	BFA mv 21_Airyscan Processing	11	1
0.000273556997622333	BFA	BFA mv 21_Airyscan Processing	11	1
0.000273556997622333	BFA	BFA mv 21_Airyscan Processing	11	1
0.000273556997622333	BFA	BFA mv 21_Airyscan Processing	11	1
0.000273556997622333	BFA	BFA mv 21_Airyscan Processing	11	1
0.000273556997622333	BFA	BFA mv 21_Airyscan Processing	11	1
0.000273556997622333	BFA	BFA mv 21_Airyscan Processing	11	1
0.000273556997622333	BFA	BFA mv 21_Airyscan Processing	11	1
0.000273556997622333	BFA	BFA mv 21_Airyscan Processing	11	1
0.000270859405802468	BFA	BFA mv 21_Airyscan Processing	11	1
0.000270859405802468	BFA	BFA mv 21_Airyscan Processing	11	1
0.000270859405802468	BFA	BFA mv 21_Airyscan Processing	11	1
0.000270859405802468	BFA	BFA mv 21_Airyscan Processing	11	1
0.000270859405802468	BFA	BFA mv 21_Airyscan Processing	11	1
0.000270859405802468	BFA	BFA mv 21_Airyscan Processing	11	1
0.000270859405802468	BFA	BFA mv 21_Airyscan Processing	11	1
0.000270859405802468	BFA	BFA mv 21_Airyscan Processing	11	1
0.000270859405802468	BFA	BFA mv 21_Airyscan Processing	11	1
0.000270859405802468	BFA	BFA mv 21_Airyscan Processing	11	1
0.000270859405802468	BFA	BFA mv 21_Airyscan Processing	11	1
0.000270859405802468	BFA	BFA mv 21_Airyscan Processing	11	1
0.000270859405802468	BFA	BFA mv 21_Airyscan Processing	11	1
0.000270859405802468	BFA	BFA mv 21_Airyscan Processing	11	1
0.000270859405802468	BFA	BFA mv 21_Airyscan Processing	11	1
0.000270859405802468	BFA	BFA mv 21_Airyscan Processing	11	1
0.000281946669689299	BFA	BFA mv 21_Airyscan Processing	11	1
0.000281946669689299	BFA	BFA mv 21_Airyscan Processing	11	1
0.000281946669689299	BFA	BFA mv 21_Airyscan Processing	11	1
0.000281946669689299	BFA	BFA mv 21_Airyscan Processing	11	1
0.000281946669689299	BFA	BFA mv 21_Airyscan Processing	11	1
0.000281946669689299	BFA	BFA mv 21_Airyscan Processing	11	1
0.000281946669689299	BFA	BFA mv 21_Airyscan Processing	11	1
0.000281946669689299	BFA	BFA mv 21_Airyscan Processing	11	1
0.000281946669689299	BFA	BFA mv 21_Airyscan Processing	11	1
0.000281946669689299	BFA	BFA mv 21_Airyscan Processing	11	1
0.000281946669689299	BFA	BFA mv 21_Airyscan Processing	11	1
0.000281946669689299	BFA	BFA mv 21_Airyscan Processing	11	1
0.000281946669689299	BFA	BFA mv 21_Airyscan Processing	11	1
0.000281946669689299	BFA	BFA mv 21_Airyscan Processing	11	1
0.000281946669689299	BFA	BFA mv 21_Airyscan Processing	11	1
0.000281946669689299	BFA	BFA mv 21_Airyscan Processing	11	1
0.000281946669689299	BFA	BFA mv 21_Airyscan Processing	11	1
0.000281946669689299	BFA	BFA mv 21_Airyscan Processing	11	1
0.000281946669689299	BFA	BFA mv 21_Airyscan Processing	11	1
0.000281946669689299	BFA	BFA mv 21_Airyscan Processing	11	1
0.000281946669689299	BFA	BFA mv 21_Airyscan Processing	11	1
0.00085457317653466	BFA	BFA mv 22_Airyscan Processing	12	1
0.00085457317653466	BFA	BFA mv 22_Airyscan Processing	12	1
0.000828474026713089	BFA	BFA mv 22_Airyscan Processing	12	1
0.000828474026713089	BFA	BFA mv 22_Airyscan Processing	12	1
0.000829555576610577	BFA	BFA mv 22_Airyscan Processing	12	1
0.000829555576610577	BFA	BFA mv 22_Airyscan Processing	12	1
0.000838090674029974	BFA	BFA mv 22_Airyscan Processing	12	1
0.000838090674029974	BFA	BFA mv 22_Airyscan Processing	12	1
0.000822038290139106	BFA	BFA mv 22_Airyscan Processing	12	1
0.000822038290139106	BFA	BFA mv 22_Airyscan Processing	12	1
0.000822038290139106	BFA	BFA mv 22_Airyscan Processing	12	1
0.000549395077996242	BFA	BFA mv 23_Airyscan Processing	13	1
0.000549395077996242	BFA	BFA mv 23_Airyscan Processing	13	1
0.000549395077996242	BFA	BFA mv 23_Airyscan Processing	13	1
0.000549395077996242	BFA	BFA mv 23_Airyscan Processing	13	1
0.000549395077996242	BFA	BFA mv 23_Airyscan Processing	13	1
0.000549395077996242	BFA	BFA mv 23_Airyscan Processing	13	1
0.000549395077996242	BFA	BFA mv 23_Airyscan Processing	13	1
0.000549395077996242	BFA	BFA mv 23_Airyscan Processing	13	1
0.000549395077996242	BFA	BFA mv 23_Airyscan Processing	13	1
0.000549395077996242	BFA	BFA mv 23_Airyscan Processing	13	1
0.000549395077996242	BFA	BFA mv 23_Airyscan Processing	13	1
0.000549395077996242	BFA	BFA mv 23_Airyscan Processing	13	1
0.000549395077996242	BFA	BFA mv 23_Airyscan Processing	13	1
0.000549395077996242	BFA	BFA mv 23_Airyscan Processing	13	1
0.000549395077996242	BFA	BFA mv 23_Airyscan Processing	13	1
0.000549395077996242	BFA	BFA mv 23_Airyscan Processing	13	1
0.000549395077996242	BFA	BFA mv 23_Airyscan Processing	13	1
0.000549395077996242	BFA	BFA mv 23_Airyscan Processing	13	1
0.000549395077996242	BFA	BFA mv 23_Airyscan Processing	13	1
0.000549395077996242	BFA	BFA mv 23_Airyscan Processing	13	1
0.000549395077996242	BFA	BFA mv 23_Airyscan Processing	13	1
0.000549395077996242	BFA	BFA mv 23_Airyscan Processing	13	1
0.000549395077996242	BFA	BFA mv 23_Airyscan Processing	13	1
0.000549395077996242	BFA	BFA mv 23_Airyscan Processing	13	1
0.000549395077996242	BFA	BFA mv 23_Airyscan Processing	13	1
0.000517227731273805	BFA	BFA mv 23_Airyscan Processing	13	1
0.000517227731273805	BFA	BFA mv 23_Airyscan Processing	13	1
0.000517227731273805	BFA	BFA mv 23_Airyscan Processing	13	1
0.000517227731273805	BFA	BFA mv 23_Airyscan Processing	13	1
0.000517227731273805	BFA	BFA mv 23_Airyscan Processing	13	1
0.000517227731273805	BFA	BFA mv 23_Airyscan Processing	13	1
0.000517227731273805	BFA	BFA mv 23_Airyscan Processing	13	1
0.000517227731273805	BFA	BFA mv 23_Airyscan Processing	13	1
0.000517227731273805	BFA	BFA mv 23_Airyscan Processing	13	1
0.000517227731273805	BFA	BFA mv 23_Airyscan Processing	13	1
0.000517227731273805	BFA	BFA mv 23_Airyscan Processing	13	1
0.000517227731273805	BFA	BFA mv 23_Airyscan Processing	13	1
0.000517227731273805	BFA	BFA mv 23_Airyscan Processing	13	1
0.000517227731273805	BFA	BFA mv 23_Airyscan Processing	13	1
0.000517227731273805	BFA	BFA mv 23_Airyscan Processing	13	1
0.000517227731273805	BFA	BFA mv 23_Airyscan Processing	13	1
0.000517227731273805	BFA	BFA mv 23_Airyscan Processing	13	1
0.000517227731273805	BFA	BFA mv 23_Airyscan Processing	13	1
0.000517227731273805	BFA	BFA mv 23_Airyscan Processing	13	1
0.000517227731273805	BFA	BFA mv 23_Airyscan Processing	13	1
0.000517227731273805	BFA	BFA mv 23_Airyscan Processing	13	1
0.000517227731273805	BFA	BFA mv 23_Airyscan Processing	13	1
0.000517227731273805	BFA	BFA mv 23_Airyscan Processing	13	1
0.000517227731273805	BFA	BFA mv 23_Airyscan Processing	13	1
0.000517227731273805	BFA	BFA mv 23_Airyscan Processing	13	1
0.000517227731273805	BFA	BFA mv 23_Airyscan Processing	13	1
0.000495470121319053	BFA	BFA mv 23_Airyscan Processing	13	1
0.000495470121319053	BFA	BFA mv 23_Airyscan Processing	13	1
0.000495470121319053	BFA	BFA mv 23_Airyscan Processing	13	1
0.000495470121319053	BFA	BFA mv 23_Airyscan Processing	13	1
0.000495470121319053	BFA	BFA mv 23_Airyscan Processing	13	1
0.000495470121319053	BFA	BFA mv 23_Airyscan Processing	13	1
0.000495470121319053	BFA	BFA mv 23_Airyscan Processing	13	1
0.000495470121319053	BFA	BFA mv 23_Airyscan Processing	13	1
0.000495470121319053	BFA	BFA mv 23_Airyscan Processing	13	1
0.000495470121319053	BFA	BFA mv 23_Airyscan Processing	13	1
0.000495470121319053	BFA	BFA mv 23_Airyscan Processing	13	1
0.000495470121319053	BFA	BFA mv 23_Airyscan Processing	13	1
0.000495470121319053	BFA	BFA mv 23_Airyscan Processing	13	1
0.000495470121319053	BFA	BFA mv 23_Airyscan Processing	13	1
0.000495470121319053	BFA	BFA mv 23_Airyscan Processing	13	1
0.000495470121319053	BFA	BFA mv 23_Airyscan Processing	13	1
0.000495470121319053	BFA	BFA mv 23_Airyscan Processing	13	1
0.000495470121319053	BFA	BFA mv 23_Airyscan Processing	13	1
0.000495470121319053	BFA	BFA mv 23_Airyscan Processing	13	1
0.000495470121319053	BFA	BFA mv 23_Airyscan Processing	13	1
0.000495470121319053	BFA	BFA mv 23_Airyscan Processing	13	1
0.000495470121319053	BFA	BFA mv 23_Airyscan Processing	13	1
0.000475909207235834	BFA	BFA mv 23_Airyscan Processing	13	1
0.000475909207235834	BFA	BFA mv 23_Airyscan Processing	13	1
0.000475909207235834	BFA	BFA mv 23_Airyscan Processing	13	1
0.000475909207235834	BFA	BFA mv 23_Airyscan Processing	13	1
0.000475909207235834	BFA	BFA mv 23_Airyscan Processing	13	1
0.000475909207235834	BFA	BFA mv 23_Airyscan Processing	13	1
0.000475909207235834	BFA	BFA mv 23_Airyscan Processing	13	1
0.000475909207235834	BFA	BFA mv 23_Airyscan Processing	13	1
0.000475909207235834	BFA	BFA mv 23_Airyscan Processing	13	1
0.000475909207235834	BFA	BFA mv 23_Airyscan Processing	13	1
0.000475909207235834	BFA	BFA mv 23_Airyscan Processing	13	1
0.000475909207235834	BFA	BFA mv 23_Airyscan Processing	13	1
0.000475909207235834	BFA	BFA mv 23_Airyscan Processing	13	1
0.000475909207235834	BFA	BFA mv 23_Airyscan Processing	13	1
0.000475909207235834	BFA	BFA mv 23_Airyscan Processing	13	1
0.000475909207235834	BFA	BFA mv 23_Airyscan Processing	13	1
0.000475909207235834	BFA	BFA mv 23_Airyscan Processing	13	1
0.000475909207235834	BFA	BFA mv 23_Airyscan Processing	13	1
0.000475909207235834	BFA	BFA mv 23_Airyscan Processing	13	1
0.000475909207235834	BFA	BFA mv 23_Airyscan Processing	13	1
0.000475909207235834	BFA	BFA mv 23_Airyscan Processing	13	1
0.000475909207235834	BFA	BFA mv 23_Airyscan Processing	13	1
0.000475909207235834	BFA	BFA mv 23_Airyscan Processing	13	1
0.000475909207235834	BFA	BFA mv 23_Airyscan Processing	13	1
0.000475909207235834	BFA	BFA mv 23_Airyscan Processing	13	1
0.000475909207235834	BFA	BFA mv 23_Airyscan Processing	13	1
0.000475909207235834	BFA	BFA mv 23_Airyscan Processing	13	1
0.000451549485308854	BFA	BFA mv 23_Airyscan Processing	13	1
0.000451549485308854	BFA	BFA mv 23_Airyscan Processing	13	1
0.000451549485308854	BFA	BFA mv 23_Airyscan Processing	13	1
0.000451549485308854	BFA	BFA mv 23_Airyscan Processing	13	1
0.000451549485308854	BFA	BFA mv 23_Airyscan Processing	13	1
0.000451549485308854	BFA	BFA mv 23_Airyscan Processing	13	1
0.000451549485308854	BFA	BFA mv 23_Airyscan Processing	13	1
0.000451549485308854	BFA	BFA mv 23_Airyscan Processing	13	1
0.000451549485308854	BFA	BFA mv 23_Airyscan Processing	13	1
0.000451549485308854	BFA	BFA mv 23_Airyscan Processing	13	1
0.000451549485308854	BFA	BFA mv 23_Airyscan Processing	13	1
0.000451549485308854	BFA	BFA mv 23_Airyscan Processing	13	1
0.000451549485308854	BFA	BFA mv 23_Airyscan Processing	13	1
0.000451549485308854	BFA	BFA mv 23_Airyscan Processing	13	1
0.000451549485308854	BFA	BFA mv 23_Airyscan Processing	13	1
0.000451549485308854	BFA	BFA mv 23_Airyscan Processing	13	1
0.000451549485308854	BFA	BFA mv 23_Airyscan Processing	13	1
0.000451549485308854	BFA	BFA mv 23_Airyscan Processing	13	1
0.000451549485308854	BFA	BFA mv 23_Airyscan Processing	13	1
0.000451549485308854	BFA	BFA mv 23_Airyscan Processing	13	1
0.000451549485308854	BFA	BFA mv 23_Airyscan Processing	13	1
0.000451549485308854	BFA	BFA mv 23_Airyscan Processing	13	1
0.000451549485308854	BFA	BFA mv 23_Airyscan Processing	13	1
0.000451549485308854	BFA	BFA mv 23_Airyscan Processing	13	1
0.000451549485308854	BFA	BFA mv 23_Airyscan Processing	13	1
0.000451549485308854	BFA	BFA mv 23_Airyscan Processing	13	1
0.000369566344676857	BFA	BFA mv 24_Airyscan Processing	14	1
0.000369566344676857	BFA	BFA mv 24_Airyscan Processing	14	1
0.000369566344676857	BFA	BFA mv 24_Airyscan Processing	14	1
0.000369566344676857	BFA	BFA mv 24_Airyscan Processing	14	1
0.000369566344676857	BFA	BFA mv 24_Airyscan Processing	14	1
0.000369566344676857	BFA	BFA mv 24_Airyscan Processing	14	1
0.000369566344676857	BFA	BFA mv 24_Airyscan Processing	14	1
0.000369566344676857	BFA	BFA mv 24_Airyscan Processing	14	1
0.000369566344676857	BFA	BFA mv 24_Airyscan Processing	14	1
0.000369566344676857	BFA	BFA mv 24_Airyscan Processing	14	1
0.000369566344676857	BFA	BFA mv 24_Airyscan Processing	14	1
0.000369566344676857	BFA	BFA mv 24_Airyscan Processing	14	1
0.000369566344676857	BFA	BFA mv 24_Airyscan Processing	14	1
0.000369566344676857	BFA	BFA mv 24_Airyscan Processing	14	1
0.000369566344676857	BFA	BFA mv 24_Airyscan Processing	14	1
0.000369566344676857	BFA	BFA mv 24_Airyscan Processing	14	1
0.000369566344676857	BFA	BFA mv 24_Airyscan Processing	14	1
0.000369566344676857	BFA	BFA mv 24_Airyscan Processing	14	1
0.000369566344676857	BFA	BFA mv 24_Airyscan Processing	14	1
0.000369566344676857	BFA	BFA mv 24_Airyscan Processing	14	1
0.000369566344676857	BFA	BFA mv 24_Airyscan Processing	14	1
0.000369566344676857	BFA	BFA mv 24_Airyscan Processing	14	1
0.000369566344676857	BFA	BFA mv 24_Airyscan Processing	14	1
0.000369566344676857	BFA	BFA mv 24_Airyscan Processing	14	1
0.000369566344676857	BFA	BFA mv 24_Airyscan Processing	14	1
0.000369566344676857	BFA	BFA mv 24_Airyscan Processing	14	1
0.000369566344676857	BFA	BFA mv 24_Airyscan Processing	14	1
0.000369566344676857	BFA	BFA mv 24_Airyscan Processing	14	1
0.000369566344676857	BFA	BFA mv 24_Airyscan Processing	14	1
0.000369566344676857	BFA	BFA mv 24_Airyscan Processing	14	1
0.000369566344676857	BFA	BFA mv 24_Airyscan Processing	14	1
0.000369566344676857	BFA	BFA mv 24_Airyscan Processing	14	1
0.000369566344676857	BFA	BFA mv 24_Airyscan Processing	14	1
0.000369566344676857	BFA	BFA mv 24_Airyscan Processing	14	1
0.000369566344676857	BFA	BFA mv 24_Airyscan Processing	14	1
0.000369566344676857	BFA	BFA mv 24_Airyscan Processing	14	1
0.000369566344676857	BFA	BFA mv 24_Airyscan Processing	14	1
0.000369566344676857	BFA	BFA mv 24_Airyscan Processing	14	1
0.000369566344676857	BFA	BFA mv 24_Airyscan Processing	14	1
0.000369566344676857	BFA	BFA mv 24_Airyscan Processing	14	1
0.000369566344676857	BFA	BFA mv 24_Airyscan Processing	14	1
0.000369566344676857	BFA	BFA mv 24_Airyscan Processing	14	1
0.000369566344676857	BFA	BFA mv 24_Airyscan Processing	14	1
0.000369566344676857	BFA	BFA mv 24_Airyscan Processing	14	1
0.000369566344676857	BFA	BFA mv 24_Airyscan Processing	14	1
0.000369566344676857	BFA	BFA mv 24_Airyscan Processing	14	1
0.000369566344676857	BFA	BFA mv 24_Airyscan Processing	14	1
0.000369566344676857	BFA	BFA mv 24_Airyscan Processing	14	1
0.000369566344676857	BFA	BFA mv 24_Airyscan Processing	14	1
0.000369566344676857	BFA	BFA mv 24_Airyscan Processing	14	1
0.000369566344676857	BFA	BFA mv 24_Airyscan Processing	14	1
0.000369566344676857	BFA	BFA mv 24_Airyscan Processing	14	1
0.000369566344676857	BFA	BFA mv 24_Airyscan Processing	14	1
0.000369566344676857	BFA	BFA mv 24_Airyscan Processing	14	1
0.000369566344676857	BFA	BFA mv 24_Airyscan Processing	14	1
0.000369566344676857	BFA	BFA mv 24_Airyscan Processing	14	1
0.000369566344676857	BFA	BFA mv 24_Airyscan Processing	14	1
0.000369566344676857	BFA	BFA mv 24_Airyscan Processing	14	1
0.000369566344676857	BFA	BFA mv 24_Airyscan Processing	14	1
0.000369566344676857	BFA	BFA mv 24_Airyscan Processing	14	1
0.000369566344676857	BFA	BFA mv 24_Airyscan Processing	14	1
0.000369566344676857	BFA	BFA mv 24_Airyscan Processing	14	1
0.000369566344676857	BFA	BFA mv 24_Airyscan Processing	14	1
0.000369566344676857	BFA	BFA mv 24_Airyscan Processing	14	1
0.000369566344676857	BFA	BFA mv 24_Airyscan Processing	14	1
0.000369566344676857	BFA	BFA mv 24_Airyscan Processing	14	1
0.000369566344676857	BFA	BFA mv 24_Airyscan Processing	14	1
0.000369566344676857	BFA	BFA mv 24_Airyscan Processing	14	1
0.000369566344676857	BFA	BFA mv 24_Airyscan Processing	14	1
0.000369566344676857	BFA	BFA mv 24_Airyscan Processing	14	1
0.000369566344676857	BFA	BFA mv 24_Airyscan Processing	14	1
0.000360973932470415	BFA	BFA mv 24_Airyscan Processing	14	1
0.000360973932470415	BFA	BFA mv 24_Airyscan Processing	14	1
0.000360973932470415	BFA	BFA mv 24_Airyscan Processing	14	1
0.000360973932470415	BFA	BFA mv 24_Airyscan Processing	14	1
0.000360973932470415	BFA	BFA mv 24_Airyscan Processing	14	1
0.000360973932470415	BFA	BFA mv 24_Airyscan Processing	14	1
0.000360973932470415	BFA	BFA mv 24_Airyscan Processing	14	1
0.000360973932470415	BFA	BFA mv 24_Airyscan Processing	14	1
0.000360973932470415	BFA	BFA mv 24_Airyscan Processing	14	1
0.000360973932470415	BFA	BFA mv 24_Airyscan Processing	14	1
0.000360973932470415	BFA	BFA mv 24_Airyscan Processing	14	1
0.000360973932470415	BFA	BFA mv 24_Airyscan Processing	14	1
0.000360973932470415	BFA	BFA mv 24_Airyscan Processing	14	1
0.000360973932470415	BFA	BFA mv 24_Airyscan Processing	14	1
0.000360973932470415	BFA	BFA mv 24_Airyscan Processing	14	1
0.000360973932470415	BFA	BFA mv 24_Airyscan Processing	14	1
0.000360973932470415	BFA	BFA mv 24_Airyscan Processing	14	1
0.000360973932470415	BFA	BFA mv 24_Airyscan Processing	14	1
0.000360973932470415	BFA	BFA mv 24_Airyscan Processing	14	1
0.000360973932470415	BFA	BFA mv 24_Airyscan Processing	14	1
0.000360973932470415	BFA	BFA mv 24_Airyscan Processing	14	1
0.000360973932470415	BFA	BFA mv 24_Airyscan Processing	14	1
0.000360973932470415	BFA	BFA mv 24_Airyscan Processing	14	1
0.000360973932470415	BFA	BFA mv 24_Airyscan Processing	14	1
0.000360973932470415	BFA	BFA mv 24_Airyscan Processing	14	1
0.000360973932470415	BFA	BFA mv 24_Airyscan Processing	14	1
0.000360973932470415	BFA	BFA mv 24_Airyscan Processing	14	1
0.000360973932470415	BFA	BFA mv 24_Airyscan Processing	14	1
0.000360973932470415	BFA	BFA mv 24_Airyscan Processing	14	1
0.000360973932470415	BFA	BFA mv 24_Airyscan Processing	14	1
0.000360973932470415	BFA	BFA mv 24_Airyscan Processing	14	1
0.000360973932470415	BFA	BFA mv 24_Airyscan Processing	14	1
0.000360973932470415	BFA	BFA mv 24_Airyscan Processing	14	1
0.000360973932470415	BFA	BFA mv 24_Airyscan Processing	14	1
0.000360973932470415	BFA	BFA mv 24_Airyscan Processing	14	1
0.000360973932470415	BFA	BFA mv 24_Airyscan Processing	14	1
0.000360973932470415	BFA	BFA mv 24_Airyscan Processing	14	1
0.000360973932470415	BFA	BFA mv 24_Airyscan Processing	14	1
0.000360973932470415	BFA	BFA mv 24_Airyscan Processing	14	1
0.000360973932470415	BFA	BFA mv 24_Airyscan Processing	14	1
0.000360973932470415	BFA	BFA mv 24_Airyscan Processing	14	1
0.000360973932470415	BFA	BFA mv 24_Airyscan Processing	14	1
0.000360973932470415	BFA	BFA mv 24_Airyscan Processing	14	1
0.000360973932470415	BFA	BFA mv 24_Airyscan Processing	14	1
0.000360973932470415	BFA	BFA mv 24_Airyscan Processing	14	1
0.000360973932470415	BFA	BFA mv 24_Airyscan Processing	14	1
0.000360973932470415	BFA	BFA mv 24_Airyscan Processing	14	1
0.000360973932470415	BFA	BFA mv 24_Airyscan Processing	14	1
0.000360973932470415	BFA	BFA mv 24_Airyscan Processing	14	1
0.000360973932470415	BFA	BFA mv 24_Airyscan Processing	14	1
0.000360973932470415	BFA	BFA mv 24_Airyscan Processing	14	1
0.000360973932470415	BFA	BFA mv 24_Airyscan Processing	14	1
0.000360973932470415	BFA	BFA mv 24_Airyscan Processing	14	1
0.000360973932470415	BFA	BFA mv 24_Airyscan Processing	14	1
0.000360973932470415	BFA	BFA mv 24_Airyscan Processing	14	1
0.000360973932470415	BFA	BFA mv 24_Airyscan Processing	14	1
0.000360973932470415	BFA	BFA mv 24_Airyscan Processing	14	1
0.000360973932470415	BFA	BFA mv 24_Airyscan Processing	14	1
0.000360973932470415	BFA	BFA mv 24_Airyscan Processing	14	1
0.000360973932470415	BFA	BFA mv 24_Airyscan Processing	14	1
0.000360973932470415	BFA	BFA mv 24_Airyscan Processing	14	1
0.000360973932470415	BFA	BFA mv 24_Airyscan Processing	14	1
0.000360973932470415	BFA	BFA mv 24_Airyscan Processing	14	1
0.000360973932470415	BFA	BFA mv 24_Airyscan Processing	14	1
0.000360973932470415	BFA	BFA mv 24_Airyscan Processing	14	1
0.000360973932470415	BFA	BFA mv 24_Airyscan Processing	14	1
0.000360973932470415	BFA	BFA mv 24_Airyscan Processing	14	1
0.000360973932470415	BFA	BFA mv 24_Airyscan Processing	14	1
0.000357935273637489	BFA	BFA mv 24_Airyscan Processing	14	1
0.000357935273637489	BFA	BFA mv 24_Airyscan Processing	14	1
0.000357935273637489	BFA	BFA mv 24_Airyscan Processing	14	1
0.000357935273637489	BFA	BFA mv 24_Airyscan Processing	14	1
0.000357935273637489	BFA	BFA mv 24_Airyscan Processing	14	1
0.000357935273637489	BFA	BFA mv 24_Airyscan Processing	14	1
0.000357935273637489	BFA	BFA mv 24_Airyscan Processing	14	1
0.000357935273637489	BFA	BFA mv 24_Airyscan Processing	14	1
0.000357935273637489	BFA	BFA mv 24_Airyscan Processing	14	1
0.000357935273637489	BFA	BFA mv 24_Airyscan Processing	14	1
0.000357935273637489	BFA	BFA mv 24_Airyscan Processing	14	1
0.000357935273637489	BFA	BFA mv 24_Airyscan Processing	14	1
0.000357935273637489	BFA	BFA mv 24_Airyscan Processing	14	1
0.000357935273637489	BFA	BFA mv 24_Airyscan Processing	14	1
0.000357935273637489	BFA	BFA mv 24_Airyscan Processing	14	1
0.000357935273637489	BFA	BFA mv 24_Airyscan Processing	14	1
0.000357935273637489	BFA	BFA mv 24_Airyscan Processing	14	1
0.000357935273637489	BFA	BFA mv 24_Airyscan Processing	14	1
0.000357935273637489	BFA	BFA mv 24_Airyscan Processing	14	1
0.000357935273637489	BFA	BFA mv 24_Airyscan Processing	14	1
0.000357935273637489	BFA	BFA mv 24_Airyscan Processing	14	1
0.000357935273637489	BFA	BFA mv 24_Airyscan Processing	14	1
0.000357935273637489	BFA	BFA mv 24_Airyscan Processing	14	1
0.000357935273637489	BFA	BFA mv 24_Airyscan Processing	14	1
0.000357935273637489	BFA	BFA mv 24_Airyscan Processing	14	1
0.000357935273637489	BFA	BFA mv 24_Airyscan Processing	14	1
0.000357935273637489	BFA	BFA mv 24_Airyscan Processing	14	1
0.000357935273637489	BFA	BFA mv 24_Airyscan Processing	14	1
0.000357935273637489	BFA	BFA mv 24_Airyscan Processing	14	1
0.000357935273637489	BFA	BFA mv 24_Airyscan Processing	14	1
0.000357935273637489	BFA	BFA mv 24_Airyscan Processing	14	1
0.000357935273637489	BFA	BFA mv 24_Airyscan Processing	14	1
0.000357935273637489	BFA	BFA mv 24_Airyscan Processing	14	1
0.000357935273637489	BFA	BFA mv 24_Airyscan Processing	14	1
0.000357935273637489	BFA	BFA mv 24_Airyscan Processing	14	1
0.000357935273637489	BFA	BFA mv 24_Airyscan Processing	14	1
0.000357935273637489	BFA	BFA mv 24_Airyscan Processing	14	1
0.000357935273637489	BFA	BFA mv 24_Airyscan Processing	14	1
0.000357935273637489	BFA	BFA mv 24_Airyscan Processing	14	1
0.000357935273637489	BFA	BFA mv 24_Airyscan Processing	14	1
0.000357935273637489	BFA	BFA mv 24_Airyscan Processing	14	1
0.000357935273637489	BFA	BFA mv 24_Airyscan Processing	14	1
0.000357935273637489	BFA	BFA mv 24_Airyscan Processing	14	1
0.000357935273637489	BFA	BFA mv 24_Airyscan Processing	14	1
0.000357935273637489	BFA	BFA mv 24_Airyscan Processing	14	1
0.000357935273637489	BFA	BFA mv 24_Airyscan Processing	14	1
0.000357935273637489	BFA	BFA mv 24_Airyscan Processing	14	1
0.000357935273637489	BFA	BFA mv 24_Airyscan Processing	14	1
0.000357935273637489	BFA	BFA mv 24_Airyscan Processing	14	1
0.000357935273637489	BFA	BFA mv 24_Airyscan Processing	14	1
0.000357935273637489	BFA	BFA mv 24_Airyscan Processing	14	1
0.000357935273637489	BFA	BFA mv 24_Airyscan Processing	14	1
0.000357935273637489	BFA	BFA mv 24_Airyscan Processing	14	1
0.000357935273637489	BFA	BFA mv 24_Airyscan Processing	14	1
[truncated: 39,959 more rows]
