# Supplementary material for: Quantitative analysis of plant ER architecture and dynamics
Source: Nat Commun. 2019 Feb 28;10:984. doi: 10.1038/s41467-019-08893-9 (PMC6395764; doi:10.1038/s41467-019-08893-9)
Supplement: Supplementary file 6 — Source Data [file 41467_2019_8893_MOESM6_ESM.zip › Fig 6 - MANOVA source data/cisternal_Correlation_all.csv]

cisternal_Correlation_all	group	name	file	rep
0.939336796433143	BFA	BFA mv 10_Airyscan Processing	1	1
0.939336796433143	BFA	BFA mv 10_Airyscan Processing	1	1
0.939336796433143	BFA	BFA mv 10_Airyscan Processing	1	1
0.939336796433143	BFA	BFA mv 10_Airyscan Processing	1	1
0.939336796433143	BFA	BFA mv 10_Airyscan Processing	1	1
0.939336796433143	BFA	BFA mv 10_Airyscan Processing	1	1
0.939336796433143	BFA	BFA mv 10_Airyscan Processing	1	1
0.939336796433143	BFA	BFA mv 10_Airyscan Processing	1	1
0.939336796433143	BFA	BFA mv 10_Airyscan Processing	1	1
0.939336796433143	BFA	BFA mv 10_Airyscan Processing	1	1
0.939336796433143	BFA	BFA mv 10_Airyscan Processing	1	1
0.939336796433143	BFA	BFA mv 10_Airyscan Processing	1	1
0.939336796433143	BFA	BFA mv 10_Airyscan Processing	1	1
0.939336796433143	BFA	BFA mv 10_Airyscan Processing	1	1
0.939336796433143	BFA	BFA mv 10_Airyscan Processing	1	1
0.939336796433143	BFA	BFA mv 10_Airyscan Processing	1	1
0.939336796433143	BFA	BFA mv 10_Airyscan Processing	1	1
0.939336796433143	BFA	BFA mv 10_Airyscan Processing	1	1
0.939336796433143	BFA	BFA mv 10_Airyscan Processing	1	1
0.939336796433143	BFA	BFA mv 10_Airyscan Processing	1	1
0.939336796433143	BFA	BFA mv 10_Airyscan Processing	1	1
0.939336796433143	BFA	BFA mv 10_Airyscan Processing	1	1
0.939336796433143	BFA	BFA mv 10_Airyscan Processing	1	1
0.939336796433143	BFA	BFA mv 10_Airyscan Processing	1	1
0.939336796433143	BFA	BFA mv 10_Airyscan Processing	1	1
0.939336796433143	BFA	BFA mv 10_Airyscan Processing	1	1
0.939336796433143	BFA	BFA mv 10_Airyscan Processing	1	1
0.939336796433143	BFA	BFA mv 10_Airyscan Processing	1	1
0.939336796433143	BFA	BFA mv 10_Airyscan Processing	1	1
0.939336796433143	BFA	BFA mv 10_Airyscan Processing	1	1
0.939336796433143	BFA	BFA mv 10_Airyscan Processing	1	1
0.939336796433143	BFA	BFA mv 10_Airyscan Processing	1	1
0.939336796433143	BFA	BFA mv 10_Airyscan Processing	1	1
0.939336796433143	BFA	BFA mv 10_Airyscan Processing	1	1
0.939336796433143	BFA	BFA mv 10_Airyscan Processing	1	1
0.939336796433143	BFA	BFA mv 10_Airyscan Processing	1	1
0.939336796433143	BFA	BFA mv 10_Airyscan Processing	1	1
0.939336796433143	BFA	BFA mv 10_Airyscan Processing	1	1
0.939336796433143	BFA	BFA mv 10_Airyscan Processing	1	1
0.939336796433143	BFA	BFA mv 10_Airyscan Processing	1	1
0.939336796433143	BFA	BFA mv 10_Airyscan Processing	1	1
0.939336796433143	BFA	BFA mv 10_Airyscan Processing	1	1
0.939336796433143	BFA	BFA mv 10_Airyscan Processing	1	1
0.939336796433143	BFA	BFA mv 10_Airyscan Processing	1	1
0.939336796433143	BFA	BFA mv 10_Airyscan Processing	1	1
0.939336796433143	BFA	BFA mv 10_Airyscan Processing	1	1
0.939336796433143	BFA	BFA mv 10_Airyscan Processing	1	1
0.939336796433143	BFA	BFA mv 10_Airyscan Processing	1	1
0.939336796433143	BFA	BFA mv 10_Airyscan Processing	1	1
0.939336796433143	BFA	BFA mv 10_Airyscan Processing	1	1
0.939336796433143	BFA	BFA mv 10_Airyscan Processing	1	1
0.939336796433143	BFA	BFA mv 10_Airyscan Processing	1	1
0.943666388497141	BFA	BFA mv 10_Airyscan Processing	1	1
0.943666388497141	BFA	BFA mv 10_Airyscan Processing	1	1
0.943666388497141	BFA	BFA mv 10_Airyscan Processing	1	1
0.943666388497141	BFA	BFA mv 10_Airyscan Processing	1	1
0.943666388497141	BFA	BFA mv 10_Airyscan Processing	1	1
0.943666388497141	BFA	BFA mv 10_Airyscan Processing	1	1
0.943666388497141	BFA	BFA mv 10_Airyscan Processing	1	1
0.943666388497141	BFA	BFA mv 10_Airyscan Processing	1	1
0.943666388497141	BFA	BFA mv 10_Airyscan Processing	1	1
0.943666388497141	BFA	BFA mv 10_Airyscan Processing	1	1
0.943666388497141	BFA	BFA mv 10_Airyscan Processing	1	1
0.943666388497141	BFA	BFA mv 10_Airyscan Processing	1	1
0.943666388497141	BFA	BFA mv 10_Airyscan Processing	1	1
0.943666388497141	BFA	BFA mv 10_Airyscan Processing	1	1
0.943666388497141	BFA	BFA mv 10_Airyscan Processing	1	1
0.943666388497141	BFA	BFA mv 10_Airyscan Processing	1	1
0.943666388497141	BFA	BFA mv 10_Airyscan Processing	1	1
0.943666388497141	BFA	BFA mv 10_Airyscan Processing	1	1
0.943666388497141	BFA	BFA mv 10_Airyscan Processing	1	1
0.943666388497141	BFA	BFA mv 10_Airyscan Processing	1	1
0.943666388497141	BFA	BFA mv 10_Airyscan Processing	1	1
0.943666388497141	BFA	BFA mv 10_Airyscan Processing	1	1
0.943666388497141	BFA	BFA mv 10_Airyscan Processing	1	1
0.943666388497141	BFA	BFA mv 10_Airyscan Processing	1	1
0.943666388497141	BFA	BFA mv 10_Airyscan Processing	1	1
0.943666388497141	BFA	BFA mv 10_Airyscan Processing	1	1
0.943666388497141	BFA	BFA mv 10_Airyscan Processing	1	1
0.943666388497141	BFA	BFA mv 10_Airyscan Processing	1	1
0.943666388497141	BFA	BFA mv 10_Airyscan Processing	1	1
0.943666388497141	BFA	BFA mv 10_Airyscan Processing	1	1
0.943666388497141	BFA	BFA mv 10_Airyscan Processing	1	1
0.943666388497141	BFA	BFA mv 10_Airyscan Processing	1	1
0.943666388497141	BFA	BFA mv 10_Airyscan Processing	1	1
0.943666388497141	BFA	BFA mv 10_Airyscan Processing	1	1
0.943666388497141	BFA	BFA mv 10_Airyscan Processing	1	1
0.943666388497141	BFA	BFA mv 10_Airyscan Processing	1	1
0.943666388497141	BFA	BFA mv 10_Airyscan Processing	1	1
0.943666388497141	BFA	BFA mv 10_Airyscan Processing	1	1
0.943666388497141	BFA	BFA mv 10_Airyscan Processing	1	1
0.943666388497141	BFA	BFA mv 10_Airyscan Processing	1	1
0.943666388497141	BFA	BFA mv 10_Airyscan Processing	1	1
0.943666388497141	BFA	BFA mv 10_Airyscan Processing	1	1
0.943666388497141	BFA	BFA mv 10_Airyscan Processing	1	1
0.943666388497141	BFA	BFA mv 10_Airyscan Processing	1	1
0.943666388497141	BFA	BFA mv 10_Airyscan Processing	1	1
0.943666388497141	BFA	BFA mv 10_Airyscan Processing	1	1
0.943666388497141	BFA	BFA mv 10_Airyscan Processing	1	1
0.939775979493539	BFA	BFA mv 10_Airyscan Processing	1	1
0.939775979493539	BFA	BFA mv 10_Airyscan Processing	1	1
0.939775979493539	BFA	BFA mv 10_Airyscan Processing	1	1
0.939775979493539	BFA	BFA mv 10_Airyscan Processing	1	1
0.939775979493539	BFA	BFA mv 10_Airyscan Processing	1	1
0.939775979493539	BFA	BFA mv 10_Airyscan Processing	1	1
0.939775979493539	BFA	BFA mv 10_Airyscan Processing	1	1
0.939775979493539	BFA	BFA mv 10_Airyscan Processing	1	1
0.939775979493539	BFA	BFA mv 10_Airyscan Processing	1	1
0.939775979493539	BFA	BFA mv 10_Airyscan Processing	1	1
0.939775979493539	BFA	BFA mv 10_Airyscan Processing	1	1
0.939775979493539	BFA	BFA mv 10_Airyscan Processing	1	1
0.939775979493539	BFA	BFA mv 10_Airyscan Processing	1	1
0.939775979493539	BFA	BFA mv 10_Airyscan Processing	1	1
0.939775979493539	BFA	BFA mv 10_Airyscan Processing	1	1
0.939775979493539	BFA	BFA mv 10_Airyscan Processing	1	1
0.939775979493539	BFA	BFA mv 10_Airyscan Processing	1	1
0.939775979493539	BFA	BFA mv 10_Airyscan Processing	1	1
0.939775979493539	BFA	BFA mv 10_Airyscan Processing	1	1
0.939775979493539	BFA	BFA mv 10_Airyscan Processing	1	1
0.939775979493539	BFA	BFA mv 10_Airyscan Processing	1	1
0.939775979493539	BFA	BFA mv 10_Airyscan Processing	1	1
0.939775979493539	BFA	BFA mv 10_Airyscan Processing	1	1
0.939775979493539	BFA	BFA mv 10_Airyscan Processing	1	1
0.939775979493539	BFA	BFA mv 10_Airyscan Processing	1	1
0.939775979493539	BFA	BFA mv 10_Airyscan Processing	1	1
0.939775979493539	BFA	BFA mv 10_Airyscan Processing	1	1
0.939775979493539	BFA	BFA mv 10_Airyscan Processing	1	1
0.939775979493539	BFA	BFA mv 10_Airyscan Processing	1	1
0.939775979493539	BFA	BFA mv 10_Airyscan Processing	1	1
0.939775979493539	BFA	BFA mv 10_Airyscan Processing	1	1
0.939775979493539	BFA	BFA mv 10_Airyscan Processing	1	1
0.939775979493539	BFA	BFA mv 10_Airyscan Processing	1	1
0.939775979493539	BFA	BFA mv 10_Airyscan Processing	1	1
0.939775979493539	BFA	BFA mv 10_Airyscan Processing	1	1
0.939775979493539	BFA	BFA mv 10_Airyscan Processing	1	1
0.939775979493539	BFA	BFA mv 10_Airyscan Processing	1	1
0.939775979493539	BFA	BFA mv 10_Airyscan Processing	1	1
0.939775979493539	BFA	BFA mv 10_Airyscan Processing	1	1
0.939775979493539	BFA	BFA mv 10_Airyscan Processing	1	1
0.939775979493539	BFA	BFA mv 10_Airyscan Processing	1	1
0.939775979493539	BFA	BFA mv 10_Airyscan Processing	1	1
0.939775979493539	BFA	BFA mv 10_Airyscan Processing	1	1
0.939775979493539	BFA	BFA mv 10_Airyscan Processing	1	1
0.939775979493539	BFA	BFA mv 10_Airyscan Processing	1	1
0.939775979493539	BFA	BFA mv 10_Airyscan Processing	1	1
0.939775979493539	BFA	BFA mv 10_Airyscan Processing	1	1
0.939775979493539	BFA	BFA mv 10_Airyscan Processing	1	1
0.939775979493539	BFA	BFA mv 10_Airyscan Processing	1	1
0.939775979493539	BFA	BFA mv 10_Airyscan Processing	1	1
0.939775979493539	BFA	BFA mv 10_Airyscan Processing	1	1
0.939775979493539	BFA	BFA mv 10_Airyscan Processing	1	1
0.939775979493539	BFA	BFA mv 10_Airyscan Processing	1	1
0.939775979493539	BFA	BFA mv 10_Airyscan Processing	1	1
0.939775979493539	BFA	BFA mv 10_Airyscan Processing	1	1
0.939775979493539	BFA	BFA mv 10_Airyscan Processing	1	1
0.939775979493539	BFA	BFA mv 10_Airyscan Processing	1	1
0.939775979493539	BFA	BFA mv 10_Airyscan Processing	1	1
0.939775979493539	BFA	BFA mv 10_Airyscan Processing	1	1
0.943737972872698	BFA	BFA mv 10_Airyscan Processing	1	1
0.943737972872698	BFA	BFA mv 10_Airyscan Processing	1	1
0.943737972872698	BFA	BFA mv 10_Airyscan Processing	1	1
0.943737972872698	BFA	BFA mv 10_Airyscan Processing	1	1
0.943737972872698	BFA	BFA mv 10_Airyscan Processing	1	1
0.943737972872698	BFA	BFA mv 10_Airyscan Processing	1	1
0.943737972872698	BFA	BFA mv 10_Airyscan Processing	1	1
0.943737972872698	BFA	BFA mv 10_Airyscan Processing	1	1
0.943737972872698	BFA	BFA mv 10_Airyscan Processing	1	1
0.943737972872698	BFA	BFA mv 10_Airyscan Processing	1	1
0.943737972872698	BFA	BFA mv 10_Airyscan Processing	1	1
0.943737972872698	BFA	BFA mv 10_Airyscan Processing	1	1
0.943737972872698	BFA	BFA mv 10_Airyscan Processing	1	1
0.943737972872698	BFA	BFA mv 10_Airyscan Processing	1	1
0.943737972872698	BFA	BFA mv 10_Airyscan Processing	1	1
0.943737972872698	BFA	BFA mv 10_Airyscan Processing	1	1
0.943737972872698	BFA	BFA mv 10_Airyscan Processing	1	1
0.943737972872698	BFA	BFA mv 10_Airyscan Processing	1	1
0.943737972872698	BFA	BFA mv 10_Airyscan Processing	1	1
0.943737972872698	BFA	BFA mv 10_Airyscan Processing	1	1
0.943737972872698	BFA	BFA mv 10_Airyscan Processing	1	1
0.943737972872698	BFA	BFA mv 10_Airyscan Processing	1	1
0.943737972872698	BFA	BFA mv 10_Airyscan Processing	1	1
0.943737972872698	BFA	BFA mv 10_Airyscan Processing	1	1
0.943737972872698	BFA	BFA mv 10_Airyscan Processing	1	1
0.943737972872698	BFA	BFA mv 10_Airyscan Processing	1	1
0.943737972872698	BFA	BFA mv 10_Airyscan Processing	1	1
0.943737972872698	BFA	BFA mv 10_Airyscan Processing	1	1
0.943737972872698	BFA	BFA mv 10_Airyscan Processing	1	1
0.943737972872698	BFA	BFA mv 10_Airyscan Processing	1	1
0.943737972872698	BFA	BFA mv 10_Airyscan Processing	1	1
0.943737972872698	BFA	BFA mv 10_Airyscan Processing	1	1
0.943737972872698	BFA	BFA mv 10_Airyscan Processing	1	1
0.943737972872698	BFA	BFA mv 10_Airyscan Processing	1	1
0.943737972872698	BFA	BFA mv 10_Airyscan Processing	1	1
0.943737972872698	BFA	BFA mv 10_Airyscan Processing	1	1
0.943737972872698	BFA	BFA mv 10_Airyscan Processing	1	1
0.943737972872698	BFA	BFA mv 10_Airyscan Processing	1	1
0.943737972872698	BFA	BFA mv 10_Airyscan Processing	1	1
0.943737972872698	BFA	BFA mv 10_Airyscan Processing	1	1
0.943737972872698	BFA	BFA mv 10_Airyscan Processing	1	1
0.943737972872698	BFA	BFA mv 10_Airyscan Processing	1	1
0.943737972872698	BFA	BFA mv 10_Airyscan Processing	1	1
0.943737972872698	BFA	BFA mv 10_Airyscan Processing	1	1
0.943737972872698	BFA	BFA mv 10_Airyscan Processing	1	1
0.943737972872698	BFA	BFA mv 10_Airyscan Processing	1	1
0.943737972872698	BFA	BFA mv 10_Airyscan Processing	1	1
0.943737972872698	BFA	BFA mv 10_Airyscan Processing	1	1
0.943737972872698	BFA	BFA mv 10_Airyscan Processing	1	1
0.940311831853946	BFA	BFA mv 10_Airyscan Processing	1	1
0.940311831853946	BFA	BFA mv 10_Airyscan Processing	1	1
0.940311831853946	BFA	BFA mv 10_Airyscan Processing	1	1
0.940311831853946	BFA	BFA mv 10_Airyscan Processing	1	1
0.940311831853946	BFA	BFA mv 10_Airyscan Processing	1	1
0.940311831853946	BFA	BFA mv 10_Airyscan Processing	1	1
0.940311831853946	BFA	BFA mv 10_Airyscan Processing	1	1
0.940311831853946	BFA	BFA mv 10_Airyscan Processing	1	1
0.940311831853946	BFA	BFA mv 10_Airyscan Processing	1	1
0.940311831853946	BFA	BFA mv 10_Airyscan Processing	1	1
0.940311831853946	BFA	BFA mv 10_Airyscan Processing	1	1
0.940311831853946	BFA	BFA mv 10_Airyscan Processing	1	1
0.940311831853946	BFA	BFA mv 10_Airyscan Processing	1	1
0.940311831853946	BFA	BFA mv 10_Airyscan Processing	1	1
0.940311831853946	BFA	BFA mv 10_Airyscan Processing	1	1
0.940311831853946	BFA	BFA mv 10_Airyscan Processing	1	1
0.940311831853946	BFA	BFA mv 10_Airyscan Processing	1	1
0.940311831853946	BFA	BFA mv 10_Airyscan Processing	1	1
0.940311831853946	BFA	BFA mv 10_Airyscan Processing	1	1
0.940311831853946	BFA	BFA mv 10_Airyscan Processing	1	1
0.940311831853946	BFA	BFA mv 10_Airyscan Processing	1	1
0.940311831853946	BFA	BFA mv 10_Airyscan Processing	1	1
0.940311831853946	BFA	BFA mv 10_Airyscan Processing	1	1
0.940311831853946	BFA	BFA mv 10_Airyscan Processing	1	1
0.940311831853946	BFA	BFA mv 10_Airyscan Processing	1	1
0.940311831853946	BFA	BFA mv 10_Airyscan Processing	1	1
0.940311831853946	BFA	BFA mv 10_Airyscan Processing	1	1
0.940311831853946	BFA	BFA mv 10_Airyscan Processing	1	1
0.940311831853946	BFA	BFA mv 10_Airyscan Processing	1	1
0.940311831853946	BFA	BFA mv 10_Airyscan Processing	1	1
0.940311831853946	BFA	BFA mv 10_Airyscan Processing	1	1
0.940311831853946	BFA	BFA mv 10_Airyscan Processing	1	1
0.940311831853946	BFA	BFA mv 10_Airyscan Processing	1	1
0.940311831853946	BFA	BFA mv 10_Airyscan Processing	1	1
0.940311831853946	BFA	BFA mv 10_Airyscan Processing	1	1
0.940311831853946	BFA	BFA mv 10_Airyscan Processing	1	1
0.940311831853946	BFA	BFA mv 10_Airyscan Processing	1	1
0.940311831853946	BFA	BFA mv 10_Airyscan Processing	1	1
0.940311831853946	BFA	BFA mv 10_Airyscan Processing	1	1
0.940311831853946	BFA	BFA mv 10_Airyscan Processing	1	1
0.940311831853946	BFA	BFA mv 10_Airyscan Processing	1	1
0.940311831853946	BFA	BFA mv 10_Airyscan Processing	1	1
0.940311831853946	BFA	BFA mv 10_Airyscan Processing	1	1
0.940311831853946	BFA	BFA mv 10_Airyscan Processing	1	1
0.940311831853946	BFA	BFA mv 10_Airyscan Processing	1	1
0.940311831853946	BFA	BFA mv 10_Airyscan Processing	1	1
0.940311831853946	BFA	BFA mv 10_Airyscan Processing	1	1
0.940311831853946	BFA	BFA mv 10_Airyscan Processing	1	1
0.940311831853946	BFA	BFA mv 10_Airyscan Processing	1	1
0.940311831853946	BFA	BFA mv 10_Airyscan Processing	1	1
0.940311831853946	BFA	BFA mv 10_Airyscan Processing	1	1
0.940311831853946	BFA	BFA mv 10_Airyscan Processing	1	1
0.940311831853946	BFA	BFA mv 10_Airyscan Processing	1	1
0.940311831853946	BFA	BFA mv 10_Airyscan Processing	1	1
0.940311831853946	BFA	BFA mv 10_Airyscan Processing	1	1
0.940311831853946	BFA	BFA mv 10_Airyscan Processing	1	1
0.940311831853946	BFA	BFA mv 10_Airyscan Processing	1	1
0.940311831853946	BFA	BFA mv 10_Airyscan Processing	1	1
0.940311831853946	BFA	BFA mv 10_Airyscan Processing	1	1
0.940311831853946	BFA	BFA mv 10_Airyscan Processing	1	1
0.940311831853946	BFA	BFA mv 10_Airyscan Processing	1	1
0.940311831853946	BFA	BFA mv 10_Airyscan Processing	1	1
0.940311831853946	BFA	BFA mv 10_Airyscan Processing	1	1
0.949773140263964	BFA	BFA mv 11_Airyscan Processing	2	1
0.949773140263964	BFA	BFA mv 11_Airyscan Processing	2	1
0.949773140263964	BFA	BFA mv 11_Airyscan Processing	2	1
0.949773140263964	BFA	BFA mv 11_Airyscan Processing	2	1
0.949773140263964	BFA	BFA mv 11_Airyscan Processing	2	1
0.949773140263964	BFA	BFA mv 11_Airyscan Processing	2	1
0.949773140263964	BFA	BFA mv 11_Airyscan Processing	2	1
0.949773140263964	BFA	BFA mv 11_Airyscan Processing	2	1
0.949773140263964	BFA	BFA mv 11_Airyscan Processing	2	1
0.949773140263964	BFA	BFA mv 11_Airyscan Processing	2	1
0.949773140263964	BFA	BFA mv 11_Airyscan Processing	2	1
0.949773140263964	BFA	BFA mv 11_Airyscan Processing	2	1
0.949773140263964	BFA	BFA mv 11_Airyscan Processing	2	1
0.949773140263964	BFA	BFA mv 11_Airyscan Processing	2	1
0.949773140263964	BFA	BFA mv 11_Airyscan Processing	2	1
0.949773140263964	BFA	BFA mv 11_Airyscan Processing	2	1
0.949773140263964	BFA	BFA mv 11_Airyscan Processing	2	1
0.949773140263964	BFA	BFA mv 11_Airyscan Processing	2	1
0.949773140263964	BFA	BFA mv 11_Airyscan Processing	2	1
0.949773140263964	BFA	BFA mv 11_Airyscan Processing	2	1
0.949773140263964	BFA	BFA mv 11_Airyscan Processing	2	1
0.949773140263964	BFA	BFA mv 11_Airyscan Processing	2	1
0.949773140263964	BFA	BFA mv 11_Airyscan Processing	2	1
0.949773140263964	BFA	BFA mv 11_Airyscan Processing	2	1
0.949773140263964	BFA	BFA mv 11_Airyscan Processing	2	1
0.951498980633572	BFA	BFA mv 11_Airyscan Processing	2	1
0.951498980633572	BFA	BFA mv 11_Airyscan Processing	2	1
0.951498980633572	BFA	BFA mv 11_Airyscan Processing	2	1
0.951498980633572	BFA	BFA mv 11_Airyscan Processing	2	1
0.951498980633572	BFA	BFA mv 11_Airyscan Processing	2	1
0.951498980633572	BFA	BFA mv 11_Airyscan Processing	2	1
0.951498980633572	BFA	BFA mv 11_Airyscan Processing	2	1
0.951498980633572	BFA	BFA mv 11_Airyscan Processing	2	1
0.951498980633572	BFA	BFA mv 11_Airyscan Processing	2	1
0.951498980633572	BFA	BFA mv 11_Airyscan Processing	2	1
0.951498980633572	BFA	BFA mv 11_Airyscan Processing	2	1
0.951498980633572	BFA	BFA mv 11_Airyscan Processing	2	1
0.951498980633572	BFA	BFA mv 11_Airyscan Processing	2	1
0.951498980633572	BFA	BFA mv 11_Airyscan Processing	2	1
0.951498980633572	BFA	BFA mv 11_Airyscan Processing	2	1
0.951498980633572	BFA	BFA mv 11_Airyscan Processing	2	1
0.951498980633572	BFA	BFA mv 11_Airyscan Processing	2	1
0.951498980633572	BFA	BFA mv 11_Airyscan Processing	2	1
0.951498980633572	BFA	BFA mv 11_Airyscan Processing	2	1
0.951498980633572	BFA	BFA mv 11_Airyscan Processing	2	1
0.951498980633572	BFA	BFA mv 11_Airyscan Processing	2	1
0.951498980633572	BFA	BFA mv 11_Airyscan Processing	2	1
0.951498980633572	BFA	BFA mv 11_Airyscan Processing	2	1
0.956234996717159	BFA	BFA mv 11_Airyscan Processing	2	1
0.956234996717159	BFA	BFA mv 11_Airyscan Processing	2	1
0.956234996717159	BFA	BFA mv 11_Airyscan Processing	2	1
0.956234996717159	BFA	BFA mv 11_Airyscan Processing	2	1
0.956234996717159	BFA	BFA mv 11_Airyscan Processing	2	1
0.956234996717159	BFA	BFA mv 11_Airyscan Processing	2	1
0.956234996717159	BFA	BFA mv 11_Airyscan Processing	2	1
0.956234996717159	BFA	BFA mv 11_Airyscan Processing	2	1
0.956234996717159	BFA	BFA mv 11_Airyscan Processing	2	1
0.956234996717159	BFA	BFA mv 11_Airyscan Processing	2	1
0.956234996717159	BFA	BFA mv 11_Airyscan Processing	2	1
0.956234996717159	BFA	BFA mv 11_Airyscan Processing	2	1
0.956234996717159	BFA	BFA mv 11_Airyscan Processing	2	1
0.956234996717159	BFA	BFA mv 11_Airyscan Processing	2	1
0.956234996717159	BFA	BFA mv 11_Airyscan Processing	2	1
0.956234996717159	BFA	BFA mv 11_Airyscan Processing	2	1
0.956234996717159	BFA	BFA mv 11_Airyscan Processing	2	1
0.956234996717159	BFA	BFA mv 11_Airyscan Processing	2	1
0.956234996717159	BFA	BFA mv 11_Airyscan Processing	2	1
0.956234996717159	BFA	BFA mv 11_Airyscan Processing	2	1
0.956234996717159	BFA	BFA mv 11_Airyscan Processing	2	1
0.956234996717159	BFA	BFA mv 11_Airyscan Processing	2	1
0.956234996717159	BFA	BFA mv 11_Airyscan Processing	2	1
0.956234996717159	BFA	BFA mv 11_Airyscan Processing	2	1
0.956234996717159	BFA	BFA mv 11_Airyscan Processing	2	1
0.956234996717159	BFA	BFA mv 11_Airyscan Processing	2	1
0.956234996717159	BFA	BFA mv 11_Airyscan Processing	2	1
0.956234996717159	BFA	BFA mv 11_Airyscan Processing	2	1
0.956234996717159	BFA	BFA mv 11_Airyscan Processing	2	1
0.956234996717159	BFA	BFA mv 11_Airyscan Processing	2	1
0.956234996717159	BFA	BFA mv 11_Airyscan Processing	2	1
0.956234996717159	BFA	BFA mv 11_Airyscan Processing	2	1
0.954828507895436	BFA	BFA mv 11_Airyscan Processing	2	1
0.954828507895436	BFA	BFA mv 11_Airyscan Processing	2	1
0.954828507895436	BFA	BFA mv 11_Airyscan Processing	2	1
0.954828507895436	BFA	BFA mv 11_Airyscan Processing	2	1
0.954828507895436	BFA	BFA mv 11_Airyscan Processing	2	1
0.954828507895436	BFA	BFA mv 11_Airyscan Processing	2	1
0.954828507895436	BFA	BFA mv 11_Airyscan Processing	2	1
0.954828507895436	BFA	BFA mv 11_Airyscan Processing	2	1
0.954828507895436	BFA	BFA mv 11_Airyscan Processing	2	1
0.954828507895436	BFA	BFA mv 11_Airyscan Processing	2	1
0.954828507895436	BFA	BFA mv 11_Airyscan Processing	2	1
0.954828507895436	BFA	BFA mv 11_Airyscan Processing	2	1
0.954828507895436	BFA	BFA mv 11_Airyscan Processing	2	1
0.954828507895436	BFA	BFA mv 11_Airyscan Processing	2	1
0.954828507895436	BFA	BFA mv 11_Airyscan Processing	2	1
0.954828507895436	BFA	BFA mv 11_Airyscan Processing	2	1
0.954828507895436	BFA	BFA mv 11_Airyscan Processing	2	1
0.954828507895436	BFA	BFA mv 11_Airyscan Processing	2	1
0.954828507895436	BFA	BFA mv 11_Airyscan Processing	2	1
0.954828507895436	BFA	BFA mv 11_Airyscan Processing	2	1
0.954828507895436	BFA	BFA mv 11_Airyscan Processing	2	1
0.954828507895436	BFA	BFA mv 11_Airyscan Processing	2	1
0.954828507895436	BFA	BFA mv 11_Airyscan Processing	2	1
0.954828507895436	BFA	BFA mv 11_Airyscan Processing	2	1
0.954828507895436	BFA	BFA mv 11_Airyscan Processing	2	1
0.954828507895436	BFA	BFA mv 11_Airyscan Processing	2	1
0.954828507895436	BFA	BFA mv 11_Airyscan Processing	2	1
0.955598346526514	BFA	BFA mv 11_Airyscan Processing	2	1
0.955598346526514	BFA	BFA mv 11_Airyscan Processing	2	1
0.955598346526514	BFA	BFA mv 11_Airyscan Processing	2	1
0.955598346526514	BFA	BFA mv 11_Airyscan Processing	2	1
0.955598346526514	BFA	BFA mv 11_Airyscan Processing	2	1
0.955598346526514	BFA	BFA mv 11_Airyscan Processing	2	1
0.955598346526514	BFA	BFA mv 11_Airyscan Processing	2	1
0.955598346526514	BFA	BFA mv 11_Airyscan Processing	2	1
0.955598346526514	BFA	BFA mv 11_Airyscan Processing	2	1
0.955598346526514	BFA	BFA mv 11_Airyscan Processing	2	1
0.955598346526514	BFA	BFA mv 11_Airyscan Processing	2	1
0.955598346526514	BFA	BFA mv 11_Airyscan Processing	2	1
0.955598346526514	BFA	BFA mv 11_Airyscan Processing	2	1
0.955598346526514	BFA	BFA mv 11_Airyscan Processing	2	1
0.955598346526514	BFA	BFA mv 11_Airyscan Processing	2	1
0.955598346526514	BFA	BFA mv 11_Airyscan Processing	2	1
0.955598346526514	BFA	BFA mv 11_Airyscan Processing	2	1
0.955598346526514	BFA	BFA mv 11_Airyscan Processing	2	1
0.955598346526514	BFA	BFA mv 11_Airyscan Processing	2	1
0.955598346526514	BFA	BFA mv 11_Airyscan Processing	2	1
0.955598346526514	BFA	BFA mv 11_Airyscan Processing	2	1
0.955598346526514	BFA	BFA mv 11_Airyscan Processing	2	1
0.955598346526514	BFA	BFA mv 11_Airyscan Processing	2	1
0.955598346526514	BFA	BFA mv 11_Airyscan Processing	2	1
0.955598346526514	BFA	BFA mv 11_Airyscan Processing	2	1
0.955598346526514	BFA	BFA mv 11_Airyscan Processing	2	1
0.955598346526514	BFA	BFA mv 11_Airyscan Processing	2	1
0.95532630448744	BFA	BFA mv 13_Airyscan Processing	3	1
0.95532630448744	BFA	BFA mv 13_Airyscan Processing	3	1
0.95532630448744	BFA	BFA mv 13_Airyscan Processing	3	1
0.95532630448744	BFA	BFA mv 13_Airyscan Processing	3	1
0.95532630448744	BFA	BFA mv 13_Airyscan Processing	3	1
0.95532630448744	BFA	BFA mv 13_Airyscan Processing	3	1
0.95532630448744	BFA	BFA mv 13_Airyscan Processing	3	1
0.95532630448744	BFA	BFA mv 13_Airyscan Processing	3	1
0.95532630448744	BFA	BFA mv 13_Airyscan Processing	3	1
0.95532630448744	BFA	BFA mv 13_Airyscan Processing	3	1
0.95532630448744	BFA	BFA mv 13_Airyscan Processing	3	1
0.95532630448744	BFA	BFA mv 13_Airyscan Processing	3	1
0.95532630448744	BFA	BFA mv 13_Airyscan Processing	3	1
0.95532630448744	BFA	BFA mv 13_Airyscan Processing	3	1
0.95532630448744	BFA	BFA mv 13_Airyscan Processing	3	1
0.95532630448744	BFA	BFA mv 13_Airyscan Processing	3	1
0.95532630448744	BFA	BFA mv 13_Airyscan Processing	3	1
0.95532630448744	BFA	BFA mv 13_Airyscan Processing	3	1
0.95532630448744	BFA	BFA mv 13_Airyscan Processing	3	1
0.95532630448744	BFA	BFA mv 13_Airyscan Processing	3	1
0.95532630448744	BFA	BFA mv 13_Airyscan Processing	3	1
0.95532630448744	BFA	BFA mv 13_Airyscan Processing	3	1
0.95532630448744	BFA	BFA mv 13_Airyscan Processing	3	1
0.95532630448744	BFA	BFA mv 13_Airyscan Processing	3	1
0.95532630448744	BFA	BFA mv 13_Airyscan Processing	3	1
0.95532630448744	BFA	BFA mv 13_Airyscan Processing	3	1
0.95532630448744	BFA	BFA mv 13_Airyscan Processing	3	1
0.95532630448744	BFA	BFA mv 13_Airyscan Processing	3	1
0.95532630448744	BFA	BFA mv 13_Airyscan Processing	3	1
0.95532630448744	BFA	BFA mv 13_Airyscan Processing	3	1
0.95532630448744	BFA	BFA mv 13_Airyscan Processing	3	1
0.95532630448744	BFA	BFA mv 13_Airyscan Processing	3	1
0.95532630448744	BFA	BFA mv 13_Airyscan Processing	3	1
0.95532630448744	BFA	BFA mv 13_Airyscan Processing	3	1
0.95532630448744	BFA	BFA mv 13_Airyscan Processing	3	1
0.95532630448744	BFA	BFA mv 13_Airyscan Processing	3	1
0.95532630448744	BFA	BFA mv 13_Airyscan Processing	3	1
0.956679658829561	BFA	BFA mv 13_Airyscan Processing	3	1
0.956679658829561	BFA	BFA mv 13_Airyscan Processing	3	1
0.956679658829561	BFA	BFA mv 13_Airyscan Processing	3	1
0.956679658829561	BFA	BFA mv 13_Airyscan Processing	3	1
0.956679658829561	BFA	BFA mv 13_Airyscan Processing	3	1
0.956679658829561	BFA	BFA mv 13_Airyscan Processing	3	1
0.956679658829561	BFA	BFA mv 13_Airyscan Processing	3	1
0.956679658829561	BFA	BFA mv 13_Airyscan Processing	3	1
0.956679658829561	BFA	BFA mv 13_Airyscan Processing	3	1
0.956679658829561	BFA	BFA mv 13_Airyscan Processing	3	1
0.956679658829561	BFA	BFA mv 13_Airyscan Processing	3	1
0.956679658829561	BFA	BFA mv 13_Airyscan Processing	3	1
0.956679658829561	BFA	BFA mv 13_Airyscan Processing	3	1
0.956679658829561	BFA	BFA mv 13_Airyscan Processing	3	1
0.956679658829561	BFA	BFA mv 13_Airyscan Processing	3	1
0.956679658829561	BFA	BFA mv 13_Airyscan Processing	3	1
0.957798030633198	BFA	BFA mv 13_Airyscan Processing	3	1
0.957798030633198	BFA	BFA mv 13_Airyscan Processing	3	1
0.957798030633198	BFA	BFA mv 13_Airyscan Processing	3	1
0.957798030633198	BFA	BFA mv 13_Airyscan Processing	3	1
0.957798030633198	BFA	BFA mv 13_Airyscan Processing	3	1
0.957798030633198	BFA	BFA mv 13_Airyscan Processing	3	1
0.957798030633198	BFA	BFA mv 13_Airyscan Processing	3	1
0.957798030633198	BFA	BFA mv 13_Airyscan Processing	3	1
0.957798030633198	BFA	BFA mv 13_Airyscan Processing	3	1
0.957798030633198	BFA	BFA mv 13_Airyscan Processing	3	1
0.957798030633198	BFA	BFA mv 13_Airyscan Processing	3	1
0.957798030633198	BFA	BFA mv 13_Airyscan Processing	3	1
0.957798030633198	BFA	BFA mv 13_Airyscan Processing	3	1
0.957798030633198	BFA	BFA mv 13_Airyscan Processing	3	1
0.957798030633198	BFA	BFA mv 13_Airyscan Processing	3	1
0.957798030633198	BFA	BFA mv 13_Airyscan Processing	3	1
0.95826287693978	BFA	BFA mv 13_Airyscan Processing	3	1
0.95826287693978	BFA	BFA mv 13_Airyscan Processing	3	1
0.95826287693978	BFA	BFA mv 13_Airyscan Processing	3	1
0.95826287693978	BFA	BFA mv 13_Airyscan Processing	3	1
0.95826287693978	BFA	BFA mv 13_Airyscan Processing	3	1
0.95826287693978	BFA	BFA mv 13_Airyscan Processing	3	1
0.95826287693978	BFA	BFA mv 13_Airyscan Processing	3	1
0.95826287693978	BFA	BFA mv 13_Airyscan Processing	3	1
0.95826287693978	BFA	BFA mv 13_Airyscan Processing	3	1
0.95826287693978	BFA	BFA mv 13_Airyscan Processing	3	1
0.95826287693978	BFA	BFA mv 13_Airyscan Processing	3	1
0.95826287693978	BFA	BFA mv 13_Airyscan Processing	3	1
0.95826287693978	BFA	BFA mv 13_Airyscan Processing	3	1
0.95826287693978	BFA	BFA mv 13_Airyscan Processing	3	1
0.95826287693978	BFA	BFA mv 13_Airyscan Processing	3	1
0.95826287693978	BFA	BFA mv 13_Airyscan Processing	3	1
0.95826287693978	BFA	BFA mv 13_Airyscan Processing	3	1
0.95826287693978	BFA	BFA mv 13_Airyscan Processing	3	1
0.95826287693978	BFA	BFA mv 13_Airyscan Processing	3	1
0.955900908210009	BFA	BFA mv 13_Airyscan Processing	3	1
0.955900908210009	BFA	BFA mv 13_Airyscan Processing	3	1
0.955900908210009	BFA	BFA mv 13_Airyscan Processing	3	1
0.955900908210009	BFA	BFA mv 13_Airyscan Processing	3	1
0.955900908210009	BFA	BFA mv 13_Airyscan Processing	3	1
0.955900908210009	BFA	BFA mv 13_Airyscan Processing	3	1
0.955900908210009	BFA	BFA mv 13_Airyscan Processing	3	1
0.955900908210009	BFA	BFA mv 13_Airyscan Processing	3	1
0.955900908210009	BFA	BFA mv 13_Airyscan Processing	3	1
0.955900908210009	BFA	BFA mv 13_Airyscan Processing	3	1
0.955900908210009	BFA	BFA mv 13_Airyscan Processing	3	1
0.955900908210009	BFA	BFA mv 13_Airyscan Processing	3	1
0.955900908210009	BFA	BFA mv 13_Airyscan Processing	3	1
0.955900908210009	BFA	BFA mv 13_Airyscan Processing	3	1
0.951263911842636	BFA	BFA mv 14_Airyscan Processing	4	1
0.951263911842636	BFA	BFA mv 14_Airyscan Processing	4	1
0.951263911842636	BFA	BFA mv 14_Airyscan Processing	4	1
0.951263911842636	BFA	BFA mv 14_Airyscan Processing	4	1
0.951263911842636	BFA	BFA mv 14_Airyscan Processing	4	1
0.951263911842636	BFA	BFA mv 14_Airyscan Processing	4	1
0.951263911842636	BFA	BFA mv 14_Airyscan Processing	4	1
0.951263911842636	BFA	BFA mv 14_Airyscan Processing	4	1
0.951263911842636	BFA	BFA mv 14_Airyscan Processing	4	1
0.951263911842636	BFA	BFA mv 14_Airyscan Processing	4	1
0.951263911842636	BFA	BFA mv 14_Airyscan Processing	4	1
0.951263911842636	BFA	BFA mv 14_Airyscan Processing	4	1
0.951263911842636	BFA	BFA mv 14_Airyscan Processing	4	1
0.951263911842636	BFA	BFA mv 14_Airyscan Processing	4	1
0.951263911842636	BFA	BFA mv 14_Airyscan Processing	4	1
0.951263911842636	BFA	BFA mv 14_Airyscan Processing	4	1
0.951263911842636	BFA	BFA mv 14_Airyscan Processing	4	1
0.951263911842636	BFA	BFA mv 14_Airyscan Processing	4	1
0.951263911842636	BFA	BFA mv 14_Airyscan Processing	4	1
0.951263911842636	BFA	BFA mv 14_Airyscan Processing	4	1
0.951263911842636	BFA	BFA mv 14_Airyscan Processing	4	1
0.951263911842636	BFA	BFA mv 14_Airyscan Processing	4	1
0.951263911842636	BFA	BFA mv 14_Airyscan Processing	4	1
0.951263911842636	BFA	BFA mv 14_Airyscan Processing	4	1
0.951263911842636	BFA	BFA mv 14_Airyscan Processing	4	1
0.951263911842636	BFA	BFA mv 14_Airyscan Processing	4	1
0.951263911842636	BFA	BFA mv 14_Airyscan Processing	4	1
0.951263911842636	BFA	BFA mv 14_Airyscan Processing	4	1
0.951263911842636	BFA	BFA mv 14_Airyscan Processing	4	1
0.951263911842636	BFA	BFA mv 14_Airyscan Processing	4	1
0.951263911842636	BFA	BFA mv 14_Airyscan Processing	4	1
0.951263911842636	BFA	BFA mv 14_Airyscan Processing	4	1
0.951263911842636	BFA	BFA mv 14_Airyscan Processing	4	1
0.951263911842636	BFA	BFA mv 14_Airyscan Processing	4	1
0.951263911842636	BFA	BFA mv 14_Airyscan Processing	4	1
0.951263911842636	BFA	BFA mv 14_Airyscan Processing	4	1
0.951263911842636	BFA	BFA mv 14_Airyscan Processing	4	1
0.951263911842636	BFA	BFA mv 14_Airyscan Processing	4	1
0.951263911842636	BFA	BFA mv 14_Airyscan Processing	4	1
0.951263911842636	BFA	BFA mv 14_Airyscan Processing	4	1
0.951263911842636	BFA	BFA mv 14_Airyscan Processing	4	1
0.951263911842636	BFA	BFA mv 14_Airyscan Processing	4	1
0.950347762910944	BFA	BFA mv 14_Airyscan Processing	4	1
0.950347762910944	BFA	BFA mv 14_Airyscan Processing	4	1
0.950347762910944	BFA	BFA mv 14_Airyscan Processing	4	1
0.950347762910944	BFA	BFA mv 14_Airyscan Processing	4	1
0.950347762910944	BFA	BFA mv 14_Airyscan Processing	4	1
0.950347762910944	BFA	BFA mv 14_Airyscan Processing	4	1
0.950347762910944	BFA	BFA mv 14_Airyscan Processing	4	1
0.950347762910944	BFA	BFA mv 14_Airyscan Processing	4	1
0.950347762910944	BFA	BFA mv 14_Airyscan Processing	4	1
0.950347762910944	BFA	BFA mv 14_Airyscan Processing	4	1
0.950347762910944	BFA	BFA mv 14_Airyscan Processing	4	1
0.950347762910944	BFA	BFA mv 14_Airyscan Processing	4	1
0.950347762910944	BFA	BFA mv 14_Airyscan Processing	4	1
0.950347762910944	BFA	BFA mv 14_Airyscan Processing	4	1
0.950347762910944	BFA	BFA mv 14_Airyscan Processing	4	1
0.950347762910944	BFA	BFA mv 14_Airyscan Processing	4	1
0.950347762910944	BFA	BFA mv 14_Airyscan Processing	4	1
0.950347762910944	BFA	BFA mv 14_Airyscan Processing	4	1
0.950347762910944	BFA	BFA mv 14_Airyscan Processing	4	1
0.950347762910944	BFA	BFA mv 14_Airyscan Processing	4	1
0.950347762910944	BFA	BFA mv 14_Airyscan Processing	4	1
0.950347762910944	BFA	BFA mv 14_Airyscan Processing	4	1
0.950347762910944	BFA	BFA mv 14_Airyscan Processing	4	1
0.950347762910944	BFA	BFA mv 14_Airyscan Processing	4	1
0.950347762910944	BFA	BFA mv 14_Airyscan Processing	4	1
0.950347762910944	BFA	BFA mv 14_Airyscan Processing	4	1
0.950347762910944	BFA	BFA mv 14_Airyscan Processing	4	1
0.950347762910944	BFA	BFA mv 14_Airyscan Processing	4	1
0.950347762910944	BFA	BFA mv 14_Airyscan Processing	4	1
0.950347762910944	BFA	BFA mv 14_Airyscan Processing	4	1
0.950347762910944	BFA	BFA mv 14_Airyscan Processing	4	1
0.950347762910944	BFA	BFA mv 14_Airyscan Processing	4	1
0.950347762910944	BFA	BFA mv 14_Airyscan Processing	4	1
0.950347762910944	BFA	BFA mv 14_Airyscan Processing	4	1
0.950347762910944	BFA	BFA mv 14_Airyscan Processing	4	1
0.950347762910944	BFA	BFA mv 14_Airyscan Processing	4	1
0.950347762910944	BFA	BFA mv 14_Airyscan Processing	4	1
0.950347762910944	BFA	BFA mv 14_Airyscan Processing	4	1
0.950347762910944	BFA	BFA mv 14_Airyscan Processing	4	1
0.950347762910944	BFA	BFA mv 14_Airyscan Processing	4	1
0.950347762910944	BFA	BFA mv 14_Airyscan Processing	4	1
0.950347762910944	BFA	BFA mv 14_Airyscan Processing	4	1
0.950347762910944	BFA	BFA mv 14_Airyscan Processing	4	1
0.950629527981859	BFA	BFA mv 14_Airyscan Processing	4	1
0.950629527981859	BFA	BFA mv 14_Airyscan Processing	4	1
0.950629527981859	BFA	BFA mv 14_Airyscan Processing	4	1
0.950629527981859	BFA	BFA mv 14_Airyscan Processing	4	1
0.950629527981859	BFA	BFA mv 14_Airyscan Processing	4	1
0.950629527981859	BFA	BFA mv 14_Airyscan Processing	4	1
0.950629527981859	BFA	BFA mv 14_Airyscan Processing	4	1
0.950629527981859	BFA	BFA mv 14_Airyscan Processing	4	1
0.950629527981859	BFA	BFA mv 14_Airyscan Processing	4	1
0.950629527981859	BFA	BFA mv 14_Airyscan Processing	4	1
0.950629527981859	BFA	BFA mv 14_Airyscan Processing	4	1
0.950629527981859	BFA	BFA mv 14_Airyscan Processing	4	1
0.950629527981859	BFA	BFA mv 14_Airyscan Processing	4	1
0.950629527981859	BFA	BFA mv 14_Airyscan Processing	4	1
0.950629527981859	BFA	BFA mv 14_Airyscan Processing	4	1
0.950629527981859	BFA	BFA mv 14_Airyscan Processing	4	1
0.950629527981859	BFA	BFA mv 14_Airyscan Processing	4	1
0.950629527981859	BFA	BFA mv 14_Airyscan Processing	4	1
0.950629527981859	BFA	BFA mv 14_Airyscan Processing	4	1
0.950629527981859	BFA	BFA mv 14_Airyscan Processing	4	1
0.950629527981859	BFA	BFA mv 14_Airyscan Processing	4	1
0.950629527981859	BFA	BFA mv 14_Airyscan Processing	4	1
0.950629527981859	BFA	BFA mv 14_Airyscan Processing	4	1
0.950629527981859	BFA	BFA mv 14_Airyscan Processing	4	1
0.950629527981859	BFA	BFA mv 14_Airyscan Processing	4	1
0.950629527981859	BFA	BFA mv 14_Airyscan Processing	4	1
0.950629527981859	BFA	BFA mv 14_Airyscan Processing	4	1
0.950629527981859	BFA	BFA mv 14_Airyscan Processing	4	1
0.950629527981859	BFA	BFA mv 14_Airyscan Processing	4	1
0.950629527981859	BFA	BFA mv 14_Airyscan Processing	4	1
0.950629527981859	BFA	BFA mv 14_Airyscan Processing	4	1
0.950629527981859	BFA	BFA mv 14_Airyscan Processing	4	1
0.950629527981859	BFA	BFA mv 14_Airyscan Processing	4	1
0.950629527981859	BFA	BFA mv 14_Airyscan Processing	4	1
0.950629527981859	BFA	BFA mv 14_Airyscan Processing	4	1
0.950629527981859	BFA	BFA mv 14_Airyscan Processing	4	1
0.950629527981859	BFA	BFA mv 14_Airyscan Processing	4	1
0.950629527981859	BFA	BFA mv 14_Airyscan Processing	4	1
0.951559281551357	BFA	BFA mv 14_Airyscan Processing	4	1
0.951559281551357	BFA	BFA mv 14_Airyscan Processing	4	1
0.951559281551357	BFA	BFA mv 14_Airyscan Processing	4	1
0.951559281551357	BFA	BFA mv 14_Airyscan Processing	4	1
0.951559281551357	BFA	BFA mv 14_Airyscan Processing	4	1
0.951559281551357	BFA	BFA mv 14_Airyscan Processing	4	1
0.951559281551357	BFA	BFA mv 14_Airyscan Processing	4	1
0.951559281551357	BFA	BFA mv 14_Airyscan Processing	4	1
0.951559281551357	BFA	BFA mv 14_Airyscan Processing	4	1
0.951559281551357	BFA	BFA mv 14_Airyscan Processing	4	1
0.951559281551357	BFA	BFA mv 14_Airyscan Processing	4	1
0.951559281551357	BFA	BFA mv 14_Airyscan Processing	4	1
0.951559281551357	BFA	BFA mv 14_Airyscan Processing	4	1
0.951559281551357	BFA	BFA mv 14_Airyscan Processing	4	1
0.951559281551357	BFA	BFA mv 14_Airyscan Processing	4	1
0.951559281551357	BFA	BFA mv 14_Airyscan Processing	4	1
0.951559281551357	BFA	BFA mv 14_Airyscan Processing	4	1
0.951559281551357	BFA	BFA mv 14_Airyscan Processing	4	1
0.951559281551357	BFA	BFA mv 14_Airyscan Processing	4	1
0.951559281551357	BFA	BFA mv 14_Airyscan Processing	4	1
0.951559281551357	BFA	BFA mv 14_Airyscan Processing	4	1
0.951559281551357	BFA	BFA mv 14_Airyscan Processing	4	1
0.951559281551357	BFA	BFA mv 14_Airyscan Processing	4	1
0.951559281551357	BFA	BFA mv 14_Airyscan Processing	4	1
0.951559281551357	BFA	BFA mv 14_Airyscan Processing	4	1
0.951559281551357	BFA	BFA mv 14_Airyscan Processing	4	1
0.951559281551357	BFA	BFA mv 14_Airyscan Processing	4	1
0.951559281551357	BFA	BFA mv 14_Airyscan Processing	4	1
0.951559281551357	BFA	BFA mv 14_Airyscan Processing	4	1
0.951559281551357	BFA	BFA mv 14_Airyscan Processing	4	1
0.951559281551357	BFA	BFA mv 14_Airyscan Processing	4	1
0.951559281551357	BFA	BFA mv 14_Airyscan Processing	4	1
0.951559281551357	BFA	BFA mv 14_Airyscan Processing	4	1
0.952381572290859	BFA	BFA mv 14_Airyscan Processing	4	1
0.952381572290859	BFA	BFA mv 14_Airyscan Processing	4	1
0.952381572290859	BFA	BFA mv 14_Airyscan Processing	4	1
0.952381572290859	BFA	BFA mv 14_Airyscan Processing	4	1
0.952381572290859	BFA	BFA mv 14_Airyscan Processing	4	1
0.952381572290859	BFA	BFA mv 14_Airyscan Processing	4	1
0.952381572290859	BFA	BFA mv 14_Airyscan Processing	4	1
0.952381572290859	BFA	BFA mv 14_Airyscan Processing	4	1
0.952381572290859	BFA	BFA mv 14_Airyscan Processing	4	1
0.952381572290859	BFA	BFA mv 14_Airyscan Processing	4	1
0.952381572290859	BFA	BFA mv 14_Airyscan Processing	4	1
0.952381572290859	BFA	BFA mv 14_Airyscan Processing	4	1
0.952381572290859	BFA	BFA mv 14_Airyscan Processing	4	1
0.952381572290859	BFA	BFA mv 14_Airyscan Processing	4	1
0.952381572290859	BFA	BFA mv 14_Airyscan Processing	4	1
0.952381572290859	BFA	BFA mv 14_Airyscan Processing	4	1
0.952381572290859	BFA	BFA mv 14_Airyscan Processing	4	1
0.952381572290859	BFA	BFA mv 14_Airyscan Processing	4	1
0.952381572290859	BFA	BFA mv 14_Airyscan Processing	4	1
0.952381572290859	BFA	BFA mv 14_Airyscan Processing	4	1
0.952381572290859	BFA	BFA mv 14_Airyscan Processing	4	1
0.952381572290859	BFA	BFA mv 14_Airyscan Processing	4	1
0.952381572290859	BFA	BFA mv 14_Airyscan Processing	4	1
0.952381572290859	BFA	BFA mv 14_Airyscan Processing	4	1
0.952381572290859	BFA	BFA mv 14_Airyscan Processing	4	1
0.952381572290859	BFA	BFA mv 14_Airyscan Processing	4	1
0.952381572290859	BFA	BFA mv 14_Airyscan Processing	4	1
0.952381572290859	BFA	BFA mv 14_Airyscan Processing	4	1
0.952381572290859	BFA	BFA mv 14_Airyscan Processing	4	1
0.952381572290859	BFA	BFA mv 14_Airyscan Processing	4	1
0.952381572290859	BFA	BFA mv 14_Airyscan Processing	4	1
0.952381572290859	BFA	BFA mv 14_Airyscan Processing	4	1
0.952381572290859	BFA	BFA mv 14_Airyscan Processing	4	1
0.952381572290859	BFA	BFA mv 14_Airyscan Processing	4	1
0.952381572290859	BFA	BFA mv 14_Airyscan Processing	4	1
0.952381572290859	BFA	BFA mv 14_Airyscan Processing	4	1
0.952381572290859	BFA	BFA mv 14_Airyscan Processing	4	1
0.952381572290859	BFA	BFA mv 14_Airyscan Processing	4	1
0.952381572290859	BFA	BFA mv 14_Airyscan Processing	4	1
0.952381572290859	BFA	BFA mv 14_Airyscan Processing	4	1
0.952381572290859	BFA	BFA mv 14_Airyscan Processing	4	1
0.952381572290859	BFA	BFA mv 14_Airyscan Processing	4	1
0.942837548810366	BFA	BFA mv 15_Airyscan Processing	5	1
0.942837548810366	BFA	BFA mv 15_Airyscan Processing	5	1
0.942837548810366	BFA	BFA mv 15_Airyscan Processing	5	1
0.942837548810366	BFA	BFA mv 15_Airyscan Processing	5	1
0.942837548810366	BFA	BFA mv 15_Airyscan Processing	5	1
0.942837548810366	BFA	BFA mv 15_Airyscan Processing	5	1
0.942837548810366	BFA	BFA mv 15_Airyscan Processing	5	1
0.942837548810366	BFA	BFA mv 15_Airyscan Processing	5	1
0.942837548810366	BFA	BFA mv 15_Airyscan Processing	5	1
0.943154588626831	BFA	BFA mv 15_Airyscan Processing	5	1
0.943154588626831	BFA	BFA mv 15_Airyscan Processing	5	1
0.943154588626831	BFA	BFA mv 15_Airyscan Processing	5	1
0.943154588626831	BFA	BFA mv 15_Airyscan Processing	5	1
0.943154588626831	BFA	BFA mv 15_Airyscan Processing	5	1
0.943154588626831	BFA	BFA mv 15_Airyscan Processing	5	1
0.943154588626831	BFA	BFA mv 15_Airyscan Processing	5	1
0.943154588626831	BFA	BFA mv 15_Airyscan Processing	5	1
0.943154588626831	BFA	BFA mv 15_Airyscan Processing	5	1
0.942431010017299	BFA	BFA mv 15_Airyscan Processing	5	1
0.942431010017299	BFA	BFA mv 15_Airyscan Processing	5	1
0.942431010017299	BFA	BFA mv 15_Airyscan Processing	5	1
0.942431010017299	BFA	BFA mv 15_Airyscan Processing	5	1
0.942431010017299	BFA	BFA mv 15_Airyscan Processing	5	1
0.942431010017299	BFA	BFA mv 15_Airyscan Processing	5	1
0.942431010017299	BFA	BFA mv 15_Airyscan Processing	5	1
0.942431010017299	BFA	BFA mv 15_Airyscan Processing	5	1
0.942431010017299	BFA	BFA mv 15_Airyscan Processing	5	1
0.942431010017299	BFA	BFA mv 15_Airyscan Processing	5	1
0.942431010017299	BFA	BFA mv 15_Airyscan Processing	5	1
0.942431010017299	BFA	BFA mv 15_Airyscan Processing	5	1
0.942431010017299	BFA	BFA mv 15_Airyscan Processing	5	1
0.942431010017299	BFA	BFA mv 15_Airyscan Processing	5	1
0.942431010017299	BFA	BFA mv 15_Airyscan Processing	5	1
0.944674936983838	BFA	BFA mv 15_Airyscan Processing	5	1
0.944674936983838	BFA	BFA mv 15_Airyscan Processing	5	1
0.944674936983838	BFA	BFA mv 15_Airyscan Processing	5	1
0.944674936983838	BFA	BFA mv 15_Airyscan Processing	5	1
0.944674936983838	BFA	BFA mv 15_Airyscan Processing	5	1
0.945928950488147	BFA	BFA mv 15_Airyscan Processing	5	1
0.945928950488147	BFA	BFA mv 15_Airyscan Processing	5	1
0.945928950488147	BFA	BFA mv 15_Airyscan Processing	5	1
0.945928950488147	BFA	BFA mv 15_Airyscan Processing	5	1
0.945928950488147	BFA	BFA mv 15_Airyscan Processing	5	1
0.945928950488147	BFA	BFA mv 15_Airyscan Processing	5	1
0.945928950488147	BFA	BFA mv 15_Airyscan Processing	5	1
0.945928950488147	BFA	BFA mv 15_Airyscan Processing	5	1
0.945928950488147	BFA	BFA mv 15_Airyscan Processing	5	1
0.945928950488147	BFA	BFA mv 15_Airyscan Processing	5	1
0.945928950488147	BFA	BFA mv 15_Airyscan Processing	5	1
0.945928950488147	BFA	BFA mv 15_Airyscan Processing	5	1
0.945928950488147	BFA	BFA mv 15_Airyscan Processing	5	1
0.945376420498636	BFA	BFA mv 16_Airyscan Processing	6	1
0.945376420498636	BFA	BFA mv 16_Airyscan Processing	6	1
0.945376420498636	BFA	BFA mv 16_Airyscan Processing	6	1
0.945376420498636	BFA	BFA mv 16_Airyscan Processing	6	1
0.945376420498636	BFA	BFA mv 16_Airyscan Processing	6	1
0.945376420498636	BFA	BFA mv 16_Airyscan Processing	6	1
0.945376420498636	BFA	BFA mv 16_Airyscan Processing	6	1
0.945376420498636	BFA	BFA mv 16_Airyscan Processing	6	1
0.945376420498636	BFA	BFA mv 16_Airyscan Processing	6	1
0.946474464834538	BFA	BFA mv 16_Airyscan Processing	6	1
0.946474464834538	BFA	BFA mv 16_Airyscan Processing	6	1
0.946474464834538	BFA	BFA mv 16_Airyscan Processing	6	1
0.946474464834538	BFA	BFA mv 16_Airyscan Processing	6	1
0.946474464834538	BFA	BFA mv 16_Airyscan Processing	6	1
0.946474464834538	BFA	BFA mv 16_Airyscan Processing	6	1
0.94509649798377	BFA	BFA mv 16_Airyscan Processing	6	1
0.94509649798377	BFA	BFA mv 16_Airyscan Processing	6	1
0.94509649798377	BFA	BFA mv 16_Airyscan Processing	6	1
0.94509649798377	BFA	BFA mv 16_Airyscan Processing	6	1
0.94509649798377	BFA	BFA mv 16_Airyscan Processing	6	1
0.94509649798377	BFA	BFA mv 16_Airyscan Processing	6	1
0.946202259568435	BFA	BFA mv 16_Airyscan Processing	6	1
0.946202259568435	BFA	BFA mv 16_Airyscan Processing	6	1
0.946202259568435	BFA	BFA mv 16_Airyscan Processing	6	1
0.946202259568435	BFA	BFA mv 16_Airyscan Processing	6	1
0.946202259568435	BFA	BFA mv 16_Airyscan Processing	6	1
0.946762006863017	BFA	BFA mv 16_Airyscan Processing	6	1
0.946762006863017	BFA	BFA mv 16_Airyscan Processing	6	1
0.946762006863017	BFA	BFA mv 16_Airyscan Processing	6	1
0.946762006863017	BFA	BFA mv 16_Airyscan Processing	6	1
0.946762006863017	BFA	BFA mv 16_Airyscan Processing	6	1
0.946762006863017	BFA	BFA mv 16_Airyscan Processing	6	1
0.946762006863017	BFA	BFA mv 16_Airyscan Processing	6	1
0.946576540288363	BFA	BFA mv 17_Airyscan Processing	7	1
0.946576540288363	BFA	BFA mv 17_Airyscan Processing	7	1
0.946576540288363	BFA	BFA mv 17_Airyscan Processing	7	1
0.946576540288363	BFA	BFA mv 17_Airyscan Processing	7	1
0.946576540288363	BFA	BFA mv 17_Airyscan Processing	7	1
0.946576540288363	BFA	BFA mv 17_Airyscan Processing	7	1
0.946576540288363	BFA	BFA mv 17_Airyscan Processing	7	1
0.946576540288363	BFA	BFA mv 17_Airyscan Processing	7	1
0.946576540288363	BFA	BFA mv 17_Airyscan Processing	7	1
0.946576540288363	BFA	BFA mv 17_Airyscan Processing	7	1
0.946576540288363	BFA	BFA mv 17_Airyscan Processing	7	1
0.946576540288363	BFA	BFA mv 17_Airyscan Processing	7	1
0.946576540288363	BFA	BFA mv 17_Airyscan Processing	7	1
0.946576540288363	BFA	BFA mv 17_Airyscan Processing	7	1
0.946576540288363	BFA	BFA mv 17_Airyscan Processing	7	1
0.946576540288363	BFA	BFA mv 17_Airyscan Processing	7	1
0.946576540288363	BFA	BFA mv 17_Airyscan Processing	7	1
0.946576540288363	BFA	BFA mv 17_Airyscan Processing	7	1
0.946576540288363	BFA	BFA mv 17_Airyscan Processing	7	1
0.946576540288363	BFA	BFA mv 17_Airyscan Processing	7	1
0.946576540288363	BFA	BFA mv 17_Airyscan Processing	7	1
0.946576540288363	BFA	BFA mv 17_Airyscan Processing	7	1
0.946576540288363	BFA	BFA mv 17_Airyscan Processing	7	1
0.946576540288363	BFA	BFA mv 17_Airyscan Processing	7	1
0.946576540288363	BFA	BFA mv 17_Airyscan Processing	7	1
0.946576540288363	BFA	BFA mv 17_Airyscan Processing	7	1
0.946576540288363	BFA	BFA mv 17_Airyscan Processing	7	1
0.946576540288363	BFA	BFA mv 17_Airyscan Processing	7	1
0.946576540288363	BFA	BFA mv 17_Airyscan Processing	7	1
0.946576540288363	BFA	BFA mv 17_Airyscan Processing	7	1
0.946576540288363	BFA	BFA mv 17_Airyscan Processing	7	1
0.946576540288363	BFA	BFA mv 17_Airyscan Processing	7	1
0.946576540288363	BFA	BFA mv 17_Airyscan Processing	7	1
0.946576540288363	BFA	BFA mv 17_Airyscan Processing	7	1
0.946576540288363	BFA	BFA mv 17_Airyscan Processing	7	1
0.946576540288363	BFA	BFA mv 17_Airyscan Processing	7	1
0.946576540288363	BFA	BFA mv 17_Airyscan Processing	7	1
0.946576540288363	BFA	BFA mv 17_Airyscan Processing	7	1
0.946576540288363	BFA	BFA mv 17_Airyscan Processing	7	1
0.946576540288363	BFA	BFA mv 17_Airyscan Processing	7	1
0.946576540288363	BFA	BFA mv 17_Airyscan Processing	7	1
0.946576540288363	BFA	BFA mv 17_Airyscan Processing	7	1
0.946576540288363	BFA	BFA mv 17_Airyscan Processing	7	1
0.946576540288363	BFA	BFA mv 17_Airyscan Processing	7	1
0.946576540288363	BFA	BFA mv 17_Airyscan Processing	7	1
0.946576540288363	BFA	BFA mv 17_Airyscan Processing	7	1
0.946576540288363	BFA	BFA mv 17_Airyscan Processing	7	1
0.946576540288363	BFA	BFA mv 17_Airyscan Processing	7	1
0.946576540288363	BFA	BFA mv 17_Airyscan Processing	7	1
0.946576540288363	BFA	BFA mv 17_Airyscan Processing	7	1
0.946576540288363	BFA	BFA mv 17_Airyscan Processing	7	1
0.946576540288363	BFA	BFA mv 17_Airyscan Processing	7	1
0.946576540288363	BFA	BFA mv 17_Airyscan Processing	7	1
0.946576540288363	BFA	BFA mv 17_Airyscan Processing	7	1
0.946576540288363	BFA	BFA mv 17_Airyscan Processing	7	1
0.946576540288363	BFA	BFA mv 17_Airyscan Processing	7	1
0.946576540288363	BFA	BFA mv 17_Airyscan Processing	7	1
0.946576540288363	BFA	BFA mv 17_Airyscan Processing	7	1
0.946576540288363	BFA	BFA mv 17_Airyscan Processing	7	1
0.946576540288363	BFA	BFA mv 17_Airyscan Processing	7	1
0.946576540288363	BFA	BFA mv 17_Airyscan Processing	7	1
0.946576540288363	BFA	BFA mv 17_Airyscan Processing	7	1
0.943720528731544	BFA	BFA mv 17_Airyscan Processing	7	1
0.943720528731544	BFA	BFA mv 17_Airyscan Processing	7	1
0.943720528731544	BFA	BFA mv 17_Airyscan Processing	7	1
0.943720528731544	BFA	BFA mv 17_Airyscan Processing	7	1
0.943720528731544	BFA	BFA mv 17_Airyscan Processing	7	1
0.943720528731544	BFA	BFA mv 17_Airyscan Processing	7	1
0.943720528731544	BFA	BFA mv 17_Airyscan Processing	7	1
0.943720528731544	BFA	BFA mv 17_Airyscan Processing	7	1
0.943720528731544	BFA	BFA mv 17_Airyscan Processing	7	1
0.943720528731544	BFA	BFA mv 17_Airyscan Processing	7	1
0.943720528731544	BFA	BFA mv 17_Airyscan Processing	7	1
0.943720528731544	BFA	BFA mv 17_Airyscan Processing	7	1
0.943720528731544	BFA	BFA mv 17_Airyscan Processing	7	1
0.943720528731544	BFA	BFA mv 17_Airyscan Processing	7	1
0.943720528731544	BFA	BFA mv 17_Airyscan Processing	7	1
0.943720528731544	BFA	BFA mv 17_Airyscan Processing	7	1
0.943720528731544	BFA	BFA mv 17_Airyscan Processing	7	1
0.943720528731544	BFA	BFA mv 17_Airyscan Processing	7	1
0.943720528731544	BFA	BFA mv 17_Airyscan Processing	7	1
0.943720528731544	BFA	BFA mv 17_Airyscan Processing	7	1
0.943720528731544	BFA	BFA mv 17_Airyscan Processing	7	1
0.943720528731544	BFA	BFA mv 17_Airyscan Processing	7	1
0.943720528731544	BFA	BFA mv 17_Airyscan Processing	7	1
0.943720528731544	BFA	BFA mv 17_Airyscan Processing	7	1
0.943720528731544	BFA	BFA mv 17_Airyscan Processing	7	1
0.943720528731544	BFA	BFA mv 17_Airyscan Processing	7	1
0.943720528731544	BFA	BFA mv 17_Airyscan Processing	7	1
0.943720528731544	BFA	BFA mv 17_Airyscan Processing	7	1
0.943720528731544	BFA	BFA mv 17_Airyscan Processing	7	1
0.943720528731544	BFA	BFA mv 17_Airyscan Processing	7	1
0.943720528731544	BFA	BFA mv 17_Airyscan Processing	7	1
0.943720528731544	BFA	BFA mv 17_Airyscan Processing	7	1
0.943720528731544	BFA	BFA mv 17_Airyscan Processing	7	1
0.943720528731544	BFA	BFA mv 17_Airyscan Processing	7	1
0.943720528731544	BFA	BFA mv 17_Airyscan Processing	7	1
0.943720528731544	BFA	BFA mv 17_Airyscan Processing	7	1
0.943720528731544	BFA	BFA mv 17_Airyscan Processing	7	1
0.943720528731544	BFA	BFA mv 17_Airyscan Processing	7	1
0.943720528731544	BFA	BFA mv 17_Airyscan Processing	7	1
0.943720528731544	BFA	BFA mv 17_Airyscan Processing	7	1
0.943720528731544	BFA	BFA mv 17_Airyscan Processing	7	1
0.943720528731544	BFA	BFA mv 17_Airyscan Processing	7	1
0.943720528731544	BFA	BFA mv 17_Airyscan Processing	7	1
0.943720528731544	BFA	BFA mv 17_Airyscan Processing	7	1
0.943720528731544	BFA	BFA mv 17_Airyscan Processing	7	1
0.943720528731544	BFA	BFA mv 17_Airyscan Processing	7	1
0.943720528731544	BFA	BFA mv 17_Airyscan Processing	7	1
0.943720528731544	BFA	BFA mv 17_Airyscan Processing	7	1
0.943720528731544	BFA	BFA mv 17_Airyscan Processing	7	1
0.943720528731544	BFA	BFA mv 17_Airyscan Processing	7	1
0.943720528731544	BFA	BFA mv 17_Airyscan Processing	7	1
0.943720528731544	BFA	BFA mv 17_Airyscan Processing	7	1
0.943720528731544	BFA	BFA mv 17_Airyscan Processing	7	1
0.943720528731544	BFA	BFA mv 17_Airyscan Processing	7	1
0.943720528731544	BFA	BFA mv 17_Airyscan Processing	7	1
0.943720528731544	BFA	BFA mv 17_Airyscan Processing	7	1
0.943720528731544	BFA	BFA mv 17_Airyscan Processing	7	1
0.943720528731544	BFA	BFA mv 17_Airyscan Processing	7	1
0.943720528731544	BFA	BFA mv 17_Airyscan Processing	7	1
0.939124848903557	BFA	BFA mv 17_Airyscan Processing	7	1
0.939124848903557	BFA	BFA mv 17_Airyscan Processing	7	1
0.939124848903557	BFA	BFA mv 17_Airyscan Processing	7	1
0.939124848903557	BFA	BFA mv 17_Airyscan Processing	7	1
0.939124848903557	BFA	BFA mv 17_Airyscan Processing	7	1
0.939124848903557	BFA	BFA mv 17_Airyscan Processing	7	1
0.939124848903557	BFA	BFA mv 17_Airyscan Processing	7	1
0.939124848903557	BFA	BFA mv 17_Airyscan Processing	7	1
0.939124848903557	BFA	BFA mv 17_Airyscan Processing	7	1
0.939124848903557	BFA	BFA mv 17_Airyscan Processing	7	1
0.939124848903557	BFA	BFA mv 17_Airyscan Processing	7	1
0.939124848903557	BFA	BFA mv 17_Airyscan Processing	7	1
0.939124848903557	BFA	BFA mv 17_Airyscan Processing	7	1
0.939124848903557	BFA	BFA mv 17_Airyscan Processing	7	1
0.939124848903557	BFA	BFA mv 17_Airyscan Processing	7	1
0.939124848903557	BFA	BFA mv 17_Airyscan Processing	7	1
0.939124848903557	BFA	BFA mv 17_Airyscan Processing	7	1
0.939124848903557	BFA	BFA mv 17_Airyscan Processing	7	1
0.939124848903557	BFA	BFA mv 17_Airyscan Processing	7	1
0.939124848903557	BFA	BFA mv 17_Airyscan Processing	7	1
0.939124848903557	BFA	BFA mv 17_Airyscan Processing	7	1
0.939124848903557	BFA	BFA mv 17_Airyscan Processing	7	1
0.939124848903557	BFA	BFA mv 17_Airyscan Processing	7	1
0.939124848903557	BFA	BFA mv 17_Airyscan Processing	7	1
0.939124848903557	BFA	BFA mv 17_Airyscan Processing	7	1
0.939124848903557	BFA	BFA mv 17_Airyscan Processing	7	1
0.939124848903557	BFA	BFA mv 17_Airyscan Processing	7	1
0.939124848903557	BFA	BFA mv 17_Airyscan Processing	7	1
0.939124848903557	BFA	BFA mv 17_Airyscan Processing	7	1
0.939124848903557	BFA	BFA mv 17_Airyscan Processing	7	1
0.939124848903557	BFA	BFA mv 17_Airyscan Processing	7	1
0.939124848903557	BFA	BFA mv 17_Airyscan Processing	7	1
0.939124848903557	BFA	BFA mv 17_Airyscan Processing	7	1
0.939124848903557	BFA	BFA mv 17_Airyscan Processing	7	1
0.939124848903557	BFA	BFA mv 17_Airyscan Processing	7	1
0.939124848903557	BFA	BFA mv 17_Airyscan Processing	7	1
0.939124848903557	BFA	BFA mv 17_Airyscan Processing	7	1
0.939124848903557	BFA	BFA mv 17_Airyscan Processing	7	1
0.939124848903557	BFA	BFA mv 17_Airyscan Processing	7	1
0.939124848903557	BFA	BFA mv 17_Airyscan Processing	7	1
0.939124848903557	BFA	BFA mv 17_Airyscan Processing	7	1
0.939124848903557	BFA	BFA mv 17_Airyscan Processing	7	1
0.939124848903557	BFA	BFA mv 17_Airyscan Processing	7	1
0.939124848903557	BFA	BFA mv 17_Airyscan Processing	7	1
0.939124848903557	BFA	BFA mv 17_Airyscan Processing	7	1
0.939124848903557	BFA	BFA mv 17_Airyscan Processing	7	1
0.939124848903557	BFA	BFA mv 17_Airyscan Processing	7	1
0.939124848903557	BFA	BFA mv 17_Airyscan Processing	7	1
0.939124848903557	BFA	BFA mv 17_Airyscan Processing	7	1
0.939124848903557	BFA	BFA mv 17_Airyscan Processing	7	1
0.939124848903557	BFA	BFA mv 17_Airyscan Processing	7	1
0.939124848903557	BFA	BFA mv 17_Airyscan Processing	7	1
0.940071341159422	BFA	BFA mv 17_Airyscan Processing	7	1
0.940071341159422	BFA	BFA mv 17_Airyscan Processing	7	1
0.940071341159422	BFA	BFA mv 17_Airyscan Processing	7	1
0.940071341159422	BFA	BFA mv 17_Airyscan Processing	7	1
0.940071341159422	BFA	BFA mv 17_Airyscan Processing	7	1
0.940071341159422	BFA	BFA mv 17_Airyscan Processing	7	1
0.940071341159422	BFA	BFA mv 17_Airyscan Processing	7	1
0.940071341159422	BFA	BFA mv 17_Airyscan Processing	7	1
0.940071341159422	BFA	BFA mv 17_Airyscan Processing	7	1
0.940071341159422	BFA	BFA mv 17_Airyscan Processing	7	1
0.940071341159422	BFA	BFA mv 17_Airyscan Processing	7	1
0.940071341159422	BFA	BFA mv 17_Airyscan Processing	7	1
0.940071341159422	BFA	BFA mv 17_Airyscan Processing	7	1
0.940071341159422	BFA	BFA mv 17_Airyscan Processing	7	1
0.940071341159422	BFA	BFA mv 17_Airyscan Processing	7	1
0.940071341159422	BFA	BFA mv 17_Airyscan Processing	7	1
0.940071341159422	BFA	BFA mv 17_Airyscan Processing	7	1
0.940071341159422	BFA	BFA mv 17_Airyscan Processing	7	1
0.940071341159422	BFA	BFA mv 17_Airyscan Processing	7	1
0.940071341159422	BFA	BFA mv 17_Airyscan Processing	7	1
0.940071341159422	BFA	BFA mv 17_Airyscan Processing	7	1
0.940071341159422	BFA	BFA mv 17_Airyscan Processing	7	1
0.940071341159422	BFA	BFA mv 17_Airyscan Processing	7	1
0.940071341159422	BFA	BFA mv 17_Airyscan Processing	7	1
0.940071341159422	BFA	BFA mv 17_Airyscan Processing	7	1
0.940071341159422	BFA	BFA mv 17_Airyscan Processing	7	1
0.940071341159422	BFA	BFA mv 17_Airyscan Processing	7	1
0.940071341159422	BFA	BFA mv 17_Airyscan Processing	7	1
0.940071341159422	BFA	BFA mv 17_Airyscan Processing	7	1
0.940071341159422	BFA	BFA mv 17_Airyscan Processing	7	1
0.940071341159422	BFA	BFA mv 17_Airyscan Processing	7	1
0.940071341159422	BFA	BFA mv 17_Airyscan Processing	7	1
0.940071341159422	BFA	BFA mv 17_Airyscan Processing	7	1
0.940071341159422	BFA	BFA mv 17_Airyscan Processing	7	1
0.940071341159422	BFA	BFA mv 17_Airyscan Processing	7	1
0.940071341159422	BFA	BFA mv 17_Airyscan Processing	7	1
0.940071341159422	BFA	BFA mv 17_Airyscan Processing	7	1
0.940071341159422	BFA	BFA mv 17_Airyscan Processing	7	1
0.940071341159422	BFA	BFA mv 17_Airyscan Processing	7	1
0.940071341159422	BFA	BFA mv 17_Airyscan Processing	7	1
0.940071341159422	BFA	BFA mv 17_Airyscan Processing	7	1
0.940071341159422	BFA	BFA mv 17_Airyscan Processing	7	1
0.940071341159422	BFA	BFA mv 17_Airyscan Processing	7	1
0.940071341159422	BFA	BFA mv 17_Airyscan Processing	7	1
0.940071341159422	BFA	BFA mv 17_Airyscan Processing	7	1
0.940071341159422	BFA	BFA mv 17_Airyscan Processing	7	1
0.940071341159422	BFA	BFA mv 17_Airyscan Processing	7	1
0.940071341159422	BFA	BFA mv 17_Airyscan Processing	7	1
0.940071341159422	BFA	BFA mv 17_Airyscan Processing	7	1
0.940071341159422	BFA	BFA mv 17_Airyscan Processing	7	1
0.940071341159422	BFA	BFA mv 17_Airyscan Processing	7	1
0.940071341159422	BFA	BFA mv 17_Airyscan Processing	7	1
0.940071341159422	BFA	BFA mv 17_Airyscan Processing	7	1
0.940071341159422	BFA	BFA mv 17_Airyscan Processing	7	1
0.940071341159422	BFA	BFA mv 17_Airyscan Processing	7	1
0.940071341159422	BFA	BFA mv 17_Airyscan Processing	7	1
0.940071341159422	BFA	BFA mv 17_Airyscan Processing	7	1
0.940071341159422	BFA	BFA mv 17_Airyscan Processing	7	1
0.937871525824228	BFA	BFA mv 17_Airyscan Processing	7	1
0.937871525824228	BFA	BFA mv 17_Airyscan Processing	7	1
0.937871525824228	BFA	BFA mv 17_Airyscan Processing	7	1
0.937871525824228	BFA	BFA mv 17_Airyscan Processing	7	1
0.937871525824228	BFA	BFA mv 17_Airyscan Processing	7	1
0.937871525824228	BFA	BFA mv 17_Airyscan Processing	7	1
0.937871525824228	BFA	BFA mv 17_Airyscan Processing	7	1
0.937871525824228	BFA	BFA mv 17_Airyscan Processing	7	1
0.937871525824228	BFA	BFA mv 17_Airyscan Processing	7	1
0.937871525824228	BFA	BFA mv 17_Airyscan Processing	7	1
0.937871525824228	BFA	BFA mv 17_Airyscan Processing	7	1
0.937871525824228	BFA	BFA mv 17_Airyscan Processing	7	1
0.937871525824228	BFA	BFA mv 17_Airyscan Processing	7	1
0.937871525824228	BFA	BFA mv 17_Airyscan Processing	7	1
0.937871525824228	BFA	BFA mv 17_Airyscan Processing	7	1
0.937871525824228	BFA	BFA mv 17_Airyscan Processing	7	1
0.937871525824228	BFA	BFA mv 17_Airyscan Processing	7	1
0.937871525824228	BFA	BFA mv 17_Airyscan Processing	7	1
0.937871525824228	BFA	BFA mv 17_Airyscan Processing	7	1
0.937871525824228	BFA	BFA mv 17_Airyscan Processing	7	1
0.937871525824228	BFA	BFA mv 17_Airyscan Processing	7	1
0.937871525824228	BFA	BFA mv 17_Airyscan Processing	7	1
0.937871525824228	BFA	BFA mv 17_Airyscan Processing	7	1
0.937871525824228	BFA	BFA mv 17_Airyscan Processing	7	1
0.937871525824228	BFA	BFA mv 17_Airyscan Processing	7	1
0.937871525824228	BFA	BFA mv 17_Airyscan Processing	7	1
0.937871525824228	BFA	BFA mv 17_Airyscan Processing	7	1
0.937871525824228	BFA	BFA mv 17_Airyscan Processing	7	1
0.937871525824228	BFA	BFA mv 17_Airyscan Processing	7	1
0.937871525824228	BFA	BFA mv 17_Airyscan Processing	7	1
0.937871525824228	BFA	BFA mv 17_Airyscan Processing	7	1
0.937871525824228	BFA	BFA mv 17_Airyscan Processing	7	1
0.937871525824228	BFA	BFA mv 17_Airyscan Processing	7	1
0.937871525824228	BFA	BFA mv 17_Airyscan Processing	7	1
0.937871525824228	BFA	BFA mv 17_Airyscan Processing	7	1
0.937871525824228	BFA	BFA mv 17_Airyscan Processing	7	1
0.937871525824228	BFA	BFA mv 17_Airyscan Processing	7	1
0.937871525824228	BFA	BFA mv 17_Airyscan Processing	7	1
0.937871525824228	BFA	BFA mv 17_Airyscan Processing	7	1
0.937871525824228	BFA	BFA mv 17_Airyscan Processing	7	1
0.937871525824228	BFA	BFA mv 17_Airyscan Processing	7	1
0.937871525824228	BFA	BFA mv 17_Airyscan Processing	7	1
0.937871525824228	BFA	BFA mv 17_Airyscan Processing	7	1
0.937871525824228	BFA	BFA mv 17_Airyscan Processing	7	1
0.937871525824228	BFA	BFA mv 17_Airyscan Processing	7	1
0.937871525824228	BFA	BFA mv 17_Airyscan Processing	7	1
0.937871525824228	BFA	BFA mv 17_Airyscan Processing	7	1
0.937871525824228	BFA	BFA mv 17_Airyscan Processing	7	1
0.937871525824228	BFA	BFA mv 17_Airyscan Processing	7	1
0.937871525824228	BFA	BFA mv 17_Airyscan Processing	7	1
0.937871525824228	BFA	BFA mv 17_Airyscan Processing	7	1
0.937871525824228	BFA	BFA mv 17_Airyscan Processing	7	1
0.937871525824228	BFA	BFA mv 17_Airyscan Processing	7	1
0.937871525824228	BFA	BFA mv 17_Airyscan Processing	7	1
0.937871525824228	BFA	BFA mv 17_Airyscan Processing	7	1
0.937871525824228	BFA	BFA mv 17_Airyscan Processing	7	1
0.937871525824228	BFA	BFA mv 17_Airyscan Processing	7	1
0.937871525824228	BFA	BFA mv 17_Airyscan Processing	7	1
0.937871525824228	BFA	BFA mv 17_Airyscan Processing	7	1
0.937871525824228	BFA	BFA mv 17_Airyscan Processing	7	1
0.937871525824228	BFA	BFA mv 17_Airyscan Processing	7	1
0.937871525824228	BFA	BFA mv 17_Airyscan Processing	7	1
0.951795622098469	BFA	BFA mv 18_Airyscan Processing	8	1
0.951795622098469	BFA	BFA mv 18_Airyscan Processing	8	1
0.951795622098469	BFA	BFA mv 18_Airyscan Processing	8	1
0.951795622098469	BFA	BFA mv 18_Airyscan Processing	8	1
0.951795622098469	BFA	BFA mv 18_Airyscan Processing	8	1
0.951795622098469	BFA	BFA mv 18_Airyscan Processing	8	1
0.951795622098469	BFA	BFA mv 18_Airyscan Processing	8	1
0.951795622098469	BFA	BFA mv 18_Airyscan Processing	8	1
0.951795622098469	BFA	BFA mv 18_Airyscan Processing	8	1
0.951795622098469	BFA	BFA mv 18_Airyscan Processing	8	1
0.951795622098469	BFA	BFA mv 18_Airyscan Processing	8	1
0.951795622098469	BFA	BFA mv 18_Airyscan Processing	8	1
0.951795622098469	BFA	BFA mv 18_Airyscan Processing	8	1
0.951795622098469	BFA	BFA mv 18_Airyscan Processing	8	1
0.951795622098469	BFA	BFA mv 18_Airyscan Processing	8	1
0.951795622098469	BFA	BFA mv 18_Airyscan Processing	8	1
0.951795622098469	BFA	BFA mv 18_Airyscan Processing	8	1
0.951795622098469	BFA	BFA mv 18_Airyscan Processing	8	1
0.951795622098469	BFA	BFA mv 18_Airyscan Processing	8	1
0.951795622098469	BFA	BFA mv 18_Airyscan Processing	8	1
0.949668806344277	BFA	BFA mv 18_Airyscan Processing	8	1
0.949668806344277	BFA	BFA mv 18_Airyscan Processing	8	1
0.949668806344277	BFA	BFA mv 18_Airyscan Processing	8	1
0.949668806344277	BFA	BFA mv 18_Airyscan Processing	8	1
0.949668806344277	BFA	BFA mv 18_Airyscan Processing	8	1
0.949668806344277	BFA	BFA mv 18_Airyscan Processing	8	1
0.949668806344277	BFA	BFA mv 18_Airyscan Processing	8	1
0.949668806344277	BFA	BFA mv 18_Airyscan Processing	8	1
0.949668806344277	BFA	BFA mv 18_Airyscan Processing	8	1
0.949668806344277	BFA	BFA mv 18_Airyscan Processing	8	1
0.949668806344277	BFA	BFA mv 18_Airyscan Processing	8	1
0.949668806344277	BFA	BFA mv 18_Airyscan Processing	8	1
0.949668806344277	BFA	BFA mv 18_Airyscan Processing	8	1
0.949668806344277	BFA	BFA mv 18_Airyscan Processing	8	1
0.949668806344277	BFA	BFA mv 18_Airyscan Processing	8	1
0.949668806344277	BFA	BFA mv 18_Airyscan Processing	8	1
0.949668806344277	BFA	BFA mv 18_Airyscan Processing	8	1
0.949668806344277	BFA	BFA mv 18_Airyscan Processing	8	1
0.949668806344277	BFA	BFA mv 18_Airyscan Processing	8	1
0.949668806344277	BFA	BFA mv 18_Airyscan Processing	8	1
0.949265997281608	BFA	BFA mv 18_Airyscan Processing	8	1
0.949265997281608	BFA	BFA mv 18_Airyscan Processing	8	1
0.949265997281608	BFA	BFA mv 18_Airyscan Processing	8	1
0.949265997281608	BFA	BFA mv 18_Airyscan Processing	8	1
0.949265997281608	BFA	BFA mv 18_Airyscan Processing	8	1
0.949265997281608	BFA	BFA mv 18_Airyscan Processing	8	1
0.949265997281608	BFA	BFA mv 18_Airyscan Processing	8	1
0.949265997281608	BFA	BFA mv 18_Airyscan Processing	8	1
0.949265997281608	BFA	BFA mv 18_Airyscan Processing	8	1
0.949265997281608	BFA	BFA mv 18_Airyscan Processing	8	1
0.949265997281608	BFA	BFA mv 18_Airyscan Processing	8	1
0.949265997281608	BFA	BFA mv 18_Airyscan Processing	8	1
0.949265997281608	BFA	BFA mv 18_Airyscan Processing	8	1
0.949265997281608	BFA	BFA mv 18_Airyscan Processing	8	1
0.949265997281608	BFA	BFA mv 18_Airyscan Processing	8	1
0.949265997281608	BFA	BFA mv 18_Airyscan Processing	8	1
0.949265997281608	BFA	BFA mv 18_Airyscan Processing	8	1
0.949265997281608	BFA	BFA mv 18_Airyscan Processing	8	1
0.949265997281608	BFA	BFA mv 18_Airyscan Processing	8	1
0.949265997281608	BFA	BFA mv 18_Airyscan Processing	8	1
0.951874538251382	BFA	BFA mv 18_Airyscan Processing	8	1
0.951874538251382	BFA	BFA mv 18_Airyscan Processing	8	1
0.951874538251382	BFA	BFA mv 18_Airyscan Processing	8	1
0.951874538251382	BFA	BFA mv 18_Airyscan Processing	8	1
0.951874538251382	BFA	BFA mv 18_Airyscan Processing	8	1
0.951874538251382	BFA	BFA mv 18_Airyscan Processing	8	1
0.951874538251382	BFA	BFA mv 18_Airyscan Processing	8	1
0.951874538251382	BFA	BFA mv 18_Airyscan Processing	8	1
0.951874538251382	BFA	BFA mv 18_Airyscan Processing	8	1
0.951874538251382	BFA	BFA mv 18_Airyscan Processing	8	1
0.951874538251382	BFA	BFA mv 18_Airyscan Processing	8	1
0.951874538251382	BFA	BFA mv 18_Airyscan Processing	8	1
0.951874538251382	BFA	BFA mv 18_Airyscan Processing	8	1
0.951874538251382	BFA	BFA mv 18_Airyscan Processing	8	1
0.951874538251382	BFA	BFA mv 18_Airyscan Processing	8	1
0.951874538251382	BFA	BFA mv 18_Airyscan Processing	8	1
0.951874538251382	BFA	BFA mv 18_Airyscan Processing	8	1
0.951874538251382	BFA	BFA mv 18_Airyscan Processing	8	1
0.951874538251382	BFA	BFA mv 18_Airyscan Processing	8	1
0.951874538251382	BFA	BFA mv 18_Airyscan Processing	8	1
0.951874538251382	BFA	BFA mv 18_Airyscan Processing	8	1
0.951874538251382	BFA	BFA mv 18_Airyscan Processing	8	1
0.951874538251382	BFA	BFA mv 18_Airyscan Processing	8	1
0.951874538251382	BFA	BFA mv 18_Airyscan Processing	8	1
0.951874538251382	BFA	BFA mv 18_Airyscan Processing	8	1
0.951874538251382	BFA	BFA mv 18_Airyscan Processing	8	1
0.951874538251382	BFA	BFA mv 18_Airyscan Processing	8	1
0.952371715653667	BFA	BFA mv 18_Airyscan Processing	8	1
0.952371715653667	BFA	BFA mv 18_Airyscan Processing	8	1
0.952371715653667	BFA	BFA mv 18_Airyscan Processing	8	1
0.952371715653667	BFA	BFA mv 18_Airyscan Processing	8	1
0.952371715653667	BFA	BFA mv 18_Airyscan Processing	8	1
0.952371715653667	BFA	BFA mv 18_Airyscan Processing	8	1
0.952371715653667	BFA	BFA mv 18_Airyscan Processing	8	1
0.952371715653667	BFA	BFA mv 18_Airyscan Processing	8	1
0.952371715653667	BFA	BFA mv 18_Airyscan Processing	8	1
0.952371715653667	BFA	BFA mv 18_Airyscan Processing	8	1
0.952371715653667	BFA	BFA mv 18_Airyscan Processing	8	1
0.952371715653667	BFA	BFA mv 18_Airyscan Processing	8	1
0.952371715653667	BFA	BFA mv 18_Airyscan Processing	8	1
0.952371715653667	BFA	BFA mv 18_Airyscan Processing	8	1
0.952371715653667	BFA	BFA mv 18_Airyscan Processing	8	1
0.953007996784424	BFA	BFA mv 1_Airyscan Processing	9	1
0.953007996784424	BFA	BFA mv 1_Airyscan Processing	9	1
0.953007996784424	BFA	BFA mv 1_Airyscan Processing	9	1
0.953007996784424	BFA	BFA mv 1_Airyscan Processing	9	1
0.953007996784424	BFA	BFA mv 1_Airyscan Processing	9	1
0.953007996784424	BFA	BFA mv 1_Airyscan Processing	9	1
0.953007996784424	BFA	BFA mv 1_Airyscan Processing	9	1
0.953007996784424	BFA	BFA mv 1_Airyscan Processing	9	1
0.953007996784424	BFA	BFA mv 1_Airyscan Processing	9	1
0.953007996784424	BFA	BFA mv 1_Airyscan Processing	9	1
0.953007996784424	BFA	BFA mv 1_Airyscan Processing	9	1
0.953007996784424	BFA	BFA mv 1_Airyscan Processing	9	1
0.953007996784424	BFA	BFA mv 1_Airyscan Processing	9	1
0.953007996784424	BFA	BFA mv 1_Airyscan Processing	9	1
0.953007996784424	BFA	BFA mv 1_Airyscan Processing	9	1
0.953007996784424	BFA	BFA mv 1_Airyscan Processing	9	1
0.953007996784424	BFA	BFA mv 1_Airyscan Processing	9	1
0.953007996784424	BFA	BFA mv 1_Airyscan Processing	9	1
0.953007996784424	BFA	BFA mv 1_Airyscan Processing	9	1
0.953007996784424	BFA	BFA mv 1_Airyscan Processing	9	1
0.953007996784424	BFA	BFA mv 1_Airyscan Processing	9	1
0.953007996784424	BFA	BFA mv 1_Airyscan Processing	9	1
0.953007996784424	BFA	BFA mv 1_Airyscan Processing	9	1
0.953007996784424	BFA	BFA mv 1_Airyscan Processing	9	1
0.953007996784424	BFA	BFA mv 1_Airyscan Processing	9	1
0.953007996784424	BFA	BFA mv 1_Airyscan Processing	9	1
0.953007996784424	BFA	BFA mv 1_Airyscan Processing	9	1
0.953007996784424	BFA	BFA mv 1_Airyscan Processing	9	1
0.953007996784424	BFA	BFA mv 1_Airyscan Processing	9	1
0.953007996784424	BFA	BFA mv 1_Airyscan Processing	9	1
0.953007996784424	BFA	BFA mv 1_Airyscan Processing	9	1
0.953007996784424	BFA	BFA mv 1_Airyscan Processing	9	1
0.953007996784424	BFA	BFA mv 1_Airyscan Processing	9	1
0.953007996784424	BFA	BFA mv 1_Airyscan Processing	9	1
0.953007996784424	BFA	BFA mv 1_Airyscan Processing	9	1
0.953007996784424	BFA	BFA mv 1_Airyscan Processing	9	1
0.953007996784424	BFA	BFA mv 1_Airyscan Processing	9	1
0.953007996784424	BFA	BFA mv 1_Airyscan Processing	9	1
0.953007996784424	BFA	BFA mv 1_Airyscan Processing	9	1
0.953007996784424	BFA	BFA mv 1_Airyscan Processing	9	1
0.953007996784424	BFA	BFA mv 1_Airyscan Processing	9	1
0.953007996784424	BFA	BFA mv 1_Airyscan Processing	9	1
0.953007996784424	BFA	BFA mv 1_Airyscan Processing	9	1
0.953007996784424	BFA	BFA mv 1_Airyscan Processing	9	1
0.953007996784424	BFA	BFA mv 1_Airyscan Processing	9	1
0.953007996784424	BFA	BFA mv 1_Airyscan Processing	9	1
0.953007996784424	BFA	BFA mv 1_Airyscan Processing	9	1
0.953007996784424	BFA	BFA mv 1_Airyscan Processing	9	1
0.953007996784424	BFA	BFA mv 1_Airyscan Processing	9	1
0.953007996784424	BFA	BFA mv 1_Airyscan Processing	9	1
0.953007996784424	BFA	BFA mv 1_Airyscan Processing	9	1
0.953007996784424	BFA	BFA mv 1_Airyscan Processing	9	1
0.953007996784424	BFA	BFA mv 1_Airyscan Processing	9	1
0.953007996784424	BFA	BFA mv 1_Airyscan Processing	9	1
0.953007996784424	BFA	BFA mv 1_Airyscan Processing	9	1
0.953007996784424	BFA	BFA mv 1_Airyscan Processing	9	1
0.953007996784424	BFA	BFA mv 1_Airyscan Processing	9	1
0.953007996784424	BFA	BFA mv 1_Airyscan Processing	9	1
0.953007996784424	BFA	BFA mv 1_Airyscan Processing	9	1
0.953007996784424	BFA	BFA mv 1_Airyscan Processing	9	1
0.953007996784424	BFA	BFA mv 1_Airyscan Processing	9	1
0.955475516632911	BFA	BFA mv 1_Airyscan Processing	9	1
0.955475516632911	BFA	BFA mv 1_Airyscan Processing	9	1
0.955475516632911	BFA	BFA mv 1_Airyscan Processing	9	1
0.955475516632911	BFA	BFA mv 1_Airyscan Processing	9	1
0.955475516632911	BFA	BFA mv 1_Airyscan Processing	9	1
0.955475516632911	BFA	BFA mv 1_Airyscan Processing	9	1
0.955475516632911	BFA	BFA mv 1_Airyscan Processing	9	1
0.955475516632911	BFA	BFA mv 1_Airyscan Processing	9	1
0.955475516632911	BFA	BFA mv 1_Airyscan Processing	9	1
0.955475516632911	BFA	BFA mv 1_Airyscan Processing	9	1
0.955475516632911	BFA	BFA mv 1_Airyscan Processing	9	1
0.955475516632911	BFA	BFA mv 1_Airyscan Processing	9	1
0.955475516632911	BFA	BFA mv 1_Airyscan Processing	9	1
0.955475516632911	BFA	BFA mv 1_Airyscan Processing	9	1
0.955475516632911	BFA	BFA mv 1_Airyscan Processing	9	1
0.955475516632911	BFA	BFA mv 1_Airyscan Processing	9	1
0.955475516632911	BFA	BFA mv 1_Airyscan Processing	9	1
0.955475516632911	BFA	BFA mv 1_Airyscan Processing	9	1
0.955475516632911	BFA	BFA mv 1_Airyscan Processing	9	1
0.955475516632911	BFA	BFA mv 1_Airyscan Processing	9	1
0.955475516632911	BFA	BFA mv 1_Airyscan Processing	9	1
0.955475516632911	BFA	BFA mv 1_Airyscan Processing	9	1
0.955475516632911	BFA	BFA mv 1_Airyscan Processing	9	1
0.955475516632911	BFA	BFA mv 1_Airyscan Processing	9	1
0.955475516632911	BFA	BFA mv 1_Airyscan Processing	9	1
0.955475516632911	BFA	BFA mv 1_Airyscan Processing	9	1
0.955475516632911	BFA	BFA mv 1_Airyscan Processing	9	1
0.955475516632911	BFA	BFA mv 1_Airyscan Processing	9	1
0.955475516632911	BFA	BFA mv 1_Airyscan Processing	9	1
0.955475516632911	BFA	BFA mv 1_Airyscan Processing	9	1
0.955475516632911	BFA	BFA mv 1_Airyscan Processing	9	1
0.955475516632911	BFA	BFA mv 1_Airyscan Processing	9	1
0.955475516632911	BFA	BFA mv 1_Airyscan Processing	9	1
0.955475516632911	BFA	BFA mv 1_Airyscan Processing	9	1
0.955475516632911	BFA	BFA mv 1_Airyscan Processing	9	1
0.955475516632911	BFA	BFA mv 1_Airyscan Processing	9	1
0.955475516632911	BFA	BFA mv 1_Airyscan Processing	9	1
0.955475516632911	BFA	BFA mv 1_Airyscan Processing	9	1
0.955475516632911	BFA	BFA mv 1_Airyscan Processing	9	1
0.955475516632911	BFA	BFA mv 1_Airyscan Processing	9	1
0.955475516632911	BFA	BFA mv 1_Airyscan Processing	9	1
0.955475516632911	BFA	BFA mv 1_Airyscan Processing	9	1
0.955475516632911	BFA	BFA mv 1_Airyscan Processing	9	1
0.955475516632911	BFA	BFA mv 1_Airyscan Processing	9	1
0.955475516632911	BFA	BFA mv 1_Airyscan Processing	9	1
0.955475516632911	BFA	BFA mv 1_Airyscan Processing	9	1
0.955475516632911	BFA	BFA mv 1_Airyscan Processing	9	1
0.95268916788342	BFA	BFA mv 1_Airyscan Processing	9	1
0.95268916788342	BFA	BFA mv 1_Airyscan Processing	9	1
0.95268916788342	BFA	BFA mv 1_Airyscan Processing	9	1
0.95268916788342	BFA	BFA mv 1_Airyscan Processing	9	1
0.95268916788342	BFA	BFA mv 1_Airyscan Processing	9	1
0.95268916788342	BFA	BFA mv 1_Airyscan Processing	9	1
0.95268916788342	BFA	BFA mv 1_Airyscan Processing	9	1
0.95268916788342	BFA	BFA mv 1_Airyscan Processing	9	1
0.95268916788342	BFA	BFA mv 1_Airyscan Processing	9	1
0.95268916788342	BFA	BFA mv 1_Airyscan Processing	9	1
0.95268916788342	BFA	BFA mv 1_Airyscan Processing	9	1
0.95268916788342	BFA	BFA mv 1_Airyscan Processing	9	1
0.95268916788342	BFA	BFA mv 1_Airyscan Processing	9	1
0.95268916788342	BFA	BFA mv 1_Airyscan Processing	9	1
0.95268916788342	BFA	BFA mv 1_Airyscan Processing	9	1
0.95268916788342	BFA	BFA mv 1_Airyscan Processing	9	1
0.95268916788342	BFA	BFA mv 1_Airyscan Processing	9	1
0.95268916788342	BFA	BFA mv 1_Airyscan Processing	9	1
0.95268916788342	BFA	BFA mv 1_Airyscan Processing	9	1
0.95268916788342	BFA	BFA mv 1_Airyscan Processing	9	1
0.95268916788342	BFA	BFA mv 1_Airyscan Processing	9	1
0.95268916788342	BFA	BFA mv 1_Airyscan Processing	9	1
0.95268916788342	BFA	BFA mv 1_Airyscan Processing	9	1
0.95268916788342	BFA	BFA mv 1_Airyscan Processing	9	1
0.95268916788342	BFA	BFA mv 1_Airyscan Processing	9	1
0.95268916788342	BFA	BFA mv 1_Airyscan Processing	9	1
0.95268916788342	BFA	BFA mv 1_Airyscan Processing	9	1
0.95268916788342	BFA	BFA mv 1_Airyscan Processing	9	1
0.95268916788342	BFA	BFA mv 1_Airyscan Processing	9	1
0.95268916788342	BFA	BFA mv 1_Airyscan Processing	9	1
0.95268916788342	BFA	BFA mv 1_Airyscan Processing	9	1
0.95268916788342	BFA	BFA mv 1_Airyscan Processing	9	1
0.95268916788342	BFA	BFA mv 1_Airyscan Processing	9	1
0.95268916788342	BFA	BFA mv 1_Airyscan Processing	9	1
0.95268916788342	BFA	BFA mv 1_Airyscan Processing	9	1
0.95268916788342	BFA	BFA mv 1_Airyscan Processing	9	1
0.95268916788342	BFA	BFA mv 1_Airyscan Processing	9	1
0.95268916788342	BFA	BFA mv 1_Airyscan Processing	9	1
0.95268916788342	BFA	BFA mv 1_Airyscan Processing	9	1
0.95268916788342	BFA	BFA mv 1_Airyscan Processing	9	1
0.95268916788342	BFA	BFA mv 1_Airyscan Processing	9	1
0.95268916788342	BFA	BFA mv 1_Airyscan Processing	9	1
0.95268916788342	BFA	BFA mv 1_Airyscan Processing	9	1
0.95268916788342	BFA	BFA mv 1_Airyscan Processing	9	1
0.95268916788342	BFA	BFA mv 1_Airyscan Processing	9	1
0.95268916788342	BFA	BFA mv 1_Airyscan Processing	9	1
0.95268916788342	BFA	BFA mv 1_Airyscan Processing	9	1
0.95268916788342	BFA	BFA mv 1_Airyscan Processing	9	1
0.953702136003449	BFA	BFA mv 1_Airyscan Processing	9	1
0.953702136003449	BFA	BFA mv 1_Airyscan Processing	9	1
0.953702136003449	BFA	BFA mv 1_Airyscan Processing	9	1
0.953702136003449	BFA	BFA mv 1_Airyscan Processing	9	1
0.953702136003449	BFA	BFA mv 1_Airyscan Processing	9	1
0.953702136003449	BFA	BFA mv 1_Airyscan Processing	9	1
0.953702136003449	BFA	BFA mv 1_Airyscan Processing	9	1
0.953702136003449	BFA	BFA mv 1_Airyscan Processing	9	1
0.953702136003449	BFA	BFA mv 1_Airyscan Processing	9	1
0.953702136003449	BFA	BFA mv 1_Airyscan Processing	9	1
0.953702136003449	BFA	BFA mv 1_Airyscan Processing	9	1
0.953702136003449	BFA	BFA mv 1_Airyscan Processing	9	1
0.953702136003449	BFA	BFA mv 1_Airyscan Processing	9	1
0.953702136003449	BFA	BFA mv 1_Airyscan Processing	9	1
0.953702136003449	BFA	BFA mv 1_Airyscan Processing	9	1
0.953702136003449	BFA	BFA mv 1_Airyscan Processing	9	1
0.953702136003449	BFA	BFA mv 1_Airyscan Processing	9	1
0.953702136003449	BFA	BFA mv 1_Airyscan Processing	9	1
0.953702136003449	BFA	BFA mv 1_Airyscan Processing	9	1
0.953702136003449	BFA	BFA mv 1_Airyscan Processing	9	1
0.953702136003449	BFA	BFA mv 1_Airyscan Processing	9	1
0.953702136003449	BFA	BFA mv 1_Airyscan Processing	9	1
0.953702136003449	BFA	BFA mv 1_Airyscan Processing	9	1
0.953702136003449	BFA	BFA mv 1_Airyscan Processing	9	1
0.953702136003449	BFA	BFA mv 1_Airyscan Processing	9	1
0.953702136003449	BFA	BFA mv 1_Airyscan Processing	9	1
0.953702136003449	BFA	BFA mv 1_Airyscan Processing	9	1
0.953702136003449	BFA	BFA mv 1_Airyscan Processing	9	1
0.953702136003449	BFA	BFA mv 1_Airyscan Processing	9	1
0.953702136003449	BFA	BFA mv 1_Airyscan Processing	9	1
0.953702136003449	BFA	BFA mv 1_Airyscan Processing	9	1
0.953702136003449	BFA	BFA mv 1_Airyscan Processing	9	1
0.953702136003449	BFA	BFA mv 1_Airyscan Processing	9	1
0.953702136003449	BFA	BFA mv 1_Airyscan Processing	9	1
0.953702136003449	BFA	BFA mv 1_Airyscan Processing	9	1
0.953702136003449	BFA	BFA mv 1_Airyscan Processing	9	1
0.953702136003449	BFA	BFA mv 1_Airyscan Processing	9	1
0.953702136003449	BFA	BFA mv 1_Airyscan Processing	9	1
0.953702136003449	BFA	BFA mv 1_Airyscan Processing	9	1
0.953702136003449	BFA	BFA mv 1_Airyscan Processing	9	1
0.953702136003449	BFA	BFA mv 1_Airyscan Processing	9	1
0.953702136003449	BFA	BFA mv 1_Airyscan Processing	9	1
0.953702136003449	BFA	BFA mv 1_Airyscan Processing	9	1
0.953702136003449	BFA	BFA mv 1_Airyscan Processing	9	1
0.953702136003449	BFA	BFA mv 1_Airyscan Processing	9	1
0.953702136003449	BFA	BFA mv 1_Airyscan Processing	9	1
0.953702136003449	BFA	BFA mv 1_Airyscan Processing	9	1
0.953702136003449	BFA	BFA mv 1_Airyscan Processing	9	1
0.953702136003449	BFA	BFA mv 1_Airyscan Processing	9	1
0.953702136003449	BFA	BFA mv 1_Airyscan Processing	9	1
0.953702136003449	BFA	BFA mv 1_Airyscan Processing	9	1
0.955440558607379	BFA	BFA mv 1_Airyscan Processing	9	1
0.955440558607379	BFA	BFA mv 1_Airyscan Processing	9	1
0.955440558607379	BFA	BFA mv 1_Airyscan Processing	9	1
0.955440558607379	BFA	BFA mv 1_Airyscan Processing	9	1
0.955440558607379	BFA	BFA mv 1_Airyscan Processing	9	1
0.955440558607379	BFA	BFA mv 1_Airyscan Processing	9	1
0.955440558607379	BFA	BFA mv 1_Airyscan Processing	9	1
0.955440558607379	BFA	BFA mv 1_Airyscan Processing	9	1
0.955440558607379	BFA	BFA mv 1_Airyscan Processing	9	1
0.955440558607379	BFA	BFA mv 1_Airyscan Processing	9	1
0.955440558607379	BFA	BFA mv 1_Airyscan Processing	9	1
0.955440558607379	BFA	BFA mv 1_Airyscan Processing	9	1
0.955440558607379	BFA	BFA mv 1_Airyscan Processing	9	1
0.955440558607379	BFA	BFA mv 1_Airyscan Processing	9	1
0.955440558607379	BFA	BFA mv 1_Airyscan Processing	9	1
0.955440558607379	BFA	BFA mv 1_Airyscan Processing	9	1
0.955440558607379	BFA	BFA mv 1_Airyscan Processing	9	1
0.955440558607379	BFA	BFA mv 1_Airyscan Processing	9	1
0.955440558607379	BFA	BFA mv 1_Airyscan Processing	9	1
0.955440558607379	BFA	BFA mv 1_Airyscan Processing	9	1
0.955440558607379	BFA	BFA mv 1_Airyscan Processing	9	1
0.955440558607379	BFA	BFA mv 1_Airyscan Processing	9	1
0.955440558607379	BFA	BFA mv 1_Airyscan Processing	9	1
0.955440558607379	BFA	BFA mv 1_Airyscan Processing	9	1
0.955440558607379	BFA	BFA mv 1_Airyscan Processing	9	1
0.955440558607379	BFA	BFA mv 1_Airyscan Processing	9	1
0.955440558607379	BFA	BFA mv 1_Airyscan Processing	9	1
0.955440558607379	BFA	BFA mv 1_Airyscan Processing	9	1
0.955440558607379	BFA	BFA mv 1_Airyscan Processing	9	1
0.955440558607379	BFA	BFA mv 1_Airyscan Processing	9	1
0.955440558607379	BFA	BFA mv 1_Airyscan Processing	9	1
0.955440558607379	BFA	BFA mv 1_Airyscan Processing	9	1
0.955440558607379	BFA	BFA mv 1_Airyscan Processing	9	1
0.955440558607379	BFA	BFA mv 1_Airyscan Processing	9	1
0.955440558607379	BFA	BFA mv 1_Airyscan Processing	9	1
0.955440558607379	BFA	BFA mv 1_Airyscan Processing	9	1
0.955440558607379	BFA	BFA mv 1_Airyscan Processing	9	1
0.955440558607379	BFA	BFA mv 1_Airyscan Processing	9	1
0.955440558607379	BFA	BFA mv 1_Airyscan Processing	9	1
0.955440558607379	BFA	BFA mv 1_Airyscan Processing	9	1
0.955440558607379	BFA	BFA mv 1_Airyscan Processing	9	1
0.955440558607379	BFA	BFA mv 1_Airyscan Processing	9	1
0.955440558607379	BFA	BFA mv 1_Airyscan Processing	9	1
0.955440558607379	BFA	BFA mv 1_Airyscan Processing	9	1
0.955440558607379	BFA	BFA mv 1_Airyscan Processing	9	1
0.955440558607379	BFA	BFA mv 1_Airyscan Processing	9	1
0.955440558607379	BFA	BFA mv 1_Airyscan Processing	9	1
0.955440558607379	BFA	BFA mv 1_Airyscan Processing	9	1
0.955440558607379	BFA	BFA mv 1_Airyscan Processing	9	1
0.955440558607379	BFA	BFA mv 1_Airyscan Processing	9	1
0.955440558607379	BFA	BFA mv 1_Airyscan Processing	9	1
0.955440558607379	BFA	BFA mv 1_Airyscan Processing	9	1
0.95854892981033	BFA	BFA mv 20_Airyscan Processing	10	1
0.95854892981033	BFA	BFA mv 20_Airyscan Processing	10	1
0.95854892981033	BFA	BFA mv 20_Airyscan Processing	10	1
0.95854892981033	BFA	BFA mv 20_Airyscan Processing	10	1
0.95854892981033	BFA	BFA mv 20_Airyscan Processing	10	1
0.95854892981033	BFA	BFA mv 20_Airyscan Processing	10	1
0.95854892981033	BFA	BFA mv 20_Airyscan Processing	10	1
0.95854892981033	BFA	BFA mv 20_Airyscan Processing	10	1
0.95854892981033	BFA	BFA mv 20_Airyscan Processing	10	1
0.95854892981033	BFA	BFA mv 20_Airyscan Processing	10	1
0.95854892981033	BFA	BFA mv 20_Airyscan Processing	10	1
0.95854892981033	BFA	BFA mv 20_Airyscan Processing	10	1
0.95854892981033	BFA	BFA mv 20_Airyscan Processing	10	1
0.95854892981033	BFA	BFA mv 20_Airyscan Processing	10	1
0.95854892981033	BFA	BFA mv 20_Airyscan Processing	10	1
0.95854892981033	BFA	BFA mv 20_Airyscan Processing	10	1
0.95854892981033	BFA	BFA mv 20_Airyscan Processing	10	1
0.95854892981033	BFA	BFA mv 20_Airyscan Processing	10	1
0.95854892981033	BFA	BFA mv 20_Airyscan Processing	10	1
0.95854892981033	BFA	BFA mv 20_Airyscan Processing	10	1
0.95854892981033	BFA	BFA mv 20_Airyscan Processing	10	1
0.95854892981033	BFA	BFA mv 20_Airyscan Processing	10	1
0.95854892981033	BFA	BFA mv 20_Airyscan Processing	10	1
0.95854892981033	BFA	BFA mv 20_Airyscan Processing	10	1
0.95854892981033	BFA	BFA mv 20_Airyscan Processing	10	1
0.95854892981033	BFA	BFA mv 20_Airyscan Processing	10	1
0.95854892981033	BFA	BFA mv 20_Airyscan Processing	10	1
0.95854892981033	BFA	BFA mv 20_Airyscan Processing	10	1
0.957533882725508	BFA	BFA mv 20_Airyscan Processing	10	1
0.957533882725508	BFA	BFA mv 20_Airyscan Processing	10	1
0.957533882725508	BFA	BFA mv 20_Airyscan Processing	10	1
0.957533882725508	BFA	BFA mv 20_Airyscan Processing	10	1
0.957533882725508	BFA	BFA mv 20_Airyscan Processing	10	1
0.957533882725508	BFA	BFA mv 20_Airyscan Processing	10	1
0.957533882725508	BFA	BFA mv 20_Airyscan Processing	10	1
0.957533882725508	BFA	BFA mv 20_Airyscan Processing	10	1
0.957533882725508	BFA	BFA mv 20_Airyscan Processing	10	1
0.957533882725508	BFA	BFA mv 20_Airyscan Processing	10	1
0.957533882725508	BFA	BFA mv 20_Airyscan Processing	10	1
0.957533882725508	BFA	BFA mv 20_Airyscan Processing	10	1
0.957533882725508	BFA	BFA mv 20_Airyscan Processing	10	1
0.957533882725508	BFA	BFA mv 20_Airyscan Processing	10	1
0.957533882725508	BFA	BFA mv 20_Airyscan Processing	10	1
0.957533882725508	BFA	BFA mv 20_Airyscan Processing	10	1
0.957533882725508	BFA	BFA mv 20_Airyscan Processing	10	1
0.957533882725508	BFA	BFA mv 20_Airyscan Processing	10	1
0.957533882725508	BFA	BFA mv 20_Airyscan Processing	10	1
0.957533882725508	BFA	BFA mv 20_Airyscan Processing	10	1
0.957533882725508	BFA	BFA mv 20_Airyscan Processing	10	1
0.957533882725508	BFA	BFA mv 20_Airyscan Processing	10	1
0.957533882725508	BFA	BFA mv 20_Airyscan Processing	10	1
0.957533882725508	BFA	BFA mv 20_Airyscan Processing	10	1
0.957533882725508	BFA	BFA mv 20_Airyscan Processing	10	1
0.958230249149045	BFA	BFA mv 20_Airyscan Processing	10	1
0.958230249149045	BFA	BFA mv 20_Airyscan Processing	10	1
0.958230249149045	BFA	BFA mv 20_Airyscan Processing	10	1
0.958230249149045	BFA	BFA mv 20_Airyscan Processing	10	1
0.958230249149045	BFA	BFA mv 20_Airyscan Processing	10	1
0.958230249149045	BFA	BFA mv 20_Airyscan Processing	10	1
0.958230249149045	BFA	BFA mv 20_Airyscan Processing	10	1
0.958230249149045	BFA	BFA mv 20_Airyscan Processing	10	1
0.958230249149045	BFA	BFA mv 20_Airyscan Processing	10	1
0.958230249149045	BFA	BFA mv 20_Airyscan Processing	10	1
0.958230249149045	BFA	BFA mv 20_Airyscan Processing	10	1
0.958230249149045	BFA	BFA mv 20_Airyscan Processing	10	1
0.958230249149045	BFA	BFA mv 20_Airyscan Processing	10	1
0.958230249149045	BFA	BFA mv 20_Airyscan Processing	10	1
0.958230249149045	BFA	BFA mv 20_Airyscan Processing	10	1
0.958230249149045	BFA	BFA mv 20_Airyscan Processing	10	1
0.958230249149045	BFA	BFA mv 20_Airyscan Processing	10	1
0.958230249149045	BFA	BFA mv 20_Airyscan Processing	10	1
0.958230249149045	BFA	BFA mv 20_Airyscan Processing	10	1
0.958230249149045	BFA	BFA mv 20_Airyscan Processing	10	1
0.957139554414029	BFA	BFA mv 20_Airyscan Processing	10	1
0.957139554414029	BFA	BFA mv 20_Airyscan Processing	10	1
0.957139554414029	BFA	BFA mv 20_Airyscan Processing	10	1
0.957139554414029	BFA	BFA mv 20_Airyscan Processing	10	1
0.957139554414029	BFA	BFA mv 20_Airyscan Processing	10	1
0.957139554414029	BFA	BFA mv 20_Airyscan Processing	10	1
0.957139554414029	BFA	BFA mv 20_Airyscan Processing	10	1
0.957139554414029	BFA	BFA mv 20_Airyscan Processing	10	1
0.957139554414029	BFA	BFA mv 20_Airyscan Processing	10	1
0.957139554414029	BFA	BFA mv 20_Airyscan Processing	10	1
0.957139554414029	BFA	BFA mv 20_Airyscan Processing	10	1
0.957139554414029	BFA	BFA mv 20_Airyscan Processing	10	1
0.957139554414029	BFA	BFA mv 20_Airyscan Processing	10	1
0.957139554414029	BFA	BFA mv 20_Airyscan Processing	10	1
0.957139554414029	BFA	BFA mv 20_Airyscan Processing	10	1
0.957139554414029	BFA	BFA mv 20_Airyscan Processing	10	1
0.957139554414029	BFA	BFA mv 20_Airyscan Processing	10	1
0.957139554414029	BFA	BFA mv 20_Airyscan Processing	10	1
0.957139554414029	BFA	BFA mv 20_Airyscan Processing	10	1
0.957139554414029	BFA	BFA mv 20_Airyscan Processing	10	1
0.957139554414029	BFA	BFA mv 20_Airyscan Processing	10	1
0.957139554414029	BFA	BFA mv 20_Airyscan Processing	10	1
0.957139554414029	BFA	BFA mv 20_Airyscan Processing	10	1
0.958735066698325	BFA	BFA mv 20_Airyscan Processing	10	1
0.958735066698325	BFA	BFA mv 20_Airyscan Processing	10	1
0.958735066698325	BFA	BFA mv 20_Airyscan Processing	10	1
0.958735066698325	BFA	BFA mv 20_Airyscan Processing	10	1
0.958735066698325	BFA	BFA mv 20_Airyscan Processing	10	1
0.958735066698325	BFA	BFA mv 20_Airyscan Processing	10	1
0.958735066698325	BFA	BFA mv 20_Airyscan Processing	10	1
0.958735066698325	BFA	BFA mv 20_Airyscan Processing	10	1
0.958735066698325	BFA	BFA mv 20_Airyscan Processing	10	1
0.958735066698325	BFA	BFA mv 20_Airyscan Processing	10	1
0.958735066698325	BFA	BFA mv 20_Airyscan Processing	10	1
0.958735066698325	BFA	BFA mv 20_Airyscan Processing	10	1
0.958735066698325	BFA	BFA mv 20_Airyscan Processing	10	1
0.958735066698325	BFA	BFA mv 20_Airyscan Processing	10	1
0.958735066698325	BFA	BFA mv 20_Airyscan Processing	10	1
0.958735066698325	BFA	BFA mv 20_Airyscan Processing	10	1
0.958735066698325	BFA	BFA mv 20_Airyscan Processing	10	1
0.958735066698325	BFA	BFA mv 20_Airyscan Processing	10	1
0.958735066698325	BFA	BFA mv 20_Airyscan Processing	10	1
0.958735066698325	BFA	BFA mv 20_Airyscan Processing	10	1
0.958735066698325	BFA	BFA mv 20_Airyscan Processing	10	1
0.958735066698325	BFA	BFA mv 20_Airyscan Processing	10	1
0.958735066698325	BFA	BFA mv 20_Airyscan Processing	10	1
0.958735066698325	BFA	BFA mv 20_Airyscan Processing	10	1
0.958735066698325	BFA	BFA mv 20_Airyscan Processing	10	1
0.958735066698325	BFA	BFA mv 20_Airyscan Processing	10	1
0.958735066698325	BFA	BFA mv 20_Airyscan Processing	10	1
0.958735066698325	BFA	BFA mv 20_Airyscan Processing	10	1
0.958735066698325	BFA	BFA mv 20_Airyscan Processing	10	1
0.958735066698325	BFA	BFA mv 20_Airyscan Processing	10	1
0.958735066698325	BFA	BFA mv 20_Airyscan Processing	10	1
0.958735066698325	BFA	BFA mv 20_Airyscan Processing	10	1
0.94591294684485	BFA	BFA mv 21_Airyscan Processing	11	1
0.94591294684485	BFA	BFA mv 21_Airyscan Processing	11	1
0.94591294684485	BFA	BFA mv 21_Airyscan Processing	11	1
0.94591294684485	BFA	BFA mv 21_Airyscan Processing	11	1
0.94591294684485	BFA	BFA mv 21_Airyscan Processing	11	1
0.94591294684485	BFA	BFA mv 21_Airyscan Processing	11	1
0.94591294684485	BFA	BFA mv 21_Airyscan Processing	11	1
0.94591294684485	BFA	BFA mv 21_Airyscan Processing	11	1
0.94591294684485	BFA	BFA mv 21_Airyscan Processing	11	1
0.94591294684485	BFA	BFA mv 21_Airyscan Processing	11	1
0.94591294684485	BFA	BFA mv 21_Airyscan Processing	11	1
0.94591294684485	BFA	BFA mv 21_Airyscan Processing	11	1
0.94591294684485	BFA	BFA mv 21_Airyscan Processing	11	1
0.94591294684485	BFA	BFA mv 21_Airyscan Processing	11	1
0.94591294684485	BFA	BFA mv 21_Airyscan Processing	11	1
0.94591294684485	BFA	BFA mv 21_Airyscan Processing	11	1
0.94591294684485	BFA	BFA mv 21_Airyscan Processing	11	1
0.94591294684485	BFA	BFA mv 21_Airyscan Processing	11	1
0.94591294684485	BFA	BFA mv 21_Airyscan Processing	11	1
0.94591294684485	BFA	BFA mv 21_Airyscan Processing	11	1
0.94591294684485	BFA	BFA mv 21_Airyscan Processing	11	1
0.94591294684485	BFA	BFA mv 21_Airyscan Processing	11	1
0.946511275572583	BFA	BFA mv 21_Airyscan Processing	11	1
0.946511275572583	BFA	BFA mv 21_Airyscan Processing	11	1
0.946511275572583	BFA	BFA mv 21_Airyscan Processing	11	1
0.946511275572583	BFA	BFA mv 21_Airyscan Processing	11	1
0.946511275572583	BFA	BFA mv 21_Airyscan Processing	11	1
0.946511275572583	BFA	BFA mv 21_Airyscan Processing	11	1
0.946511275572583	BFA	BFA mv 21_Airyscan Processing	11	1
0.946511275572583	BFA	BFA mv 21_Airyscan Processing	11	1
0.946511275572583	BFA	BFA mv 21_Airyscan Processing	11	1
0.946511275572583	BFA	BFA mv 21_Airyscan Processing	11	1
0.946511275572583	BFA	BFA mv 21_Airyscan Processing	11	1
0.946511275572583	BFA	BFA mv 21_Airyscan Processing	11	1
0.946511275572583	BFA	BFA mv 21_Airyscan Processing	11	1
0.946511275572583	BFA	BFA mv 21_Airyscan Processing	11	1
0.946511275572583	BFA	BFA mv 21_Airyscan Processing	11	1
0.946511275572583	BFA	BFA mv 21_Airyscan Processing	11	1
0.946511275572583	BFA	BFA mv 21_Airyscan Processing	11	1
0.946511275572583	BFA	BFA mv 21_Airyscan Processing	11	1
0.946511275572583	BFA	BFA mv 21_Airyscan Processing	11	1
0.946511275572583	BFA	BFA mv 21_Airyscan Processing	11	1
0.946511275572583	BFA	BFA mv 21_Airyscan Processing	11	1
0.945269027097033	BFA	BFA mv 21_Airyscan Processing	11	1
0.945269027097033	BFA	BFA mv 21_Airyscan Processing	11	1
0.945269027097033	BFA	BFA mv 21_Airyscan Processing	11	1
0.945269027097033	BFA	BFA mv 21_Airyscan Processing	11	1
0.945269027097033	BFA	BFA mv 21_Airyscan Processing	11	1
0.945269027097033	BFA	BFA mv 21_Airyscan Processing	11	1
0.945269027097033	BFA	BFA mv 21_Airyscan Processing	11	1
0.945269027097033	BFA	BFA mv 21_Airyscan Processing	11	1
0.945269027097033	BFA	BFA mv 21_Airyscan Processing	11	1
0.945269027097033	BFA	BFA mv 21_Airyscan Processing	11	1
0.945269027097033	BFA	BFA mv 21_Airyscan Processing	11	1
0.945269027097033	BFA	BFA mv 21_Airyscan Processing	11	1
0.945269027097033	BFA	BFA mv 21_Airyscan Processing	11	1
0.945269027097033	BFA	BFA mv 21_Airyscan Processing	11	1
0.945269027097033	BFA	BFA mv 21_Airyscan Processing	11	1
0.945269027097033	BFA	BFA mv 21_Airyscan Processing	11	1
0.945269027097033	BFA	BFA mv 21_Airyscan Processing	11	1
0.945269027097033	BFA	BFA mv 21_Airyscan Processing	11	1
0.945269027097033	BFA	BFA mv 21_Airyscan Processing	11	1
0.94460219694775	BFA	BFA mv 21_Airyscan Processing	11	1
0.94460219694775	BFA	BFA mv 21_Airyscan Processing	11	1
0.94460219694775	BFA	BFA mv 21_Airyscan Processing	11	1
0.94460219694775	BFA	BFA mv 21_Airyscan Processing	11	1
0.94460219694775	BFA	BFA mv 21_Airyscan Processing	11	1
0.94460219694775	BFA	BFA mv 21_Airyscan Processing	11	1
0.94460219694775	BFA	BFA mv 21_Airyscan Processing	11	1
0.94460219694775	BFA	BFA mv 21_Airyscan Processing	11	1
0.94460219694775	BFA	BFA mv 21_Airyscan Processing	11	1
0.94460219694775	BFA	BFA mv 21_Airyscan Processing	11	1
0.94460219694775	BFA	BFA mv 21_Airyscan Processing	11	1
0.94460219694775	BFA	BFA mv 21_Airyscan Processing	11	1
0.94460219694775	BFA	BFA mv 21_Airyscan Processing	11	1
0.94460219694775	BFA	BFA mv 21_Airyscan Processing	11	1
0.94460219694775	BFA	BFA mv 21_Airyscan Processing	11	1
0.94460219694775	BFA	BFA mv 21_Airyscan Processing	11	1
0.946076342934729	BFA	BFA mv 21_Airyscan Processing	11	1
0.946076342934729	BFA	BFA mv 21_Airyscan Processing	11	1
0.946076342934729	BFA	BFA mv 21_Airyscan Processing	11	1
0.946076342934729	BFA	BFA mv 21_Airyscan Processing	11	1
0.946076342934729	BFA	BFA mv 21_Airyscan Processing	11	1
0.946076342934729	BFA	BFA mv 21_Airyscan Processing	11	1
0.946076342934729	BFA	BFA mv 21_Airyscan Processing	11	1
0.946076342934729	BFA	BFA mv 21_Airyscan Processing	11	1
0.946076342934729	BFA	BFA mv 21_Airyscan Processing	11	1
0.946076342934729	BFA	BFA mv 21_Airyscan Processing	11	1
0.946076342934729	BFA	BFA mv 21_Airyscan Processing	11	1
0.946076342934729	BFA	BFA mv 21_Airyscan Processing	11	1
0.946076342934729	BFA	BFA mv 21_Airyscan Processing	11	1
0.946076342934729	BFA	BFA mv 21_Airyscan Processing	11	1
0.946076342934729	BFA	BFA mv 21_Airyscan Processing	11	1
0.946076342934729	BFA	BFA mv 21_Airyscan Processing	11	1
0.946076342934729	BFA	BFA mv 21_Airyscan Processing	11	1
0.946076342934729	BFA	BFA mv 21_Airyscan Processing	11	1
0.946076342934729	BFA	BFA mv 21_Airyscan Processing	11	1
0.946076342934729	BFA	BFA mv 21_Airyscan Processing	11	1
0.946076342934729	BFA	BFA mv 21_Airyscan Processing	11	1
0.969016482463713	BFA	BFA mv 22_Airyscan Processing	12	1
0.969016482463713	BFA	BFA mv 22_Airyscan Processing	12	1
0.967897071607577	BFA	BFA mv 22_Airyscan Processing	12	1
0.967897071607577	BFA	BFA mv 22_Airyscan Processing	12	1
0.96633637757003	BFA	BFA mv 22_Airyscan Processing	12	1
0.96633637757003	BFA	BFA mv 22_Airyscan Processing	12	1
0.968383874922107	BFA	BFA mv 22_Airyscan Processing	12	1
0.968383874922107	BFA	BFA mv 22_Airyscan Processing	12	1
0.965611823500748	BFA	BFA mv 22_Airyscan Processing	12	1
0.965611823500748	BFA	BFA mv 22_Airyscan Processing	12	1
0.965611823500748	BFA	BFA mv 22_Airyscan Processing	12	1
0.967201856437723	BFA	BFA mv 23_Airyscan Processing	13	1
0.967201856437723	BFA	BFA mv 23_Airyscan Processing	13	1
0.967201856437723	BFA	BFA mv 23_Airyscan Processing	13	1
0.967201856437723	BFA	BFA mv 23_Airyscan Processing	13	1
0.967201856437723	BFA	BFA mv 23_Airyscan Processing	13	1
0.967201856437723	BFA	BFA mv 23_Airyscan Processing	13	1
0.967201856437723	BFA	BFA mv 23_Airyscan Processing	13	1
0.967201856437723	BFA	BFA mv 23_Airyscan Processing	13	1
0.967201856437723	BFA	BFA mv 23_Airyscan Processing	13	1
0.967201856437723	BFA	BFA mv 23_Airyscan Processing	13	1
0.967201856437723	BFA	BFA mv 23_Airyscan Processing	13	1
0.967201856437723	BFA	BFA mv 23_Airyscan Processing	13	1
0.967201856437723	BFA	BFA mv 23_Airyscan Processing	13	1
0.967201856437723	BFA	BFA mv 23_Airyscan Processing	13	1
0.967201856437723	BFA	BFA mv 23_Airyscan Processing	13	1
0.967201856437723	BFA	BFA mv 23_Airyscan Processing	13	1
0.967201856437723	BFA	BFA mv 23_Airyscan Processing	13	1
0.967201856437723	BFA	BFA mv 23_Airyscan Processing	13	1
0.967201856437723	BFA	BFA mv 23_Airyscan Processing	13	1
0.967201856437723	BFA	BFA mv 23_Airyscan Processing	13	1
0.967201856437723	BFA	BFA mv 23_Airyscan Processing	13	1
0.967201856437723	BFA	BFA mv 23_Airyscan Processing	13	1
0.967201856437723	BFA	BFA mv 23_Airyscan Processing	13	1
0.967201856437723	BFA	BFA mv 23_Airyscan Processing	13	1
0.967201856437723	BFA	BFA mv 23_Airyscan Processing	13	1
0.966915930637667	BFA	BFA mv 23_Airyscan Processing	13	1
0.966915930637667	BFA	BFA mv 23_Airyscan Processing	13	1
0.966915930637667	BFA	BFA mv 23_Airyscan Processing	13	1
0.966915930637667	BFA	BFA mv 23_Airyscan Processing	13	1
0.966915930637667	BFA	BFA mv 23_Airyscan Processing	13	1
0.966915930637667	BFA	BFA mv 23_Airyscan Processing	13	1
0.966915930637667	BFA	BFA mv 23_Airyscan Processing	13	1
0.966915930637667	BFA	BFA mv 23_Airyscan Processing	13	1
0.966915930637667	BFA	BFA mv 23_Airyscan Processing	13	1
0.966915930637667	BFA	BFA mv 23_Airyscan Processing	13	1
0.966915930637667	BFA	BFA mv 23_Airyscan Processing	13	1
0.966915930637667	BFA	BFA mv 23_Airyscan Processing	13	1
0.966915930637667	BFA	BFA mv 23_Airyscan Processing	13	1
0.966915930637667	BFA	BFA mv 23_Airyscan Processing	13	1
0.966915930637667	BFA	BFA mv 23_Airyscan Processing	13	1
0.966915930637667	BFA	BFA mv 23_Airyscan Processing	13	1
0.966915930637667	BFA	BFA mv 23_Airyscan Processing	13	1
0.966915930637667	BFA	BFA mv 23_Airyscan Processing	13	1
0.966915930637667	BFA	BFA mv 23_Airyscan Processing	13	1
0.966915930637667	BFA	BFA mv 23_Airyscan Processing	13	1
0.966915930637667	BFA	BFA mv 23_Airyscan Processing	13	1
0.966915930637667	BFA	BFA mv 23_Airyscan Processing	13	1
0.966915930637667	BFA	BFA mv 23_Airyscan Processing	13	1
0.966915930637667	BFA	BFA mv 23_Airyscan Processing	13	1
0.966915930637667	BFA	BFA mv 23_Airyscan Processing	13	1
0.966915930637667	BFA	BFA mv 23_Airyscan Processing	13	1
0.965759674978807	BFA	BFA mv 23_Airyscan Processing	13	1
0.965759674978807	BFA	BFA mv 23_Airyscan Processing	13	1
0.965759674978807	BFA	BFA mv 23_Airyscan Processing	13	1
0.965759674978807	BFA	BFA mv 23_Airyscan Processing	13	1
0.965759674978807	BFA	BFA mv 23_Airyscan Processing	13	1
0.965759674978807	BFA	BFA mv 23_Airyscan Processing	13	1
0.965759674978807	BFA	BFA mv 23_Airyscan Processing	13	1
0.965759674978807	BFA	BFA mv 23_Airyscan Processing	13	1
0.965759674978807	BFA	BFA mv 23_Airyscan Processing	13	1
0.965759674978807	BFA	BFA mv 23_Airyscan Processing	13	1
0.965759674978807	BFA	BFA mv 23_Airyscan Processing	13	1
0.965759674978807	BFA	BFA mv 23_Airyscan Processing	13	1
0.965759674978807	BFA	BFA mv 23_Airyscan Processing	13	1
0.965759674978807	BFA	BFA mv 23_Airyscan Processing	13	1
0.965759674978807	BFA	BFA mv 23_Airyscan Processing	13	1
0.965759674978807	BFA	BFA mv 23_Airyscan Processing	13	1
0.965759674978807	BFA	BFA mv 23_Airyscan Processing	13	1
0.965759674978807	BFA	BFA mv 23_Airyscan Processing	13	1
0.965759674978807	BFA	BFA mv 23_Airyscan Processing	13	1
0.965759674978807	BFA	BFA mv 23_Airyscan Processing	13	1
0.965759674978807	BFA	BFA mv 23_Airyscan Processing	13	1
0.965759674978807	BFA	BFA mv 23_Airyscan Processing	13	1
0.965244800800909	BFA	BFA mv 23_Airyscan Processing	13	1
0.965244800800909	BFA	BFA mv 23_Airyscan Processing	13	1
0.965244800800909	BFA	BFA mv 23_Airyscan Processing	13	1
0.965244800800909	BFA	BFA mv 23_Airyscan Processing	13	1
0.965244800800909	BFA	BFA mv 23_Airyscan Processing	13	1
0.965244800800909	BFA	BFA mv 23_Airyscan Processing	13	1
0.965244800800909	BFA	BFA mv 23_Airyscan Processing	13	1
0.965244800800909	BFA	BFA mv 23_Airyscan Processing	13	1
0.965244800800909	BFA	BFA mv 23_Airyscan Processing	13	1
0.965244800800909	BFA	BFA mv 23_Airyscan Processing	13	1
0.965244800800909	BFA	BFA mv 23_Airyscan Processing	13	1
0.965244800800909	BFA	BFA mv 23_Airyscan Processing	13	1
0.965244800800909	BFA	BFA mv 23_Airyscan Processing	13	1
0.965244800800909	BFA	BFA mv 23_Airyscan Processing	13	1
0.965244800800909	BFA	BFA mv 23_Airyscan Processing	13	1
0.965244800800909	BFA	BFA mv 23_Airyscan Processing	13	1
0.965244800800909	BFA	BFA mv 23_Airyscan Processing	13	1
0.965244800800909	BFA	BFA mv 23_Airyscan Processing	13	1
0.965244800800909	BFA	BFA mv 23_Airyscan Processing	13	1
0.965244800800909	BFA	BFA mv 23_Airyscan Processing	13	1
0.965244800800909	BFA	BFA mv 23_Airyscan Processing	13	1
0.965244800800909	BFA	BFA mv 23_Airyscan Processing	13	1
0.965244800800909	BFA	BFA mv 23_Airyscan Processing	13	1
0.965244800800909	BFA	BFA mv 23_Airyscan Processing	13	1
0.965244800800909	BFA	BFA mv 23_Airyscan Processing	13	1
0.965244800800909	BFA	BFA mv 23_Airyscan Processing	13	1
0.965244800800909	BFA	BFA mv 23_Airyscan Processing	13	1
0.96506576780391	BFA	BFA mv 23_Airyscan Processing	13	1
0.96506576780391	BFA	BFA mv 23_Airyscan Processing	13	1
0.96506576780391	BFA	BFA mv 23_Airyscan Processing	13	1
0.96506576780391	BFA	BFA mv 23_Airyscan Processing	13	1
0.96506576780391	BFA	BFA mv 23_Airyscan Processing	13	1
0.96506576780391	BFA	BFA mv 23_Airyscan Processing	13	1
0.96506576780391	BFA	BFA mv 23_Airyscan Processing	13	1
0.96506576780391	BFA	BFA mv 23_Airyscan Processing	13	1
0.96506576780391	BFA	BFA mv 23_Airyscan Processing	13	1
0.96506576780391	BFA	BFA mv 23_Airyscan Processing	13	1
0.96506576780391	BFA	BFA mv 23_Airyscan Processing	13	1
0.96506576780391	BFA	BFA mv 23_Airyscan Processing	13	1
0.96506576780391	BFA	BFA mv 23_Airyscan Processing	13	1
0.96506576780391	BFA	BFA mv 23_Airyscan Processing	13	1
0.96506576780391	BFA	BFA mv 23_Airyscan Processing	13	1
0.96506576780391	BFA	BFA mv 23_Airyscan Processing	13	1
0.96506576780391	BFA	BFA mv 23_Airyscan Processing	13	1
0.96506576780391	BFA	BFA mv 23_Airyscan Processing	13	1
0.96506576780391	BFA	BFA mv 23_Airyscan Processing	13	1
0.96506576780391	BFA	BFA mv 23_Airyscan Processing	13	1
0.96506576780391	BFA	BFA mv 23_Airyscan Processing	13	1
0.96506576780391	BFA	BFA mv 23_Airyscan Processing	13	1
0.96506576780391	BFA	BFA mv 23_Airyscan Processing	13	1
0.96506576780391	BFA	BFA mv 23_Airyscan Processing	13	1
0.96506576780391	BFA	BFA mv 23_Airyscan Processing	13	1
0.96506576780391	BFA	BFA mv 23_Airyscan Processing	13	1
0.955993348895112	BFA	BFA mv 24_Airyscan Processing	14	1
0.955993348895112	BFA	BFA mv 24_Airyscan Processing	14	1
0.955993348895112	BFA	BFA mv 24_Airyscan Processing	14	1
0.955993348895112	BFA	BFA mv 24_Airyscan Processing	14	1
0.955993348895112	BFA	BFA mv 24_Airyscan Processing	14	1
0.955993348895112	BFA	BFA mv 24_Airyscan Processing	14	1
0.955993348895112	BFA	BFA mv 24_Airyscan Processing	14	1
0.955993348895112	BFA	BFA mv 24_Airyscan Processing	14	1
0.955993348895112	BFA	BFA mv 24_Airyscan Processing	14	1
0.955993348895112	BFA	BFA mv 24_Airyscan Processing	14	1
0.955993348895112	BFA	BFA mv 24_Airyscan Processing	14	1
0.955993348895112	BFA	BFA mv 24_Airyscan Processing	14	1
0.955993348895112	BFA	BFA mv 24_Airyscan Processing	14	1
0.955993348895112	BFA	BFA mv 24_Airyscan Processing	14	1
0.955993348895112	BFA	BFA mv 24_Airyscan Processing	14	1
0.955993348895112	BFA	BFA mv 24_Airyscan Processing	14	1
0.955993348895112	BFA	BFA mv 24_Airyscan Processing	14	1
0.955993348895112	BFA	BFA mv 24_Airyscan Processing	14	1
0.955993348895112	BFA	BFA mv 24_Airyscan Processing	14	1
0.955993348895112	BFA	BFA mv 24_Airyscan Processing	14	1
0.955993348895112	BFA	BFA mv 24_Airyscan Processing	14	1
0.955993348895112	BFA	BFA mv 24_Airyscan Processing	14	1
0.955993348895112	BFA	BFA mv 24_Airyscan Processing	14	1
0.955993348895112	BFA	BFA mv 24_Airyscan Processing	14	1
0.955993348895112	BFA	BFA mv 24_Airyscan Processing	14	1
0.955993348895112	BFA	BFA mv 24_Airyscan Processing	14	1
0.955993348895112	BFA	BFA mv 24_Airyscan Processing	14	1
0.955993348895112	BFA	BFA mv 24_Airyscan Processing	14	1
0.955993348895112	BFA	BFA mv 24_Airyscan Processing	14	1
0.955993348895112	BFA	BFA mv 24_Airyscan Processing	14	1
0.955993348895112	BFA	BFA mv 24_Airyscan Processing	14	1
0.955993348895112	BFA	BFA mv 24_Airyscan Processing	14	1
0.955993348895112	BFA	BFA mv 24_Airyscan Processing	14	1
0.955993348895112	BFA	BFA mv 24_Airyscan Processing	14	1
0.955993348895112	BFA	BFA mv 24_Airyscan Processing	14	1
0.955993348895112	BFA	BFA mv 24_Airyscan Processing	14	1
0.955993348895112	BFA	BFA mv 24_Airyscan Processing	14	1
0.955993348895112	BFA	BFA mv 24_Airyscan Processing	14	1
0.955993348895112	BFA	BFA mv 24_Airyscan Processing	14	1
0.955993348895112	BFA	BFA mv 24_Airyscan Processing	14	1
0.955993348895112	BFA	BFA mv 24_Airyscan Processing	14	1
0.955993348895112	BFA	BFA mv 24_Airyscan Processing	14	1
0.955993348895112	BFA	BFA mv 24_Airyscan Processing	14	1
0.955993348895112	BFA	BFA mv 24_Airyscan Processing	14	1
0.955993348895112	BFA	BFA mv 24_Airyscan Processing	14	1
0.955993348895112	BFA	BFA mv 24_Airyscan Processing	14	1
0.955993348895112	BFA	BFA mv 24_Airyscan Processing	14	1
0.955993348895112	BFA	BFA mv 24_Airyscan Processing	14	1
0.955993348895112	BFA	BFA mv 24_Airyscan Processing	14	1
0.955993348895112	BFA	BFA mv 24_Airyscan Processing	14	1
0.955993348895112	BFA	BFA mv 24_Airyscan Processing	14	1
0.955993348895112	BFA	BFA mv 24_Airyscan Processing	14	1
0.955993348895112	BFA	BFA mv 24_Airyscan Processing	14	1
0.955993348895112	BFA	BFA mv 24_Airyscan Processing	14	1
0.955993348895112	BFA	BFA mv 24_Airyscan Processing	14	1
0.955993348895112	BFA	BFA mv 24_Airyscan Processing	14	1
0.955993348895112	BFA	BFA mv 24_Airyscan Processing	14	1
0.955993348895112	BFA	BFA mv 24_Airyscan Processing	14	1
0.955993348895112	BFA	BFA mv 24_Airyscan Processing	14	1
0.955993348895112	BFA	BFA mv 24_Airyscan Processing	14	1
0.955993348895112	BFA	BFA mv 24_Airyscan Processing	14	1
0.955993348895112	BFA	BFA mv 24_Airyscan Processing	14	1
0.955993348895112	BFA	BFA mv 24_Airyscan Processing	14	1
0.955993348895112	BFA	BFA mv 24_Airyscan Processing	14	1
0.955993348895112	BFA	BFA mv 24_Airyscan Processing	14	1
0.955993348895112	BFA	BFA mv 24_Airyscan Processing	14	1
0.955993348895112	BFA	BFA mv 24_Airyscan Processing	14	1
0.955993348895112	BFA	BFA mv 24_Airyscan Processing	14	1
0.955993348895112	BFA	BFA mv 24_Airyscan Processing	14	1
0.955993348895112	BFA	BFA mv 24_Airyscan Processing	14	1
0.955993348895112	BFA	BFA mv 24_Airyscan Processing	14	1
0.952626700110916	BFA	BFA mv 24_Airyscan Processing	14	1
0.952626700110916	BFA	BFA mv 24_Airyscan Processing	14	1
0.952626700110916	BFA	BFA mv 24_Airyscan Processing	14	1
0.952626700110916	BFA	BFA mv 24_Airyscan Processing	14	1
0.952626700110916	BFA	BFA mv 24_Airyscan Processing	14	1
0.952626700110916	BFA	BFA mv 24_Airyscan Processing	14	1
0.952626700110916	BFA	BFA mv 24_Airyscan Processing	14	1
0.952626700110916	BFA	BFA mv 24_Airyscan Processing	14	1
0.952626700110916	BFA	BFA mv 24_Airyscan Processing	14	1
0.952626700110916	BFA	BFA mv 24_Airyscan Processing	14	1
0.952626700110916	BFA	BFA mv 24_Airyscan Processing	14	1
0.952626700110916	BFA	BFA mv 24_Airyscan Processing	14	1
0.952626700110916	BFA	BFA mv 24_Airyscan Processing	14	1
0.952626700110916	BFA	BFA mv 24_Airyscan Processing	14	1
0.952626700110916	BFA	BFA mv 24_Airyscan Processing	14	1
0.952626700110916	BFA	BFA mv 24_Airyscan Processing	14	1
0.952626700110916	BFA	BFA mv 24_Airyscan Processing	14	1
0.952626700110916	BFA	BFA mv 24_Airyscan Processing	14	1
0.952626700110916	BFA	BFA mv 24_Airyscan Processing	14	1
0.952626700110916	BFA	BFA mv 24_Airyscan Processing	14	1
0.952626700110916	BFA	BFA mv 24_Airyscan Processing	14	1
0.952626700110916	BFA	BFA mv 24_Airyscan Processing	14	1
0.952626700110916	BFA	BFA mv 24_Airyscan Processing	14	1
0.952626700110916	BFA	BFA mv 24_Airyscan Processing	14	1
0.952626700110916	BFA	BFA mv 24_Airyscan Processing	14	1
0.952626700110916	BFA	BFA mv 24_Airyscan Processing	14	1
0.952626700110916	BFA	BFA mv 24_Airyscan Processing	14	1
0.952626700110916	BFA	BFA mv 24_Airyscan Processing	14	1
0.952626700110916	BFA	BFA mv 24_Airyscan Processing	14	1
0.952626700110916	BFA	BFA mv 24_Airyscan Processing	14	1
0.952626700110916	BFA	BFA mv 24_Airyscan Processing	14	1
0.952626700110916	BFA	BFA mv 24_Airyscan Processing	14	1
0.952626700110916	BFA	BFA mv 24_Airyscan Processing	14	1
0.952626700110916	BFA	BFA mv 24_Airyscan Processing	14	1
0.952626700110916	BFA	BFA mv 24_Airyscan Processing	14	1
0.952626700110916	BFA	BFA mv 24_Airyscan Processing	14	1
0.952626700110916	BFA	BFA mv 24_Airyscan Processing	14	1
0.952626700110916	BFA	BFA mv 24_Airyscan Processing	14	1
0.952626700110916	BFA	BFA mv 24_Airyscan Processing	14	1
0.952626700110916	BFA	BFA mv 24_Airyscan Processing	14	1
0.952626700110916	BFA	BFA mv 24_Airyscan Processing	14	1
0.952626700110916	BFA	BFA mv 24_Airyscan Processing	14	1
0.952626700110916	BFA	BFA mv 24_Airyscan Processing	14	1
0.952626700110916	BFA	BFA mv 24_Airyscan Processing	14	1
0.952626700110916	BFA	BFA mv 24_Airyscan Processing	14	1
0.952626700110916	BFA	BFA mv 24_Airyscan Processing	14	1
0.952626700110916	BFA	BFA mv 24_Airyscan Processing	14	1
0.952626700110916	BFA	BFA mv 24_Airyscan Processing	14	1
0.952626700110916	BFA	BFA mv 24_Airyscan Processing	14	1
0.952626700110916	BFA	BFA mv 24_Airyscan Processing	14	1
0.952626700110916	BFA	BFA mv 24_Airyscan Processing	14	1
0.952626700110916	BFA	BFA mv 24_Airyscan Processing	14	1
0.952626700110916	BFA	BFA mv 24_Airyscan Processing	14	1
0.952626700110916	BFA	BFA mv 24_Airyscan Processing	14	1
0.952626700110916	BFA	BFA mv 24_Airyscan Processing	14	1
0.952626700110916	BFA	BFA mv 24_Airyscan Processing	14	1
0.952626700110916	BFA	BFA mv 24_Airyscan Processing	14	1
0.952626700110916	BFA	BFA mv 24_Airyscan Processing	14	1
0.952626700110916	BFA	BFA mv 24_Airyscan Processing	14	1
0.952626700110916	BFA	BFA mv 24_Airyscan Processing	14	1
0.952626700110916	BFA	BFA mv 24_Airyscan Processing	14	1
0.952626700110916	BFA	BFA mv 24_Airyscan Processing	14	1
0.952626700110916	BFA	BFA mv 24_Airyscan Processing	14	1
0.952626700110916	BFA	BFA mv 24_Airyscan Processing	14	1
0.952626700110916	BFA	BFA mv 24_Airyscan Processing	14	1
0.952626700110916	BFA	BFA mv 24_Airyscan Processing	14	1
0.952626700110916	BFA	BFA mv 24_Airyscan Processing	14	1
0.952626700110916	BFA	BFA mv 24_Airyscan Processing	14	1
0.95157798056191	BFA	BFA mv 24_Airyscan Processing	14	1
0.95157798056191	BFA	BFA mv 24_Airyscan Processing	14	1
0.95157798056191	BFA	BFA mv 24_Airyscan Processing	14	1
0.95157798056191	BFA	BFA mv 24_Airyscan Processing	14	1
0.95157798056191	BFA	BFA mv 24_Airyscan Processing	14	1
0.95157798056191	BFA	BFA mv 24_Airyscan Processing	14	1
0.95157798056191	BFA	BFA mv 24_Airyscan Processing	14	1
0.95157798056191	BFA	BFA mv 24_Airyscan Processing	14	1
0.95157798056191	BFA	BFA mv 24_Airyscan Processing	14	1
0.95157798056191	BFA	BFA mv 24_Airyscan Processing	14	1
0.95157798056191	BFA	BFA mv 24_Airyscan Processing	14	1
0.95157798056191	BFA	BFA mv 24_Airyscan Processing	14	1
0.95157798056191	BFA	BFA mv 24_Airyscan Processing	14	1
0.95157798056191	BFA	BFA mv 24_Airyscan Processing	14	1
0.95157798056191	BFA	BFA mv 24_Airyscan Processing	14	1
0.95157798056191	BFA	BFA mv 24_Airyscan Processing	14	1
0.95157798056191	BFA	BFA mv 24_Airyscan Processing	14	1
0.95157798056191	BFA	BFA mv 24_Airyscan Processing	14	1
0.95157798056191	BFA	BFA mv 24_Airyscan Processing	14	1
0.95157798056191	BFA	BFA mv 24_Airyscan Processing	14	1
0.95157798056191	BFA	BFA mv 24_Airyscan Processing	14	1
0.95157798056191	BFA	BFA mv 24_Airyscan Processing	14	1
0.95157798056191	BFA	BFA mv 24_Airyscan Processing	14	1
0.95157798056191	BFA	BFA mv 24_Airyscan Processing	14	1
0.95157798056191	BFA	BFA mv 24_Airyscan Processing	14	1
0.95157798056191	BFA	BFA mv 24_Airyscan Processing	14	1
0.95157798056191	BFA	BFA mv 24_Airyscan Processing	14	1
0.95157798056191	BFA	BFA mv 24_Airyscan Processing	14	1
0.95157798056191	BFA	BFA mv 24_Airyscan Processing	14	1
0.95157798056191	BFA	BFA mv 24_Airyscan Processing	14	1
0.95157798056191	BFA	BFA mv 24_Airyscan Processing	14	1
0.95157798056191	BFA	BFA mv 24_Airyscan Processing	14	1
0.95157798056191	BFA	BFA mv 24_Airyscan Processing	14	1
0.95157798056191	BFA	BFA mv 24_Airyscan Processing	14	1
0.95157798056191	BFA	BFA mv 24_Airyscan Processing	14	1
0.95157798056191	BFA	BFA mv 24_Airyscan Processing	14	1
0.95157798056191	BFA	BFA mv 24_Airyscan Processing	14	1
0.95157798056191	BFA	BFA mv 24_Airyscan Processing	14	1
0.95157798056191	BFA	BFA mv 24_Airyscan Processing	14	1
0.95157798056191	BFA	BFA mv 24_Airyscan Processing	14	1
0.95157798056191	BFA	BFA mv 24_Airyscan Processing	14	1
0.95157798056191	BFA	BFA mv 24_Airyscan Processing	14	1
0.95157798056191	BFA	BFA mv 24_Airyscan Processing	14	1
0.95157798056191	BFA	BFA mv 24_Airyscan Processing	14	1
0.95157798056191	BFA	BFA mv 24_Airyscan Processing	14	1
0.95157798056191	BFA	BFA mv 24_Airyscan Processing	14	1
0.95157798056191	BFA	BFA mv 24_Airyscan Processing	14	1
0.95157798056191	BFA	BFA mv 24_Airyscan Processing	14	1
0.95157798056191	BFA	BFA mv 24_Airyscan Processing	14	1
0.95157798056191	BFA	BFA mv 24_Airyscan Processing	14	1
0.95157798056191	BFA	BFA mv 24_Airyscan Processing	14	1
0.95157798056191	BFA	BFA mv 24_Airyscan Processing	14	1
0.95157798056191	BFA	BFA mv 24_Airyscan Processing	14	1
0.95157798056191	BFA	BFA mv 24_Airyscan Processing	14	1
[truncated: 39,959 more rows]
