# Supplementary material for: Quantitative analysis of plant ER architecture and dynamics
Source: Nat Commun. 2019 Feb 28;10:984. doi: 10.1038/s41467-019-08893-9 (PMC6395764; doi:10.1038/s41467-019-08893-9)
Supplement: Supplementary file 6 — Source Data [file 41467_2019_8893_MOESM6_ESM.zip › Fig 6 - MANOVA source data/cisternal_Energy_all.csv]

cisternal_Energy_all_arcsin	group	name	file	rep
0.725749871639125	BFA	BFA mv 10_Airyscan Processing	1	1
0.725749871639125	BFA	BFA mv 10_Airyscan Processing	1	1
0.725749871639125	BFA	BFA mv 10_Airyscan Processing	1	1
0.725749871639125	BFA	BFA mv 10_Airyscan Processing	1	1
0.725749871639125	BFA	BFA mv 10_Airyscan Processing	1	1
0.725749871639125	BFA	BFA mv 10_Airyscan Processing	1	1
0.725749871639125	BFA	BFA mv 10_Airyscan Processing	1	1
0.725749871639125	BFA	BFA mv 10_Airyscan Processing	1	1
0.725749871639125	BFA	BFA mv 10_Airyscan Processing	1	1
0.725749871639125	BFA	BFA mv 10_Airyscan Processing	1	1
0.725749871639125	BFA	BFA mv 10_Airyscan Processing	1	1
0.725749871639125	BFA	BFA mv 10_Airyscan Processing	1	1
0.725749871639125	BFA	BFA mv 10_Airyscan Processing	1	1
0.725749871639125	BFA	BFA mv 10_Airyscan Processing	1	1
0.725749871639125	BFA	BFA mv 10_Airyscan Processing	1	1
0.725749871639125	BFA	BFA mv 10_Airyscan Processing	1	1
0.725749871639125	BFA	BFA mv 10_Airyscan Processing	1	1
0.725749871639125	BFA	BFA mv 10_Airyscan Processing	1	1
0.725749871639125	BFA	BFA mv 10_Airyscan Processing	1	1
0.725749871639125	BFA	BFA mv 10_Airyscan Processing	1	1
0.725749871639125	BFA	BFA mv 10_Airyscan Processing	1	1
0.725749871639125	BFA	BFA mv 10_Airyscan Processing	1	1
0.725749871639125	BFA	BFA mv 10_Airyscan Processing	1	1
0.725749871639125	BFA	BFA mv 10_Airyscan Processing	1	1
0.725749871639125	BFA	BFA mv 10_Airyscan Processing	1	1
0.725749871639125	BFA	BFA mv 10_Airyscan Processing	1	1
0.725749871639125	BFA	BFA mv 10_Airyscan Processing	1	1
0.725749871639125	BFA	BFA mv 10_Airyscan Processing	1	1
0.725749871639125	BFA	BFA mv 10_Airyscan Processing	1	1
0.725749871639125	BFA	BFA mv 10_Airyscan Processing	1	1
0.725749871639125	BFA	BFA mv 10_Airyscan Processing	1	1
0.725749871639125	BFA	BFA mv 10_Airyscan Processing	1	1
0.725749871639125	BFA	BFA mv 10_Airyscan Processing	1	1
0.725749871639125	BFA	BFA mv 10_Airyscan Processing	1	1
0.725749871639125	BFA	BFA mv 10_Airyscan Processing	1	1
0.725749871639125	BFA	BFA mv 10_Airyscan Processing	1	1
0.725749871639125	BFA	BFA mv 10_Airyscan Processing	1	1
0.725749871639125	BFA	BFA mv 10_Airyscan Processing	1	1
0.725749871639125	BFA	BFA mv 10_Airyscan Processing	1	1
0.725749871639125	BFA	BFA mv 10_Airyscan Processing	1	1
0.725749871639125	BFA	BFA mv 10_Airyscan Processing	1	1
0.725749871639125	BFA	BFA mv 10_Airyscan Processing	1	1
0.725749871639125	BFA	BFA mv 10_Airyscan Processing	1	1
0.725749871639125	BFA	BFA mv 10_Airyscan Processing	1	1
0.725749871639125	BFA	BFA mv 10_Airyscan Processing	1	1
0.725749871639125	BFA	BFA mv 10_Airyscan Processing	1	1
0.725749871639125	BFA	BFA mv 10_Airyscan Processing	1	1
0.725749871639125	BFA	BFA mv 10_Airyscan Processing	1	1
0.725749871639125	BFA	BFA mv 10_Airyscan Processing	1	1
0.725749871639125	BFA	BFA mv 10_Airyscan Processing	1	1
0.725749871639125	BFA	BFA mv 10_Airyscan Processing	1	1
0.725749871639125	BFA	BFA mv 10_Airyscan Processing	1	1
0.701579415308816	BFA	BFA mv 10_Airyscan Processing	1	1
0.701579415308816	BFA	BFA mv 10_Airyscan Processing	1	1
0.701579415308816	BFA	BFA mv 10_Airyscan Processing	1	1
0.701579415308816	BFA	BFA mv 10_Airyscan Processing	1	1
0.701579415308816	BFA	BFA mv 10_Airyscan Processing	1	1
0.701579415308816	BFA	BFA mv 10_Airyscan Processing	1	1
0.701579415308816	BFA	BFA mv 10_Airyscan Processing	1	1
0.701579415308816	BFA	BFA mv 10_Airyscan Processing	1	1
0.701579415308816	BFA	BFA mv 10_Airyscan Processing	1	1
0.701579415308816	BFA	BFA mv 10_Airyscan Processing	1	1
0.701579415308816	BFA	BFA mv 10_Airyscan Processing	1	1
0.701579415308816	BFA	BFA mv 10_Airyscan Processing	1	1
0.701579415308816	BFA	BFA mv 10_Airyscan Processing	1	1
0.701579415308816	BFA	BFA mv 10_Airyscan Processing	1	1
0.701579415308816	BFA	BFA mv 10_Airyscan Processing	1	1
0.701579415308816	BFA	BFA mv 10_Airyscan Processing	1	1
0.701579415308816	BFA	BFA mv 10_Airyscan Processing	1	1
0.701579415308816	BFA	BFA mv 10_Airyscan Processing	1	1
0.701579415308816	BFA	BFA mv 10_Airyscan Processing	1	1
0.701579415308816	BFA	BFA mv 10_Airyscan Processing	1	1
0.701579415308816	BFA	BFA mv 10_Airyscan Processing	1	1
0.701579415308816	BFA	BFA mv 10_Airyscan Processing	1	1
0.701579415308816	BFA	BFA mv 10_Airyscan Processing	1	1
0.701579415308816	BFA	BFA mv 10_Airyscan Processing	1	1
0.701579415308816	BFA	BFA mv 10_Airyscan Processing	1	1
0.701579415308816	BFA	BFA mv 10_Airyscan Processing	1	1
0.701579415308816	BFA	BFA mv 10_Airyscan Processing	1	1
0.701579415308816	BFA	BFA mv 10_Airyscan Processing	1	1
0.701579415308816	BFA	BFA mv 10_Airyscan Processing	1	1
0.701579415308816	BFA	BFA mv 10_Airyscan Processing	1	1
0.701579415308816	BFA	BFA mv 10_Airyscan Processing	1	1
0.701579415308816	BFA	BFA mv 10_Airyscan Processing	1	1
0.701579415308816	BFA	BFA mv 10_Airyscan Processing	1	1
0.701579415308816	BFA	BFA mv 10_Airyscan Processing	1	1
0.701579415308816	BFA	BFA mv 10_Airyscan Processing	1	1
0.701579415308816	BFA	BFA mv 10_Airyscan Processing	1	1
0.701579415308816	BFA	BFA mv 10_Airyscan Processing	1	1
0.701579415308816	BFA	BFA mv 10_Airyscan Processing	1	1
0.701579415308816	BFA	BFA mv 10_Airyscan Processing	1	1
0.701579415308816	BFA	BFA mv 10_Airyscan Processing	1	1
0.701579415308816	BFA	BFA mv 10_Airyscan Processing	1	1
0.701579415308816	BFA	BFA mv 10_Airyscan Processing	1	1
0.701579415308816	BFA	BFA mv 10_Airyscan Processing	1	1
0.701579415308816	BFA	BFA mv 10_Airyscan Processing	1	1
0.701579415308816	BFA	BFA mv 10_Airyscan Processing	1	1
0.701579415308816	BFA	BFA mv 10_Airyscan Processing	1	1
0.701579415308816	BFA	BFA mv 10_Airyscan Processing	1	1
0.702704651998272	BFA	BFA mv 10_Airyscan Processing	1	1
0.702704651998272	BFA	BFA mv 10_Airyscan Processing	1	1
0.702704651998272	BFA	BFA mv 10_Airyscan Processing	1	1
0.702704651998272	BFA	BFA mv 10_Airyscan Processing	1	1
0.702704651998272	BFA	BFA mv 10_Airyscan Processing	1	1
0.702704651998272	BFA	BFA mv 10_Airyscan Processing	1	1
0.702704651998272	BFA	BFA mv 10_Airyscan Processing	1	1
0.702704651998272	BFA	BFA mv 10_Airyscan Processing	1	1
0.702704651998272	BFA	BFA mv 10_Airyscan Processing	1	1
0.702704651998272	BFA	BFA mv 10_Airyscan Processing	1	1
0.702704651998272	BFA	BFA mv 10_Airyscan Processing	1	1
0.702704651998272	BFA	BFA mv 10_Airyscan Processing	1	1
0.702704651998272	BFA	BFA mv 10_Airyscan Processing	1	1
0.702704651998272	BFA	BFA mv 10_Airyscan Processing	1	1
0.702704651998272	BFA	BFA mv 10_Airyscan Processing	1	1
0.702704651998272	BFA	BFA mv 10_Airyscan Processing	1	1
0.702704651998272	BFA	BFA mv 10_Airyscan Processing	1	1
0.702704651998272	BFA	BFA mv 10_Airyscan Processing	1	1
0.702704651998272	BFA	BFA mv 10_Airyscan Processing	1	1
0.702704651998272	BFA	BFA mv 10_Airyscan Processing	1	1
0.702704651998272	BFA	BFA mv 10_Airyscan Processing	1	1
0.702704651998272	BFA	BFA mv 10_Airyscan Processing	1	1
0.702704651998272	BFA	BFA mv 10_Airyscan Processing	1	1
0.702704651998272	BFA	BFA mv 10_Airyscan Processing	1	1
0.702704651998272	BFA	BFA mv 10_Airyscan Processing	1	1
0.702704651998272	BFA	BFA mv 10_Airyscan Processing	1	1
0.702704651998272	BFA	BFA mv 10_Airyscan Processing	1	1
0.702704651998272	BFA	BFA mv 10_Airyscan Processing	1	1
0.702704651998272	BFA	BFA mv 10_Airyscan Processing	1	1
0.702704651998272	BFA	BFA mv 10_Airyscan Processing	1	1
0.702704651998272	BFA	BFA mv 10_Airyscan Processing	1	1
0.702704651998272	BFA	BFA mv 10_Airyscan Processing	1	1
0.702704651998272	BFA	BFA mv 10_Airyscan Processing	1	1
0.702704651998272	BFA	BFA mv 10_Airyscan Processing	1	1
0.702704651998272	BFA	BFA mv 10_Airyscan Processing	1	1
0.702704651998272	BFA	BFA mv 10_Airyscan Processing	1	1
0.702704651998272	BFA	BFA mv 10_Airyscan Processing	1	1
0.702704651998272	BFA	BFA mv 10_Airyscan Processing	1	1
0.702704651998272	BFA	BFA mv 10_Airyscan Processing	1	1
0.702704651998272	BFA	BFA mv 10_Airyscan Processing	1	1
0.702704651998272	BFA	BFA mv 10_Airyscan Processing	1	1
0.702704651998272	BFA	BFA mv 10_Airyscan Processing	1	1
0.702704651998272	BFA	BFA mv 10_Airyscan Processing	1	1
0.702704651998272	BFA	BFA mv 10_Airyscan Processing	1	1
0.702704651998272	BFA	BFA mv 10_Airyscan Processing	1	1
0.702704651998272	BFA	BFA mv 10_Airyscan Processing	1	1
0.702704651998272	BFA	BFA mv 10_Airyscan Processing	1	1
0.702704651998272	BFA	BFA mv 10_Airyscan Processing	1	1
0.702704651998272	BFA	BFA mv 10_Airyscan Processing	1	1
0.702704651998272	BFA	BFA mv 10_Airyscan Processing	1	1
0.702704651998272	BFA	BFA mv 10_Airyscan Processing	1	1
0.702704651998272	BFA	BFA mv 10_Airyscan Processing	1	1
0.702704651998272	BFA	BFA mv 10_Airyscan Processing	1	1
0.702704651998272	BFA	BFA mv 10_Airyscan Processing	1	1
0.702704651998272	BFA	BFA mv 10_Airyscan Processing	1	1
0.702704651998272	BFA	BFA mv 10_Airyscan Processing	1	1
0.702704651998272	BFA	BFA mv 10_Airyscan Processing	1	1
0.702704651998272	BFA	BFA mv 10_Airyscan Processing	1	1
0.702704651998272	BFA	BFA mv 10_Airyscan Processing	1	1
0.692306792671217	BFA	BFA mv 10_Airyscan Processing	1	1
0.692306792671217	BFA	BFA mv 10_Airyscan Processing	1	1
0.692306792671217	BFA	BFA mv 10_Airyscan Processing	1	1
0.692306792671217	BFA	BFA mv 10_Airyscan Processing	1	1
0.692306792671217	BFA	BFA mv 10_Airyscan Processing	1	1
0.692306792671217	BFA	BFA mv 10_Airyscan Processing	1	1
0.692306792671217	BFA	BFA mv 10_Airyscan Processing	1	1
0.692306792671217	BFA	BFA mv 10_Airyscan Processing	1	1
0.692306792671217	BFA	BFA mv 10_Airyscan Processing	1	1
0.692306792671217	BFA	BFA mv 10_Airyscan Processing	1	1
0.692306792671217	BFA	BFA mv 10_Airyscan Processing	1	1
0.692306792671217	BFA	BFA mv 10_Airyscan Processing	1	1
0.692306792671217	BFA	BFA mv 10_Airyscan Processing	1	1
0.692306792671217	BFA	BFA mv 10_Airyscan Processing	1	1
0.692306792671217	BFA	BFA mv 10_Airyscan Processing	1	1
0.692306792671217	BFA	BFA mv 10_Airyscan Processing	1	1
0.692306792671217	BFA	BFA mv 10_Airyscan Processing	1	1
0.692306792671217	BFA	BFA mv 10_Airyscan Processing	1	1
0.692306792671217	BFA	BFA mv 10_Airyscan Processing	1	1
0.692306792671217	BFA	BFA mv 10_Airyscan Processing	1	1
0.692306792671217	BFA	BFA mv 10_Airyscan Processing	1	1
0.692306792671217	BFA	BFA mv 10_Airyscan Processing	1	1
0.692306792671217	BFA	BFA mv 10_Airyscan Processing	1	1
0.692306792671217	BFA	BFA mv 10_Airyscan Processing	1	1
0.692306792671217	BFA	BFA mv 10_Airyscan Processing	1	1
0.692306792671217	BFA	BFA mv 10_Airyscan Processing	1	1
0.692306792671217	BFA	BFA mv 10_Airyscan Processing	1	1
0.692306792671217	BFA	BFA mv 10_Airyscan Processing	1	1
0.692306792671217	BFA	BFA mv 10_Airyscan Processing	1	1
0.692306792671217	BFA	BFA mv 10_Airyscan Processing	1	1
0.692306792671217	BFA	BFA mv 10_Airyscan Processing	1	1
0.692306792671217	BFA	BFA mv 10_Airyscan Processing	1	1
0.692306792671217	BFA	BFA mv 10_Airyscan Processing	1	1
0.692306792671217	BFA	BFA mv 10_Airyscan Processing	1	1
0.692306792671217	BFA	BFA mv 10_Airyscan Processing	1	1
0.692306792671217	BFA	BFA mv 10_Airyscan Processing	1	1
0.692306792671217	BFA	BFA mv 10_Airyscan Processing	1	1
0.692306792671217	BFA	BFA mv 10_Airyscan Processing	1	1
0.692306792671217	BFA	BFA mv 10_Airyscan Processing	1	1
0.692306792671217	BFA	BFA mv 10_Airyscan Processing	1	1
0.692306792671217	BFA	BFA mv 10_Airyscan Processing	1	1
0.692306792671217	BFA	BFA mv 10_Airyscan Processing	1	1
0.692306792671217	BFA	BFA mv 10_Airyscan Processing	1	1
0.692306792671217	BFA	BFA mv 10_Airyscan Processing	1	1
0.692306792671217	BFA	BFA mv 10_Airyscan Processing	1	1
0.692306792671217	BFA	BFA mv 10_Airyscan Processing	1	1
0.692306792671217	BFA	BFA mv 10_Airyscan Processing	1	1
0.692306792671217	BFA	BFA mv 10_Airyscan Processing	1	1
0.692306792671217	BFA	BFA mv 10_Airyscan Processing	1	1
0.689797410673269	BFA	BFA mv 10_Airyscan Processing	1	1
0.689797410673269	BFA	BFA mv 10_Airyscan Processing	1	1
0.689797410673269	BFA	BFA mv 10_Airyscan Processing	1	1
0.689797410673269	BFA	BFA mv 10_Airyscan Processing	1	1
0.689797410673269	BFA	BFA mv 10_Airyscan Processing	1	1
0.689797410673269	BFA	BFA mv 10_Airyscan Processing	1	1
0.689797410673269	BFA	BFA mv 10_Airyscan Processing	1	1
0.689797410673269	BFA	BFA mv 10_Airyscan Processing	1	1
0.689797410673269	BFA	BFA mv 10_Airyscan Processing	1	1
0.689797410673269	BFA	BFA mv 10_Airyscan Processing	1	1
0.689797410673269	BFA	BFA mv 10_Airyscan Processing	1	1
0.689797410673269	BFA	BFA mv 10_Airyscan Processing	1	1
0.689797410673269	BFA	BFA mv 10_Airyscan Processing	1	1
0.689797410673269	BFA	BFA mv 10_Airyscan Processing	1	1
0.689797410673269	BFA	BFA mv 10_Airyscan Processing	1	1
0.689797410673269	BFA	BFA mv 10_Airyscan Processing	1	1
0.689797410673269	BFA	BFA mv 10_Airyscan Processing	1	1
0.689797410673269	BFA	BFA mv 10_Airyscan Processing	1	1
0.689797410673269	BFA	BFA mv 10_Airyscan Processing	1	1
0.689797410673269	BFA	BFA mv 10_Airyscan Processing	1	1
0.689797410673269	BFA	BFA mv 10_Airyscan Processing	1	1
0.689797410673269	BFA	BFA mv 10_Airyscan Processing	1	1
0.689797410673269	BFA	BFA mv 10_Airyscan Processing	1	1
0.689797410673269	BFA	BFA mv 10_Airyscan Processing	1	1
0.689797410673269	BFA	BFA mv 10_Airyscan Processing	1	1
0.689797410673269	BFA	BFA mv 10_Airyscan Processing	1	1
0.689797410673269	BFA	BFA mv 10_Airyscan Processing	1	1
0.689797410673269	BFA	BFA mv 10_Airyscan Processing	1	1
0.689797410673269	BFA	BFA mv 10_Airyscan Processing	1	1
0.689797410673269	BFA	BFA mv 10_Airyscan Processing	1	1
0.689797410673269	BFA	BFA mv 10_Airyscan Processing	1	1
0.689797410673269	BFA	BFA mv 10_Airyscan Processing	1	1
0.689797410673269	BFA	BFA mv 10_Airyscan Processing	1	1
0.689797410673269	BFA	BFA mv 10_Airyscan Processing	1	1
0.689797410673269	BFA	BFA mv 10_Airyscan Processing	1	1
0.689797410673269	BFA	BFA mv 10_Airyscan Processing	1	1
0.689797410673269	BFA	BFA mv 10_Airyscan Processing	1	1
0.689797410673269	BFA	BFA mv 10_Airyscan Processing	1	1
0.689797410673269	BFA	BFA mv 10_Airyscan Processing	1	1
0.689797410673269	BFA	BFA mv 10_Airyscan Processing	1	1
0.689797410673269	BFA	BFA mv 10_Airyscan Processing	1	1
0.689797410673269	BFA	BFA mv 10_Airyscan Processing	1	1
0.689797410673269	BFA	BFA mv 10_Airyscan Processing	1	1
0.689797410673269	BFA	BFA mv 10_Airyscan Processing	1	1
0.689797410673269	BFA	BFA mv 10_Airyscan Processing	1	1
0.689797410673269	BFA	BFA mv 10_Airyscan Processing	1	1
0.689797410673269	BFA	BFA mv 10_Airyscan Processing	1	1
0.689797410673269	BFA	BFA mv 10_Airyscan Processing	1	1
0.689797410673269	BFA	BFA mv 10_Airyscan Processing	1	1
0.689797410673269	BFA	BFA mv 10_Airyscan Processing	1	1
0.689797410673269	BFA	BFA mv 10_Airyscan Processing	1	1
0.689797410673269	BFA	BFA mv 10_Airyscan Processing	1	1
0.689797410673269	BFA	BFA mv 10_Airyscan Processing	1	1
0.689797410673269	BFA	BFA mv 10_Airyscan Processing	1	1
0.689797410673269	BFA	BFA mv 10_Airyscan Processing	1	1
0.689797410673269	BFA	BFA mv 10_Airyscan Processing	1	1
0.689797410673269	BFA	BFA mv 10_Airyscan Processing	1	1
0.689797410673269	BFA	BFA mv 10_Airyscan Processing	1	1
0.689797410673269	BFA	BFA mv 10_Airyscan Processing	1	1
0.689797410673269	BFA	BFA mv 10_Airyscan Processing	1	1
0.689797410673269	BFA	BFA mv 10_Airyscan Processing	1	1
0.689797410673269	BFA	BFA mv 10_Airyscan Processing	1	1
0.689797410673269	BFA	BFA mv 10_Airyscan Processing	1	1
0.834997664460403	BFA	BFA mv 11_Airyscan Processing	2	1
0.834997664460403	BFA	BFA mv 11_Airyscan Processing	2	1
0.834997664460403	BFA	BFA mv 11_Airyscan Processing	2	1
0.834997664460403	BFA	BFA mv 11_Airyscan Processing	2	1
0.834997664460403	BFA	BFA mv 11_Airyscan Processing	2	1
0.834997664460403	BFA	BFA mv 11_Airyscan Processing	2	1
0.834997664460403	BFA	BFA mv 11_Airyscan Processing	2	1
0.834997664460403	BFA	BFA mv 11_Airyscan Processing	2	1
0.834997664460403	BFA	BFA mv 11_Airyscan Processing	2	1
0.834997664460403	BFA	BFA mv 11_Airyscan Processing	2	1
0.834997664460403	BFA	BFA mv 11_Airyscan Processing	2	1
0.834997664460403	BFA	BFA mv 11_Airyscan Processing	2	1
0.834997664460403	BFA	BFA mv 11_Airyscan Processing	2	1
0.834997664460403	BFA	BFA mv 11_Airyscan Processing	2	1
0.834997664460403	BFA	BFA mv 11_Airyscan Processing	2	1
0.834997664460403	BFA	BFA mv 11_Airyscan Processing	2	1
0.834997664460403	BFA	BFA mv 11_Airyscan Processing	2	1
0.834997664460403	BFA	BFA mv 11_Airyscan Processing	2	1
0.834997664460403	BFA	BFA mv 11_Airyscan Processing	2	1
0.834997664460403	BFA	BFA mv 11_Airyscan Processing	2	1
0.834997664460403	BFA	BFA mv 11_Airyscan Processing	2	1
0.834997664460403	BFA	BFA mv 11_Airyscan Processing	2	1
0.834997664460403	BFA	BFA mv 11_Airyscan Processing	2	1
0.834997664460403	BFA	BFA mv 11_Airyscan Processing	2	1
0.834997664460403	BFA	BFA mv 11_Airyscan Processing	2	1
0.838953248723214	BFA	BFA mv 11_Airyscan Processing	2	1
0.838953248723214	BFA	BFA mv 11_Airyscan Processing	2	1
0.838953248723214	BFA	BFA mv 11_Airyscan Processing	2	1
0.838953248723214	BFA	BFA mv 11_Airyscan Processing	2	1
0.838953248723214	BFA	BFA mv 11_Airyscan Processing	2	1
0.838953248723214	BFA	BFA mv 11_Airyscan Processing	2	1
0.838953248723214	BFA	BFA mv 11_Airyscan Processing	2	1
0.838953248723214	BFA	BFA mv 11_Airyscan Processing	2	1
0.838953248723214	BFA	BFA mv 11_Airyscan Processing	2	1
0.838953248723214	BFA	BFA mv 11_Airyscan Processing	2	1
0.838953248723214	BFA	BFA mv 11_Airyscan Processing	2	1
0.838953248723214	BFA	BFA mv 11_Airyscan Processing	2	1
0.838953248723214	BFA	BFA mv 11_Airyscan Processing	2	1
0.838953248723214	BFA	BFA mv 11_Airyscan Processing	2	1
0.838953248723214	BFA	BFA mv 11_Airyscan Processing	2	1
0.838953248723214	BFA	BFA mv 11_Airyscan Processing	2	1
0.838953248723214	BFA	BFA mv 11_Airyscan Processing	2	1
0.838953248723214	BFA	BFA mv 11_Airyscan Processing	2	1
0.838953248723214	BFA	BFA mv 11_Airyscan Processing	2	1
0.838953248723214	BFA	BFA mv 11_Airyscan Processing	2	1
0.838953248723214	BFA	BFA mv 11_Airyscan Processing	2	1
0.838953248723214	BFA	BFA mv 11_Airyscan Processing	2	1
0.838953248723214	BFA	BFA mv 11_Airyscan Processing	2	1
0.81698520862295	BFA	BFA mv 11_Airyscan Processing	2	1
0.81698520862295	BFA	BFA mv 11_Airyscan Processing	2	1
0.81698520862295	BFA	BFA mv 11_Airyscan Processing	2	1
0.81698520862295	BFA	BFA mv 11_Airyscan Processing	2	1
0.81698520862295	BFA	BFA mv 11_Airyscan Processing	2	1
0.81698520862295	BFA	BFA mv 11_Airyscan Processing	2	1
0.81698520862295	BFA	BFA mv 11_Airyscan Processing	2	1
0.81698520862295	BFA	BFA mv 11_Airyscan Processing	2	1
0.81698520862295	BFA	BFA mv 11_Airyscan Processing	2	1
0.81698520862295	BFA	BFA mv 11_Airyscan Processing	2	1
0.81698520862295	BFA	BFA mv 11_Airyscan Processing	2	1
0.81698520862295	BFA	BFA mv 11_Airyscan Processing	2	1
0.81698520862295	BFA	BFA mv 11_Airyscan Processing	2	1
0.81698520862295	BFA	BFA mv 11_Airyscan Processing	2	1
0.81698520862295	BFA	BFA mv 11_Airyscan Processing	2	1
0.81698520862295	BFA	BFA mv 11_Airyscan Processing	2	1
0.81698520862295	BFA	BFA mv 11_Airyscan Processing	2	1
0.81698520862295	BFA	BFA mv 11_Airyscan Processing	2	1
0.81698520862295	BFA	BFA mv 11_Airyscan Processing	2	1
0.81698520862295	BFA	BFA mv 11_Airyscan Processing	2	1
0.81698520862295	BFA	BFA mv 11_Airyscan Processing	2	1
0.81698520862295	BFA	BFA mv 11_Airyscan Processing	2	1
0.81698520862295	BFA	BFA mv 11_Airyscan Processing	2	1
0.81698520862295	BFA	BFA mv 11_Airyscan Processing	2	1
0.81698520862295	BFA	BFA mv 11_Airyscan Processing	2	1
0.81698520862295	BFA	BFA mv 11_Airyscan Processing	2	1
0.81698520862295	BFA	BFA mv 11_Airyscan Processing	2	1
0.81698520862295	BFA	BFA mv 11_Airyscan Processing	2	1
0.81698520862295	BFA	BFA mv 11_Airyscan Processing	2	1
0.81698520862295	BFA	BFA mv 11_Airyscan Processing	2	1
0.81698520862295	BFA	BFA mv 11_Airyscan Processing	2	1
0.81698520862295	BFA	BFA mv 11_Airyscan Processing	2	1
0.833619510695729	BFA	BFA mv 11_Airyscan Processing	2	1
0.833619510695729	BFA	BFA mv 11_Airyscan Processing	2	1
0.833619510695729	BFA	BFA mv 11_Airyscan Processing	2	1
0.833619510695729	BFA	BFA mv 11_Airyscan Processing	2	1
0.833619510695729	BFA	BFA mv 11_Airyscan Processing	2	1
0.833619510695729	BFA	BFA mv 11_Airyscan Processing	2	1
0.833619510695729	BFA	BFA mv 11_Airyscan Processing	2	1
0.833619510695729	BFA	BFA mv 11_Airyscan Processing	2	1
0.833619510695729	BFA	BFA mv 11_Airyscan Processing	2	1
0.833619510695729	BFA	BFA mv 11_Airyscan Processing	2	1
0.833619510695729	BFA	BFA mv 11_Airyscan Processing	2	1
0.833619510695729	BFA	BFA mv 11_Airyscan Processing	2	1
0.833619510695729	BFA	BFA mv 11_Airyscan Processing	2	1
0.833619510695729	BFA	BFA mv 11_Airyscan Processing	2	1
0.833619510695729	BFA	BFA mv 11_Airyscan Processing	2	1
0.833619510695729	BFA	BFA mv 11_Airyscan Processing	2	1
0.833619510695729	BFA	BFA mv 11_Airyscan Processing	2	1
0.833619510695729	BFA	BFA mv 11_Airyscan Processing	2	1
0.833619510695729	BFA	BFA mv 11_Airyscan Processing	2	1
0.833619510695729	BFA	BFA mv 11_Airyscan Processing	2	1
0.833619510695729	BFA	BFA mv 11_Airyscan Processing	2	1
0.833619510695729	BFA	BFA mv 11_Airyscan Processing	2	1
0.833619510695729	BFA	BFA mv 11_Airyscan Processing	2	1
0.833619510695729	BFA	BFA mv 11_Airyscan Processing	2	1
0.833619510695729	BFA	BFA mv 11_Airyscan Processing	2	1
0.833619510695729	BFA	BFA mv 11_Airyscan Processing	2	1
0.833619510695729	BFA	BFA mv 11_Airyscan Processing	2	1
0.820808066253911	BFA	BFA mv 11_Airyscan Processing	2	1
0.820808066253911	BFA	BFA mv 11_Airyscan Processing	2	1
0.820808066253911	BFA	BFA mv 11_Airyscan Processing	2	1
0.820808066253911	BFA	BFA mv 11_Airyscan Processing	2	1
0.820808066253911	BFA	BFA mv 11_Airyscan Processing	2	1
0.820808066253911	BFA	BFA mv 11_Airyscan Processing	2	1
0.820808066253911	BFA	BFA mv 11_Airyscan Processing	2	1
0.820808066253911	BFA	BFA mv 11_Airyscan Processing	2	1
0.820808066253911	BFA	BFA mv 11_Airyscan Processing	2	1
0.820808066253911	BFA	BFA mv 11_Airyscan Processing	2	1
0.820808066253911	BFA	BFA mv 11_Airyscan Processing	2	1
0.820808066253911	BFA	BFA mv 11_Airyscan Processing	2	1
0.820808066253911	BFA	BFA mv 11_Airyscan Processing	2	1
0.820808066253911	BFA	BFA mv 11_Airyscan Processing	2	1
0.820808066253911	BFA	BFA mv 11_Airyscan Processing	2	1
0.820808066253911	BFA	BFA mv 11_Airyscan Processing	2	1
0.820808066253911	BFA	BFA mv 11_Airyscan Processing	2	1
0.820808066253911	BFA	BFA mv 11_Airyscan Processing	2	1
0.820808066253911	BFA	BFA mv 11_Airyscan Processing	2	1
0.820808066253911	BFA	BFA mv 11_Airyscan Processing	2	1
0.820808066253911	BFA	BFA mv 11_Airyscan Processing	2	1
0.820808066253911	BFA	BFA mv 11_Airyscan Processing	2	1
0.820808066253911	BFA	BFA mv 11_Airyscan Processing	2	1
0.820808066253911	BFA	BFA mv 11_Airyscan Processing	2	1
0.820808066253911	BFA	BFA mv 11_Airyscan Processing	2	1
0.820808066253911	BFA	BFA mv 11_Airyscan Processing	2	1
0.820808066253911	BFA	BFA mv 11_Airyscan Processing	2	1
0.432930107909321	BFA	BFA mv 13_Airyscan Processing	3	1
0.432930107909321	BFA	BFA mv 13_Airyscan Processing	3	1
0.432930107909321	BFA	BFA mv 13_Airyscan Processing	3	1
0.432930107909321	BFA	BFA mv 13_Airyscan Processing	3	1
0.432930107909321	BFA	BFA mv 13_Airyscan Processing	3	1
0.432930107909321	BFA	BFA mv 13_Airyscan Processing	3	1
0.432930107909321	BFA	BFA mv 13_Airyscan Processing	3	1
0.432930107909321	BFA	BFA mv 13_Airyscan Processing	3	1
0.432930107909321	BFA	BFA mv 13_Airyscan Processing	3	1
0.432930107909321	BFA	BFA mv 13_Airyscan Processing	3	1
0.432930107909321	BFA	BFA mv 13_Airyscan Processing	3	1
0.432930107909321	BFA	BFA mv 13_Airyscan Processing	3	1
0.432930107909321	BFA	BFA mv 13_Airyscan Processing	3	1
0.432930107909321	BFA	BFA mv 13_Airyscan Processing	3	1
0.432930107909321	BFA	BFA mv 13_Airyscan Processing	3	1
0.432930107909321	BFA	BFA mv 13_Airyscan Processing	3	1
0.432930107909321	BFA	BFA mv 13_Airyscan Processing	3	1
0.432930107909321	BFA	BFA mv 13_Airyscan Processing	3	1
0.432930107909321	BFA	BFA mv 13_Airyscan Processing	3	1
0.432930107909321	BFA	BFA mv 13_Airyscan Processing	3	1
0.432930107909321	BFA	BFA mv 13_Airyscan Processing	3	1
0.432930107909321	BFA	BFA mv 13_Airyscan Processing	3	1
0.432930107909321	BFA	BFA mv 13_Airyscan Processing	3	1
0.432930107909321	BFA	BFA mv 13_Airyscan Processing	3	1
0.432930107909321	BFA	BFA mv 13_Airyscan Processing	3	1
0.432930107909321	BFA	BFA mv 13_Airyscan Processing	3	1
0.432930107909321	BFA	BFA mv 13_Airyscan Processing	3	1
0.432930107909321	BFA	BFA mv 13_Airyscan Processing	3	1
0.432930107909321	BFA	BFA mv 13_Airyscan Processing	3	1
0.432930107909321	BFA	BFA mv 13_Airyscan Processing	3	1
0.432930107909321	BFA	BFA mv 13_Airyscan Processing	3	1
0.432930107909321	BFA	BFA mv 13_Airyscan Processing	3	1
0.432930107909321	BFA	BFA mv 13_Airyscan Processing	3	1
0.432930107909321	BFA	BFA mv 13_Airyscan Processing	3	1
0.432930107909321	BFA	BFA mv 13_Airyscan Processing	3	1
0.432930107909321	BFA	BFA mv 13_Airyscan Processing	3	1
0.432930107909321	BFA	BFA mv 13_Airyscan Processing	3	1
0.43832039541487	BFA	BFA mv 13_Airyscan Processing	3	1
0.43832039541487	BFA	BFA mv 13_Airyscan Processing	3	1
0.43832039541487	BFA	BFA mv 13_Airyscan Processing	3	1
0.43832039541487	BFA	BFA mv 13_Airyscan Processing	3	1
0.43832039541487	BFA	BFA mv 13_Airyscan Processing	3	1
0.43832039541487	BFA	BFA mv 13_Airyscan Processing	3	1
0.43832039541487	BFA	BFA mv 13_Airyscan Processing	3	1
0.43832039541487	BFA	BFA mv 13_Airyscan Processing	3	1
0.43832039541487	BFA	BFA mv 13_Airyscan Processing	3	1
0.43832039541487	BFA	BFA mv 13_Airyscan Processing	3	1
0.43832039541487	BFA	BFA mv 13_Airyscan Processing	3	1
0.43832039541487	BFA	BFA mv 13_Airyscan Processing	3	1
0.43832039541487	BFA	BFA mv 13_Airyscan Processing	3	1
0.43832039541487	BFA	BFA mv 13_Airyscan Processing	3	1
0.43832039541487	BFA	BFA mv 13_Airyscan Processing	3	1
0.43832039541487	BFA	BFA mv 13_Airyscan Processing	3	1
0.431365679788143	BFA	BFA mv 13_Airyscan Processing	3	1
0.431365679788143	BFA	BFA mv 13_Airyscan Processing	3	1
0.431365679788143	BFA	BFA mv 13_Airyscan Processing	3	1
0.431365679788143	BFA	BFA mv 13_Airyscan Processing	3	1
0.431365679788143	BFA	BFA mv 13_Airyscan Processing	3	1
0.431365679788143	BFA	BFA mv 13_Airyscan Processing	3	1
0.431365679788143	BFA	BFA mv 13_Airyscan Processing	3	1
0.431365679788143	BFA	BFA mv 13_Airyscan Processing	3	1
0.431365679788143	BFA	BFA mv 13_Airyscan Processing	3	1
0.431365679788143	BFA	BFA mv 13_Airyscan Processing	3	1
0.431365679788143	BFA	BFA mv 13_Airyscan Processing	3	1
0.431365679788143	BFA	BFA mv 13_Airyscan Processing	3	1
0.431365679788143	BFA	BFA mv 13_Airyscan Processing	3	1
0.431365679788143	BFA	BFA mv 13_Airyscan Processing	3	1
0.431365679788143	BFA	BFA mv 13_Airyscan Processing	3	1
0.431365679788143	BFA	BFA mv 13_Airyscan Processing	3	1
0.437507636290862	BFA	BFA mv 13_Airyscan Processing	3	1
0.437507636290862	BFA	BFA mv 13_Airyscan Processing	3	1
0.437507636290862	BFA	BFA mv 13_Airyscan Processing	3	1
0.437507636290862	BFA	BFA mv 13_Airyscan Processing	3	1
0.437507636290862	BFA	BFA mv 13_Airyscan Processing	3	1
0.437507636290862	BFA	BFA mv 13_Airyscan Processing	3	1
0.437507636290862	BFA	BFA mv 13_Airyscan Processing	3	1
0.437507636290862	BFA	BFA mv 13_Airyscan Processing	3	1
0.437507636290862	BFA	BFA mv 13_Airyscan Processing	3	1
0.437507636290862	BFA	BFA mv 13_Airyscan Processing	3	1
0.437507636290862	BFA	BFA mv 13_Airyscan Processing	3	1
0.437507636290862	BFA	BFA mv 13_Airyscan Processing	3	1
0.437507636290862	BFA	BFA mv 13_Airyscan Processing	3	1
0.437507636290862	BFA	BFA mv 13_Airyscan Processing	3	1
0.437507636290862	BFA	BFA mv 13_Airyscan Processing	3	1
0.437507636290862	BFA	BFA mv 13_Airyscan Processing	3	1
0.437507636290862	BFA	BFA mv 13_Airyscan Processing	3	1
0.437507636290862	BFA	BFA mv 13_Airyscan Processing	3	1
0.437507636290862	BFA	BFA mv 13_Airyscan Processing	3	1
0.445927853187242	BFA	BFA mv 13_Airyscan Processing	3	1
0.445927853187242	BFA	BFA mv 13_Airyscan Processing	3	1
0.445927853187242	BFA	BFA mv 13_Airyscan Processing	3	1
0.445927853187242	BFA	BFA mv 13_Airyscan Processing	3	1
0.445927853187242	BFA	BFA mv 13_Airyscan Processing	3	1
0.445927853187242	BFA	BFA mv 13_Airyscan Processing	3	1
0.445927853187242	BFA	BFA mv 13_Airyscan Processing	3	1
0.445927853187242	BFA	BFA mv 13_Airyscan Processing	3	1
0.445927853187242	BFA	BFA mv 13_Airyscan Processing	3	1
0.445927853187242	BFA	BFA mv 13_Airyscan Processing	3	1
0.445927853187242	BFA	BFA mv 13_Airyscan Processing	3	1
0.445927853187242	BFA	BFA mv 13_Airyscan Processing	3	1
0.445927853187242	BFA	BFA mv 13_Airyscan Processing	3	1
0.445927853187242	BFA	BFA mv 13_Airyscan Processing	3	1
0.595635980282629	BFA	BFA mv 14_Airyscan Processing	4	1
0.595635980282629	BFA	BFA mv 14_Airyscan Processing	4	1
0.595635980282629	BFA	BFA mv 14_Airyscan Processing	4	1
0.595635980282629	BFA	BFA mv 14_Airyscan Processing	4	1
0.595635980282629	BFA	BFA mv 14_Airyscan Processing	4	1
0.595635980282629	BFA	BFA mv 14_Airyscan Processing	4	1
0.595635980282629	BFA	BFA mv 14_Airyscan Processing	4	1
0.595635980282629	BFA	BFA mv 14_Airyscan Processing	4	1
0.595635980282629	BFA	BFA mv 14_Airyscan Processing	4	1
0.595635980282629	BFA	BFA mv 14_Airyscan Processing	4	1
0.595635980282629	BFA	BFA mv 14_Airyscan Processing	4	1
0.595635980282629	BFA	BFA mv 14_Airyscan Processing	4	1
0.595635980282629	BFA	BFA mv 14_Airyscan Processing	4	1
0.595635980282629	BFA	BFA mv 14_Airyscan Processing	4	1
0.595635980282629	BFA	BFA mv 14_Airyscan Processing	4	1
0.595635980282629	BFA	BFA mv 14_Airyscan Processing	4	1
0.595635980282629	BFA	BFA mv 14_Airyscan Processing	4	1
0.595635980282629	BFA	BFA mv 14_Airyscan Processing	4	1
0.595635980282629	BFA	BFA mv 14_Airyscan Processing	4	1
0.595635980282629	BFA	BFA mv 14_Airyscan Processing	4	1
0.595635980282629	BFA	BFA mv 14_Airyscan Processing	4	1
0.595635980282629	BFA	BFA mv 14_Airyscan Processing	4	1
0.595635980282629	BFA	BFA mv 14_Airyscan Processing	4	1
0.595635980282629	BFA	BFA mv 14_Airyscan Processing	4	1
0.595635980282629	BFA	BFA mv 14_Airyscan Processing	4	1
0.595635980282629	BFA	BFA mv 14_Airyscan Processing	4	1
0.595635980282629	BFA	BFA mv 14_Airyscan Processing	4	1
0.595635980282629	BFA	BFA mv 14_Airyscan Processing	4	1
0.595635980282629	BFA	BFA mv 14_Airyscan Processing	4	1
0.595635980282629	BFA	BFA mv 14_Airyscan Processing	4	1
0.595635980282629	BFA	BFA mv 14_Airyscan Processing	4	1
0.595635980282629	BFA	BFA mv 14_Airyscan Processing	4	1
0.595635980282629	BFA	BFA mv 14_Airyscan Processing	4	1
0.595635980282629	BFA	BFA mv 14_Airyscan Processing	4	1
0.595635980282629	BFA	BFA mv 14_Airyscan Processing	4	1
0.595635980282629	BFA	BFA mv 14_Airyscan Processing	4	1
0.595635980282629	BFA	BFA mv 14_Airyscan Processing	4	1
0.595635980282629	BFA	BFA mv 14_Airyscan Processing	4	1
0.595635980282629	BFA	BFA mv 14_Airyscan Processing	4	1
0.595635980282629	BFA	BFA mv 14_Airyscan Processing	4	1
0.595635980282629	BFA	BFA mv 14_Airyscan Processing	4	1
0.595635980282629	BFA	BFA mv 14_Airyscan Processing	4	1
0.600705959866866	BFA	BFA mv 14_Airyscan Processing	4	1
0.600705959866866	BFA	BFA mv 14_Airyscan Processing	4	1
0.600705959866866	BFA	BFA mv 14_Airyscan Processing	4	1
0.600705959866866	BFA	BFA mv 14_Airyscan Processing	4	1
0.600705959866866	BFA	BFA mv 14_Airyscan Processing	4	1
0.600705959866866	BFA	BFA mv 14_Airyscan Processing	4	1
0.600705959866866	BFA	BFA mv 14_Airyscan Processing	4	1
0.600705959866866	BFA	BFA mv 14_Airyscan Processing	4	1
0.600705959866866	BFA	BFA mv 14_Airyscan Processing	4	1
0.600705959866866	BFA	BFA mv 14_Airyscan Processing	4	1
0.600705959866866	BFA	BFA mv 14_Airyscan Processing	4	1
0.600705959866866	BFA	BFA mv 14_Airyscan Processing	4	1
0.600705959866866	BFA	BFA mv 14_Airyscan Processing	4	1
0.600705959866866	BFA	BFA mv 14_Airyscan Processing	4	1
0.600705959866866	BFA	BFA mv 14_Airyscan Processing	4	1
0.600705959866866	BFA	BFA mv 14_Airyscan Processing	4	1
0.600705959866866	BFA	BFA mv 14_Airyscan Processing	4	1
0.600705959866866	BFA	BFA mv 14_Airyscan Processing	4	1
0.600705959866866	BFA	BFA mv 14_Airyscan Processing	4	1
0.600705959866866	BFA	BFA mv 14_Airyscan Processing	4	1
0.600705959866866	BFA	BFA mv 14_Airyscan Processing	4	1
0.600705959866866	BFA	BFA mv 14_Airyscan Processing	4	1
0.600705959866866	BFA	BFA mv 14_Airyscan Processing	4	1
0.600705959866866	BFA	BFA mv 14_Airyscan Processing	4	1
0.600705959866866	BFA	BFA mv 14_Airyscan Processing	4	1
0.600705959866866	BFA	BFA mv 14_Airyscan Processing	4	1
0.600705959866866	BFA	BFA mv 14_Airyscan Processing	4	1
0.600705959866866	BFA	BFA mv 14_Airyscan Processing	4	1
0.600705959866866	BFA	BFA mv 14_Airyscan Processing	4	1
0.600705959866866	BFA	BFA mv 14_Airyscan Processing	4	1
0.600705959866866	BFA	BFA mv 14_Airyscan Processing	4	1
0.600705959866866	BFA	BFA mv 14_Airyscan Processing	4	1
0.600705959866866	BFA	BFA mv 14_Airyscan Processing	4	1
0.600705959866866	BFA	BFA mv 14_Airyscan Processing	4	1
0.600705959866866	BFA	BFA mv 14_Airyscan Processing	4	1
0.600705959866866	BFA	BFA mv 14_Airyscan Processing	4	1
0.600705959866866	BFA	BFA mv 14_Airyscan Processing	4	1
0.600705959866866	BFA	BFA mv 14_Airyscan Processing	4	1
0.600705959866866	BFA	BFA mv 14_Airyscan Processing	4	1
0.600705959866866	BFA	BFA mv 14_Airyscan Processing	4	1
0.600705959866866	BFA	BFA mv 14_Airyscan Processing	4	1
0.600705959866866	BFA	BFA mv 14_Airyscan Processing	4	1
0.600705959866866	BFA	BFA mv 14_Airyscan Processing	4	1
0.602294336978056	BFA	BFA mv 14_Airyscan Processing	4	1
0.602294336978056	BFA	BFA mv 14_Airyscan Processing	4	1
0.602294336978056	BFA	BFA mv 14_Airyscan Processing	4	1
0.602294336978056	BFA	BFA mv 14_Airyscan Processing	4	1
0.602294336978056	BFA	BFA mv 14_Airyscan Processing	4	1
0.602294336978056	BFA	BFA mv 14_Airyscan Processing	4	1
0.602294336978056	BFA	BFA mv 14_Airyscan Processing	4	1
0.602294336978056	BFA	BFA mv 14_Airyscan Processing	4	1
0.602294336978056	BFA	BFA mv 14_Airyscan Processing	4	1
0.602294336978056	BFA	BFA mv 14_Airyscan Processing	4	1
0.602294336978056	BFA	BFA mv 14_Airyscan Processing	4	1
0.602294336978056	BFA	BFA mv 14_Airyscan Processing	4	1
0.602294336978056	BFA	BFA mv 14_Airyscan Processing	4	1
0.602294336978056	BFA	BFA mv 14_Airyscan Processing	4	1
0.602294336978056	BFA	BFA mv 14_Airyscan Processing	4	1
0.602294336978056	BFA	BFA mv 14_Airyscan Processing	4	1
0.602294336978056	BFA	BFA mv 14_Airyscan Processing	4	1
0.602294336978056	BFA	BFA mv 14_Airyscan Processing	4	1
0.602294336978056	BFA	BFA mv 14_Airyscan Processing	4	1
0.602294336978056	BFA	BFA mv 14_Airyscan Processing	4	1
0.602294336978056	BFA	BFA mv 14_Airyscan Processing	4	1
0.602294336978056	BFA	BFA mv 14_Airyscan Processing	4	1
0.602294336978056	BFA	BFA mv 14_Airyscan Processing	4	1
0.602294336978056	BFA	BFA mv 14_Airyscan Processing	4	1
0.602294336978056	BFA	BFA mv 14_Airyscan Processing	4	1
0.602294336978056	BFA	BFA mv 14_Airyscan Processing	4	1
0.602294336978056	BFA	BFA mv 14_Airyscan Processing	4	1
0.602294336978056	BFA	BFA mv 14_Airyscan Processing	4	1
0.602294336978056	BFA	BFA mv 14_Airyscan Processing	4	1
0.602294336978056	BFA	BFA mv 14_Airyscan Processing	4	1
0.602294336978056	BFA	BFA mv 14_Airyscan Processing	4	1
0.602294336978056	BFA	BFA mv 14_Airyscan Processing	4	1
0.602294336978056	BFA	BFA mv 14_Airyscan Processing	4	1
0.602294336978056	BFA	BFA mv 14_Airyscan Processing	4	1
0.602294336978056	BFA	BFA mv 14_Airyscan Processing	4	1
0.602294336978056	BFA	BFA mv 14_Airyscan Processing	4	1
0.602294336978056	BFA	BFA mv 14_Airyscan Processing	4	1
0.602294336978056	BFA	BFA mv 14_Airyscan Processing	4	1
0.607692200629613	BFA	BFA mv 14_Airyscan Processing	4	1
0.607692200629613	BFA	BFA mv 14_Airyscan Processing	4	1
0.607692200629613	BFA	BFA mv 14_Airyscan Processing	4	1
0.607692200629613	BFA	BFA mv 14_Airyscan Processing	4	1
0.607692200629613	BFA	BFA mv 14_Airyscan Processing	4	1
0.607692200629613	BFA	BFA mv 14_Airyscan Processing	4	1
0.607692200629613	BFA	BFA mv 14_Airyscan Processing	4	1
0.607692200629613	BFA	BFA mv 14_Airyscan Processing	4	1
0.607692200629613	BFA	BFA mv 14_Airyscan Processing	4	1
0.607692200629613	BFA	BFA mv 14_Airyscan Processing	4	1
0.607692200629613	BFA	BFA mv 14_Airyscan Processing	4	1
0.607692200629613	BFA	BFA mv 14_Airyscan Processing	4	1
0.607692200629613	BFA	BFA mv 14_Airyscan Processing	4	1
0.607692200629613	BFA	BFA mv 14_Airyscan Processing	4	1
0.607692200629613	BFA	BFA mv 14_Airyscan Processing	4	1
0.607692200629613	BFA	BFA mv 14_Airyscan Processing	4	1
0.607692200629613	BFA	BFA mv 14_Airyscan Processing	4	1
0.607692200629613	BFA	BFA mv 14_Airyscan Processing	4	1
0.607692200629613	BFA	BFA mv 14_Airyscan Processing	4	1
0.607692200629613	BFA	BFA mv 14_Airyscan Processing	4	1
0.607692200629613	BFA	BFA mv 14_Airyscan Processing	4	1
0.607692200629613	BFA	BFA mv 14_Airyscan Processing	4	1
0.607692200629613	BFA	BFA mv 14_Airyscan Processing	4	1
0.607692200629613	BFA	BFA mv 14_Airyscan Processing	4	1
0.607692200629613	BFA	BFA mv 14_Airyscan Processing	4	1
0.607692200629613	BFA	BFA mv 14_Airyscan Processing	4	1
0.607692200629613	BFA	BFA mv 14_Airyscan Processing	4	1
0.607692200629613	BFA	BFA mv 14_Airyscan Processing	4	1
0.607692200629613	BFA	BFA mv 14_Airyscan Processing	4	1
0.607692200629613	BFA	BFA mv 14_Airyscan Processing	4	1
0.607692200629613	BFA	BFA mv 14_Airyscan Processing	4	1
0.607692200629613	BFA	BFA mv 14_Airyscan Processing	4	1
0.607692200629613	BFA	BFA mv 14_Airyscan Processing	4	1
0.600496341657635	BFA	BFA mv 14_Airyscan Processing	4	1
0.600496341657635	BFA	BFA mv 14_Airyscan Processing	4	1
0.600496341657635	BFA	BFA mv 14_Airyscan Processing	4	1
0.600496341657635	BFA	BFA mv 14_Airyscan Processing	4	1
0.600496341657635	BFA	BFA mv 14_Airyscan Processing	4	1
0.600496341657635	BFA	BFA mv 14_Airyscan Processing	4	1
0.600496341657635	BFA	BFA mv 14_Airyscan Processing	4	1
0.600496341657635	BFA	BFA mv 14_Airyscan Processing	4	1
0.600496341657635	BFA	BFA mv 14_Airyscan Processing	4	1
0.600496341657635	BFA	BFA mv 14_Airyscan Processing	4	1
0.600496341657635	BFA	BFA mv 14_Airyscan Processing	4	1
0.600496341657635	BFA	BFA mv 14_Airyscan Processing	4	1
0.600496341657635	BFA	BFA mv 14_Airyscan Processing	4	1
0.600496341657635	BFA	BFA mv 14_Airyscan Processing	4	1
0.600496341657635	BFA	BFA mv 14_Airyscan Processing	4	1
0.600496341657635	BFA	BFA mv 14_Airyscan Processing	4	1
0.600496341657635	BFA	BFA mv 14_Airyscan Processing	4	1
0.600496341657635	BFA	BFA mv 14_Airyscan Processing	4	1
0.600496341657635	BFA	BFA mv 14_Airyscan Processing	4	1
0.600496341657635	BFA	BFA mv 14_Airyscan Processing	4	1
0.600496341657635	BFA	BFA mv 14_Airyscan Processing	4	1
0.600496341657635	BFA	BFA mv 14_Airyscan Processing	4	1
0.600496341657635	BFA	BFA mv 14_Airyscan Processing	4	1
0.600496341657635	BFA	BFA mv 14_Airyscan Processing	4	1
0.600496341657635	BFA	BFA mv 14_Airyscan Processing	4	1
0.600496341657635	BFA	BFA mv 14_Airyscan Processing	4	1
0.600496341657635	BFA	BFA mv 14_Airyscan Processing	4	1
0.600496341657635	BFA	BFA mv 14_Airyscan Processing	4	1
0.600496341657635	BFA	BFA mv 14_Airyscan Processing	4	1
0.600496341657635	BFA	BFA mv 14_Airyscan Processing	4	1
0.600496341657635	BFA	BFA mv 14_Airyscan Processing	4	1
0.600496341657635	BFA	BFA mv 14_Airyscan Processing	4	1
0.600496341657635	BFA	BFA mv 14_Airyscan Processing	4	1
0.600496341657635	BFA	BFA mv 14_Airyscan Processing	4	1
0.600496341657635	BFA	BFA mv 14_Airyscan Processing	4	1
0.600496341657635	BFA	BFA mv 14_Airyscan Processing	4	1
0.600496341657635	BFA	BFA mv 14_Airyscan Processing	4	1
0.600496341657635	BFA	BFA mv 14_Airyscan Processing	4	1
0.600496341657635	BFA	BFA mv 14_Airyscan Processing	4	1
0.600496341657635	BFA	BFA mv 14_Airyscan Processing	4	1
0.600496341657635	BFA	BFA mv 14_Airyscan Processing	4	1
0.600496341657635	BFA	BFA mv 14_Airyscan Processing	4	1
0.90243604392785	BFA	BFA mv 15_Airyscan Processing	5	1
0.90243604392785	BFA	BFA mv 15_Airyscan Processing	5	1
0.90243604392785	BFA	BFA mv 15_Airyscan Processing	5	1
0.90243604392785	BFA	BFA mv 15_Airyscan Processing	5	1
0.90243604392785	BFA	BFA mv 15_Airyscan Processing	5	1
0.90243604392785	BFA	BFA mv 15_Airyscan Processing	5	1
0.90243604392785	BFA	BFA mv 15_Airyscan Processing	5	1
0.90243604392785	BFA	BFA mv 15_Airyscan Processing	5	1
0.90243604392785	BFA	BFA mv 15_Airyscan Processing	5	1
0.905492714261708	BFA	BFA mv 15_Airyscan Processing	5	1
0.905492714261708	BFA	BFA mv 15_Airyscan Processing	5	1
0.905492714261708	BFA	BFA mv 15_Airyscan Processing	5	1
0.905492714261708	BFA	BFA mv 15_Airyscan Processing	5	1
0.905492714261708	BFA	BFA mv 15_Airyscan Processing	5	1
0.905492714261708	BFA	BFA mv 15_Airyscan Processing	5	1
0.905492714261708	BFA	BFA mv 15_Airyscan Processing	5	1
0.905492714261708	BFA	BFA mv 15_Airyscan Processing	5	1
0.905492714261708	BFA	BFA mv 15_Airyscan Processing	5	1
0.912760653734248	BFA	BFA mv 15_Airyscan Processing	5	1
0.912760653734248	BFA	BFA mv 15_Airyscan Processing	5	1
0.912760653734248	BFA	BFA mv 15_Airyscan Processing	5	1
0.912760653734248	BFA	BFA mv 15_Airyscan Processing	5	1
0.912760653734248	BFA	BFA mv 15_Airyscan Processing	5	1
0.912760653734248	BFA	BFA mv 15_Airyscan Processing	5	1
0.912760653734248	BFA	BFA mv 15_Airyscan Processing	5	1
0.912760653734248	BFA	BFA mv 15_Airyscan Processing	5	1
0.912760653734248	BFA	BFA mv 15_Airyscan Processing	5	1
0.912760653734248	BFA	BFA mv 15_Airyscan Processing	5	1
0.912760653734248	BFA	BFA mv 15_Airyscan Processing	5	1
0.912760653734248	BFA	BFA mv 15_Airyscan Processing	5	1
0.912760653734248	BFA	BFA mv 15_Airyscan Processing	5	1
0.912760653734248	BFA	BFA mv 15_Airyscan Processing	5	1
0.912760653734248	BFA	BFA mv 15_Airyscan Processing	5	1
0.911004616110775	BFA	BFA mv 15_Airyscan Processing	5	1
0.911004616110775	BFA	BFA mv 15_Airyscan Processing	5	1
0.911004616110775	BFA	BFA mv 15_Airyscan Processing	5	1
0.911004616110775	BFA	BFA mv 15_Airyscan Processing	5	1
0.911004616110775	BFA	BFA mv 15_Airyscan Processing	5	1
0.913750951293432	BFA	BFA mv 15_Airyscan Processing	5	1
0.913750951293432	BFA	BFA mv 15_Airyscan Processing	5	1
0.913750951293432	BFA	BFA mv 15_Airyscan Processing	5	1
0.913750951293432	BFA	BFA mv 15_Airyscan Processing	5	1
0.913750951293432	BFA	BFA mv 15_Airyscan Processing	5	1
0.913750951293432	BFA	BFA mv 15_Airyscan Processing	5	1
0.913750951293432	BFA	BFA mv 15_Airyscan Processing	5	1
0.913750951293432	BFA	BFA mv 15_Airyscan Processing	5	1
0.913750951293432	BFA	BFA mv 15_Airyscan Processing	5	1
0.913750951293432	BFA	BFA mv 15_Airyscan Processing	5	1
0.913750951293432	BFA	BFA mv 15_Airyscan Processing	5	1
0.913750951293432	BFA	BFA mv 15_Airyscan Processing	5	1
0.913750951293432	BFA	BFA mv 15_Airyscan Processing	5	1
0.68322270914255	BFA	BFA mv 16_Airyscan Processing	6	1
0.68322270914255	BFA	BFA mv 16_Airyscan Processing	6	1
0.68322270914255	BFA	BFA mv 16_Airyscan Processing	6	1
0.68322270914255	BFA	BFA mv 16_Airyscan Processing	6	1
0.68322270914255	BFA	BFA mv 16_Airyscan Processing	6	1
0.68322270914255	BFA	BFA mv 16_Airyscan Processing	6	1
0.68322270914255	BFA	BFA mv 16_Airyscan Processing	6	1
0.68322270914255	BFA	BFA mv 16_Airyscan Processing	6	1
0.68322270914255	BFA	BFA mv 16_Airyscan Processing	6	1
0.686065516897907	BFA	BFA mv 16_Airyscan Processing	6	1
0.686065516897907	BFA	BFA mv 16_Airyscan Processing	6	1
0.686065516897907	BFA	BFA mv 16_Airyscan Processing	6	1
0.686065516897907	BFA	BFA mv 16_Airyscan Processing	6	1
0.686065516897907	BFA	BFA mv 16_Airyscan Processing	6	1
0.686065516897907	BFA	BFA mv 16_Airyscan Processing	6	1
0.687365572914861	BFA	BFA mv 16_Airyscan Processing	6	1
0.687365572914861	BFA	BFA mv 16_Airyscan Processing	6	1
0.687365572914861	BFA	BFA mv 16_Airyscan Processing	6	1
0.687365572914861	BFA	BFA mv 16_Airyscan Processing	6	1
0.687365572914861	BFA	BFA mv 16_Airyscan Processing	6	1
0.687365572914861	BFA	BFA mv 16_Airyscan Processing	6	1
0.685572344557095	BFA	BFA mv 16_Airyscan Processing	6	1
0.685572344557095	BFA	BFA mv 16_Airyscan Processing	6	1
0.685572344557095	BFA	BFA mv 16_Airyscan Processing	6	1
0.685572344557095	BFA	BFA mv 16_Airyscan Processing	6	1
0.685572344557095	BFA	BFA mv 16_Airyscan Processing	6	1
0.692954867944345	BFA	BFA mv 16_Airyscan Processing	6	1
0.692954867944345	BFA	BFA mv 16_Airyscan Processing	6	1
0.692954867944345	BFA	BFA mv 16_Airyscan Processing	6	1
0.692954867944345	BFA	BFA mv 16_Airyscan Processing	6	1
0.692954867944345	BFA	BFA mv 16_Airyscan Processing	6	1
0.692954867944345	BFA	BFA mv 16_Airyscan Processing	6	1
0.692954867944345	BFA	BFA mv 16_Airyscan Processing	6	1
0.62282360659276	BFA	BFA mv 17_Airyscan Processing	7	1
0.62282360659276	BFA	BFA mv 17_Airyscan Processing	7	1
0.62282360659276	BFA	BFA mv 17_Airyscan Processing	7	1
0.62282360659276	BFA	BFA mv 17_Airyscan Processing	7	1
0.62282360659276	BFA	BFA mv 17_Airyscan Processing	7	1
0.62282360659276	BFA	BFA mv 17_Airyscan Processing	7	1
0.62282360659276	BFA	BFA mv 17_Airyscan Processing	7	1
0.62282360659276	BFA	BFA mv 17_Airyscan Processing	7	1
0.62282360659276	BFA	BFA mv 17_Airyscan Processing	7	1
0.62282360659276	BFA	BFA mv 17_Airyscan Processing	7	1
0.62282360659276	BFA	BFA mv 17_Airyscan Processing	7	1
0.62282360659276	BFA	BFA mv 17_Airyscan Processing	7	1
0.62282360659276	BFA	BFA mv 17_Airyscan Processing	7	1
0.62282360659276	BFA	BFA mv 17_Airyscan Processing	7	1
0.62282360659276	BFA	BFA mv 17_Airyscan Processing	7	1
0.62282360659276	BFA	BFA mv 17_Airyscan Processing	7	1
0.62282360659276	BFA	BFA mv 17_Airyscan Processing	7	1
0.62282360659276	BFA	BFA mv 17_Airyscan Processing	7	1
0.62282360659276	BFA	BFA mv 17_Airyscan Processing	7	1
0.62282360659276	BFA	BFA mv 17_Airyscan Processing	7	1
0.62282360659276	BFA	BFA mv 17_Airyscan Processing	7	1
0.62282360659276	BFA	BFA mv 17_Airyscan Processing	7	1
0.62282360659276	BFA	BFA mv 17_Airyscan Processing	7	1
0.62282360659276	BFA	BFA mv 17_Airyscan Processing	7	1
0.62282360659276	BFA	BFA mv 17_Airyscan Processing	7	1
0.62282360659276	BFA	BFA mv 17_Airyscan Processing	7	1
0.62282360659276	BFA	BFA mv 17_Airyscan Processing	7	1
0.62282360659276	BFA	BFA mv 17_Airyscan Processing	7	1
0.62282360659276	BFA	BFA mv 17_Airyscan Processing	7	1
0.62282360659276	BFA	BFA mv 17_Airyscan Processing	7	1
0.62282360659276	BFA	BFA mv 17_Airyscan Processing	7	1
0.62282360659276	BFA	BFA mv 17_Airyscan Processing	7	1
0.62282360659276	BFA	BFA mv 17_Airyscan Processing	7	1
0.62282360659276	BFA	BFA mv 17_Airyscan Processing	7	1
0.62282360659276	BFA	BFA mv 17_Airyscan Processing	7	1
0.62282360659276	BFA	BFA mv 17_Airyscan Processing	7	1
0.62282360659276	BFA	BFA mv 17_Airyscan Processing	7	1
0.62282360659276	BFA	BFA mv 17_Airyscan Processing	7	1
0.62282360659276	BFA	BFA mv 17_Airyscan Processing	7	1
0.62282360659276	BFA	BFA mv 17_Airyscan Processing	7	1
0.62282360659276	BFA	BFA mv 17_Airyscan Processing	7	1
0.62282360659276	BFA	BFA mv 17_Airyscan Processing	7	1
0.62282360659276	BFA	BFA mv 17_Airyscan Processing	7	1
0.62282360659276	BFA	BFA mv 17_Airyscan Processing	7	1
0.62282360659276	BFA	BFA mv 17_Airyscan Processing	7	1
0.62282360659276	BFA	BFA mv 17_Airyscan Processing	7	1
0.62282360659276	BFA	BFA mv 17_Airyscan Processing	7	1
0.62282360659276	BFA	BFA mv 17_Airyscan Processing	7	1
0.62282360659276	BFA	BFA mv 17_Airyscan Processing	7	1
0.62282360659276	BFA	BFA mv 17_Airyscan Processing	7	1
0.62282360659276	BFA	BFA mv 17_Airyscan Processing	7	1
0.62282360659276	BFA	BFA mv 17_Airyscan Processing	7	1
0.62282360659276	BFA	BFA mv 17_Airyscan Processing	7	1
0.62282360659276	BFA	BFA mv 17_Airyscan Processing	7	1
0.62282360659276	BFA	BFA mv 17_Airyscan Processing	7	1
0.62282360659276	BFA	BFA mv 17_Airyscan Processing	7	1
0.62282360659276	BFA	BFA mv 17_Airyscan Processing	7	1
0.62282360659276	BFA	BFA mv 17_Airyscan Processing	7	1
0.62282360659276	BFA	BFA mv 17_Airyscan Processing	7	1
0.62282360659276	BFA	BFA mv 17_Airyscan Processing	7	1
0.62282360659276	BFA	BFA mv 17_Airyscan Processing	7	1
0.62282360659276	BFA	BFA mv 17_Airyscan Processing	7	1
0.647158542558508	BFA	BFA mv 17_Airyscan Processing	7	1
0.647158542558508	BFA	BFA mv 17_Airyscan Processing	7	1
0.647158542558508	BFA	BFA mv 17_Airyscan Processing	7	1
0.647158542558508	BFA	BFA mv 17_Airyscan Processing	7	1
0.647158542558508	BFA	BFA mv 17_Airyscan Processing	7	1
0.647158542558508	BFA	BFA mv 17_Airyscan Processing	7	1
0.647158542558508	BFA	BFA mv 17_Airyscan Processing	7	1
0.647158542558508	BFA	BFA mv 17_Airyscan Processing	7	1
0.647158542558508	BFA	BFA mv 17_Airyscan Processing	7	1
0.647158542558508	BFA	BFA mv 17_Airyscan Processing	7	1
0.647158542558508	BFA	BFA mv 17_Airyscan Processing	7	1
0.647158542558508	BFA	BFA mv 17_Airyscan Processing	7	1
0.647158542558508	BFA	BFA mv 17_Airyscan Processing	7	1
0.647158542558508	BFA	BFA mv 17_Airyscan Processing	7	1
0.647158542558508	BFA	BFA mv 17_Airyscan Processing	7	1
0.647158542558508	BFA	BFA mv 17_Airyscan Processing	7	1
0.647158542558508	BFA	BFA mv 17_Airyscan Processing	7	1
0.647158542558508	BFA	BFA mv 17_Airyscan Processing	7	1
0.647158542558508	BFA	BFA mv 17_Airyscan Processing	7	1
0.647158542558508	BFA	BFA mv 17_Airyscan Processing	7	1
0.647158542558508	BFA	BFA mv 17_Airyscan Processing	7	1
0.647158542558508	BFA	BFA mv 17_Airyscan Processing	7	1
0.647158542558508	BFA	BFA mv 17_Airyscan Processing	7	1
0.647158542558508	BFA	BFA mv 17_Airyscan Processing	7	1
0.647158542558508	BFA	BFA mv 17_Airyscan Processing	7	1
0.647158542558508	BFA	BFA mv 17_Airyscan Processing	7	1
0.647158542558508	BFA	BFA mv 17_Airyscan Processing	7	1
0.647158542558508	BFA	BFA mv 17_Airyscan Processing	7	1
0.647158542558508	BFA	BFA mv 17_Airyscan Processing	7	1
0.647158542558508	BFA	BFA mv 17_Airyscan Processing	7	1
0.647158542558508	BFA	BFA mv 17_Airyscan Processing	7	1
0.647158542558508	BFA	BFA mv 17_Airyscan Processing	7	1
0.647158542558508	BFA	BFA mv 17_Airyscan Processing	7	1
0.647158542558508	BFA	BFA mv 17_Airyscan Processing	7	1
0.647158542558508	BFA	BFA mv 17_Airyscan Processing	7	1
0.647158542558508	BFA	BFA mv 17_Airyscan Processing	7	1
0.647158542558508	BFA	BFA mv 17_Airyscan Processing	7	1
0.647158542558508	BFA	BFA mv 17_Airyscan Processing	7	1
0.647158542558508	BFA	BFA mv 17_Airyscan Processing	7	1
0.647158542558508	BFA	BFA mv 17_Airyscan Processing	7	1
0.647158542558508	BFA	BFA mv 17_Airyscan Processing	7	1
0.647158542558508	BFA	BFA mv 17_Airyscan Processing	7	1
0.647158542558508	BFA	BFA mv 17_Airyscan Processing	7	1
0.647158542558508	BFA	BFA mv 17_Airyscan Processing	7	1
0.647158542558508	BFA	BFA mv 17_Airyscan Processing	7	1
0.647158542558508	BFA	BFA mv 17_Airyscan Processing	7	1
0.647158542558508	BFA	BFA mv 17_Airyscan Processing	7	1
0.647158542558508	BFA	BFA mv 17_Airyscan Processing	7	1
0.647158542558508	BFA	BFA mv 17_Airyscan Processing	7	1
0.647158542558508	BFA	BFA mv 17_Airyscan Processing	7	1
0.647158542558508	BFA	BFA mv 17_Airyscan Processing	7	1
0.647158542558508	BFA	BFA mv 17_Airyscan Processing	7	1
0.647158542558508	BFA	BFA mv 17_Airyscan Processing	7	1
0.647158542558508	BFA	BFA mv 17_Airyscan Processing	7	1
0.647158542558508	BFA	BFA mv 17_Airyscan Processing	7	1
0.647158542558508	BFA	BFA mv 17_Airyscan Processing	7	1
0.647158542558508	BFA	BFA mv 17_Airyscan Processing	7	1
0.647158542558508	BFA	BFA mv 17_Airyscan Processing	7	1
0.647158542558508	BFA	BFA mv 17_Airyscan Processing	7	1
0.655111357254941	BFA	BFA mv 17_Airyscan Processing	7	1
0.655111357254941	BFA	BFA mv 17_Airyscan Processing	7	1
0.655111357254941	BFA	BFA mv 17_Airyscan Processing	7	1
0.655111357254941	BFA	BFA mv 17_Airyscan Processing	7	1
0.655111357254941	BFA	BFA mv 17_Airyscan Processing	7	1
0.655111357254941	BFA	BFA mv 17_Airyscan Processing	7	1
0.655111357254941	BFA	BFA mv 17_Airyscan Processing	7	1
0.655111357254941	BFA	BFA mv 17_Airyscan Processing	7	1
0.655111357254941	BFA	BFA mv 17_Airyscan Processing	7	1
0.655111357254941	BFA	BFA mv 17_Airyscan Processing	7	1
0.655111357254941	BFA	BFA mv 17_Airyscan Processing	7	1
0.655111357254941	BFA	BFA mv 17_Airyscan Processing	7	1
0.655111357254941	BFA	BFA mv 17_Airyscan Processing	7	1
0.655111357254941	BFA	BFA mv 17_Airyscan Processing	7	1
0.655111357254941	BFA	BFA mv 17_Airyscan Processing	7	1
0.655111357254941	BFA	BFA mv 17_Airyscan Processing	7	1
0.655111357254941	BFA	BFA mv 17_Airyscan Processing	7	1
0.655111357254941	BFA	BFA mv 17_Airyscan Processing	7	1
0.655111357254941	BFA	BFA mv 17_Airyscan Processing	7	1
0.655111357254941	BFA	BFA mv 17_Airyscan Processing	7	1
0.655111357254941	BFA	BFA mv 17_Airyscan Processing	7	1
0.655111357254941	BFA	BFA mv 17_Airyscan Processing	7	1
0.655111357254941	BFA	BFA mv 17_Airyscan Processing	7	1
0.655111357254941	BFA	BFA mv 17_Airyscan Processing	7	1
0.655111357254941	BFA	BFA mv 17_Airyscan Processing	7	1
0.655111357254941	BFA	BFA mv 17_Airyscan Processing	7	1
0.655111357254941	BFA	BFA mv 17_Airyscan Processing	7	1
0.655111357254941	BFA	BFA mv 17_Airyscan Processing	7	1
0.655111357254941	BFA	BFA mv 17_Airyscan Processing	7	1
0.655111357254941	BFA	BFA mv 17_Airyscan Processing	7	1
0.655111357254941	BFA	BFA mv 17_Airyscan Processing	7	1
0.655111357254941	BFA	BFA mv 17_Airyscan Processing	7	1
0.655111357254941	BFA	BFA mv 17_Airyscan Processing	7	1
0.655111357254941	BFA	BFA mv 17_Airyscan Processing	7	1
0.655111357254941	BFA	BFA mv 17_Airyscan Processing	7	1
0.655111357254941	BFA	BFA mv 17_Airyscan Processing	7	1
0.655111357254941	BFA	BFA mv 17_Airyscan Processing	7	1
0.655111357254941	BFA	BFA mv 17_Airyscan Processing	7	1
0.655111357254941	BFA	BFA mv 17_Airyscan Processing	7	1
0.655111357254941	BFA	BFA mv 17_Airyscan Processing	7	1
0.655111357254941	BFA	BFA mv 17_Airyscan Processing	7	1
0.655111357254941	BFA	BFA mv 17_Airyscan Processing	7	1
0.655111357254941	BFA	BFA mv 17_Airyscan Processing	7	1
0.655111357254941	BFA	BFA mv 17_Airyscan Processing	7	1
0.655111357254941	BFA	BFA mv 17_Airyscan Processing	7	1
0.655111357254941	BFA	BFA mv 17_Airyscan Processing	7	1
0.655111357254941	BFA	BFA mv 17_Airyscan Processing	7	1
0.655111357254941	BFA	BFA mv 17_Airyscan Processing	7	1
0.655111357254941	BFA	BFA mv 17_Airyscan Processing	7	1
0.655111357254941	BFA	BFA mv 17_Airyscan Processing	7	1
0.655111357254941	BFA	BFA mv 17_Airyscan Processing	7	1
0.655111357254941	BFA	BFA mv 17_Airyscan Processing	7	1
0.647913815894503	BFA	BFA mv 17_Airyscan Processing	7	1
0.647913815894503	BFA	BFA mv 17_Airyscan Processing	7	1
0.647913815894503	BFA	BFA mv 17_Airyscan Processing	7	1
0.647913815894503	BFA	BFA mv 17_Airyscan Processing	7	1
0.647913815894503	BFA	BFA mv 17_Airyscan Processing	7	1
0.647913815894503	BFA	BFA mv 17_Airyscan Processing	7	1
0.647913815894503	BFA	BFA mv 17_Airyscan Processing	7	1
0.647913815894503	BFA	BFA mv 17_Airyscan Processing	7	1
0.647913815894503	BFA	BFA mv 17_Airyscan Processing	7	1
0.647913815894503	BFA	BFA mv 17_Airyscan Processing	7	1
0.647913815894503	BFA	BFA mv 17_Airyscan Processing	7	1
0.647913815894503	BFA	BFA mv 17_Airyscan Processing	7	1
0.647913815894503	BFA	BFA mv 17_Airyscan Processing	7	1
0.647913815894503	BFA	BFA mv 17_Airyscan Processing	7	1
0.647913815894503	BFA	BFA mv 17_Airyscan Processing	7	1
0.647913815894503	BFA	BFA mv 17_Airyscan Processing	7	1
0.647913815894503	BFA	BFA mv 17_Airyscan Processing	7	1
0.647913815894503	BFA	BFA mv 17_Airyscan Processing	7	1
0.647913815894503	BFA	BFA mv 17_Airyscan Processing	7	1
0.647913815894503	BFA	BFA mv 17_Airyscan Processing	7	1
0.647913815894503	BFA	BFA mv 17_Airyscan Processing	7	1
0.647913815894503	BFA	BFA mv 17_Airyscan Processing	7	1
0.647913815894503	BFA	BFA mv 17_Airyscan Processing	7	1
0.647913815894503	BFA	BFA mv 17_Airyscan Processing	7	1
0.647913815894503	BFA	BFA mv 17_Airyscan Processing	7	1
0.647913815894503	BFA	BFA mv 17_Airyscan Processing	7	1
0.647913815894503	BFA	BFA mv 17_Airyscan Processing	7	1
0.647913815894503	BFA	BFA mv 17_Airyscan Processing	7	1
0.647913815894503	BFA	BFA mv 17_Airyscan Processing	7	1
0.647913815894503	BFA	BFA mv 17_Airyscan Processing	7	1
0.647913815894503	BFA	BFA mv 17_Airyscan Processing	7	1
0.647913815894503	BFA	BFA mv 17_Airyscan Processing	7	1
0.647913815894503	BFA	BFA mv 17_Airyscan Processing	7	1
0.647913815894503	BFA	BFA mv 17_Airyscan Processing	7	1
0.647913815894503	BFA	BFA mv 17_Airyscan Processing	7	1
0.647913815894503	BFA	BFA mv 17_Airyscan Processing	7	1
0.647913815894503	BFA	BFA mv 17_Airyscan Processing	7	1
0.647913815894503	BFA	BFA mv 17_Airyscan Processing	7	1
0.647913815894503	BFA	BFA mv 17_Airyscan Processing	7	1
0.647913815894503	BFA	BFA mv 17_Airyscan Processing	7	1
0.647913815894503	BFA	BFA mv 17_Airyscan Processing	7	1
0.647913815894503	BFA	BFA mv 17_Airyscan Processing	7	1
0.647913815894503	BFA	BFA mv 17_Airyscan Processing	7	1
0.647913815894503	BFA	BFA mv 17_Airyscan Processing	7	1
0.647913815894503	BFA	BFA mv 17_Airyscan Processing	7	1
0.647913815894503	BFA	BFA mv 17_Airyscan Processing	7	1
0.647913815894503	BFA	BFA mv 17_Airyscan Processing	7	1
0.647913815894503	BFA	BFA mv 17_Airyscan Processing	7	1
0.647913815894503	BFA	BFA mv 17_Airyscan Processing	7	1
0.647913815894503	BFA	BFA mv 17_Airyscan Processing	7	1
0.647913815894503	BFA	BFA mv 17_Airyscan Processing	7	1
0.647913815894503	BFA	BFA mv 17_Airyscan Processing	7	1
0.647913815894503	BFA	BFA mv 17_Airyscan Processing	7	1
0.647913815894503	BFA	BFA mv 17_Airyscan Processing	7	1
0.647913815894503	BFA	BFA mv 17_Airyscan Processing	7	1
0.647913815894503	BFA	BFA mv 17_Airyscan Processing	7	1
0.647913815894503	BFA	BFA mv 17_Airyscan Processing	7	1
0.647913815894503	BFA	BFA mv 17_Airyscan Processing	7	1
0.631427551490614	BFA	BFA mv 17_Airyscan Processing	7	1
0.631427551490614	BFA	BFA mv 17_Airyscan Processing	7	1
0.631427551490614	BFA	BFA mv 17_Airyscan Processing	7	1
0.631427551490614	BFA	BFA mv 17_Airyscan Processing	7	1
0.631427551490614	BFA	BFA mv 17_Airyscan Processing	7	1
0.631427551490614	BFA	BFA mv 17_Airyscan Processing	7	1
0.631427551490614	BFA	BFA mv 17_Airyscan Processing	7	1
0.631427551490614	BFA	BFA mv 17_Airyscan Processing	7	1
0.631427551490614	BFA	BFA mv 17_Airyscan Processing	7	1
0.631427551490614	BFA	BFA mv 17_Airyscan Processing	7	1
0.631427551490614	BFA	BFA mv 17_Airyscan Processing	7	1
0.631427551490614	BFA	BFA mv 17_Airyscan Processing	7	1
0.631427551490614	BFA	BFA mv 17_Airyscan Processing	7	1
0.631427551490614	BFA	BFA mv 17_Airyscan Processing	7	1
0.631427551490614	BFA	BFA mv 17_Airyscan Processing	7	1
0.631427551490614	BFA	BFA mv 17_Airyscan Processing	7	1
0.631427551490614	BFA	BFA mv 17_Airyscan Processing	7	1
0.631427551490614	BFA	BFA mv 17_Airyscan Processing	7	1
0.631427551490614	BFA	BFA mv 17_Airyscan Processing	7	1
0.631427551490614	BFA	BFA mv 17_Airyscan Processing	7	1
0.631427551490614	BFA	BFA mv 17_Airyscan Processing	7	1
0.631427551490614	BFA	BFA mv 17_Airyscan Processing	7	1
0.631427551490614	BFA	BFA mv 17_Airyscan Processing	7	1
0.631427551490614	BFA	BFA mv 17_Airyscan Processing	7	1
0.631427551490614	BFA	BFA mv 17_Airyscan Processing	7	1
0.631427551490614	BFA	BFA mv 17_Airyscan Processing	7	1
0.631427551490614	BFA	BFA mv 17_Airyscan Processing	7	1
0.631427551490614	BFA	BFA mv 17_Airyscan Processing	7	1
0.631427551490614	BFA	BFA mv 17_Airyscan Processing	7	1
0.631427551490614	BFA	BFA mv 17_Airyscan Processing	7	1
0.631427551490614	BFA	BFA mv 17_Airyscan Processing	7	1
0.631427551490614	BFA	BFA mv 17_Airyscan Processing	7	1
0.631427551490614	BFA	BFA mv 17_Airyscan Processing	7	1
0.631427551490614	BFA	BFA mv 17_Airyscan Processing	7	1
0.631427551490614	BFA	BFA mv 17_Airyscan Processing	7	1
0.631427551490614	BFA	BFA mv 17_Airyscan Processing	7	1
0.631427551490614	BFA	BFA mv 17_Airyscan Processing	7	1
0.631427551490614	BFA	BFA mv 17_Airyscan Processing	7	1
0.631427551490614	BFA	BFA mv 17_Airyscan Processing	7	1
0.631427551490614	BFA	BFA mv 17_Airyscan Processing	7	1
0.631427551490614	BFA	BFA mv 17_Airyscan Processing	7	1
0.631427551490614	BFA	BFA mv 17_Airyscan Processing	7	1
0.631427551490614	BFA	BFA mv 17_Airyscan Processing	7	1
0.631427551490614	BFA	BFA mv 17_Airyscan Processing	7	1
0.631427551490614	BFA	BFA mv 17_Airyscan Processing	7	1
0.631427551490614	BFA	BFA mv 17_Airyscan Processing	7	1
0.631427551490614	BFA	BFA mv 17_Airyscan Processing	7	1
0.631427551490614	BFA	BFA mv 17_Airyscan Processing	7	1
0.631427551490614	BFA	BFA mv 17_Airyscan Processing	7	1
0.631427551490614	BFA	BFA mv 17_Airyscan Processing	7	1
0.631427551490614	BFA	BFA mv 17_Airyscan Processing	7	1
0.631427551490614	BFA	BFA mv 17_Airyscan Processing	7	1
0.631427551490614	BFA	BFA mv 17_Airyscan Processing	7	1
0.631427551490614	BFA	BFA mv 17_Airyscan Processing	7	1
0.631427551490614	BFA	BFA mv 17_Airyscan Processing	7	1
0.631427551490614	BFA	BFA mv 17_Airyscan Processing	7	1
0.631427551490614	BFA	BFA mv 17_Airyscan Processing	7	1
0.631427551490614	BFA	BFA mv 17_Airyscan Processing	7	1
0.631427551490614	BFA	BFA mv 17_Airyscan Processing	7	1
0.631427551490614	BFA	BFA mv 17_Airyscan Processing	7	1
0.631427551490614	BFA	BFA mv 17_Airyscan Processing	7	1
0.631427551490614	BFA	BFA mv 17_Airyscan Processing	7	1
0.657110427680308	BFA	BFA mv 18_Airyscan Processing	8	1
0.657110427680308	BFA	BFA mv 18_Airyscan Processing	8	1
0.657110427680308	BFA	BFA mv 18_Airyscan Processing	8	1
0.657110427680308	BFA	BFA mv 18_Airyscan Processing	8	1
0.657110427680308	BFA	BFA mv 18_Airyscan Processing	8	1
0.657110427680308	BFA	BFA mv 18_Airyscan Processing	8	1
0.657110427680308	BFA	BFA mv 18_Airyscan Processing	8	1
0.657110427680308	BFA	BFA mv 18_Airyscan Processing	8	1
0.657110427680308	BFA	BFA mv 18_Airyscan Processing	8	1
0.657110427680308	BFA	BFA mv 18_Airyscan Processing	8	1
0.657110427680308	BFA	BFA mv 18_Airyscan Processing	8	1
0.657110427680308	BFA	BFA mv 18_Airyscan Processing	8	1
0.657110427680308	BFA	BFA mv 18_Airyscan Processing	8	1
0.657110427680308	BFA	BFA mv 18_Airyscan Processing	8	1
0.657110427680308	BFA	BFA mv 18_Airyscan Processing	8	1
0.657110427680308	BFA	BFA mv 18_Airyscan Processing	8	1
0.657110427680308	BFA	BFA mv 18_Airyscan Processing	8	1
0.657110427680308	BFA	BFA mv 18_Airyscan Processing	8	1
0.657110427680308	BFA	BFA mv 18_Airyscan Processing	8	1
0.657110427680308	BFA	BFA mv 18_Airyscan Processing	8	1
0.657003698386898	BFA	BFA mv 18_Airyscan Processing	8	1
0.657003698386898	BFA	BFA mv 18_Airyscan Processing	8	1
0.657003698386898	BFA	BFA mv 18_Airyscan Processing	8	1
0.657003698386898	BFA	BFA mv 18_Airyscan Processing	8	1
0.657003698386898	BFA	BFA mv 18_Airyscan Processing	8	1
0.657003698386898	BFA	BFA mv 18_Airyscan Processing	8	1
0.657003698386898	BFA	BFA mv 18_Airyscan Processing	8	1
0.657003698386898	BFA	BFA mv 18_Airyscan Processing	8	1
0.657003698386898	BFA	BFA mv 18_Airyscan Processing	8	1
0.657003698386898	BFA	BFA mv 18_Airyscan Processing	8	1
0.657003698386898	BFA	BFA mv 18_Airyscan Processing	8	1
0.657003698386898	BFA	BFA mv 18_Airyscan Processing	8	1
0.657003698386898	BFA	BFA mv 18_Airyscan Processing	8	1
0.657003698386898	BFA	BFA mv 18_Airyscan Processing	8	1
0.657003698386898	BFA	BFA mv 18_Airyscan Processing	8	1
0.657003698386898	BFA	BFA mv 18_Airyscan Processing	8	1
0.657003698386898	BFA	BFA mv 18_Airyscan Processing	8	1
0.657003698386898	BFA	BFA mv 18_Airyscan Processing	8	1
0.657003698386898	BFA	BFA mv 18_Airyscan Processing	8	1
0.657003698386898	BFA	BFA mv 18_Airyscan Processing	8	1
0.655908608435821	BFA	BFA mv 18_Airyscan Processing	8	1
0.655908608435821	BFA	BFA mv 18_Airyscan Processing	8	1
0.655908608435821	BFA	BFA mv 18_Airyscan Processing	8	1
0.655908608435821	BFA	BFA mv 18_Airyscan Processing	8	1
0.655908608435821	BFA	BFA mv 18_Airyscan Processing	8	1
0.655908608435821	BFA	BFA mv 18_Airyscan Processing	8	1
0.655908608435821	BFA	BFA mv 18_Airyscan Processing	8	1
0.655908608435821	BFA	BFA mv 18_Airyscan Processing	8	1
0.655908608435821	BFA	BFA mv 18_Airyscan Processing	8	1
0.655908608435821	BFA	BFA mv 18_Airyscan Processing	8	1
0.655908608435821	BFA	BFA mv 18_Airyscan Processing	8	1
0.655908608435821	BFA	BFA mv 18_Airyscan Processing	8	1
0.655908608435821	BFA	BFA mv 18_Airyscan Processing	8	1
0.655908608435821	BFA	BFA mv 18_Airyscan Processing	8	1
0.655908608435821	BFA	BFA mv 18_Airyscan Processing	8	1
0.655908608435821	BFA	BFA mv 18_Airyscan Processing	8	1
0.655908608435821	BFA	BFA mv 18_Airyscan Processing	8	1
0.655908608435821	BFA	BFA mv 18_Airyscan Processing	8	1
0.655908608435821	BFA	BFA mv 18_Airyscan Processing	8	1
0.655908608435821	BFA	BFA mv 18_Airyscan Processing	8	1
0.652343670542243	BFA	BFA mv 18_Airyscan Processing	8	1
0.652343670542243	BFA	BFA mv 18_Airyscan Processing	8	1
0.652343670542243	BFA	BFA mv 18_Airyscan Processing	8	1
0.652343670542243	BFA	BFA mv 18_Airyscan Processing	8	1
0.652343670542243	BFA	BFA mv 18_Airyscan Processing	8	1
0.652343670542243	BFA	BFA mv 18_Airyscan Processing	8	1
0.652343670542243	BFA	BFA mv 18_Airyscan Processing	8	1
0.652343670542243	BFA	BFA mv 18_Airyscan Processing	8	1
0.652343670542243	BFA	BFA mv 18_Airyscan Processing	8	1
0.652343670542243	BFA	BFA mv 18_Airyscan Processing	8	1
0.652343670542243	BFA	BFA mv 18_Airyscan Processing	8	1
0.652343670542243	BFA	BFA mv 18_Airyscan Processing	8	1
0.652343670542243	BFA	BFA mv 18_Airyscan Processing	8	1
0.652343670542243	BFA	BFA mv 18_Airyscan Processing	8	1
0.652343670542243	BFA	BFA mv 18_Airyscan Processing	8	1
0.652343670542243	BFA	BFA mv 18_Airyscan Processing	8	1
0.652343670542243	BFA	BFA mv 18_Airyscan Processing	8	1
0.652343670542243	BFA	BFA mv 18_Airyscan Processing	8	1
0.652343670542243	BFA	BFA mv 18_Airyscan Processing	8	1
0.652343670542243	BFA	BFA mv 18_Airyscan Processing	8	1
0.652343670542243	BFA	BFA mv 18_Airyscan Processing	8	1
0.652343670542243	BFA	BFA mv 18_Airyscan Processing	8	1
0.652343670542243	BFA	BFA mv 18_Airyscan Processing	8	1
0.652343670542243	BFA	BFA mv 18_Airyscan Processing	8	1
0.652343670542243	BFA	BFA mv 18_Airyscan Processing	8	1
0.652343670542243	BFA	BFA mv 18_Airyscan Processing	8	1
0.652343670542243	BFA	BFA mv 18_Airyscan Processing	8	1
0.647696039364282	BFA	BFA mv 18_Airyscan Processing	8	1
0.647696039364282	BFA	BFA mv 18_Airyscan Processing	8	1
0.647696039364282	BFA	BFA mv 18_Airyscan Processing	8	1
0.647696039364282	BFA	BFA mv 18_Airyscan Processing	8	1
0.647696039364282	BFA	BFA mv 18_Airyscan Processing	8	1
0.647696039364282	BFA	BFA mv 18_Airyscan Processing	8	1
0.647696039364282	BFA	BFA mv 18_Airyscan Processing	8	1
0.647696039364282	BFA	BFA mv 18_Airyscan Processing	8	1
0.647696039364282	BFA	BFA mv 18_Airyscan Processing	8	1
0.647696039364282	BFA	BFA mv 18_Airyscan Processing	8	1
0.647696039364282	BFA	BFA mv 18_Airyscan Processing	8	1
0.647696039364282	BFA	BFA mv 18_Airyscan Processing	8	1
0.647696039364282	BFA	BFA mv 18_Airyscan Processing	8	1
0.647696039364282	BFA	BFA mv 18_Airyscan Processing	8	1
0.647696039364282	BFA	BFA mv 18_Airyscan Processing	8	1
0.376936581405622	BFA	BFA mv 1_Airyscan Processing	9	1
0.376936581405622	BFA	BFA mv 1_Airyscan Processing	9	1
0.376936581405622	BFA	BFA mv 1_Airyscan Processing	9	1
0.376936581405622	BFA	BFA mv 1_Airyscan Processing	9	1
0.376936581405622	BFA	BFA mv 1_Airyscan Processing	9	1
0.376936581405622	BFA	BFA mv 1_Airyscan Processing	9	1
0.376936581405622	BFA	BFA mv 1_Airyscan Processing	9	1
0.376936581405622	BFA	BFA mv 1_Airyscan Processing	9	1
0.376936581405622	BFA	BFA mv 1_Airyscan Processing	9	1
0.376936581405622	BFA	BFA mv 1_Airyscan Processing	9	1
0.376936581405622	BFA	BFA mv 1_Airyscan Processing	9	1
0.376936581405622	BFA	BFA mv 1_Airyscan Processing	9	1
0.376936581405622	BFA	BFA mv 1_Airyscan Processing	9	1
0.376936581405622	BFA	BFA mv 1_Airyscan Processing	9	1
0.376936581405622	BFA	BFA mv 1_Airyscan Processing	9	1
0.376936581405622	BFA	BFA mv 1_Airyscan Processing	9	1
0.376936581405622	BFA	BFA mv 1_Airyscan Processing	9	1
0.376936581405622	BFA	BFA mv 1_Airyscan Processing	9	1
0.376936581405622	BFA	BFA mv 1_Airyscan Processing	9	1
0.376936581405622	BFA	BFA mv 1_Airyscan Processing	9	1
0.376936581405622	BFA	BFA mv 1_Airyscan Processing	9	1
0.376936581405622	BFA	BFA mv 1_Airyscan Processing	9	1
0.376936581405622	BFA	BFA mv 1_Airyscan Processing	9	1
0.376936581405622	BFA	BFA mv 1_Airyscan Processing	9	1
0.376936581405622	BFA	BFA mv 1_Airyscan Processing	9	1
0.376936581405622	BFA	BFA mv 1_Airyscan Processing	9	1
0.376936581405622	BFA	BFA mv 1_Airyscan Processing	9	1
0.376936581405622	BFA	BFA mv 1_Airyscan Processing	9	1
0.376936581405622	BFA	BFA mv 1_Airyscan Processing	9	1
0.376936581405622	BFA	BFA mv 1_Airyscan Processing	9	1
0.376936581405622	BFA	BFA mv 1_Airyscan Processing	9	1
0.376936581405622	BFA	BFA mv 1_Airyscan Processing	9	1
0.376936581405622	BFA	BFA mv 1_Airyscan Processing	9	1
0.376936581405622	BFA	BFA mv 1_Airyscan Processing	9	1
0.376936581405622	BFA	BFA mv 1_Airyscan Processing	9	1
0.376936581405622	BFA	BFA mv 1_Airyscan Processing	9	1
0.376936581405622	BFA	BFA mv 1_Airyscan Processing	9	1
0.376936581405622	BFA	BFA mv 1_Airyscan Processing	9	1
0.376936581405622	BFA	BFA mv 1_Airyscan Processing	9	1
0.376936581405622	BFA	BFA mv 1_Airyscan Processing	9	1
0.376936581405622	BFA	BFA mv 1_Airyscan Processing	9	1
0.376936581405622	BFA	BFA mv 1_Airyscan Processing	9	1
0.376936581405622	BFA	BFA mv 1_Airyscan Processing	9	1
0.376936581405622	BFA	BFA mv 1_Airyscan Processing	9	1
0.376936581405622	BFA	BFA mv 1_Airyscan Processing	9	1
0.376936581405622	BFA	BFA mv 1_Airyscan Processing	9	1
0.376936581405622	BFA	BFA mv 1_Airyscan Processing	9	1
0.376936581405622	BFA	BFA mv 1_Airyscan Processing	9	1
0.376936581405622	BFA	BFA mv 1_Airyscan Processing	9	1
0.376936581405622	BFA	BFA mv 1_Airyscan Processing	9	1
0.376936581405622	BFA	BFA mv 1_Airyscan Processing	9	1
0.376936581405622	BFA	BFA mv 1_Airyscan Processing	9	1
0.376936581405622	BFA	BFA mv 1_Airyscan Processing	9	1
0.376936581405622	BFA	BFA mv 1_Airyscan Processing	9	1
0.376936581405622	BFA	BFA mv 1_Airyscan Processing	9	1
0.376936581405622	BFA	BFA mv 1_Airyscan Processing	9	1
0.376936581405622	BFA	BFA mv 1_Airyscan Processing	9	1
0.376936581405622	BFA	BFA mv 1_Airyscan Processing	9	1
0.376936581405622	BFA	BFA mv 1_Airyscan Processing	9	1
0.376936581405622	BFA	BFA mv 1_Airyscan Processing	9	1
0.376936581405622	BFA	BFA mv 1_Airyscan Processing	9	1
0.35245795165255	BFA	BFA mv 1_Airyscan Processing	9	1
0.35245795165255	BFA	BFA mv 1_Airyscan Processing	9	1
0.35245795165255	BFA	BFA mv 1_Airyscan Processing	9	1
0.35245795165255	BFA	BFA mv 1_Airyscan Processing	9	1
0.35245795165255	BFA	BFA mv 1_Airyscan Processing	9	1
0.35245795165255	BFA	BFA mv 1_Airyscan Processing	9	1
0.35245795165255	BFA	BFA mv 1_Airyscan Processing	9	1
0.35245795165255	BFA	BFA mv 1_Airyscan Processing	9	1
0.35245795165255	BFA	BFA mv 1_Airyscan Processing	9	1
0.35245795165255	BFA	BFA mv 1_Airyscan Processing	9	1
0.35245795165255	BFA	BFA mv 1_Airyscan Processing	9	1
0.35245795165255	BFA	BFA mv 1_Airyscan Processing	9	1
0.35245795165255	BFA	BFA mv 1_Airyscan Processing	9	1
0.35245795165255	BFA	BFA mv 1_Airyscan Processing	9	1
0.35245795165255	BFA	BFA mv 1_Airyscan Processing	9	1
0.35245795165255	BFA	BFA mv 1_Airyscan Processing	9	1
0.35245795165255	BFA	BFA mv 1_Airyscan Processing	9	1
0.35245795165255	BFA	BFA mv 1_Airyscan Processing	9	1
0.35245795165255	BFA	BFA mv 1_Airyscan Processing	9	1
0.35245795165255	BFA	BFA mv 1_Airyscan Processing	9	1
0.35245795165255	BFA	BFA mv 1_Airyscan Processing	9	1
0.35245795165255	BFA	BFA mv 1_Airyscan Processing	9	1
0.35245795165255	BFA	BFA mv 1_Airyscan Processing	9	1
0.35245795165255	BFA	BFA mv 1_Airyscan Processing	9	1
0.35245795165255	BFA	BFA mv 1_Airyscan Processing	9	1
0.35245795165255	BFA	BFA mv 1_Airyscan Processing	9	1
0.35245795165255	BFA	BFA mv 1_Airyscan Processing	9	1
0.35245795165255	BFA	BFA mv 1_Airyscan Processing	9	1
0.35245795165255	BFA	BFA mv 1_Airyscan Processing	9	1
0.35245795165255	BFA	BFA mv 1_Airyscan Processing	9	1
0.35245795165255	BFA	BFA mv 1_Airyscan Processing	9	1
0.35245795165255	BFA	BFA mv 1_Airyscan Processing	9	1
0.35245795165255	BFA	BFA mv 1_Airyscan Processing	9	1
0.35245795165255	BFA	BFA mv 1_Airyscan Processing	9	1
0.35245795165255	BFA	BFA mv 1_Airyscan Processing	9	1
0.35245795165255	BFA	BFA mv 1_Airyscan Processing	9	1
0.35245795165255	BFA	BFA mv 1_Airyscan Processing	9	1
0.35245795165255	BFA	BFA mv 1_Airyscan Processing	9	1
0.35245795165255	BFA	BFA mv 1_Airyscan Processing	9	1
0.35245795165255	BFA	BFA mv 1_Airyscan Processing	9	1
0.35245795165255	BFA	BFA mv 1_Airyscan Processing	9	1
0.35245795165255	BFA	BFA mv 1_Airyscan Processing	9	1
0.35245795165255	BFA	BFA mv 1_Airyscan Processing	9	1
0.35245795165255	BFA	BFA mv 1_Airyscan Processing	9	1
0.35245795165255	BFA	BFA mv 1_Airyscan Processing	9	1
0.35245795165255	BFA	BFA mv 1_Airyscan Processing	9	1
0.35245795165255	BFA	BFA mv 1_Airyscan Processing	9	1
0.363956988737144	BFA	BFA mv 1_Airyscan Processing	9	1
0.363956988737144	BFA	BFA mv 1_Airyscan Processing	9	1
0.363956988737144	BFA	BFA mv 1_Airyscan Processing	9	1
0.363956988737144	BFA	BFA mv 1_Airyscan Processing	9	1
0.363956988737144	BFA	BFA mv 1_Airyscan Processing	9	1
0.363956988737144	BFA	BFA mv 1_Airyscan Processing	9	1
0.363956988737144	BFA	BFA mv 1_Airyscan Processing	9	1
0.363956988737144	BFA	BFA mv 1_Airyscan Processing	9	1
0.363956988737144	BFA	BFA mv 1_Airyscan Processing	9	1
0.363956988737144	BFA	BFA mv 1_Airyscan Processing	9	1
0.363956988737144	BFA	BFA mv 1_Airyscan Processing	9	1
0.363956988737144	BFA	BFA mv 1_Airyscan Processing	9	1
0.363956988737144	BFA	BFA mv 1_Airyscan Processing	9	1
0.363956988737144	BFA	BFA mv 1_Airyscan Processing	9	1
0.363956988737144	BFA	BFA mv 1_Airyscan Processing	9	1
0.363956988737144	BFA	BFA mv 1_Airyscan Processing	9	1
0.363956988737144	BFA	BFA mv 1_Airyscan Processing	9	1
0.363956988737144	BFA	BFA mv 1_Airyscan Processing	9	1
0.363956988737144	BFA	BFA mv 1_Airyscan Processing	9	1
0.363956988737144	BFA	BFA mv 1_Airyscan Processing	9	1
0.363956988737144	BFA	BFA mv 1_Airyscan Processing	9	1
0.363956988737144	BFA	BFA mv 1_Airyscan Processing	9	1
0.363956988737144	BFA	BFA mv 1_Airyscan Processing	9	1
0.363956988737144	BFA	BFA mv 1_Airyscan Processing	9	1
0.363956988737144	BFA	BFA mv 1_Airyscan Processing	9	1
0.363956988737144	BFA	BFA mv 1_Airyscan Processing	9	1
0.363956988737144	BFA	BFA mv 1_Airyscan Processing	9	1
0.363956988737144	BFA	BFA mv 1_Airyscan Processing	9	1
0.363956988737144	BFA	BFA mv 1_Airyscan Processing	9	1
0.363956988737144	BFA	BFA mv 1_Airyscan Processing	9	1
0.363956988737144	BFA	BFA mv 1_Airyscan Processing	9	1
0.363956988737144	BFA	BFA mv 1_Airyscan Processing	9	1
0.363956988737144	BFA	BFA mv 1_Airyscan Processing	9	1
0.363956988737144	BFA	BFA mv 1_Airyscan Processing	9	1
0.363956988737144	BFA	BFA mv 1_Airyscan Processing	9	1
0.363956988737144	BFA	BFA mv 1_Airyscan Processing	9	1
0.363956988737144	BFA	BFA mv 1_Airyscan Processing	9	1
0.363956988737144	BFA	BFA mv 1_Airyscan Processing	9	1
0.363956988737144	BFA	BFA mv 1_Airyscan Processing	9	1
0.363956988737144	BFA	BFA mv 1_Airyscan Processing	9	1
0.363956988737144	BFA	BFA mv 1_Airyscan Processing	9	1
0.363956988737144	BFA	BFA mv 1_Airyscan Processing	9	1
0.363956988737144	BFA	BFA mv 1_Airyscan Processing	9	1
0.363956988737144	BFA	BFA mv 1_Airyscan Processing	9	1
0.363956988737144	BFA	BFA mv 1_Airyscan Processing	9	1
0.363956988737144	BFA	BFA mv 1_Airyscan Processing	9	1
0.363956988737144	BFA	BFA mv 1_Airyscan Processing	9	1
0.363956988737144	BFA	BFA mv 1_Airyscan Processing	9	1
0.375889344233132	BFA	BFA mv 1_Airyscan Processing	9	1
0.375889344233132	BFA	BFA mv 1_Airyscan Processing	9	1
0.375889344233132	BFA	BFA mv 1_Airyscan Processing	9	1
0.375889344233132	BFA	BFA mv 1_Airyscan Processing	9	1
0.375889344233132	BFA	BFA mv 1_Airyscan Processing	9	1
0.375889344233132	BFA	BFA mv 1_Airyscan Processing	9	1
0.375889344233132	BFA	BFA mv 1_Airyscan Processing	9	1
0.375889344233132	BFA	BFA mv 1_Airyscan Processing	9	1
0.375889344233132	BFA	BFA mv 1_Airyscan Processing	9	1
0.375889344233132	BFA	BFA mv 1_Airyscan Processing	9	1
0.375889344233132	BFA	BFA mv 1_Airyscan Processing	9	1
0.375889344233132	BFA	BFA mv 1_Airyscan Processing	9	1
0.375889344233132	BFA	BFA mv 1_Airyscan Processing	9	1
0.375889344233132	BFA	BFA mv 1_Airyscan Processing	9	1
0.375889344233132	BFA	BFA mv 1_Airyscan Processing	9	1
0.375889344233132	BFA	BFA mv 1_Airyscan Processing	9	1
0.375889344233132	BFA	BFA mv 1_Airyscan Processing	9	1
0.375889344233132	BFA	BFA mv 1_Airyscan Processing	9	1
0.375889344233132	BFA	BFA mv 1_Airyscan Processing	9	1
0.375889344233132	BFA	BFA mv 1_Airyscan Processing	9	1
0.375889344233132	BFA	BFA mv 1_Airyscan Processing	9	1
0.375889344233132	BFA	BFA mv 1_Airyscan Processing	9	1
0.375889344233132	BFA	BFA mv 1_Airyscan Processing	9	1
0.375889344233132	BFA	BFA mv 1_Airyscan Processing	9	1
0.375889344233132	BFA	BFA mv 1_Airyscan Processing	9	1
0.375889344233132	BFA	BFA mv 1_Airyscan Processing	9	1
0.375889344233132	BFA	BFA mv 1_Airyscan Processing	9	1
0.375889344233132	BFA	BFA mv 1_Airyscan Processing	9	1
0.375889344233132	BFA	BFA mv 1_Airyscan Processing	9	1
0.375889344233132	BFA	BFA mv 1_Airyscan Processing	9	1
0.375889344233132	BFA	BFA mv 1_Airyscan Processing	9	1
0.375889344233132	BFA	BFA mv 1_Airyscan Processing	9	1
0.375889344233132	BFA	BFA mv 1_Airyscan Processing	9	1
0.375889344233132	BFA	BFA mv 1_Airyscan Processing	9	1
0.375889344233132	BFA	BFA mv 1_Airyscan Processing	9	1
0.375889344233132	BFA	BFA mv 1_Airyscan Processing	9	1
0.375889344233132	BFA	BFA mv 1_Airyscan Processing	9	1
0.375889344233132	BFA	BFA mv 1_Airyscan Processing	9	1
0.375889344233132	BFA	BFA mv 1_Airyscan Processing	9	1
0.375889344233132	BFA	BFA mv 1_Airyscan Processing	9	1
0.375889344233132	BFA	BFA mv 1_Airyscan Processing	9	1
0.375889344233132	BFA	BFA mv 1_Airyscan Processing	9	1
0.375889344233132	BFA	BFA mv 1_Airyscan Processing	9	1
0.375889344233132	BFA	BFA mv 1_Airyscan Processing	9	1
0.375889344233132	BFA	BFA mv 1_Airyscan Processing	9	1
0.375889344233132	BFA	BFA mv 1_Airyscan Processing	9	1
0.375889344233132	BFA	BFA mv 1_Airyscan Processing	9	1
0.375889344233132	BFA	BFA mv 1_Airyscan Processing	9	1
0.375889344233132	BFA	BFA mv 1_Airyscan Processing	9	1
0.375889344233132	BFA	BFA mv 1_Airyscan Processing	9	1
0.375889344233132	BFA	BFA mv 1_Airyscan Processing	9	1
0.389251834997702	BFA	BFA mv 1_Airyscan Processing	9	1
0.389251834997702	BFA	BFA mv 1_Airyscan Processing	9	1
0.389251834997702	BFA	BFA mv 1_Airyscan Processing	9	1
0.389251834997702	BFA	BFA mv 1_Airyscan Processing	9	1
0.389251834997702	BFA	BFA mv 1_Airyscan Processing	9	1
0.389251834997702	BFA	BFA mv 1_Airyscan Processing	9	1
0.389251834997702	BFA	BFA mv 1_Airyscan Processing	9	1
0.389251834997702	BFA	BFA mv 1_Airyscan Processing	9	1
0.389251834997702	BFA	BFA mv 1_Airyscan Processing	9	1
0.389251834997702	BFA	BFA mv 1_Airyscan Processing	9	1
0.389251834997702	BFA	BFA mv 1_Airyscan Processing	9	1
0.389251834997702	BFA	BFA mv 1_Airyscan Processing	9	1
0.389251834997702	BFA	BFA mv 1_Airyscan Processing	9	1
0.389251834997702	BFA	BFA mv 1_Airyscan Processing	9	1
0.389251834997702	BFA	BFA mv 1_Airyscan Processing	9	1
0.389251834997702	BFA	BFA mv 1_Airyscan Processing	9	1
0.389251834997702	BFA	BFA mv 1_Airyscan Processing	9	1
0.389251834997702	BFA	BFA mv 1_Airyscan Processing	9	1
0.389251834997702	BFA	BFA mv 1_Airyscan Processing	9	1
0.389251834997702	BFA	BFA mv 1_Airyscan Processing	9	1
0.389251834997702	BFA	BFA mv 1_Airyscan Processing	9	1
0.389251834997702	BFA	BFA mv 1_Airyscan Processing	9	1
0.389251834997702	BFA	BFA mv 1_Airyscan Processing	9	1
0.389251834997702	BFA	BFA mv 1_Airyscan Processing	9	1
0.389251834997702	BFA	BFA mv 1_Airyscan Processing	9	1
0.389251834997702	BFA	BFA mv 1_Airyscan Processing	9	1
0.389251834997702	BFA	BFA mv 1_Airyscan Processing	9	1
0.389251834997702	BFA	BFA mv 1_Airyscan Processing	9	1
0.389251834997702	BFA	BFA mv 1_Airyscan Processing	9	1
0.389251834997702	BFA	BFA mv 1_Airyscan Processing	9	1
0.389251834997702	BFA	BFA mv 1_Airyscan Processing	9	1
0.389251834997702	BFA	BFA mv 1_Airyscan Processing	9	1
0.389251834997702	BFA	BFA mv 1_Airyscan Processing	9	1
0.389251834997702	BFA	BFA mv 1_Airyscan Processing	9	1
0.389251834997702	BFA	BFA mv 1_Airyscan Processing	9	1
0.389251834997702	BFA	BFA mv 1_Airyscan Processing	9	1
0.389251834997702	BFA	BFA mv 1_Airyscan Processing	9	1
0.389251834997702	BFA	BFA mv 1_Airyscan Processing	9	1
0.389251834997702	BFA	BFA mv 1_Airyscan Processing	9	1
0.389251834997702	BFA	BFA mv 1_Airyscan Processing	9	1
0.389251834997702	BFA	BFA mv 1_Airyscan Processing	9	1
0.389251834997702	BFA	BFA mv 1_Airyscan Processing	9	1
0.389251834997702	BFA	BFA mv 1_Airyscan Processing	9	1
0.389251834997702	BFA	BFA mv 1_Airyscan Processing	9	1
0.389251834997702	BFA	BFA mv 1_Airyscan Processing	9	1
0.389251834997702	BFA	BFA mv 1_Airyscan Processing	9	1
0.389251834997702	BFA	BFA mv 1_Airyscan Processing	9	1
0.389251834997702	BFA	BFA mv 1_Airyscan Processing	9	1
0.389251834997702	BFA	BFA mv 1_Airyscan Processing	9	1
0.389251834997702	BFA	BFA mv 1_Airyscan Processing	9	1
0.389251834997702	BFA	BFA mv 1_Airyscan Processing	9	1
0.389251834997702	BFA	BFA mv 1_Airyscan Processing	9	1
0.610894288442299	BFA	BFA mv 20_Airyscan Processing	10	1
0.610894288442299	BFA	BFA mv 20_Airyscan Processing	10	1
0.610894288442299	BFA	BFA mv 20_Airyscan Processing	10	1
0.610894288442299	BFA	BFA mv 20_Airyscan Processing	10	1
0.610894288442299	BFA	BFA mv 20_Airyscan Processing	10	1
0.610894288442299	BFA	BFA mv 20_Airyscan Processing	10	1
0.610894288442299	BFA	BFA mv 20_Airyscan Processing	10	1
0.610894288442299	BFA	BFA mv 20_Airyscan Processing	10	1
0.610894288442299	BFA	BFA mv 20_Airyscan Processing	10	1
0.610894288442299	BFA	BFA mv 20_Airyscan Processing	10	1
0.610894288442299	BFA	BFA mv 20_Airyscan Processing	10	1
0.610894288442299	BFA	BFA mv 20_Airyscan Processing	10	1
0.610894288442299	BFA	BFA mv 20_Airyscan Processing	10	1
0.610894288442299	BFA	BFA mv 20_Airyscan Processing	10	1
0.610894288442299	BFA	BFA mv 20_Airyscan Processing	10	1
0.610894288442299	BFA	BFA mv 20_Airyscan Processing	10	1
0.610894288442299	BFA	BFA mv 20_Airyscan Processing	10	1
0.610894288442299	BFA	BFA mv 20_Airyscan Processing	10	1
0.610894288442299	BFA	BFA mv 20_Airyscan Processing	10	1
0.610894288442299	BFA	BFA mv 20_Airyscan Processing	10	1
0.610894288442299	BFA	BFA mv 20_Airyscan Processing	10	1
0.610894288442299	BFA	BFA mv 20_Airyscan Processing	10	1
0.610894288442299	BFA	BFA mv 20_Airyscan Processing	10	1
0.610894288442299	BFA	BFA mv 20_Airyscan Processing	10	1
0.610894288442299	BFA	BFA mv 20_Airyscan Processing	10	1
0.610894288442299	BFA	BFA mv 20_Airyscan Processing	10	1
0.610894288442299	BFA	BFA mv 20_Airyscan Processing	10	1
0.610894288442299	BFA	BFA mv 20_Airyscan Processing	10	1
0.610948921662681	BFA	BFA mv 20_Airyscan Processing	10	1
0.610948921662681	BFA	BFA mv 20_Airyscan Processing	10	1
0.610948921662681	BFA	BFA mv 20_Airyscan Processing	10	1
0.610948921662681	BFA	BFA mv 20_Airyscan Processing	10	1
0.610948921662681	BFA	BFA mv 20_Airyscan Processing	10	1
0.610948921662681	BFA	BFA mv 20_Airyscan Processing	10	1
0.610948921662681	BFA	BFA mv 20_Airyscan Processing	10	1
0.610948921662681	BFA	BFA mv 20_Airyscan Processing	10	1
0.610948921662681	BFA	BFA mv 20_Airyscan Processing	10	1
0.610948921662681	BFA	BFA mv 20_Airyscan Processing	10	1
0.610948921662681	BFA	BFA mv 20_Airyscan Processing	10	1
0.610948921662681	BFA	BFA mv 20_Airyscan Processing	10	1
0.610948921662681	BFA	BFA mv 20_Airyscan Processing	10	1
0.610948921662681	BFA	BFA mv 20_Airyscan Processing	10	1
0.610948921662681	BFA	BFA mv 20_Airyscan Processing	10	1
0.610948921662681	BFA	BFA mv 20_Airyscan Processing	10	1
0.610948921662681	BFA	BFA mv 20_Airyscan Processing	10	1
0.610948921662681	BFA	BFA mv 20_Airyscan Processing	10	1
0.610948921662681	BFA	BFA mv 20_Airyscan Processing	10	1
0.610948921662681	BFA	BFA mv 20_Airyscan Processing	10	1
0.610948921662681	BFA	BFA mv 20_Airyscan Processing	10	1
0.610948921662681	BFA	BFA mv 20_Airyscan Processing	10	1
0.610948921662681	BFA	BFA mv 20_Airyscan Processing	10	1
0.610948921662681	BFA	BFA mv 20_Airyscan Processing	10	1
0.610948921662681	BFA	BFA mv 20_Airyscan Processing	10	1
0.614482638931474	BFA	BFA mv 20_Airyscan Processing	10	1
0.614482638931474	BFA	BFA mv 20_Airyscan Processing	10	1
0.614482638931474	BFA	BFA mv 20_Airyscan Processing	10	1
0.614482638931474	BFA	BFA mv 20_Airyscan Processing	10	1
0.614482638931474	BFA	BFA mv 20_Airyscan Processing	10	1
0.614482638931474	BFA	BFA mv 20_Airyscan Processing	10	1
0.614482638931474	BFA	BFA mv 20_Airyscan Processing	10	1
0.614482638931474	BFA	BFA mv 20_Airyscan Processing	10	1
0.614482638931474	BFA	BFA mv 20_Airyscan Processing	10	1
0.614482638931474	BFA	BFA mv 20_Airyscan Processing	10	1
0.614482638931474	BFA	BFA mv 20_Airyscan Processing	10	1
0.614482638931474	BFA	BFA mv 20_Airyscan Processing	10	1
0.614482638931474	BFA	BFA mv 20_Airyscan Processing	10	1
0.614482638931474	BFA	BFA mv 20_Airyscan Processing	10	1
0.614482638931474	BFA	BFA mv 20_Airyscan Processing	10	1
0.614482638931474	BFA	BFA mv 20_Airyscan Processing	10	1
0.614482638931474	BFA	BFA mv 20_Airyscan Processing	10	1
0.614482638931474	BFA	BFA mv 20_Airyscan Processing	10	1
0.614482638931474	BFA	BFA mv 20_Airyscan Processing	10	1
0.614482638931474	BFA	BFA mv 20_Airyscan Processing	10	1
0.617164341387766	BFA	BFA mv 20_Airyscan Processing	10	1
0.617164341387766	BFA	BFA mv 20_Airyscan Processing	10	1
0.617164341387766	BFA	BFA mv 20_Airyscan Processing	10	1
0.617164341387766	BFA	BFA mv 20_Airyscan Processing	10	1
0.617164341387766	BFA	BFA mv 20_Airyscan Processing	10	1
0.617164341387766	BFA	BFA mv 20_Airyscan Processing	10	1
0.617164341387766	BFA	BFA mv 20_Airyscan Processing	10	1
0.617164341387766	BFA	BFA mv 20_Airyscan Processing	10	1
0.617164341387766	BFA	BFA mv 20_Airyscan Processing	10	1
0.617164341387766	BFA	BFA mv 20_Airyscan Processing	10	1
0.617164341387766	BFA	BFA mv 20_Airyscan Processing	10	1
0.617164341387766	BFA	BFA mv 20_Airyscan Processing	10	1
0.617164341387766	BFA	BFA mv 20_Airyscan Processing	10	1
0.617164341387766	BFA	BFA mv 20_Airyscan Processing	10	1
0.617164341387766	BFA	BFA mv 20_Airyscan Processing	10	1
0.617164341387766	BFA	BFA mv 20_Airyscan Processing	10	1
0.617164341387766	BFA	BFA mv 20_Airyscan Processing	10	1
0.617164341387766	BFA	BFA mv 20_Airyscan Processing	10	1
0.617164341387766	BFA	BFA mv 20_Airyscan Processing	10	1
0.617164341387766	BFA	BFA mv 20_Airyscan Processing	10	1
0.617164341387766	BFA	BFA mv 20_Airyscan Processing	10	1
0.617164341387766	BFA	BFA mv 20_Airyscan Processing	10	1
0.617164341387766	BFA	BFA mv 20_Airyscan Processing	10	1
0.611184873021615	BFA	BFA mv 20_Airyscan Processing	10	1
0.611184873021615	BFA	BFA mv 20_Airyscan Processing	10	1
0.611184873021615	BFA	BFA mv 20_Airyscan Processing	10	1
0.611184873021615	BFA	BFA mv 20_Airyscan Processing	10	1
0.611184873021615	BFA	BFA mv 20_Airyscan Processing	10	1
0.611184873021615	BFA	BFA mv 20_Airyscan Processing	10	1
0.611184873021615	BFA	BFA mv 20_Airyscan Processing	10	1
0.611184873021615	BFA	BFA mv 20_Airyscan Processing	10	1
0.611184873021615	BFA	BFA mv 20_Airyscan Processing	10	1
0.611184873021615	BFA	BFA mv 20_Airyscan Processing	10	1
0.611184873021615	BFA	BFA mv 20_Airyscan Processing	10	1
0.611184873021615	BFA	BFA mv 20_Airyscan Processing	10	1
0.611184873021615	BFA	BFA mv 20_Airyscan Processing	10	1
0.611184873021615	BFA	BFA mv 20_Airyscan Processing	10	1
0.611184873021615	BFA	BFA mv 20_Airyscan Processing	10	1
0.611184873021615	BFA	BFA mv 20_Airyscan Processing	10	1
0.611184873021615	BFA	BFA mv 20_Airyscan Processing	10	1
0.611184873021615	BFA	BFA mv 20_Airyscan Processing	10	1
0.611184873021615	BFA	BFA mv 20_Airyscan Processing	10	1
0.611184873021615	BFA	BFA mv 20_Airyscan Processing	10	1
0.611184873021615	BFA	BFA mv 20_Airyscan Processing	10	1
0.611184873021615	BFA	BFA mv 20_Airyscan Processing	10	1
0.611184873021615	BFA	BFA mv 20_Airyscan Processing	10	1
0.611184873021615	BFA	BFA mv 20_Airyscan Processing	10	1
0.611184873021615	BFA	BFA mv 20_Airyscan Processing	10	1
0.611184873021615	BFA	BFA mv 20_Airyscan Processing	10	1
0.611184873021615	BFA	BFA mv 20_Airyscan Processing	10	1
0.611184873021615	BFA	BFA mv 20_Airyscan Processing	10	1
0.611184873021615	BFA	BFA mv 20_Airyscan Processing	10	1
0.611184873021615	BFA	BFA mv 20_Airyscan Processing	10	1
0.611184873021615	BFA	BFA mv 20_Airyscan Processing	10	1
0.611184873021615	BFA	BFA mv 20_Airyscan Processing	10	1
0.827270319559532	BFA	BFA mv 21_Airyscan Processing	11	1
0.827270319559532	BFA	BFA mv 21_Airyscan Processing	11	1
0.827270319559532	BFA	BFA mv 21_Airyscan Processing	11	1
0.827270319559532	BFA	BFA mv 21_Airyscan Processing	11	1
0.827270319559532	BFA	BFA mv 21_Airyscan Processing	11	1
0.827270319559532	BFA	BFA mv 21_Airyscan Processing	11	1
0.827270319559532	BFA	BFA mv 21_Airyscan Processing	11	1
0.827270319559532	BFA	BFA mv 21_Airyscan Processing	11	1
0.827270319559532	BFA	BFA mv 21_Airyscan Processing	11	1
0.827270319559532	BFA	BFA mv 21_Airyscan Processing	11	1
0.827270319559532	BFA	BFA mv 21_Airyscan Processing	11	1
0.827270319559532	BFA	BFA mv 21_Airyscan Processing	11	1
0.827270319559532	BFA	BFA mv 21_Airyscan Processing	11	1
0.827270319559532	BFA	BFA mv 21_Airyscan Processing	11	1
0.827270319559532	BFA	BFA mv 21_Airyscan Processing	11	1
0.827270319559532	BFA	BFA mv 21_Airyscan Processing	11	1
0.827270319559532	BFA	BFA mv 21_Airyscan Processing	11	1
0.827270319559532	BFA	BFA mv 21_Airyscan Processing	11	1
0.827270319559532	BFA	BFA mv 21_Airyscan Processing	11	1
0.827270319559532	BFA	BFA mv 21_Airyscan Processing	11	1
0.827270319559532	BFA	BFA mv 21_Airyscan Processing	11	1
0.827270319559532	BFA	BFA mv 21_Airyscan Processing	11	1
0.826083635670623	BFA	BFA mv 21_Airyscan Processing	11	1
0.826083635670623	BFA	BFA mv 21_Airyscan Processing	11	1
0.826083635670623	BFA	BFA mv 21_Airyscan Processing	11	1
0.826083635670623	BFA	BFA mv 21_Airyscan Processing	11	1
0.826083635670623	BFA	BFA mv 21_Airyscan Processing	11	1
0.826083635670623	BFA	BFA mv 21_Airyscan Processing	11	1
0.826083635670623	BFA	BFA mv 21_Airyscan Processing	11	1
0.826083635670623	BFA	BFA mv 21_Airyscan Processing	11	1
0.826083635670623	BFA	BFA mv 21_Airyscan Processing	11	1
0.826083635670623	BFA	BFA mv 21_Airyscan Processing	11	1
0.826083635670623	BFA	BFA mv 21_Airyscan Processing	11	1
0.826083635670623	BFA	BFA mv 21_Airyscan Processing	11	1
0.826083635670623	BFA	BFA mv 21_Airyscan Processing	11	1
0.826083635670623	BFA	BFA mv 21_Airyscan Processing	11	1
0.826083635670623	BFA	BFA mv 21_Airyscan Processing	11	1
0.826083635670623	BFA	BFA mv 21_Airyscan Processing	11	1
0.826083635670623	BFA	BFA mv 21_Airyscan Processing	11	1
0.826083635670623	BFA	BFA mv 21_Airyscan Processing	11	1
0.826083635670623	BFA	BFA mv 21_Airyscan Processing	11	1
0.826083635670623	BFA	BFA mv 21_Airyscan Processing	11	1
0.826083635670623	BFA	BFA mv 21_Airyscan Processing	11	1
0.856675425423059	BFA	BFA mv 21_Airyscan Processing	11	1
0.856675425423059	BFA	BFA mv 21_Airyscan Processing	11	1
0.856675425423059	BFA	BFA mv 21_Airyscan Processing	11	1
0.856675425423059	BFA	BFA mv 21_Airyscan Processing	11	1
0.856675425423059	BFA	BFA mv 21_Airyscan Processing	11	1
0.856675425423059	BFA	BFA mv 21_Airyscan Processing	11	1
0.856675425423059	BFA	BFA mv 21_Airyscan Processing	11	1
0.856675425423059	BFA	BFA mv 21_Airyscan Processing	11	1
0.856675425423059	BFA	BFA mv 21_Airyscan Processing	11	1
0.856675425423059	BFA	BFA mv 21_Airyscan Processing	11	1
0.856675425423059	BFA	BFA mv 21_Airyscan Processing	11	1
0.856675425423059	BFA	BFA mv 21_Airyscan Processing	11	1
0.856675425423059	BFA	BFA mv 21_Airyscan Processing	11	1
0.856675425423059	BFA	BFA mv 21_Airyscan Processing	11	1
0.856675425423059	BFA	BFA mv 21_Airyscan Processing	11	1
0.856675425423059	BFA	BFA mv 21_Airyscan Processing	11	1
0.856675425423059	BFA	BFA mv 21_Airyscan Processing	11	1
0.856675425423059	BFA	BFA mv 21_Airyscan Processing	11	1
0.856675425423059	BFA	BFA mv 21_Airyscan Processing	11	1
0.841413927700307	BFA	BFA mv 21_Airyscan Processing	11	1
0.841413927700307	BFA	BFA mv 21_Airyscan Processing	11	1
0.841413927700307	BFA	BFA mv 21_Airyscan Processing	11	1
0.841413927700307	BFA	BFA mv 21_Airyscan Processing	11	1
0.841413927700307	BFA	BFA mv 21_Airyscan Processing	11	1
0.841413927700307	BFA	BFA mv 21_Airyscan Processing	11	1
0.841413927700307	BFA	BFA mv 21_Airyscan Processing	11	1
0.841413927700307	BFA	BFA mv 21_Airyscan Processing	11	1
0.841413927700307	BFA	BFA mv 21_Airyscan Processing	11	1
0.841413927700307	BFA	BFA mv 21_Airyscan Processing	11	1
0.841413927700307	BFA	BFA mv 21_Airyscan Processing	11	1
0.841413927700307	BFA	BFA mv 21_Airyscan Processing	11	1
0.841413927700307	BFA	BFA mv 21_Airyscan Processing	11	1
0.841413927700307	BFA	BFA mv 21_Airyscan Processing	11	1
0.841413927700307	BFA	BFA mv 21_Airyscan Processing	11	1
0.841413927700307	BFA	BFA mv 21_Airyscan Processing	11	1
0.819522177842156	BFA	BFA mv 21_Airyscan Processing	11	1
0.819522177842156	BFA	BFA mv 21_Airyscan Processing	11	1
0.819522177842156	BFA	BFA mv 21_Airyscan Processing	11	1
0.819522177842156	BFA	BFA mv 21_Airyscan Processing	11	1
0.819522177842156	BFA	BFA mv 21_Airyscan Processing	11	1
0.819522177842156	BFA	BFA mv 21_Airyscan Processing	11	1
0.819522177842156	BFA	BFA mv 21_Airyscan Processing	11	1
0.819522177842156	BFA	BFA mv 21_Airyscan Processing	11	1
0.819522177842156	BFA	BFA mv 21_Airyscan Processing	11	1
0.819522177842156	BFA	BFA mv 21_Airyscan Processing	11	1
0.819522177842156	BFA	BFA mv 21_Airyscan Processing	11	1
0.819522177842156	BFA	BFA mv 21_Airyscan Processing	11	1
0.819522177842156	BFA	BFA mv 21_Airyscan Processing	11	1
0.819522177842156	BFA	BFA mv 21_Airyscan Processing	11	1
0.819522177842156	BFA	BFA mv 21_Airyscan Processing	11	1
0.819522177842156	BFA	BFA mv 21_Airyscan Processing	11	1
0.819522177842156	BFA	BFA mv 21_Airyscan Processing	11	1
0.819522177842156	BFA	BFA mv 21_Airyscan Processing	11	1
0.819522177842156	BFA	BFA mv 21_Airyscan Processing	11	1
0.819522177842156	BFA	BFA mv 21_Airyscan Processing	11	1
0.819522177842156	BFA	BFA mv 21_Airyscan Processing	11	1
0.331344535307285	BFA	BFA mv 22_Airyscan Processing	12	1
0.331344535307285	BFA	BFA mv 22_Airyscan Processing	12	1
0.339863065977772	BFA	BFA mv 22_Airyscan Processing	12	1
0.339863065977772	BFA	BFA mv 22_Airyscan Processing	12	1
0.338545097923355	BFA	BFA mv 22_Airyscan Processing	12	1
0.338545097923355	BFA	BFA mv 22_Airyscan Processing	12	1
0.337096612418624	BFA	BFA mv 22_Airyscan Processing	12	1
0.337096612418624	BFA	BFA mv 22_Airyscan Processing	12	1
0.344435431262845	BFA	BFA mv 22_Airyscan Processing	12	1
0.344435431262845	BFA	BFA mv 22_Airyscan Processing	12	1
0.344435431262845	BFA	BFA mv 22_Airyscan Processing	12	1
0.449251122901931	BFA	BFA mv 23_Airyscan Processing	13	1
0.449251122901931	BFA	BFA mv 23_Airyscan Processing	13	1
0.449251122901931	BFA	BFA mv 23_Airyscan Processing	13	1
0.449251122901931	BFA	BFA mv 23_Airyscan Processing	13	1
0.449251122901931	BFA	BFA mv 23_Airyscan Processing	13	1
0.449251122901931	BFA	BFA mv 23_Airyscan Processing	13	1
0.449251122901931	BFA	BFA mv 23_Airyscan Processing	13	1
0.449251122901931	BFA	BFA mv 23_Airyscan Processing	13	1
0.449251122901931	BFA	BFA mv 23_Airyscan Processing	13	1
0.449251122901931	BFA	BFA mv 23_Airyscan Processing	13	1
0.449251122901931	BFA	BFA mv 23_Airyscan Processing	13	1
0.449251122901931	BFA	BFA mv 23_Airyscan Processing	13	1
0.449251122901931	BFA	BFA mv 23_Airyscan Processing	13	1
0.449251122901931	BFA	BFA mv 23_Airyscan Processing	13	1
0.449251122901931	BFA	BFA mv 23_Airyscan Processing	13	1
0.449251122901931	BFA	BFA mv 23_Airyscan Processing	13	1
0.449251122901931	BFA	BFA mv 23_Airyscan Processing	13	1
0.449251122901931	BFA	BFA mv 23_Airyscan Processing	13	1
0.449251122901931	BFA	BFA mv 23_Airyscan Processing	13	1
0.449251122901931	BFA	BFA mv 23_Airyscan Processing	13	1
0.449251122901931	BFA	BFA mv 23_Airyscan Processing	13	1
0.449251122901931	BFA	BFA mv 23_Airyscan Processing	13	1
0.449251122901931	BFA	BFA mv 23_Airyscan Processing	13	1
0.449251122901931	BFA	BFA mv 23_Airyscan Processing	13	1
0.449251122901931	BFA	BFA mv 23_Airyscan Processing	13	1
0.472683799254265	BFA	BFA mv 23_Airyscan Processing	13	1
0.472683799254265	BFA	BFA mv 23_Airyscan Processing	13	1
0.472683799254265	BFA	BFA mv 23_Airyscan Processing	13	1
0.472683799254265	BFA	BFA mv 23_Airyscan Processing	13	1
0.472683799254265	BFA	BFA mv 23_Airyscan Processing	13	1
0.472683799254265	BFA	BFA mv 23_Airyscan Processing	13	1
0.472683799254265	BFA	BFA mv 23_Airyscan Processing	13	1
0.472683799254265	BFA	BFA mv 23_Airyscan Processing	13	1
0.472683799254265	BFA	BFA mv 23_Airyscan Processing	13	1
0.472683799254265	BFA	BFA mv 23_Airyscan Processing	13	1
0.472683799254265	BFA	BFA mv 23_Airyscan Processing	13	1
0.472683799254265	BFA	BFA mv 23_Airyscan Processing	13	1
0.472683799254265	BFA	BFA mv 23_Airyscan Processing	13	1
0.472683799254265	BFA	BFA mv 23_Airyscan Processing	13	1
0.472683799254265	BFA	BFA mv 23_Airyscan Processing	13	1
0.472683799254265	BFA	BFA mv 23_Airyscan Processing	13	1
0.472683799254265	BFA	BFA mv 23_Airyscan Processing	13	1
0.472683799254265	BFA	BFA mv 23_Airyscan Processing	13	1
0.472683799254265	BFA	BFA mv 23_Airyscan Processing	13	1
0.472683799254265	BFA	BFA mv 23_Airyscan Processing	13	1
0.472683799254265	BFA	BFA mv 23_Airyscan Processing	13	1
0.472683799254265	BFA	BFA mv 23_Airyscan Processing	13	1
0.472683799254265	BFA	BFA mv 23_Airyscan Processing	13	1
0.472683799254265	BFA	BFA mv 23_Airyscan Processing	13	1
0.472683799254265	BFA	BFA mv 23_Airyscan Processing	13	1
0.472683799254265	BFA	BFA mv 23_Airyscan Processing	13	1
0.493333863884849	BFA	BFA mv 23_Airyscan Processing	13	1
0.493333863884849	BFA	BFA mv 23_Airyscan Processing	13	1
0.493333863884849	BFA	BFA mv 23_Airyscan Processing	13	1
0.493333863884849	BFA	BFA mv 23_Airyscan Processing	13	1
0.493333863884849	BFA	BFA mv 23_Airyscan Processing	13	1
0.493333863884849	BFA	BFA mv 23_Airyscan Processing	13	1
0.493333863884849	BFA	BFA mv 23_Airyscan Processing	13	1
0.493333863884849	BFA	BFA mv 23_Airyscan Processing	13	1
0.493333863884849	BFA	BFA mv 23_Airyscan Processing	13	1
0.493333863884849	BFA	BFA mv 23_Airyscan Processing	13	1
0.493333863884849	BFA	BFA mv 23_Airyscan Processing	13	1
0.493333863884849	BFA	BFA mv 23_Airyscan Processing	13	1
0.493333863884849	BFA	BFA mv 23_Airyscan Processing	13	1
0.493333863884849	BFA	BFA mv 23_Airyscan Processing	13	1
0.493333863884849	BFA	BFA mv 23_Airyscan Processing	13	1
0.493333863884849	BFA	BFA mv 23_Airyscan Processing	13	1
0.493333863884849	BFA	BFA mv 23_Airyscan Processing	13	1
0.493333863884849	BFA	BFA mv 23_Airyscan Processing	13	1
0.493333863884849	BFA	BFA mv 23_Airyscan Processing	13	1
0.493333863884849	BFA	BFA mv 23_Airyscan Processing	13	1
0.493333863884849	BFA	BFA mv 23_Airyscan Processing	13	1
0.493333863884849	BFA	BFA mv 23_Airyscan Processing	13	1
0.500622602980747	BFA	BFA mv 23_Airyscan Processing	13	1
0.500622602980747	BFA	BFA mv 23_Airyscan Processing	13	1
0.500622602980747	BFA	BFA mv 23_Airyscan Processing	13	1
0.500622602980747	BFA	BFA mv 23_Airyscan Processing	13	1
0.500622602980747	BFA	BFA mv 23_Airyscan Processing	13	1
0.500622602980747	BFA	BFA mv 23_Airyscan Processing	13	1
0.500622602980747	BFA	BFA mv 23_Airyscan Processing	13	1
0.500622602980747	BFA	BFA mv 23_Airyscan Processing	13	1
0.500622602980747	BFA	BFA mv 23_Airyscan Processing	13	1
0.500622602980747	BFA	BFA mv 23_Airyscan Processing	13	1
0.500622602980747	BFA	BFA mv 23_Airyscan Processing	13	1
0.500622602980747	BFA	BFA mv 23_Airyscan Processing	13	1
0.500622602980747	BFA	BFA mv 23_Airyscan Processing	13	1
0.500622602980747	BFA	BFA mv 23_Airyscan Processing	13	1
0.500622602980747	BFA	BFA mv 23_Airyscan Processing	13	1
0.500622602980747	BFA	BFA mv 23_Airyscan Processing	13	1
0.500622602980747	BFA	BFA mv 23_Airyscan Processing	13	1
0.500622602980747	BFA	BFA mv 23_Airyscan Processing	13	1
0.500622602980747	BFA	BFA mv 23_Airyscan Processing	13	1
0.500622602980747	BFA	BFA mv 23_Airyscan Processing	13	1
0.500622602980747	BFA	BFA mv 23_Airyscan Processing	13	1
0.500622602980747	BFA	BFA mv 23_Airyscan Processing	13	1
0.500622602980747	BFA	BFA mv 23_Airyscan Processing	13	1
0.500622602980747	BFA	BFA mv 23_Airyscan Processing	13	1
0.500622602980747	BFA	BFA mv 23_Airyscan Processing	13	1
0.500622602980747	BFA	BFA mv 23_Airyscan Processing	13	1
0.500622602980747	BFA	BFA mv 23_Airyscan Processing	13	1
0.520569967067229	BFA	BFA mv 23_Airyscan Processing	13	1
0.520569967067229	BFA	BFA mv 23_Airyscan Processing	13	1
0.520569967067229	BFA	BFA mv 23_Airyscan Processing	13	1
0.520569967067229	BFA	BFA mv 23_Airyscan Processing	13	1
0.520569967067229	BFA	BFA mv 23_Airyscan Processing	13	1
0.520569967067229	BFA	BFA mv 23_Airyscan Processing	13	1
0.520569967067229	BFA	BFA mv 23_Airyscan Processing	13	1
0.520569967067229	BFA	BFA mv 23_Airyscan Processing	13	1
0.520569967067229	BFA	BFA mv 23_Airyscan Processing	13	1
0.520569967067229	BFA	BFA mv 23_Airyscan Processing	13	1
0.520569967067229	BFA	BFA mv 23_Airyscan Processing	13	1
0.520569967067229	BFA	BFA mv 23_Airyscan Processing	13	1
0.520569967067229	BFA	BFA mv 23_Airyscan Processing	13	1
0.520569967067229	BFA	BFA mv 23_Airyscan Processing	13	1
0.520569967067229	BFA	BFA mv 23_Airyscan Processing	13	1
0.520569967067229	BFA	BFA mv 23_Airyscan Processing	13	1
0.520569967067229	BFA	BFA mv 23_Airyscan Processing	13	1
0.520569967067229	BFA	BFA mv 23_Airyscan Processing	13	1
0.520569967067229	BFA	BFA mv 23_Airyscan Processing	13	1
0.520569967067229	BFA	BFA mv 23_Airyscan Processing	13	1
0.520569967067229	BFA	BFA mv 23_Airyscan Processing	13	1
0.520569967067229	BFA	BFA mv 23_Airyscan Processing	13	1
0.520569967067229	BFA	BFA mv 23_Airyscan Processing	13	1
0.520569967067229	BFA	BFA mv 23_Airyscan Processing	13	1
0.520569967067229	BFA	BFA mv 23_Airyscan Processing	13	1
0.520569967067229	BFA	BFA mv 23_Airyscan Processing	13	1
0.661680166547992	BFA	BFA mv 24_Airyscan Processing	14	1
0.661680166547992	BFA	BFA mv 24_Airyscan Processing	14	1
0.661680166547992	BFA	BFA mv 24_Airyscan Processing	14	1
0.661680166547992	BFA	BFA mv 24_Airyscan Processing	14	1
0.661680166547992	BFA	BFA mv 24_Airyscan Processing	14	1
0.661680166547992	BFA	BFA mv 24_Airyscan Processing	14	1
0.661680166547992	BFA	BFA mv 24_Airyscan Processing	14	1
0.661680166547992	BFA	BFA mv 24_Airyscan Processing	14	1
0.661680166547992	BFA	BFA mv 24_Airyscan Processing	14	1
0.661680166547992	BFA	BFA mv 24_Airyscan Processing	14	1
0.661680166547992	BFA	BFA mv 24_Airyscan Processing	14	1
0.661680166547992	BFA	BFA mv 24_Airyscan Processing	14	1
0.661680166547992	BFA	BFA mv 24_Airyscan Processing	14	1
0.661680166547992	BFA	BFA mv 24_Airyscan Processing	14	1
0.661680166547992	BFA	BFA mv 24_Airyscan Processing	14	1
0.661680166547992	BFA	BFA mv 24_Airyscan Processing	14	1
0.661680166547992	BFA	BFA mv 24_Airyscan Processing	14	1
0.661680166547992	BFA	BFA mv 24_Airyscan Processing	14	1
0.661680166547992	BFA	BFA mv 24_Airyscan Processing	14	1
0.661680166547992	BFA	BFA mv 24_Airyscan Processing	14	1
0.661680166547992	BFA	BFA mv 24_Airyscan Processing	14	1
0.661680166547992	BFA	BFA mv 24_Airyscan Processing	14	1
0.661680166547992	BFA	BFA mv 24_Airyscan Processing	14	1
0.661680166547992	BFA	BFA mv 24_Airyscan Processing	14	1
0.661680166547992	BFA	BFA mv 24_Airyscan Processing	14	1
0.661680166547992	BFA	BFA mv 24_Airyscan Processing	14	1
0.661680166547992	BFA	BFA mv 24_Airyscan Processing	14	1
0.661680166547992	BFA	BFA mv 24_Airyscan Processing	14	1
0.661680166547992	BFA	BFA mv 24_Airyscan Processing	14	1
0.661680166547992	BFA	BFA mv 24_Airyscan Processing	14	1
0.661680166547992	BFA	BFA mv 24_Airyscan Processing	14	1
0.661680166547992	BFA	BFA mv 24_Airyscan Processing	14	1
0.661680166547992	BFA	BFA mv 24_Airyscan Processing	14	1
0.661680166547992	BFA	BFA mv 24_Airyscan Processing	14	1
0.661680166547992	BFA	BFA mv 24_Airyscan Processing	14	1
0.661680166547992	BFA	BFA mv 24_Airyscan Processing	14	1
0.661680166547992	BFA	BFA mv 24_Airyscan Processing	14	1
0.661680166547992	BFA	BFA mv 24_Airyscan Processing	14	1
0.661680166547992	BFA	BFA mv 24_Airyscan Processing	14	1
0.661680166547992	BFA	BFA mv 24_Airyscan Processing	14	1
0.661680166547992	BFA	BFA mv 24_Airyscan Processing	14	1
0.661680166547992	BFA	BFA mv 24_Airyscan Processing	14	1
0.661680166547992	BFA	BFA mv 24_Airyscan Processing	14	1
0.661680166547992	BFA	BFA mv 24_Airyscan Processing	14	1
0.661680166547992	BFA	BFA mv 24_Airyscan Processing	14	1
0.661680166547992	BFA	BFA mv 24_Airyscan Processing	14	1
0.661680166547992	BFA	BFA mv 24_Airyscan Processing	14	1
0.661680166547992	BFA	BFA mv 24_Airyscan Processing	14	1
0.661680166547992	BFA	BFA mv 24_Airyscan Processing	14	1
0.661680166547992	BFA	BFA mv 24_Airyscan Processing	14	1
0.661680166547992	BFA	BFA mv 24_Airyscan Processing	14	1
0.661680166547992	BFA	BFA mv 24_Airyscan Processing	14	1
0.661680166547992	BFA	BFA mv 24_Airyscan Processing	14	1
0.661680166547992	BFA	BFA mv 24_Airyscan Processing	14	1
0.661680166547992	BFA	BFA mv 24_Airyscan Processing	14	1
0.661680166547992	BFA	BFA mv 24_Airyscan Processing	14	1
0.661680166547992	BFA	BFA mv 24_Airyscan Processing	14	1
0.661680166547992	BFA	BFA mv 24_Airyscan Processing	14	1
0.661680166547992	BFA	BFA mv 24_Airyscan Processing	14	1
0.661680166547992	BFA	BFA mv 24_Airyscan Processing	14	1
0.661680166547992	BFA	BFA mv 24_Airyscan Processing	14	1
0.661680166547992	BFA	BFA mv 24_Airyscan Processing	14	1
0.661680166547992	BFA	BFA mv 24_Airyscan Processing	14	1
0.661680166547992	BFA	BFA mv 24_Airyscan Processing	14	1
0.661680166547992	BFA	BFA mv 24_Airyscan Processing	14	1
0.661680166547992	BFA	BFA mv 24_Airyscan Processing	14	1
0.661680166547992	BFA	BFA mv 24_Airyscan Processing	14	1
0.661680166547992	BFA	BFA mv 24_Airyscan Processing	14	1
0.661680166547992	BFA	BFA mv 24_Airyscan Processing	14	1
0.661680166547992	BFA	BFA mv 24_Airyscan Processing	14	1
0.661680166547992	BFA	BFA mv 24_Airyscan Processing	14	1
0.670258747656624	BFA	BFA mv 24_Airyscan Processing	14	1
0.670258747656624	BFA	BFA mv 24_Airyscan Processing	14	1
0.670258747656624	BFA	BFA mv 24_Airyscan Processing	14	1
0.670258747656624	BFA	BFA mv 24_Airyscan Processing	14	1
0.670258747656624	BFA	BFA mv 24_Airyscan Processing	14	1
0.670258747656624	BFA	BFA mv 24_Airyscan Processing	14	1
0.670258747656624	BFA	BFA mv 24_Airyscan Processing	14	1
0.670258747656624	BFA	BFA mv 24_Airyscan Processing	14	1
0.670258747656624	BFA	BFA mv 24_Airyscan Processing	14	1
0.670258747656624	BFA	BFA mv 24_Airyscan Processing	14	1
0.670258747656624	BFA	BFA mv 24_Airyscan Processing	14	1
0.670258747656624	BFA	BFA mv 24_Airyscan Processing	14	1
0.670258747656624	BFA	BFA mv 24_Airyscan Processing	14	1
0.670258747656624	BFA	BFA mv 24_Airyscan Processing	14	1
0.670258747656624	BFA	BFA mv 24_Airyscan Processing	14	1
0.670258747656624	BFA	BFA mv 24_Airyscan Processing	14	1
0.670258747656624	BFA	BFA mv 24_Airyscan Processing	14	1
0.670258747656624	BFA	BFA mv 24_Airyscan Processing	14	1
0.670258747656624	BFA	BFA mv 24_Airyscan Processing	14	1
0.670258747656624	BFA	BFA mv 24_Airyscan Processing	14	1
0.670258747656624	BFA	BFA mv 24_Airyscan Processing	14	1
0.670258747656624	BFA	BFA mv 24_Airyscan Processing	14	1
0.670258747656624	BFA	BFA mv 24_Airyscan Processing	14	1
0.670258747656624	BFA	BFA mv 24_Airyscan Processing	14	1
0.670258747656624	BFA	BFA mv 24_Airyscan Processing	14	1
0.670258747656624	BFA	BFA mv 24_Airyscan Processing	14	1
0.670258747656624	BFA	BFA mv 24_Airyscan Processing	14	1
0.670258747656624	BFA	BFA mv 24_Airyscan Processing	14	1
0.670258747656624	BFA	BFA mv 24_Airyscan Processing	14	1
0.670258747656624	BFA	BFA mv 24_Airyscan Processing	14	1
0.670258747656624	BFA	BFA mv 24_Airyscan Processing	14	1
0.670258747656624	BFA	BFA mv 24_Airyscan Processing	14	1
0.670258747656624	BFA	BFA mv 24_Airyscan Processing	14	1
0.670258747656624	BFA	BFA mv 24_Airyscan Processing	14	1
0.670258747656624	BFA	BFA mv 24_Airyscan Processing	14	1
0.670258747656624	BFA	BFA mv 24_Airyscan Processing	14	1
0.670258747656624	BFA	BFA mv 24_Airyscan Processing	14	1
0.670258747656624	BFA	BFA mv 24_Airyscan Processing	14	1
0.670258747656624	BFA	BFA mv 24_Airyscan Processing	14	1
0.670258747656624	BFA	BFA mv 24_Airyscan Processing	14	1
0.670258747656624	BFA	BFA mv 24_Airyscan Processing	14	1
0.670258747656624	BFA	BFA mv 24_Airyscan Processing	14	1
0.670258747656624	BFA	BFA mv 24_Airyscan Processing	14	1
0.670258747656624	BFA	BFA mv 24_Airyscan Processing	14	1
0.670258747656624	BFA	BFA mv 24_Airyscan Processing	14	1
0.670258747656624	BFA	BFA mv 24_Airyscan Processing	14	1
0.670258747656624	BFA	BFA mv 24_Airyscan Processing	14	1
0.670258747656624	BFA	BFA mv 24_Airyscan Processing	14	1
0.670258747656624	BFA	BFA mv 24_Airyscan Processing	14	1
0.670258747656624	BFA	BFA mv 24_Airyscan Processing	14	1
0.670258747656624	BFA	BFA mv 24_Airyscan Processing	14	1
0.670258747656624	BFA	BFA mv 24_Airyscan Processing	14	1
0.670258747656624	BFA	BFA mv 24_Airyscan Processing	14	1
0.670258747656624	BFA	BFA mv 24_Airyscan Processing	14	1
0.670258747656624	BFA	BFA mv 24_Airyscan Processing	14	1
0.670258747656624	BFA	BFA mv 24_Airyscan Processing	14	1
0.670258747656624	BFA	BFA mv 24_Airyscan Processing	14	1
0.670258747656624	BFA	BFA mv 24_Airyscan Processing	14	1
0.670258747656624	BFA	BFA mv 24_Airyscan Processing	14	1
0.670258747656624	BFA	BFA mv 24_Airyscan Processing	14	1
0.670258747656624	BFA	BFA mv 24_Airyscan Processing	14	1
0.670258747656624	BFA	BFA mv 24_Airyscan Processing	14	1
0.670258747656624	BFA	BFA mv 24_Airyscan Processing	14	1
0.670258747656624	BFA	BFA mv 24_Airyscan Processing	14	1
0.670258747656624	BFA	BFA mv 24_Airyscan Processing	14	1
0.670258747656624	BFA	BFA mv 24_Airyscan Processing	14	1
0.670258747656624	BFA	BFA mv 24_Airyscan Processing	14	1
0.670258747656624	BFA	BFA mv 24_Airyscan Processing	14	1
0.686042661955941	BFA	BFA mv 24_Airyscan Processing	14	1
0.686042661955941	BFA	BFA mv 24_Airyscan Processing	14	1
0.686042661955941	BFA	BFA mv 24_Airyscan Processing	14	1
0.686042661955941	BFA	BFA mv 24_Airyscan Processing	14	1
0.686042661955941	BFA	BFA mv 24_Airyscan Processing	14	1
0.686042661955941	BFA	BFA mv 24_Airyscan Processing	14	1
0.686042661955941	BFA	BFA mv 24_Airyscan Processing	14	1
0.686042661955941	BFA	BFA mv 24_Airyscan Processing	14	1
0.686042661955941	BFA	BFA mv 24_Airyscan Processing	14	1
0.686042661955941	BFA	BFA mv 24_Airyscan Processing	14	1
0.686042661955941	BFA	BFA mv 24_Airyscan Processing	14	1
0.686042661955941	BFA	BFA mv 24_Airyscan Processing	14	1
0.686042661955941	BFA	BFA mv 24_Airyscan Processing	14	1
0.686042661955941	BFA	BFA mv 24_Airyscan Processing	14	1
0.686042661955941	BFA	BFA mv 24_Airyscan Processing	14	1
0.686042661955941	BFA	BFA mv 24_Airyscan Processing	14	1
0.686042661955941	BFA	BFA mv 24_Airyscan Processing	14	1
0.686042661955941	BFA	BFA mv 24_Airyscan Processing	14	1
0.686042661955941	BFA	BFA mv 24_Airyscan Processing	14	1
0.686042661955941	BFA	BFA mv 24_Airyscan Processing	14	1
0.686042661955941	BFA	BFA mv 24_Airyscan Processing	14	1
0.686042661955941	BFA	BFA mv 24_Airyscan Processing	14	1
0.686042661955941	BFA	BFA mv 24_Airyscan Processing	14	1
0.686042661955941	BFA	BFA mv 24_Airyscan Processing	14	1
0.686042661955941	BFA	BFA mv 24_Airyscan Processing	14	1
0.686042661955941	BFA	BFA mv 24_Airyscan Processing	14	1
0.686042661955941	BFA	BFA mv 24_Airyscan Processing	14	1
0.686042661955941	BFA	BFA mv 24_Airyscan Processing	14	1
0.686042661955941	BFA	BFA mv 24_Airyscan Processing	14	1
0.686042661955941	BFA	BFA mv 24_Airyscan Processing	14	1
0.686042661955941	BFA	BFA mv 24_Airyscan Processing	14	1
0.686042661955941	BFA	BFA mv 24_Airyscan Processing	14	1
0.686042661955941	BFA	BFA mv 24_Airyscan Processing	14	1
0.686042661955941	BFA	BFA mv 24_Airyscan Processing	14	1
0.686042661955941	BFA	BFA mv 24_Airyscan Processing	14	1
0.686042661955941	BFA	BFA mv 24_Airyscan Processing	14	1
0.686042661955941	BFA	BFA mv 24_Airyscan Processing	14	1
0.686042661955941	BFA	BFA mv 24_Airyscan Processing	14	1
0.686042661955941	BFA	BFA mv 24_Airyscan Processing	14	1
0.686042661955941	BFA	BFA mv 24_Airyscan Processing	14	1
0.686042661955941	BFA	BFA mv 24_Airyscan Processing	14	1
0.686042661955941	BFA	BFA mv 24_Airyscan Processing	14	1
0.686042661955941	BFA	BFA mv 24_Airyscan Processing	14	1
0.686042661955941	BFA	BFA mv 24_Airyscan Processing	14	1
0.686042661955941	BFA	BFA mv 24_Airyscan Processing	14	1
0.686042661955941	BFA	BFA mv 24_Airyscan Processing	14	1
0.686042661955941	BFA	BFA mv 24_Airyscan Processing	14	1
0.686042661955941	BFA	BFA mv 24_Airyscan Processing	14	1
0.686042661955941	BFA	BFA mv 24_Airyscan Processing	14	1
0.686042661955941	BFA	BFA mv 24_Airyscan Processing	14	1
0.686042661955941	BFA	BFA mv 24_Airyscan Processing	14	1
0.686042661955941	BFA	BFA mv 24_Airyscan Processing	14	1
0.686042661955941	BFA	BFA mv 24_Airyscan Processing	14	1
0.686042661955941	BFA	BFA mv 24_Airyscan Processing	14	1
[truncated: 39,959 more rows]
