# Supplementary material for: Quantitative analysis of plant ER architecture and dynamics
Source: Nat Commun. 2019 Feb 28;10:984. doi: 10.1038/s41467-019-08893-9 (PMC6395764; doi:10.1038/s41467-019-08893-9)
Supplement: Supplementary file 6 — Source Data [file 41467_2019_8893_MOESM6_ESM.zip › Fig 6 - MANOVA source data/cisternal_Flow_coherence.csv]

cisternal_Flow_coherence_logit	group	name	file	rep
-0.586076914736004	BFA	BFA mv 10_Airyscan Processing	1	1
-1.11092383090087	BFA	BFA mv 10_Airyscan Processing	1	1
-0.288387528062355	BFA	BFA mv 10_Airyscan Processing	1	1
NaN	BFA	BFA mv 10_Airyscan Processing	1	1
2.21106087618175	BFA	BFA mv 10_Airyscan Processing	1	1
1.04596955206684	BFA	BFA mv 10_Airyscan Processing	1	1
-1.4847744745668	BFA	BFA mv 10_Airyscan Processing	1	1
1.12879913255786	BFA	BFA mv 10_Airyscan Processing	1	1
-0.547826838621323	BFA	BFA mv 10_Airyscan Processing	1	1
-1.17528681900672	BFA	BFA mv 10_Airyscan Processing	1	1
3.253574879593	BFA	BFA mv 10_Airyscan Processing	1	1
-0.0234421661355701	BFA	BFA mv 10_Airyscan Processing	1	1
-0.302410330582779	BFA	BFA mv 10_Airyscan Processing	1	1
0.928988848754848	BFA	BFA mv 10_Airyscan Processing	1	1
2.143100425959	BFA	BFA mv 10_Airyscan Processing	1	1
1.59571658559492	BFA	BFA mv 10_Airyscan Processing	1	1
1.68758289661892	BFA	BFA mv 10_Airyscan Processing	1	1
1.11994908652298	BFA	BFA mv 10_Airyscan Processing	1	1
0.415430590768164	BFA	BFA mv 10_Airyscan Processing	1	1
0.895627057021261	BFA	BFA mv 10_Airyscan Processing	1	1
-0.155986642020845	BFA	BFA mv 10_Airyscan Processing	1	1
1.37569663270386	BFA	BFA mv 10_Airyscan Processing	1	1
-0.80593923792402	BFA	BFA mv 10_Airyscan Processing	1	1
-0.349558554586548	BFA	BFA mv 10_Airyscan Processing	1	1
0.289425280651028	BFA	BFA mv 10_Airyscan Processing	1	1
1.43735907273633	BFA	BFA mv 10_Airyscan Processing	1	1
1.39390839737872	BFA	BFA mv 10_Airyscan Processing	1	1
0.141503781764114	BFA	BFA mv 10_Airyscan Processing	1	1
1.33373087548592	BFA	BFA mv 10_Airyscan Processing	1	1
2.16469656121526	BFA	BFA mv 10_Airyscan Processing	1	1
-0.510751086047443	BFA	BFA mv 10_Airyscan Processing	1	1
0.832879113273374	BFA	BFA mv 10_Airyscan Processing	1	1
-0.10852023625518	BFA	BFA mv 10_Airyscan Processing	1	1
0.503711651748554	BFA	BFA mv 10_Airyscan Processing	1	1
-0.924941169525806	BFA	BFA mv 10_Airyscan Processing	1	1
0.757180640181974	BFA	BFA mv 10_Airyscan Processing	1	1
1.42806658197375	BFA	BFA mv 10_Airyscan Processing	1	1
1.38500322671926	BFA	BFA mv 10_Airyscan Processing	1	1
0.937102507123143	BFA	BFA mv 10_Airyscan Processing	1	1
-0.425757724459723	BFA	BFA mv 10_Airyscan Processing	1	1
0.574173156450749	BFA	BFA mv 10_Airyscan Processing	1	1
-0.0432272879682644	BFA	BFA mv 10_Airyscan Processing	1	1
0.161884443412424	BFA	BFA mv 10_Airyscan Processing	1	1
-1.14270374354602	BFA	BFA mv 10_Airyscan Processing	1	1
-1.4293066184974	BFA	BFA mv 10_Airyscan Processing	1	1
1.35281289556853	BFA	BFA mv 10_Airyscan Processing	1	1
0.143796257344676	BFA	BFA mv 10_Airyscan Processing	1	1
2.02733487685484	BFA	BFA mv 10_Airyscan Processing	1	1
-1.58693653031393	BFA	BFA mv 10_Airyscan Processing	1	1
-0.772237169404294	BFA	BFA mv 10_Airyscan Processing	1	1
1.27766165926715	BFA	BFA mv 10_Airyscan Processing	1	1
NaN	BFA	BFA mv 10_Airyscan Processing	1	1
-1.2240736840366	BFA	BFA mv 10_Airyscan Processing	1	1
-1.37875095792659	BFA	BFA mv 10_Airyscan Processing	1	1
0.559271155214158	BFA	BFA mv 10_Airyscan Processing	1	1
-0.639587043331318	BFA	BFA mv 10_Airyscan Processing	1	1
1.49520224245325	BFA	BFA mv 10_Airyscan Processing	1	1
-0.870539752241358	BFA	BFA mv 10_Airyscan Processing	1	1
-0.971591115316658	BFA	BFA mv 10_Airyscan Processing	1	1
-0.756787889498291	BFA	BFA mv 10_Airyscan Processing	1	1
-1.01556636825191	BFA	BFA mv 10_Airyscan Processing	1	1
0.633762529769709	BFA	BFA mv 10_Airyscan Processing	1	1
0.781462710714616	BFA	BFA mv 10_Airyscan Processing	1	1
0.320304826928464	BFA	BFA mv 10_Airyscan Processing	1	1
1.84228427179667	BFA	BFA mv 10_Airyscan Processing	1	1
-0.0126503761961174	BFA	BFA mv 10_Airyscan Processing	1	1
0.968388724514188	BFA	BFA mv 10_Airyscan Processing	1	1
-0.699243075925837	BFA	BFA mv 10_Airyscan Processing	1	1
0.531263825989138	BFA	BFA mv 10_Airyscan Processing	1	1
-0.130590162224081	BFA	BFA mv 10_Airyscan Processing	1	1
0.365654262450664	BFA	BFA mv 10_Airyscan Processing	1	1
0.717142480633918	BFA	BFA mv 10_Airyscan Processing	1	1
0.240190080343321	BFA	BFA mv 10_Airyscan Processing	1	1
-1.92262420983863	BFA	BFA mv 10_Airyscan Processing	1	1
2.33950787332971	BFA	BFA mv 10_Airyscan Processing	1	1
1.60882430475822	BFA	BFA mv 10_Airyscan Processing	1	1
1.9663498234459	BFA	BFA mv 10_Airyscan Processing	1	1
1.06472626731377	BFA	BFA mv 10_Airyscan Processing	1	1
0.199574888892506	BFA	BFA mv 10_Airyscan Processing	1	1
2.18954436630177	BFA	BFA mv 10_Airyscan Processing	1	1
-1.09302626228161	BFA	BFA mv 10_Airyscan Processing	1	1
0.488339644240897	BFA	BFA mv 10_Airyscan Processing	1	1
-2.30394293944988	BFA	BFA mv 10_Airyscan Processing	1	1
0.769727639069237	BFA	BFA mv 10_Airyscan Processing	1	1
-0.588009082632037	BFA	BFA mv 10_Airyscan Processing	1	1
0.875782319235714	BFA	BFA mv 10_Airyscan Processing	1	1
-0.987237855356903	BFA	BFA mv 10_Airyscan Processing	1	1
1.09245553802953	BFA	BFA mv 10_Airyscan Processing	1	1
1.33568508215163	BFA	BFA mv 10_Airyscan Processing	1	1
-0.639191157034672	BFA	BFA mv 10_Airyscan Processing	1	1
0.976141531158776	BFA	BFA mv 10_Airyscan Processing	1	1
-0.46599506618825	BFA	BFA mv 10_Airyscan Processing	1	1
-1.93358576011063	BFA	BFA mv 10_Airyscan Processing	1	1
0.884067766201859	BFA	BFA mv 10_Airyscan Processing	1	1
2.04961986453145	BFA	BFA mv 10_Airyscan Processing	1	1
0.000524100260124259	BFA	BFA mv 10_Airyscan Processing	1	1
0.0625118453691045	BFA	BFA mv 10_Airyscan Processing	1	1
0.12389585008321	BFA	BFA mv 10_Airyscan Processing	1	1
0.781124718349569	BFA	BFA mv 10_Airyscan Processing	1	1
-1.76746310349101	BFA	BFA mv 10_Airyscan Processing	1	1
-1.92215596256949	BFA	BFA mv 10_Airyscan Processing	1	1
0.304466789525579	BFA	BFA mv 10_Airyscan Processing	1	1
-1.34213701138214	BFA	BFA mv 10_Airyscan Processing	1	1
3.16677850192599	BFA	BFA mv 10_Airyscan Processing	1	1
-2.07097490453408	BFA	BFA mv 10_Airyscan Processing	1	1
1.89979702982798	BFA	BFA mv 10_Airyscan Processing	1	1
0.77674888558801	BFA	BFA mv 10_Airyscan Processing	1	1
-0.567624344837047	BFA	BFA mv 10_Airyscan Processing	1	1
0.86221866601845	BFA	BFA mv 10_Airyscan Processing	1	1
2.31253243113124	BFA	BFA mv 10_Airyscan Processing	1	1
-0.302482959157144	BFA	BFA mv 10_Airyscan Processing	1	1
2.05144003226202	BFA	BFA mv 10_Airyscan Processing	1	1
1.15001300671807	BFA	BFA mv 10_Airyscan Processing	1	1
-0.604682824280876	BFA	BFA mv 10_Airyscan Processing	1	1
2.0409567461232	BFA	BFA mv 10_Airyscan Processing	1	1
0.322218252881406	BFA	BFA mv 10_Airyscan Processing	1	1
1.0767166502428	BFA	BFA mv 10_Airyscan Processing	1	1
1.8741279326005	BFA	BFA mv 10_Airyscan Processing	1	1
-1.13450485725522	BFA	BFA mv 10_Airyscan Processing	1	1
0.999372975699496	BFA	BFA mv 10_Airyscan Processing	1	1
2.444122323866	BFA	BFA mv 10_Airyscan Processing	1	1
-1.09827581257694	BFA	BFA mv 10_Airyscan Processing	1	1
1.65040384080463	BFA	BFA mv 10_Airyscan Processing	1	1
0.142983801342978	BFA	BFA mv 10_Airyscan Processing	1	1
1.89574763800903	BFA	BFA mv 10_Airyscan Processing	1	1
-0.156799431543103	BFA	BFA mv 10_Airyscan Processing	1	1
1.68288970244686	BFA	BFA mv 10_Airyscan Processing	1	1
0.778985436472027	BFA	BFA mv 10_Airyscan Processing	1	1
1.63144678561521	BFA	BFA mv 10_Airyscan Processing	1	1
1.18737007653216	BFA	BFA mv 10_Airyscan Processing	1	1
-0.193809962252062	BFA	BFA mv 10_Airyscan Processing	1	1
-0.28291013558246	BFA	BFA mv 10_Airyscan Processing	1	1
-2.2496938475231	BFA	BFA mv 10_Airyscan Processing	1	1
1.6199236582051	BFA	BFA mv 10_Airyscan Processing	1	1
-1.23021812079179	BFA	BFA mv 10_Airyscan Processing	1	1
3.49984511422443	BFA	BFA mv 10_Airyscan Processing	1	1
2.12846229864943	BFA	BFA mv 10_Airyscan Processing	1	1
1.36156839080116	BFA	BFA mv 10_Airyscan Processing	1	1
1.00845020251174	BFA	BFA mv 10_Airyscan Processing	1	1
0.195971849192862	BFA	BFA mv 10_Airyscan Processing	1	1
-0.0682683964364766	BFA	BFA mv 10_Airyscan Processing	1	1
-0.196970314420033	BFA	BFA mv 10_Airyscan Processing	1	1
NaN	BFA	BFA mv 10_Airyscan Processing	1	1
0.632027467251331	BFA	BFA mv 10_Airyscan Processing	1	1
-0.143079924629307	BFA	BFA mv 10_Airyscan Processing	1	1
-1.26400171265135	BFA	BFA mv 10_Airyscan Processing	1	1
NaN	BFA	BFA mv 10_Airyscan Processing	1	1
2.507905925034	BFA	BFA mv 10_Airyscan Processing	1	1
-0.47873564415155	BFA	BFA mv 10_Airyscan Processing	1	1
-0.174691388092842	BFA	BFA mv 10_Airyscan Processing	1	1
-0.543963941662246	BFA	BFA mv 10_Airyscan Processing	1	1
-0.170083347960482	BFA	BFA mv 10_Airyscan Processing	1	1
0.0147478900936182	BFA	BFA mv 10_Airyscan Processing	1	1
2.11173029689362	BFA	BFA mv 10_Airyscan Processing	1	1
1.71414848936117	BFA	BFA mv 10_Airyscan Processing	1	1
-0.191089477420224	BFA	BFA mv 10_Airyscan Processing	1	1
0.978822724136821	BFA	BFA mv 10_Airyscan Processing	1	1
NaN	BFA	BFA mv 10_Airyscan Processing	1	1
-0.527186501133926	BFA	BFA mv 10_Airyscan Processing	1	1
-3.2883099273312	BFA	BFA mv 10_Airyscan Processing	1	1
-1.42604348669432	BFA	BFA mv 10_Airyscan Processing	1	1
-1.18298750892994	BFA	BFA mv 10_Airyscan Processing	1	1
-0.358825221017072	BFA	BFA mv 10_Airyscan Processing	1	1
0.564850604441518	BFA	BFA mv 10_Airyscan Processing	1	1
-0.3937367274323	BFA	BFA mv 10_Airyscan Processing	1	1
-1.22323243467072	BFA	BFA mv 10_Airyscan Processing	1	1
2.64246775705107	BFA	BFA mv 10_Airyscan Processing	1	1
0.431989102430628	BFA	BFA mv 10_Airyscan Processing	1	1
-1.42457466028522	BFA	BFA mv 10_Airyscan Processing	1	1
2.0174888993082	BFA	BFA mv 10_Airyscan Processing	1	1
0.65402082203108	BFA	BFA mv 10_Airyscan Processing	1	1
0.182050630250443	BFA	BFA mv 10_Airyscan Processing	1	1
0.289582556262559	BFA	BFA mv 10_Airyscan Processing	1	1
1.66192269093681	BFA	BFA mv 10_Airyscan Processing	1	1
2.16428895149502	BFA	BFA mv 10_Airyscan Processing	1	1
3.19193659605546	BFA	BFA mv 10_Airyscan Processing	1	1
2.06604195863168	BFA	BFA mv 10_Airyscan Processing	1	1
-1.0798172640212	BFA	BFA mv 10_Airyscan Processing	1	1
-0.194871523018181	BFA	BFA mv 10_Airyscan Processing	1	1
0.498645920695875	BFA	BFA mv 10_Airyscan Processing	1	1
0.893286692664434	BFA	BFA mv 10_Airyscan Processing	1	1
-1.11711423470649	BFA	BFA mv 10_Airyscan Processing	1	1
-0.600738470092079	BFA	BFA mv 10_Airyscan Processing	1	1
0.239549862383597	BFA	BFA mv 10_Airyscan Processing	1	1
1.93996297012721	BFA	BFA mv 10_Airyscan Processing	1	1
-0.0499953775562154	BFA	BFA mv 10_Airyscan Processing	1	1
-0.826631922302614	BFA	BFA mv 10_Airyscan Processing	1	1
0.000308964076642284	BFA	BFA mv 10_Airyscan Processing	1	1
0.52609107061675	BFA	BFA mv 10_Airyscan Processing	1	1
-0.353288725432207	BFA	BFA mv 10_Airyscan Processing	1	1
2.33177243294815	BFA	BFA mv 10_Airyscan Processing	1	1
0.212826983926696	BFA	BFA mv 10_Airyscan Processing	1	1
1.53593564653535	BFA	BFA mv 10_Airyscan Processing	1	1
-2.71594377629313	BFA	BFA mv 10_Airyscan Processing	1	1
1.96077054951159	BFA	BFA mv 10_Airyscan Processing	1	1
-1.01601900975271	BFA	BFA mv 10_Airyscan Processing	1	1
-3.05449338091546	BFA	BFA mv 10_Airyscan Processing	1	1
0.263300284708095	BFA	BFA mv 10_Airyscan Processing	1	1
-1.95729882611932	BFA	BFA mv 10_Airyscan Processing	1	1
0.583227540819145	BFA	BFA mv 10_Airyscan Processing	1	1
-0.666737186706705	BFA	BFA mv 10_Airyscan Processing	1	1
0.145794032466884	BFA	BFA mv 10_Airyscan Processing	1	1
-0.536304253683688	BFA	BFA mv 10_Airyscan Processing	1	1
-1.28345199752182	BFA	BFA mv 10_Airyscan Processing	1	1
-2.21860005820566	BFA	BFA mv 10_Airyscan Processing	1	1
-1.95050454910409	BFA	BFA mv 10_Airyscan Processing	1	1
-3.03057931435308	BFA	BFA mv 10_Airyscan Processing	1	1
NaN	BFA	BFA mv 10_Airyscan Processing	1	1
NaN	BFA	BFA mv 10_Airyscan Processing	1	1
NaN	BFA	BFA mv 10_Airyscan Processing	1	1
NaN	BFA	BFA mv 10_Airyscan Processing	1	1
NaN	BFA	BFA mv 10_Airyscan Processing	1	1
NaN	BFA	BFA mv 10_Airyscan Processing	1	1
NaN	BFA	BFA mv 10_Airyscan Processing	1	1
NaN	BFA	BFA mv 10_Airyscan Processing	1	1
NaN	BFA	BFA mv 10_Airyscan Processing	1	1
NaN	BFA	BFA mv 10_Airyscan Processing	1	1
NaN	BFA	BFA mv 10_Airyscan Processing	1	1
NaN	BFA	BFA mv 10_Airyscan Processing	1	1
NaN	BFA	BFA mv 10_Airyscan Processing	1	1
NaN	BFA	BFA mv 10_Airyscan Processing	1	1
NaN	BFA	BFA mv 10_Airyscan Processing	1	1
NaN	BFA	BFA mv 10_Airyscan Processing	1	1
NaN	BFA	BFA mv 10_Airyscan Processing	1	1
NaN	BFA	BFA mv 10_Airyscan Processing	1	1
NaN	BFA	BFA mv 10_Airyscan Processing	1	1
NaN	BFA	BFA mv 10_Airyscan Processing	1	1
NaN	BFA	BFA mv 10_Airyscan Processing	1	1
NaN	BFA	BFA mv 10_Airyscan Processing	1	1
NaN	BFA	BFA mv 10_Airyscan Processing	1	1
NaN	BFA	BFA mv 10_Airyscan Processing	1	1
NaN	BFA	BFA mv 10_Airyscan Processing	1	1
NaN	BFA	BFA mv 10_Airyscan Processing	1	1
NaN	BFA	BFA mv 10_Airyscan Processing	1	1
NaN	BFA	BFA mv 10_Airyscan Processing	1	1
NaN	BFA	BFA mv 10_Airyscan Processing	1	1
NaN	BFA	BFA mv 10_Airyscan Processing	1	1
NaN	BFA	BFA mv 10_Airyscan Processing	1	1
NaN	BFA	BFA mv 10_Airyscan Processing	1	1
NaN	BFA	BFA mv 10_Airyscan Processing	1	1
NaN	BFA	BFA mv 10_Airyscan Processing	1	1
NaN	BFA	BFA mv 10_Airyscan Processing	1	1
NaN	BFA	BFA mv 10_Airyscan Processing	1	1
NaN	BFA	BFA mv 10_Airyscan Processing	1	1
NaN	BFA	BFA mv 10_Airyscan Processing	1	1
NaN	BFA	BFA mv 10_Airyscan Processing	1	1
NaN	BFA	BFA mv 10_Airyscan Processing	1	1
NaN	BFA	BFA mv 10_Airyscan Processing	1	1
NaN	BFA	BFA mv 10_Airyscan Processing	1	1
NaN	BFA	BFA mv 10_Airyscan Processing	1	1
NaN	BFA	BFA mv 10_Airyscan Processing	1	1
NaN	BFA	BFA mv 10_Airyscan Processing	1	1
NaN	BFA	BFA mv 10_Airyscan Processing	1	1
NaN	BFA	BFA mv 10_Airyscan Processing	1	1
NaN	BFA	BFA mv 10_Airyscan Processing	1	1
NaN	BFA	BFA mv 10_Airyscan Processing	1	1
NaN	BFA	BFA mv 10_Airyscan Processing	1	1
NaN	BFA	BFA mv 10_Airyscan Processing	1	1
NaN	BFA	BFA mv 10_Airyscan Processing	1	1
NaN	BFA	BFA mv 10_Airyscan Processing	1	1
NaN	BFA	BFA mv 10_Airyscan Processing	1	1
NaN	BFA	BFA mv 10_Airyscan Processing	1	1
NaN	BFA	BFA mv 10_Airyscan Processing	1	1
NaN	BFA	BFA mv 10_Airyscan Processing	1	1
NaN	BFA	BFA mv 10_Airyscan Processing	1	1
NaN	BFA	BFA mv 10_Airyscan Processing	1	1
NaN	BFA	BFA mv 10_Airyscan Processing	1	1
NaN	BFA	BFA mv 10_Airyscan Processing	1	1
NaN	BFA	BFA mv 10_Airyscan Processing	1	1
NaN	BFA	BFA mv 10_Airyscan Processing	1	1
-1.15252096263456	BFA	BFA mv 11_Airyscan Processing	2	1
2.11805068930867	BFA	BFA mv 11_Airyscan Processing	2	1
-2.00001086222971	BFA	BFA mv 11_Airyscan Processing	2	1
0.699427479442047	BFA	BFA mv 11_Airyscan Processing	2	1
1.9359862977227	BFA	BFA mv 11_Airyscan Processing	2	1
2.83407041134606	BFA	BFA mv 11_Airyscan Processing	2	1
0.338999950997134	BFA	BFA mv 11_Airyscan Processing	2	1
-0.649214571303547	BFA	BFA mv 11_Airyscan Processing	2	1
0.749742373980537	BFA	BFA mv 11_Airyscan Processing	2	1
0.95975787647305	BFA	BFA mv 11_Airyscan Processing	2	1
2.33491503521433	BFA	BFA mv 11_Airyscan Processing	2	1
0.142359534682259	BFA	BFA mv 11_Airyscan Processing	2	1
3.4704523645974	BFA	BFA mv 11_Airyscan Processing	2	1
-0.376047986950599	BFA	BFA mv 11_Airyscan Processing	2	1
-0.869903187263523	BFA	BFA mv 11_Airyscan Processing	2	1
1.08462822817002	BFA	BFA mv 11_Airyscan Processing	2	1
-1.62134108863932	BFA	BFA mv 11_Airyscan Processing	2	1
3.1257685263313	BFA	BFA mv 11_Airyscan Processing	2	1
-0.150620903395178	BFA	BFA mv 11_Airyscan Processing	2	1
3.06982915454072	BFA	BFA mv 11_Airyscan Processing	2	1
2.23639758850661	BFA	BFA mv 11_Airyscan Processing	2	1
-0.705226116409129	BFA	BFA mv 11_Airyscan Processing	2	1
1.13880880101663	BFA	BFA mv 11_Airyscan Processing	2	1
-0.517250968295189	BFA	BFA mv 11_Airyscan Processing	2	1
1.13948563615797	BFA	BFA mv 11_Airyscan Processing	2	1
-2.03232038356402	BFA	BFA mv 11_Airyscan Processing	2	1
2.1132650946869	BFA	BFA mv 11_Airyscan Processing	2	1
2.56199368973169	BFA	BFA mv 11_Airyscan Processing	2	1
-1.18920146645369	BFA	BFA mv 11_Airyscan Processing	2	1
1.38367083938844	BFA	BFA mv 11_Airyscan Processing	2	1
NaN	BFA	BFA mv 11_Airyscan Processing	2	1
0.520584842317777	BFA	BFA mv 11_Airyscan Processing	2	1
0.729268036972426	BFA	BFA mv 11_Airyscan Processing	2	1
-0.454916631247866	BFA	BFA mv 11_Airyscan Processing	2	1
0.616200488773519	BFA	BFA mv 11_Airyscan Processing	2	1
0.567595574865428	BFA	BFA mv 11_Airyscan Processing	2	1
0.772222201209339	BFA	BFA mv 11_Airyscan Processing	2	1
0.0449412667496363	BFA	BFA mv 11_Airyscan Processing	2	1
-0.267593929019538	BFA	BFA mv 11_Airyscan Processing	2	1
2.51602379103317	BFA	BFA mv 11_Airyscan Processing	2	1
1.10681895747245	BFA	BFA mv 11_Airyscan Processing	2	1
1.70045907061837	BFA	BFA mv 11_Airyscan Processing	2	1
-0.150407630751678	BFA	BFA mv 11_Airyscan Processing	2	1
0.789606117826418	BFA	BFA mv 11_Airyscan Processing	2	1
1.52316231216824	BFA	BFA mv 11_Airyscan Processing	2	1
0.450391276750881	BFA	BFA mv 11_Airyscan Processing	2	1
-0.566393463856733	BFA	BFA mv 11_Airyscan Processing	2	1
1.41409291623309	BFA	BFA mv 11_Airyscan Processing	2	1
-0.374739743491156	BFA	BFA mv 11_Airyscan Processing	2	1
-1.87318672660806	BFA	BFA mv 11_Airyscan Processing	2	1
-1.48721854565835	BFA	BFA mv 11_Airyscan Processing	2	1
-0.682604708821568	BFA	BFA mv 11_Airyscan Processing	2	1
2.50251493687047	BFA	BFA mv 11_Airyscan Processing	2	1
1.840903979011	BFA	BFA mv 11_Airyscan Processing	2	1
0.528056633882168	BFA	BFA mv 11_Airyscan Processing	2	1
0.976996597410605	BFA	BFA mv 11_Airyscan Processing	2	1
-0.422779509898411	BFA	BFA mv 11_Airyscan Processing	2	1
0.0555507681114855	BFA	BFA mv 11_Airyscan Processing	2	1
2.13236657165559	BFA	BFA mv 11_Airyscan Processing	2	1
1.08969196773026	BFA	BFA mv 11_Airyscan Processing	2	1
-0.466540975197946	BFA	BFA mv 11_Airyscan Processing	2	1
0.779172997078044	BFA	BFA mv 11_Airyscan Processing	2	1
-0.0510208246240157	BFA	BFA mv 11_Airyscan Processing	2	1
0.557076629806624	BFA	BFA mv 11_Airyscan Processing	2	1
0.736574221895918	BFA	BFA mv 11_Airyscan Processing	2	1
1.07698124166509	BFA	BFA mv 11_Airyscan Processing	2	1
0.527920340871047	BFA	BFA mv 11_Airyscan Processing	2	1
-2.74257141553794	BFA	BFA mv 11_Airyscan Processing	2	1
-0.21398640995136	BFA	BFA mv 11_Airyscan Processing	2	1
3.5530280261633	BFA	BFA mv 11_Airyscan Processing	2	1
-0.717958849484528	BFA	BFA mv 11_Airyscan Processing	2	1
2.12879875183529	BFA	BFA mv 11_Airyscan Processing	2	1
-0.736096552659294	BFA	BFA mv 11_Airyscan Processing	2	1
0.622974214444399	BFA	BFA mv 11_Airyscan Processing	2	1
-1.15793838158454	BFA	BFA mv 11_Airyscan Processing	2	1
NaN	BFA	BFA mv 11_Airyscan Processing	2	1
NaN	BFA	BFA mv 11_Airyscan Processing	2	1
NaN	BFA	BFA mv 11_Airyscan Processing	2	1
-0.0724436128673413	BFA	BFA mv 11_Airyscan Processing	2	1
-0.505424130421208	BFA	BFA mv 11_Airyscan Processing	2	1
-2.7933266940985	BFA	BFA mv 11_Airyscan Processing	2	1
-0.442547531010842	BFA	BFA mv 11_Airyscan Processing	2	1
NaN	BFA	BFA mv 11_Airyscan Processing	2	1
-0.0105165488595555	BFA	BFA mv 11_Airyscan Processing	2	1
0.0496055361825398	BFA	BFA mv 11_Airyscan Processing	2	1
0.402467925182947	BFA	BFA mv 11_Airyscan Processing	2	1
-0.602551639513746	BFA	BFA mv 11_Airyscan Processing	2	1
-1.30045826371092	BFA	BFA mv 11_Airyscan Processing	2	1
0.848676846411062	BFA	BFA mv 11_Airyscan Processing	2	1
2.50097581563018	BFA	BFA mv 11_Airyscan Processing	2	1
0.403708052327743	BFA	BFA mv 11_Airyscan Processing	2	1
-0.16208612233621	BFA	BFA mv 11_Airyscan Processing	2	1
0.873294164211297	BFA	BFA mv 11_Airyscan Processing	2	1
1.42399150692661	BFA	BFA mv 11_Airyscan Processing	2	1
1.67609606339871	BFA	BFA mv 11_Airyscan Processing	2	1
-0.244408606231311	BFA	BFA mv 11_Airyscan Processing	2	1
2.0635420980825	BFA	BFA mv 11_Airyscan Processing	2	1
0.502942018321973	BFA	BFA mv 11_Airyscan Processing	2	1
1.06266122624259	BFA	BFA mv 11_Airyscan Processing	2	1
0.75848756702012	BFA	BFA mv 11_Airyscan Processing	2	1
1.62006655706691	BFA	BFA mv 11_Airyscan Processing	2	1
1.33265659744042	BFA	BFA mv 11_Airyscan Processing	2	1
2.10880096063333	BFA	BFA mv 11_Airyscan Processing	2	1
0.138013947271676	BFA	BFA mv 11_Airyscan Processing	2	1
1.81537773468973	BFA	BFA mv 11_Airyscan Processing	2	1
-1.59260790305537	BFA	BFA mv 11_Airyscan Processing	2	1
-1.05947342280074	BFA	BFA mv 11_Airyscan Processing	2	1
NaN	BFA	BFA mv 11_Airyscan Processing	2	1
NaN	BFA	BFA mv 11_Airyscan Processing	2	1
NaN	BFA	BFA mv 11_Airyscan Processing	2	1
NaN	BFA	BFA mv 11_Airyscan Processing	2	1
NaN	BFA	BFA mv 11_Airyscan Processing	2	1
NaN	BFA	BFA mv 11_Airyscan Processing	2	1
NaN	BFA	BFA mv 11_Airyscan Processing	2	1
NaN	BFA	BFA mv 11_Airyscan Processing	2	1
NaN	BFA	BFA mv 11_Airyscan Processing	2	1
NaN	BFA	BFA mv 11_Airyscan Processing	2	1
NaN	BFA	BFA mv 11_Airyscan Processing	2	1
NaN	BFA	BFA mv 11_Airyscan Processing	2	1
NaN	BFA	BFA mv 11_Airyscan Processing	2	1
NaN	BFA	BFA mv 11_Airyscan Processing	2	1
NaN	BFA	BFA mv 11_Airyscan Processing	2	1
NaN	BFA	BFA mv 11_Airyscan Processing	2	1
NaN	BFA	BFA mv 11_Airyscan Processing	2	1
NaN	BFA	BFA mv 11_Airyscan Processing	2	1
NaN	BFA	BFA mv 11_Airyscan Processing	2	1
NaN	BFA	BFA mv 11_Airyscan Processing	2	1
NaN	BFA	BFA mv 11_Airyscan Processing	2	1
NaN	BFA	BFA mv 11_Airyscan Processing	2	1
NaN	BFA	BFA mv 11_Airyscan Processing	2	1
NaN	BFA	BFA mv 11_Airyscan Processing	2	1
NaN	BFA	BFA mv 11_Airyscan Processing	2	1
NaN	BFA	BFA mv 11_Airyscan Processing	2	1
NaN	BFA	BFA mv 11_Airyscan Processing	2	1
0.912501933386257	BFA	BFA mv 13_Airyscan Processing	3	1
1.29631478609175	BFA	BFA mv 13_Airyscan Processing	3	1
-1.29263776730212	BFA	BFA mv 13_Airyscan Processing	3	1
3.01966313131256	BFA	BFA mv 13_Airyscan Processing	3	1
NaN	BFA	BFA mv 13_Airyscan Processing	3	1
1.81497303912664	BFA	BFA mv 13_Airyscan Processing	3	1
1.46025371036744	BFA	BFA mv 13_Airyscan Processing	3	1
2.58700203311436	BFA	BFA mv 13_Airyscan Processing	3	1
2.73944432088874	BFA	BFA mv 13_Airyscan Processing	3	1
2.71196552515151	BFA	BFA mv 13_Airyscan Processing	3	1
-0.531187210150951	BFA	BFA mv 13_Airyscan Processing	3	1
0.909837568288599	BFA	BFA mv 13_Airyscan Processing	3	1
-0.946349303513006	BFA	BFA mv 13_Airyscan Processing	3	1
1.2131881980215	BFA	BFA mv 13_Airyscan Processing	3	1
1.56028214997219	BFA	BFA mv 13_Airyscan Processing	3	1
0.944467364462807	BFA	BFA mv 13_Airyscan Processing	3	1
1.97993307410115	BFA	BFA mv 13_Airyscan Processing	3	1
0.372511843833726	BFA	BFA mv 13_Airyscan Processing	3	1
0.29807218174619	BFA	BFA mv 13_Airyscan Processing	3	1
NaN	BFA	BFA mv 13_Airyscan Processing	3	1
-0.567558055968548	BFA	BFA mv 13_Airyscan Processing	3	1
0.128944979903329	BFA	BFA mv 13_Airyscan Processing	3	1
3.35862698286358	BFA	BFA mv 13_Airyscan Processing	3	1
NaN	BFA	BFA mv 13_Airyscan Processing	3	1
NaN	BFA	BFA mv 13_Airyscan Processing	3	1
NaN	BFA	BFA mv 13_Airyscan Processing	3	1
NaN	BFA	BFA mv 13_Airyscan Processing	3	1
NaN	BFA	BFA mv 13_Airyscan Processing	3	1
NaN	BFA	BFA mv 13_Airyscan Processing	3	1
NaN	BFA	BFA mv 13_Airyscan Processing	3	1
NaN	BFA	BFA mv 13_Airyscan Processing	3	1
NaN	BFA	BFA mv 13_Airyscan Processing	3	1
NaN	BFA	BFA mv 13_Airyscan Processing	3	1
NaN	BFA	BFA mv 13_Airyscan Processing	3	1
NaN	BFA	BFA mv 13_Airyscan Processing	3	1
NaN	BFA	BFA mv 13_Airyscan Processing	3	1
NaN	BFA	BFA mv 13_Airyscan Processing	3	1
-0.517123909798036	BFA	BFA mv 13_Airyscan Processing	3	1
0.772835555207519	BFA	BFA mv 13_Airyscan Processing	3	1
3.47155951494065	BFA	BFA mv 13_Airyscan Processing	3	1
-0.983144273824814	BFA	BFA mv 13_Airyscan Processing	3	1
1.53589239485168	BFA	BFA mv 13_Airyscan Processing	3	1
0.0354384803965219	BFA	BFA mv 13_Airyscan Processing	3	1
-1.93788016255314	BFA	BFA mv 13_Airyscan Processing	3	1
0.713205796277989	BFA	BFA mv 13_Airyscan Processing	3	1
-0.533565669993698	BFA	BFA mv 13_Airyscan Processing	3	1
0.255173175953861	BFA	BFA mv 13_Airyscan Processing	3	1
1.91651535356646	BFA	BFA mv 13_Airyscan Processing	3	1
-0.113057330295543	BFA	BFA mv 13_Airyscan Processing	3	1
2.00404507220112	BFA	BFA mv 13_Airyscan Processing	3	1
-0.599791349158607	BFA	BFA mv 13_Airyscan Processing	3	1
0.686317977366043	BFA	BFA mv 13_Airyscan Processing	3	1
-0.647605413474702	BFA	BFA mv 13_Airyscan Processing	3	1
-0.682378558415143	BFA	BFA mv 13_Airyscan Processing	3	1
2.9218861969365	BFA	BFA mv 13_Airyscan Processing	3	1
0.920385332506718	BFA	BFA mv 13_Airyscan Processing	3	1
1.83076135302276	BFA	BFA mv 13_Airyscan Processing	3	1
-1.12586972196329	BFA	BFA mv 13_Airyscan Processing	3	1
0.0716155115119236	BFA	BFA mv 13_Airyscan Processing	3	1
0.891889579909541	BFA	BFA mv 13_Airyscan Processing	3	1
-1.37100267352183	BFA	BFA mv 13_Airyscan Processing	3	1
0.025033893142256	BFA	BFA mv 13_Airyscan Processing	3	1
2.34516672346153	BFA	BFA mv 13_Airyscan Processing	3	1
-0.741154915395838	BFA	BFA mv 13_Airyscan Processing	3	1
-0.170794209487279	BFA	BFA mv 13_Airyscan Processing	3	1
0.564549531519507	BFA	BFA mv 13_Airyscan Processing	3	1
-1.27683532002623	BFA	BFA mv 13_Airyscan Processing	3	1
-0.416661509000196	BFA	BFA mv 13_Airyscan Processing	3	1
-0.272494941592328	BFA	BFA mv 13_Airyscan Processing	3	1
-2.12529134417056	BFA	BFA mv 13_Airyscan Processing	3	1
2.53700905156603	BFA	BFA mv 13_Airyscan Processing	3	1
1.2528493722158	BFA	BFA mv 13_Airyscan Processing	3	1
2.25335913998605	BFA	BFA mv 13_Airyscan Processing	3	1
-0.446655919290955	BFA	BFA mv 13_Airyscan Processing	3	1
1.20825277625391	BFA	BFA mv 13_Airyscan Processing	3	1
-1.10440286792598	BFA	BFA mv 13_Airyscan Processing	3	1
1.34308241877664	BFA	BFA mv 13_Airyscan Processing	3	1
2.47125005790285	BFA	BFA mv 13_Airyscan Processing	3	1
1.87748481216318	BFA	BFA mv 13_Airyscan Processing	3	1
1.00386760213761	BFA	BFA mv 13_Airyscan Processing	3	1
3.44449315769089	BFA	BFA mv 13_Airyscan Processing	3	1
0.541640786282657	BFA	BFA mv 13_Airyscan Processing	3	1
-0.0617823511447637	BFA	BFA mv 13_Airyscan Processing	3	1
1.78094149864107	BFA	BFA mv 13_Airyscan Processing	3	1
0.666765700202508	BFA	BFA mv 13_Airyscan Processing	3	1
0.960451749533326	BFA	BFA mv 13_Airyscan Processing	3	1
NaN	BFA	BFA mv 13_Airyscan Processing	3	1
NaN	BFA	BFA mv 13_Airyscan Processing	3	1
NaN	BFA	BFA mv 13_Airyscan Processing	3	1
NaN	BFA	BFA mv 13_Airyscan Processing	3	1
NaN	BFA	BFA mv 13_Airyscan Processing	3	1
NaN	BFA	BFA mv 13_Airyscan Processing	3	1
NaN	BFA	BFA mv 13_Airyscan Processing	3	1
NaN	BFA	BFA mv 13_Airyscan Processing	3	1
NaN	BFA	BFA mv 13_Airyscan Processing	3	1
NaN	BFA	BFA mv 13_Airyscan Processing	3	1
NaN	BFA	BFA mv 13_Airyscan Processing	3	1
NaN	BFA	BFA mv 13_Airyscan Processing	3	1
NaN	BFA	BFA mv 13_Airyscan Processing	3	1
NaN	BFA	BFA mv 13_Airyscan Processing	3	1
NaN	BFA	BFA mv 13_Airyscan Processing	3	1
NaN	BFA	BFA mv 13_Airyscan Processing	3	1
-1.04761076903995	BFA	BFA mv 14_Airyscan Processing	4	1
NaN	BFA	BFA mv 14_Airyscan Processing	4	1
-1.55970773917548	BFA	BFA mv 14_Airyscan Processing	4	1
-3.01804330824222	BFA	BFA mv 14_Airyscan Processing	4	1
-1.87657919984018	BFA	BFA mv 14_Airyscan Processing	4	1
-0.447449058124046	BFA	BFA mv 14_Airyscan Processing	4	1
-1.39041060476173	BFA	BFA mv 14_Airyscan Processing	4	1
2.58618552100528	BFA	BFA mv 14_Airyscan Processing	4	1
1.36722490593583	BFA	BFA mv 14_Airyscan Processing	4	1
1.60182566040261	BFA	BFA mv 14_Airyscan Processing	4	1
0.369980816878348	BFA	BFA mv 14_Airyscan Processing	4	1
-1.32627037815954	BFA	BFA mv 14_Airyscan Processing	4	1
-0.349795322722076	BFA	BFA mv 14_Airyscan Processing	4	1
-0.881576148775256	BFA	BFA mv 14_Airyscan Processing	4	1
2.40556232803224	BFA	BFA mv 14_Airyscan Processing	4	1
1.1151360503196	BFA	BFA mv 14_Airyscan Processing	4	1
1.37396602484873	BFA	BFA mv 14_Airyscan Processing	4	1
3.66179930031424	BFA	BFA mv 14_Airyscan Processing	4	1
0.0428536447500789	BFA	BFA mv 14_Airyscan Processing	4	1
-1.16225742742184	BFA	BFA mv 14_Airyscan Processing	4	1
0.404624566564214	BFA	BFA mv 14_Airyscan Processing	4	1
-0.972114127536253	BFA	BFA mv 14_Airyscan Processing	4	1
2.25410342667298	BFA	BFA mv 14_Airyscan Processing	4	1
-0.789096930133312	BFA	BFA mv 14_Airyscan Processing	4	1
0.949602403384655	BFA	BFA mv 14_Airyscan Processing	4	1
NaN	BFA	BFA mv 14_Airyscan Processing	4	1
2.71532403076391	BFA	BFA mv 14_Airyscan Processing	4	1
0.989107454109597	BFA	BFA mv 14_Airyscan Processing	4	1
1.16791783472354	BFA	BFA mv 14_Airyscan Processing	4	1
0.556582704749821	BFA	BFA mv 14_Airyscan Processing	4	1
1.68698200483216	BFA	BFA mv 14_Airyscan Processing	4	1
1.13895688685216	BFA	BFA mv 14_Airyscan Processing	4	1
0.792281996091576	BFA	BFA mv 14_Airyscan Processing	4	1
-0.18427448662831	BFA	BFA mv 14_Airyscan Processing	4	1
-0.625561599087371	BFA	BFA mv 14_Airyscan Processing	4	1
0.109584543876467	BFA	BFA mv 14_Airyscan Processing	4	1
1.92384778588706	BFA	BFA mv 14_Airyscan Processing	4	1
-0.0451174098324343	BFA	BFA mv 14_Airyscan Processing	4	1
3.49535017107214	BFA	BFA mv 14_Airyscan Processing	4	1
0.476100604277054	BFA	BFA mv 14_Airyscan Processing	4	1
-1.27924000234589	BFA	BFA mv 14_Airyscan Processing	4	1
NaN	BFA	BFA mv 14_Airyscan Processing	4	1
1.83833697904085	BFA	BFA mv 14_Airyscan Processing	4	1
2.57157940298689	BFA	BFA mv 14_Airyscan Processing	4	1
-0.886709527114699	BFA	BFA mv 14_Airyscan Processing	4	1
-1.13101673920451	BFA	BFA mv 14_Airyscan Processing	4	1
-0.442664031087288	BFA	BFA mv 14_Airyscan Processing	4	1
0.00950241539341189	BFA	BFA mv 14_Airyscan Processing	4	1
0.422545131040841	BFA	BFA mv 14_Airyscan Processing	4	1
-0.136173366359572	BFA	BFA mv 14_Airyscan Processing	4	1
1.49114647789796	BFA	BFA mv 14_Airyscan Processing	4	1
1.68690227816905	BFA	BFA mv 14_Airyscan Processing	4	1
0.456315912985475	BFA	BFA mv 14_Airyscan Processing	4	1
0.671510991667068	BFA	BFA mv 14_Airyscan Processing	4	1
0.955120170581767	BFA	BFA mv 14_Airyscan Processing	4	1
-1.76249407284251	BFA	BFA mv 14_Airyscan Processing	4	1
1.65648181093834	BFA	BFA mv 14_Airyscan Processing	4	1
0.66990863686246	BFA	BFA mv 14_Airyscan Processing	4	1
-0.216176997005201	BFA	BFA mv 14_Airyscan Processing	4	1
1.06452103984715	BFA	BFA mv 14_Airyscan Processing	4	1
0.753427962648606	BFA	BFA mv 14_Airyscan Processing	4	1
-0.266846740222885	BFA	BFA mv 14_Airyscan Processing	4	1
-1.44876292322142	BFA	BFA mv 14_Airyscan Processing	4	1
1.90410771367475	BFA	BFA mv 14_Airyscan Processing	4	1
-0.456931192789956	BFA	BFA mv 14_Airyscan Processing	4	1
1.63744344061914	BFA	BFA mv 14_Airyscan Processing	4	1
-0.632606963545529	BFA	BFA mv 14_Airyscan Processing	4	1
0.781498041542641	BFA	BFA mv 14_Airyscan Processing	4	1
-0.324881209160433	BFA	BFA mv 14_Airyscan Processing	4	1
2.63633217502544	BFA	BFA mv 14_Airyscan Processing	4	1
2.93443612633724	BFA	BFA mv 14_Airyscan Processing	4	1
1.30088912610653	BFA	BFA mv 14_Airyscan Processing	4	1
-1.02572451848463	BFA	BFA mv 14_Airyscan Processing	4	1
NaN	BFA	BFA mv 14_Airyscan Processing	4	1
3.26553090201699	BFA	BFA mv 14_Airyscan Processing	4	1
-0.343801572496809	BFA	BFA mv 14_Airyscan Processing	4	1
0.449255958929168	BFA	BFA mv 14_Airyscan Processing	4	1
-1.01267382262454	BFA	BFA mv 14_Airyscan Processing	4	1
-0.775185654012954	BFA	BFA mv 14_Airyscan Processing	4	1
NaN	BFA	BFA mv 14_Airyscan Processing	4	1
3.34701788092761	BFA	BFA mv 14_Airyscan Processing	4	1
-0.46854370631645	BFA	BFA mv 14_Airyscan Processing	4	1
3.29201811410084	BFA	BFA mv 14_Airyscan Processing	4	1
NaN	BFA	BFA mv 14_Airyscan Processing	4	1
NaN	BFA	BFA mv 14_Airyscan Processing	4	1
0.947095055996594	BFA	BFA mv 14_Airyscan Processing	4	1
-0.905853595625101	BFA	BFA mv 14_Airyscan Processing	4	1
NaN	BFA	BFA mv 14_Airyscan Processing	4	1
-1.95370460405402	BFA	BFA mv 14_Airyscan Processing	4	1
-0.673249625184923	BFA	BFA mv 14_Airyscan Processing	4	1
-0.105564396520325	BFA	BFA mv 14_Airyscan Processing	4	1
3.61184415548448	BFA	BFA mv 14_Airyscan Processing	4	1
0.960686114985866	BFA	BFA mv 14_Airyscan Processing	4	1
0.4566491436841	BFA	BFA mv 14_Airyscan Processing	4	1
1.02995681847694	BFA	BFA mv 14_Airyscan Processing	4	1
0.548452474263611	BFA	BFA mv 14_Airyscan Processing	4	1
0.416972588652325	BFA	BFA mv 14_Airyscan Processing	4	1
NaN	BFA	BFA mv 14_Airyscan Processing	4	1
-2.31513546214777	BFA	BFA mv 14_Airyscan Processing	4	1
-3.04037037697237	BFA	BFA mv 14_Airyscan Processing	4	1
-0.490337213508554	BFA	BFA mv 14_Airyscan Processing	4	1
1.48695681727719	BFA	BFA mv 14_Airyscan Processing	4	1
1.96122378209707	BFA	BFA mv 14_Airyscan Processing	4	1
-0.0119487149399567	BFA	BFA mv 14_Airyscan Processing	4	1
-0.607024787595039	BFA	BFA mv 14_Airyscan Processing	4	1
2.64097102731188	BFA	BFA mv 14_Airyscan Processing	4	1
-0.0208098899283304	BFA	BFA mv 14_Airyscan Processing	4	1
0.584141494175639	BFA	BFA mv 14_Airyscan Processing	4	1
-0.254030668137432	BFA	BFA mv 14_Airyscan Processing	4	1
-0.263590011930012	BFA	BFA mv 14_Airyscan Processing	4	1
1.24961940104342	BFA	BFA mv 14_Airyscan Processing	4	1
3.20840144776938	BFA	BFA mv 14_Airyscan Processing	4	1
0.0614533225788153	BFA	BFA mv 14_Airyscan Processing	4	1
2.70812239106608	BFA	BFA mv 14_Airyscan Processing	4	1
1.92559625708659	BFA	BFA mv 14_Airyscan Processing	4	1
0.217449722147825	BFA	BFA mv 14_Airyscan Processing	4	1
1.46395293106582	BFA	BFA mv 14_Airyscan Processing	4	1
0.571566978614518	BFA	BFA mv 14_Airyscan Processing	4	1
1.0357025049777	BFA	BFA mv 14_Airyscan Processing	4	1
-0.0168038442116214	BFA	BFA mv 14_Airyscan Processing	4	1
0.0482266587865464	BFA	BFA mv 14_Airyscan Processing	4	1
0.179297393898241	BFA	BFA mv 14_Airyscan Processing	4	1
2.09507060163001	BFA	BFA mv 14_Airyscan Processing	4	1
NaN	BFA	BFA mv 14_Airyscan Processing	4	1
1.03759447295205	BFA	BFA mv 14_Airyscan Processing	4	1
2.46684236522914	BFA	BFA mv 14_Airyscan Processing	4	1
-2.03621150654706	BFA	BFA mv 14_Airyscan Processing	4	1
-0.0512603116165011	BFA	BFA mv 14_Airyscan Processing	4	1
-0.714026596271666	BFA	BFA mv 14_Airyscan Processing	4	1
0.707819826748818	BFA	BFA mv 14_Airyscan Processing	4	1
1.61785953325918	BFA	BFA mv 14_Airyscan Processing	4	1
0.356375347417268	BFA	BFA mv 14_Airyscan Processing	4	1
-0.830817844662653	BFA	BFA mv 14_Airyscan Processing	4	1
-0.896301486875674	BFA	BFA mv 14_Airyscan Processing	4	1
0.411877214577986	BFA	BFA mv 14_Airyscan Processing	4	1
1.2442867605257	BFA	BFA mv 14_Airyscan Processing	4	1
-0.497990280441039	BFA	BFA mv 14_Airyscan Processing	4	1
-0.835348581793326	BFA	BFA mv 14_Airyscan Processing	4	1
0.534677504307474	BFA	BFA mv 14_Airyscan Processing	4	1
0.00974436399980056	BFA	BFA mv 14_Airyscan Processing	4	1
1.11990469137884	BFA	BFA mv 14_Airyscan Processing	4	1
1.77528301537477	BFA	BFA mv 14_Airyscan Processing	4	1
0.612836085627716	BFA	BFA mv 14_Airyscan Processing	4	1
1.35132599016093	BFA	BFA mv 14_Airyscan Processing	4	1
-0.948866127826051	BFA	BFA mv 14_Airyscan Processing	4	1
-0.590654513591905	BFA	BFA mv 14_Airyscan Processing	4	1
0.327373833173128	BFA	BFA mv 14_Airyscan Processing	4	1
2.77500222215898	BFA	BFA mv 14_Airyscan Processing	4	1
1.18214568889579	BFA	BFA mv 14_Airyscan Processing	4	1
-0.493724948530929	BFA	BFA mv 14_Airyscan Processing	4	1
0.438152737994454	BFA	BFA mv 14_Airyscan Processing	4	1
-0.71585124316829	BFA	BFA mv 14_Airyscan Processing	4	1
-2.96172829431287	BFA	BFA mv 14_Airyscan Processing	4	1
-0.740403461077863	BFA	BFA mv 14_Airyscan Processing	4	1
3.35387146770728	BFA	BFA mv 14_Airyscan Processing	4	1
2.81766122296895	BFA	BFA mv 14_Airyscan Processing	4	1
NaN	BFA	BFA mv 14_Airyscan Processing	4	1
NaN	BFA	BFA mv 14_Airyscan Processing	4	1
NaN	BFA	BFA mv 14_Airyscan Processing	4	1
NaN	BFA	BFA mv 14_Airyscan Processing	4	1
NaN	BFA	BFA mv 14_Airyscan Processing	4	1
NaN	BFA	BFA mv 14_Airyscan Processing	4	1
NaN	BFA	BFA mv 14_Airyscan Processing	4	1
NaN	BFA	BFA mv 14_Airyscan Processing	4	1
NaN	BFA	BFA mv 14_Airyscan Processing	4	1
NaN	BFA	BFA mv 14_Airyscan Processing	4	1
NaN	BFA	BFA mv 14_Airyscan Processing	4	1
NaN	BFA	BFA mv 14_Airyscan Processing	4	1
NaN	BFA	BFA mv 14_Airyscan Processing	4	1
NaN	BFA	BFA mv 14_Airyscan Processing	4	1
NaN	BFA	BFA mv 14_Airyscan Processing	4	1
NaN	BFA	BFA mv 14_Airyscan Processing	4	1
NaN	BFA	BFA mv 14_Airyscan Processing	4	1
NaN	BFA	BFA mv 14_Airyscan Processing	4	1
NaN	BFA	BFA mv 14_Airyscan Processing	4	1
NaN	BFA	BFA mv 14_Airyscan Processing	4	1
NaN	BFA	BFA mv 14_Airyscan Processing	4	1
NaN	BFA	BFA mv 14_Airyscan Processing	4	1
NaN	BFA	BFA mv 14_Airyscan Processing	4	1
NaN	BFA	BFA mv 14_Airyscan Processing	4	1
NaN	BFA	BFA mv 14_Airyscan Processing	4	1
NaN	BFA	BFA mv 14_Airyscan Processing	4	1
NaN	BFA	BFA mv 14_Airyscan Processing	4	1
NaN	BFA	BFA mv 14_Airyscan Processing	4	1
NaN	BFA	BFA mv 14_Airyscan Processing	4	1
NaN	BFA	BFA mv 14_Airyscan Processing	4	1
NaN	BFA	BFA mv 14_Airyscan Processing	4	1
NaN	BFA	BFA mv 14_Airyscan Processing	4	1
NaN	BFA	BFA mv 14_Airyscan Processing	4	1
NaN	BFA	BFA mv 14_Airyscan Processing	4	1
NaN	BFA	BFA mv 14_Airyscan Processing	4	1
NaN	BFA	BFA mv 14_Airyscan Processing	4	1
NaN	BFA	BFA mv 14_Airyscan Processing	4	1
NaN	BFA	BFA mv 14_Airyscan Processing	4	1
NaN	BFA	BFA mv 14_Airyscan Processing	4	1
NaN	BFA	BFA mv 14_Airyscan Processing	4	1
NaN	BFA	BFA mv 14_Airyscan Processing	4	1
NaN	BFA	BFA mv 14_Airyscan Processing	4	1
-2.23557420360695	BFA	BFA mv 15_Airyscan Processing	5	1
3.40957166943531	BFA	BFA mv 15_Airyscan Processing	5	1
2.29299444664302	BFA	BFA mv 15_Airyscan Processing	5	1
2.46380323882615	BFA	BFA mv 15_Airyscan Processing	5	1
0.732553645288964	BFA	BFA mv 15_Airyscan Processing	5	1
0.702179646380694	BFA	BFA mv 15_Airyscan Processing	5	1
2.35585834986861	BFA	BFA mv 15_Airyscan Processing	5	1
-2.45160266971223	BFA	BFA mv 15_Airyscan Processing	5	1
1.62458748778709	BFA	BFA mv 15_Airyscan Processing	5	1
-1.64998817177283	BFA	BFA mv 15_Airyscan Processing	5	1
-2.4568261938031	BFA	BFA mv 15_Airyscan Processing	5	1
1.75594887961822	BFA	BFA mv 15_Airyscan Processing	5	1
-1.063989737456	BFA	BFA mv 15_Airyscan Processing	5	1
1.95613054087836	BFA	BFA mv 15_Airyscan Processing	5	1
-2.16244419417883	BFA	BFA mv 15_Airyscan Processing	5	1
-0.883684676306051	BFA	BFA mv 15_Airyscan Processing	5	1
3.46893336508278	BFA	BFA mv 15_Airyscan Processing	5	1
1.49573496318352	BFA	BFA mv 15_Airyscan Processing	5	1
0.0527883201577541	BFA	BFA mv 15_Airyscan Processing	5	1
-1.53965668174773	BFA	BFA mv 15_Airyscan Processing	5	1
-0.752526969575281	BFA	BFA mv 15_Airyscan Processing	5	1
2.58659545007669	BFA	BFA mv 15_Airyscan Processing	5	1
1.09652149453913	BFA	BFA mv 15_Airyscan Processing	5	1
-1.37844726946766	BFA	BFA mv 15_Airyscan Processing	5	1
0.856455949322449	BFA	BFA mv 15_Airyscan Processing	5	1
2.24204156070477	BFA	BFA mv 15_Airyscan Processing	5	1
2.17105586000995	BFA	BFA mv 15_Airyscan Processing	5	1
NaN	BFA	BFA mv 15_Airyscan Processing	5	1
NaN	BFA	BFA mv 15_Airyscan Processing	5	1
NaN	BFA	BFA mv 15_Airyscan Processing	5	1
NaN	BFA	BFA mv 15_Airyscan Processing	5	1
NaN	BFA	BFA mv 15_Airyscan Processing	5	1
NaN	BFA	BFA mv 15_Airyscan Processing	5	1
0.932377710850143	BFA	BFA mv 15_Airyscan Processing	5	1
-2.58399868326463	BFA	BFA mv 15_Airyscan Processing	5	1
0.249005833533143	BFA	BFA mv 15_Airyscan Processing	5	1
-0.24903674145481	BFA	BFA mv 15_Airyscan Processing	5	1
-0.155961614589479	BFA	BFA mv 15_Airyscan Processing	5	1
NaN	BFA	BFA mv 15_Airyscan Processing	5	1
NaN	BFA	BFA mv 15_Airyscan Processing	5	1
NaN	BFA	BFA mv 15_Airyscan Processing	5	1
NaN	BFA	BFA mv 15_Airyscan Processing	5	1
NaN	BFA	BFA mv 15_Airyscan Processing	5	1
NaN	BFA	BFA mv 15_Airyscan Processing	5	1
NaN	BFA	BFA mv 15_Airyscan Processing	5	1
NaN	BFA	BFA mv 15_Airyscan Processing	5	1
NaN	BFA	BFA mv 15_Airyscan Processing	5	1
NaN	BFA	BFA mv 15_Airyscan Processing	5	1
NaN	BFA	BFA mv 15_Airyscan Processing	5	1
NaN	BFA	BFA mv 15_Airyscan Processing	5	1
NaN	BFA	BFA mv 15_Airyscan Processing	5	1
-3.10248763530446	BFA	BFA mv 16_Airyscan Processing	6	1
-0.816030110999466	BFA	BFA mv 16_Airyscan Processing	6	1
0.515370151222102	BFA	BFA mv 16_Airyscan Processing	6	1
0.690247966190014	BFA	BFA mv 16_Airyscan Processing	6	1
1.13196002917475	BFA	BFA mv 16_Airyscan Processing	6	1
-1.22232152989654	BFA	BFA mv 16_Airyscan Processing	6	1
-0.0135207267532426	BFA	BFA mv 16_Airyscan Processing	6	1
1.20169750023153	BFA	BFA mv 16_Airyscan Processing	6	1
1.34682833242019	BFA	BFA mv 16_Airyscan Processing	6	1
-1.56374148070895	BFA	BFA mv 16_Airyscan Processing	6	1
1.23657260145821	BFA	BFA mv 16_Airyscan Processing	6	1
-0.395083002719871	BFA	BFA mv 16_Airyscan Processing	6	1
0.993857070774868	BFA	BFA mv 16_Airyscan Processing	6	1
0.276668634795508	BFA	BFA mv 16_Airyscan Processing	6	1
0.280330623760924	BFA	BFA mv 16_Airyscan Processing	6	1
-2.75629921070871	BFA	BFA mv 16_Airyscan Processing	6	1
1.02362557232664	BFA	BFA mv 16_Airyscan Processing	6	1
1.27025295259237	BFA	BFA mv 16_Airyscan Processing	6	1
-0.213002972704341	BFA	BFA mv 16_Airyscan Processing	6	1
0.60383936985368	BFA	BFA mv 16_Airyscan Processing	6	1
1.72674392475728	BFA	BFA mv 16_Airyscan Processing	6	1
-1.80735341930698	BFA	BFA mv 16_Airyscan Processing	6	1
-0.14484499961178	BFA	BFA mv 16_Airyscan Processing	6	1
0.674446654933153	BFA	BFA mv 16_Airyscan Processing	6	1
0.0952823908315112	BFA	BFA mv 16_Airyscan Processing	6	1
-1.24878058676472	BFA	BFA mv 16_Airyscan Processing	6	1
NaN	BFA	BFA mv 16_Airyscan Processing	6	1
NaN	BFA	BFA mv 16_Airyscan Processing	6	1
NaN	BFA	BFA mv 16_Airyscan Processing	6	1
NaN	BFA	BFA mv 16_Airyscan Processing	6	1
NaN	BFA	BFA mv 16_Airyscan Processing	6	1
NaN	BFA	BFA mv 16_Airyscan Processing	6	1
NaN	BFA	BFA mv 16_Airyscan Processing	6	1
2.26821327382884	BFA	BFA mv 17_Airyscan Processing	7	1
-1.4490396919716	BFA	BFA mv 17_Airyscan Processing	7	1
0.747892809296309	BFA	BFA mv 17_Airyscan Processing	7	1
-0.922958083643293	BFA	BFA mv 17_Airyscan Processing	7	1
1.50943442908637	BFA	BFA mv 17_Airyscan Processing	7	1
-0.529348483177236	BFA	BFA mv 17_Airyscan Processing	7	1
0.85643586243266	BFA	BFA mv 17_Airyscan Processing	7	1
0.470519530915312	BFA	BFA mv 17_Airyscan Processing	7	1
-0.16260944904154	BFA	BFA mv 17_Airyscan Processing	7	1
1.98847504663291	BFA	BFA mv 17_Airyscan Processing	7	1
-0.637233537853718	BFA	BFA mv 17_Airyscan Processing	7	1
-2.11461101694	BFA	BFA mv 17_Airyscan Processing	7	1
3.16340538208467	BFA	BFA mv 17_Airyscan Processing	7	1
0.109050677463548	BFA	BFA mv 17_Airyscan Processing	7	1
1.97983345396669	BFA	BFA mv 17_Airyscan Processing	7	1
NaN	BFA	BFA mv 17_Airyscan Processing	7	1
0.599092914973862	BFA	BFA mv 17_Airyscan Processing	7	1
2.80210859133894	BFA	BFA mv 17_Airyscan Processing	7	1
-0.0527863798195112	BFA	BFA mv 17_Airyscan Processing	7	1
1.97310652537516	BFA	BFA mv 17_Airyscan Processing	7	1
0.55402584821543	BFA	BFA mv 17_Airyscan Processing	7	1
1.38168486989351	BFA	BFA mv 17_Airyscan Processing	7	1
2.56947661782049	BFA	BFA mv 17_Airyscan Processing	7	1
2.23131869075738	BFA	BFA mv 17_Airyscan Processing	7	1
0.94270280654465	BFA	BFA mv 17_Airyscan Processing	7	1
3.11200526168235	BFA	BFA mv 17_Airyscan Processing	7	1
2.86384694975522	BFA	BFA mv 17_Airyscan Processing	7	1
1.1284460845909	BFA	BFA mv 17_Airyscan Processing	7	1
-0.296977504653498	BFA	BFA mv 17_Airyscan Processing	7	1
1.15487447464946	BFA	BFA mv 17_Airyscan Processing	7	1
1.62437146168208	BFA	BFA mv 17_Airyscan Processing	7	1
-2.02594257023765	BFA	BFA mv 17_Airyscan Processing	7	1
-2.4734400892079	BFA	BFA mv 17_Airyscan Processing	7	1
-1.05348619960554	BFA	BFA mv 17_Airyscan Processing	7	1
1.29117876584873	BFA	BFA mv 17_Airyscan Processing	7	1
0.301313452915673	BFA	BFA mv 17_Airyscan Processing	7	1
1.4645333704503	BFA	BFA mv 17_Airyscan Processing	7	1
-0.303624435852422	BFA	BFA mv 17_Airyscan Processing	7	1
3.04749314805437	BFA	BFA mv 17_Airyscan Processing	7	1
-1.21201213911233	BFA	BFA mv 17_Airyscan Processing	7	1
2.32874816457848	BFA	BFA mv 17_Airyscan Processing	7	1
3.08562078398431	BFA	BFA mv 17_Airyscan Processing	7	1
0.864523718322745	BFA	BFA mv 17_Airyscan Processing	7	1
-1.27164879327625	BFA	BFA mv 17_Airyscan Processing	7	1
1.12457810736827	BFA	BFA mv 17_Airyscan Processing	7	1
-0.564097837362103	BFA	BFA mv 17_Airyscan Processing	7	1
2.87675434239038	BFA	BFA mv 17_Airyscan Processing	7	1
1.02793297160179	BFA	BFA mv 17_Airyscan Processing	7	1
-0.143513551283012	BFA	BFA mv 17_Airyscan Processing	7	1
0.832268235304359	BFA	BFA mv 17_Airyscan Processing	7	1
0.0971969175271119	BFA	BFA mv 17_Airyscan Processing	7	1
0.145942940867886	BFA	BFA mv 17_Airyscan Processing	7	1
-0.0497125943163677	BFA	BFA mv 17_Airyscan Processing	7	1
1.84869810092666	BFA	BFA mv 17_Airyscan Processing	7	1
0.150988977563822	BFA	BFA mv 17_Airyscan Processing	7	1
0.411226597711653	BFA	BFA mv 17_Airyscan Processing	7	1
0.680966271319501	BFA	BFA mv 17_Airyscan Processing	7	1
-0.902388792730687	BFA	BFA mv 17_Airyscan Processing	7	1
-0.97933499319245	BFA	BFA mv 17_Airyscan Processing	7	1
-0.0111995752351244	BFA	BFA mv 17_Airyscan Processing	7	1
-1.00610958481461	BFA	BFA mv 17_Airyscan Processing	7	1
-1.93136801716673	BFA	BFA mv 17_Airyscan Processing	7	1
-0.9817336038353	BFA	BFA mv 17_Airyscan Processing	7	1
2.22813380211684	BFA	BFA mv 17_Airyscan Processing	7	1
1.216065299579	BFA	BFA mv 17_Airyscan Processing	7	1
-0.758382065904162	BFA	BFA mv 17_Airyscan Processing	7	1
0.986531960228049	BFA	BFA mv 17_Airyscan Processing	7	1
0.00249758406285058	BFA	BFA mv 17_Airyscan Processing	7	1
1.68360671297069	BFA	BFA mv 17_Airyscan Processing	7	1
2.30144499440698	BFA	BFA mv 17_Airyscan Processing	7	1
-1.10783864758492	BFA	BFA mv 17_Airyscan Processing	7	1
-0.0558271073366074	BFA	BFA mv 17_Airyscan Processing	7	1
-2.47265039583878	BFA	BFA mv 17_Airyscan Processing	7	1
-0.658343212684545	BFA	BFA mv 17_Airyscan Processing	7	1
0.934464700558252	BFA	BFA mv 17_Airyscan Processing	7	1
-1.03571630060511	BFA	BFA mv 17_Airyscan Processing	7	1
-0.85718596450773	BFA	BFA mv 17_Airyscan Processing	7	1
1.18236136932163	BFA	BFA mv 17_Airyscan Processing	7	1
0.361071782883177	BFA	BFA mv 17_Airyscan Processing	7	1
-0.398714741140153	BFA	BFA mv 17_Airyscan Processing	7	1
2.71830116736595	BFA	BFA mv 17_Airyscan Processing	7	1
0.482558381685747	BFA	BFA mv 17_Airyscan Processing	7	1
1.36068160561644	BFA	BFA mv 17_Airyscan Processing	7	1
-1.94048213696914	BFA	BFA mv 17_Airyscan Processing	7	1
-0.526278499532647	BFA	BFA mv 17_Airyscan Processing	7	1
1.09403457235938	BFA	BFA mv 17_Airyscan Processing	7	1
-0.191076295168437	BFA	BFA mv 17_Airyscan Processing	7	1
0.869227369382912	BFA	BFA mv 17_Airyscan Processing	7	1
-0.797354984371842	BFA	BFA mv 17_Airyscan Processing	7	1
0.783426913351831	BFA	BFA mv 17_Airyscan Processing	7	1
0.177934883730463	BFA	BFA mv 17_Airyscan Processing	7	1
-0.761243803097744	BFA	BFA mv 17_Airyscan Processing	7	1
1.35522323100625	BFA	BFA mv 17_Airyscan Processing	7	1
-0.357321841202129	BFA	BFA mv 17_Airyscan Processing	7	1
-0.692973660730257	BFA	BFA mv 17_Airyscan Processing	7	1
3.41693143656207	BFA	BFA mv 17_Airyscan Processing	7	1
1.14329286399268	BFA	BFA mv 17_Airyscan Processing	7	1
-0.705585011502493	BFA	BFA mv 17_Airyscan Processing	7	1
1.16338823719897	BFA	BFA mv 17_Airyscan Processing	7	1
-0.327777128194426	BFA	BFA mv 17_Airyscan Processing	7	1
-0.341233062396626	BFA	BFA mv 17_Airyscan Processing	7	1
0.666971447734962	BFA	BFA mv 17_Airyscan Processing	7	1
2.00035840973251	BFA	BFA mv 17_Airyscan Processing	7	1
0.186235514659464	BFA	BFA mv 17_Airyscan Processing	7	1
3.34817211448369	BFA	BFA mv 17_Airyscan Processing	7	1
1.91654837310047	BFA	BFA mv 17_Airyscan Processing	7	1
-0.705814588669723	BFA	BFA mv 17_Airyscan Processing	7	1
1.76720660086731	BFA	BFA mv 17_Airyscan Processing	7	1
2.33678938204122	BFA	BFA mv 17_Airyscan Processing	7	1
2.21282641972992	BFA	BFA mv 17_Airyscan Processing	7	1
2.08914180943023	BFA	BFA mv 17_Airyscan Processing	7	1
-0.296579487049544	BFA	BFA mv 17_Airyscan Processing	7	1
0.555158197205063	BFA	BFA mv 17_Airyscan Processing	7	1
-0.48696584647588	BFA	BFA mv 17_Airyscan Processing	7	1
3.49508588642697	BFA	BFA mv 17_Airyscan Processing	7	1
-0.416478291011718	BFA	BFA mv 17_Airyscan Processing	7	1
1.46706981537135	BFA	BFA mv 17_Airyscan Processing	7	1
2.07005229632132	BFA	BFA mv 17_Airyscan Processing	7	1
-0.560400323290384	BFA	BFA mv 17_Airyscan Processing	7	1
1.42524817927492	BFA	BFA mv 17_Airyscan Processing	7	1
1.42009647910658	BFA	BFA mv 17_Airyscan Processing	7	1
-0.75920035484711	BFA	BFA mv 17_Airyscan Processing	7	1
0.123969966323139	BFA	BFA mv 17_Airyscan Processing	7	1
0.702694696043214	BFA	BFA mv 17_Airyscan Processing	7	1
0.772408505324692	BFA	BFA mv 17_Airyscan Processing	7	1
1.52254949346687	BFA	BFA mv 17_Airyscan Processing	7	1
1.14750379746085	BFA	BFA mv 17_Airyscan Processing	7	1
0.486224752553118	BFA	BFA mv 17_Airyscan Processing	7	1
0.446878756482714	BFA	BFA mv 17_Airyscan Processing	7	1
1.10717271695745	BFA	BFA mv 17_Airyscan Processing	7	1
2.81926480428901	BFA	BFA mv 17_Airyscan Processing	7	1
0.5686580759361	BFA	BFA mv 17_Airyscan Processing	7	1
-0.286659610328323	BFA	BFA mv 17_Airyscan Processing	7	1
1.59550751438297	BFA	BFA mv 17_Airyscan Processing	7	1
-1.28855643121773	BFA	BFA mv 17_Airyscan Processing	7	1
-0.890311878659363	BFA	BFA mv 17_Airyscan Processing	7	1
1.9067729625035	BFA	BFA mv 17_Airyscan Processing	7	1
2.91967276951011	BFA	BFA mv 17_Airyscan Processing	7	1
1.32138232971856	BFA	BFA mv 17_Airyscan Processing	7	1
-1.2614669349439	BFA	BFA mv 17_Airyscan Processing	7	1
2.65714695584983	BFA	BFA mv 17_Airyscan Processing	7	1
-0.851167577817458	BFA	BFA mv 17_Airyscan Processing	7	1
1.72438200042425	BFA	BFA mv 17_Airyscan Processing	7	1
-0.739692588846609	BFA	BFA mv 17_Airyscan Processing	7	1
2.87992416776593	BFA	BFA mv 17_Airyscan Processing	7	1
2.11544448164764	BFA	BFA mv 17_Airyscan Processing	7	1
0.118596153390753	BFA	BFA mv 17_Airyscan Processing	7	1
-0.0738024667447477	BFA	BFA mv 17_Airyscan Processing	7	1
1.0348358488953	BFA	BFA mv 17_Airyscan Processing	7	1
0.0888738016386054	BFA	BFA mv 17_Airyscan Processing	7	1
-1.03547603120234	BFA	BFA mv 17_Airyscan Processing	7	1
-1.02458448900072	BFA	BFA mv 17_Airyscan Processing	7	1
-0.90027641367566	BFA	BFA mv 17_Airyscan Processing	7	1
1.6121929196381	BFA	BFA mv 17_Airyscan Processing	7	1
0.0163293614588582	BFA	BFA mv 17_Airyscan Processing	7	1
0.625815255451447	BFA	BFA mv 17_Airyscan Processing	7	1
0.320438600956307	BFA	BFA mv 17_Airyscan Processing	7	1
-0.392472708752986	BFA	BFA mv 17_Airyscan Processing	7	1
2.02081357458355	BFA	BFA mv 17_Airyscan Processing	7	1
-0.795210205226094	BFA	BFA mv 17_Airyscan Processing	7	1
-1.99014597898074	BFA	BFA mv 17_Airyscan Processing	7	1
3.06416044803248	BFA	BFA mv 17_Airyscan Processing	7	1
0.602187844549426	BFA	BFA mv 17_Airyscan Processing	7	1
1.24969484763983	BFA	BFA mv 17_Airyscan Processing	7	1
-0.160665236608503	BFA	BFA mv 17_Airyscan Processing	7	1
1.17544532327508	BFA	BFA mv 17_Airyscan Processing	7	1
-0.143917391061019	BFA	BFA mv 17_Airyscan Processing	7	1
-0.409780896939765	BFA	BFA mv 17_Airyscan Processing	7	1
-0.0155103301780301	BFA	BFA mv 17_Airyscan Processing	7	1
2.83161518837454	BFA	BFA mv 17_Airyscan Processing	7	1
-0.866769730690527	BFA	BFA mv 17_Airyscan Processing	7	1
-0.500457780224058	BFA	BFA mv 17_Airyscan Processing	7	1
0.602578105949696	BFA	BFA mv 17_Airyscan Processing	7	1
-1.81170164258189	BFA	BFA mv 17_Airyscan Processing	7	1
0.0649341874530795	BFA	BFA mv 17_Airyscan Processing	7	1
-0.698338299788587	BFA	BFA mv 17_Airyscan Processing	7	1
-1.16041085210024	BFA	BFA mv 17_Airyscan Processing	7	1
0.83053239053025	BFA	BFA mv 17_Airyscan Processing	7	1
-0.429661654568146	BFA	BFA mv 17_Airyscan Processing	7	1
-0.527440789372578	BFA	BFA mv 17_Airyscan Processing	7	1
2.62164762100088	BFA	BFA mv 17_Airyscan Processing	7	1
-0.577062237149715	BFA	BFA mv 17_Airyscan Processing	7	1
-0.192752866907095	BFA	BFA mv 17_Airyscan Processing	7	1
2.22282763773252	BFA	BFA mv 17_Airyscan Processing	7	1
0.102898757428111	BFA	BFA mv 17_Airyscan Processing	7	1
1.70997397270056	BFA	BFA mv 17_Airyscan Processing	7	1
2.43331429424456	BFA	BFA mv 17_Airyscan Processing	7	1
0.368495566027281	BFA	BFA mv 17_Airyscan Processing	7	1
-1.30788374500229	BFA	BFA mv 17_Airyscan Processing	7	1
-1.80983655501464	BFA	BFA mv 17_Airyscan Processing	7	1
-0.388615519912086	BFA	BFA mv 17_Airyscan Processing	7	1
-0.195040777415394	BFA	BFA mv 17_Airyscan Processing	7	1
-1.02869387243313	BFA	BFA mv 17_Airyscan Processing	7	1
0.221908265344126	BFA	BFA mv 17_Airyscan Processing	7	1
0.275886958318844	BFA	BFA mv 17_Airyscan Processing	7	1
0.579038588451008	BFA	BFA mv 17_Airyscan Processing	7	1
1.5554285728411	BFA	BFA mv 17_Airyscan Processing	7	1
-1.19489960367552	BFA	BFA mv 17_Airyscan Processing	7	1
0.227257233956163	BFA	BFA mv 17_Airyscan Processing	7	1
2.32395793488494	BFA	BFA mv 17_Airyscan Processing	7	1
-0.796334542318431	BFA	BFA mv 17_Airyscan Processing	7	1
0.602473518481711	BFA	BFA mv 17_Airyscan Processing	7	1
-1.69554462786802	BFA	BFA mv 17_Airyscan Processing	7	1
-1.36139603788747	BFA	BFA mv 17_Airyscan Processing	7	1
2.4736181132969	BFA	BFA mv 17_Airyscan Processing	7	1
2.66315047755339	BFA	BFA mv 17_Airyscan Processing	7	1
-0.0317517192914301	BFA	BFA mv 17_Airyscan Processing	7	1
-0.160983401203625	BFA	BFA mv 17_Airyscan Processing	7	1
0.372257888710733	BFA	BFA mv 17_Airyscan Processing	7	1
2.22883459227605	BFA	BFA mv 17_Airyscan Processing	7	1
0.106664531150965	BFA	BFA mv 17_Airyscan Processing	7	1
0.823116435985207	BFA	BFA mv 17_Airyscan Processing	7	1
2.86640273438517	BFA	BFA mv 17_Airyscan Processing	7	1
0.308008676083417	BFA	BFA mv 17_Airyscan Processing	7	1
0.40940125308174	BFA	BFA mv 17_Airyscan Processing	7	1
1.59047706935387	BFA	BFA mv 17_Airyscan Processing	7	1
0.944116934732796	BFA	BFA mv 17_Airyscan Processing	7	1
0.391781998982093	BFA	BFA mv 17_Airyscan Processing	7	1
-0.441379235508472	BFA	BFA mv 17_Airyscan Processing	7	1
-1.51606436336042	BFA	BFA mv 17_Airyscan Processing	7	1
3.14784212354781	BFA	BFA mv 17_Airyscan Processing	7	1
-1.33024792396629	BFA	BFA mv 17_Airyscan Processing	7	1
2.15085649485536	BFA	BFA mv 17_Airyscan Processing	7	1
1.91852899537398	BFA	BFA mv 17_Airyscan Processing	7	1
1.31613216460503	BFA	BFA mv 17_Airyscan Processing	7	1
0.866892815300677	BFA	BFA mv 17_Airyscan Processing	7	1
0.470569927805503	BFA	BFA mv 17_Airyscan Processing	7	1
2.93022212012665	BFA	BFA mv 17_Airyscan Processing	7	1
1.31052707989638	BFA	BFA mv 17_Airyscan Processing	7	1
1.62153628487498	BFA	BFA mv 17_Airyscan Processing	7	1
3.06330660259639	BFA	BFA mv 17_Airyscan Processing	7	1
NaN	BFA	BFA mv 17_Airyscan Processing	7	1
NaN	BFA	BFA mv 17_Airyscan Processing	7	1
NaN	BFA	BFA mv 17_Airyscan Processing	7	1
NaN	BFA	BFA mv 17_Airyscan Processing	7	1
NaN	BFA	BFA mv 17_Airyscan Processing	7	1
NaN	BFA	BFA mv 17_Airyscan Processing	7	1
NaN	BFA	BFA mv 17_Airyscan Processing	7	1
NaN	BFA	BFA mv 17_Airyscan Processing	7	1
NaN	BFA	BFA mv 17_Airyscan Processing	7	1
NaN	BFA	BFA mv 17_Airyscan Processing	7	1
NaN	BFA	BFA mv 17_Airyscan Processing	7	1
NaN	BFA	BFA mv 17_Airyscan Processing	7	1
NaN	BFA	BFA mv 17_Airyscan Processing	7	1
NaN	BFA	BFA mv 17_Airyscan Processing	7	1
NaN	BFA	BFA mv 17_Airyscan Processing	7	1
NaN	BFA	BFA mv 17_Airyscan Processing	7	1
NaN	BFA	BFA mv 17_Airyscan Processing	7	1
NaN	BFA	BFA mv 17_Airyscan Processing	7	1
NaN	BFA	BFA mv 17_Airyscan Processing	7	1
NaN	BFA	BFA mv 17_Airyscan Processing	7	1
NaN	BFA	BFA mv 17_Airyscan Processing	7	1
NaN	BFA	BFA mv 17_Airyscan Processing	7	1
NaN	BFA	BFA mv 17_Airyscan Processing	7	1
NaN	BFA	BFA mv 17_Airyscan Processing	7	1
NaN	BFA	BFA mv 17_Airyscan Processing	7	1
NaN	BFA	BFA mv 17_Airyscan Processing	7	1
NaN	BFA	BFA mv 17_Airyscan Processing	7	1
NaN	BFA	BFA mv 17_Airyscan Processing	7	1
NaN	BFA	BFA mv 17_Airyscan Processing	7	1
NaN	BFA	BFA mv 17_Airyscan Processing	7	1
NaN	BFA	BFA mv 17_Airyscan Processing	7	1
NaN	BFA	BFA mv 17_Airyscan Processing	7	1
NaN	BFA	BFA mv 17_Airyscan Processing	7	1
NaN	BFA	BFA mv 17_Airyscan Processing	7	1
NaN	BFA	BFA mv 17_Airyscan Processing	7	1
NaN	BFA	BFA mv 17_Airyscan Processing	7	1
NaN	BFA	BFA mv 17_Airyscan Processing	7	1
NaN	BFA	BFA mv 17_Airyscan Processing	7	1
NaN	BFA	BFA mv 17_Airyscan Processing	7	1
NaN	BFA	BFA mv 17_Airyscan Processing	7	1
NaN	BFA	BFA mv 17_Airyscan Processing	7	1
NaN	BFA	BFA mv 17_Airyscan Processing	7	1
NaN	BFA	BFA mv 17_Airyscan Processing	7	1
NaN	BFA	BFA mv 17_Airyscan Processing	7	1
NaN	BFA	BFA mv 17_Airyscan Processing	7	1
NaN	BFA	BFA mv 17_Airyscan Processing	7	1
NaN	BFA	BFA mv 17_Airyscan Processing	7	1
NaN	BFA	BFA mv 17_Airyscan Processing	7	1
NaN	BFA	BFA mv 17_Airyscan Processing	7	1
NaN	BFA	BFA mv 17_Airyscan Processing	7	1
NaN	BFA	BFA mv 17_Airyscan Processing	7	1
NaN	BFA	BFA mv 17_Airyscan Processing	7	1
NaN	BFA	BFA mv 17_Airyscan Processing	7	1
NaN	BFA	BFA mv 17_Airyscan Processing	7	1
NaN	BFA	BFA mv 17_Airyscan Processing	7	1
NaN	BFA	BFA mv 17_Airyscan Processing	7	1
NaN	BFA	BFA mv 17_Airyscan Processing	7	1
NaN	BFA	BFA mv 17_Airyscan Processing	7	1
NaN	BFA	BFA mv 17_Airyscan Processing	7	1
NaN	BFA	BFA mv 17_Airyscan Processing	7	1
NaN	BFA	BFA mv 17_Airyscan Processing	7	1
NaN	BFA	BFA mv 17_Airyscan Processing	7	1
NaN	BFA	BFA mv 18_Airyscan Processing	8	1
-1.96438533224417	BFA	BFA mv 18_Airyscan Processing	8	1
1.5529484302809	BFA	BFA mv 18_Airyscan Processing	8	1
-2.15802593378804	BFA	BFA mv 18_Airyscan Processing	8	1
-1.27449392917444	BFA	BFA mv 18_Airyscan Processing	8	1
-0.420574062407497	BFA	BFA mv 18_Airyscan Processing	8	1
0.907377209965044	BFA	BFA mv 18_Airyscan Processing	8	1
2.22790417395454	BFA	BFA mv 18_Airyscan Processing	8	1
0.244960079456391	BFA	BFA mv 18_Airyscan Processing	8	1
0.921936430042068	BFA	BFA mv 18_Airyscan Processing	8	1
-1.21412457818026	BFA	BFA mv 18_Airyscan Processing	8	1
-1.44022256479016	BFA	BFA mv 18_Airyscan Processing	8	1
-0.33115240443762	BFA	BFA mv 18_Airyscan Processing	8	1
0.0248512148024623	BFA	BFA mv 18_Airyscan Processing	8	1
2.84723287163101	BFA	BFA mv 18_Airyscan Processing	8	1
1.70212691232519	BFA	BFA mv 18_Airyscan Processing	8	1
1.03228582319403	BFA	BFA mv 18_Airyscan Processing	8	1
1.96907457679865	BFA	BFA mv 18_Airyscan Processing	8	1
-0.133283327062279	BFA	BFA mv 18_Airyscan Processing	8	1
-0.0762230271976191	BFA	BFA mv 18_Airyscan Processing	8	1
-0.247377824851875	BFA	BFA mv 18_Airyscan Processing	8	1
-1.20812048940833	BFA	BFA mv 18_Airyscan Processing	8	1
NaN	BFA	BFA mv 18_Airyscan Processing	8	1
-0.744779127544127	BFA	BFA mv 18_Airyscan Processing	8	1
0.159423759943055	BFA	BFA mv 18_Airyscan Processing	8	1
3.54089971219758	BFA	BFA mv 18_Airyscan Processing	8	1
-0.161659199280745	BFA	BFA mv 18_Airyscan Processing	8	1
-0.438832402676668	BFA	BFA mv 18_Airyscan Processing	8	1
0.538187689977408	BFA	BFA mv 18_Airyscan Processing	8	1
-0.080834317833599	BFA	BFA mv 18_Airyscan Processing	8	1
2.09895435274712	BFA	BFA mv 18_Airyscan Processing	8	1
0.266168769248099	BFA	BFA mv 18_Airyscan Processing	8	1
1.86970515658713	BFA	BFA mv 18_Airyscan Processing	8	1
-1.72154792378984	BFA	BFA mv 18_Airyscan Processing	8	1
-0.574111666475258	BFA	BFA mv 18_Airyscan Processing	8	1
0.673328726999843	BFA	BFA mv 18_Airyscan Processing	8	1
-1.20459981916147	BFA	BFA mv 18_Airyscan Processing	8	1
1.70084843879361	BFA	BFA mv 18_Airyscan Processing	8	1
0.157337518203966	BFA	BFA mv 18_Airyscan Processing	8	1
-0.199509603603622	BFA	BFA mv 18_Airyscan Processing	8	1
-1.90665645057387	BFA	BFA mv 18_Airyscan Processing	8	1
-1.40526231245771	BFA	BFA mv 18_Airyscan Processing	8	1
-0.346179047102263	BFA	BFA mv 18_Airyscan Processing	8	1
-1.04359905486917	BFA	BFA mv 18_Airyscan Processing	8	1
-1.06820618501222	BFA	BFA mv 18_Airyscan Processing	8	1
NaN	BFA	BFA mv 18_Airyscan Processing	8	1
0.683503373359195	BFA	BFA mv 18_Airyscan Processing	8	1
1.48995716449273	BFA	BFA mv 18_Airyscan Processing	8	1
-0.245856468642397	BFA	BFA mv 18_Airyscan Processing	8	1
0.69591544510143	BFA	BFA mv 18_Airyscan Processing	8	1
-1.41351634264262	BFA	BFA mv 18_Airyscan Processing	8	1
1.17174200272977	BFA	BFA mv 18_Airyscan Processing	8	1
1.45692208822416	BFA	BFA mv 18_Airyscan Processing	8	1
0.832775318184212	BFA	BFA mv 18_Airyscan Processing	8	1
-0.295594064166679	BFA	BFA mv 18_Airyscan Processing	8	1
-1.27972289860611	BFA	BFA mv 18_Airyscan Processing	8	1
0.716619480184252	BFA	BFA mv 18_Airyscan Processing	8	1
0.651016778236588	BFA	BFA mv 18_Airyscan Processing	8	1
1.00432284761721	BFA	BFA mv 18_Airyscan Processing	8	1
1.24741512929155	BFA	BFA mv 18_Airyscan Processing	8	1
-0.547467340030263	BFA	BFA mv 18_Airyscan Processing	8	1
-0.693023622894745	BFA	BFA mv 18_Airyscan Processing	8	1
-1.56796014135909	BFA	BFA mv 18_Airyscan Processing	8	1
2.0812866253591	BFA	BFA mv 18_Airyscan Processing	8	1
0.432254176171206	BFA	BFA mv 18_Airyscan Processing	8	1
1.19318883632821	BFA	BFA mv 18_Airyscan Processing	8	1
0.651637784399912	BFA	BFA mv 18_Airyscan Processing	8	1
3.09832376517764	BFA	BFA mv 18_Airyscan Processing	8	1
-0.542739817524222	BFA	BFA mv 18_Airyscan Processing	8	1
1.77492962761297	BFA	BFA mv 18_Airyscan Processing	8	1
1.13417037071908	BFA	BFA mv 18_Airyscan Processing	8	1
0.844578489525675	BFA	BFA mv 18_Airyscan Processing	8	1
3.51425615529013	BFA	BFA mv 18_Airyscan Processing	8	1
-2.46225085955205	BFA	BFA mv 18_Airyscan Processing	8	1
0.467487195892369	BFA	BFA mv 18_Airyscan Processing	8	1
-0.946633246157	BFA	BFA mv 18_Airyscan Processing	8	1
-0.660065794120312	BFA	BFA mv 18_Airyscan Processing	8	1
-0.85723945563389	BFA	BFA mv 18_Airyscan Processing	8	1
NaN	BFA	BFA mv 18_Airyscan Processing	8	1
1.50022828726986	BFA	BFA mv 18_Airyscan Processing	8	1
0.674812698217429	BFA	BFA mv 18_Airyscan Processing	8	1
-1.28836994829212	BFA	BFA mv 18_Airyscan Processing	8	1
NaN	BFA	BFA mv 18_Airyscan Processing	8	1
2.34368235992999	BFA	BFA mv 18_Airyscan Processing	8	1
1.17157878739798	BFA	BFA mv 18_Airyscan Processing	8	1
-0.0597945385278352	BFA	BFA mv 18_Airyscan Processing	8	1
0.542137867395999	BFA	BFA mv 18_Airyscan Processing	8	1
NaN	BFA	BFA mv 18_Airyscan Processing	8	1
NaN	BFA	BFA mv 18_Airyscan Processing	8	1
NaN	BFA	BFA mv 18_Airyscan Processing	8	1
NaN	BFA	BFA mv 18_Airyscan Processing	8	1
NaN	BFA	BFA mv 18_Airyscan Processing	8	1
NaN	BFA	BFA mv 18_Airyscan Processing	8	1
NaN	BFA	BFA mv 18_Airyscan Processing	8	1
NaN	BFA	BFA mv 18_Airyscan Processing	8	1
NaN	BFA	BFA mv 18_Airyscan Processing	8	1
NaN	BFA	BFA mv 18_Airyscan Processing	8	1
NaN	BFA	BFA mv 18_Airyscan Processing	8	1
NaN	BFA	BFA mv 18_Airyscan Processing	8	1
NaN	BFA	BFA mv 18_Airyscan Processing	8	1
NaN	BFA	BFA mv 18_Airyscan Processing	8	1
NaN	BFA	BFA mv 18_Airyscan Processing	8	1
0.738744483898438	BFA	BFA mv 1_Airyscan Processing	9	1
2.38551144566215	BFA	BFA mv 1_Airyscan Processing	9	1
1.3971515599128	BFA	BFA mv 1_Airyscan Processing	9	1
-0.795011577391673	BFA	BFA mv 1_Airyscan Processing	9	1
0.965765333756057	BFA	BFA mv 1_Airyscan Processing	9	1
0.0265762242359972	BFA	BFA mv 1_Airyscan Processing	9	1
0.845851241070792	BFA	BFA mv 1_Airyscan Processing	9	1
0.559414476709996	BFA	BFA mv 1_Airyscan Processing	9	1
2.28798497616995	BFA	BFA mv 1_Airyscan Processing	9	1
-1.11209811917851	BFA	BFA mv 1_Airyscan Processing	9	1
2.45544908606357	BFA	BFA mv 1_Airyscan Processing	9	1
2.25375599302085	BFA	BFA mv 1_Airyscan Processing	9	1
0.524680653015847	BFA	BFA mv 1_Airyscan Processing	9	1
0.07321852440877	BFA	BFA mv 1_Airyscan Processing	9	1
1.75010524247596	BFA	BFA mv 1_Airyscan Processing	9	1
2.56225422378488	BFA	BFA mv 1_Airyscan Processing	9	1
0.168765635196556	BFA	BFA mv 1_Airyscan Processing	9	1
1.80689157862493	BFA	BFA mv 1_Airyscan Processing	9	1
0.559580137813694	BFA	BFA mv 1_Airyscan Processing	9	1
0.465380678905206	BFA	BFA mv 1_Airyscan Processing	9	1
2.83948888247532	BFA	BFA mv 1_Airyscan Processing	9	1
2.95184483641488	BFA	BFA mv 1_Airyscan Processing	9	1
1.54989849698323	BFA	BFA mv 1_Airyscan Processing	9	1
2.07031434838782	BFA	BFA mv 1_Airyscan Processing	9	1
1.2388230509885	BFA	BFA mv 1_Airyscan Processing	9	1
2.04850608381904	BFA	BFA mv 1_Airyscan Processing	9	1
0.33382730612109	BFA	BFA mv 1_Airyscan Processing	9	1
0.376693470083196	BFA	BFA mv 1_Airyscan Processing	9	1
2.71188966379563	BFA	BFA mv 1_Airyscan Processing	9	1
1.11969313930556	BFA	BFA mv 1_Airyscan Processing	9	1
1.63133308280036	BFA	BFA mv 1_Airyscan Processing	9	1
0.0811560805667506	BFA	BFA mv 1_Airyscan Processing	9	1
0.303446271495546	BFA	BFA mv 1_Airyscan Processing	9	1
0.392256393052167	BFA	BFA mv 1_Airyscan Processing	9	1
1.00335835043988	BFA	BFA mv 1_Airyscan Processing	9	1
1.38654648118007	BFA	BFA mv 1_Airyscan Processing	9	1
0.998841396142261	BFA	BFA mv 1_Airyscan Processing	9	1
0.350642014574004	BFA	BFA mv 1_Airyscan Processing	9	1
1.81317974209369	BFA	BFA mv 1_Airyscan Processing	9	1
3.45819173332073	BFA	BFA mv 1_Airyscan Processing	9	1
-0.325198751671702	BFA	BFA mv 1_Airyscan Processing	9	1
1.17807831476115	BFA	BFA mv 1_Airyscan Processing	9	1
0.516835958454593	BFA	BFA mv 1_Airyscan Processing	9	1
0.602672510687094	BFA	BFA mv 1_Airyscan Processing	9	1
2.02668326472497	BFA	BFA mv 1_Airyscan Processing	9	1
0.51169745490126	BFA	BFA mv 1_Airyscan Processing	9	1
0.793956684062168	BFA	BFA mv 1_Airyscan Processing	9	1
0.36759850010765	BFA	BFA mv 1_Airyscan Processing	9	1
0.763800585352626	BFA	BFA mv 1_Airyscan Processing	9	1
0.0695410801771256	BFA	BFA mv 1_Airyscan Processing	9	1
1.88942105477746	BFA	BFA mv 1_Airyscan Processing	9	1
2.83528105771388	BFA	BFA mv 1_Airyscan Processing	9	1
0.632650589791209	BFA	BFA mv 1_Airyscan Processing	9	1
0.0176927464963352	BFA	BFA mv 1_Airyscan Processing	9	1
0.964257407257902	BFA	BFA mv 1_Airyscan Processing	9	1
1.20342194611404	BFA	BFA mv 1_Airyscan Processing	9	1
2.03329067143717	BFA	BFA mv 1_Airyscan Processing	9	1
0.528543190364839	BFA	BFA mv 1_Airyscan Processing	9	1
0.948243830005536	BFA	BFA mv 1_Airyscan Processing	9	1
-0.709265277002246	BFA	BFA mv 1_Airyscan Processing	9	1
-1.23407529837263	BFA	BFA mv 1_Airyscan Processing	9	1
2.06630718128503	BFA	BFA mv 1_Airyscan Processing	9	1
-0.36471103920468	BFA	BFA mv 1_Airyscan Processing	9	1
0.0166960493743731	BFA	BFA mv 1_Airyscan Processing	9	1
1.318253031312	BFA	BFA mv 1_Airyscan Processing	9	1
1.93693242028802	BFA	BFA mv 1_Airyscan Processing	9	1
-0.381136594803981	BFA	BFA mv 1_Airyscan Processing	9	1
2.49353819924025	BFA	BFA mv 1_Airyscan Processing	9	1
1.26823828261305	BFA	BFA mv 1_Airyscan Processing	9	1
-0.678179106274606	BFA	BFA mv 1_Airyscan Processing	9	1
1.13758960884464	BFA	BFA mv 1_Airyscan Processing	9	1
-1.62944745074653	BFA	BFA mv 1_Airyscan Processing	9	1
2.3004731999618	BFA	BFA mv 1_Airyscan Processing	9	1
-0.383091476728361	BFA	BFA mv 1_Airyscan Processing	9	1
2.52217126473588	BFA	BFA mv 1_Airyscan Processing	9	1
1.48505642710211	BFA	BFA mv 1_Airyscan Processing	9	1
0.87534816479369	BFA	BFA mv 1_Airyscan Processing	9	1
1.71110235460989	BFA	BFA mv 1_Airyscan Processing	9	1
0.683855979744862	BFA	BFA mv 1_Airyscan Processing	9	1
2.92477459100538	BFA	BFA mv 1_Airyscan Processing	9	1
2.09745822051894	BFA	BFA mv 1_Airyscan Processing	9	1
-1.77740840451395	BFA	BFA mv 1_Airyscan Processing	9	1
2.78646294275233	BFA	BFA mv 1_Airyscan Processing	9	1
3.33372929955596	BFA	BFA mv 1_Airyscan Processing	9	1
-0.441175389456696	BFA	BFA mv 1_Airyscan Processing	9	1
2.52692201634826	BFA	BFA mv 1_Airyscan Processing	9	1
2.49318132007003	BFA	BFA mv 1_Airyscan Processing	9	1
2.0330110401382	BFA	BFA mv 1_Airyscan Processing	9	1
0.938628933960018	BFA	BFA mv 1_Airyscan Processing	9	1
1.36032366648143	BFA	BFA mv 1_Airyscan Processing	9	1
0.285084895858517	BFA	BFA mv 1_Airyscan Processing	9	1
-0.480793377190733	BFA	BFA mv 1_Airyscan Processing	9	1
0.687539140351571	BFA	BFA mv 1_Airyscan Processing	9	1
1.71893071411358	BFA	BFA mv 1_Airyscan Processing	9	1
3.32162964725947	BFA	BFA mv 1_Airyscan Processing	9	1
-0.169869857609716	BFA	BFA mv 1_Airyscan Processing	9	1
0.458971208084573	BFA	BFA mv 1_Airyscan Processing	9	1
2.75895566552157	BFA	BFA mv 1_Airyscan Processing	9	1
3.00258963315228	BFA	BFA mv 1_Airyscan Processing	9	1
1.08592149144542	BFA	BFA mv 1_Airyscan Processing	9	1
2.10770940816542	BFA	BFA mv 1_Airyscan Processing	9	1
1.09035671253911	BFA	BFA mv 1_Airyscan Processing	9	1
1.16820629547639	BFA	BFA mv 1_Airyscan Processing	9	1
1.97659430330739	BFA	BFA mv 1_Airyscan Processing	9	1
1.28838303419204	BFA	BFA mv 1_Airyscan Processing	9	1
1.37974545434715	BFA	BFA mv 1_Airyscan Processing	9	1
3.59941880356204	BFA	BFA mv 1_Airyscan Processing	9	1
-0.316094247948685	BFA	BFA mv 1_Airyscan Processing	9	1
1.44653640741395	BFA	BFA mv 1_Airyscan Processing	9	1
3.52340730318194	BFA	BFA mv 1_Airyscan Processing	9	1
-0.615699781726958	BFA	BFA mv 1_Airyscan Processing	9	1
0.627821359616327	BFA	BFA mv 1_Airyscan Processing	9	1
1.09615781941871	BFA	BFA mv 1_Airyscan Processing	9	1
-0.806293184200005	BFA	BFA mv 1_Airyscan Processing	9	1
1.62819267976993	BFA	BFA mv 1_Airyscan Processing	9	1
1.8461396865382	BFA	BFA mv 1_Airyscan Processing	9	1
0.0757320804026474	BFA	BFA mv 1_Airyscan Processing	9	1
1.79743794461306	BFA	BFA mv 1_Airyscan Processing	9	1
1.76674450627628	BFA	BFA mv 1_Airyscan Processing	9	1
1.20471393115353	BFA	BFA mv 1_Airyscan Processing	9	1
3.33252563981316	BFA	BFA mv 1_Airyscan Processing	9	1
0.728977482113285	BFA	BFA mv 1_Airyscan Processing	9	1
1.99635459534114	BFA	BFA mv 1_Airyscan Processing	9	1
2.1477803899376	BFA	BFA mv 1_Airyscan Processing	9	1
1.43195879869218	BFA	BFA mv 1_Airyscan Processing	9	1
3.09571896051803	BFA	BFA mv 1_Airyscan Processing	9	1
0.847031884316367	BFA	BFA mv 1_Airyscan Processing	9	1
1.7941799418672	BFA	BFA mv 1_Airyscan Processing	9	1
0.394375650072539	BFA	BFA mv 1_Airyscan Processing	9	1
2.1515244591774	BFA	BFA mv 1_Airyscan Processing	9	1
0.132285734809452	BFA	BFA mv 1_Airyscan Processing	9	1
-1.20030860920726	BFA	BFA mv 1_Airyscan Processing	9	1
1.67585354396946	BFA	BFA mv 1_Airyscan Processing	9	1
1.88541938960591	BFA	BFA mv 1_Airyscan Processing	9	1
1.61924188531296	BFA	BFA mv 1_Airyscan Processing	9	1
-0.824628239447564	BFA	BFA mv 1_Airyscan Processing	9	1
1.63288791317924	BFA	BFA mv 1_Airyscan Processing	9	1
1.88378513009571	BFA	BFA mv 1_Airyscan Processing	9	1
-1.29734199912715	BFA	BFA mv 1_Airyscan Processing	9	1
2.40317179204822	BFA	BFA mv 1_Airyscan Processing	9	1
-1.47711773368187	BFA	BFA mv 1_Airyscan Processing	9	1
0.925110738347603	BFA	BFA mv 1_Airyscan Processing	9	1
0.260646832456168	BFA	BFA mv 1_Airyscan Processing	9	1
2.13200939800422	BFA	BFA mv 1_Airyscan Processing	9	1
1.72855829063093	BFA	BFA mv 1_Airyscan Processing	9	1
1.53698730695809	BFA	BFA mv 1_Airyscan Processing	9	1
1.47304743655808	BFA	BFA mv 1_Airyscan Processing	9	1
-1.39381585180777	BFA	BFA mv 1_Airyscan Processing	9	1
0.673749997486201	BFA	BFA mv 1_Airyscan Processing	9	1
0.568372677982425	BFA	BFA mv 1_Airyscan Processing	9	1
2.0844832031267	BFA	BFA mv 1_Airyscan Processing	9	1
1.3519706776722	BFA	BFA mv 1_Airyscan Processing	9	1
1.04719848678907	BFA	BFA mv 1_Airyscan Processing	9	1
-0.359319946424799	BFA	BFA mv 1_Airyscan Processing	9	1
1.45124864138373	BFA	BFA mv 1_Airyscan Processing	9	1
2.77545876001424	BFA	BFA mv 1_Airyscan Processing	9	1
0.350184813408307	BFA	BFA mv 1_Airyscan Processing	9	1
2.58584460498396	BFA	BFA mv 1_Airyscan Processing	9	1
3.52763766693993	BFA	BFA mv 1_Airyscan Processing	9	1
1.49792430989412	BFA	BFA mv 1_Airyscan Processing	9	1
2.47657771009068	BFA	BFA mv 1_Airyscan Processing	9	1
-2.77327332906828	BFA	BFA mv 1_Airyscan Processing	9	1
2.29185766052999	BFA	BFA mv 1_Airyscan Processing	9	1
1.02648274473949	BFA	BFA mv 1_Airyscan Processing	9	1
0.494980654913405	BFA	BFA mv 1_Airyscan Processing	9	1
3.36508215813131	BFA	BFA mv 1_Airyscan Processing	9	1
0.682376020725053	BFA	BFA mv 1_Airyscan Processing	9	1
0.492202847359554	BFA	BFA mv 1_Airyscan Processing	9	1
2.12461466801596	BFA	BFA mv 1_Airyscan Processing	9	1
-0.0929938549416804	BFA	BFA mv 1_Airyscan Processing	9	1
1.38270784332	BFA	BFA mv 1_Airyscan Processing	9	1
2.00338706409596	BFA	BFA mv 1_Airyscan Processing	9	1
0.327516392071141	BFA	BFA mv 1_Airyscan Processing	9	1
2.23965407724472	BFA	BFA mv 1_Airyscan Processing	9	1
0.872677646272156	BFA	BFA mv 1_Airyscan Processing	9	1
-1.78916577670883	BFA	BFA mv 1_Airyscan Processing	9	1
1.43500637888395	BFA	BFA mv 1_Airyscan Processing	9	1
-0.211912465360996	BFA	BFA mv 1_Airyscan Processing	9	1
-0.904398395768269	BFA	BFA mv 1_Airyscan Processing	9	1
3.22122401868802	BFA	BFA mv 1_Airyscan Processing	9	1
2.32710772085022	BFA	BFA mv 1_Airyscan Processing	9	1
1.48666340077141	BFA	BFA mv 1_Airyscan Processing	9	1
2.63573132879751	BFA	BFA mv 1_Airyscan Processing	9	1
0.859599385286121	BFA	BFA mv 1_Airyscan Processing	9	1
-1.11571270024406	BFA	BFA mv 1_Airyscan Processing	9	1
1.87764670355216	BFA	BFA mv 1_Airyscan Processing	9	1
2.42199252290438	BFA	BFA mv 1_Airyscan Processing	9	1
0.934404957789175	BFA	BFA mv 1_Airyscan Processing	9	1
-0.529117197486702	BFA	BFA mv 1_Airyscan Processing	9	1
-0.24235330274855	BFA	BFA mv 1_Airyscan Processing	9	1
-0.740205011807743	BFA	BFA mv 1_Airyscan Processing	9	1
1.16626512904243	BFA	BFA mv 1_Airyscan Processing	9	1
1.12830986447376	BFA	BFA mv 1_Airyscan Processing	9	1
0.434786932866552	BFA	BFA mv 1_Airyscan Processing	9	1
-3.27538673510676	BFA	BFA mv 1_Airyscan Processing	9	1
1.40873427930108	BFA	BFA mv 1_Airyscan Processing	9	1
2.03163650528525	BFA	BFA mv 1_Airyscan Processing	9	1
0.815991117973557	BFA	BFA mv 1_Airyscan Processing	9	1
0.822717328912615	BFA	BFA mv 1_Airyscan Processing	9	1
0.709201944792381	BFA	BFA mv 1_Airyscan Processing	9	1
1.70533699926895	BFA	BFA mv 1_Airyscan Processing	9	1
1.45867793409209	BFA	BFA mv 1_Airyscan Processing	9	1
1.40917797704065	BFA	BFA mv 1_Airyscan Processing	9	1
1.9194272355392	BFA	BFA mv 1_Airyscan Processing	9	1
-1.14072906292275	BFA	BFA mv 1_Airyscan Processing	9	1
1.62945948389537	BFA	BFA mv 1_Airyscan Processing	9	1
0.0432234321534074	BFA	BFA mv 1_Airyscan Processing	9	1
NaN	BFA	BFA mv 1_Airyscan Processing	9	1
NaN	BFA	BFA mv 1_Airyscan Processing	9	1
NaN	BFA	BFA mv 1_Airyscan Processing	9	1
NaN	BFA	BFA mv 1_Airyscan Processing	9	1
NaN	BFA	BFA mv 1_Airyscan Processing	9	1
NaN	BFA	BFA mv 1_Airyscan Processing	9	1
NaN	BFA	BFA mv 1_Airyscan Processing	9	1
NaN	BFA	BFA mv 1_Airyscan Processing	9	1
NaN	BFA	BFA mv 1_Airyscan Processing	9	1
NaN	BFA	BFA mv 1_Airyscan Processing	9	1
NaN	BFA	BFA mv 1_Airyscan Processing	9	1
NaN	BFA	BFA mv 1_Airyscan Processing	9	1
NaN	BFA	BFA mv 1_Airyscan Processing	9	1
NaN	BFA	BFA mv 1_Airyscan Processing	9	1
NaN	BFA	BFA mv 1_Airyscan Processing	9	1
NaN	BFA	BFA mv 1_Airyscan Processing	9	1
NaN	BFA	BFA mv 1_Airyscan Processing	9	1
NaN	BFA	BFA mv 1_Airyscan Processing	9	1
NaN	BFA	BFA mv 1_Airyscan Processing	9	1
NaN	BFA	BFA mv 1_Airyscan Processing	9	1
NaN	BFA	BFA mv 1_Airyscan Processing	9	1
NaN	BFA	BFA mv 1_Airyscan Processing	9	1
NaN	BFA	BFA mv 1_Airyscan Processing	9	1
NaN	BFA	BFA mv 1_Airyscan Processing	9	1
NaN	BFA	BFA mv 1_Airyscan Processing	9	1
NaN	BFA	BFA mv 1_Airyscan Processing	9	1
NaN	BFA	BFA mv 1_Airyscan Processing	9	1
NaN	BFA	BFA mv 1_Airyscan Processing	9	1
NaN	BFA	BFA mv 1_Airyscan Processing	9	1
NaN	BFA	BFA mv 1_Airyscan Processing	9	1
NaN	BFA	BFA mv 1_Airyscan Processing	9	1
NaN	BFA	BFA mv 1_Airyscan Processing	9	1
NaN	BFA	BFA mv 1_Airyscan Processing	9	1
NaN	BFA	BFA mv 1_Airyscan Processing	9	1
NaN	BFA	BFA mv 1_Airyscan Processing	9	1
NaN	BFA	BFA mv 1_Airyscan Processing	9	1
NaN	BFA	BFA mv 1_Airyscan Processing	9	1
NaN	BFA	BFA mv 1_Airyscan Processing	9	1
NaN	BFA	BFA mv 1_Airyscan Processing	9	1
NaN	BFA	BFA mv 1_Airyscan Processing	9	1
NaN	BFA	BFA mv 1_Airyscan Processing	9	1
NaN	BFA	BFA mv 1_Airyscan Processing	9	1
NaN	BFA	BFA mv 1_Airyscan Processing	9	1
NaN	BFA	BFA mv 1_Airyscan Processing	9	1
NaN	BFA	BFA mv 1_Airyscan Processing	9	1
NaN	BFA	BFA mv 1_Airyscan Processing	9	1
NaN	BFA	BFA mv 1_Airyscan Processing	9	1
NaN	BFA	BFA mv 1_Airyscan Processing	9	1
NaN	BFA	BFA mv 1_Airyscan Processing	9	1
NaN	BFA	BFA mv 1_Airyscan Processing	9	1
NaN	BFA	BFA mv 1_Airyscan Processing	9	1
NaN	BFA	BFA mv 1_Airyscan Processing	9	1
-1.02818656791491	BFA	BFA mv 20_Airyscan Processing	10	1
0.286572201937024	BFA	BFA mv 20_Airyscan Processing	10	1
-0.940914430936048	BFA	BFA mv 20_Airyscan Processing	10	1
-1.78423363045875	BFA	BFA mv 20_Airyscan Processing	10	1
1.14417709712877	BFA	BFA mv 20_Airyscan Processing	10	1
-1.58786167382975	BFA	BFA mv 20_Airyscan Processing	10	1
-2.39687619596269	BFA	BFA mv 20_Airyscan Processing	10	1
1.68375376954395	BFA	BFA mv 20_Airyscan Processing	10	1
-0.417125573499873	BFA	BFA mv 20_Airyscan Processing	10	1
-0.963466171909813	BFA	BFA mv 20_Airyscan Processing	10	1
-1.04043856322426	BFA	BFA mv 20_Airyscan Processing	10	1
1.77682915550389	BFA	BFA mv 20_Airyscan Processing	10	1
-0.496463214643999	BFA	BFA mv 20_Airyscan Processing	10	1
0.296191833624302	BFA	BFA mv 20_Airyscan Processing	10	1
-0.504557150696705	BFA	BFA mv 20_Airyscan Processing	10	1
-1.45077551138359	BFA	BFA mv 20_Airyscan Processing	10	1
-1.42295897791184	BFA	BFA mv 20_Airyscan Processing	10	1
2.70298960341602	BFA	BFA mv 20_Airyscan Processing	10	1
-0.97095020854487	BFA	BFA mv 20_Airyscan Processing	10	1
1.08159029882515	BFA	BFA mv 20_Airyscan Processing	10	1
0.978834167217574	BFA	BFA mv 20_Airyscan Processing	10	1
1.38285271782561	BFA	BFA mv 20_Airyscan Processing	10	1
-1.13492356112365	BFA	BFA mv 20_Airyscan Processing	10	1
0.467427961677875	BFA	BFA mv 20_Airyscan Processing	10	1
1.634414849068	BFA	BFA mv 20_Airyscan Processing	10	1
1.83947082375539	BFA	BFA mv 20_Airyscan Processing	10	1
0.643665925156291	BFA	BFA mv 20_Airyscan Processing	10	1
-1.31804202618954	BFA	BFA mv 20_Airyscan Processing	10	1
1.64338914048378	BFA	BFA mv 20_Airyscan Processing	10	1
-1.56246344131299	BFA	BFA mv 20_Airyscan Processing	10	1
-0.387647513415736	BFA	BFA mv 20_Airyscan Processing	10	1
-0.777844802243788	BFA	BFA mv 20_Airyscan Processing	10	1
0.312902711429161	BFA	BFA mv 20_Airyscan Processing	10	1
1.23122194625713	BFA	BFA mv 20_Airyscan Processing	10	1
0.178723516514785	BFA	BFA mv 20_Airyscan Processing	10	1
-1.32804282410164	BFA	BFA mv 20_Airyscan Processing	10	1
-0.0418237248833119	BFA	BFA mv 20_Airyscan Processing	10	1
1.23060217662036	BFA	BFA mv 20_Airyscan Processing	10	1
0.745516927051897	BFA	BFA mv 20_Airyscan Processing	10	1
-0.112208069170267	BFA	BFA mv 20_Airyscan Processing	10	1
0.675070300940527	BFA	BFA mv 20_Airyscan Processing	10	1
-1.15282026695131	BFA	BFA mv 20_Airyscan Processing	10	1
-0.110579510415299	BFA	BFA mv 20_Airyscan Processing	10	1
-0.731882926300644	BFA	BFA mv 20_Airyscan Processing	10	1
-0.0764207312310422	BFA	BFA mv 20_Airyscan Processing	10	1
0.20888376425315	BFA	BFA mv 20_Airyscan Processing	10	1
-1.55691363224131	BFA	BFA mv 20_Airyscan Processing	10	1
0.498109377103388	BFA	BFA mv 20_Airyscan Processing	10	1
0.577263616504064	BFA	BFA mv 20_Airyscan Processing	10	1
NaN	BFA	BFA mv 20_Airyscan Processing	10	1
0.734626993100999	BFA	BFA mv 20_Airyscan Processing	10	1
2.13490744189328	BFA	BFA mv 20_Airyscan Processing	10	1
0.945192621403041	BFA	BFA mv 20_Airyscan Processing	10	1
NaN	BFA	BFA mv 20_Airyscan Processing	10	1
-2.89199620451809	BFA	BFA mv 20_Airyscan Processing	10	1
-0.205619524606617	BFA	BFA mv 20_Airyscan Processing	10	1
-0.322382832642503	BFA	BFA mv 20_Airyscan Processing	10	1
0.614091701848094	BFA	BFA mv 20_Airyscan Processing	10	1
0.5144301942438	BFA	BFA mv 20_Airyscan Processing	10	1
-1.10663144632404	BFA	BFA mv 20_Airyscan Processing	10	1
1.27346422082367	BFA	BFA mv 20_Airyscan Processing	10	1
-1.38840895248761	BFA	BFA mv 20_Airyscan Processing	10	1
NaN	BFA	BFA mv 20_Airyscan Processing	10	1
-0.390258441411834	BFA	BFA mv 20_Airyscan Processing	10	1
1.43301821077348	BFA	BFA mv 20_Airyscan Processing	10	1
-0.206766604901227	BFA	BFA mv 20_Airyscan Processing	10	1
-1.44273263246969	BFA	BFA mv 20_Airyscan Processing	10	1
-0.669162278786318	BFA	BFA mv 20_Airyscan Processing	10	1
-0.125069313220746	BFA	BFA mv 20_Airyscan Processing	10	1
1.2583851129276	BFA	BFA mv 20_Airyscan Processing	10	1
NaN	BFA	BFA mv 20_Airyscan Processing	10	1
NaN	BFA	BFA mv 20_Airyscan Processing	10	1
NaN	BFA	BFA mv 20_Airyscan Processing	10	1
-1.81396291840946	BFA	BFA mv 20_Airyscan Processing	10	1
-0.261590056040477	BFA	BFA mv 20_Airyscan Processing	10	1
0.268583365488825	BFA	BFA mv 20_Airyscan Processing	10	1
-0.112851534861321	BFA	BFA mv 20_Airyscan Processing	10	1
1.40999839501812	BFA	BFA mv 20_Airyscan Processing	10	1
-1.70049461617049	BFA	BFA mv 20_Airyscan Processing	10	1
-1.71981106387822	BFA	BFA mv 20_Airyscan Processing	10	1
0.571927986327758	BFA	BFA mv 20_Airyscan Processing	10	1
1.77200006310671	BFA	BFA mv 20_Airyscan Processing	10	1
-1.17172469458608	BFA	BFA mv 20_Airyscan Processing	10	1
0.0213413228306373	BFA	BFA mv 20_Airyscan Processing	10	1
-0.356178742638176	BFA	BFA mv 20_Airyscan Processing	10	1
-1.5545999864421	BFA	BFA mv 20_Airyscan Processing	10	1
0.444330063867567	BFA	BFA mv 20_Airyscan Processing	10	1
1.62109401945091	BFA	BFA mv 20_Airyscan Processing	10	1
0.103352952879288	BFA	BFA mv 20_Airyscan Processing	10	1
0.160186241026439	BFA	BFA mv 20_Airyscan Processing	10	1
0.561416409907794	BFA	BFA mv 20_Airyscan Processing	10	1
0.498104787434337	BFA	BFA mv 20_Airyscan Processing	10	1
1.14793145287143	BFA	BFA mv 20_Airyscan Processing	10	1
0.654634087607892	BFA	BFA mv 20_Airyscan Processing	10	1
-0.0999901206970008	BFA	BFA mv 20_Airyscan Processing	10	1
-0.138553784327691	BFA	BFA mv 20_Airyscan Processing	10	1
NaN	BFA	BFA mv 20_Airyscan Processing	10	1
NaN	BFA	BFA mv 20_Airyscan Processing	10	1
NaN	BFA	BFA mv 20_Airyscan Processing	10	1
NaN	BFA	BFA mv 20_Airyscan Processing	10	1
NaN	BFA	BFA mv 20_Airyscan Processing	10	1
NaN	BFA	BFA mv 20_Airyscan Processing	10	1
NaN	BFA	BFA mv 20_Airyscan Processing	10	1
NaN	BFA	BFA mv 20_Airyscan Processing	10	1
NaN	BFA	BFA mv 20_Airyscan Processing	10	1
NaN	BFA	BFA mv 20_Airyscan Processing	10	1
NaN	BFA	BFA mv 20_Airyscan Processing	10	1
NaN	BFA	BFA mv 20_Airyscan Processing	10	1
NaN	BFA	BFA mv 20_Airyscan Processing	10	1
NaN	BFA	BFA mv 20_Airyscan Processing	10	1
NaN	BFA	BFA mv 20_Airyscan Processing	10	1
NaN	BFA	BFA mv 20_Airyscan Processing	10	1
NaN	BFA	BFA mv 20_Airyscan Processing	10	1
NaN	BFA	BFA mv 20_Airyscan Processing	10	1
NaN	BFA	BFA mv 20_Airyscan Processing	10	1
NaN	BFA	BFA mv 20_Airyscan Processing	10	1
NaN	BFA	BFA mv 20_Airyscan Processing	10	1
NaN	BFA	BFA mv 20_Airyscan Processing	10	1
NaN	BFA	BFA mv 20_Airyscan Processing	10	1
NaN	BFA	BFA mv 20_Airyscan Processing	10	1
NaN	BFA	BFA mv 20_Airyscan Processing	10	1
NaN	BFA	BFA mv 20_Airyscan Processing	10	1
NaN	BFA	BFA mv 20_Airyscan Processing	10	1
NaN	BFA	BFA mv 20_Airyscan Processing	10	1
NaN	BFA	BFA mv 20_Airyscan Processing	10	1
NaN	BFA	BFA mv 20_Airyscan Processing	10	1
NaN	BFA	BFA mv 20_Airyscan Processing	10	1
NaN	BFA	BFA mv 20_Airyscan Processing	10	1
-0.0146420121282644	BFA	BFA mv 21_Airyscan Processing	11	1
-1.31339323405664	BFA	BFA mv 21_Airyscan Processing	11	1
-2.02560631460942	BFA	BFA mv 21_Airyscan Processing	11	1
-0.934798633751578	BFA	BFA mv 21_Airyscan Processing	11	1
-0.692917949425517	BFA	BFA mv 21_Airyscan Processing	11	1
-0.912796314184182	BFA	BFA mv 21_Airyscan Processing	11	1
-0.23781139471516	BFA	BFA mv 21_Airyscan Processing	11	1
0.977626677645753	BFA	BFA mv 21_Airyscan Processing	11	1
-0.976191667097221	BFA	BFA mv 21_Airyscan Processing	11	1
2.52905920954119	BFA	BFA mv 21_Airyscan Processing	11	1
2.09033709083731	BFA	BFA mv 21_Airyscan Processing	11	1
0.134157316537191	BFA	BFA mv 21_Airyscan Processing	11	1
0.070301459940516	BFA	BFA mv 21_Airyscan Processing	11	1
1.25942142166778	BFA	BFA mv 21_Airyscan Processing	11	1
0.0399231754327844	BFA	BFA mv 21_Airyscan Processing	11	1
-1.42326060562581	BFA	BFA mv 21_Airyscan Processing	11	1
0.434402444513789	BFA	BFA mv 21_Airyscan Processing	11	1
-0.342296141593071	BFA	BFA mv 21_Airyscan Processing	11	1
-0.68483145663645	BFA	BFA mv 21_Airyscan Processing	11	1
0.156341382001222	BFA	BFA mv 21_Airyscan Processing	11	1
-0.0892744179386577	BFA	BFA mv 21_Airyscan Processing	11	1
NaN	BFA	BFA mv 21_Airyscan Processing	11	1
NaN	BFA	BFA mv 21_Airyscan Processing	11	1
-0.165205602855182	BFA	BFA mv 21_Airyscan Processing	11	1
-1.43684670192884	BFA	BFA mv 21_Airyscan Processing	11	1
1.07659410483958	BFA	BFA mv 21_Airyscan Processing	11	1
1.32260719267304	BFA	BFA mv 21_Airyscan Processing	11	1
-0.382696602376865	BFA	BFA mv 21_Airyscan Processing	11	1
-0.934504660319939	BFA	BFA mv 21_Airyscan Processing	11	1
1.26715677238361	BFA	BFA mv 21_Airyscan Processing	11	1
0.119784863693587	BFA	BFA mv 21_Airyscan Processing	11	1
-1.37722591716835	BFA	BFA mv 21_Airyscan Processing	11	1
1.94828022184706	BFA	BFA mv 21_Airyscan Processing	11	1
1.20664142134946	BFA	BFA mv 21_Airyscan Processing	11	1
-2.04456322543573	BFA	BFA mv 21_Airyscan Processing	11	1
-0.686791913922776	BFA	BFA mv 21_Airyscan Processing	11	1
-1.37580385053904	BFA	BFA mv 21_Airyscan Processing	11	1
2.19274583992866	BFA	BFA mv 21_Airyscan Processing	11	1
-0.0271984516248364	BFA	BFA mv 21_Airyscan Processing	11	1
-0.448172492799062	BFA	BFA mv 21_Airyscan Processing	11	1
-1.39408856270874	BFA	BFA mv 21_Airyscan Processing	11	1
0.509914703269143	BFA	BFA mv 21_Airyscan Processing	11	1
0.316595473524863	BFA	BFA mv 21_Airyscan Processing	11	1
0.382314015896798	BFA	BFA mv 21_Airyscan Processing	11	1
-0.432683457182307	BFA	BFA mv 21_Airyscan Processing	11	1
-0.104597595353745	BFA	BFA mv 21_Airyscan Processing	11	1
0.910264718153897	BFA	BFA mv 21_Airyscan Processing	11	1
-0.874702948623891	BFA	BFA mv 21_Airyscan Processing	11	1
NaN	BFA	BFA mv 21_Airyscan Processing	11	1
NaN	BFA	BFA mv 21_Airyscan Processing	11	1
1.4016358989835	BFA	BFA mv 21_Airyscan Processing	11	1
-1.84486025785541	BFA	BFA mv 21_Airyscan Processing	11	1
NaN	BFA	BFA mv 21_Airyscan Processing	11	1
-0.492877453543032	BFA	BFA mv 21_Airyscan Processing	11	1
0.272372761056702	BFA	BFA mv 21_Airyscan Processing	11	1
-2.40511165596429	BFA	BFA mv 21_Airyscan Processing	11	1
-1.31821329097359	BFA	BFA mv 21_Airyscan Processing	11	1
0.657189884674827	BFA	BFA mv 21_Airyscan Processing	11	1
-0.508221488204097	BFA	BFA mv 21_Airyscan Processing	11	1
0.243674345708396	BFA	BFA mv 21_Airyscan Processing	11	1
2.29634482949632	BFA	BFA mv 21_Airyscan Processing	11	1
-1.10266743275436	BFA	BFA mv 21_Airyscan Processing	11	1
NaN	BFA	BFA mv 21_Airyscan Processing	11	1
NaN	BFA	BFA mv 21_Airyscan Processing	11	1
NaN	BFA	BFA mv 21_Airyscan Processing	11	1
1.16805907772353	BFA	BFA mv 21_Airyscan Processing	11	1
1.59223018060433	BFA	BFA mv 21_Airyscan Processing	11	1
-1.06962579074757	BFA	BFA mv 21_Airyscan Processing	11	1
-0.87152440742283	BFA	BFA mv 21_Airyscan Processing	11	1
0.477924112671796	BFA	BFA mv 21_Airyscan Processing	11	1
-0.710309255327359	BFA	BFA mv 21_Airyscan Processing	11	1
1.84044130648224	BFA	BFA mv 21_Airyscan Processing	11	1
-0.723740759177153	BFA	BFA mv 21_Airyscan Processing	11	1
-1.64007703015311	BFA	BFA mv 21_Airyscan Processing	11	1
-1.97414638468865	BFA	BFA mv 21_Airyscan Processing	11	1
-1.04276965192311	BFA	BFA mv 21_Airyscan Processing	11	1
-1.40516555219579	BFA	BFA mv 21_Airyscan Processing	11	1
1.59623574231978	BFA	BFA mv 21_Airyscan Processing	11	1
NaN	BFA	BFA mv 21_Airyscan Processing	11	1
NaN	BFA	BFA mv 21_Airyscan Processing	11	1
NaN	BFA	BFA mv 21_Airyscan Processing	11	1
NaN	BFA	BFA mv 21_Airyscan Processing	11	1
NaN	BFA	BFA mv 21_Airyscan Processing	11	1
NaN	BFA	BFA mv 21_Airyscan Processing	11	1
NaN	BFA	BFA mv 21_Airyscan Processing	11	1
NaN	BFA	BFA mv 21_Airyscan Processing	11	1
NaN	BFA	BFA mv 21_Airyscan Processing	11	1
NaN	BFA	BFA mv 21_Airyscan Processing	11	1
NaN	BFA	BFA mv 21_Airyscan Processing	11	1
NaN	BFA	BFA mv 21_Airyscan Processing	11	1
NaN	BFA	BFA mv 21_Airyscan Processing	11	1
NaN	BFA	BFA mv 21_Airyscan Processing	11	1
NaN	BFA	BFA mv 21_Airyscan Processing	11	1
NaN	BFA	BFA mv 21_Airyscan Processing	11	1
NaN	BFA	BFA mv 21_Airyscan Processing	11	1
NaN	BFA	BFA mv 21_Airyscan Processing	11	1
NaN	BFA	BFA mv 21_Airyscan Processing	11	1
NaN	BFA	BFA mv 21_Airyscan Processing	11	1
NaN	BFA	BFA mv 21_Airyscan Processing	11	1
-1.98631861569365	BFA	BFA mv 22_Airyscan Processing	12	1
0.000691302201764509	BFA	BFA mv 22_Airyscan Processing	12	1
-1.61533857968367	BFA	BFA mv 22_Airyscan Processing	12	1
-1.0902760854053	BFA	BFA mv 22_Airyscan Processing	12	1
-2.02760381142954	BFA	BFA mv 22_Airyscan Processing	12	1
-1.23910470490533	BFA	BFA mv 22_Airyscan Processing	12	1
-1.75929745566391	BFA	BFA mv 22_Airyscan Processing	12	1
-0.703335611790206	BFA	BFA mv 22_Airyscan Processing	12	1
NaN	BFA	BFA mv 22_Airyscan Processing	12	1
NaN	BFA	BFA mv 22_Airyscan Processing	12	1
NaN	BFA	BFA mv 22_Airyscan Processing	12	1
-1.85482607374647	BFA	BFA mv 23_Airyscan Processing	13	1
0.968755488586934	BFA	BFA mv 23_Airyscan Processing	13	1
-1.95825561837271	BFA	BFA mv 23_Airyscan Processing	13	1
2.2444067845468	BFA	BFA mv 23_Airyscan Processing	13	1
1.42263129221678	BFA	BFA mv 23_Airyscan Processing	13	1
-0.491109310984056	BFA	BFA mv 23_Airyscan Processing	13	1
0.807398453237007	BFA	BFA mv 23_Airyscan Processing	13	1
0.914953492981739	BFA	BFA mv 23_Airyscan Processing	13	1
0.540619471236019	BFA	BFA mv 23_Airyscan Processing	13	1
2.32182326892786	BFA	BFA mv 23_Airyscan Processing	13	1
-0.353556698596029	BFA	BFA mv 23_Airyscan Processing	13	1
-1.55703687716045	BFA	BFA mv 23_Airyscan Processing	13	1
-0.93496092435236	BFA	BFA mv 23_Airyscan Processing	13	1
-0.605028372624812	BFA	BFA mv 23_Airyscan Processing	13	1
-0.128938014159572	BFA	BFA mv 23_Airyscan Processing	13	1
-1.02155362743143	BFA	BFA mv 23_Airyscan Processing	13	1
1.16363812060049	BFA	BFA mv 23_Airyscan Processing	13	1
2.08667188527954	BFA	BFA mv 23_Airyscan Processing	13	1
0.722147954661292	BFA	BFA mv 23_Airyscan Processing	13	1
-2.14006290327649	BFA	BFA mv 23_Airyscan Processing	13	1
-1.0873700884347	BFA	BFA mv 23_Airyscan Processing	13	1
-1.00946992370195	BFA	BFA mv 23_Airyscan Processing	13	1
-0.954740484178646	BFA	BFA mv 23_Airyscan Processing	13	1
-0.030855629141941	BFA	BFA mv 23_Airyscan Processing	13	1
0.132103654767447	BFA	BFA mv 23_Airyscan Processing	13	1
-2.6881440136375	BFA	BFA mv 23_Airyscan Processing	13	1
0.220385434140843	BFA	BFA mv 23_Airyscan Processing	13	1
2.12217752247749	BFA	BFA mv 23_Airyscan Processing	13	1
-1.29228512162693	BFA	BFA mv 23_Airyscan Processing	13	1
-1.04905336552479	BFA	BFA mv 23_Airyscan Processing	13	1
-0.110219362760804	BFA	BFA mv 23_Airyscan Processing	13	1
0.026176551211884	BFA	BFA mv 23_Airyscan Processing	13	1
1.0882233099681	BFA	BFA mv 23_Airyscan Processing	13	1
1.87811274235428	BFA	BFA mv 23_Airyscan Processing	13	1
1.87674766009929	BFA	BFA mv 23_Airyscan Processing	13	1
-0.308991507550923	BFA	BFA mv 23_Airyscan Processing	13	1
-0.886918685445509	BFA	BFA mv 23_Airyscan Processing	13	1
-0.70239523462109	BFA	BFA mv 23_Airyscan Processing	13	1
-0.477660396020995	BFA	BFA mv 23_Airyscan Processing	13	1
-2.73791748714111	BFA	BFA mv 23_Airyscan Processing	13	1
0.638127963573369	BFA	BFA mv 23_Airyscan Processing	13	1
2.66130462511003	BFA	BFA mv 23_Airyscan Processing	13	1
0.253545074402117	BFA	BFA mv 23_Airyscan Processing	13	1
0.300581056482866	BFA	BFA mv 23_Airyscan Processing	13	1
-0.304391690045776	BFA	BFA mv 23_Airyscan Processing	13	1
1.0491558866758	BFA	BFA mv 23_Airyscan Processing	13	1
0.254048337162569	BFA	BFA mv 23_Airyscan Processing	13	1
-0.388697246800004	BFA	BFA mv 23_Airyscan Processing	13	1
-0.294097510765418	BFA	BFA mv 23_Airyscan Processing	13	1
-0.419124771534512	BFA	BFA mv 23_Airyscan Processing	13	1
0.775831524279107	BFA	BFA mv 23_Airyscan Processing	13	1
-2.43043081173615	BFA	BFA mv 23_Airyscan Processing	13	1
0.163341145554493	BFA	BFA mv 23_Airyscan Processing	13	1
1.70531954096928	BFA	BFA mv 23_Airyscan Processing	13	1
1.98834529022788	BFA	BFA mv 23_Airyscan Processing	13	1
0.455832258456539	BFA	BFA mv 23_Airyscan Processing	13	1
-0.784455472703967	BFA	BFA mv 23_Airyscan Processing	13	1
-1.00627963542631	BFA	BFA mv 23_Airyscan Processing	13	1
1.16261499581547	BFA	BFA mv 23_Airyscan Processing	13	1
0.582230591281446	BFA	BFA mv 23_Airyscan Processing	13	1
1.30659937805401	BFA	BFA mv 23_Airyscan Processing	13	1
NaN	BFA	BFA mv 23_Airyscan Processing	13	1
-1.62877984686298	BFA	BFA mv 23_Airyscan Processing	13	1
2.47799468344094	BFA	BFA mv 23_Airyscan Processing	13	1
-0.753950203820164	BFA	BFA mv 23_Airyscan Processing	13	1
0.440309689010888	BFA	BFA mv 23_Airyscan Processing	13	1
0.494869622593952	BFA	BFA mv 23_Airyscan Processing	13	1
-1.93182870305012	BFA	BFA mv 23_Airyscan Processing	13	1
0.900534182556081	BFA	BFA mv 23_Airyscan Processing	13	1
-2.17417633557807	BFA	BFA mv 23_Airyscan Processing	13	1
-0.330749929565344	BFA	BFA mv 23_Airyscan Processing	13	1
-0.0701705505462394	BFA	BFA mv 23_Airyscan Processing	13	1
2.8910584880093	BFA	BFA mv 23_Airyscan Processing	13	1
-1.54861315561039	BFA	BFA mv 23_Airyscan Processing	13	1
2.2871113363371	BFA	BFA mv 23_Airyscan Processing	13	1
2.82357618016765	BFA	BFA mv 23_Airyscan Processing	13	1
-1.077201200832	BFA	BFA mv 23_Airyscan Processing	13	1
2.36976004920003	BFA	BFA mv 23_Airyscan Processing	13	1
0.169722506936166	BFA	BFA mv 23_Airyscan Processing	13	1
2.92397489871023	BFA	BFA mv 23_Airyscan Processing	13	1
0.740350609650239	BFA	BFA mv 23_Airyscan Processing	13	1
-2.04259038827194	BFA	BFA mv 23_Airyscan Processing	13	1
-0.236301924579393	BFA	BFA mv 23_Airyscan Processing	13	1
2.29941923718725	BFA	BFA mv 23_Airyscan Processing	13	1
2.54352080393337	BFA	BFA mv 23_Airyscan Processing	13	1
NaN	BFA	BFA mv 23_Airyscan Processing	13	1
-2.22537700595805	BFA	BFA mv 23_Airyscan Processing	13	1
1.00268522311875	BFA	BFA mv 23_Airyscan Processing	13	1
-0.50501880696916	BFA	BFA mv 23_Airyscan Processing	13	1
0.00656270314700739	BFA	BFA mv 23_Airyscan Processing	13	1
0.0267773112368921	BFA	BFA mv 23_Airyscan Processing	13	1
0.17476167299476	BFA	BFA mv 23_Airyscan Processing	13	1
-1.011600870947	BFA	BFA mv 23_Airyscan Processing	13	1
2.12360651008883	BFA	BFA mv 23_Airyscan Processing	13	1
0.411583170607336	BFA	BFA mv 23_Airyscan Processing	13	1
0.633157998603693	BFA	BFA mv 23_Airyscan Processing	13	1
0.962176867622889	BFA	BFA mv 23_Airyscan Processing	13	1
1.44669770434005	BFA	BFA mv 23_Airyscan Processing	13	1
0.635223044202704	BFA	BFA mv 23_Airyscan Processing	13	1
0.170345132945824	BFA	BFA mv 23_Airyscan Processing	13	1
NaN	BFA	BFA mv 23_Airyscan Processing	13	1
NaN	BFA	BFA mv 23_Airyscan Processing	13	1
NaN	BFA	BFA mv 23_Airyscan Processing	13	1
NaN	BFA	BFA mv 23_Airyscan Processing	13	1
NaN	BFA	BFA mv 23_Airyscan Processing	13	1
NaN	BFA	BFA mv 23_Airyscan Processing	13	1
NaN	BFA	BFA mv 23_Airyscan Processing	13	1
NaN	BFA	BFA mv 23_Airyscan Processing	13	1
NaN	BFA	BFA mv 23_Airyscan Processing	13	1
NaN	BFA	BFA mv 23_Airyscan Processing	13	1
NaN	BFA	BFA mv 23_Airyscan Processing	13	1
NaN	BFA	BFA mv 23_Airyscan Processing	13	1
NaN	BFA	BFA mv 23_Airyscan Processing	13	1
NaN	BFA	BFA mv 23_Airyscan Processing	13	1
NaN	BFA	BFA mv 23_Airyscan Processing	13	1
NaN	BFA	BFA mv 23_Airyscan Processing	13	1
NaN	BFA	BFA mv 23_Airyscan Processing	13	1
NaN	BFA	BFA mv 23_Airyscan Processing	13	1
NaN	BFA	BFA mv 23_Airyscan Processing	13	1
NaN	BFA	BFA mv 23_Airyscan Processing	13	1
NaN	BFA	BFA mv 23_Airyscan Processing	13	1
NaN	BFA	BFA mv 23_Airyscan Processing	13	1
NaN	BFA	BFA mv 23_Airyscan Processing	13	1
NaN	BFA	BFA mv 23_Airyscan Processing	13	1
NaN	BFA	BFA mv 23_Airyscan Processing	13	1
NaN	BFA	BFA mv 23_Airyscan Processing	13	1
-2.57730551639075	BFA	BFA mv 24_Airyscan Processing	14	1
-1.53867444338054	BFA	BFA mv 24_Airyscan Processing	14	1
-0.144722822115724	BFA	BFA mv 24_Airyscan Processing	14	1
1.74244303819712	BFA	BFA mv 24_Airyscan Processing	14	1
0.684609991588208	BFA	BFA mv 24_Airyscan Processing	14	1
NaN	BFA	BFA mv 24_Airyscan Processing	14	1
-0.0796045659463097	BFA	BFA mv 24_Airyscan Processing	14	1
NaN	BFA	BFA mv 24_Airyscan Processing	14	1
-0.57630951001431	BFA	BFA mv 24_Airyscan Processing	14	1
1.61417088240904	BFA	BFA mv 24_Airyscan Processing	14	1
2.79553409253402	BFA	BFA mv 24_Airyscan Processing	14	1
NaN	BFA	BFA mv 24_Airyscan Processing	14	1
-1.37046803400083	BFA	BFA mv 24_Airyscan Processing	14	1
0.540338914247286	BFA	BFA mv 24_Airyscan Processing	14	1
-0.388079668567586	BFA	BFA mv 24_Airyscan Processing	14	1
0.115098216208915	BFA	BFA mv 24_Airyscan Processing	14	1
-1.60360219282795	BFA	BFA mv 24_Airyscan Processing	14	1
0.516516108510828	BFA	BFA mv 24_Airyscan Processing	14	1
-0.342632376871281	BFA	BFA mv 24_Airyscan Processing	14	1
0.192342333617301	BFA	BFA mv 24_Airyscan Processing	14	1
-1.42718229333567	BFA	BFA mv 24_Airyscan Processing	14	1
-1.5998882480114	BFA	BFA mv 24_Airyscan Processing	14	1
-1.0461053325664	BFA	BFA mv 24_Airyscan Processing	14	1
-1.68382642821568	BFA	BFA mv 24_Airyscan Processing	14	1
0.0580219412514751	BFA	BFA mv 24_Airyscan Processing	14	1
1.16870202280691	BFA	BFA mv 24_Airyscan Processing	14	1
-0.0980065608323753	BFA	BFA mv 24_Airyscan Processing	14	1
1.11199444561553	BFA	BFA mv 24_Airyscan Processing	14	1
-1.20807591867702	BFA	BFA mv 24_Airyscan Processing	14	1
-1.09791825310428	BFA	BFA mv 24_Airyscan Processing	14	1
1.85361682809741	BFA	BFA mv 24_Airyscan Processing	14	1
-0.944459325620132	BFA	BFA mv 24_Airyscan Processing	14	1
1.99903884456893	BFA	BFA mv 24_Airyscan Processing	14	1
-0.834414072670523	BFA	BFA mv 24_Airyscan Processing	14	1
2.76352600202489	BFA	BFA mv 24_Airyscan Processing	14	1
-2.29088168086946	BFA	BFA mv 24_Airyscan Processing	14	1
0.855669696346987	BFA	BFA mv 24_Airyscan Processing	14	1
-1.15564715712639	BFA	BFA mv 24_Airyscan Processing	14	1
-0.0911398058234278	BFA	BFA mv 24_Airyscan Processing	14	1
-1.23279852372472	BFA	BFA mv 24_Airyscan Processing	14	1
-1.55177204487229	BFA	BFA mv 24_Airyscan Processing	14	1
-2.33085570385374	BFA	BFA mv 24_Airyscan Processing	14	1
0.480467319033503	BFA	BFA mv 24_Airyscan Processing	14	1
-1.40727087547414	BFA	BFA mv 24_Airyscan Processing	14	1
-0.573037084477457	BFA	BFA mv 24_Airyscan Processing	14	1
-0.60946719273269	BFA	BFA mv 24_Airyscan Processing	14	1
0.544639166407729	BFA	BFA mv 24_Airyscan Processing	14	1
0.692018159602108	BFA	BFA mv 24_Airyscan Processing	14	1
-0.157284021301892	BFA	BFA mv 24_Airyscan Processing	14	1
2.00978911688923	BFA	BFA mv 24_Airyscan Processing	14	1
-2.23503546532271	BFA	BFA mv 24_Airyscan Processing	14	1
1.79118587287048	BFA	BFA mv 24_Airyscan Processing	14	1
-1.6835278008158	BFA	BFA mv 24_Airyscan Processing	14	1
-0.707657885245319	BFA	BFA mv 24_Airyscan Processing	14	1
-1.44910156116486	BFA	BFA mv 24_Airyscan Processing	14	1
-0.569894396246481	BFA	BFA mv 24_Airyscan Processing	14	1
1.51823374803763	BFA	BFA mv 24_Airyscan Processing	14	1
-0.723080885087902	BFA	BFA mv 24_Airyscan Processing	14	1
2.62684355074503	BFA	BFA mv 24_Airyscan Processing	14	1
0.478060179980322	BFA	BFA mv 24_Airyscan Processing	14	1
0.735674217929853	BFA	BFA mv 24_Airyscan Processing	14	1
-0.443313719309466	BFA	BFA mv 24_Airyscan Processing	14	1
-1.58605100552568	BFA	BFA mv 24_Airyscan Processing	14	1
1.01307340395776	BFA	BFA mv 24_Airyscan Processing	14	1
0.726531831056951	BFA	BFA mv 24_Airyscan Processing	14	1
-0.84215474282128	BFA	BFA mv 24_Airyscan Processing	14	1
-0.702605976226149	BFA	BFA mv 24_Airyscan Processing	14	1
1.30290967431458	BFA	BFA mv 24_Airyscan Processing	14	1
1.50096311766651	BFA	BFA mv 24_Airyscan Processing	14	1
-0.0171290708189477	BFA	BFA mv 24_Airyscan Processing	14	1
-1.13744200247971	BFA	BFA mv 24_Airyscan Processing	14	1
NaN	BFA	BFA mv 24_Airyscan Processing	14	1
-2.13049340701112	BFA	BFA mv 24_Airyscan Processing	14	1
0.426363960497756	BFA	BFA mv 24_Airyscan Processing	14	1
-1.79506530998282	BFA	BFA mv 24_Airyscan Processing	14	1
-1.37075999415053	BFA	BFA mv 24_Airyscan Processing	14	1
-1.4986619522269	BFA	BFA mv 24_Airyscan Processing	14	1
0.540443174515412	BFA	BFA mv 24_Airyscan Processing	14	1
0.476219792344219	BFA	BFA mv 24_Airyscan Processing	14	1
-0.260377532291156	BFA	BFA mv 24_Airyscan Processing	14	1
-0.871914037606026	BFA	BFA mv 24_Airyscan Processing	14	1
-0.0266781229826461	BFA	BFA mv 24_Airyscan Processing	14	1
-0.321979646456147	BFA	BFA mv 24_Airyscan Processing	14	1
-0.264804662605433	BFA	BFA mv 24_Airyscan Processing	14	1
0.449683729838034	BFA	BFA mv 24_Airyscan Processing	14	1
-0.481028651450445	BFA	BFA mv 24_Airyscan Processing	14	1
0.920377805432315	BFA	BFA mv 24_Airyscan Processing	14	1
1.07870777457228	BFA	BFA mv 24_Airyscan Processing	14	1
0.110720685499464	BFA	BFA mv 24_Airyscan Processing	14	1
-0.65719075989964	BFA	BFA mv 24_Airyscan Processing	14	1
-0.193096697715496	BFA	BFA mv 24_Airyscan Processing	14	1
0.245676359201973	BFA	BFA mv 24_Airyscan Processing	14	1
-0.61147120674736	BFA	BFA mv 24_Airyscan Processing	14	1
-1.69332012219588	BFA	BFA mv 24_Airyscan Processing	14	1
-1.57805149906887	BFA	BFA mv 24_Airyscan Processing	14	1
0.023803548806001	BFA	BFA mv 24_Airyscan Processing	14	1
0.167763999811953	BFA	BFA mv 24_Airyscan Processing	14	1
0.0164093329544032	BFA	BFA mv 24_Airyscan Processing	14	1
1.74605410099348	BFA	BFA mv 24_Airyscan Processing	14	1
1.55320611558427	BFA	BFA mv 24_Airyscan Processing	14	1
-0.592095935797888	BFA	BFA mv 24_Airyscan Processing	14	1
-0.0503488594178448	BFA	BFA mv 24_Airyscan Processing	14	1
-1.10069819539662	BFA	BFA mv 24_Airyscan Processing	14	1
-0.0171267988870286	BFA	BFA mv 24_Airyscan Processing	14	1
1.72538985711007	BFA	BFA mv 24_Airyscan Processing	14	1
1.09843535639833	BFA	BFA mv 24_Airyscan Processing	14	1
-0.934203993648554	BFA	BFA mv 24_Airyscan Processing	14	1
0.904703690401093	BFA	BFA mv 24_Airyscan Processing	14	1
-0.471767018139718	BFA	BFA mv 24_Airyscan Processing	14	1
-0.169559925917378	BFA	BFA mv 24_Airyscan Processing	14	1
-1.64167960451948	BFA	BFA mv 24_Airyscan Processing	14	1
-1.12031185221823	BFA	BFA mv 24_Airyscan Processing	14	1
-0.566800923986709	BFA	BFA mv 24_Airyscan Processing	14	1
-1.14694948179859	BFA	BFA mv 24_Airyscan Processing	14	1
0.131254661236428	BFA	BFA mv 24_Airyscan Processing	14	1
0.27201314930277	BFA	BFA mv 24_Airyscan Processing	14	1
-0.0994173506219674	BFA	BFA mv 24_Airyscan Processing	14	1
NaN	BFA	BFA mv 24_Airyscan Processing	14	1
-0.144271802371828	BFA	BFA mv 24_Airyscan Processing	14	1
1.15718233141602	BFA	BFA mv 24_Airyscan Processing	14	1
-1.49351706586348	BFA	BFA mv 24_Airyscan Processing	14	1
0.53184384974104	BFA	BFA mv 24_Airyscan Processing	14	1
-1.17649641375068	BFA	BFA mv 24_Airyscan Processing	14	1
-0.351837529404851	BFA	BFA mv 24_Airyscan Processing	14	1
0.411038963060053	BFA	BFA mv 24_Airyscan Processing	14	1
0.314577102175412	BFA	BFA mv 24_Airyscan Processing	14	1
0.270937658018629	BFA	BFA mv 24_Airyscan Processing	14	1
1.01107716449888	BFA	BFA mv 24_Airyscan Processing	14	1
1.1390419099193	BFA	BFA mv 24_Airyscan Processing	14	1
0.252563572993357	BFA	BFA mv 24_Airyscan Processing	14	1
-0.328114070553142	BFA	BFA mv 24_Airyscan Processing	14	1
1.05001815280689	BFA	BFA mv 24_Airyscan Processing	14	1
-1.40341784310531	BFA	BFA mv 24_Airyscan Processing	14	1
-1.59417859000437	BFA	BFA mv 24_Airyscan Processing	14	1
0.808905363063075	BFA	BFA mv 24_Airyscan Processing	14	1
-0.0937051016545385	BFA	BFA mv 24_Airyscan Processing	14	1
2.10842445778023	BFA	BFA mv 24_Airyscan Processing	14	1
0.941447384839599	BFA	BFA mv 24_Airyscan Processing	14	1
0.611649438125473	BFA	BFA mv 24_Airyscan Processing	14	1
0.520185018004659	BFA	BFA mv 24_Airyscan Processing	14	1
-2.77534367235078	BFA	BFA mv 24_Airyscan Processing	14	1
-0.384938071311387	BFA	BFA mv 24_Airyscan Processing	14	1
-0.788463600919005	BFA	BFA mv 24_Airyscan Processing	14	1
0.985832739832698	BFA	BFA mv 24_Airyscan Processing	14	1
-0.190281722481944	BFA	BFA mv 24_Airyscan Processing	14	1
0.631605686225713	BFA	BFA mv 24_Airyscan Processing	14	1
-1.12440048690616	BFA	BFA mv 24_Airyscan Processing	14	1
0.765003733609324	BFA	BFA mv 24_Airyscan Processing	14	1
-0.985271591751488	BFA	BFA mv 24_Airyscan Processing	14	1
-1.93115975235611	BFA	BFA mv 24_Airyscan Processing	14	1
-0.800486263958655	BFA	BFA mv 24_Airyscan Processing	14	1
-0.0810226143842529	BFA	BFA mv 24_Airyscan Processing	14	1
-0.592257795708176	BFA	BFA mv 24_Airyscan Processing	14	1
0.425113329093428	BFA	BFA mv 24_Airyscan Processing	14	1
0.511487321740375	BFA	BFA mv 24_Airyscan Processing	14	1
1.84171631401782	BFA	BFA mv 24_Airyscan Processing	14	1
-1.00624269824849	BFA	BFA mv 24_Airyscan Processing	14	1
0.00303054122341849	BFA	BFA mv 24_Airyscan Processing	14	1
-0.748662022425856	BFA	BFA mv 24_Airyscan Processing	14	1
-1.26754593279179	BFA	BFA mv 24_Airyscan Processing	14	1
-0.420171853370823	BFA	BFA mv 24_Airyscan Processing	14	1
-2.91702078149127	BFA	BFA mv 24_Airyscan Processing	14	1
0.51125272245736	BFA	BFA mv 24_Airyscan Processing	14	1
2.9367195086529	BFA	BFA mv 24_Airyscan Processing	14	1
2.60513331317239	BFA	BFA mv 24_Airyscan Processing	14	1
-0.838046532677688	BFA	BFA mv 24_Airyscan Processing	14	1
-0.108569564986817	BFA	BFA mv 24_Airyscan Processing	14	1
1.46124599947227	BFA	BFA mv 24_Airyscan Processing	14	1
-0.43854443787045	BFA	BFA mv 24_Airyscan Processing	14	1
-0.21227304372159	BFA	BFA mv 24_Airyscan Processing	14	1
-0.0242066100447837	BFA	BFA mv 24_Airyscan Processing	14	1
-0.459447894761476	BFA	BFA mv 24_Airyscan Processing	14	1
-0.0343536014224978	BFA	BFA mv 24_Airyscan Processing	14	1
-1.17291108985352	BFA	BFA mv 24_Airyscan Processing	14	1
-0.26544067188395	BFA	BFA mv 24_Airyscan Processing	14	1
-2.15856820119617	BFA	BFA mv 24_Airyscan Processing	14	1
0.303036713623453	BFA	BFA mv 24_Airyscan Processing	14	1
2.29331086259937	BFA	BFA mv 24_Airyscan Processing	14	1
-0.783390360531847	BFA	BFA mv 24_Airyscan Processing	14	1
0.558247207418675	BFA	BFA mv 24_Airyscan Processing	14	1
-0.387909868006836	BFA	BFA mv 24_Airyscan Processing	14	1
0.37698858357878	BFA	BFA mv 24_Airyscan Processing	14	1
0.40308996103277	BFA	BFA mv 24_Airyscan Processing	14	1
0.21555277784922	BFA	BFA mv 24_Airyscan Processing	14	1
-0.518913541975731	BFA	BFA mv 24_Airyscan Processing	14	1
0.221417261203126	BFA	BFA mv 24_Airyscan Processing	14	1
0.596171118614466	BFA	BFA mv 24_Airyscan Processing	14	1
0.252526872915264	BFA	BFA mv 24_Airyscan Processing	14	1
2.22829618456531	BFA	BFA mv 24_Airyscan Processing	14	1
0.56053179114552	BFA	BFA mv 24_Airyscan Processing	14	1
NaN	BFA	BFA mv 24_Airyscan Processing	14	1
-1.78737699713863	BFA	BFA mv 24_Airyscan Processing	14	1
-0.324906630621612	BFA	BFA mv 24_Airyscan Processing	14	1
[truncated: 39,959 more rows]
