# Supplementary material for: Quantitative analysis of plant ER architecture and dynamics
Source: Nat Commun. 2019 Feb 28;10:984. doi: 10.1038/s41467-019-08893-9 (PMC6395764; doi:10.1038/s41467-019-08893-9)
Supplement: Supplementary file 6 — Source Data [file 41467_2019_8893_MOESM6_ESM.zip › Fig 6 - MANOVA source data/cisternal_Homogeneity_all.csv]

cisternal_Homogeneity_all_arcsin	group	name	file	rep
1.26965257086428	BFA	BFA mv 10_Airyscan Processing	1	1
1.26965257086428	BFA	BFA mv 10_Airyscan Processing	1	1
1.26965257086428	BFA	BFA mv 10_Airyscan Processing	1	1
1.26965257086428	BFA	BFA mv 10_Airyscan Processing	1	1
1.26965257086428	BFA	BFA mv 10_Airyscan Processing	1	1
1.26965257086428	BFA	BFA mv 10_Airyscan Processing	1	1
1.26965257086428	BFA	BFA mv 10_Airyscan Processing	1	1
1.26965257086428	BFA	BFA mv 10_Airyscan Processing	1	1
1.26965257086428	BFA	BFA mv 10_Airyscan Processing	1	1
1.26965257086428	BFA	BFA mv 10_Airyscan Processing	1	1
1.26965257086428	BFA	BFA mv 10_Airyscan Processing	1	1
1.26965257086428	BFA	BFA mv 10_Airyscan Processing	1	1
1.26965257086428	BFA	BFA mv 10_Airyscan Processing	1	1
1.26965257086428	BFA	BFA mv 10_Airyscan Processing	1	1
1.26965257086428	BFA	BFA mv 10_Airyscan Processing	1	1
1.26965257086428	BFA	BFA mv 10_Airyscan Processing	1	1
1.26965257086428	BFA	BFA mv 10_Airyscan Processing	1	1
1.26965257086428	BFA	BFA mv 10_Airyscan Processing	1	1
1.26965257086428	BFA	BFA mv 10_Airyscan Processing	1	1
1.26965257086428	BFA	BFA mv 10_Airyscan Processing	1	1
1.26965257086428	BFA	BFA mv 10_Airyscan Processing	1	1
1.26965257086428	BFA	BFA mv 10_Airyscan Processing	1	1
1.26965257086428	BFA	BFA mv 10_Airyscan Processing	1	1
1.26965257086428	BFA	BFA mv 10_Airyscan Processing	1	1
1.26965257086428	BFA	BFA mv 10_Airyscan Processing	1	1
1.26965257086428	BFA	BFA mv 10_Airyscan Processing	1	1
1.26965257086428	BFA	BFA mv 10_Airyscan Processing	1	1
1.26965257086428	BFA	BFA mv 10_Airyscan Processing	1	1
1.26965257086428	BFA	BFA mv 10_Airyscan Processing	1	1
1.26965257086428	BFA	BFA mv 10_Airyscan Processing	1	1
1.26965257086428	BFA	BFA mv 10_Airyscan Processing	1	1
1.26965257086428	BFA	BFA mv 10_Airyscan Processing	1	1
1.26965257086428	BFA	BFA mv 10_Airyscan Processing	1	1
1.26965257086428	BFA	BFA mv 10_Airyscan Processing	1	1
1.26965257086428	BFA	BFA mv 10_Airyscan Processing	1	1
1.26965257086428	BFA	BFA mv 10_Airyscan Processing	1	1
1.26965257086428	BFA	BFA mv 10_Airyscan Processing	1	1
1.26965257086428	BFA	BFA mv 10_Airyscan Processing	1	1
1.26965257086428	BFA	BFA mv 10_Airyscan Processing	1	1
1.26965257086428	BFA	BFA mv 10_Airyscan Processing	1	1
1.26965257086428	BFA	BFA mv 10_Airyscan Processing	1	1
1.26965257086428	BFA	BFA mv 10_Airyscan Processing	1	1
1.26965257086428	BFA	BFA mv 10_Airyscan Processing	1	1
1.26965257086428	BFA	BFA mv 10_Airyscan Processing	1	1
1.26965257086428	BFA	BFA mv 10_Airyscan Processing	1	1
1.26965257086428	BFA	BFA mv 10_Airyscan Processing	1	1
1.26965257086428	BFA	BFA mv 10_Airyscan Processing	1	1
1.26965257086428	BFA	BFA mv 10_Airyscan Processing	1	1
1.26965257086428	BFA	BFA mv 10_Airyscan Processing	1	1
1.26965257086428	BFA	BFA mv 10_Airyscan Processing	1	1
1.26965257086428	BFA	BFA mv 10_Airyscan Processing	1	1
1.26965257086428	BFA	BFA mv 10_Airyscan Processing	1	1
1.26002760535193	BFA	BFA mv 10_Airyscan Processing	1	1
1.26002760535193	BFA	BFA mv 10_Airyscan Processing	1	1
1.26002760535193	BFA	BFA mv 10_Airyscan Processing	1	1
1.26002760535193	BFA	BFA mv 10_Airyscan Processing	1	1
1.26002760535193	BFA	BFA mv 10_Airyscan Processing	1	1
1.26002760535193	BFA	BFA mv 10_Airyscan Processing	1	1
1.26002760535193	BFA	BFA mv 10_Airyscan Processing	1	1
1.26002760535193	BFA	BFA mv 10_Airyscan Processing	1	1
1.26002760535193	BFA	BFA mv 10_Airyscan Processing	1	1
1.26002760535193	BFA	BFA mv 10_Airyscan Processing	1	1
1.26002760535193	BFA	BFA mv 10_Airyscan Processing	1	1
1.26002760535193	BFA	BFA mv 10_Airyscan Processing	1	1
1.26002760535193	BFA	BFA mv 10_Airyscan Processing	1	1
1.26002760535193	BFA	BFA mv 10_Airyscan Processing	1	1
1.26002760535193	BFA	BFA mv 10_Airyscan Processing	1	1
1.26002760535193	BFA	BFA mv 10_Airyscan Processing	1	1
1.26002760535193	BFA	BFA mv 10_Airyscan Processing	1	1
1.26002760535193	BFA	BFA mv 10_Airyscan Processing	1	1
1.26002760535193	BFA	BFA mv 10_Airyscan Processing	1	1
1.26002760535193	BFA	BFA mv 10_Airyscan Processing	1	1
1.26002760535193	BFA	BFA mv 10_Airyscan Processing	1	1
1.26002760535193	BFA	BFA mv 10_Airyscan Processing	1	1
1.26002760535193	BFA	BFA mv 10_Airyscan Processing	1	1
1.26002760535193	BFA	BFA mv 10_Airyscan Processing	1	1
1.26002760535193	BFA	BFA mv 10_Airyscan Processing	1	1
1.26002760535193	BFA	BFA mv 10_Airyscan Processing	1	1
1.26002760535193	BFA	BFA mv 10_Airyscan Processing	1	1
1.26002760535193	BFA	BFA mv 10_Airyscan Processing	1	1
1.26002760535193	BFA	BFA mv 10_Airyscan Processing	1	1
1.26002760535193	BFA	BFA mv 10_Airyscan Processing	1	1
1.26002760535193	BFA	BFA mv 10_Airyscan Processing	1	1
1.26002760535193	BFA	BFA mv 10_Airyscan Processing	1	1
1.26002760535193	BFA	BFA mv 10_Airyscan Processing	1	1
1.26002760535193	BFA	BFA mv 10_Airyscan Processing	1	1
1.26002760535193	BFA	BFA mv 10_Airyscan Processing	1	1
1.26002760535193	BFA	BFA mv 10_Airyscan Processing	1	1
1.26002760535193	BFA	BFA mv 10_Airyscan Processing	1	1
1.26002760535193	BFA	BFA mv 10_Airyscan Processing	1	1
1.26002760535193	BFA	BFA mv 10_Airyscan Processing	1	1
1.26002760535193	BFA	BFA mv 10_Airyscan Processing	1	1
1.26002760535193	BFA	BFA mv 10_Airyscan Processing	1	1
1.26002760535193	BFA	BFA mv 10_Airyscan Processing	1	1
1.26002760535193	BFA	BFA mv 10_Airyscan Processing	1	1
1.26002760535193	BFA	BFA mv 10_Airyscan Processing	1	1
1.26002760535193	BFA	BFA mv 10_Airyscan Processing	1	1
1.26002760535193	BFA	BFA mv 10_Airyscan Processing	1	1
1.26002760535193	BFA	BFA mv 10_Airyscan Processing	1	1
1.25765996444282	BFA	BFA mv 10_Airyscan Processing	1	1
1.25765996444282	BFA	BFA mv 10_Airyscan Processing	1	1
1.25765996444282	BFA	BFA mv 10_Airyscan Processing	1	1
1.25765996444282	BFA	BFA mv 10_Airyscan Processing	1	1
1.25765996444282	BFA	BFA mv 10_Airyscan Processing	1	1
1.25765996444282	BFA	BFA mv 10_Airyscan Processing	1	1
1.25765996444282	BFA	BFA mv 10_Airyscan Processing	1	1
1.25765996444282	BFA	BFA mv 10_Airyscan Processing	1	1
1.25765996444282	BFA	BFA mv 10_Airyscan Processing	1	1
1.25765996444282	BFA	BFA mv 10_Airyscan Processing	1	1
1.25765996444282	BFA	BFA mv 10_Airyscan Processing	1	1
1.25765996444282	BFA	BFA mv 10_Airyscan Processing	1	1
1.25765996444282	BFA	BFA mv 10_Airyscan Processing	1	1
1.25765996444282	BFA	BFA mv 10_Airyscan Processing	1	1
1.25765996444282	BFA	BFA mv 10_Airyscan Processing	1	1
1.25765996444282	BFA	BFA mv 10_Airyscan Processing	1	1
1.25765996444282	BFA	BFA mv 10_Airyscan Processing	1	1
1.25765996444282	BFA	BFA mv 10_Airyscan Processing	1	1
1.25765996444282	BFA	BFA mv 10_Airyscan Processing	1	1
1.25765996444282	BFA	BFA mv 10_Airyscan Processing	1	1
1.25765996444282	BFA	BFA mv 10_Airyscan Processing	1	1
1.25765996444282	BFA	BFA mv 10_Airyscan Processing	1	1
1.25765996444282	BFA	BFA mv 10_Airyscan Processing	1	1
1.25765996444282	BFA	BFA mv 10_Airyscan Processing	1	1
1.25765996444282	BFA	BFA mv 10_Airyscan Processing	1	1
1.25765996444282	BFA	BFA mv 10_Airyscan Processing	1	1
1.25765996444282	BFA	BFA mv 10_Airyscan Processing	1	1
1.25765996444282	BFA	BFA mv 10_Airyscan Processing	1	1
1.25765996444282	BFA	BFA mv 10_Airyscan Processing	1	1
1.25765996444282	BFA	BFA mv 10_Airyscan Processing	1	1
1.25765996444282	BFA	BFA mv 10_Airyscan Processing	1	1
1.25765996444282	BFA	BFA mv 10_Airyscan Processing	1	1
1.25765996444282	BFA	BFA mv 10_Airyscan Processing	1	1
1.25765996444282	BFA	BFA mv 10_Airyscan Processing	1	1
1.25765996444282	BFA	BFA mv 10_Airyscan Processing	1	1
1.25765996444282	BFA	BFA mv 10_Airyscan Processing	1	1
1.25765996444282	BFA	BFA mv 10_Airyscan Processing	1	1
1.25765996444282	BFA	BFA mv 10_Airyscan Processing	1	1
1.25765996444282	BFA	BFA mv 10_Airyscan Processing	1	1
1.25765996444282	BFA	BFA mv 10_Airyscan Processing	1	1
1.25765996444282	BFA	BFA mv 10_Airyscan Processing	1	1
1.25765996444282	BFA	BFA mv 10_Airyscan Processing	1	1
1.25765996444282	BFA	BFA mv 10_Airyscan Processing	1	1
1.25765996444282	BFA	BFA mv 10_Airyscan Processing	1	1
1.25765996444282	BFA	BFA mv 10_Airyscan Processing	1	1
1.25765996444282	BFA	BFA mv 10_Airyscan Processing	1	1
1.25765996444282	BFA	BFA mv 10_Airyscan Processing	1	1
1.25765996444282	BFA	BFA mv 10_Airyscan Processing	1	1
1.25765996444282	BFA	BFA mv 10_Airyscan Processing	1	1
1.25765996444282	BFA	BFA mv 10_Airyscan Processing	1	1
1.25765996444282	BFA	BFA mv 10_Airyscan Processing	1	1
1.25765996444282	BFA	BFA mv 10_Airyscan Processing	1	1
1.25765996444282	BFA	BFA mv 10_Airyscan Processing	1	1
1.25765996444282	BFA	BFA mv 10_Airyscan Processing	1	1
1.25765996444282	BFA	BFA mv 10_Airyscan Processing	1	1
1.25765996444282	BFA	BFA mv 10_Airyscan Processing	1	1
1.25765996444282	BFA	BFA mv 10_Airyscan Processing	1	1
1.25765996444282	BFA	BFA mv 10_Airyscan Processing	1	1
1.25765996444282	BFA	BFA mv 10_Airyscan Processing	1	1
1.25349590109055	BFA	BFA mv 10_Airyscan Processing	1	1
1.25349590109055	BFA	BFA mv 10_Airyscan Processing	1	1
1.25349590109055	BFA	BFA mv 10_Airyscan Processing	1	1
1.25349590109055	BFA	BFA mv 10_Airyscan Processing	1	1
1.25349590109055	BFA	BFA mv 10_Airyscan Processing	1	1
1.25349590109055	BFA	BFA mv 10_Airyscan Processing	1	1
1.25349590109055	BFA	BFA mv 10_Airyscan Processing	1	1
1.25349590109055	BFA	BFA mv 10_Airyscan Processing	1	1
1.25349590109055	BFA	BFA mv 10_Airyscan Processing	1	1
1.25349590109055	BFA	BFA mv 10_Airyscan Processing	1	1
1.25349590109055	BFA	BFA mv 10_Airyscan Processing	1	1
1.25349590109055	BFA	BFA mv 10_Airyscan Processing	1	1
1.25349590109055	BFA	BFA mv 10_Airyscan Processing	1	1
1.25349590109055	BFA	BFA mv 10_Airyscan Processing	1	1
1.25349590109055	BFA	BFA mv 10_Airyscan Processing	1	1
1.25349590109055	BFA	BFA mv 10_Airyscan Processing	1	1
1.25349590109055	BFA	BFA mv 10_Airyscan Processing	1	1
1.25349590109055	BFA	BFA mv 10_Airyscan Processing	1	1
1.25349590109055	BFA	BFA mv 10_Airyscan Processing	1	1
1.25349590109055	BFA	BFA mv 10_Airyscan Processing	1	1
1.25349590109055	BFA	BFA mv 10_Airyscan Processing	1	1
1.25349590109055	BFA	BFA mv 10_Airyscan Processing	1	1
1.25349590109055	BFA	BFA mv 10_Airyscan Processing	1	1
1.25349590109055	BFA	BFA mv 10_Airyscan Processing	1	1
1.25349590109055	BFA	BFA mv 10_Airyscan Processing	1	1
1.25349590109055	BFA	BFA mv 10_Airyscan Processing	1	1
1.25349590109055	BFA	BFA mv 10_Airyscan Processing	1	1
1.25349590109055	BFA	BFA mv 10_Airyscan Processing	1	1
1.25349590109055	BFA	BFA mv 10_Airyscan Processing	1	1
1.25349590109055	BFA	BFA mv 10_Airyscan Processing	1	1
1.25349590109055	BFA	BFA mv 10_Airyscan Processing	1	1
1.25349590109055	BFA	BFA mv 10_Airyscan Processing	1	1
1.25349590109055	BFA	BFA mv 10_Airyscan Processing	1	1
1.25349590109055	BFA	BFA mv 10_Airyscan Processing	1	1
1.25349590109055	BFA	BFA mv 10_Airyscan Processing	1	1
1.25349590109055	BFA	BFA mv 10_Airyscan Processing	1	1
1.25349590109055	BFA	BFA mv 10_Airyscan Processing	1	1
1.25349590109055	BFA	BFA mv 10_Airyscan Processing	1	1
1.25349590109055	BFA	BFA mv 10_Airyscan Processing	1	1
1.25349590109055	BFA	BFA mv 10_Airyscan Processing	1	1
1.25349590109055	BFA	BFA mv 10_Airyscan Processing	1	1
1.25349590109055	BFA	BFA mv 10_Airyscan Processing	1	1
1.25349590109055	BFA	BFA mv 10_Airyscan Processing	1	1
1.25349590109055	BFA	BFA mv 10_Airyscan Processing	1	1
1.25349590109055	BFA	BFA mv 10_Airyscan Processing	1	1
1.25349590109055	BFA	BFA mv 10_Airyscan Processing	1	1
1.25349590109055	BFA	BFA mv 10_Airyscan Processing	1	1
1.25349590109055	BFA	BFA mv 10_Airyscan Processing	1	1
1.25349590109055	BFA	BFA mv 10_Airyscan Processing	1	1
1.25996853478013	BFA	BFA mv 10_Airyscan Processing	1	1
1.25996853478013	BFA	BFA mv 10_Airyscan Processing	1	1
1.25996853478013	BFA	BFA mv 10_Airyscan Processing	1	1
1.25996853478013	BFA	BFA mv 10_Airyscan Processing	1	1
1.25996853478013	BFA	BFA mv 10_Airyscan Processing	1	1
1.25996853478013	BFA	BFA mv 10_Airyscan Processing	1	1
1.25996853478013	BFA	BFA mv 10_Airyscan Processing	1	1
1.25996853478013	BFA	BFA mv 10_Airyscan Processing	1	1
1.25996853478013	BFA	BFA mv 10_Airyscan Processing	1	1
1.25996853478013	BFA	BFA mv 10_Airyscan Processing	1	1
1.25996853478013	BFA	BFA mv 10_Airyscan Processing	1	1
1.25996853478013	BFA	BFA mv 10_Airyscan Processing	1	1
1.25996853478013	BFA	BFA mv 10_Airyscan Processing	1	1
1.25996853478013	BFA	BFA mv 10_Airyscan Processing	1	1
1.25996853478013	BFA	BFA mv 10_Airyscan Processing	1	1
1.25996853478013	BFA	BFA mv 10_Airyscan Processing	1	1
1.25996853478013	BFA	BFA mv 10_Airyscan Processing	1	1
1.25996853478013	BFA	BFA mv 10_Airyscan Processing	1	1
1.25996853478013	BFA	BFA mv 10_Airyscan Processing	1	1
1.25996853478013	BFA	BFA mv 10_Airyscan Processing	1	1
1.25996853478013	BFA	BFA mv 10_Airyscan Processing	1	1
1.25996853478013	BFA	BFA mv 10_Airyscan Processing	1	1
1.25996853478013	BFA	BFA mv 10_Airyscan Processing	1	1
1.25996853478013	BFA	BFA mv 10_Airyscan Processing	1	1
1.25996853478013	BFA	BFA mv 10_Airyscan Processing	1	1
1.25996853478013	BFA	BFA mv 10_Airyscan Processing	1	1
1.25996853478013	BFA	BFA mv 10_Airyscan Processing	1	1
1.25996853478013	BFA	BFA mv 10_Airyscan Processing	1	1
1.25996853478013	BFA	BFA mv 10_Airyscan Processing	1	1
1.25996853478013	BFA	BFA mv 10_Airyscan Processing	1	1
1.25996853478013	BFA	BFA mv 10_Airyscan Processing	1	1
1.25996853478013	BFA	BFA mv 10_Airyscan Processing	1	1
1.25996853478013	BFA	BFA mv 10_Airyscan Processing	1	1
1.25996853478013	BFA	BFA mv 10_Airyscan Processing	1	1
1.25996853478013	BFA	BFA mv 10_Airyscan Processing	1	1
1.25996853478013	BFA	BFA mv 10_Airyscan Processing	1	1
1.25996853478013	BFA	BFA mv 10_Airyscan Processing	1	1
1.25996853478013	BFA	BFA mv 10_Airyscan Processing	1	1
1.25996853478013	BFA	BFA mv 10_Airyscan Processing	1	1
1.25996853478013	BFA	BFA mv 10_Airyscan Processing	1	1
1.25996853478013	BFA	BFA mv 10_Airyscan Processing	1	1
1.25996853478013	BFA	BFA mv 10_Airyscan Processing	1	1
1.25996853478013	BFA	BFA mv 10_Airyscan Processing	1	1
1.25996853478013	BFA	BFA mv 10_Airyscan Processing	1	1
1.25996853478013	BFA	BFA mv 10_Airyscan Processing	1	1
1.25996853478013	BFA	BFA mv 10_Airyscan Processing	1	1
1.25996853478013	BFA	BFA mv 10_Airyscan Processing	1	1
1.25996853478013	BFA	BFA mv 10_Airyscan Processing	1	1
1.25996853478013	BFA	BFA mv 10_Airyscan Processing	1	1
1.25996853478013	BFA	BFA mv 10_Airyscan Processing	1	1
1.25996853478013	BFA	BFA mv 10_Airyscan Processing	1	1
1.25996853478013	BFA	BFA mv 10_Airyscan Processing	1	1
1.25996853478013	BFA	BFA mv 10_Airyscan Processing	1	1
1.25996853478013	BFA	BFA mv 10_Airyscan Processing	1	1
1.25996853478013	BFA	BFA mv 10_Airyscan Processing	1	1
1.25996853478013	BFA	BFA mv 10_Airyscan Processing	1	1
1.25996853478013	BFA	BFA mv 10_Airyscan Processing	1	1
1.25996853478013	BFA	BFA mv 10_Airyscan Processing	1	1
1.25996853478013	BFA	BFA mv 10_Airyscan Processing	1	1
1.25996853478013	BFA	BFA mv 10_Airyscan Processing	1	1
1.25996853478013	BFA	BFA mv 10_Airyscan Processing	1	1
1.25996853478013	BFA	BFA mv 10_Airyscan Processing	1	1
1.25996853478013	BFA	BFA mv 10_Airyscan Processing	1	1
1.28909732395941	BFA	BFA mv 11_Airyscan Processing	2	1
1.28909732395941	BFA	BFA mv 11_Airyscan Processing	2	1
1.28909732395941	BFA	BFA mv 11_Airyscan Processing	2	1
1.28909732395941	BFA	BFA mv 11_Airyscan Processing	2	1
1.28909732395941	BFA	BFA mv 11_Airyscan Processing	2	1
1.28909732395941	BFA	BFA mv 11_Airyscan Processing	2	1
1.28909732395941	BFA	BFA mv 11_Airyscan Processing	2	1
1.28909732395941	BFA	BFA mv 11_Airyscan Processing	2	1
1.28909732395941	BFA	BFA mv 11_Airyscan Processing	2	1
1.28909732395941	BFA	BFA mv 11_Airyscan Processing	2	1
1.28909732395941	BFA	BFA mv 11_Airyscan Processing	2	1
1.28909732395941	BFA	BFA mv 11_Airyscan Processing	2	1
1.28909732395941	BFA	BFA mv 11_Airyscan Processing	2	1
1.28909732395941	BFA	BFA mv 11_Airyscan Processing	2	1
1.28909732395941	BFA	BFA mv 11_Airyscan Processing	2	1
1.28909732395941	BFA	BFA mv 11_Airyscan Processing	2	1
1.28909732395941	BFA	BFA mv 11_Airyscan Processing	2	1
1.28909732395941	BFA	BFA mv 11_Airyscan Processing	2	1
1.28909732395941	BFA	BFA mv 11_Airyscan Processing	2	1
1.28909732395941	BFA	BFA mv 11_Airyscan Processing	2	1
1.28909732395941	BFA	BFA mv 11_Airyscan Processing	2	1
1.28909732395941	BFA	BFA mv 11_Airyscan Processing	2	1
1.28909732395941	BFA	BFA mv 11_Airyscan Processing	2	1
1.28909732395941	BFA	BFA mv 11_Airyscan Processing	2	1
1.28909732395941	BFA	BFA mv 11_Airyscan Processing	2	1
1.29142745088761	BFA	BFA mv 11_Airyscan Processing	2	1
1.29142745088761	BFA	BFA mv 11_Airyscan Processing	2	1
1.29142745088761	BFA	BFA mv 11_Airyscan Processing	2	1
1.29142745088761	BFA	BFA mv 11_Airyscan Processing	2	1
1.29142745088761	BFA	BFA mv 11_Airyscan Processing	2	1
1.29142745088761	BFA	BFA mv 11_Airyscan Processing	2	1
1.29142745088761	BFA	BFA mv 11_Airyscan Processing	2	1
1.29142745088761	BFA	BFA mv 11_Airyscan Processing	2	1
1.29142745088761	BFA	BFA mv 11_Airyscan Processing	2	1
1.29142745088761	BFA	BFA mv 11_Airyscan Processing	2	1
1.29142745088761	BFA	BFA mv 11_Airyscan Processing	2	1
1.29142745088761	BFA	BFA mv 11_Airyscan Processing	2	1
1.29142745088761	BFA	BFA mv 11_Airyscan Processing	2	1
1.29142745088761	BFA	BFA mv 11_Airyscan Processing	2	1
1.29142745088761	BFA	BFA mv 11_Airyscan Processing	2	1
1.29142745088761	BFA	BFA mv 11_Airyscan Processing	2	1
1.29142745088761	BFA	BFA mv 11_Airyscan Processing	2	1
1.29142745088761	BFA	BFA mv 11_Airyscan Processing	2	1
1.29142745088761	BFA	BFA mv 11_Airyscan Processing	2	1
1.29142745088761	BFA	BFA mv 11_Airyscan Processing	2	1
1.29142745088761	BFA	BFA mv 11_Airyscan Processing	2	1
1.29142745088761	BFA	BFA mv 11_Airyscan Processing	2	1
1.29142745088761	BFA	BFA mv 11_Airyscan Processing	2	1
1.28112825609666	BFA	BFA mv 11_Airyscan Processing	2	1
1.28112825609666	BFA	BFA mv 11_Airyscan Processing	2	1
1.28112825609666	BFA	BFA mv 11_Airyscan Processing	2	1
1.28112825609666	BFA	BFA mv 11_Airyscan Processing	2	1
1.28112825609666	BFA	BFA mv 11_Airyscan Processing	2	1
1.28112825609666	BFA	BFA mv 11_Airyscan Processing	2	1
1.28112825609666	BFA	BFA mv 11_Airyscan Processing	2	1
1.28112825609666	BFA	BFA mv 11_Airyscan Processing	2	1
1.28112825609666	BFA	BFA mv 11_Airyscan Processing	2	1
1.28112825609666	BFA	BFA mv 11_Airyscan Processing	2	1
1.28112825609666	BFA	BFA mv 11_Airyscan Processing	2	1
1.28112825609666	BFA	BFA mv 11_Airyscan Processing	2	1
1.28112825609666	BFA	BFA mv 11_Airyscan Processing	2	1
1.28112825609666	BFA	BFA mv 11_Airyscan Processing	2	1
1.28112825609666	BFA	BFA mv 11_Airyscan Processing	2	1
1.28112825609666	BFA	BFA mv 11_Airyscan Processing	2	1
1.28112825609666	BFA	BFA mv 11_Airyscan Processing	2	1
1.28112825609666	BFA	BFA mv 11_Airyscan Processing	2	1
1.28112825609666	BFA	BFA mv 11_Airyscan Processing	2	1
1.28112825609666	BFA	BFA mv 11_Airyscan Processing	2	1
1.28112825609666	BFA	BFA mv 11_Airyscan Processing	2	1
1.28112825609666	BFA	BFA mv 11_Airyscan Processing	2	1
1.28112825609666	BFA	BFA mv 11_Airyscan Processing	2	1
1.28112825609666	BFA	BFA mv 11_Airyscan Processing	2	1
1.28112825609666	BFA	BFA mv 11_Airyscan Processing	2	1
1.28112825609666	BFA	BFA mv 11_Airyscan Processing	2	1
1.28112825609666	BFA	BFA mv 11_Airyscan Processing	2	1
1.28112825609666	BFA	BFA mv 11_Airyscan Processing	2	1
1.28112825609666	BFA	BFA mv 11_Airyscan Processing	2	1
1.28112825609666	BFA	BFA mv 11_Airyscan Processing	2	1
1.28112825609666	BFA	BFA mv 11_Airyscan Processing	2	1
1.28112825609666	BFA	BFA mv 11_Airyscan Processing	2	1
1.29247993010018	BFA	BFA mv 11_Airyscan Processing	2	1
1.29247993010018	BFA	BFA mv 11_Airyscan Processing	2	1
1.29247993010018	BFA	BFA mv 11_Airyscan Processing	2	1
1.29247993010018	BFA	BFA mv 11_Airyscan Processing	2	1
1.29247993010018	BFA	BFA mv 11_Airyscan Processing	2	1
1.29247993010018	BFA	BFA mv 11_Airyscan Processing	2	1
1.29247993010018	BFA	BFA mv 11_Airyscan Processing	2	1
1.29247993010018	BFA	BFA mv 11_Airyscan Processing	2	1
1.29247993010018	BFA	BFA mv 11_Airyscan Processing	2	1
1.29247993010018	BFA	BFA mv 11_Airyscan Processing	2	1
1.29247993010018	BFA	BFA mv 11_Airyscan Processing	2	1
1.29247993010018	BFA	BFA mv 11_Airyscan Processing	2	1
1.29247993010018	BFA	BFA mv 11_Airyscan Processing	2	1
1.29247993010018	BFA	BFA mv 11_Airyscan Processing	2	1
1.29247993010018	BFA	BFA mv 11_Airyscan Processing	2	1
1.29247993010018	BFA	BFA mv 11_Airyscan Processing	2	1
1.29247993010018	BFA	BFA mv 11_Airyscan Processing	2	1
1.29247993010018	BFA	BFA mv 11_Airyscan Processing	2	1
1.29247993010018	BFA	BFA mv 11_Airyscan Processing	2	1
1.29247993010018	BFA	BFA mv 11_Airyscan Processing	2	1
1.29247993010018	BFA	BFA mv 11_Airyscan Processing	2	1
1.29247993010018	BFA	BFA mv 11_Airyscan Processing	2	1
1.29247993010018	BFA	BFA mv 11_Airyscan Processing	2	1
1.29247993010018	BFA	BFA mv 11_Airyscan Processing	2	1
1.29247993010018	BFA	BFA mv 11_Airyscan Processing	2	1
1.29247993010018	BFA	BFA mv 11_Airyscan Processing	2	1
1.29247993010018	BFA	BFA mv 11_Airyscan Processing	2	1
1.28257979266704	BFA	BFA mv 11_Airyscan Processing	2	1
1.28257979266704	BFA	BFA mv 11_Airyscan Processing	2	1
1.28257979266704	BFA	BFA mv 11_Airyscan Processing	2	1
1.28257979266704	BFA	BFA mv 11_Airyscan Processing	2	1
1.28257979266704	BFA	BFA mv 11_Airyscan Processing	2	1
1.28257979266704	BFA	BFA mv 11_Airyscan Processing	2	1
1.28257979266704	BFA	BFA mv 11_Airyscan Processing	2	1
1.28257979266704	BFA	BFA mv 11_Airyscan Processing	2	1
1.28257979266704	BFA	BFA mv 11_Airyscan Processing	2	1
1.28257979266704	BFA	BFA mv 11_Airyscan Processing	2	1
1.28257979266704	BFA	BFA mv 11_Airyscan Processing	2	1
1.28257979266704	BFA	BFA mv 11_Airyscan Processing	2	1
1.28257979266704	BFA	BFA mv 11_Airyscan Processing	2	1
1.28257979266704	BFA	BFA mv 11_Airyscan Processing	2	1
1.28257979266704	BFA	BFA mv 11_Airyscan Processing	2	1
1.28257979266704	BFA	BFA mv 11_Airyscan Processing	2	1
1.28257979266704	BFA	BFA mv 11_Airyscan Processing	2	1
1.28257979266704	BFA	BFA mv 11_Airyscan Processing	2	1
1.28257979266704	BFA	BFA mv 11_Airyscan Processing	2	1
1.28257979266704	BFA	BFA mv 11_Airyscan Processing	2	1
1.28257979266704	BFA	BFA mv 11_Airyscan Processing	2	1
1.28257979266704	BFA	BFA mv 11_Airyscan Processing	2	1
1.28257979266704	BFA	BFA mv 11_Airyscan Processing	2	1
1.28257979266704	BFA	BFA mv 11_Airyscan Processing	2	1
1.28257979266704	BFA	BFA mv 11_Airyscan Processing	2	1
1.28257979266704	BFA	BFA mv 11_Airyscan Processing	2	1
1.28257979266704	BFA	BFA mv 11_Airyscan Processing	2	1
1.0360848328861	BFA	BFA mv 13_Airyscan Processing	3	1
1.0360848328861	BFA	BFA mv 13_Airyscan Processing	3	1
1.0360848328861	BFA	BFA mv 13_Airyscan Processing	3	1
1.0360848328861	BFA	BFA mv 13_Airyscan Processing	3	1
1.0360848328861	BFA	BFA mv 13_Airyscan Processing	3	1
1.0360848328861	BFA	BFA mv 13_Airyscan Processing	3	1
1.0360848328861	BFA	BFA mv 13_Airyscan Processing	3	1
1.0360848328861	BFA	BFA mv 13_Airyscan Processing	3	1
1.0360848328861	BFA	BFA mv 13_Airyscan Processing	3	1
1.0360848328861	BFA	BFA mv 13_Airyscan Processing	3	1
1.0360848328861	BFA	BFA mv 13_Airyscan Processing	3	1
1.0360848328861	BFA	BFA mv 13_Airyscan Processing	3	1
1.0360848328861	BFA	BFA mv 13_Airyscan Processing	3	1
1.0360848328861	BFA	BFA mv 13_Airyscan Processing	3	1
1.0360848328861	BFA	BFA mv 13_Airyscan Processing	3	1
1.0360848328861	BFA	BFA mv 13_Airyscan Processing	3	1
1.0360848328861	BFA	BFA mv 13_Airyscan Processing	3	1
1.0360848328861	BFA	BFA mv 13_Airyscan Processing	3	1
1.0360848328861	BFA	BFA mv 13_Airyscan Processing	3	1
1.0360848328861	BFA	BFA mv 13_Airyscan Processing	3	1
1.0360848328861	BFA	BFA mv 13_Airyscan Processing	3	1
1.0360848328861	BFA	BFA mv 13_Airyscan Processing	3	1
1.0360848328861	BFA	BFA mv 13_Airyscan Processing	3	1
1.0360848328861	BFA	BFA mv 13_Airyscan Processing	3	1
1.0360848328861	BFA	BFA mv 13_Airyscan Processing	3	1
1.0360848328861	BFA	BFA mv 13_Airyscan Processing	3	1
1.0360848328861	BFA	BFA mv 13_Airyscan Processing	3	1
1.0360848328861	BFA	BFA mv 13_Airyscan Processing	3	1
1.0360848328861	BFA	BFA mv 13_Airyscan Processing	3	1
1.0360848328861	BFA	BFA mv 13_Airyscan Processing	3	1
1.0360848328861	BFA	BFA mv 13_Airyscan Processing	3	1
1.0360848328861	BFA	BFA mv 13_Airyscan Processing	3	1
1.0360848328861	BFA	BFA mv 13_Airyscan Processing	3	1
1.0360848328861	BFA	BFA mv 13_Airyscan Processing	3	1
1.0360848328861	BFA	BFA mv 13_Airyscan Processing	3	1
1.0360848328861	BFA	BFA mv 13_Airyscan Processing	3	1
1.0360848328861	BFA	BFA mv 13_Airyscan Processing	3	1
1.03504947797776	BFA	BFA mv 13_Airyscan Processing	3	1
1.03504947797776	BFA	BFA mv 13_Airyscan Processing	3	1
1.03504947797776	BFA	BFA mv 13_Airyscan Processing	3	1
1.03504947797776	BFA	BFA mv 13_Airyscan Processing	3	1
1.03504947797776	BFA	BFA mv 13_Airyscan Processing	3	1
1.03504947797776	BFA	BFA mv 13_Airyscan Processing	3	1
1.03504947797776	BFA	BFA mv 13_Airyscan Processing	3	1
1.03504947797776	BFA	BFA mv 13_Airyscan Processing	3	1
1.03504947797776	BFA	BFA mv 13_Airyscan Processing	3	1
1.03504947797776	BFA	BFA mv 13_Airyscan Processing	3	1
1.03504947797776	BFA	BFA mv 13_Airyscan Processing	3	1
1.03504947797776	BFA	BFA mv 13_Airyscan Processing	3	1
1.03504947797776	BFA	BFA mv 13_Airyscan Processing	3	1
1.03504947797776	BFA	BFA mv 13_Airyscan Processing	3	1
1.03504947797776	BFA	BFA mv 13_Airyscan Processing	3	1
1.03504947797776	BFA	BFA mv 13_Airyscan Processing	3	1
1.02409511093928	BFA	BFA mv 13_Airyscan Processing	3	1
1.02409511093928	BFA	BFA mv 13_Airyscan Processing	3	1
1.02409511093928	BFA	BFA mv 13_Airyscan Processing	3	1
1.02409511093928	BFA	BFA mv 13_Airyscan Processing	3	1
1.02409511093928	BFA	BFA mv 13_Airyscan Processing	3	1
1.02409511093928	BFA	BFA mv 13_Airyscan Processing	3	1
1.02409511093928	BFA	BFA mv 13_Airyscan Processing	3	1
1.02409511093928	BFA	BFA mv 13_Airyscan Processing	3	1
1.02409511093928	BFA	BFA mv 13_Airyscan Processing	3	1
1.02409511093928	BFA	BFA mv 13_Airyscan Processing	3	1
1.02409511093928	BFA	BFA mv 13_Airyscan Processing	3	1
1.02409511093928	BFA	BFA mv 13_Airyscan Processing	3	1
1.02409511093928	BFA	BFA mv 13_Airyscan Processing	3	1
1.02409511093928	BFA	BFA mv 13_Airyscan Processing	3	1
1.02409511093928	BFA	BFA mv 13_Airyscan Processing	3	1
1.02409511093928	BFA	BFA mv 13_Airyscan Processing	3	1
1.04124351744233	BFA	BFA mv 13_Airyscan Processing	3	1
1.04124351744233	BFA	BFA mv 13_Airyscan Processing	3	1
1.04124351744233	BFA	BFA mv 13_Airyscan Processing	3	1
1.04124351744233	BFA	BFA mv 13_Airyscan Processing	3	1
1.04124351744233	BFA	BFA mv 13_Airyscan Processing	3	1
1.04124351744233	BFA	BFA mv 13_Airyscan Processing	3	1
1.04124351744233	BFA	BFA mv 13_Airyscan Processing	3	1
1.04124351744233	BFA	BFA mv 13_Airyscan Processing	3	1
1.04124351744233	BFA	BFA mv 13_Airyscan Processing	3	1
1.04124351744233	BFA	BFA mv 13_Airyscan Processing	3	1
1.04124351744233	BFA	BFA mv 13_Airyscan Processing	3	1
1.04124351744233	BFA	BFA mv 13_Airyscan Processing	3	1
1.04124351744233	BFA	BFA mv 13_Airyscan Processing	3	1
1.04124351744233	BFA	BFA mv 13_Airyscan Processing	3	1
1.04124351744233	BFA	BFA mv 13_Airyscan Processing	3	1
1.04124351744233	BFA	BFA mv 13_Airyscan Processing	3	1
1.04124351744233	BFA	BFA mv 13_Airyscan Processing	3	1
1.04124351744233	BFA	BFA mv 13_Airyscan Processing	3	1
1.04124351744233	BFA	BFA mv 13_Airyscan Processing	3	1
1.04586542072598	BFA	BFA mv 13_Airyscan Processing	3	1
1.04586542072598	BFA	BFA mv 13_Airyscan Processing	3	1
1.04586542072598	BFA	BFA mv 13_Airyscan Processing	3	1
1.04586542072598	BFA	BFA mv 13_Airyscan Processing	3	1
1.04586542072598	BFA	BFA mv 13_Airyscan Processing	3	1
1.04586542072598	BFA	BFA mv 13_Airyscan Processing	3	1
1.04586542072598	BFA	BFA mv 13_Airyscan Processing	3	1
1.04586542072598	BFA	BFA mv 13_Airyscan Processing	3	1
1.04586542072598	BFA	BFA mv 13_Airyscan Processing	3	1
1.04586542072598	BFA	BFA mv 13_Airyscan Processing	3	1
1.04586542072598	BFA	BFA mv 13_Airyscan Processing	3	1
1.04586542072598	BFA	BFA mv 13_Airyscan Processing	3	1
1.04586542072598	BFA	BFA mv 13_Airyscan Processing	3	1
1.04586542072598	BFA	BFA mv 13_Airyscan Processing	3	1
1.16136547233092	BFA	BFA mv 14_Airyscan Processing	4	1
1.16136547233092	BFA	BFA mv 14_Airyscan Processing	4	1
1.16136547233092	BFA	BFA mv 14_Airyscan Processing	4	1
1.16136547233092	BFA	BFA mv 14_Airyscan Processing	4	1
1.16136547233092	BFA	BFA mv 14_Airyscan Processing	4	1
1.16136547233092	BFA	BFA mv 14_Airyscan Processing	4	1
1.16136547233092	BFA	BFA mv 14_Airyscan Processing	4	1
1.16136547233092	BFA	BFA mv 14_Airyscan Processing	4	1
1.16136547233092	BFA	BFA mv 14_Airyscan Processing	4	1
1.16136547233092	BFA	BFA mv 14_Airyscan Processing	4	1
1.16136547233092	BFA	BFA mv 14_Airyscan Processing	4	1
1.16136547233092	BFA	BFA mv 14_Airyscan Processing	4	1
1.16136547233092	BFA	BFA mv 14_Airyscan Processing	4	1
1.16136547233092	BFA	BFA mv 14_Airyscan Processing	4	1
1.16136547233092	BFA	BFA mv 14_Airyscan Processing	4	1
1.16136547233092	BFA	BFA mv 14_Airyscan Processing	4	1
1.16136547233092	BFA	BFA mv 14_Airyscan Processing	4	1
1.16136547233092	BFA	BFA mv 14_Airyscan Processing	4	1
1.16136547233092	BFA	BFA mv 14_Airyscan Processing	4	1
1.16136547233092	BFA	BFA mv 14_Airyscan Processing	4	1
1.16136547233092	BFA	BFA mv 14_Airyscan Processing	4	1
1.16136547233092	BFA	BFA mv 14_Airyscan Processing	4	1
1.16136547233092	BFA	BFA mv 14_Airyscan Processing	4	1
1.16136547233092	BFA	BFA mv 14_Airyscan Processing	4	1
1.16136547233092	BFA	BFA mv 14_Airyscan Processing	4	1
1.16136547233092	BFA	BFA mv 14_Airyscan Processing	4	1
1.16136547233092	BFA	BFA mv 14_Airyscan Processing	4	1
1.16136547233092	BFA	BFA mv 14_Airyscan Processing	4	1
1.16136547233092	BFA	BFA mv 14_Airyscan Processing	4	1
1.16136547233092	BFA	BFA mv 14_Airyscan Processing	4	1
1.16136547233092	BFA	BFA mv 14_Airyscan Processing	4	1
1.16136547233092	BFA	BFA mv 14_Airyscan Processing	4	1
1.16136547233092	BFA	BFA mv 14_Airyscan Processing	4	1
1.16136547233092	BFA	BFA mv 14_Airyscan Processing	4	1
1.16136547233092	BFA	BFA mv 14_Airyscan Processing	4	1
1.16136547233092	BFA	BFA mv 14_Airyscan Processing	4	1
1.16136547233092	BFA	BFA mv 14_Airyscan Processing	4	1
1.16136547233092	BFA	BFA mv 14_Airyscan Processing	4	1
1.16136547233092	BFA	BFA mv 14_Airyscan Processing	4	1
1.16136547233092	BFA	BFA mv 14_Airyscan Processing	4	1
1.16136547233092	BFA	BFA mv 14_Airyscan Processing	4	1
1.16136547233092	BFA	BFA mv 14_Airyscan Processing	4	1
1.1620874659104	BFA	BFA mv 14_Airyscan Processing	4	1
1.1620874659104	BFA	BFA mv 14_Airyscan Processing	4	1
1.1620874659104	BFA	BFA mv 14_Airyscan Processing	4	1
1.1620874659104	BFA	BFA mv 14_Airyscan Processing	4	1
1.1620874659104	BFA	BFA mv 14_Airyscan Processing	4	1
1.1620874659104	BFA	BFA mv 14_Airyscan Processing	4	1
1.1620874659104	BFA	BFA mv 14_Airyscan Processing	4	1
1.1620874659104	BFA	BFA mv 14_Airyscan Processing	4	1
1.1620874659104	BFA	BFA mv 14_Airyscan Processing	4	1
1.1620874659104	BFA	BFA mv 14_Airyscan Processing	4	1
1.1620874659104	BFA	BFA mv 14_Airyscan Processing	4	1
1.1620874659104	BFA	BFA mv 14_Airyscan Processing	4	1
1.1620874659104	BFA	BFA mv 14_Airyscan Processing	4	1
1.1620874659104	BFA	BFA mv 14_Airyscan Processing	4	1
1.1620874659104	BFA	BFA mv 14_Airyscan Processing	4	1
1.1620874659104	BFA	BFA mv 14_Airyscan Processing	4	1
1.1620874659104	BFA	BFA mv 14_Airyscan Processing	4	1
1.1620874659104	BFA	BFA mv 14_Airyscan Processing	4	1
1.1620874659104	BFA	BFA mv 14_Airyscan Processing	4	1
1.1620874659104	BFA	BFA mv 14_Airyscan Processing	4	1
1.1620874659104	BFA	BFA mv 14_Airyscan Processing	4	1
1.1620874659104	BFA	BFA mv 14_Airyscan Processing	4	1
1.1620874659104	BFA	BFA mv 14_Airyscan Processing	4	1
1.1620874659104	BFA	BFA mv 14_Airyscan Processing	4	1
1.1620874659104	BFA	BFA mv 14_Airyscan Processing	4	1
1.1620874659104	BFA	BFA mv 14_Airyscan Processing	4	1
1.1620874659104	BFA	BFA mv 14_Airyscan Processing	4	1
1.1620874659104	BFA	BFA mv 14_Airyscan Processing	4	1
1.1620874659104	BFA	BFA mv 14_Airyscan Processing	4	1
1.1620874659104	BFA	BFA mv 14_Airyscan Processing	4	1
1.1620874659104	BFA	BFA mv 14_Airyscan Processing	4	1
1.1620874659104	BFA	BFA mv 14_Airyscan Processing	4	1
1.1620874659104	BFA	BFA mv 14_Airyscan Processing	4	1
1.1620874659104	BFA	BFA mv 14_Airyscan Processing	4	1
1.1620874659104	BFA	BFA mv 14_Airyscan Processing	4	1
1.1620874659104	BFA	BFA mv 14_Airyscan Processing	4	1
1.1620874659104	BFA	BFA mv 14_Airyscan Processing	4	1
1.1620874659104	BFA	BFA mv 14_Airyscan Processing	4	1
1.1620874659104	BFA	BFA mv 14_Airyscan Processing	4	1
1.1620874659104	BFA	BFA mv 14_Airyscan Processing	4	1
1.1620874659104	BFA	BFA mv 14_Airyscan Processing	4	1
1.1620874659104	BFA	BFA mv 14_Airyscan Processing	4	1
1.1620874659104	BFA	BFA mv 14_Airyscan Processing	4	1
1.16337563606533	BFA	BFA mv 14_Airyscan Processing	4	1
1.16337563606533	BFA	BFA mv 14_Airyscan Processing	4	1
1.16337563606533	BFA	BFA mv 14_Airyscan Processing	4	1
1.16337563606533	BFA	BFA mv 14_Airyscan Processing	4	1
1.16337563606533	BFA	BFA mv 14_Airyscan Processing	4	1
1.16337563606533	BFA	BFA mv 14_Airyscan Processing	4	1
1.16337563606533	BFA	BFA mv 14_Airyscan Processing	4	1
1.16337563606533	BFA	BFA mv 14_Airyscan Processing	4	1
1.16337563606533	BFA	BFA mv 14_Airyscan Processing	4	1
1.16337563606533	BFA	BFA mv 14_Airyscan Processing	4	1
1.16337563606533	BFA	BFA mv 14_Airyscan Processing	4	1
1.16337563606533	BFA	BFA mv 14_Airyscan Processing	4	1
1.16337563606533	BFA	BFA mv 14_Airyscan Processing	4	1
1.16337563606533	BFA	BFA mv 14_Airyscan Processing	4	1
1.16337563606533	BFA	BFA mv 14_Airyscan Processing	4	1
1.16337563606533	BFA	BFA mv 14_Airyscan Processing	4	1
1.16337563606533	BFA	BFA mv 14_Airyscan Processing	4	1
1.16337563606533	BFA	BFA mv 14_Airyscan Processing	4	1
1.16337563606533	BFA	BFA mv 14_Airyscan Processing	4	1
1.16337563606533	BFA	BFA mv 14_Airyscan Processing	4	1
1.16337563606533	BFA	BFA mv 14_Airyscan Processing	4	1
1.16337563606533	BFA	BFA mv 14_Airyscan Processing	4	1
1.16337563606533	BFA	BFA mv 14_Airyscan Processing	4	1
1.16337563606533	BFA	BFA mv 14_Airyscan Processing	4	1
1.16337563606533	BFA	BFA mv 14_Airyscan Processing	4	1
1.16337563606533	BFA	BFA mv 14_Airyscan Processing	4	1
1.16337563606533	BFA	BFA mv 14_Airyscan Processing	4	1
1.16337563606533	BFA	BFA mv 14_Airyscan Processing	4	1
1.16337563606533	BFA	BFA mv 14_Airyscan Processing	4	1
1.16337563606533	BFA	BFA mv 14_Airyscan Processing	4	1
1.16337563606533	BFA	BFA mv 14_Airyscan Processing	4	1
1.16337563606533	BFA	BFA mv 14_Airyscan Processing	4	1
1.16337563606533	BFA	BFA mv 14_Airyscan Processing	4	1
1.16337563606533	BFA	BFA mv 14_Airyscan Processing	4	1
1.16337563606533	BFA	BFA mv 14_Airyscan Processing	4	1
1.16337563606533	BFA	BFA mv 14_Airyscan Processing	4	1
1.16337563606533	BFA	BFA mv 14_Airyscan Processing	4	1
1.16337563606533	BFA	BFA mv 14_Airyscan Processing	4	1
1.16398742144111	BFA	BFA mv 14_Airyscan Processing	4	1
1.16398742144111	BFA	BFA mv 14_Airyscan Processing	4	1
1.16398742144111	BFA	BFA mv 14_Airyscan Processing	4	1
1.16398742144111	BFA	BFA mv 14_Airyscan Processing	4	1
1.16398742144111	BFA	BFA mv 14_Airyscan Processing	4	1
1.16398742144111	BFA	BFA mv 14_Airyscan Processing	4	1
1.16398742144111	BFA	BFA mv 14_Airyscan Processing	4	1
1.16398742144111	BFA	BFA mv 14_Airyscan Processing	4	1
1.16398742144111	BFA	BFA mv 14_Airyscan Processing	4	1
1.16398742144111	BFA	BFA mv 14_Airyscan Processing	4	1
1.16398742144111	BFA	BFA mv 14_Airyscan Processing	4	1
1.16398742144111	BFA	BFA mv 14_Airyscan Processing	4	1
1.16398742144111	BFA	BFA mv 14_Airyscan Processing	4	1
1.16398742144111	BFA	BFA mv 14_Airyscan Processing	4	1
1.16398742144111	BFA	BFA mv 14_Airyscan Processing	4	1
1.16398742144111	BFA	BFA mv 14_Airyscan Processing	4	1
1.16398742144111	BFA	BFA mv 14_Airyscan Processing	4	1
1.16398742144111	BFA	BFA mv 14_Airyscan Processing	4	1
1.16398742144111	BFA	BFA mv 14_Airyscan Processing	4	1
1.16398742144111	BFA	BFA mv 14_Airyscan Processing	4	1
1.16398742144111	BFA	BFA mv 14_Airyscan Processing	4	1
1.16398742144111	BFA	BFA mv 14_Airyscan Processing	4	1
1.16398742144111	BFA	BFA mv 14_Airyscan Processing	4	1
1.16398742144111	BFA	BFA mv 14_Airyscan Processing	4	1
1.16398742144111	BFA	BFA mv 14_Airyscan Processing	4	1
1.16398742144111	BFA	BFA mv 14_Airyscan Processing	4	1
1.16398742144111	BFA	BFA mv 14_Airyscan Processing	4	1
1.16398742144111	BFA	BFA mv 14_Airyscan Processing	4	1
1.16398742144111	BFA	BFA mv 14_Airyscan Processing	4	1
1.16398742144111	BFA	BFA mv 14_Airyscan Processing	4	1
1.16398742144111	BFA	BFA mv 14_Airyscan Processing	4	1
1.16398742144111	BFA	BFA mv 14_Airyscan Processing	4	1
1.16398742144111	BFA	BFA mv 14_Airyscan Processing	4	1
1.16308055664835	BFA	BFA mv 14_Airyscan Processing	4	1
1.16308055664835	BFA	BFA mv 14_Airyscan Processing	4	1
1.16308055664835	BFA	BFA mv 14_Airyscan Processing	4	1
1.16308055664835	BFA	BFA mv 14_Airyscan Processing	4	1
1.16308055664835	BFA	BFA mv 14_Airyscan Processing	4	1
1.16308055664835	BFA	BFA mv 14_Airyscan Processing	4	1
1.16308055664835	BFA	BFA mv 14_Airyscan Processing	4	1
1.16308055664835	BFA	BFA mv 14_Airyscan Processing	4	1
1.16308055664835	BFA	BFA mv 14_Airyscan Processing	4	1
1.16308055664835	BFA	BFA mv 14_Airyscan Processing	4	1
1.16308055664835	BFA	BFA mv 14_Airyscan Processing	4	1
1.16308055664835	BFA	BFA mv 14_Airyscan Processing	4	1
1.16308055664835	BFA	BFA mv 14_Airyscan Processing	4	1
1.16308055664835	BFA	BFA mv 14_Airyscan Processing	4	1
1.16308055664835	BFA	BFA mv 14_Airyscan Processing	4	1
1.16308055664835	BFA	BFA mv 14_Airyscan Processing	4	1
1.16308055664835	BFA	BFA mv 14_Airyscan Processing	4	1
1.16308055664835	BFA	BFA mv 14_Airyscan Processing	4	1
1.16308055664835	BFA	BFA mv 14_Airyscan Processing	4	1
1.16308055664835	BFA	BFA mv 14_Airyscan Processing	4	1
1.16308055664835	BFA	BFA mv 14_Airyscan Processing	4	1
1.16308055664835	BFA	BFA mv 14_Airyscan Processing	4	1
1.16308055664835	BFA	BFA mv 14_Airyscan Processing	4	1
1.16308055664835	BFA	BFA mv 14_Airyscan Processing	4	1
1.16308055664835	BFA	BFA mv 14_Airyscan Processing	4	1
1.16308055664835	BFA	BFA mv 14_Airyscan Processing	4	1
1.16308055664835	BFA	BFA mv 14_Airyscan Processing	4	1
1.16308055664835	BFA	BFA mv 14_Airyscan Processing	4	1
1.16308055664835	BFA	BFA mv 14_Airyscan Processing	4	1
1.16308055664835	BFA	BFA mv 14_Airyscan Processing	4	1
1.16308055664835	BFA	BFA mv 14_Airyscan Processing	4	1
1.16308055664835	BFA	BFA mv 14_Airyscan Processing	4	1
1.16308055664835	BFA	BFA mv 14_Airyscan Processing	4	1
1.16308055664835	BFA	BFA mv 14_Airyscan Processing	4	1
1.16308055664835	BFA	BFA mv 14_Airyscan Processing	4	1
1.16308055664835	BFA	BFA mv 14_Airyscan Processing	4	1
1.16308055664835	BFA	BFA mv 14_Airyscan Processing	4	1
1.16308055664835	BFA	BFA mv 14_Airyscan Processing	4	1
1.16308055664835	BFA	BFA mv 14_Airyscan Processing	4	1
1.16308055664835	BFA	BFA mv 14_Airyscan Processing	4	1
1.16308055664835	BFA	BFA mv 14_Airyscan Processing	4	1
1.16308055664835	BFA	BFA mv 14_Airyscan Processing	4	1
1.37790939185998	BFA	BFA mv 15_Airyscan Processing	5	1
1.37790939185998	BFA	BFA mv 15_Airyscan Processing	5	1
1.37790939185998	BFA	BFA mv 15_Airyscan Processing	5	1
1.37790939185998	BFA	BFA mv 15_Airyscan Processing	5	1
1.37790939185998	BFA	BFA mv 15_Airyscan Processing	5	1
1.37790939185998	BFA	BFA mv 15_Airyscan Processing	5	1
1.37790939185998	BFA	BFA mv 15_Airyscan Processing	5	1
1.37790939185998	BFA	BFA mv 15_Airyscan Processing	5	1
1.37790939185998	BFA	BFA mv 15_Airyscan Processing	5	1
1.38419784060623	BFA	BFA mv 15_Airyscan Processing	5	1
1.38419784060623	BFA	BFA mv 15_Airyscan Processing	5	1
1.38419784060623	BFA	BFA mv 15_Airyscan Processing	5	1
1.38419784060623	BFA	BFA mv 15_Airyscan Processing	5	1
1.38419784060623	BFA	BFA mv 15_Airyscan Processing	5	1
1.38419784060623	BFA	BFA mv 15_Airyscan Processing	5	1
1.38419784060623	BFA	BFA mv 15_Airyscan Processing	5	1
1.38419784060623	BFA	BFA mv 15_Airyscan Processing	5	1
1.38419784060623	BFA	BFA mv 15_Airyscan Processing	5	1
1.39161378050283	BFA	BFA mv 15_Airyscan Processing	5	1
1.39161378050283	BFA	BFA mv 15_Airyscan Processing	5	1
1.39161378050283	BFA	BFA mv 15_Airyscan Processing	5	1
1.39161378050283	BFA	BFA mv 15_Airyscan Processing	5	1
1.39161378050283	BFA	BFA mv 15_Airyscan Processing	5	1
1.39161378050283	BFA	BFA mv 15_Airyscan Processing	5	1
1.39161378050283	BFA	BFA mv 15_Airyscan Processing	5	1
1.39161378050283	BFA	BFA mv 15_Airyscan Processing	5	1
1.39161378050283	BFA	BFA mv 15_Airyscan Processing	5	1
1.39161378050283	BFA	BFA mv 15_Airyscan Processing	5	1
1.39161378050283	BFA	BFA mv 15_Airyscan Processing	5	1
1.39161378050283	BFA	BFA mv 15_Airyscan Processing	5	1
1.39161378050283	BFA	BFA mv 15_Airyscan Processing	5	1
1.39161378050283	BFA	BFA mv 15_Airyscan Processing	5	1
1.39161378050283	BFA	BFA mv 15_Airyscan Processing	5	1
1.38802866870766	BFA	BFA mv 15_Airyscan Processing	5	1
1.38802866870766	BFA	BFA mv 15_Airyscan Processing	5	1
1.38802866870766	BFA	BFA mv 15_Airyscan Processing	5	1
1.38802866870766	BFA	BFA mv 15_Airyscan Processing	5	1
1.38802866870766	BFA	BFA mv 15_Airyscan Processing	5	1
1.39775010437055	BFA	BFA mv 15_Airyscan Processing	5	1
1.39775010437055	BFA	BFA mv 15_Airyscan Processing	5	1
1.39775010437055	BFA	BFA mv 15_Airyscan Processing	5	1
1.39775010437055	BFA	BFA mv 15_Airyscan Processing	5	1
1.39775010437055	BFA	BFA mv 15_Airyscan Processing	5	1
1.39775010437055	BFA	BFA mv 15_Airyscan Processing	5	1
1.39775010437055	BFA	BFA mv 15_Airyscan Processing	5	1
1.39775010437055	BFA	BFA mv 15_Airyscan Processing	5	1
1.39775010437055	BFA	BFA mv 15_Airyscan Processing	5	1
1.39775010437055	BFA	BFA mv 15_Airyscan Processing	5	1
1.39775010437055	BFA	BFA mv 15_Airyscan Processing	5	1
1.39775010437055	BFA	BFA mv 15_Airyscan Processing	5	1
1.39775010437055	BFA	BFA mv 15_Airyscan Processing	5	1
1.22245615906137	BFA	BFA mv 16_Airyscan Processing	6	1
1.22245615906137	BFA	BFA mv 16_Airyscan Processing	6	1
1.22245615906137	BFA	BFA mv 16_Airyscan Processing	6	1
1.22245615906137	BFA	BFA mv 16_Airyscan Processing	6	1
1.22245615906137	BFA	BFA mv 16_Airyscan Processing	6	1
1.22245615906137	BFA	BFA mv 16_Airyscan Processing	6	1
1.22245615906137	BFA	BFA mv 16_Airyscan Processing	6	1
1.22245615906137	BFA	BFA mv 16_Airyscan Processing	6	1
1.22245615906137	BFA	BFA mv 16_Airyscan Processing	6	1
1.22391245716407	BFA	BFA mv 16_Airyscan Processing	6	1
1.22391245716407	BFA	BFA mv 16_Airyscan Processing	6	1
1.22391245716407	BFA	BFA mv 16_Airyscan Processing	6	1
1.22391245716407	BFA	BFA mv 16_Airyscan Processing	6	1
1.22391245716407	BFA	BFA mv 16_Airyscan Processing	6	1
1.22391245716407	BFA	BFA mv 16_Airyscan Processing	6	1
1.22323276200048	BFA	BFA mv 16_Airyscan Processing	6	1
1.22323276200048	BFA	BFA mv 16_Airyscan Processing	6	1
1.22323276200048	BFA	BFA mv 16_Airyscan Processing	6	1
1.22323276200048	BFA	BFA mv 16_Airyscan Processing	6	1
1.22323276200048	BFA	BFA mv 16_Airyscan Processing	6	1
1.22323276200048	BFA	BFA mv 16_Airyscan Processing	6	1
1.22702800780747	BFA	BFA mv 16_Airyscan Processing	6	1
1.22702800780747	BFA	BFA mv 16_Airyscan Processing	6	1
1.22702800780747	BFA	BFA mv 16_Airyscan Processing	6	1
1.22702800780747	BFA	BFA mv 16_Airyscan Processing	6	1
1.22702800780747	BFA	BFA mv 16_Airyscan Processing	6	1
1.22846513052937	BFA	BFA mv 16_Airyscan Processing	6	1
1.22846513052937	BFA	BFA mv 16_Airyscan Processing	6	1
1.22846513052937	BFA	BFA mv 16_Airyscan Processing	6	1
1.22846513052937	BFA	BFA mv 16_Airyscan Processing	6	1
1.22846513052937	BFA	BFA mv 16_Airyscan Processing	6	1
1.22846513052937	BFA	BFA mv 16_Airyscan Processing	6	1
1.22846513052937	BFA	BFA mv 16_Airyscan Processing	6	1
1.11891605221713	BFA	BFA mv 17_Airyscan Processing	7	1
1.11891605221713	BFA	BFA mv 17_Airyscan Processing	7	1
1.11891605221713	BFA	BFA mv 17_Airyscan Processing	7	1
1.11891605221713	BFA	BFA mv 17_Airyscan Processing	7	1
1.11891605221713	BFA	BFA mv 17_Airyscan Processing	7	1
1.11891605221713	BFA	BFA mv 17_Airyscan Processing	7	1
1.11891605221713	BFA	BFA mv 17_Airyscan Processing	7	1
1.11891605221713	BFA	BFA mv 17_Airyscan Processing	7	1
1.11891605221713	BFA	BFA mv 17_Airyscan Processing	7	1
1.11891605221713	BFA	BFA mv 17_Airyscan Processing	7	1
1.11891605221713	BFA	BFA mv 17_Airyscan Processing	7	1
1.11891605221713	BFA	BFA mv 17_Airyscan Processing	7	1
1.11891605221713	BFA	BFA mv 17_Airyscan Processing	7	1
1.11891605221713	BFA	BFA mv 17_Airyscan Processing	7	1
1.11891605221713	BFA	BFA mv 17_Airyscan Processing	7	1
1.11891605221713	BFA	BFA mv 17_Airyscan Processing	7	1
1.11891605221713	BFA	BFA mv 17_Airyscan Processing	7	1
1.11891605221713	BFA	BFA mv 17_Airyscan Processing	7	1
1.11891605221713	BFA	BFA mv 17_Airyscan Processing	7	1
1.11891605221713	BFA	BFA mv 17_Airyscan Processing	7	1
1.11891605221713	BFA	BFA mv 17_Airyscan Processing	7	1
1.11891605221713	BFA	BFA mv 17_Airyscan Processing	7	1
1.11891605221713	BFA	BFA mv 17_Airyscan Processing	7	1
1.11891605221713	BFA	BFA mv 17_Airyscan Processing	7	1
1.11891605221713	BFA	BFA mv 17_Airyscan Processing	7	1
1.11891605221713	BFA	BFA mv 17_Airyscan Processing	7	1
1.11891605221713	BFA	BFA mv 17_Airyscan Processing	7	1
1.11891605221713	BFA	BFA mv 17_Airyscan Processing	7	1
1.11891605221713	BFA	BFA mv 17_Airyscan Processing	7	1
1.11891605221713	BFA	BFA mv 17_Airyscan Processing	7	1
1.11891605221713	BFA	BFA mv 17_Airyscan Processing	7	1
1.11891605221713	BFA	BFA mv 17_Airyscan Processing	7	1
1.11891605221713	BFA	BFA mv 17_Airyscan Processing	7	1
1.11891605221713	BFA	BFA mv 17_Airyscan Processing	7	1
1.11891605221713	BFA	BFA mv 17_Airyscan Processing	7	1
1.11891605221713	BFA	BFA mv 17_Airyscan Processing	7	1
1.11891605221713	BFA	BFA mv 17_Airyscan Processing	7	1
1.11891605221713	BFA	BFA mv 17_Airyscan Processing	7	1
1.11891605221713	BFA	BFA mv 17_Airyscan Processing	7	1
1.11891605221713	BFA	BFA mv 17_Airyscan Processing	7	1
1.11891605221713	BFA	BFA mv 17_Airyscan Processing	7	1
1.11891605221713	BFA	BFA mv 17_Airyscan Processing	7	1
1.11891605221713	BFA	BFA mv 17_Airyscan Processing	7	1
1.11891605221713	BFA	BFA mv 17_Airyscan Processing	7	1
1.11891605221713	BFA	BFA mv 17_Airyscan Processing	7	1
1.11891605221713	BFA	BFA mv 17_Airyscan Processing	7	1
1.11891605221713	BFA	BFA mv 17_Airyscan Processing	7	1
1.11891605221713	BFA	BFA mv 17_Airyscan Processing	7	1
1.11891605221713	BFA	BFA mv 17_Airyscan Processing	7	1
1.11891605221713	BFA	BFA mv 17_Airyscan Processing	7	1
1.11891605221713	BFA	BFA mv 17_Airyscan Processing	7	1
1.11891605221713	BFA	BFA mv 17_Airyscan Processing	7	1
1.11891605221713	BFA	BFA mv 17_Airyscan Processing	7	1
1.11891605221713	BFA	BFA mv 17_Airyscan Processing	7	1
1.11891605221713	BFA	BFA mv 17_Airyscan Processing	7	1
1.11891605221713	BFA	BFA mv 17_Airyscan Processing	7	1
1.11891605221713	BFA	BFA mv 17_Airyscan Processing	7	1
1.11891605221713	BFA	BFA mv 17_Airyscan Processing	7	1
1.11891605221713	BFA	BFA mv 17_Airyscan Processing	7	1
1.11891605221713	BFA	BFA mv 17_Airyscan Processing	7	1
1.11891605221713	BFA	BFA mv 17_Airyscan Processing	7	1
1.11891605221713	BFA	BFA mv 17_Airyscan Processing	7	1
1.13389731419348	BFA	BFA mv 17_Airyscan Processing	7	1
1.13389731419348	BFA	BFA mv 17_Airyscan Processing	7	1
1.13389731419348	BFA	BFA mv 17_Airyscan Processing	7	1
1.13389731419348	BFA	BFA mv 17_Airyscan Processing	7	1
1.13389731419348	BFA	BFA mv 17_Airyscan Processing	7	1
1.13389731419348	BFA	BFA mv 17_Airyscan Processing	7	1
1.13389731419348	BFA	BFA mv 17_Airyscan Processing	7	1
1.13389731419348	BFA	BFA mv 17_Airyscan Processing	7	1
1.13389731419348	BFA	BFA mv 17_Airyscan Processing	7	1
1.13389731419348	BFA	BFA mv 17_Airyscan Processing	7	1
1.13389731419348	BFA	BFA mv 17_Airyscan Processing	7	1
1.13389731419348	BFA	BFA mv 17_Airyscan Processing	7	1
1.13389731419348	BFA	BFA mv 17_Airyscan Processing	7	1
1.13389731419348	BFA	BFA mv 17_Airyscan Processing	7	1
1.13389731419348	BFA	BFA mv 17_Airyscan Processing	7	1
1.13389731419348	BFA	BFA mv 17_Airyscan Processing	7	1
1.13389731419348	BFA	BFA mv 17_Airyscan Processing	7	1
1.13389731419348	BFA	BFA mv 17_Airyscan Processing	7	1
1.13389731419348	BFA	BFA mv 17_Airyscan Processing	7	1
1.13389731419348	BFA	BFA mv 17_Airyscan Processing	7	1
1.13389731419348	BFA	BFA mv 17_Airyscan Processing	7	1
1.13389731419348	BFA	BFA mv 17_Airyscan Processing	7	1
1.13389731419348	BFA	BFA mv 17_Airyscan Processing	7	1
1.13389731419348	BFA	BFA mv 17_Airyscan Processing	7	1
1.13389731419348	BFA	BFA mv 17_Airyscan Processing	7	1
1.13389731419348	BFA	BFA mv 17_Airyscan Processing	7	1
1.13389731419348	BFA	BFA mv 17_Airyscan Processing	7	1
1.13389731419348	BFA	BFA mv 17_Airyscan Processing	7	1
1.13389731419348	BFA	BFA mv 17_Airyscan Processing	7	1
1.13389731419348	BFA	BFA mv 17_Airyscan Processing	7	1
1.13389731419348	BFA	BFA mv 17_Airyscan Processing	7	1
1.13389731419348	BFA	BFA mv 17_Airyscan Processing	7	1
1.13389731419348	BFA	BFA mv 17_Airyscan Processing	7	1
1.13389731419348	BFA	BFA mv 17_Airyscan Processing	7	1
1.13389731419348	BFA	BFA mv 17_Airyscan Processing	7	1
1.13389731419348	BFA	BFA mv 17_Airyscan Processing	7	1
1.13389731419348	BFA	BFA mv 17_Airyscan Processing	7	1
1.13389731419348	BFA	BFA mv 17_Airyscan Processing	7	1
1.13389731419348	BFA	BFA mv 17_Airyscan Processing	7	1
1.13389731419348	BFA	BFA mv 17_Airyscan Processing	7	1
1.13389731419348	BFA	BFA mv 17_Airyscan Processing	7	1
1.13389731419348	BFA	BFA mv 17_Airyscan Processing	7	1
1.13389731419348	BFA	BFA mv 17_Airyscan Processing	7	1
1.13389731419348	BFA	BFA mv 17_Airyscan Processing	7	1
1.13389731419348	BFA	BFA mv 17_Airyscan Processing	7	1
1.13389731419348	BFA	BFA mv 17_Airyscan Processing	7	1
1.13389731419348	BFA	BFA mv 17_Airyscan Processing	7	1
1.13389731419348	BFA	BFA mv 17_Airyscan Processing	7	1
1.13389731419348	BFA	BFA mv 17_Airyscan Processing	7	1
1.13389731419348	BFA	BFA mv 17_Airyscan Processing	7	1
1.13389731419348	BFA	BFA mv 17_Airyscan Processing	7	1
1.13389731419348	BFA	BFA mv 17_Airyscan Processing	7	1
1.13389731419348	BFA	BFA mv 17_Airyscan Processing	7	1
1.13389731419348	BFA	BFA mv 17_Airyscan Processing	7	1
1.13389731419348	BFA	BFA mv 17_Airyscan Processing	7	1
1.13389731419348	BFA	BFA mv 17_Airyscan Processing	7	1
1.13389731419348	BFA	BFA mv 17_Airyscan Processing	7	1
1.13389731419348	BFA	BFA mv 17_Airyscan Processing	7	1
1.13389731419348	BFA	BFA mv 17_Airyscan Processing	7	1
1.14004278162787	BFA	BFA mv 17_Airyscan Processing	7	1
1.14004278162787	BFA	BFA mv 17_Airyscan Processing	7	1
1.14004278162787	BFA	BFA mv 17_Airyscan Processing	7	1
1.14004278162787	BFA	BFA mv 17_Airyscan Processing	7	1
1.14004278162787	BFA	BFA mv 17_Airyscan Processing	7	1
1.14004278162787	BFA	BFA mv 17_Airyscan Processing	7	1
1.14004278162787	BFA	BFA mv 17_Airyscan Processing	7	1
1.14004278162787	BFA	BFA mv 17_Airyscan Processing	7	1
1.14004278162787	BFA	BFA mv 17_Airyscan Processing	7	1
1.14004278162787	BFA	BFA mv 17_Airyscan Processing	7	1
1.14004278162787	BFA	BFA mv 17_Airyscan Processing	7	1
1.14004278162787	BFA	BFA mv 17_Airyscan Processing	7	1
1.14004278162787	BFA	BFA mv 17_Airyscan Processing	7	1
1.14004278162787	BFA	BFA mv 17_Airyscan Processing	7	1
1.14004278162787	BFA	BFA mv 17_Airyscan Processing	7	1
1.14004278162787	BFA	BFA mv 17_Airyscan Processing	7	1
1.14004278162787	BFA	BFA mv 17_Airyscan Processing	7	1
1.14004278162787	BFA	BFA mv 17_Airyscan Processing	7	1
1.14004278162787	BFA	BFA mv 17_Airyscan Processing	7	1
1.14004278162787	BFA	BFA mv 17_Airyscan Processing	7	1
1.14004278162787	BFA	BFA mv 17_Airyscan Processing	7	1
1.14004278162787	BFA	BFA mv 17_Airyscan Processing	7	1
1.14004278162787	BFA	BFA mv 17_Airyscan Processing	7	1
1.14004278162787	BFA	BFA mv 17_Airyscan Processing	7	1
1.14004278162787	BFA	BFA mv 17_Airyscan Processing	7	1
1.14004278162787	BFA	BFA mv 17_Airyscan Processing	7	1
1.14004278162787	BFA	BFA mv 17_Airyscan Processing	7	1
1.14004278162787	BFA	BFA mv 17_Airyscan Processing	7	1
1.14004278162787	BFA	BFA mv 17_Airyscan Processing	7	1
1.14004278162787	BFA	BFA mv 17_Airyscan Processing	7	1
1.14004278162787	BFA	BFA mv 17_Airyscan Processing	7	1
1.14004278162787	BFA	BFA mv 17_Airyscan Processing	7	1
1.14004278162787	BFA	BFA mv 17_Airyscan Processing	7	1
1.14004278162787	BFA	BFA mv 17_Airyscan Processing	7	1
1.14004278162787	BFA	BFA mv 17_Airyscan Processing	7	1
1.14004278162787	BFA	BFA mv 17_Airyscan Processing	7	1
1.14004278162787	BFA	BFA mv 17_Airyscan Processing	7	1
1.14004278162787	BFA	BFA mv 17_Airyscan Processing	7	1
1.14004278162787	BFA	BFA mv 17_Airyscan Processing	7	1
1.14004278162787	BFA	BFA mv 17_Airyscan Processing	7	1
1.14004278162787	BFA	BFA mv 17_Airyscan Processing	7	1
1.14004278162787	BFA	BFA mv 17_Airyscan Processing	7	1
1.14004278162787	BFA	BFA mv 17_Airyscan Processing	7	1
1.14004278162787	BFA	BFA mv 17_Airyscan Processing	7	1
1.14004278162787	BFA	BFA mv 17_Airyscan Processing	7	1
1.14004278162787	BFA	BFA mv 17_Airyscan Processing	7	1
1.14004278162787	BFA	BFA mv 17_Airyscan Processing	7	1
1.14004278162787	BFA	BFA mv 17_Airyscan Processing	7	1
1.14004278162787	BFA	BFA mv 17_Airyscan Processing	7	1
1.14004278162787	BFA	BFA mv 17_Airyscan Processing	7	1
1.14004278162787	BFA	BFA mv 17_Airyscan Processing	7	1
1.14004278162787	BFA	BFA mv 17_Airyscan Processing	7	1
1.13511707657196	BFA	BFA mv 17_Airyscan Processing	7	1
1.13511707657196	BFA	BFA mv 17_Airyscan Processing	7	1
1.13511707657196	BFA	BFA mv 17_Airyscan Processing	7	1
1.13511707657196	BFA	BFA mv 17_Airyscan Processing	7	1
1.13511707657196	BFA	BFA mv 17_Airyscan Processing	7	1
1.13511707657196	BFA	BFA mv 17_Airyscan Processing	7	1
1.13511707657196	BFA	BFA mv 17_Airyscan Processing	7	1
1.13511707657196	BFA	BFA mv 17_Airyscan Processing	7	1
1.13511707657196	BFA	BFA mv 17_Airyscan Processing	7	1
1.13511707657196	BFA	BFA mv 17_Airyscan Processing	7	1
1.13511707657196	BFA	BFA mv 17_Airyscan Processing	7	1
1.13511707657196	BFA	BFA mv 17_Airyscan Processing	7	1
1.13511707657196	BFA	BFA mv 17_Airyscan Processing	7	1
1.13511707657196	BFA	BFA mv 17_Airyscan Processing	7	1
1.13511707657196	BFA	BFA mv 17_Airyscan Processing	7	1
1.13511707657196	BFA	BFA mv 17_Airyscan Processing	7	1
1.13511707657196	BFA	BFA mv 17_Airyscan Processing	7	1
1.13511707657196	BFA	BFA mv 17_Airyscan Processing	7	1
1.13511707657196	BFA	BFA mv 17_Airyscan Processing	7	1
1.13511707657196	BFA	BFA mv 17_Airyscan Processing	7	1
1.13511707657196	BFA	BFA mv 17_Airyscan Processing	7	1
1.13511707657196	BFA	BFA mv 17_Airyscan Processing	7	1
1.13511707657196	BFA	BFA mv 17_Airyscan Processing	7	1
1.13511707657196	BFA	BFA mv 17_Airyscan Processing	7	1
1.13511707657196	BFA	BFA mv 17_Airyscan Processing	7	1
1.13511707657196	BFA	BFA mv 17_Airyscan Processing	7	1
1.13511707657196	BFA	BFA mv 17_Airyscan Processing	7	1
1.13511707657196	BFA	BFA mv 17_Airyscan Processing	7	1
1.13511707657196	BFA	BFA mv 17_Airyscan Processing	7	1
1.13511707657196	BFA	BFA mv 17_Airyscan Processing	7	1
1.13511707657196	BFA	BFA mv 17_Airyscan Processing	7	1
1.13511707657196	BFA	BFA mv 17_Airyscan Processing	7	1
1.13511707657196	BFA	BFA mv 17_Airyscan Processing	7	1
1.13511707657196	BFA	BFA mv 17_Airyscan Processing	7	1
1.13511707657196	BFA	BFA mv 17_Airyscan Processing	7	1
1.13511707657196	BFA	BFA mv 17_Airyscan Processing	7	1
1.13511707657196	BFA	BFA mv 17_Airyscan Processing	7	1
1.13511707657196	BFA	BFA mv 17_Airyscan Processing	7	1
1.13511707657196	BFA	BFA mv 17_Airyscan Processing	7	1
1.13511707657196	BFA	BFA mv 17_Airyscan Processing	7	1
1.13511707657196	BFA	BFA mv 17_Airyscan Processing	7	1
1.13511707657196	BFA	BFA mv 17_Airyscan Processing	7	1
1.13511707657196	BFA	BFA mv 17_Airyscan Processing	7	1
1.13511707657196	BFA	BFA mv 17_Airyscan Processing	7	1
1.13511707657196	BFA	BFA mv 17_Airyscan Processing	7	1
1.13511707657196	BFA	BFA mv 17_Airyscan Processing	7	1
1.13511707657196	BFA	BFA mv 17_Airyscan Processing	7	1
1.13511707657196	BFA	BFA mv 17_Airyscan Processing	7	1
1.13511707657196	BFA	BFA mv 17_Airyscan Processing	7	1
1.13511707657196	BFA	BFA mv 17_Airyscan Processing	7	1
1.13511707657196	BFA	BFA mv 17_Airyscan Processing	7	1
1.13511707657196	BFA	BFA mv 17_Airyscan Processing	7	1
1.13511707657196	BFA	BFA mv 17_Airyscan Processing	7	1
1.13511707657196	BFA	BFA mv 17_Airyscan Processing	7	1
1.13511707657196	BFA	BFA mv 17_Airyscan Processing	7	1
1.13511707657196	BFA	BFA mv 17_Airyscan Processing	7	1
1.13511707657196	BFA	BFA mv 17_Airyscan Processing	7	1
1.13511707657196	BFA	BFA mv 17_Airyscan Processing	7	1
1.1388267107398	BFA	BFA mv 17_Airyscan Processing	7	1
1.1388267107398	BFA	BFA mv 17_Airyscan Processing	7	1
1.1388267107398	BFA	BFA mv 17_Airyscan Processing	7	1
1.1388267107398	BFA	BFA mv 17_Airyscan Processing	7	1
1.1388267107398	BFA	BFA mv 17_Airyscan Processing	7	1
1.1388267107398	BFA	BFA mv 17_Airyscan Processing	7	1
1.1388267107398	BFA	BFA mv 17_Airyscan Processing	7	1
1.1388267107398	BFA	BFA mv 17_Airyscan Processing	7	1
1.1388267107398	BFA	BFA mv 17_Airyscan Processing	7	1
1.1388267107398	BFA	BFA mv 17_Airyscan Processing	7	1
1.1388267107398	BFA	BFA mv 17_Airyscan Processing	7	1
1.1388267107398	BFA	BFA mv 17_Airyscan Processing	7	1
1.1388267107398	BFA	BFA mv 17_Airyscan Processing	7	1
1.1388267107398	BFA	BFA mv 17_Airyscan Processing	7	1
1.1388267107398	BFA	BFA mv 17_Airyscan Processing	7	1
1.1388267107398	BFA	BFA mv 17_Airyscan Processing	7	1
1.1388267107398	BFA	BFA mv 17_Airyscan Processing	7	1
1.1388267107398	BFA	BFA mv 17_Airyscan Processing	7	1
1.1388267107398	BFA	BFA mv 17_Airyscan Processing	7	1
1.1388267107398	BFA	BFA mv 17_Airyscan Processing	7	1
1.1388267107398	BFA	BFA mv 17_Airyscan Processing	7	1
1.1388267107398	BFA	BFA mv 17_Airyscan Processing	7	1
1.1388267107398	BFA	BFA mv 17_Airyscan Processing	7	1
1.1388267107398	BFA	BFA mv 17_Airyscan Processing	7	1
1.1388267107398	BFA	BFA mv 17_Airyscan Processing	7	1
1.1388267107398	BFA	BFA mv 17_Airyscan Processing	7	1
1.1388267107398	BFA	BFA mv 17_Airyscan Processing	7	1
1.1388267107398	BFA	BFA mv 17_Airyscan Processing	7	1
1.1388267107398	BFA	BFA mv 17_Airyscan Processing	7	1
1.1388267107398	BFA	BFA mv 17_Airyscan Processing	7	1
1.1388267107398	BFA	BFA mv 17_Airyscan Processing	7	1
1.1388267107398	BFA	BFA mv 17_Airyscan Processing	7	1
1.1388267107398	BFA	BFA mv 17_Airyscan Processing	7	1
1.1388267107398	BFA	BFA mv 17_Airyscan Processing	7	1
1.1388267107398	BFA	BFA mv 17_Airyscan Processing	7	1
1.1388267107398	BFA	BFA mv 17_Airyscan Processing	7	1
1.1388267107398	BFA	BFA mv 17_Airyscan Processing	7	1
1.1388267107398	BFA	BFA mv 17_Airyscan Processing	7	1
1.1388267107398	BFA	BFA mv 17_Airyscan Processing	7	1
1.1388267107398	BFA	BFA mv 17_Airyscan Processing	7	1
1.1388267107398	BFA	BFA mv 17_Airyscan Processing	7	1
1.1388267107398	BFA	BFA mv 17_Airyscan Processing	7	1
1.1388267107398	BFA	BFA mv 17_Airyscan Processing	7	1
1.1388267107398	BFA	BFA mv 17_Airyscan Processing	7	1
1.1388267107398	BFA	BFA mv 17_Airyscan Processing	7	1
1.1388267107398	BFA	BFA mv 17_Airyscan Processing	7	1
1.1388267107398	BFA	BFA mv 17_Airyscan Processing	7	1
1.1388267107398	BFA	BFA mv 17_Airyscan Processing	7	1
1.1388267107398	BFA	BFA mv 17_Airyscan Processing	7	1
1.1388267107398	BFA	BFA mv 17_Airyscan Processing	7	1
1.1388267107398	BFA	BFA mv 17_Airyscan Processing	7	1
1.1388267107398	BFA	BFA mv 17_Airyscan Processing	7	1
1.1388267107398	BFA	BFA mv 17_Airyscan Processing	7	1
1.1388267107398	BFA	BFA mv 17_Airyscan Processing	7	1
1.1388267107398	BFA	BFA mv 17_Airyscan Processing	7	1
1.1388267107398	BFA	BFA mv 17_Airyscan Processing	7	1
1.1388267107398	BFA	BFA mv 17_Airyscan Processing	7	1
1.1388267107398	BFA	BFA mv 17_Airyscan Processing	7	1
1.1388267107398	BFA	BFA mv 17_Airyscan Processing	7	1
1.1388267107398	BFA	BFA mv 17_Airyscan Processing	7	1
1.1388267107398	BFA	BFA mv 17_Airyscan Processing	7	1
1.1388267107398	BFA	BFA mv 17_Airyscan Processing	7	1
1.20905715893964	BFA	BFA mv 18_Airyscan Processing	8	1
1.20905715893964	BFA	BFA mv 18_Airyscan Processing	8	1
1.20905715893964	BFA	BFA mv 18_Airyscan Processing	8	1
1.20905715893964	BFA	BFA mv 18_Airyscan Processing	8	1
1.20905715893964	BFA	BFA mv 18_Airyscan Processing	8	1
1.20905715893964	BFA	BFA mv 18_Airyscan Processing	8	1
1.20905715893964	BFA	BFA mv 18_Airyscan Processing	8	1
1.20905715893964	BFA	BFA mv 18_Airyscan Processing	8	1
1.20905715893964	BFA	BFA mv 18_Airyscan Processing	8	1
1.20905715893964	BFA	BFA mv 18_Airyscan Processing	8	1
1.20905715893964	BFA	BFA mv 18_Airyscan Processing	8	1
1.20905715893964	BFA	BFA mv 18_Airyscan Processing	8	1
1.20905715893964	BFA	BFA mv 18_Airyscan Processing	8	1
1.20905715893964	BFA	BFA mv 18_Airyscan Processing	8	1
1.20905715893964	BFA	BFA mv 18_Airyscan Processing	8	1
1.20905715893964	BFA	BFA mv 18_Airyscan Processing	8	1
1.20905715893964	BFA	BFA mv 18_Airyscan Processing	8	1
1.20905715893964	BFA	BFA mv 18_Airyscan Processing	8	1
1.20905715893964	BFA	BFA mv 18_Airyscan Processing	8	1
1.20905715893964	BFA	BFA mv 18_Airyscan Processing	8	1
1.21201008553089	BFA	BFA mv 18_Airyscan Processing	8	1
1.21201008553089	BFA	BFA mv 18_Airyscan Processing	8	1
1.21201008553089	BFA	BFA mv 18_Airyscan Processing	8	1
1.21201008553089	BFA	BFA mv 18_Airyscan Processing	8	1
1.21201008553089	BFA	BFA mv 18_Airyscan Processing	8	1
1.21201008553089	BFA	BFA mv 18_Airyscan Processing	8	1
1.21201008553089	BFA	BFA mv 18_Airyscan Processing	8	1
1.21201008553089	BFA	BFA mv 18_Airyscan Processing	8	1
1.21201008553089	BFA	BFA mv 18_Airyscan Processing	8	1
1.21201008553089	BFA	BFA mv 18_Airyscan Processing	8	1
1.21201008553089	BFA	BFA mv 18_Airyscan Processing	8	1
1.21201008553089	BFA	BFA mv 18_Airyscan Processing	8	1
1.21201008553089	BFA	BFA mv 18_Airyscan Processing	8	1
1.21201008553089	BFA	BFA mv 18_Airyscan Processing	8	1
1.21201008553089	BFA	BFA mv 18_Airyscan Processing	8	1
1.21201008553089	BFA	BFA mv 18_Airyscan Processing	8	1
1.21201008553089	BFA	BFA mv 18_Airyscan Processing	8	1
1.21201008553089	BFA	BFA mv 18_Airyscan Processing	8	1
1.21201008553089	BFA	BFA mv 18_Airyscan Processing	8	1
1.21201008553089	BFA	BFA mv 18_Airyscan Processing	8	1
1.20732373130273	BFA	BFA mv 18_Airyscan Processing	8	1
1.20732373130273	BFA	BFA mv 18_Airyscan Processing	8	1
1.20732373130273	BFA	BFA mv 18_Airyscan Processing	8	1
1.20732373130273	BFA	BFA mv 18_Airyscan Processing	8	1
1.20732373130273	BFA	BFA mv 18_Airyscan Processing	8	1
1.20732373130273	BFA	BFA mv 18_Airyscan Processing	8	1
1.20732373130273	BFA	BFA mv 18_Airyscan Processing	8	1
1.20732373130273	BFA	BFA mv 18_Airyscan Processing	8	1
1.20732373130273	BFA	BFA mv 18_Airyscan Processing	8	1
1.20732373130273	BFA	BFA mv 18_Airyscan Processing	8	1
1.20732373130273	BFA	BFA mv 18_Airyscan Processing	8	1
1.20732373130273	BFA	BFA mv 18_Airyscan Processing	8	1
1.20732373130273	BFA	BFA mv 18_Airyscan Processing	8	1
1.20732373130273	BFA	BFA mv 18_Airyscan Processing	8	1
1.20732373130273	BFA	BFA mv 18_Airyscan Processing	8	1
1.20732373130273	BFA	BFA mv 18_Airyscan Processing	8	1
1.20732373130273	BFA	BFA mv 18_Airyscan Processing	8	1
1.20732373130273	BFA	BFA mv 18_Airyscan Processing	8	1
1.20732373130273	BFA	BFA mv 18_Airyscan Processing	8	1
1.20732373130273	BFA	BFA mv 18_Airyscan Processing	8	1
1.20900635263108	BFA	BFA mv 18_Airyscan Processing	8	1
1.20900635263108	BFA	BFA mv 18_Airyscan Processing	8	1
1.20900635263108	BFA	BFA mv 18_Airyscan Processing	8	1
1.20900635263108	BFA	BFA mv 18_Airyscan Processing	8	1
1.20900635263108	BFA	BFA mv 18_Airyscan Processing	8	1
1.20900635263108	BFA	BFA mv 18_Airyscan Processing	8	1
1.20900635263108	BFA	BFA mv 18_Airyscan Processing	8	1
1.20900635263108	BFA	BFA mv 18_Airyscan Processing	8	1
1.20900635263108	BFA	BFA mv 18_Airyscan Processing	8	1
1.20900635263108	BFA	BFA mv 18_Airyscan Processing	8	1
1.20900635263108	BFA	BFA mv 18_Airyscan Processing	8	1
1.20900635263108	BFA	BFA mv 18_Airyscan Processing	8	1
1.20900635263108	BFA	BFA mv 18_Airyscan Processing	8	1
1.20900635263108	BFA	BFA mv 18_Airyscan Processing	8	1
1.20900635263108	BFA	BFA mv 18_Airyscan Processing	8	1
1.20900635263108	BFA	BFA mv 18_Airyscan Processing	8	1
1.20900635263108	BFA	BFA mv 18_Airyscan Processing	8	1
1.20900635263108	BFA	BFA mv 18_Airyscan Processing	8	1
1.20900635263108	BFA	BFA mv 18_Airyscan Processing	8	1
1.20900635263108	BFA	BFA mv 18_Airyscan Processing	8	1
1.20900635263108	BFA	BFA mv 18_Airyscan Processing	8	1
1.20900635263108	BFA	BFA mv 18_Airyscan Processing	8	1
1.20900635263108	BFA	BFA mv 18_Airyscan Processing	8	1
1.20900635263108	BFA	BFA mv 18_Airyscan Processing	8	1
1.20900635263108	BFA	BFA mv 18_Airyscan Processing	8	1
1.20900635263108	BFA	BFA mv 18_Airyscan Processing	8	1
1.20900635263108	BFA	BFA mv 18_Airyscan Processing	8	1
1.19865700691542	BFA	BFA mv 18_Airyscan Processing	8	1
1.19865700691542	BFA	BFA mv 18_Airyscan Processing	8	1
1.19865700691542	BFA	BFA mv 18_Airyscan Processing	8	1
1.19865700691542	BFA	BFA mv 18_Airyscan Processing	8	1
1.19865700691542	BFA	BFA mv 18_Airyscan Processing	8	1
1.19865700691542	BFA	BFA mv 18_Airyscan Processing	8	1
1.19865700691542	BFA	BFA mv 18_Airyscan Processing	8	1
1.19865700691542	BFA	BFA mv 18_Airyscan Processing	8	1
1.19865700691542	BFA	BFA mv 18_Airyscan Processing	8	1
1.19865700691542	BFA	BFA mv 18_Airyscan Processing	8	1
1.19865700691542	BFA	BFA mv 18_Airyscan Processing	8	1
1.19865700691542	BFA	BFA mv 18_Airyscan Processing	8	1
1.19865700691542	BFA	BFA mv 18_Airyscan Processing	8	1
1.19865700691542	BFA	BFA mv 18_Airyscan Processing	8	1
1.19865700691542	BFA	BFA mv 18_Airyscan Processing	8	1
0.918254794418886	BFA	BFA mv 1_Airyscan Processing	9	1
0.918254794418886	BFA	BFA mv 1_Airyscan Processing	9	1
0.918254794418886	BFA	BFA mv 1_Airyscan Processing	9	1
0.918254794418886	BFA	BFA mv 1_Airyscan Processing	9	1
0.918254794418886	BFA	BFA mv 1_Airyscan Processing	9	1
0.918254794418886	BFA	BFA mv 1_Airyscan Processing	9	1
0.918254794418886	BFA	BFA mv 1_Airyscan Processing	9	1
0.918254794418886	BFA	BFA mv 1_Airyscan Processing	9	1
0.918254794418886	BFA	BFA mv 1_Airyscan Processing	9	1
0.918254794418886	BFA	BFA mv 1_Airyscan Processing	9	1
0.918254794418886	BFA	BFA mv 1_Airyscan Processing	9	1
0.918254794418886	BFA	BFA mv 1_Airyscan Processing	9	1
0.918254794418886	BFA	BFA mv 1_Airyscan Processing	9	1
0.918254794418886	BFA	BFA mv 1_Airyscan Processing	9	1
0.918254794418886	BFA	BFA mv 1_Airyscan Processing	9	1
0.918254794418886	BFA	BFA mv 1_Airyscan Processing	9	1
0.918254794418886	BFA	BFA mv 1_Airyscan Processing	9	1
0.918254794418886	BFA	BFA mv 1_Airyscan Processing	9	1
0.918254794418886	BFA	BFA mv 1_Airyscan Processing	9	1
0.918254794418886	BFA	BFA mv 1_Airyscan Processing	9	1
0.918254794418886	BFA	BFA mv 1_Airyscan Processing	9	1
0.918254794418886	BFA	BFA mv 1_Airyscan Processing	9	1
0.918254794418886	BFA	BFA mv 1_Airyscan Processing	9	1
0.918254794418886	BFA	BFA mv 1_Airyscan Processing	9	1
0.918254794418886	BFA	BFA mv 1_Airyscan Processing	9	1
0.918254794418886	BFA	BFA mv 1_Airyscan Processing	9	1
0.918254794418886	BFA	BFA mv 1_Airyscan Processing	9	1
0.918254794418886	BFA	BFA mv 1_Airyscan Processing	9	1
0.918254794418886	BFA	BFA mv 1_Airyscan Processing	9	1
0.918254794418886	BFA	BFA mv 1_Airyscan Processing	9	1
0.918254794418886	BFA	BFA mv 1_Airyscan Processing	9	1
0.918254794418886	BFA	BFA mv 1_Airyscan Processing	9	1
0.918254794418886	BFA	BFA mv 1_Airyscan Processing	9	1
0.918254794418886	BFA	BFA mv 1_Airyscan Processing	9	1
0.918254794418886	BFA	BFA mv 1_Airyscan Processing	9	1
0.918254794418886	BFA	BFA mv 1_Airyscan Processing	9	1
0.918254794418886	BFA	BFA mv 1_Airyscan Processing	9	1
0.918254794418886	BFA	BFA mv 1_Airyscan Processing	9	1
0.918254794418886	BFA	BFA mv 1_Airyscan Processing	9	1
0.918254794418886	BFA	BFA mv 1_Airyscan Processing	9	1
0.918254794418886	BFA	BFA mv 1_Airyscan Processing	9	1
0.918254794418886	BFA	BFA mv 1_Airyscan Processing	9	1
0.918254794418886	BFA	BFA mv 1_Airyscan Processing	9	1
0.918254794418886	BFA	BFA mv 1_Airyscan Processing	9	1
0.918254794418886	BFA	BFA mv 1_Airyscan Processing	9	1
0.918254794418886	BFA	BFA mv 1_Airyscan Processing	9	1
0.918254794418886	BFA	BFA mv 1_Airyscan Processing	9	1
0.918254794418886	BFA	BFA mv 1_Airyscan Processing	9	1
0.918254794418886	BFA	BFA mv 1_Airyscan Processing	9	1
0.918254794418886	BFA	BFA mv 1_Airyscan Processing	9	1
0.918254794418886	BFA	BFA mv 1_Airyscan Processing	9	1
0.918254794418886	BFA	BFA mv 1_Airyscan Processing	9	1
0.918254794418886	BFA	BFA mv 1_Airyscan Processing	9	1
0.918254794418886	BFA	BFA mv 1_Airyscan Processing	9	1
0.918254794418886	BFA	BFA mv 1_Airyscan Processing	9	1
0.918254794418886	BFA	BFA mv 1_Airyscan Processing	9	1
0.918254794418886	BFA	BFA mv 1_Airyscan Processing	9	1
0.918254794418886	BFA	BFA mv 1_Airyscan Processing	9	1
0.918254794418886	BFA	BFA mv 1_Airyscan Processing	9	1
0.918254794418886	BFA	BFA mv 1_Airyscan Processing	9	1
0.918254794418886	BFA	BFA mv 1_Airyscan Processing	9	1
0.908843680788958	BFA	BFA mv 1_Airyscan Processing	9	1
0.908843680788958	BFA	BFA mv 1_Airyscan Processing	9	1
0.908843680788958	BFA	BFA mv 1_Airyscan Processing	9	1
0.908843680788958	BFA	BFA mv 1_Airyscan Processing	9	1
0.908843680788958	BFA	BFA mv 1_Airyscan Processing	9	1
0.908843680788958	BFA	BFA mv 1_Airyscan Processing	9	1
0.908843680788958	BFA	BFA mv 1_Airyscan Processing	9	1
0.908843680788958	BFA	BFA mv 1_Airyscan Processing	9	1
0.908843680788958	BFA	BFA mv 1_Airyscan Processing	9	1
0.908843680788958	BFA	BFA mv 1_Airyscan Processing	9	1
0.908843680788958	BFA	BFA mv 1_Airyscan Processing	9	1
0.908843680788958	BFA	BFA mv 1_Airyscan Processing	9	1
0.908843680788958	BFA	BFA mv 1_Airyscan Processing	9	1
0.908843680788958	BFA	BFA mv 1_Airyscan Processing	9	1
0.908843680788958	BFA	BFA mv 1_Airyscan Processing	9	1
0.908843680788958	BFA	BFA mv 1_Airyscan Processing	9	1
0.908843680788958	BFA	BFA mv 1_Airyscan Processing	9	1
0.908843680788958	BFA	BFA mv 1_Airyscan Processing	9	1
0.908843680788958	BFA	BFA mv 1_Airyscan Processing	9	1
0.908843680788958	BFA	BFA mv 1_Airyscan Processing	9	1
0.908843680788958	BFA	BFA mv 1_Airyscan Processing	9	1
0.908843680788958	BFA	BFA mv 1_Airyscan Processing	9	1
0.908843680788958	BFA	BFA mv 1_Airyscan Processing	9	1
0.908843680788958	BFA	BFA mv 1_Airyscan Processing	9	1
0.908843680788958	BFA	BFA mv 1_Airyscan Processing	9	1
0.908843680788958	BFA	BFA mv 1_Airyscan Processing	9	1
0.908843680788958	BFA	BFA mv 1_Airyscan Processing	9	1
0.908843680788958	BFA	BFA mv 1_Airyscan Processing	9	1
0.908843680788958	BFA	BFA mv 1_Airyscan Processing	9	1
0.908843680788958	BFA	BFA mv 1_Airyscan Processing	9	1
0.908843680788958	BFA	BFA mv 1_Airyscan Processing	9	1
0.908843680788958	BFA	BFA mv 1_Airyscan Processing	9	1
0.908843680788958	BFA	BFA mv 1_Airyscan Processing	9	1
0.908843680788958	BFA	BFA mv 1_Airyscan Processing	9	1
0.908843680788958	BFA	BFA mv 1_Airyscan Processing	9	1
0.908843680788958	BFA	BFA mv 1_Airyscan Processing	9	1
0.908843680788958	BFA	BFA mv 1_Airyscan Processing	9	1
0.908843680788958	BFA	BFA mv 1_Airyscan Processing	9	1
0.908843680788958	BFA	BFA mv 1_Airyscan Processing	9	1
0.908843680788958	BFA	BFA mv 1_Airyscan Processing	9	1
0.908843680788958	BFA	BFA mv 1_Airyscan Processing	9	1
0.908843680788958	BFA	BFA mv 1_Airyscan Processing	9	1
0.908843680788958	BFA	BFA mv 1_Airyscan Processing	9	1
0.908843680788958	BFA	BFA mv 1_Airyscan Processing	9	1
0.908843680788958	BFA	BFA mv 1_Airyscan Processing	9	1
0.908843680788958	BFA	BFA mv 1_Airyscan Processing	9	1
0.908843680788958	BFA	BFA mv 1_Airyscan Processing	9	1
0.916466333341523	BFA	BFA mv 1_Airyscan Processing	9	1
0.916466333341523	BFA	BFA mv 1_Airyscan Processing	9	1
0.916466333341523	BFA	BFA mv 1_Airyscan Processing	9	1
0.916466333341523	BFA	BFA mv 1_Airyscan Processing	9	1
0.916466333341523	BFA	BFA mv 1_Airyscan Processing	9	1
0.916466333341523	BFA	BFA mv 1_Airyscan Processing	9	1
0.916466333341523	BFA	BFA mv 1_Airyscan Processing	9	1
0.916466333341523	BFA	BFA mv 1_Airyscan Processing	9	1
0.916466333341523	BFA	BFA mv 1_Airyscan Processing	9	1
0.916466333341523	BFA	BFA mv 1_Airyscan Processing	9	1
0.916466333341523	BFA	BFA mv 1_Airyscan Processing	9	1
0.916466333341523	BFA	BFA mv 1_Airyscan Processing	9	1
0.916466333341523	BFA	BFA mv 1_Airyscan Processing	9	1
0.916466333341523	BFA	BFA mv 1_Airyscan Processing	9	1
0.916466333341523	BFA	BFA mv 1_Airyscan Processing	9	1
0.916466333341523	BFA	BFA mv 1_Airyscan Processing	9	1
0.916466333341523	BFA	BFA mv 1_Airyscan Processing	9	1
0.916466333341523	BFA	BFA mv 1_Airyscan Processing	9	1
0.916466333341523	BFA	BFA mv 1_Airyscan Processing	9	1
0.916466333341523	BFA	BFA mv 1_Airyscan Processing	9	1
0.916466333341523	BFA	BFA mv 1_Airyscan Processing	9	1
0.916466333341523	BFA	BFA mv 1_Airyscan Processing	9	1
0.916466333341523	BFA	BFA mv 1_Airyscan Processing	9	1
0.916466333341523	BFA	BFA mv 1_Airyscan Processing	9	1
0.916466333341523	BFA	BFA mv 1_Airyscan Processing	9	1
0.916466333341523	BFA	BFA mv 1_Airyscan Processing	9	1
0.916466333341523	BFA	BFA mv 1_Airyscan Processing	9	1
0.916466333341523	BFA	BFA mv 1_Airyscan Processing	9	1
0.916466333341523	BFA	BFA mv 1_Airyscan Processing	9	1
0.916466333341523	BFA	BFA mv 1_Airyscan Processing	9	1
0.916466333341523	BFA	BFA mv 1_Airyscan Processing	9	1
0.916466333341523	BFA	BFA mv 1_Airyscan Processing	9	1
0.916466333341523	BFA	BFA mv 1_Airyscan Processing	9	1
0.916466333341523	BFA	BFA mv 1_Airyscan Processing	9	1
0.916466333341523	BFA	BFA mv 1_Airyscan Processing	9	1
0.916466333341523	BFA	BFA mv 1_Airyscan Processing	9	1
0.916466333341523	BFA	BFA mv 1_Airyscan Processing	9	1
0.916466333341523	BFA	BFA mv 1_Airyscan Processing	9	1
0.916466333341523	BFA	BFA mv 1_Airyscan Processing	9	1
0.916466333341523	BFA	BFA mv 1_Airyscan Processing	9	1
0.916466333341523	BFA	BFA mv 1_Airyscan Processing	9	1
0.916466333341523	BFA	BFA mv 1_Airyscan Processing	9	1
0.916466333341523	BFA	BFA mv 1_Airyscan Processing	9	1
0.916466333341523	BFA	BFA mv 1_Airyscan Processing	9	1
0.916466333341523	BFA	BFA mv 1_Airyscan Processing	9	1
0.916466333341523	BFA	BFA mv 1_Airyscan Processing	9	1
0.916466333341523	BFA	BFA mv 1_Airyscan Processing	9	1
0.916466333341523	BFA	BFA mv 1_Airyscan Processing	9	1
0.930884109427579	BFA	BFA mv 1_Airyscan Processing	9	1
0.930884109427579	BFA	BFA mv 1_Airyscan Processing	9	1
0.930884109427579	BFA	BFA mv 1_Airyscan Processing	9	1
0.930884109427579	BFA	BFA mv 1_Airyscan Processing	9	1
0.930884109427579	BFA	BFA mv 1_Airyscan Processing	9	1
0.930884109427579	BFA	BFA mv 1_Airyscan Processing	9	1
0.930884109427579	BFA	BFA mv 1_Airyscan Processing	9	1
0.930884109427579	BFA	BFA mv 1_Airyscan Processing	9	1
0.930884109427579	BFA	BFA mv 1_Airyscan Processing	9	1
0.930884109427579	BFA	BFA mv 1_Airyscan Processing	9	1
0.930884109427579	BFA	BFA mv 1_Airyscan Processing	9	1
0.930884109427579	BFA	BFA mv 1_Airyscan Processing	9	1
0.930884109427579	BFA	BFA mv 1_Airyscan Processing	9	1
0.930884109427579	BFA	BFA mv 1_Airyscan Processing	9	1
0.930884109427579	BFA	BFA mv 1_Airyscan Processing	9	1
0.930884109427579	BFA	BFA mv 1_Airyscan Processing	9	1
0.930884109427579	BFA	BFA mv 1_Airyscan Processing	9	1
0.930884109427579	BFA	BFA mv 1_Airyscan Processing	9	1
0.930884109427579	BFA	BFA mv 1_Airyscan Processing	9	1
0.930884109427579	BFA	BFA mv 1_Airyscan Processing	9	1
0.930884109427579	BFA	BFA mv 1_Airyscan Processing	9	1
0.930884109427579	BFA	BFA mv 1_Airyscan Processing	9	1
0.930884109427579	BFA	BFA mv 1_Airyscan Processing	9	1
0.930884109427579	BFA	BFA mv 1_Airyscan Processing	9	1
0.930884109427579	BFA	BFA mv 1_Airyscan Processing	9	1
0.930884109427579	BFA	BFA mv 1_Airyscan Processing	9	1
0.930884109427579	BFA	BFA mv 1_Airyscan Processing	9	1
0.930884109427579	BFA	BFA mv 1_Airyscan Processing	9	1
0.930884109427579	BFA	BFA mv 1_Airyscan Processing	9	1
0.930884109427579	BFA	BFA mv 1_Airyscan Processing	9	1
0.930884109427579	BFA	BFA mv 1_Airyscan Processing	9	1
0.930884109427579	BFA	BFA mv 1_Airyscan Processing	9	1
0.930884109427579	BFA	BFA mv 1_Airyscan Processing	9	1
0.930884109427579	BFA	BFA mv 1_Airyscan Processing	9	1
0.930884109427579	BFA	BFA mv 1_Airyscan Processing	9	1
0.930884109427579	BFA	BFA mv 1_Airyscan Processing	9	1
0.930884109427579	BFA	BFA mv 1_Airyscan Processing	9	1
0.930884109427579	BFA	BFA mv 1_Airyscan Processing	9	1
0.930884109427579	BFA	BFA mv 1_Airyscan Processing	9	1
0.930884109427579	BFA	BFA mv 1_Airyscan Processing	9	1
0.930884109427579	BFA	BFA mv 1_Airyscan Processing	9	1
0.930884109427579	BFA	BFA mv 1_Airyscan Processing	9	1
0.930884109427579	BFA	BFA mv 1_Airyscan Processing	9	1
0.930884109427579	BFA	BFA mv 1_Airyscan Processing	9	1
0.930884109427579	BFA	BFA mv 1_Airyscan Processing	9	1
0.930884109427579	BFA	BFA mv 1_Airyscan Processing	9	1
0.930884109427579	BFA	BFA mv 1_Airyscan Processing	9	1
0.930884109427579	BFA	BFA mv 1_Airyscan Processing	9	1
0.930884109427579	BFA	BFA mv 1_Airyscan Processing	9	1
0.930884109427579	BFA	BFA mv 1_Airyscan Processing	9	1
0.930884109427579	BFA	BFA mv 1_Airyscan Processing	9	1
0.931748162269562	BFA	BFA mv 1_Airyscan Processing	9	1
0.931748162269562	BFA	BFA mv 1_Airyscan Processing	9	1
0.931748162269562	BFA	BFA mv 1_Airyscan Processing	9	1
0.931748162269562	BFA	BFA mv 1_Airyscan Processing	9	1
0.931748162269562	BFA	BFA mv 1_Airyscan Processing	9	1
0.931748162269562	BFA	BFA mv 1_Airyscan Processing	9	1
0.931748162269562	BFA	BFA mv 1_Airyscan Processing	9	1
0.931748162269562	BFA	BFA mv 1_Airyscan Processing	9	1
0.931748162269562	BFA	BFA mv 1_Airyscan Processing	9	1
0.931748162269562	BFA	BFA mv 1_Airyscan Processing	9	1
0.931748162269562	BFA	BFA mv 1_Airyscan Processing	9	1
0.931748162269562	BFA	BFA mv 1_Airyscan Processing	9	1
0.931748162269562	BFA	BFA mv 1_Airyscan Processing	9	1
0.931748162269562	BFA	BFA mv 1_Airyscan Processing	9	1
0.931748162269562	BFA	BFA mv 1_Airyscan Processing	9	1
0.931748162269562	BFA	BFA mv 1_Airyscan Processing	9	1
0.931748162269562	BFA	BFA mv 1_Airyscan Processing	9	1
0.931748162269562	BFA	BFA mv 1_Airyscan Processing	9	1
0.931748162269562	BFA	BFA mv 1_Airyscan Processing	9	1
0.931748162269562	BFA	BFA mv 1_Airyscan Processing	9	1
0.931748162269562	BFA	BFA mv 1_Airyscan Processing	9	1
0.931748162269562	BFA	BFA mv 1_Airyscan Processing	9	1
0.931748162269562	BFA	BFA mv 1_Airyscan Processing	9	1
0.931748162269562	BFA	BFA mv 1_Airyscan Processing	9	1
0.931748162269562	BFA	BFA mv 1_Airyscan Processing	9	1
0.931748162269562	BFA	BFA mv 1_Airyscan Processing	9	1
0.931748162269562	BFA	BFA mv 1_Airyscan Processing	9	1
0.931748162269562	BFA	BFA mv 1_Airyscan Processing	9	1
0.931748162269562	BFA	BFA mv 1_Airyscan Processing	9	1
0.931748162269562	BFA	BFA mv 1_Airyscan Processing	9	1
0.931748162269562	BFA	BFA mv 1_Airyscan Processing	9	1
0.931748162269562	BFA	BFA mv 1_Airyscan Processing	9	1
0.931748162269562	BFA	BFA mv 1_Airyscan Processing	9	1
0.931748162269562	BFA	BFA mv 1_Airyscan Processing	9	1
0.931748162269562	BFA	BFA mv 1_Airyscan Processing	9	1
0.931748162269562	BFA	BFA mv 1_Airyscan Processing	9	1
0.931748162269562	BFA	BFA mv 1_Airyscan Processing	9	1
0.931748162269562	BFA	BFA mv 1_Airyscan Processing	9	1
0.931748162269562	BFA	BFA mv 1_Airyscan Processing	9	1
0.931748162269562	BFA	BFA mv 1_Airyscan Processing	9	1
0.931748162269562	BFA	BFA mv 1_Airyscan Processing	9	1
0.931748162269562	BFA	BFA mv 1_Airyscan Processing	9	1
0.931748162269562	BFA	BFA mv 1_Airyscan Processing	9	1
0.931748162269562	BFA	BFA mv 1_Airyscan Processing	9	1
0.931748162269562	BFA	BFA mv 1_Airyscan Processing	9	1
0.931748162269562	BFA	BFA mv 1_Airyscan Processing	9	1
0.931748162269562	BFA	BFA mv 1_Airyscan Processing	9	1
0.931748162269562	BFA	BFA mv 1_Airyscan Processing	9	1
0.931748162269562	BFA	BFA mv 1_Airyscan Processing	9	1
0.931748162269562	BFA	BFA mv 1_Airyscan Processing	9	1
0.931748162269562	BFA	BFA mv 1_Airyscan Processing	9	1
0.931748162269562	BFA	BFA mv 1_Airyscan Processing	9	1
1.20691395430077	BFA	BFA mv 20_Airyscan Processing	10	1
1.20691395430077	BFA	BFA mv 20_Airyscan Processing	10	1
1.20691395430077	BFA	BFA mv 20_Airyscan Processing	10	1
1.20691395430077	BFA	BFA mv 20_Airyscan Processing	10	1
1.20691395430077	BFA	BFA mv 20_Airyscan Processing	10	1
1.20691395430077	BFA	BFA mv 20_Airyscan Processing	10	1
1.20691395430077	BFA	BFA mv 20_Airyscan Processing	10	1
1.20691395430077	BFA	BFA mv 20_Airyscan Processing	10	1
1.20691395430077	BFA	BFA mv 20_Airyscan Processing	10	1
1.20691395430077	BFA	BFA mv 20_Airyscan Processing	10	1
1.20691395430077	BFA	BFA mv 20_Airyscan Processing	10	1
1.20691395430077	BFA	BFA mv 20_Airyscan Processing	10	1
1.20691395430077	BFA	BFA mv 20_Airyscan Processing	10	1
1.20691395430077	BFA	BFA mv 20_Airyscan Processing	10	1
1.20691395430077	BFA	BFA mv 20_Airyscan Processing	10	1
1.20691395430077	BFA	BFA mv 20_Airyscan Processing	10	1
1.20691395430077	BFA	BFA mv 20_Airyscan Processing	10	1
1.20691395430077	BFA	BFA mv 20_Airyscan Processing	10	1
1.20691395430077	BFA	BFA mv 20_Airyscan Processing	10	1
1.20691395430077	BFA	BFA mv 20_Airyscan Processing	10	1
1.20691395430077	BFA	BFA mv 20_Airyscan Processing	10	1
1.20691395430077	BFA	BFA mv 20_Airyscan Processing	10	1
1.20691395430077	BFA	BFA mv 20_Airyscan Processing	10	1
1.20691395430077	BFA	BFA mv 20_Airyscan Processing	10	1
1.20691395430077	BFA	BFA mv 20_Airyscan Processing	10	1
1.20691395430077	BFA	BFA mv 20_Airyscan Processing	10	1
1.20691395430077	BFA	BFA mv 20_Airyscan Processing	10	1
1.20691395430077	BFA	BFA mv 20_Airyscan Processing	10	1
1.2139990407275	BFA	BFA mv 20_Airyscan Processing	10	1
1.2139990407275	BFA	BFA mv 20_Airyscan Processing	10	1
1.2139990407275	BFA	BFA mv 20_Airyscan Processing	10	1
1.2139990407275	BFA	BFA mv 20_Airyscan Processing	10	1
1.2139990407275	BFA	BFA mv 20_Airyscan Processing	10	1
1.2139990407275	BFA	BFA mv 20_Airyscan Processing	10	1
1.2139990407275	BFA	BFA mv 20_Airyscan Processing	10	1
1.2139990407275	BFA	BFA mv 20_Airyscan Processing	10	1
1.2139990407275	BFA	BFA mv 20_Airyscan Processing	10	1
1.2139990407275	BFA	BFA mv 20_Airyscan Processing	10	1
1.2139990407275	BFA	BFA mv 20_Airyscan Processing	10	1
1.2139990407275	BFA	BFA mv 20_Airyscan Processing	10	1
1.2139990407275	BFA	BFA mv 20_Airyscan Processing	10	1
1.2139990407275	BFA	BFA mv 20_Airyscan Processing	10	1
1.2139990407275	BFA	BFA mv 20_Airyscan Processing	10	1
1.2139990407275	BFA	BFA mv 20_Airyscan Processing	10	1
1.2139990407275	BFA	BFA mv 20_Airyscan Processing	10	1
1.2139990407275	BFA	BFA mv 20_Airyscan Processing	10	1
1.2139990407275	BFA	BFA mv 20_Airyscan Processing	10	1
1.2139990407275	BFA	BFA mv 20_Airyscan Processing	10	1
1.2139990407275	BFA	BFA mv 20_Airyscan Processing	10	1
1.2139990407275	BFA	BFA mv 20_Airyscan Processing	10	1
1.2139990407275	BFA	BFA mv 20_Airyscan Processing	10	1
1.2139990407275	BFA	BFA mv 20_Airyscan Processing	10	1
1.2139990407275	BFA	BFA mv 20_Airyscan Processing	10	1
1.21283132560684	BFA	BFA mv 20_Airyscan Processing	10	1
1.21283132560684	BFA	BFA mv 20_Airyscan Processing	10	1
1.21283132560684	BFA	BFA mv 20_Airyscan Processing	10	1
1.21283132560684	BFA	BFA mv 20_Airyscan Processing	10	1
1.21283132560684	BFA	BFA mv 20_Airyscan Processing	10	1
1.21283132560684	BFA	BFA mv 20_Airyscan Processing	10	1
1.21283132560684	BFA	BFA mv 20_Airyscan Processing	10	1
1.21283132560684	BFA	BFA mv 20_Airyscan Processing	10	1
1.21283132560684	BFA	BFA mv 20_Airyscan Processing	10	1
1.21283132560684	BFA	BFA mv 20_Airyscan Processing	10	1
1.21283132560684	BFA	BFA mv 20_Airyscan Processing	10	1
1.21283132560684	BFA	BFA mv 20_Airyscan Processing	10	1
1.21283132560684	BFA	BFA mv 20_Airyscan Processing	10	1
1.21283132560684	BFA	BFA mv 20_Airyscan Processing	10	1
1.21283132560684	BFA	BFA mv 20_Airyscan Processing	10	1
1.21283132560684	BFA	BFA mv 20_Airyscan Processing	10	1
1.21283132560684	BFA	BFA mv 20_Airyscan Processing	10	1
1.21283132560684	BFA	BFA mv 20_Airyscan Processing	10	1
1.21283132560684	BFA	BFA mv 20_Airyscan Processing	10	1
1.21283132560684	BFA	BFA mv 20_Airyscan Processing	10	1
1.21463167580148	BFA	BFA mv 20_Airyscan Processing	10	1
1.21463167580148	BFA	BFA mv 20_Airyscan Processing	10	1
1.21463167580148	BFA	BFA mv 20_Airyscan Processing	10	1
1.21463167580148	BFA	BFA mv 20_Airyscan Processing	10	1
1.21463167580148	BFA	BFA mv 20_Airyscan Processing	10	1
1.21463167580148	BFA	BFA mv 20_Airyscan Processing	10	1
1.21463167580148	BFA	BFA mv 20_Airyscan Processing	10	1
1.21463167580148	BFA	BFA mv 20_Airyscan Processing	10	1
1.21463167580148	BFA	BFA mv 20_Airyscan Processing	10	1
1.21463167580148	BFA	BFA mv 20_Airyscan Processing	10	1
1.21463167580148	BFA	BFA mv 20_Airyscan Processing	10	1
1.21463167580148	BFA	BFA mv 20_Airyscan Processing	10	1
1.21463167580148	BFA	BFA mv 20_Airyscan Processing	10	1
1.21463167580148	BFA	BFA mv 20_Airyscan Processing	10	1
1.21463167580148	BFA	BFA mv 20_Airyscan Processing	10	1
1.21463167580148	BFA	BFA mv 20_Airyscan Processing	10	1
1.21463167580148	BFA	BFA mv 20_Airyscan Processing	10	1
1.21463167580148	BFA	BFA mv 20_Airyscan Processing	10	1
1.21463167580148	BFA	BFA mv 20_Airyscan Processing	10	1
1.21463167580148	BFA	BFA mv 20_Airyscan Processing	10	1
1.21463167580148	BFA	BFA mv 20_Airyscan Processing	10	1
1.21463167580148	BFA	BFA mv 20_Airyscan Processing	10	1
1.21463167580148	BFA	BFA mv 20_Airyscan Processing	10	1
1.20475352382089	BFA	BFA mv 20_Airyscan Processing	10	1
1.20475352382089	BFA	BFA mv 20_Airyscan Processing	10	1
1.20475352382089	BFA	BFA mv 20_Airyscan Processing	10	1
1.20475352382089	BFA	BFA mv 20_Airyscan Processing	10	1
1.20475352382089	BFA	BFA mv 20_Airyscan Processing	10	1
1.20475352382089	BFA	BFA mv 20_Airyscan Processing	10	1
1.20475352382089	BFA	BFA mv 20_Airyscan Processing	10	1
1.20475352382089	BFA	BFA mv 20_Airyscan Processing	10	1
1.20475352382089	BFA	BFA mv 20_Airyscan Processing	10	1
1.20475352382089	BFA	BFA mv 20_Airyscan Processing	10	1
1.20475352382089	BFA	BFA mv 20_Airyscan Processing	10	1
1.20475352382089	BFA	BFA mv 20_Airyscan Processing	10	1
1.20475352382089	BFA	BFA mv 20_Airyscan Processing	10	1
1.20475352382089	BFA	BFA mv 20_Airyscan Processing	10	1
1.20475352382089	BFA	BFA mv 20_Airyscan Processing	10	1
1.20475352382089	BFA	BFA mv 20_Airyscan Processing	10	1
1.20475352382089	BFA	BFA mv 20_Airyscan Processing	10	1
1.20475352382089	BFA	BFA mv 20_Airyscan Processing	10	1
1.20475352382089	BFA	BFA mv 20_Airyscan Processing	10	1
1.20475352382089	BFA	BFA mv 20_Airyscan Processing	10	1
1.20475352382089	BFA	BFA mv 20_Airyscan Processing	10	1
1.20475352382089	BFA	BFA mv 20_Airyscan Processing	10	1
1.20475352382089	BFA	BFA mv 20_Airyscan Processing	10	1
1.20475352382089	BFA	BFA mv 20_Airyscan Processing	10	1
1.20475352382089	BFA	BFA mv 20_Airyscan Processing	10	1
1.20475352382089	BFA	BFA mv 20_Airyscan Processing	10	1
1.20475352382089	BFA	BFA mv 20_Airyscan Processing	10	1
1.20475352382089	BFA	BFA mv 20_Airyscan Processing	10	1
1.20475352382089	BFA	BFA mv 20_Airyscan Processing	10	1
1.20475352382089	BFA	BFA mv 20_Airyscan Processing	10	1
1.20475352382089	BFA	BFA mv 20_Airyscan Processing	10	1
1.20475352382089	BFA	BFA mv 20_Airyscan Processing	10	1
1.31174778446537	BFA	BFA mv 21_Airyscan Processing	11	1
1.31174778446537	BFA	BFA mv 21_Airyscan Processing	11	1
1.31174778446537	BFA	BFA mv 21_Airyscan Processing	11	1
1.31174778446537	BFA	BFA mv 21_Airyscan Processing	11	1
1.31174778446537	BFA	BFA mv 21_Airyscan Processing	11	1
1.31174778446537	BFA	BFA mv 21_Airyscan Processing	11	1
1.31174778446537	BFA	BFA mv 21_Airyscan Processing	11	1
1.31174778446537	BFA	BFA mv 21_Airyscan Processing	11	1
1.31174778446537	BFA	BFA mv 21_Airyscan Processing	11	1
1.31174778446537	BFA	BFA mv 21_Airyscan Processing	11	1
1.31174778446537	BFA	BFA mv 21_Airyscan Processing	11	1
1.31174778446537	BFA	BFA mv 21_Airyscan Processing	11	1
1.31174778446537	BFA	BFA mv 21_Airyscan Processing	11	1
1.31174778446537	BFA	BFA mv 21_Airyscan Processing	11	1
1.31174778446537	BFA	BFA mv 21_Airyscan Processing	11	1
1.31174778446537	BFA	BFA mv 21_Airyscan Processing	11	1
1.31174778446537	BFA	BFA mv 21_Airyscan Processing	11	1
1.31174778446537	BFA	BFA mv 21_Airyscan Processing	11	1
1.31174778446537	BFA	BFA mv 21_Airyscan Processing	11	1
1.31174778446537	BFA	BFA mv 21_Airyscan Processing	11	1
1.31174778446537	BFA	BFA mv 21_Airyscan Processing	11	1
1.31174778446537	BFA	BFA mv 21_Airyscan Processing	11	1
1.32125090137945	BFA	BFA mv 21_Airyscan Processing	11	1
1.32125090137945	BFA	BFA mv 21_Airyscan Processing	11	1
1.32125090137945	BFA	BFA mv 21_Airyscan Processing	11	1
1.32125090137945	BFA	BFA mv 21_Airyscan Processing	11	1
1.32125090137945	BFA	BFA mv 21_Airyscan Processing	11	1
1.32125090137945	BFA	BFA mv 21_Airyscan Processing	11	1
1.32125090137945	BFA	BFA mv 21_Airyscan Processing	11	1
1.32125090137945	BFA	BFA mv 21_Airyscan Processing	11	1
1.32125090137945	BFA	BFA mv 21_Airyscan Processing	11	1
1.32125090137945	BFA	BFA mv 21_Airyscan Processing	11	1
1.32125090137945	BFA	BFA mv 21_Airyscan Processing	11	1
1.32125090137945	BFA	BFA mv 21_Airyscan Processing	11	1
1.32125090137945	BFA	BFA mv 21_Airyscan Processing	11	1
1.32125090137945	BFA	BFA mv 21_Airyscan Processing	11	1
1.32125090137945	BFA	BFA mv 21_Airyscan Processing	11	1
1.32125090137945	BFA	BFA mv 21_Airyscan Processing	11	1
1.32125090137945	BFA	BFA mv 21_Airyscan Processing	11	1
1.32125090137945	BFA	BFA mv 21_Airyscan Processing	11	1
1.32125090137945	BFA	BFA mv 21_Airyscan Processing	11	1
1.32125090137945	BFA	BFA mv 21_Airyscan Processing	11	1
1.32125090137945	BFA	BFA mv 21_Airyscan Processing	11	1
1.319304466364	BFA	BFA mv 21_Airyscan Processing	11	1
1.319304466364	BFA	BFA mv 21_Airyscan Processing	11	1
1.319304466364	BFA	BFA mv 21_Airyscan Processing	11	1
1.319304466364	BFA	BFA mv 21_Airyscan Processing	11	1
1.319304466364	BFA	BFA mv 21_Airyscan Processing	11	1
1.319304466364	BFA	BFA mv 21_Airyscan Processing	11	1
1.319304466364	BFA	BFA mv 21_Airyscan Processing	11	1
1.319304466364	BFA	BFA mv 21_Airyscan Processing	11	1
1.319304466364	BFA	BFA mv 21_Airyscan Processing	11	1
1.319304466364	BFA	BFA mv 21_Airyscan Processing	11	1
1.319304466364	BFA	BFA mv 21_Airyscan Processing	11	1
1.319304466364	BFA	BFA mv 21_Airyscan Processing	11	1
1.319304466364	BFA	BFA mv 21_Airyscan Processing	11	1
1.319304466364	BFA	BFA mv 21_Airyscan Processing	11	1
1.319304466364	BFA	BFA mv 21_Airyscan Processing	11	1
1.319304466364	BFA	BFA mv 21_Airyscan Processing	11	1
1.319304466364	BFA	BFA mv 21_Airyscan Processing	11	1
1.319304466364	BFA	BFA mv 21_Airyscan Processing	11	1
1.319304466364	BFA	BFA mv 21_Airyscan Processing	11	1
1.32617557142573	BFA	BFA mv 21_Airyscan Processing	11	1
1.32617557142573	BFA	BFA mv 21_Airyscan Processing	11	1
1.32617557142573	BFA	BFA mv 21_Airyscan Processing	11	1
1.32617557142573	BFA	BFA mv 21_Airyscan Processing	11	1
1.32617557142573	BFA	BFA mv 21_Airyscan Processing	11	1
1.32617557142573	BFA	BFA mv 21_Airyscan Processing	11	1
1.32617557142573	BFA	BFA mv 21_Airyscan Processing	11	1
1.32617557142573	BFA	BFA mv 21_Airyscan Processing	11	1
1.32617557142573	BFA	BFA mv 21_Airyscan Processing	11	1
1.32617557142573	BFA	BFA mv 21_Airyscan Processing	11	1
1.32617557142573	BFA	BFA mv 21_Airyscan Processing	11	1
1.32617557142573	BFA	BFA mv 21_Airyscan Processing	11	1
1.32617557142573	BFA	BFA mv 21_Airyscan Processing	11	1
1.32617557142573	BFA	BFA mv 21_Airyscan Processing	11	1
1.32617557142573	BFA	BFA mv 21_Airyscan Processing	11	1
1.32617557142573	BFA	BFA mv 21_Airyscan Processing	11	1
1.31057217494912	BFA	BFA mv 21_Airyscan Processing	11	1
1.31057217494912	BFA	BFA mv 21_Airyscan Processing	11	1
1.31057217494912	BFA	BFA mv 21_Airyscan Processing	11	1
1.31057217494912	BFA	BFA mv 21_Airyscan Processing	11	1
1.31057217494912	BFA	BFA mv 21_Airyscan Processing	11	1
1.31057217494912	BFA	BFA mv 21_Airyscan Processing	11	1
1.31057217494912	BFA	BFA mv 21_Airyscan Processing	11	1
1.31057217494912	BFA	BFA mv 21_Airyscan Processing	11	1
1.31057217494912	BFA	BFA mv 21_Airyscan Processing	11	1
1.31057217494912	BFA	BFA mv 21_Airyscan Processing	11	1
1.31057217494912	BFA	BFA mv 21_Airyscan Processing	11	1
1.31057217494912	BFA	BFA mv 21_Airyscan Processing	11	1
1.31057217494912	BFA	BFA mv 21_Airyscan Processing	11	1
1.31057217494912	BFA	BFA mv 21_Airyscan Processing	11	1
1.31057217494912	BFA	BFA mv 21_Airyscan Processing	11	1
1.31057217494912	BFA	BFA mv 21_Airyscan Processing	11	1
1.31057217494912	BFA	BFA mv 21_Airyscan Processing	11	1
1.31057217494912	BFA	BFA mv 21_Airyscan Processing	11	1
1.31057217494912	BFA	BFA mv 21_Airyscan Processing	11	1
1.31057217494912	BFA	BFA mv 21_Airyscan Processing	11	1
1.31057217494912	BFA	BFA mv 21_Airyscan Processing	11	1
0.949281366941817	BFA	BFA mv 22_Airyscan Processing	12	1
0.949281366941817	BFA	BFA mv 22_Airyscan Processing	12	1
0.956894795242247	BFA	BFA mv 22_Airyscan Processing	12	1
0.956894795242247	BFA	BFA mv 22_Airyscan Processing	12	1
0.95476487505926	BFA	BFA mv 22_Airyscan Processing	12	1
0.95476487505926	BFA	BFA mv 22_Airyscan Processing	12	1
0.952021161720121	BFA	BFA mv 22_Airyscan Processing	12	1
0.952021161720121	BFA	BFA mv 22_Airyscan Processing	12	1
0.960514976308913	BFA	BFA mv 22_Airyscan Processing	12	1
0.960514976308913	BFA	BFA mv 22_Airyscan Processing	12	1
0.960514976308913	BFA	BFA mv 22_Airyscan Processing	12	1
1.08100905438999	BFA	BFA mv 23_Airyscan Processing	13	1
1.08100905438999	BFA	BFA mv 23_Airyscan Processing	13	1
1.08100905438999	BFA	BFA mv 23_Airyscan Processing	13	1
1.08100905438999	BFA	BFA mv 23_Airyscan Processing	13	1
1.08100905438999	BFA	BFA mv 23_Airyscan Processing	13	1
1.08100905438999	BFA	BFA mv 23_Airyscan Processing	13	1
1.08100905438999	BFA	BFA mv 23_Airyscan Processing	13	1
1.08100905438999	BFA	BFA mv 23_Airyscan Processing	13	1
1.08100905438999	BFA	BFA mv 23_Airyscan Processing	13	1
1.08100905438999	BFA	BFA mv 23_Airyscan Processing	13	1
1.08100905438999	BFA	BFA mv 23_Airyscan Processing	13	1
1.08100905438999	BFA	BFA mv 23_Airyscan Processing	13	1
1.08100905438999	BFA	BFA mv 23_Airyscan Processing	13	1
1.08100905438999	BFA	BFA mv 23_Airyscan Processing	13	1
1.08100905438999	BFA	BFA mv 23_Airyscan Processing	13	1
1.08100905438999	BFA	BFA mv 23_Airyscan Processing	13	1
1.08100905438999	BFA	BFA mv 23_Airyscan Processing	13	1
1.08100905438999	BFA	BFA mv 23_Airyscan Processing	13	1
1.08100905438999	BFA	BFA mv 23_Airyscan Processing	13	1
1.08100905438999	BFA	BFA mv 23_Airyscan Processing	13	1
1.08100905438999	BFA	BFA mv 23_Airyscan Processing	13	1
1.08100905438999	BFA	BFA mv 23_Airyscan Processing	13	1
1.08100905438999	BFA	BFA mv 23_Airyscan Processing	13	1
1.08100905438999	BFA	BFA mv 23_Airyscan Processing	13	1
1.08100905438999	BFA	BFA mv 23_Airyscan Processing	13	1
1.09891431236823	BFA	BFA mv 23_Airyscan Processing	13	1
1.09891431236823	BFA	BFA mv 23_Airyscan Processing	13	1
1.09891431236823	BFA	BFA mv 23_Airyscan Processing	13	1
1.09891431236823	BFA	BFA mv 23_Airyscan Processing	13	1
1.09891431236823	BFA	BFA mv 23_Airyscan Processing	13	1
1.09891431236823	BFA	BFA mv 23_Airyscan Processing	13	1
1.09891431236823	BFA	BFA mv 23_Airyscan Processing	13	1
1.09891431236823	BFA	BFA mv 23_Airyscan Processing	13	1
1.09891431236823	BFA	BFA mv 23_Airyscan Processing	13	1
1.09891431236823	BFA	BFA mv 23_Airyscan Processing	13	1
1.09891431236823	BFA	BFA mv 23_Airyscan Processing	13	1
1.09891431236823	BFA	BFA mv 23_Airyscan Processing	13	1
1.09891431236823	BFA	BFA mv 23_Airyscan Processing	13	1
1.09891431236823	BFA	BFA mv 23_Airyscan Processing	13	1
1.09891431236823	BFA	BFA mv 23_Airyscan Processing	13	1
1.09891431236823	BFA	BFA mv 23_Airyscan Processing	13	1
1.09891431236823	BFA	BFA mv 23_Airyscan Processing	13	1
1.09891431236823	BFA	BFA mv 23_Airyscan Processing	13	1
1.09891431236823	BFA	BFA mv 23_Airyscan Processing	13	1
1.09891431236823	BFA	BFA mv 23_Airyscan Processing	13	1
1.09891431236823	BFA	BFA mv 23_Airyscan Processing	13	1
1.09891431236823	BFA	BFA mv 23_Airyscan Processing	13	1
1.09891431236823	BFA	BFA mv 23_Airyscan Processing	13	1
1.09891431236823	BFA	BFA mv 23_Airyscan Processing	13	1
1.09891431236823	BFA	BFA mv 23_Airyscan Processing	13	1
1.09891431236823	BFA	BFA mv 23_Airyscan Processing	13	1
1.11036133478423	BFA	BFA mv 23_Airyscan Processing	13	1
1.11036133478423	BFA	BFA mv 23_Airyscan Processing	13	1
1.11036133478423	BFA	BFA mv 23_Airyscan Processing	13	1
1.11036133478423	BFA	BFA mv 23_Airyscan Processing	13	1
1.11036133478423	BFA	BFA mv 23_Airyscan Processing	13	1
1.11036133478423	BFA	BFA mv 23_Airyscan Processing	13	1
1.11036133478423	BFA	BFA mv 23_Airyscan Processing	13	1
1.11036133478423	BFA	BFA mv 23_Airyscan Processing	13	1
1.11036133478423	BFA	BFA mv 23_Airyscan Processing	13	1
1.11036133478423	BFA	BFA mv 23_Airyscan Processing	13	1
1.11036133478423	BFA	BFA mv 23_Airyscan Processing	13	1
1.11036133478423	BFA	BFA mv 23_Airyscan Processing	13	1
1.11036133478423	BFA	BFA mv 23_Airyscan Processing	13	1
1.11036133478423	BFA	BFA mv 23_Airyscan Processing	13	1
1.11036133478423	BFA	BFA mv 23_Airyscan Processing	13	1
1.11036133478423	BFA	BFA mv 23_Airyscan Processing	13	1
1.11036133478423	BFA	BFA mv 23_Airyscan Processing	13	1
1.11036133478423	BFA	BFA mv 23_Airyscan Processing	13	1
1.11036133478423	BFA	BFA mv 23_Airyscan Processing	13	1
1.11036133478423	BFA	BFA mv 23_Airyscan Processing	13	1
1.11036133478423	BFA	BFA mv 23_Airyscan Processing	13	1
1.11036133478423	BFA	BFA mv 23_Airyscan Processing	13	1
1.12047606239426	BFA	BFA mv 23_Airyscan Processing	13	1
1.12047606239426	BFA	BFA mv 23_Airyscan Processing	13	1
1.12047606239426	BFA	BFA mv 23_Airyscan Processing	13	1
1.12047606239426	BFA	BFA mv 23_Airyscan Processing	13	1
1.12047606239426	BFA	BFA mv 23_Airyscan Processing	13	1
1.12047606239426	BFA	BFA mv 23_Airyscan Processing	13	1
1.12047606239426	BFA	BFA mv 23_Airyscan Processing	13	1
1.12047606239426	BFA	BFA mv 23_Airyscan Processing	13	1
1.12047606239426	BFA	BFA mv 23_Airyscan Processing	13	1
1.12047606239426	BFA	BFA mv 23_Airyscan Processing	13	1
1.12047606239426	BFA	BFA mv 23_Airyscan Processing	13	1
1.12047606239426	BFA	BFA mv 23_Airyscan Processing	13	1
1.12047606239426	BFA	BFA mv 23_Airyscan Processing	13	1
1.12047606239426	BFA	BFA mv 23_Airyscan Processing	13	1
1.12047606239426	BFA	BFA mv 23_Airyscan Processing	13	1
1.12047606239426	BFA	BFA mv 23_Airyscan Processing	13	1
1.12047606239426	BFA	BFA mv 23_Airyscan Processing	13	1
1.12047606239426	BFA	BFA mv 23_Airyscan Processing	13	1
1.12047606239426	BFA	BFA mv 23_Airyscan Processing	13	1
1.12047606239426	BFA	BFA mv 23_Airyscan Processing	13	1
1.12047606239426	BFA	BFA mv 23_Airyscan Processing	13	1
1.12047606239426	BFA	BFA mv 23_Airyscan Processing	13	1
1.12047606239426	BFA	BFA mv 23_Airyscan Processing	13	1
1.12047606239426	BFA	BFA mv 23_Airyscan Processing	13	1
1.12047606239426	BFA	BFA mv 23_Airyscan Processing	13	1
1.12047606239426	BFA	BFA mv 23_Airyscan Processing	13	1
1.12047606239426	BFA	BFA mv 23_Airyscan Processing	13	1
1.14005762202262	BFA	BFA mv 23_Airyscan Processing	13	1
1.14005762202262	BFA	BFA mv 23_Airyscan Processing	13	1
1.14005762202262	BFA	BFA mv 23_Airyscan Processing	13	1
1.14005762202262	BFA	BFA mv 23_Airyscan Processing	13	1
1.14005762202262	BFA	BFA mv 23_Airyscan Processing	13	1
1.14005762202262	BFA	BFA mv 23_Airyscan Processing	13	1
1.14005762202262	BFA	BFA mv 23_Airyscan Processing	13	1
1.14005762202262	BFA	BFA mv 23_Airyscan Processing	13	1
1.14005762202262	BFA	BFA mv 23_Airyscan Processing	13	1
1.14005762202262	BFA	BFA mv 23_Airyscan Processing	13	1
1.14005762202262	BFA	BFA mv 23_Airyscan Processing	13	1
1.14005762202262	BFA	BFA mv 23_Airyscan Processing	13	1
1.14005762202262	BFA	BFA mv 23_Airyscan Processing	13	1
1.14005762202262	BFA	BFA mv 23_Airyscan Processing	13	1
1.14005762202262	BFA	BFA mv 23_Airyscan Processing	13	1
1.14005762202262	BFA	BFA mv 23_Airyscan Processing	13	1
1.14005762202262	BFA	BFA mv 23_Airyscan Processing	13	1
1.14005762202262	BFA	BFA mv 23_Airyscan Processing	13	1
1.14005762202262	BFA	BFA mv 23_Airyscan Processing	13	1
1.14005762202262	BFA	BFA mv 23_Airyscan Processing	13	1
1.14005762202262	BFA	BFA mv 23_Airyscan Processing	13	1
1.14005762202262	BFA	BFA mv 23_Airyscan Processing	13	1
1.14005762202262	BFA	BFA mv 23_Airyscan Processing	13	1
1.14005762202262	BFA	BFA mv 23_Airyscan Processing	13	1
1.14005762202262	BFA	BFA mv 23_Airyscan Processing	13	1
1.14005762202262	BFA	BFA mv 23_Airyscan Processing	13	1
1.20204213794426	BFA	BFA mv 24_Airyscan Processing	14	1
1.20204213794426	BFA	BFA mv 24_Airyscan Processing	14	1
1.20204213794426	BFA	BFA mv 24_Airyscan Processing	14	1
1.20204213794426	BFA	BFA mv 24_Airyscan Processing	14	1
1.20204213794426	BFA	BFA mv 24_Airyscan Processing	14	1
1.20204213794426	BFA	BFA mv 24_Airyscan Processing	14	1
1.20204213794426	BFA	BFA mv 24_Airyscan Processing	14	1
1.20204213794426	BFA	BFA mv 24_Airyscan Processing	14	1
1.20204213794426	BFA	BFA mv 24_Airyscan Processing	14	1
1.20204213794426	BFA	BFA mv 24_Airyscan Processing	14	1
1.20204213794426	BFA	BFA mv 24_Airyscan Processing	14	1
1.20204213794426	BFA	BFA mv 24_Airyscan Processing	14	1
1.20204213794426	BFA	BFA mv 24_Airyscan Processing	14	1
1.20204213794426	BFA	BFA mv 24_Airyscan Processing	14	1
1.20204213794426	BFA	BFA mv 24_Airyscan Processing	14	1
1.20204213794426	BFA	BFA mv 24_Airyscan Processing	14	1
1.20204213794426	BFA	BFA mv 24_Airyscan Processing	14	1
1.20204213794426	BFA	BFA mv 24_Airyscan Processing	14	1
1.20204213794426	BFA	BFA mv 24_Airyscan Processing	14	1
1.20204213794426	BFA	BFA mv 24_Airyscan Processing	14	1
1.20204213794426	BFA	BFA mv 24_Airyscan Processing	14	1
1.20204213794426	BFA	BFA mv 24_Airyscan Processing	14	1
1.20204213794426	BFA	BFA mv 24_Airyscan Processing	14	1
1.20204213794426	BFA	BFA mv 24_Airyscan Processing	14	1
1.20204213794426	BFA	BFA mv 24_Airyscan Processing	14	1
1.20204213794426	BFA	BFA mv 24_Airyscan Processing	14	1
1.20204213794426	BFA	BFA mv 24_Airyscan Processing	14	1
1.20204213794426	BFA	BFA mv 24_Airyscan Processing	14	1
1.20204213794426	BFA	BFA mv 24_Airyscan Processing	14	1
1.20204213794426	BFA	BFA mv 24_Airyscan Processing	14	1
1.20204213794426	BFA	BFA mv 24_Airyscan Processing	14	1
1.20204213794426	BFA	BFA mv 24_Airyscan Processing	14	1
1.20204213794426	BFA	BFA mv 24_Airyscan Processing	14	1
1.20204213794426	BFA	BFA mv 24_Airyscan Processing	14	1
1.20204213794426	BFA	BFA mv 24_Airyscan Processing	14	1
1.20204213794426	BFA	BFA mv 24_Airyscan Processing	14	1
1.20204213794426	BFA	BFA mv 24_Airyscan Processing	14	1
1.20204213794426	BFA	BFA mv 24_Airyscan Processing	14	1
1.20204213794426	BFA	BFA mv 24_Airyscan Processing	14	1
1.20204213794426	BFA	BFA mv 24_Airyscan Processing	14	1
1.20204213794426	BFA	BFA mv 24_Airyscan Processing	14	1
1.20204213794426	BFA	BFA mv 24_Airyscan Processing	14	1
1.20204213794426	BFA	BFA mv 24_Airyscan Processing	14	1
1.20204213794426	BFA	BFA mv 24_Airyscan Processing	14	1
1.20204213794426	BFA	BFA mv 24_Airyscan Processing	14	1
1.20204213794426	BFA	BFA mv 24_Airyscan Processing	14	1
1.20204213794426	BFA	BFA mv 24_Airyscan Processing	14	1
1.20204213794426	BFA	BFA mv 24_Airyscan Processing	14	1
1.20204213794426	BFA	BFA mv 24_Airyscan Processing	14	1
1.20204213794426	BFA	BFA mv 24_Airyscan Processing	14	1
1.20204213794426	BFA	BFA mv 24_Airyscan Processing	14	1
1.20204213794426	BFA	BFA mv 24_Airyscan Processing	14	1
1.20204213794426	BFA	BFA mv 24_Airyscan Processing	14	1
1.20204213794426	BFA	BFA mv 24_Airyscan Processing	14	1
1.20204213794426	BFA	BFA mv 24_Airyscan Processing	14	1
1.20204213794426	BFA	BFA mv 24_Airyscan Processing	14	1
1.20204213794426	BFA	BFA mv 24_Airyscan Processing	14	1
1.20204213794426	BFA	BFA mv 24_Airyscan Processing	14	1
1.20204213794426	BFA	BFA mv 24_Airyscan Processing	14	1
1.20204213794426	BFA	BFA mv 24_Airyscan Processing	14	1
1.20204213794426	BFA	BFA mv 24_Airyscan Processing	14	1
1.20204213794426	BFA	BFA mv 24_Airyscan Processing	14	1
1.20204213794426	BFA	BFA mv 24_Airyscan Processing	14	1
1.20204213794426	BFA	BFA mv 24_Airyscan Processing	14	1
1.20204213794426	BFA	BFA mv 24_Airyscan Processing	14	1
1.20204213794426	BFA	BFA mv 24_Airyscan Processing	14	1
1.20204213794426	BFA	BFA mv 24_Airyscan Processing	14	1
1.20204213794426	BFA	BFA mv 24_Airyscan Processing	14	1
1.20204213794426	BFA	BFA mv 24_Airyscan Processing	14	1
1.20204213794426	BFA	BFA mv 24_Airyscan Processing	14	1
1.20204213794426	BFA	BFA mv 24_Airyscan Processing	14	1
1.20967888866772	BFA	BFA mv 24_Airyscan Processing	14	1
1.20967888866772	BFA	BFA mv 24_Airyscan Processing	14	1
1.20967888866772	BFA	BFA mv 24_Airyscan Processing	14	1
1.20967888866772	BFA	BFA mv 24_Airyscan Processing	14	1
1.20967888866772	BFA	BFA mv 24_Airyscan Processing	14	1
1.20967888866772	BFA	BFA mv 24_Airyscan Processing	14	1
1.20967888866772	BFA	BFA mv 24_Airyscan Processing	14	1
1.20967888866772	BFA	BFA mv 24_Airyscan Processing	14	1
1.20967888866772	BFA	BFA mv 24_Airyscan Processing	14	1
1.20967888866772	BFA	BFA mv 24_Airyscan Processing	14	1
1.20967888866772	BFA	BFA mv 24_Airyscan Processing	14	1
1.20967888866772	BFA	BFA mv 24_Airyscan Processing	14	1
1.20967888866772	BFA	BFA mv 24_Airyscan Processing	14	1
1.20967888866772	BFA	BFA mv 24_Airyscan Processing	14	1
1.20967888866772	BFA	BFA mv 24_Airyscan Processing	14	1
1.20967888866772	BFA	BFA mv 24_Airyscan Processing	14	1
1.20967888866772	BFA	BFA mv 24_Airyscan Processing	14	1
1.20967888866772	BFA	BFA mv 24_Airyscan Processing	14	1
1.20967888866772	BFA	BFA mv 24_Airyscan Processing	14	1
1.20967888866772	BFA	BFA mv 24_Airyscan Processing	14	1
1.20967888866772	BFA	BFA mv 24_Airyscan Processing	14	1
1.20967888866772	BFA	BFA mv 24_Airyscan Processing	14	1
1.20967888866772	BFA	BFA mv 24_Airyscan Processing	14	1
1.20967888866772	BFA	BFA mv 24_Airyscan Processing	14	1
1.20967888866772	BFA	BFA mv 24_Airyscan Processing	14	1
1.20967888866772	BFA	BFA mv 24_Airyscan Processing	14	1
1.20967888866772	BFA	BFA mv 24_Airyscan Processing	14	1
1.20967888866772	BFA	BFA mv 24_Airyscan Processing	14	1
1.20967888866772	BFA	BFA mv 24_Airyscan Processing	14	1
1.20967888866772	BFA	BFA mv 24_Airyscan Processing	14	1
1.20967888866772	BFA	BFA mv 24_Airyscan Processing	14	1
1.20967888866772	BFA	BFA mv 24_Airyscan Processing	14	1
1.20967888866772	BFA	BFA mv 24_Airyscan Processing	14	1
1.20967888866772	BFA	BFA mv 24_Airyscan Processing	14	1
1.20967888866772	BFA	BFA mv 24_Airyscan Processing	14	1
1.20967888866772	BFA	BFA mv 24_Airyscan Processing	14	1
1.20967888866772	BFA	BFA mv 24_Airyscan Processing	14	1
1.20967888866772	BFA	BFA mv 24_Airyscan Processing	14	1
1.20967888866772	BFA	BFA mv 24_Airyscan Processing	14	1
1.20967888866772	BFA	BFA mv 24_Airyscan Processing	14	1
1.20967888866772	BFA	BFA mv 24_Airyscan Processing	14	1
1.20967888866772	BFA	BFA mv 24_Airyscan Processing	14	1
1.20967888866772	BFA	BFA mv 24_Airyscan Processing	14	1
1.20967888866772	BFA	BFA mv 24_Airyscan Processing	14	1
1.20967888866772	BFA	BFA mv 24_Airyscan Processing	14	1
1.20967888866772	BFA	BFA mv 24_Airyscan Processing	14	1
1.20967888866772	BFA	BFA mv 24_Airyscan Processing	14	1
1.20967888866772	BFA	BFA mv 24_Airyscan Processing	14	1
1.20967888866772	BFA	BFA mv 24_Airyscan Processing	14	1
1.20967888866772	BFA	BFA mv 24_Airyscan Processing	14	1
1.20967888866772	BFA	BFA mv 24_Airyscan Processing	14	1
1.20967888866772	BFA	BFA mv 24_Airyscan Processing	14	1
1.20967888866772	BFA	BFA mv 24_Airyscan Processing	14	1
1.20967888866772	BFA	BFA mv 24_Airyscan Processing	14	1
1.20967888866772	BFA	BFA mv 24_Airyscan Processing	14	1
1.20967888866772	BFA	BFA mv 24_Airyscan Processing	14	1
1.20967888866772	BFA	BFA mv 24_Airyscan Processing	14	1
1.20967888866772	BFA	BFA mv 24_Airyscan Processing	14	1
1.20967888866772	BFA	BFA mv 24_Airyscan Processing	14	1
1.20967888866772	BFA	BFA mv 24_Airyscan Processing	14	1
1.20967888866772	BFA	BFA mv 24_Airyscan Processing	14	1
1.20967888866772	BFA	BFA mv 24_Airyscan Processing	14	1
1.20967888866772	BFA	BFA mv 24_Airyscan Processing	14	1
1.20967888866772	BFA	BFA mv 24_Airyscan Processing	14	1
1.20967888866772	BFA	BFA mv 24_Airyscan Processing	14	1
1.20967888866772	BFA	BFA mv 24_Airyscan Processing	14	1
1.20967888866772	BFA	BFA mv 24_Airyscan Processing	14	1
1.20967888866772	BFA	BFA mv 24_Airyscan Processing	14	1
1.21008748566555	BFA	BFA mv 24_Airyscan Processing	14	1
1.21008748566555	BFA	BFA mv 24_Airyscan Processing	14	1
1.21008748566555	BFA	BFA mv 24_Airyscan Processing	14	1
1.21008748566555	BFA	BFA mv 24_Airyscan Processing	14	1
1.21008748566555	BFA	BFA mv 24_Airyscan Processing	14	1
1.21008748566555	BFA	BFA mv 24_Airyscan Processing	14	1
1.21008748566555	BFA	BFA mv 24_Airyscan Processing	14	1
1.21008748566555	BFA	BFA mv 24_Airyscan Processing	14	1
1.21008748566555	BFA	BFA mv 24_Airyscan Processing	14	1
1.21008748566555	BFA	BFA mv 24_Airyscan Processing	14	1
1.21008748566555	BFA	BFA mv 24_Airyscan Processing	14	1
1.21008748566555	BFA	BFA mv 24_Airyscan Processing	14	1
1.21008748566555	BFA	BFA mv 24_Airyscan Processing	14	1
1.21008748566555	BFA	BFA mv 24_Airyscan Processing	14	1
1.21008748566555	BFA	BFA mv 24_Airyscan Processing	14	1
1.21008748566555	BFA	BFA mv 24_Airyscan Processing	14	1
1.21008748566555	BFA	BFA mv 24_Airyscan Processing	14	1
1.21008748566555	BFA	BFA mv 24_Airyscan Processing	14	1
1.21008748566555	BFA	BFA mv 24_Airyscan Processing	14	1
1.21008748566555	BFA	BFA mv 24_Airyscan Processing	14	1
1.21008748566555	BFA	BFA mv 24_Airyscan Processing	14	1
1.21008748566555	BFA	BFA mv 24_Airyscan Processing	14	1
1.21008748566555	BFA	BFA mv 24_Airyscan Processing	14	1
1.21008748566555	BFA	BFA mv 24_Airyscan Processing	14	1
1.21008748566555	BFA	BFA mv 24_Airyscan Processing	14	1
1.21008748566555	BFA	BFA mv 24_Airyscan Processing	14	1
1.21008748566555	BFA	BFA mv 24_Airyscan Processing	14	1
1.21008748566555	BFA	BFA mv 24_Airyscan Processing	14	1
1.21008748566555	BFA	BFA mv 24_Airyscan Processing	14	1
1.21008748566555	BFA	BFA mv 24_Airyscan Processing	14	1
1.21008748566555	BFA	BFA mv 24_Airyscan Processing	14	1
1.21008748566555	BFA	BFA mv 24_Airyscan Processing	14	1
1.21008748566555	BFA	BFA mv 24_Airyscan Processing	14	1
1.21008748566555	BFA	BFA mv 24_Airyscan Processing	14	1
1.21008748566555	BFA	BFA mv 24_Airyscan Processing	14	1
1.21008748566555	BFA	BFA mv 24_Airyscan Processing	14	1
1.21008748566555	BFA	BFA mv 24_Airyscan Processing	14	1
1.21008748566555	BFA	BFA mv 24_Airyscan Processing	14	1
1.21008748566555	BFA	BFA mv 24_Airyscan Processing	14	1
1.21008748566555	BFA	BFA mv 24_Airyscan Processing	14	1
1.21008748566555	BFA	BFA mv 24_Airyscan Processing	14	1
1.21008748566555	BFA	BFA mv 24_Airyscan Processing	14	1
1.21008748566555	BFA	BFA mv 24_Airyscan Processing	14	1
1.21008748566555	BFA	BFA mv 24_Airyscan Processing	14	1
1.21008748566555	BFA	BFA mv 24_Airyscan Processing	14	1
1.21008748566555	BFA	BFA mv 24_Airyscan Processing	14	1
1.21008748566555	BFA	BFA mv 24_Airyscan Processing	14	1
1.21008748566555	BFA	BFA mv 24_Airyscan Processing	14	1
1.21008748566555	BFA	BFA mv 24_Airyscan Processing	14	1
1.21008748566555	BFA	BFA mv 24_Airyscan Processing	14	1
1.21008748566555	BFA	BFA mv 24_Airyscan Processing	14	1
1.21008748566555	BFA	BFA mv 24_Airyscan Processing	14	1
1.21008748566555	BFA	BFA mv 24_Airyscan Processing	14	1
1.21008748566555	BFA	BFA mv 24_Airyscan Processing	14	1
[truncated: 39,959 more rows]
