# Supplementary material for: Quantitative analysis of plant ER architecture and dynamics
Source: Nat Commun. 2019 Feb 28;10:984. doi: 10.1038/s41467-019-08893-9 (PMC6395764; doi:10.1038/s41467-019-08893-9)
Supplement: Supplementary file 6 — Source Data [file 41467_2019_8893_MOESM6_ESM.zip › Fig 6 - MANOVA source data/cisternal_MeanPersistency.csv]

cisternal_MeanPersistency_logit	group	name	file	rep
0.174944508717826	BFA	BFA mv 10_Airyscan Processing	1	1
0.3835938431363	BFA	BFA mv 10_Airyscan Processing	1	1
0.717577927603991	BFA	BFA mv 10_Airyscan Processing	1	1
-0.804804927989594	BFA	BFA mv 10_Airyscan Processing	1	1
0.578655977213854	BFA	BFA mv 10_Airyscan Processing	1	1
-0.746917822603474	BFA	BFA mv 10_Airyscan Processing	1	1
0.838885936174024	BFA	BFA mv 10_Airyscan Processing	1	1
-0.213709203122874	BFA	BFA mv 10_Airyscan Processing	1	1
-0.17168996137409	BFA	BFA mv 10_Airyscan Processing	1	1
0.602446492147166	BFA	BFA mv 10_Airyscan Processing	1	1
-3.66356164612965	BFA	BFA mv 10_Airyscan Processing	1	1
0.580183400662014	BFA	BFA mv 10_Airyscan Processing	1	1
-0.991081575895674	BFA	BFA mv 10_Airyscan Processing	1	1
-0.108731788482625	BFA	BFA mv 10_Airyscan Processing	1	1
0.0287160108285722	BFA	BFA mv 10_Airyscan Processing	1	1
0.604475568574799	BFA	BFA mv 10_Airyscan Processing	1	1
0.360657495205894	BFA	BFA mv 10_Airyscan Processing	1	1
1.24213911319593	BFA	BFA mv 10_Airyscan Processing	1	1
0.425305923615834	BFA	BFA mv 10_Airyscan Processing	1	1
-0.598809598393888	BFA	BFA mv 10_Airyscan Processing	1	1
0.509043013145587	BFA	BFA mv 10_Airyscan Processing	1	1
1.48180028751733	BFA	BFA mv 10_Airyscan Processing	1	1
0.0621821451420237	BFA	BFA mv 10_Airyscan Processing	1	1
-0.439522001342351	BFA	BFA mv 10_Airyscan Processing	1	1
-0.0969684554336278	BFA	BFA mv 10_Airyscan Processing	1	1
-3.20542299420013	BFA	BFA mv 10_Airyscan Processing	1	1
-0.825770836482708	BFA	BFA mv 10_Airyscan Processing	1	1
0.625683306173138	BFA	BFA mv 10_Airyscan Processing	1	1
-0.323634810497632	BFA	BFA mv 10_Airyscan Processing	1	1
-0.910731040335963	BFA	BFA mv 10_Airyscan Processing	1	1
1.40805660098405	BFA	BFA mv 10_Airyscan Processing	1	1
-3.66356164612965	BFA	BFA mv 10_Airyscan Processing	1	1
-0.932859042130556	BFA	BFA mv 10_Airyscan Processing	1	1
0.701496383993052	BFA	BFA mv 10_Airyscan Processing	1	1
1.15560348984035	BFA	BFA mv 10_Airyscan Processing	1	1
-0.036763466348575	BFA	BFA mv 10_Airyscan Processing	1	1
0.565881723434751	BFA	BFA mv 10_Airyscan Processing	1	1
1.5284038360134	BFA	BFA mv 10_Airyscan Processing	1	1
1.11496400385963	BFA	BFA mv 10_Airyscan Processing	1	1
0.580565712228579	BFA	BFA mv 10_Airyscan Processing	1	1
0.783248413350735	BFA	BFA mv 10_Airyscan Processing	1	1
0.128714009384825	BFA	BFA mv 10_Airyscan Processing	1	1
-3.02670707859159	BFA	BFA mv 10_Airyscan Processing	1	1
0.465845404335691	BFA	BFA mv 10_Airyscan Processing	1	1
1.09264394571162	BFA	BFA mv 10_Airyscan Processing	1	1
0.293325590496156	BFA	BFA mv 10_Airyscan Processing	1	1
0.514563003104365	BFA	BFA mv 10_Airyscan Processing	1	1
0.333335605438989	BFA	BFA mv 10_Airyscan Processing	1	1
0.787527726266744	BFA	BFA mv 10_Airyscan Processing	1	1
0.645164934606389	BFA	BFA mv 10_Airyscan Processing	1	1
0.7587336966483	BFA	BFA mv 10_Airyscan Processing	1	1
-1.04324667069864	BFA	BFA mv 10_Airyscan Processing	1	1
-0.0295677897804652	BFA	BFA mv 10_Airyscan Processing	1	1
0.324658307676252	BFA	BFA mv 10_Airyscan Processing	1	1
0.87183538286631	BFA	BFA mv 10_Airyscan Processing	1	1
0.747062969925073	BFA	BFA mv 10_Airyscan Processing	1	1
-0.194071582998702	BFA	BFA mv 10_Airyscan Processing	1	1
0.299227049056869	BFA	BFA mv 10_Airyscan Processing	1	1
0.525704704570008	BFA	BFA mv 10_Airyscan Processing	1	1
0.381688962701097	BFA	BFA mv 10_Airyscan Processing	1	1
0.412247511671312	BFA	BFA mv 10_Airyscan Processing	1	1
-1.12522407388195	BFA	BFA mv 10_Airyscan Processing	1	1
0.777247062968869	BFA	BFA mv 10_Airyscan Processing	1	1
-0.0326934012210863	BFA	BFA mv 10_Airyscan Processing	1	1
0.904498493165827	BFA	BFA mv 10_Airyscan Processing	1	1
0.841703385396016	BFA	BFA mv 10_Airyscan Processing	1	1
0.306631899485353	BFA	BFA mv 10_Airyscan Processing	1	1
0.554037719141444	BFA	BFA mv 10_Airyscan Processing	1	1
0.637731726094703	BFA	BFA mv 10_Airyscan Processing	1	1
-0.357257712698775	BFA	BFA mv 10_Airyscan Processing	1	1
-0.217516708160866	BFA	BFA mv 10_Airyscan Processing	1	1
0.089335913968357	BFA	BFA mv 10_Airyscan Processing	1	1
0.134866149578762	BFA	BFA mv 10_Airyscan Processing	1	1
0.904131221882437	BFA	BFA mv 10_Airyscan Processing	1	1
0.930998983695981	BFA	BFA mv 10_Airyscan Processing	1	1
-0.103238395115365	BFA	BFA mv 10_Airyscan Processing	1	1
-0.752385869470407	BFA	BFA mv 10_Airyscan Processing	1	1
-2.76600963927561	BFA	BFA mv 10_Airyscan Processing	1	1
0.724705875411105	BFA	BFA mv 10_Airyscan Processing	1	1
0.896284931736199	BFA	BFA mv 10_Airyscan Processing	1	1
0.82626151189722	BFA	BFA mv 10_Airyscan Processing	1	1
1.43199436606008	BFA	BFA mv 10_Airyscan Processing	1	1
1.25176873612013	BFA	BFA mv 10_Airyscan Processing	1	1
0.55840825834651	BFA	BFA mv 10_Airyscan Processing	1	1
0.794053502386477	BFA	BFA mv 10_Airyscan Processing	1	1
0.255900433111601	BFA	BFA mv 10_Airyscan Processing	1	1
-2.16514975060192	BFA	BFA mv 10_Airyscan Processing	1	1
0.792286879289624	BFA	BFA mv 10_Airyscan Processing	1	1
-1.02511683368526	BFA	BFA mv 10_Airyscan Processing	1	1
0.764635134332957	BFA	BFA mv 10_Airyscan Processing	1	1
-1.06348566582024	BFA	BFA mv 10_Airyscan Processing	1	1
1.2453657424667	BFA	BFA mv 10_Airyscan Processing	1	1
0.420836546522782	BFA	BFA mv 10_Airyscan Processing	1	1
-0.718271806009109	BFA	BFA mv 10_Airyscan Processing	1	1
0.600443106055543	BFA	BFA mv 10_Airyscan Processing	1	1
-0.523941645457774	BFA	BFA mv 10_Airyscan Processing	1	1
0.309767541892321	BFA	BFA mv 10_Airyscan Processing	1	1
0.33227711733991	BFA	BFA mv 10_Airyscan Processing	1	1
0.446261017666427	BFA	BFA mv 10_Airyscan Processing	1	1
NaN	BFA	BFA mv 10_Airyscan Processing	1	1
NaN	BFA	BFA mv 10_Airyscan Processing	1	1
NaN	BFA	BFA mv 10_Airyscan Processing	1	1
NaN	BFA	BFA mv 10_Airyscan Processing	1	1
NaN	BFA	BFA mv 10_Airyscan Processing	1	1
NaN	BFA	BFA mv 10_Airyscan Processing	1	1
NaN	BFA	BFA mv 10_Airyscan Processing	1	1
NaN	BFA	BFA mv 10_Airyscan Processing	1	1
NaN	BFA	BFA mv 10_Airyscan Processing	1	1
NaN	BFA	BFA mv 10_Airyscan Processing	1	1
NaN	BFA	BFA mv 10_Airyscan Processing	1	1
NaN	BFA	BFA mv 10_Airyscan Processing	1	1
NaN	BFA	BFA mv 10_Airyscan Processing	1	1
NaN	BFA	BFA mv 10_Airyscan Processing	1	1
NaN	BFA	BFA mv 10_Airyscan Processing	1	1
NaN	BFA	BFA mv 10_Airyscan Processing	1	1
NaN	BFA	BFA mv 10_Airyscan Processing	1	1
NaN	BFA	BFA mv 10_Airyscan Processing	1	1
NaN	BFA	BFA mv 10_Airyscan Processing	1	1
NaN	BFA	BFA mv 10_Airyscan Processing	1	1
NaN	BFA	BFA mv 10_Airyscan Processing	1	1
NaN	BFA	BFA mv 10_Airyscan Processing	1	1
NaN	BFA	BFA mv 10_Airyscan Processing	1	1
NaN	BFA	BFA mv 10_Airyscan Processing	1	1
NaN	BFA	BFA mv 10_Airyscan Processing	1	1
NaN	BFA	BFA mv 10_Airyscan Processing	1	1
NaN	BFA	BFA mv 10_Airyscan Processing	1	1
NaN	BFA	BFA mv 10_Airyscan Processing	1	1
NaN	BFA	BFA mv 10_Airyscan Processing	1	1
NaN	BFA	BFA mv 10_Airyscan Processing	1	1
NaN	BFA	BFA mv 10_Airyscan Processing	1	1
NaN	BFA	BFA mv 10_Airyscan Processing	1	1
NaN	BFA	BFA mv 10_Airyscan Processing	1	1
NaN	BFA	BFA mv 10_Airyscan Processing	1	1
NaN	BFA	BFA mv 10_Airyscan Processing	1	1
NaN	BFA	BFA mv 10_Airyscan Processing	1	1
NaN	BFA	BFA mv 10_Airyscan Processing	1	1
NaN	BFA	BFA mv 10_Airyscan Processing	1	1
NaN	BFA	BFA mv 10_Airyscan Processing	1	1
NaN	BFA	BFA mv 10_Airyscan Processing	1	1
NaN	BFA	BFA mv 10_Airyscan Processing	1	1
NaN	BFA	BFA mv 10_Airyscan Processing	1	1
NaN	BFA	BFA mv 10_Airyscan Processing	1	1
NaN	BFA	BFA mv 10_Airyscan Processing	1	1
NaN	BFA	BFA mv 10_Airyscan Processing	1	1
NaN	BFA	BFA mv 10_Airyscan Processing	1	1
NaN	BFA	BFA mv 10_Airyscan Processing	1	1
NaN	BFA	BFA mv 10_Airyscan Processing	1	1
NaN	BFA	BFA mv 10_Airyscan Processing	1	1
NaN	BFA	BFA mv 10_Airyscan Processing	1	1
NaN	BFA	BFA mv 10_Airyscan Processing	1	1
NaN	BFA	BFA mv 10_Airyscan Processing	1	1
NaN	BFA	BFA mv 10_Airyscan Processing	1	1
NaN	BFA	BFA mv 10_Airyscan Processing	1	1
NaN	BFA	BFA mv 10_Airyscan Processing	1	1
NaN	BFA	BFA mv 10_Airyscan Processing	1	1
NaN	BFA	BFA mv 10_Airyscan Processing	1	1
NaN	BFA	BFA mv 10_Airyscan Processing	1	1
NaN	BFA	BFA mv 10_Airyscan Processing	1	1
NaN	BFA	BFA mv 10_Airyscan Processing	1	1
NaN	BFA	BFA mv 10_Airyscan Processing	1	1
NaN	BFA	BFA mv 10_Airyscan Processing	1	1
NaN	BFA	BFA mv 10_Airyscan Processing	1	1
NaN	BFA	BFA mv 10_Airyscan Processing	1	1
NaN	BFA	BFA mv 10_Airyscan Processing	1	1
NaN	BFA	BFA mv 10_Airyscan Processing	1	1
NaN	BFA	BFA mv 10_Airyscan Processing	1	1
NaN	BFA	BFA mv 10_Airyscan Processing	1	1
NaN	BFA	BFA mv 10_Airyscan Processing	1	1
NaN	BFA	BFA mv 10_Airyscan Processing	1	1
NaN	BFA	BFA mv 10_Airyscan Processing	1	1
NaN	BFA	BFA mv 10_Airyscan Processing	1	1
NaN	BFA	BFA mv 10_Airyscan Processing	1	1
NaN	BFA	BFA mv 10_Airyscan Processing	1	1
NaN	BFA	BFA mv 10_Airyscan Processing	1	1
NaN	BFA	BFA mv 10_Airyscan Processing	1	1
NaN	BFA	BFA mv 10_Airyscan Processing	1	1
NaN	BFA	BFA mv 10_Airyscan Processing	1	1
NaN	BFA	BFA mv 10_Airyscan Processing	1	1
NaN	BFA	BFA mv 10_Airyscan Processing	1	1
NaN	BFA	BFA mv 10_Airyscan Processing	1	1
NaN	BFA	BFA mv 10_Airyscan Processing	1	1
NaN	BFA	BFA mv 10_Airyscan Processing	1	1
NaN	BFA	BFA mv 10_Airyscan Processing	1	1
NaN	BFA	BFA mv 10_Airyscan Processing	1	1
NaN	BFA	BFA mv 10_Airyscan Processing	1	1
NaN	BFA	BFA mv 10_Airyscan Processing	1	1
NaN	BFA	BFA mv 10_Airyscan Processing	1	1
NaN	BFA	BFA mv 10_Airyscan Processing	1	1
NaN	BFA	BFA mv 10_Airyscan Processing	1	1
NaN	BFA	BFA mv 10_Airyscan Processing	1	1
NaN	BFA	BFA mv 10_Airyscan Processing	1	1
NaN	BFA	BFA mv 10_Airyscan Processing	1	1
NaN	BFA	BFA mv 10_Airyscan Processing	1	1
NaN	BFA	BFA mv 10_Airyscan Processing	1	1
NaN	BFA	BFA mv 10_Airyscan Processing	1	1
NaN	BFA	BFA mv 10_Airyscan Processing	1	1
NaN	BFA	BFA mv 10_Airyscan Processing	1	1
NaN	BFA	BFA mv 10_Airyscan Processing	1	1
NaN	BFA	BFA mv 10_Airyscan Processing	1	1
NaN	BFA	BFA mv 10_Airyscan Processing	1	1
NaN	BFA	BFA mv 10_Airyscan Processing	1	1
NaN	BFA	BFA mv 10_Airyscan Processing	1	1
NaN	BFA	BFA mv 10_Airyscan Processing	1	1
NaN	BFA	BFA mv 10_Airyscan Processing	1	1
NaN	BFA	BFA mv 10_Airyscan Processing	1	1
NaN	BFA	BFA mv 10_Airyscan Processing	1	1
NaN	BFA	BFA mv 10_Airyscan Processing	1	1
NaN	BFA	BFA mv 10_Airyscan Processing	1	1
NaN	BFA	BFA mv 10_Airyscan Processing	1	1
NaN	BFA	BFA mv 10_Airyscan Processing	1	1
NaN	BFA	BFA mv 10_Airyscan Processing	1	1
NaN	BFA	BFA mv 10_Airyscan Processing	1	1
NaN	BFA	BFA mv 10_Airyscan Processing	1	1
NaN	BFA	BFA mv 10_Airyscan Processing	1	1
NaN	BFA	BFA mv 10_Airyscan Processing	1	1
NaN	BFA	BFA mv 10_Airyscan Processing	1	1
NaN	BFA	BFA mv 10_Airyscan Processing	1	1
NaN	BFA	BFA mv 10_Airyscan Processing	1	1
NaN	BFA	BFA mv 10_Airyscan Processing	1	1
NaN	BFA	BFA mv 10_Airyscan Processing	1	1
NaN	BFA	BFA mv 10_Airyscan Processing	1	1
NaN	BFA	BFA mv 10_Airyscan Processing	1	1
NaN	BFA	BFA mv 10_Airyscan Processing	1	1
NaN	BFA	BFA mv 10_Airyscan Processing	1	1
NaN	BFA	BFA mv 10_Airyscan Processing	1	1
NaN	BFA	BFA mv 10_Airyscan Processing	1	1
NaN	BFA	BFA mv 10_Airyscan Processing	1	1
NaN	BFA	BFA mv 10_Airyscan Processing	1	1
NaN	BFA	BFA mv 10_Airyscan Processing	1	1
NaN	BFA	BFA mv 10_Airyscan Processing	1	1
NaN	BFA	BFA mv 10_Airyscan Processing	1	1
NaN	BFA	BFA mv 10_Airyscan Processing	1	1
NaN	BFA	BFA mv 10_Airyscan Processing	1	1
NaN	BFA	BFA mv 10_Airyscan Processing	1	1
NaN	BFA	BFA mv 10_Airyscan Processing	1	1
NaN	BFA	BFA mv 10_Airyscan Processing	1	1
NaN	BFA	BFA mv 10_Airyscan Processing	1	1
NaN	BFA	BFA mv 10_Airyscan Processing	1	1
NaN	BFA	BFA mv 10_Airyscan Processing	1	1
NaN	BFA	BFA mv 10_Airyscan Processing	1	1
NaN	BFA	BFA mv 10_Airyscan Processing	1	1
NaN	BFA	BFA mv 10_Airyscan Processing	1	1
NaN	BFA	BFA mv 10_Airyscan Processing	1	1
NaN	BFA	BFA mv 10_Airyscan Processing	1	1
NaN	BFA	BFA mv 10_Airyscan Processing	1	1
NaN	BFA	BFA mv 10_Airyscan Processing	1	1
NaN	BFA	BFA mv 10_Airyscan Processing	1	1
NaN	BFA	BFA mv 10_Airyscan Processing	1	1
NaN	BFA	BFA mv 10_Airyscan Processing	1	1
NaN	BFA	BFA mv 10_Airyscan Processing	1	1
NaN	BFA	BFA mv 10_Airyscan Processing	1	1
NaN	BFA	BFA mv 10_Airyscan Processing	1	1
NaN	BFA	BFA mv 10_Airyscan Processing	1	1
NaN	BFA	BFA mv 10_Airyscan Processing	1	1
NaN	BFA	BFA mv 10_Airyscan Processing	1	1
NaN	BFA	BFA mv 10_Airyscan Processing	1	1
NaN	BFA	BFA mv 10_Airyscan Processing	1	1
NaN	BFA	BFA mv 10_Airyscan Processing	1	1
NaN	BFA	BFA mv 10_Airyscan Processing	1	1
NaN	BFA	BFA mv 10_Airyscan Processing	1	1
NaN	BFA	BFA mv 10_Airyscan Processing	1	1
NaN	BFA	BFA mv 10_Airyscan Processing	1	1
NaN	BFA	BFA mv 10_Airyscan Processing	1	1
NaN	BFA	BFA mv 10_Airyscan Processing	1	1
NaN	BFA	BFA mv 10_Airyscan Processing	1	1
NaN	BFA	BFA mv 10_Airyscan Processing	1	1
NaN	BFA	BFA mv 10_Airyscan Processing	1	1
NaN	BFA	BFA mv 10_Airyscan Processing	1	1
NaN	BFA	BFA mv 10_Airyscan Processing	1	1
NaN	BFA	BFA mv 10_Airyscan Processing	1	1
0.908587457581416	BFA	BFA mv 11_Airyscan Processing	2	1
1.0727856521039	BFA	BFA mv 11_Airyscan Processing	2	1
0.627825960019537	BFA	BFA mv 11_Airyscan Processing	2	1
0.534859464211465	BFA	BFA mv 11_Airyscan Processing	2	1
-0.0918691101719342	BFA	BFA mv 11_Airyscan Processing	2	1
-0.83620450648936	BFA	BFA mv 11_Airyscan Processing	2	1
0.622423438977064	BFA	BFA mv 11_Airyscan Processing	2	1
-0.857168281306227	BFA	BFA mv 11_Airyscan Processing	2	1
0.0232455351127044	BFA	BFA mv 11_Airyscan Processing	2	1
0.505472106615192	BFA	BFA mv 11_Airyscan Processing	2	1
1.52410520549663	BFA	BFA mv 11_Airyscan Processing	2	1
0.329214347167833	BFA	BFA mv 11_Airyscan Processing	2	1
-1.75957733070644	BFA	BFA mv 11_Airyscan Processing	2	1
-0.327078138919987	BFA	BFA mv 11_Airyscan Processing	2	1
0.124985301796792	BFA	BFA mv 11_Airyscan Processing	2	1
-0.485177501798315	BFA	BFA mv 11_Airyscan Processing	2	1
0.558903664515845	BFA	BFA mv 11_Airyscan Processing	2	1
0.200019181211599	BFA	BFA mv 11_Airyscan Processing	2	1
0.486719870116759	BFA	BFA mv 11_Airyscan Processing	2	1
-0.810895576878469	BFA	BFA mv 11_Airyscan Processing	2	1
-0.232438194663034	BFA	BFA mv 11_Airyscan Processing	2	1
0.261202378658189	BFA	BFA mv 11_Airyscan Processing	2	1
0.726851910496308	BFA	BFA mv 11_Airyscan Processing	2	1
1.21039094797177	BFA	BFA mv 11_Airyscan Processing	2	1
-0.422945025175648	BFA	BFA mv 11_Airyscan Processing	2	1
0.606416975433868	BFA	BFA mv 11_Airyscan Processing	2	1
-1.9514265627049	BFA	BFA mv 11_Airyscan Processing	2	1
-3.06381047160758	BFA	BFA mv 11_Airyscan Processing	2	1
-0.0652823812155818	BFA	BFA mv 11_Airyscan Processing	2	1
0.15363362620445	BFA	BFA mv 11_Airyscan Processing	2	1
-3.66356164612965	BFA	BFA mv 11_Airyscan Processing	2	1
-0.615362969484315	BFA	BFA mv 11_Airyscan Processing	2	1
-0.217022038546099	BFA	BFA mv 11_Airyscan Processing	2	1
0.256832944362932	BFA	BFA mv 11_Airyscan Processing	2	1
0.591400764680241	BFA	BFA mv 11_Airyscan Processing	2	1
1.04016603122023	BFA	BFA mv 11_Airyscan Processing	2	1
0.583297081076331	BFA	BFA mv 11_Airyscan Processing	2	1
0.625410857398415	BFA	BFA mv 11_Airyscan Processing	2	1
0.630747912725861	BFA	BFA mv 11_Airyscan Processing	2	1
-3.66356164612965	BFA	BFA mv 11_Airyscan Processing	2	1
0.663060450235482	BFA	BFA mv 11_Airyscan Processing	2	1
0.301974667205002	BFA	BFA mv 11_Airyscan Processing	2	1
0.748195563560508	BFA	BFA mv 11_Airyscan Processing	2	1
-1.4393546729074	BFA	BFA mv 11_Airyscan Processing	2	1
-3.66356164612965	BFA	BFA mv 11_Airyscan Processing	2	1
0.779503487286467	BFA	BFA mv 11_Airyscan Processing	2	1
0.0338555982277721	BFA	BFA mv 11_Airyscan Processing	2	1
-1.56268552343645	BFA	BFA mv 11_Airyscan Processing	2	1
NaN	BFA	BFA mv 11_Airyscan Processing	2	1
NaN	BFA	BFA mv 11_Airyscan Processing	2	1
NaN	BFA	BFA mv 11_Airyscan Processing	2	1
NaN	BFA	BFA mv 11_Airyscan Processing	2	1
NaN	BFA	BFA mv 11_Airyscan Processing	2	1
NaN	BFA	BFA mv 11_Airyscan Processing	2	1
NaN	BFA	BFA mv 11_Airyscan Processing	2	1
NaN	BFA	BFA mv 11_Airyscan Processing	2	1
NaN	BFA	BFA mv 11_Airyscan Processing	2	1
NaN	BFA	BFA mv 11_Airyscan Processing	2	1
NaN	BFA	BFA mv 11_Airyscan Processing	2	1
NaN	BFA	BFA mv 11_Airyscan Processing	2	1
NaN	BFA	BFA mv 11_Airyscan Processing	2	1
NaN	BFA	BFA mv 11_Airyscan Processing	2	1
NaN	BFA	BFA mv 11_Airyscan Processing	2	1
NaN	BFA	BFA mv 11_Airyscan Processing	2	1
NaN	BFA	BFA mv 11_Airyscan Processing	2	1
NaN	BFA	BFA mv 11_Airyscan Processing	2	1
NaN	BFA	BFA mv 11_Airyscan Processing	2	1
NaN	BFA	BFA mv 11_Airyscan Processing	2	1
NaN	BFA	BFA mv 11_Airyscan Processing	2	1
NaN	BFA	BFA mv 11_Airyscan Processing	2	1
NaN	BFA	BFA mv 11_Airyscan Processing	2	1
NaN	BFA	BFA mv 11_Airyscan Processing	2	1
NaN	BFA	BFA mv 11_Airyscan Processing	2	1
NaN	BFA	BFA mv 11_Airyscan Processing	2	1
NaN	BFA	BFA mv 11_Airyscan Processing	2	1
NaN	BFA	BFA mv 11_Airyscan Processing	2	1
NaN	BFA	BFA mv 11_Airyscan Processing	2	1
NaN	BFA	BFA mv 11_Airyscan Processing	2	1
NaN	BFA	BFA mv 11_Airyscan Processing	2	1
NaN	BFA	BFA mv 11_Airyscan Processing	2	1
NaN	BFA	BFA mv 11_Airyscan Processing	2	1
NaN	BFA	BFA mv 11_Airyscan Processing	2	1
NaN	BFA	BFA mv 11_Airyscan Processing	2	1
NaN	BFA	BFA mv 11_Airyscan Processing	2	1
NaN	BFA	BFA mv 11_Airyscan Processing	2	1
NaN	BFA	BFA mv 11_Airyscan Processing	2	1
NaN	BFA	BFA mv 11_Airyscan Processing	2	1
NaN	BFA	BFA mv 11_Airyscan Processing	2	1
NaN	BFA	BFA mv 11_Airyscan Processing	2	1
NaN	BFA	BFA mv 11_Airyscan Processing	2	1
NaN	BFA	BFA mv 11_Airyscan Processing	2	1
NaN	BFA	BFA mv 11_Airyscan Processing	2	1
NaN	BFA	BFA mv 11_Airyscan Processing	2	1
NaN	BFA	BFA mv 11_Airyscan Processing	2	1
NaN	BFA	BFA mv 11_Airyscan Processing	2	1
NaN	BFA	BFA mv 11_Airyscan Processing	2	1
NaN	BFA	BFA mv 11_Airyscan Processing	2	1
NaN	BFA	BFA mv 11_Airyscan Processing	2	1
NaN	BFA	BFA mv 11_Airyscan Processing	2	1
NaN	BFA	BFA mv 11_Airyscan Processing	2	1
NaN	BFA	BFA mv 11_Airyscan Processing	2	1
NaN	BFA	BFA mv 11_Airyscan Processing	2	1
NaN	BFA	BFA mv 11_Airyscan Processing	2	1
NaN	BFA	BFA mv 11_Airyscan Processing	2	1
NaN	BFA	BFA mv 11_Airyscan Processing	2	1
NaN	BFA	BFA mv 11_Airyscan Processing	2	1
NaN	BFA	BFA mv 11_Airyscan Processing	2	1
NaN	BFA	BFA mv 11_Airyscan Processing	2	1
NaN	BFA	BFA mv 11_Airyscan Processing	2	1
NaN	BFA	BFA mv 11_Airyscan Processing	2	1
NaN	BFA	BFA mv 11_Airyscan Processing	2	1
NaN	BFA	BFA mv 11_Airyscan Processing	2	1
NaN	BFA	BFA mv 11_Airyscan Processing	2	1
NaN	BFA	BFA mv 11_Airyscan Processing	2	1
NaN	BFA	BFA mv 11_Airyscan Processing	2	1
NaN	BFA	BFA mv 11_Airyscan Processing	2	1
NaN	BFA	BFA mv 11_Airyscan Processing	2	1
NaN	BFA	BFA mv 11_Airyscan Processing	2	1
NaN	BFA	BFA mv 11_Airyscan Processing	2	1
NaN	BFA	BFA mv 11_Airyscan Processing	2	1
NaN	BFA	BFA mv 11_Airyscan Processing	2	1
NaN	BFA	BFA mv 11_Airyscan Processing	2	1
NaN	BFA	BFA mv 11_Airyscan Processing	2	1
NaN	BFA	BFA mv 11_Airyscan Processing	2	1
NaN	BFA	BFA mv 11_Airyscan Processing	2	1
NaN	BFA	BFA mv 11_Airyscan Processing	2	1
NaN	BFA	BFA mv 11_Airyscan Processing	2	1
NaN	BFA	BFA mv 11_Airyscan Processing	2	1
NaN	BFA	BFA mv 11_Airyscan Processing	2	1
NaN	BFA	BFA mv 11_Airyscan Processing	2	1
NaN	BFA	BFA mv 11_Airyscan Processing	2	1
NaN	BFA	BFA mv 11_Airyscan Processing	2	1
NaN	BFA	BFA mv 11_Airyscan Processing	2	1
NaN	BFA	BFA mv 11_Airyscan Processing	2	1
0.237328535553618	BFA	BFA mv 13_Airyscan Processing	3	1
-0.221493926466363	BFA	BFA mv 13_Airyscan Processing	3	1
0.746980346681313	BFA	BFA mv 13_Airyscan Processing	3	1
0.568619304026975	BFA	BFA mv 13_Airyscan Processing	3	1
-3.66356164612965	BFA	BFA mv 13_Airyscan Processing	3	1
0.250605031096596	BFA	BFA mv 13_Airyscan Processing	3	1
-3.66356164612965	BFA	BFA mv 13_Airyscan Processing	3	1
-3.66356164612965	BFA	BFA mv 13_Airyscan Processing	3	1
-2.25805929078616	BFA	BFA mv 13_Airyscan Processing	3	1
-3.66356164612965	BFA	BFA mv 13_Airyscan Processing	3	1
-3.66356164612965	BFA	BFA mv 13_Airyscan Processing	3	1
0.80291330506535	BFA	BFA mv 13_Airyscan Processing	3	1
0.628603533270129	BFA	BFA mv 13_Airyscan Processing	3	1
-1.29737227427766	BFA	BFA mv 13_Airyscan Processing	3	1
-0.499973191755133	BFA	BFA mv 13_Airyscan Processing	3	1
-3.66356164612965	BFA	BFA mv 13_Airyscan Processing	3	1
0.522735215454237	BFA	BFA mv 13_Airyscan Processing	3	1
0.230772445925623	BFA	BFA mv 13_Airyscan Processing	3	1
0.887291599625458	BFA	BFA mv 13_Airyscan Processing	3	1
-3.66356164612965	BFA	BFA mv 13_Airyscan Processing	3	1
1.06327525144557	BFA	BFA mv 13_Airyscan Processing	3	1
-0.406255278754902	BFA	BFA mv 13_Airyscan Processing	3	1
-3.66356164612965	BFA	BFA mv 13_Airyscan Processing	3	1
-3.66356164612965	BFA	BFA mv 13_Airyscan Processing	3	1
-3.66356164612965	BFA	BFA mv 13_Airyscan Processing	3	1
-3.66356164612965	BFA	BFA mv 13_Airyscan Processing	3	1
-3.66356164612965	BFA	BFA mv 13_Airyscan Processing	3	1
-3.66356164612965	BFA	BFA mv 13_Airyscan Processing	3	1
-3.66356164612965	BFA	BFA mv 13_Airyscan Processing	3	1
-3.66356164612965	BFA	BFA mv 13_Airyscan Processing	3	1
-3.66356164612965	BFA	BFA mv 13_Airyscan Processing	3	1
-3.66356164612965	BFA	BFA mv 13_Airyscan Processing	3	1
-3.66356164612965	BFA	BFA mv 13_Airyscan Processing	3	1
-3.66356164612965	BFA	BFA mv 13_Airyscan Processing	3	1
-3.66356164612965	BFA	BFA mv 13_Airyscan Processing	3	1
-3.66356164612965	BFA	BFA mv 13_Airyscan Processing	3	1
-3.66356164612965	BFA	BFA mv 13_Airyscan Processing	3	1
0.712329557346086	BFA	BFA mv 13_Airyscan Processing	3	1
0.345138003753745	BFA	BFA mv 13_Airyscan Processing	3	1
-2.15970221606132	BFA	BFA mv 13_Airyscan Processing	3	1
0.722615126902907	BFA	BFA mv 13_Airyscan Processing	3	1
-0.0359072018317124	BFA	BFA mv 13_Airyscan Processing	3	1
0.138213897385324	BFA	BFA mv 13_Airyscan Processing	3	1
0.877072751662074	BFA	BFA mv 13_Airyscan Processing	3	1
-0.122029101805314	BFA	BFA mv 13_Airyscan Processing	3	1
-0.781401113756865	BFA	BFA mv 13_Airyscan Processing	3	1
0.262324482597146	BFA	BFA mv 13_Airyscan Processing	3	1
-0.689083456242054	BFA	BFA mv 13_Airyscan Processing	3	1
0.214663561513124	BFA	BFA mv 13_Airyscan Processing	3	1
0.417580862732922	BFA	BFA mv 13_Airyscan Processing	3	1
0.957253343028297	BFA	BFA mv 13_Airyscan Processing	3	1
-0.097508127472127	BFA	BFA mv 13_Airyscan Processing	3	1
0.0278975333403919	BFA	BFA mv 13_Airyscan Processing	3	1
NaN	BFA	BFA mv 13_Airyscan Processing	3	1
NaN	BFA	BFA mv 13_Airyscan Processing	3	1
NaN	BFA	BFA mv 13_Airyscan Processing	3	1
NaN	BFA	BFA mv 13_Airyscan Processing	3	1
NaN	BFA	BFA mv 13_Airyscan Processing	3	1
NaN	BFA	BFA mv 13_Airyscan Processing	3	1
NaN	BFA	BFA mv 13_Airyscan Processing	3	1
NaN	BFA	BFA mv 13_Airyscan Processing	3	1
NaN	BFA	BFA mv 13_Airyscan Processing	3	1
NaN	BFA	BFA mv 13_Airyscan Processing	3	1
NaN	BFA	BFA mv 13_Airyscan Processing	3	1
NaN	BFA	BFA mv 13_Airyscan Processing	3	1
NaN	BFA	BFA mv 13_Airyscan Processing	3	1
NaN	BFA	BFA mv 13_Airyscan Processing	3	1
NaN	BFA	BFA mv 13_Airyscan Processing	3	1
NaN	BFA	BFA mv 13_Airyscan Processing	3	1
NaN	BFA	BFA mv 13_Airyscan Processing	3	1
NaN	BFA	BFA mv 13_Airyscan Processing	3	1
NaN	BFA	BFA mv 13_Airyscan Processing	3	1
NaN	BFA	BFA mv 13_Airyscan Processing	3	1
NaN	BFA	BFA mv 13_Airyscan Processing	3	1
NaN	BFA	BFA mv 13_Airyscan Processing	3	1
NaN	BFA	BFA mv 13_Airyscan Processing	3	1
NaN	BFA	BFA mv 13_Airyscan Processing	3	1
NaN	BFA	BFA mv 13_Airyscan Processing	3	1
NaN	BFA	BFA mv 13_Airyscan Processing	3	1
NaN	BFA	BFA mv 13_Airyscan Processing	3	1
NaN	BFA	BFA mv 13_Airyscan Processing	3	1
NaN	BFA	BFA mv 13_Airyscan Processing	3	1
NaN	BFA	BFA mv 13_Airyscan Processing	3	1
NaN	BFA	BFA mv 13_Airyscan Processing	3	1
NaN	BFA	BFA mv 13_Airyscan Processing	3	1
NaN	BFA	BFA mv 13_Airyscan Processing	3	1
NaN	BFA	BFA mv 13_Airyscan Processing	3	1
NaN	BFA	BFA mv 13_Airyscan Processing	3	1
NaN	BFA	BFA mv 13_Airyscan Processing	3	1
NaN	BFA	BFA mv 13_Airyscan Processing	3	1
NaN	BFA	BFA mv 13_Airyscan Processing	3	1
NaN	BFA	BFA mv 13_Airyscan Processing	3	1
NaN	BFA	BFA mv 13_Airyscan Processing	3	1
NaN	BFA	BFA mv 13_Airyscan Processing	3	1
NaN	BFA	BFA mv 13_Airyscan Processing	3	1
NaN	BFA	BFA mv 13_Airyscan Processing	3	1
NaN	BFA	BFA mv 13_Airyscan Processing	3	1
NaN	BFA	BFA mv 13_Airyscan Processing	3	1
NaN	BFA	BFA mv 13_Airyscan Processing	3	1
NaN	BFA	BFA mv 13_Airyscan Processing	3	1
NaN	BFA	BFA mv 13_Airyscan Processing	3	1
NaN	BFA	BFA mv 13_Airyscan Processing	3	1
-0.0623371903576432	BFA	BFA mv 14_Airyscan Processing	4	1
-1.06326620985466	BFA	BFA mv 14_Airyscan Processing	4	1
0.445656001736563	BFA	BFA mv 14_Airyscan Processing	4	1
0.911616573414175	BFA	BFA mv 14_Airyscan Processing	4	1
0.891355351447358	BFA	BFA mv 14_Airyscan Processing	4	1
1.04555043352067	BFA	BFA mv 14_Airyscan Processing	4	1
0.860323945283335	BFA	BFA mv 14_Airyscan Processing	4	1
-0.32729824634427	BFA	BFA mv 14_Airyscan Processing	4	1
-1.36578928719335	BFA	BFA mv 14_Airyscan Processing	4	1
-0.197024454774093	BFA	BFA mv 14_Airyscan Processing	4	1
-0.805182979259863	BFA	BFA mv 14_Airyscan Processing	4	1
0.73503039591084	BFA	BFA mv 14_Airyscan Processing	4	1
0.936733174986313	BFA	BFA mv 14_Airyscan Processing	4	1
1.47620978428733	BFA	BFA mv 14_Airyscan Processing	4	1
-0.545923329450956	BFA	BFA mv 14_Airyscan Processing	4	1
0.906673214167473	BFA	BFA mv 14_Airyscan Processing	4	1
0.257100174679245	BFA	BFA mv 14_Airyscan Processing	4	1
-3.66356164612965	BFA	BFA mv 14_Airyscan Processing	4	1
0.586748073835981	BFA	BFA mv 14_Airyscan Processing	4	1
0.529236181382871	BFA	BFA mv 14_Airyscan Processing	4	1
-0.447139090402434	BFA	BFA mv 14_Airyscan Processing	4	1
0.207571648331891	BFA	BFA mv 14_Airyscan Processing	4	1
0.660339313053507	BFA	BFA mv 14_Airyscan Processing	4	1
0.380327863173482	BFA	BFA mv 14_Airyscan Processing	4	1
0.236247935397396	BFA	BFA mv 14_Airyscan Processing	4	1
-3.66356164612965	BFA	BFA mv 14_Airyscan Processing	4	1
-0.377415275128413	BFA	BFA mv 14_Airyscan Processing	4	1
-0.492836247658012	BFA	BFA mv 14_Airyscan Processing	4	1
-0.163619715448093	BFA	BFA mv 14_Airyscan Processing	4	1
-0.199863388910396	BFA	BFA mv 14_Airyscan Processing	4	1
-3.66356164612965	BFA	BFA mv 14_Airyscan Processing	4	1
-0.738558181839008	BFA	BFA mv 14_Airyscan Processing	4	1
0.430280269786709	BFA	BFA mv 14_Airyscan Processing	4	1
1.4637678151801	BFA	BFA mv 14_Airyscan Processing	4	1
-0.956377554546982	BFA	BFA mv 14_Airyscan Processing	4	1
-0.133279076596187	BFA	BFA mv 14_Airyscan Processing	4	1
-0.72469812089328	BFA	BFA mv 14_Airyscan Processing	4	1
0.382171642672244	BFA	BFA mv 14_Airyscan Processing	4	1
-2.35140878635617	BFA	BFA mv 14_Airyscan Processing	4	1
0.208378490979551	BFA	BFA mv 14_Airyscan Processing	4	1
0.293240493889698	BFA	BFA mv 14_Airyscan Processing	4	1
-2.05323178548455	BFA	BFA mv 14_Airyscan Processing	4	1
-0.123913458039285	BFA	BFA mv 14_Airyscan Processing	4	1
-1.05142392214063	BFA	BFA mv 14_Airyscan Processing	4	1
0.578042547150474	BFA	BFA mv 14_Airyscan Processing	4	1
0.866327182858954	BFA	BFA mv 14_Airyscan Processing	4	1
1.09737471877477	BFA	BFA mv 14_Airyscan Processing	4	1
1.02230330640559	BFA	BFA mv 14_Airyscan Processing	4	1
0.71896179646327	BFA	BFA mv 14_Airyscan Processing	4	1
1.03759668775854	BFA	BFA mv 14_Airyscan Processing	4	1
-0.448489200060376	BFA	BFA mv 14_Airyscan Processing	4	1
0.174326082306696	BFA	BFA mv 14_Airyscan Processing	4	1
0.717898782015215	BFA	BFA mv 14_Airyscan Processing	4	1
-1.23212975133182	BFA	BFA mv 14_Airyscan Processing	4	1
0.508071112408884	BFA	BFA mv 14_Airyscan Processing	4	1
0.352867957163979	BFA	BFA mv 14_Airyscan Processing	4	1
0.715361831042981	BFA	BFA mv 14_Airyscan Processing	4	1
-3.66356164612965	BFA	BFA mv 14_Airyscan Processing	4	1
1.02848302564231	BFA	BFA mv 14_Airyscan Processing	4	1
-0.933642643638058	BFA	BFA mv 14_Airyscan Processing	4	1
0.69796547704817	BFA	BFA mv 14_Airyscan Processing	4	1
-0.02805944172839	BFA	BFA mv 14_Airyscan Processing	4	1
-0.776307630503223	BFA	BFA mv 14_Airyscan Processing	4	1
-3.66356164612965	BFA	BFA mv 14_Airyscan Processing	4	1
1.35317713874668	BFA	BFA mv 14_Airyscan Processing	4	1
-3.66356164612965	BFA	BFA mv 14_Airyscan Processing	4	1
0.08508462367853	BFA	BFA mv 14_Airyscan Processing	4	1
0.388402466878455	BFA	BFA mv 14_Airyscan Processing	4	1
-0.171539157024044	BFA	BFA mv 14_Airyscan Processing	4	1
1.35444173787733	BFA	BFA mv 14_Airyscan Processing	4	1
0.525527215445472	BFA	BFA mv 14_Airyscan Processing	4	1
0.793960164047731	BFA	BFA mv 14_Airyscan Processing	4	1
-1.2236371571694	BFA	BFA mv 14_Airyscan Processing	4	1
-3.66356164612965	BFA	BFA mv 14_Airyscan Processing	4	1
-0.207347628507561	BFA	BFA mv 14_Airyscan Processing	4	1
-0.00352719480757362	BFA	BFA mv 14_Airyscan Processing	4	1
-0.466818512698023	BFA	BFA mv 14_Airyscan Processing	4	1
-0.669584673296362	BFA	BFA mv 14_Airyscan Processing	4	1
-0.190557396799377	BFA	BFA mv 14_Airyscan Processing	4	1
-3.66356164612965	BFA	BFA mv 14_Airyscan Processing	4	1
-0.854561599627711	BFA	BFA mv 14_Airyscan Processing	4	1
0.285856996139684	BFA	BFA mv 14_Airyscan Processing	4	1
-1.59216991882628	BFA	BFA mv 14_Airyscan Processing	4	1
-3.66356164612965	BFA	BFA mv 14_Airyscan Processing	4	1
-3.66356164612965	BFA	BFA mv 14_Airyscan Processing	4	1
NaN	BFA	BFA mv 14_Airyscan Processing	4	1
NaN	BFA	BFA mv 14_Airyscan Processing	4	1
NaN	BFA	BFA mv 14_Airyscan Processing	4	1
NaN	BFA	BFA mv 14_Airyscan Processing	4	1
NaN	BFA	BFA mv 14_Airyscan Processing	4	1
NaN	BFA	BFA mv 14_Airyscan Processing	4	1
NaN	BFA	BFA mv 14_Airyscan Processing	4	1
NaN	BFA	BFA mv 14_Airyscan Processing	4	1
NaN	BFA	BFA mv 14_Airyscan Processing	4	1
NaN	BFA	BFA mv 14_Airyscan Processing	4	1
NaN	BFA	BFA mv 14_Airyscan Processing	4	1
NaN	BFA	BFA mv 14_Airyscan Processing	4	1
NaN	BFA	BFA mv 14_Airyscan Processing	4	1
NaN	BFA	BFA mv 14_Airyscan Processing	4	1
NaN	BFA	BFA mv 14_Airyscan Processing	4	1
NaN	BFA	BFA mv 14_Airyscan Processing	4	1
NaN	BFA	BFA mv 14_Airyscan Processing	4	1
NaN	BFA	BFA mv 14_Airyscan Processing	4	1
NaN	BFA	BFA mv 14_Airyscan Processing	4	1
NaN	BFA	BFA mv 14_Airyscan Processing	4	1
NaN	BFA	BFA mv 14_Airyscan Processing	4	1
NaN	BFA	BFA mv 14_Airyscan Processing	4	1
NaN	BFA	BFA mv 14_Airyscan Processing	4	1
NaN	BFA	BFA mv 14_Airyscan Processing	4	1
NaN	BFA	BFA mv 14_Airyscan Processing	4	1
NaN	BFA	BFA mv 14_Airyscan Processing	4	1
NaN	BFA	BFA mv 14_Airyscan Processing	4	1
NaN	BFA	BFA mv 14_Airyscan Processing	4	1
NaN	BFA	BFA mv 14_Airyscan Processing	4	1
NaN	BFA	BFA mv 14_Airyscan Processing	4	1
NaN	BFA	BFA mv 14_Airyscan Processing	4	1
NaN	BFA	BFA mv 14_Airyscan Processing	4	1
NaN	BFA	BFA mv 14_Airyscan Processing	4	1
NaN	BFA	BFA mv 14_Airyscan Processing	4	1
NaN	BFA	BFA mv 14_Airyscan Processing	4	1
NaN	BFA	BFA mv 14_Airyscan Processing	4	1
NaN	BFA	BFA mv 14_Airyscan Processing	4	1
NaN	BFA	BFA mv 14_Airyscan Processing	4	1
NaN	BFA	BFA mv 14_Airyscan Processing	4	1
NaN	BFA	BFA mv 14_Airyscan Processing	4	1
NaN	BFA	BFA mv 14_Airyscan Processing	4	1
NaN	BFA	BFA mv 14_Airyscan Processing	4	1
NaN	BFA	BFA mv 14_Airyscan Processing	4	1
NaN	BFA	BFA mv 14_Airyscan Processing	4	1
NaN	BFA	BFA mv 14_Airyscan Processing	4	1
NaN	BFA	BFA mv 14_Airyscan Processing	4	1
NaN	BFA	BFA mv 14_Airyscan Processing	4	1
NaN	BFA	BFA mv 14_Airyscan Processing	4	1
NaN	BFA	BFA mv 14_Airyscan Processing	4	1
NaN	BFA	BFA mv 14_Airyscan Processing	4	1
NaN	BFA	BFA mv 14_Airyscan Processing	4	1
NaN	BFA	BFA mv 14_Airyscan Processing	4	1
NaN	BFA	BFA mv 14_Airyscan Processing	4	1
NaN	BFA	BFA mv 14_Airyscan Processing	4	1
NaN	BFA	BFA mv 14_Airyscan Processing	4	1
NaN	BFA	BFA mv 14_Airyscan Processing	4	1
NaN	BFA	BFA mv 14_Airyscan Processing	4	1
NaN	BFA	BFA mv 14_Airyscan Processing	4	1
NaN	BFA	BFA mv 14_Airyscan Processing	4	1
NaN	BFA	BFA mv 14_Airyscan Processing	4	1
NaN	BFA	BFA mv 14_Airyscan Processing	4	1
NaN	BFA	BFA mv 14_Airyscan Processing	4	1
NaN	BFA	BFA mv 14_Airyscan Processing	4	1
NaN	BFA	BFA mv 14_Airyscan Processing	4	1
NaN	BFA	BFA mv 14_Airyscan Processing	4	1
NaN	BFA	BFA mv 14_Airyscan Processing	4	1
NaN	BFA	BFA mv 14_Airyscan Processing	4	1
NaN	BFA	BFA mv 14_Airyscan Processing	4	1
NaN	BFA	BFA mv 14_Airyscan Processing	4	1
NaN	BFA	BFA mv 14_Airyscan Processing	4	1
NaN	BFA	BFA mv 14_Airyscan Processing	4	1
NaN	BFA	BFA mv 14_Airyscan Processing	4	1
NaN	BFA	BFA mv 14_Airyscan Processing	4	1
NaN	BFA	BFA mv 14_Airyscan Processing	4	1
NaN	BFA	BFA mv 14_Airyscan Processing	4	1
NaN	BFA	BFA mv 14_Airyscan Processing	4	1
NaN	BFA	BFA mv 14_Airyscan Processing	4	1
NaN	BFA	BFA mv 14_Airyscan Processing	4	1
NaN	BFA	BFA mv 14_Airyscan Processing	4	1
NaN	BFA	BFA mv 14_Airyscan Processing	4	1
NaN	BFA	BFA mv 14_Airyscan Processing	4	1
NaN	BFA	BFA mv 14_Airyscan Processing	4	1
NaN	BFA	BFA mv 14_Airyscan Processing	4	1
NaN	BFA	BFA mv 14_Airyscan Processing	4	1
NaN	BFA	BFA mv 14_Airyscan Processing	4	1
NaN	BFA	BFA mv 14_Airyscan Processing	4	1
NaN	BFA	BFA mv 14_Airyscan Processing	4	1
NaN	BFA	BFA mv 14_Airyscan Processing	4	1
NaN	BFA	BFA mv 14_Airyscan Processing	4	1
NaN	BFA	BFA mv 14_Airyscan Processing	4	1
NaN	BFA	BFA mv 14_Airyscan Processing	4	1
NaN	BFA	BFA mv 14_Airyscan Processing	4	1
NaN	BFA	BFA mv 14_Airyscan Processing	4	1
NaN	BFA	BFA mv 14_Airyscan Processing	4	1
NaN	BFA	BFA mv 14_Airyscan Processing	4	1
NaN	BFA	BFA mv 14_Airyscan Processing	4	1
NaN	BFA	BFA mv 14_Airyscan Processing	4	1
NaN	BFA	BFA mv 14_Airyscan Processing	4	1
NaN	BFA	BFA mv 14_Airyscan Processing	4	1
NaN	BFA	BFA mv 14_Airyscan Processing	4	1
NaN	BFA	BFA mv 14_Airyscan Processing	4	1
NaN	BFA	BFA mv 14_Airyscan Processing	4	1
NaN	BFA	BFA mv 14_Airyscan Processing	4	1
NaN	BFA	BFA mv 14_Airyscan Processing	4	1
NaN	BFA	BFA mv 14_Airyscan Processing	4	1
NaN	BFA	BFA mv 14_Airyscan Processing	4	1
NaN	BFA	BFA mv 14_Airyscan Processing	4	1
NaN	BFA	BFA mv 14_Airyscan Processing	4	1
NaN	BFA	BFA mv 14_Airyscan Processing	4	1
NaN	BFA	BFA mv 14_Airyscan Processing	4	1
NaN	BFA	BFA mv 14_Airyscan Processing	4	1
NaN	BFA	BFA mv 14_Airyscan Processing	4	1
NaN	BFA	BFA mv 14_Airyscan Processing	4	1
0.950631639894475	BFA	BFA mv 15_Airyscan Processing	5	1
-3.66356164612965	BFA	BFA mv 15_Airyscan Processing	5	1
0.829795816867671	BFA	BFA mv 15_Airyscan Processing	5	1
-3.66356164612965	BFA	BFA mv 15_Airyscan Processing	5	1
-3.66356164612965	BFA	BFA mv 15_Airyscan Processing	5	1
-1.61413742917265	BFA	BFA mv 15_Airyscan Processing	5	1
-1.64361735803133	BFA	BFA mv 15_Airyscan Processing	5	1
0.842725748317464	BFA	BFA mv 15_Airyscan Processing	5	1
-1.37743796518502	BFA	BFA mv 15_Airyscan Processing	5	1
0.935288055493114	BFA	BFA mv 15_Airyscan Processing	5	1
0.951441779425952	BFA	BFA mv 15_Airyscan Processing	5	1
-1.15706534014326	BFA	BFA mv 15_Airyscan Processing	5	1
-3.66356164612965	BFA	BFA mv 15_Airyscan Processing	5	1
-0.359309004996846	BFA	BFA mv 15_Airyscan Processing	5	1
-0.525627866952573	BFA	BFA mv 15_Airyscan Processing	5	1
-1.31680913593939	BFA	BFA mv 15_Airyscan Processing	5	1
-1.22957804763276	BFA	BFA mv 15_Airyscan Processing	5	1
-0.703638703679912	BFA	BFA mv 15_Airyscan Processing	5	1
NaN	BFA	BFA mv 15_Airyscan Processing	5	1
NaN	BFA	BFA mv 15_Airyscan Processing	5	1
NaN	BFA	BFA mv 15_Airyscan Processing	5	1
NaN	BFA	BFA mv 15_Airyscan Processing	5	1
NaN	BFA	BFA mv 15_Airyscan Processing	5	1
NaN	BFA	BFA mv 15_Airyscan Processing	5	1
NaN	BFA	BFA mv 15_Airyscan Processing	5	1
NaN	BFA	BFA mv 15_Airyscan Processing	5	1
NaN	BFA	BFA mv 15_Airyscan Processing	5	1
NaN	BFA	BFA mv 15_Airyscan Processing	5	1
NaN	BFA	BFA mv 15_Airyscan Processing	5	1
NaN	BFA	BFA mv 15_Airyscan Processing	5	1
NaN	BFA	BFA mv 15_Airyscan Processing	5	1
NaN	BFA	BFA mv 15_Airyscan Processing	5	1
NaN	BFA	BFA mv 15_Airyscan Processing	5	1
NaN	BFA	BFA mv 15_Airyscan Processing	5	1
NaN	BFA	BFA mv 15_Airyscan Processing	5	1
NaN	BFA	BFA mv 15_Airyscan Processing	5	1
NaN	BFA	BFA mv 15_Airyscan Processing	5	1
NaN	BFA	BFA mv 15_Airyscan Processing	5	1
NaN	BFA	BFA mv 15_Airyscan Processing	5	1
NaN	BFA	BFA mv 15_Airyscan Processing	5	1
NaN	BFA	BFA mv 15_Airyscan Processing	5	1
NaN	BFA	BFA mv 15_Airyscan Processing	5	1
NaN	BFA	BFA mv 15_Airyscan Processing	5	1
NaN	BFA	BFA mv 15_Airyscan Processing	5	1
NaN	BFA	BFA mv 15_Airyscan Processing	5	1
NaN	BFA	BFA mv 15_Airyscan Processing	5	1
NaN	BFA	BFA mv 15_Airyscan Processing	5	1
NaN	BFA	BFA mv 15_Airyscan Processing	5	1
NaN	BFA	BFA mv 15_Airyscan Processing	5	1
NaN	BFA	BFA mv 15_Airyscan Processing	5	1
NaN	BFA	BFA mv 15_Airyscan Processing	5	1
1.04488231645658	BFA	BFA mv 16_Airyscan Processing	6	1
-1.31389209525596	BFA	BFA mv 16_Airyscan Processing	6	1
-0.826543692904046	BFA	BFA mv 16_Airyscan Processing	6	1
0.861039875834465	BFA	BFA mv 16_Airyscan Processing	6	1
0.829921357974654	BFA	BFA mv 16_Airyscan Processing	6	1
0.64884235283516	BFA	BFA mv 16_Airyscan Processing	6	1
0.103435543052274	BFA	BFA mv 16_Airyscan Processing	6	1
-1.08754780681376	BFA	BFA mv 16_Airyscan Processing	6	1
1.52840439029858	BFA	BFA mv 16_Airyscan Processing	6	1
0.891614362852178	BFA	BFA mv 16_Airyscan Processing	6	1
0.127881889671215	BFA	BFA mv 16_Airyscan Processing	6	1
0.422489142117624	BFA	BFA mv 16_Airyscan Processing	6	1
0.99517379488347	BFA	BFA mv 16_Airyscan Processing	6	1
0.459204936171763	BFA	BFA mv 16_Airyscan Processing	6	1
0.795741354446462	BFA	BFA mv 16_Airyscan Processing	6	1
NaN	BFA	BFA mv 16_Airyscan Processing	6	1
NaN	BFA	BFA mv 16_Airyscan Processing	6	1
NaN	BFA	BFA mv 16_Airyscan Processing	6	1
NaN	BFA	BFA mv 16_Airyscan Processing	6	1
NaN	BFA	BFA mv 16_Airyscan Processing	6	1
NaN	BFA	BFA mv 16_Airyscan Processing	6	1
NaN	BFA	BFA mv 16_Airyscan Processing	6	1
NaN	BFA	BFA mv 16_Airyscan Processing	6	1
NaN	BFA	BFA mv 16_Airyscan Processing	6	1
NaN	BFA	BFA mv 16_Airyscan Processing	6	1
NaN	BFA	BFA mv 16_Airyscan Processing	6	1
NaN	BFA	BFA mv 16_Airyscan Processing	6	1
NaN	BFA	BFA mv 16_Airyscan Processing	6	1
NaN	BFA	BFA mv 16_Airyscan Processing	6	1
NaN	BFA	BFA mv 16_Airyscan Processing	6	1
NaN	BFA	BFA mv 16_Airyscan Processing	6	1
NaN	BFA	BFA mv 16_Airyscan Processing	6	1
NaN	BFA	BFA mv 16_Airyscan Processing	6	1
0.140204184985218	BFA	BFA mv 17_Airyscan Processing	7	1
0.528254941241196	BFA	BFA mv 17_Airyscan Processing	7	1
0.00329355262243757	BFA	BFA mv 17_Airyscan Processing	7	1
1.01065588743225	BFA	BFA mv 17_Airyscan Processing	7	1
-3.66356164612965	BFA	BFA mv 17_Airyscan Processing	7	1
-0.600313929890381	BFA	BFA mv 17_Airyscan Processing	7	1
-1.30314986621386	BFA	BFA mv 17_Airyscan Processing	7	1
0.886036465972309	BFA	BFA mv 17_Airyscan Processing	7	1
-0.133747466596579	BFA	BFA mv 17_Airyscan Processing	7	1
-0.605011410640021	BFA	BFA mv 17_Airyscan Processing	7	1
0.975700542211639	BFA	BFA mv 17_Airyscan Processing	7	1
0.0644604433427216	BFA	BFA mv 17_Airyscan Processing	7	1
-0.141702426579793	BFA	BFA mv 17_Airyscan Processing	7	1
0.177098137204443	BFA	BFA mv 17_Airyscan Processing	7	1
-1.20106300010198	BFA	BFA mv 17_Airyscan Processing	7	1
-3.66356164612965	BFA	BFA mv 17_Airyscan Processing	7	1
1.11334159048101	BFA	BFA mv 17_Airyscan Processing	7	1
-1.12610324281901	BFA	BFA mv 17_Airyscan Processing	7	1
0.722335810754276	BFA	BFA mv 17_Airyscan Processing	7	1
0.479589940994782	BFA	BFA mv 17_Airyscan Processing	7	1
-0.606765479748324	BFA	BFA mv 17_Airyscan Processing	7	1
-3.66356164612965	BFA	BFA mv 17_Airyscan Processing	7	1
-3.66356164612965	BFA	BFA mv 17_Airyscan Processing	7	1
0.258065845259802	BFA	BFA mv 17_Airyscan Processing	7	1
-0.0322246958633957	BFA	BFA mv 17_Airyscan Processing	7	1
-2.98136687915726	BFA	BFA mv 17_Airyscan Processing	7	1
-3.66356164612965	BFA	BFA mv 17_Airyscan Processing	7	1
0.67276820170839	BFA	BFA mv 17_Airyscan Processing	7	1
-0.606135247241294	BFA	BFA mv 17_Airyscan Processing	7	1
-0.709680983461366	BFA	BFA mv 17_Airyscan Processing	7	1
1.08122811760607	BFA	BFA mv 17_Airyscan Processing	7	1
-0.207871498373796	BFA	BFA mv 17_Airyscan Processing	7	1
-0.964048568410387	BFA	BFA mv 17_Airyscan Processing	7	1
0.0915585054383306	BFA	BFA mv 17_Airyscan Processing	7	1
-0.213724968709144	BFA	BFA mv 17_Airyscan Processing	7	1
-3.66356164612965	BFA	BFA mv 17_Airyscan Processing	7	1
-1.00475932830359	BFA	BFA mv 17_Airyscan Processing	7	1
-0.00114710035962103	BFA	BFA mv 17_Airyscan Processing	7	1
-1.05919069278252	BFA	BFA mv 17_Airyscan Processing	7	1
0.48933854937696	BFA	BFA mv 17_Airyscan Processing	7	1
0.314297035334887	BFA	BFA mv 17_Airyscan Processing	7	1
-0.953876471396171	BFA	BFA mv 17_Airyscan Processing	7	1
-3.66356164612965	BFA	BFA mv 17_Airyscan Processing	7	1
0.690442007172867	BFA	BFA mv 17_Airyscan Processing	7	1
0.828807060974797	BFA	BFA mv 17_Airyscan Processing	7	1
0.32648055350353	BFA	BFA mv 17_Airyscan Processing	7	1
-3.66356164612965	BFA	BFA mv 17_Airyscan Processing	7	1
1.18408897159144	BFA	BFA mv 17_Airyscan Processing	7	1
0.402240793759518	BFA	BFA mv 17_Airyscan Processing	7	1
-3.66356164612965	BFA	BFA mv 17_Airyscan Processing	7	1
-0.346969647593442	BFA	BFA mv 17_Airyscan Processing	7	1
0.544476207226232	BFA	BFA mv 17_Airyscan Processing	7	1
-3.66356164612965	BFA	BFA mv 17_Airyscan Processing	7	1
-1.13771794639116	BFA	BFA mv 17_Airyscan Processing	7	1
-3.66356164612965	BFA	BFA mv 17_Airyscan Processing	7	1
-0.36613075717318	BFA	BFA mv 17_Airyscan Processing	7	1
-0.0457002098227569	BFA	BFA mv 17_Airyscan Processing	7	1
0.69037886458721	BFA	BFA mv 17_Airyscan Processing	7	1
-0.0126585378236251	BFA	BFA mv 17_Airyscan Processing	7	1
0.72076870958424	BFA	BFA mv 17_Airyscan Processing	7	1
0.0306271287266562	BFA	BFA mv 17_Airyscan Processing	7	1
-0.308887428457759	BFA	BFA mv 17_Airyscan Processing	7	1
0.252900806132222	BFA	BFA mv 17_Airyscan Processing	7	1
-1.3814413954209	BFA	BFA mv 17_Airyscan Processing	7	1
-1.0197399768895	BFA	BFA mv 17_Airyscan Processing	7	1
-3.66356164612965	BFA	BFA mv 17_Airyscan Processing	7	1
0.276943930676016	BFA	BFA mv 17_Airyscan Processing	7	1
-0.394328197404364	BFA	BFA mv 17_Airyscan Processing	7	1
-0.512174430237127	BFA	BFA mv 17_Airyscan Processing	7	1
-0.709005578409945	BFA	BFA mv 17_Airyscan Processing	7	1
0.974483612210929	BFA	BFA mv 17_Airyscan Processing	7	1
0.202792526762252	BFA	BFA mv 17_Airyscan Processing	7	1
-0.276068504272251	BFA	BFA mv 17_Airyscan Processing	7	1
0.795384831033014	BFA	BFA mv 17_Airyscan Processing	7	1
0.446363538895746	BFA	BFA mv 17_Airyscan Processing	7	1
0.722511256513813	BFA	BFA mv 17_Airyscan Processing	7	1
-0.238012399616099	BFA	BFA mv 17_Airyscan Processing	7	1
0.193853929527148	BFA	BFA mv 17_Airyscan Processing	7	1
0.620501686324056	BFA	BFA mv 17_Airyscan Processing	7	1
-0.657553365952603	BFA	BFA mv 17_Airyscan Processing	7	1
-3.66356164612965	BFA	BFA mv 17_Airyscan Processing	7	1
0.15134402700086	BFA	BFA mv 17_Airyscan Processing	7	1
-3.66356164612965	BFA	BFA mv 17_Airyscan Processing	7	1
0.22750045457018	BFA	BFA mv 17_Airyscan Processing	7	1
0.734602942893339	BFA	BFA mv 17_Airyscan Processing	7	1
0.229894037199887	BFA	BFA mv 17_Airyscan Processing	7	1
0.156232857678091	BFA	BFA mv 17_Airyscan Processing	7	1
0.307999786424908	BFA	BFA mv 17_Airyscan Processing	7	1
-0.721132237543081	BFA	BFA mv 17_Airyscan Processing	7	1
-0.64620303737777	BFA	BFA mv 17_Airyscan Processing	7	1
-0.668394434299411	BFA	BFA mv 17_Airyscan Processing	7	1
-0.585976318905433	BFA	BFA mv 17_Airyscan Processing	7	1
-0.0975086157222412	BFA	BFA mv 17_Airyscan Processing	7	1
0.506663095176193	BFA	BFA mv 17_Airyscan Processing	7	1
-0.357012686973699	BFA	BFA mv 17_Airyscan Processing	7	1
1.19977877270118	BFA	BFA mv 17_Airyscan Processing	7	1
-0.850946125814632	BFA	BFA mv 17_Airyscan Processing	7	1
-0.073647880387768	BFA	BFA mv 17_Airyscan Processing	7	1
0.580523368352447	BFA	BFA mv 17_Airyscan Processing	7	1
0.49762448020804	BFA	BFA mv 17_Airyscan Processing	7	1
-0.0616362423977112	BFA	BFA mv 17_Airyscan Processing	7	1
0.535240231023938	BFA	BFA mv 17_Airyscan Processing	7	1
-3.66356164612965	BFA	BFA mv 17_Airyscan Processing	7	1
1.03613218360932	BFA	BFA mv 17_Airyscan Processing	7	1
-3.66356164612965	BFA	BFA mv 17_Airyscan Processing	7	1
1.39770238460675	BFA	BFA mv 17_Airyscan Processing	7	1
0.402393590471325	BFA	BFA mv 17_Airyscan Processing	7	1
-3.66356164612965	BFA	BFA mv 17_Airyscan Processing	7	1
-0.736409541658623	BFA	BFA mv 17_Airyscan Processing	7	1
0.323191863852887	BFA	BFA mv 17_Airyscan Processing	7	1
-0.447222351480286	BFA	BFA mv 17_Airyscan Processing	7	1
0.14329841947194	BFA	BFA mv 17_Airyscan Processing	7	1
0.637919963437249	BFA	BFA mv 17_Airyscan Processing	7	1
-0.290866340994053	BFA	BFA mv 17_Airyscan Processing	7	1
-0.743416373610457	BFA	BFA mv 17_Airyscan Processing	7	1
-0.00186442403408053	BFA	BFA mv 17_Airyscan Processing	7	1
1.06111958539068	BFA	BFA mv 17_Airyscan Processing	7	1
0.0140268385008079	BFA	BFA mv 17_Airyscan Processing	7	1
0.146850078809966	BFA	BFA mv 17_Airyscan Processing	7	1
-3.35776535360061	BFA	BFA mv 17_Airyscan Processing	7	1
0.248464901006976	BFA	BFA mv 17_Airyscan Processing	7	1
NaN	BFA	BFA mv 17_Airyscan Processing	7	1
NaN	BFA	BFA mv 17_Airyscan Processing	7	1
NaN	BFA	BFA mv 17_Airyscan Processing	7	1
NaN	BFA	BFA mv 17_Airyscan Processing	7	1
NaN	BFA	BFA mv 17_Airyscan Processing	7	1
NaN	BFA	BFA mv 17_Airyscan Processing	7	1
NaN	BFA	BFA mv 17_Airyscan Processing	7	1
NaN	BFA	BFA mv 17_Airyscan Processing	7	1
NaN	BFA	BFA mv 17_Airyscan Processing	7	1
NaN	BFA	BFA mv 17_Airyscan Processing	7	1
NaN	BFA	BFA mv 17_Airyscan Processing	7	1
NaN	BFA	BFA mv 17_Airyscan Processing	7	1
NaN	BFA	BFA mv 17_Airyscan Processing	7	1
NaN	BFA	BFA mv 17_Airyscan Processing	7	1
NaN	BFA	BFA mv 17_Airyscan Processing	7	1
NaN	BFA	BFA mv 17_Airyscan Processing	7	1
NaN	BFA	BFA mv 17_Airyscan Processing	7	1
NaN	BFA	BFA mv 17_Airyscan Processing	7	1
NaN	BFA	BFA mv 17_Airyscan Processing	7	1
NaN	BFA	BFA mv 17_Airyscan Processing	7	1
NaN	BFA	BFA mv 17_Airyscan Processing	7	1
NaN	BFA	BFA mv 17_Airyscan Processing	7	1
NaN	BFA	BFA mv 17_Airyscan Processing	7	1
NaN	BFA	BFA mv 17_Airyscan Processing	7	1
NaN	BFA	BFA mv 17_Airyscan Processing	7	1
NaN	BFA	BFA mv 17_Airyscan Processing	7	1
NaN	BFA	BFA mv 17_Airyscan Processing	7	1
NaN	BFA	BFA mv 17_Airyscan Processing	7	1
NaN	BFA	BFA mv 17_Airyscan Processing	7	1
NaN	BFA	BFA mv 17_Airyscan Processing	7	1
NaN	BFA	BFA mv 17_Airyscan Processing	7	1
NaN	BFA	BFA mv 17_Airyscan Processing	7	1
NaN	BFA	BFA mv 17_Airyscan Processing	7	1
NaN	BFA	BFA mv 17_Airyscan Processing	7	1
NaN	BFA	BFA mv 17_Airyscan Processing	7	1
NaN	BFA	BFA mv 17_Airyscan Processing	7	1
NaN	BFA	BFA mv 17_Airyscan Processing	7	1
NaN	BFA	BFA mv 17_Airyscan Processing	7	1
NaN	BFA	BFA mv 17_Airyscan Processing	7	1
NaN	BFA	BFA mv 17_Airyscan Processing	7	1
NaN	BFA	BFA mv 17_Airyscan Processing	7	1
NaN	BFA	BFA mv 17_Airyscan Processing	7	1
NaN	BFA	BFA mv 17_Airyscan Processing	7	1
NaN	BFA	BFA mv 17_Airyscan Processing	7	1
NaN	BFA	BFA mv 17_Airyscan Processing	7	1
NaN	BFA	BFA mv 17_Airyscan Processing	7	1
NaN	BFA	BFA mv 17_Airyscan Processing	7	1
NaN	BFA	BFA mv 17_Airyscan Processing	7	1
NaN	BFA	BFA mv 17_Airyscan Processing	7	1
NaN	BFA	BFA mv 17_Airyscan Processing	7	1
NaN	BFA	BFA mv 17_Airyscan Processing	7	1
NaN	BFA	BFA mv 17_Airyscan Processing	7	1
NaN	BFA	BFA mv 17_Airyscan Processing	7	1
NaN	BFA	BFA mv 17_Airyscan Processing	7	1
NaN	BFA	BFA mv 17_Airyscan Processing	7	1
NaN	BFA	BFA mv 17_Airyscan Processing	7	1
NaN	BFA	BFA mv 17_Airyscan Processing	7	1
NaN	BFA	BFA mv 17_Airyscan Processing	7	1
NaN	BFA	BFA mv 17_Airyscan Processing	7	1
NaN	BFA	BFA mv 17_Airyscan Processing	7	1
NaN	BFA	BFA mv 17_Airyscan Processing	7	1
NaN	BFA	BFA mv 17_Airyscan Processing	7	1
NaN	BFA	BFA mv 17_Airyscan Processing	7	1
NaN	BFA	BFA mv 17_Airyscan Processing	7	1
NaN	BFA	BFA mv 17_Airyscan Processing	7	1
NaN	BFA	BFA mv 17_Airyscan Processing	7	1
NaN	BFA	BFA mv 17_Airyscan Processing	7	1
NaN	BFA	BFA mv 17_Airyscan Processing	7	1
NaN	BFA	BFA mv 17_Airyscan Processing	7	1
NaN	BFA	BFA mv 17_Airyscan Processing	7	1
NaN	BFA	BFA mv 17_Airyscan Processing	7	1
NaN	BFA	BFA mv 17_Airyscan Processing	7	1
NaN	BFA	BFA mv 17_Airyscan Processing	7	1
NaN	BFA	BFA mv 17_Airyscan Processing	7	1
NaN	BFA	BFA mv 17_Airyscan Processing	7	1
NaN	BFA	BFA mv 17_Airyscan Processing	7	1
NaN	BFA	BFA mv 17_Airyscan Processing	7	1
NaN	BFA	BFA mv 17_Airyscan Processing	7	1
NaN	BFA	BFA mv 17_Airyscan Processing	7	1
NaN	BFA	BFA mv 17_Airyscan Processing	7	1
NaN	BFA	BFA mv 17_Airyscan Processing	7	1
NaN	BFA	BFA mv 17_Airyscan Processing	7	1
NaN	BFA	BFA mv 17_Airyscan Processing	7	1
NaN	BFA	BFA mv 17_Airyscan Processing	7	1
NaN	BFA	BFA mv 17_Airyscan Processing	7	1
NaN	BFA	BFA mv 17_Airyscan Processing	7	1
NaN	BFA	BFA mv 17_Airyscan Processing	7	1
NaN	BFA	BFA mv 17_Airyscan Processing	7	1
NaN	BFA	BFA mv 17_Airyscan Processing	7	1
NaN	BFA	BFA mv 17_Airyscan Processing	7	1
NaN	BFA	BFA mv 17_Airyscan Processing	7	1
NaN	BFA	BFA mv 17_Airyscan Processing	7	1
NaN	BFA	BFA mv 17_Airyscan Processing	7	1
NaN	BFA	BFA mv 17_Airyscan Processing	7	1
NaN	BFA	BFA mv 17_Airyscan Processing	7	1
NaN	BFA	BFA mv 17_Airyscan Processing	7	1
NaN	BFA	BFA mv 17_Airyscan Processing	7	1
NaN	BFA	BFA mv 17_Airyscan Processing	7	1
NaN	BFA	BFA mv 17_Airyscan Processing	7	1
NaN	BFA	BFA mv 17_Airyscan Processing	7	1
NaN	BFA	BFA mv 17_Airyscan Processing	7	1
NaN	BFA	BFA mv 17_Airyscan Processing	7	1
NaN	BFA	BFA mv 17_Airyscan Processing	7	1
NaN	BFA	BFA mv 17_Airyscan Processing	7	1
NaN	BFA	BFA mv 17_Airyscan Processing	7	1
NaN	BFA	BFA mv 17_Airyscan Processing	7	1
NaN	BFA	BFA mv 17_Airyscan Processing	7	1
NaN	BFA	BFA mv 17_Airyscan Processing	7	1
NaN	BFA	BFA mv 17_Airyscan Processing	7	1
NaN	BFA	BFA mv 17_Airyscan Processing	7	1
NaN	BFA	BFA mv 17_Airyscan Processing	7	1
NaN	BFA	BFA mv 17_Airyscan Processing	7	1
NaN	BFA	BFA mv 17_Airyscan Processing	7	1
NaN	BFA	BFA mv 17_Airyscan Processing	7	1
NaN	BFA	BFA mv 17_Airyscan Processing	7	1
NaN	BFA	BFA mv 17_Airyscan Processing	7	1
NaN	BFA	BFA mv 17_Airyscan Processing	7	1
NaN	BFA	BFA mv 17_Airyscan Processing	7	1
NaN	BFA	BFA mv 17_Airyscan Processing	7	1
NaN	BFA	BFA mv 17_Airyscan Processing	7	1
NaN	BFA	BFA mv 17_Airyscan Processing	7	1
NaN	BFA	BFA mv 17_Airyscan Processing	7	1
NaN	BFA	BFA mv 17_Airyscan Processing	7	1
NaN	BFA	BFA mv 17_Airyscan Processing	7	1
NaN	BFA	BFA mv 17_Airyscan Processing	7	1
NaN	BFA	BFA mv 17_Airyscan Processing	7	1
NaN	BFA	BFA mv 17_Airyscan Processing	7	1
NaN	BFA	BFA mv 17_Airyscan Processing	7	1
NaN	BFA	BFA mv 17_Airyscan Processing	7	1
NaN	BFA	BFA mv 17_Airyscan Processing	7	1
NaN	BFA	BFA mv 17_Airyscan Processing	7	1
NaN	BFA	BFA mv 17_Airyscan Processing	7	1
NaN	BFA	BFA mv 17_Airyscan Processing	7	1
NaN	BFA	BFA mv 17_Airyscan Processing	7	1
NaN	BFA	BFA mv 17_Airyscan Processing	7	1
NaN	BFA	BFA mv 17_Airyscan Processing	7	1
NaN	BFA	BFA mv 17_Airyscan Processing	7	1
NaN	BFA	BFA mv 17_Airyscan Processing	7	1
NaN	BFA	BFA mv 17_Airyscan Processing	7	1
NaN	BFA	BFA mv 17_Airyscan Processing	7	1
NaN	BFA	BFA mv 17_Airyscan Processing	7	1
NaN	BFA	BFA mv 17_Airyscan Processing	7	1
NaN	BFA	BFA mv 17_Airyscan Processing	7	1
NaN	BFA	BFA mv 17_Airyscan Processing	7	1
NaN	BFA	BFA mv 17_Airyscan Processing	7	1
NaN	BFA	BFA mv 17_Airyscan Processing	7	1
NaN	BFA	BFA mv 17_Airyscan Processing	7	1
NaN	BFA	BFA mv 17_Airyscan Processing	7	1
NaN	BFA	BFA mv 17_Airyscan Processing	7	1
NaN	BFA	BFA mv 17_Airyscan Processing	7	1
NaN	BFA	BFA mv 17_Airyscan Processing	7	1
NaN	BFA	BFA mv 17_Airyscan Processing	7	1
NaN	BFA	BFA mv 17_Airyscan Processing	7	1
NaN	BFA	BFA mv 17_Airyscan Processing	7	1
NaN	BFA	BFA mv 17_Airyscan Processing	7	1
NaN	BFA	BFA mv 17_Airyscan Processing	7	1
NaN	BFA	BFA mv 17_Airyscan Processing	7	1
NaN	BFA	BFA mv 17_Airyscan Processing	7	1
NaN	BFA	BFA mv 17_Airyscan Processing	7	1
NaN	BFA	BFA mv 17_Airyscan Processing	7	1
NaN	BFA	BFA mv 17_Airyscan Processing	7	1
NaN	BFA	BFA mv 17_Airyscan Processing	7	1
NaN	BFA	BFA mv 17_Airyscan Processing	7	1
NaN	BFA	BFA mv 17_Airyscan Processing	7	1
NaN	BFA	BFA mv 17_Airyscan Processing	7	1
NaN	BFA	BFA mv 17_Airyscan Processing	7	1
NaN	BFA	BFA mv 17_Airyscan Processing	7	1
NaN	BFA	BFA mv 17_Airyscan Processing	7	1
NaN	BFA	BFA mv 17_Airyscan Processing	7	1
NaN	BFA	BFA mv 17_Airyscan Processing	7	1
NaN	BFA	BFA mv 17_Airyscan Processing	7	1
NaN	BFA	BFA mv 17_Airyscan Processing	7	1
-3.66356164612965	BFA	BFA mv 18_Airyscan Processing	8	1
0.6229832294757	BFA	BFA mv 18_Airyscan Processing	8	1
0.98168390534816	BFA	BFA mv 18_Airyscan Processing	8	1
0.62724978696524	BFA	BFA mv 18_Airyscan Processing	8	1
0.309304773308267	BFA	BFA mv 18_Airyscan Processing	8	1
1.26417406563023	BFA	BFA mv 18_Airyscan Processing	8	1
0.346694613413561	BFA	BFA mv 18_Airyscan Processing	8	1
0.977479992920195	BFA	BFA mv 18_Airyscan Processing	8	1
-0.132138497001282	BFA	BFA mv 18_Airyscan Processing	8	1
-2.39001376139955	BFA	BFA mv 18_Airyscan Processing	8	1
-3.66356164612965	BFA	BFA mv 18_Airyscan Processing	8	1
-0.376281628290577	BFA	BFA mv 18_Airyscan Processing	8	1
0.587922732777721	BFA	BFA mv 18_Airyscan Processing	8	1
-0.264118968243354	BFA	BFA mv 18_Airyscan Processing	8	1
0.629600549066582	BFA	BFA mv 18_Airyscan Processing	8	1
1.06986385836456	BFA	BFA mv 18_Airyscan Processing	8	1
0.155646910964648	BFA	BFA mv 18_Airyscan Processing	8	1
-0.0892119460809713	BFA	BFA mv 18_Airyscan Processing	8	1
1.18142661545877	BFA	BFA mv 18_Airyscan Processing	8	1
-0.141248629685633	BFA	BFA mv 18_Airyscan Processing	8	1
0.712394271840312	BFA	BFA mv 18_Airyscan Processing	8	1
0.665018834066347	BFA	BFA mv 18_Airyscan Processing	8	1
-0.647577948814747	BFA	BFA mv 18_Airyscan Processing	8	1
0.943893203156253	BFA	BFA mv 18_Airyscan Processing	8	1
0.79155683935561	BFA	BFA mv 18_Airyscan Processing	8	1
-1.78486872645735	BFA	BFA mv 18_Airyscan Processing	8	1
0.330890613347441	BFA	BFA mv 18_Airyscan Processing	8	1
0.472807434418976	BFA	BFA mv 18_Airyscan Processing	8	1
1.43963223791418	BFA	BFA mv 18_Airyscan Processing	8	1
-0.771505515694713	BFA	BFA mv 18_Airyscan Processing	8	1
0.940289679610996	BFA	BFA mv 18_Airyscan Processing	8	1
0.843107987397708	BFA	BFA mv 18_Airyscan Processing	8	1
0.577100832002742	BFA	BFA mv 18_Airyscan Processing	8	1
0.539055746101518	BFA	BFA mv 18_Airyscan Processing	8	1
-0.534655765162845	BFA	BFA mv 18_Airyscan Processing	8	1
-0.0484105876280451	BFA	BFA mv 18_Airyscan Processing	8	1
-0.0862247201589189	BFA	BFA mv 18_Airyscan Processing	8	1
-0.0636134978966941	BFA	BFA mv 18_Airyscan Processing	8	1
1.09509005534887	BFA	BFA mv 18_Airyscan Processing	8	1
-0.437278758807911	BFA	BFA mv 18_Airyscan Processing	8	1
NaN	BFA	BFA mv 18_Airyscan Processing	8	1
NaN	BFA	BFA mv 18_Airyscan Processing	8	1
NaN	BFA	BFA mv 18_Airyscan Processing	8	1
NaN	BFA	BFA mv 18_Airyscan Processing	8	1
NaN	BFA	BFA mv 18_Airyscan Processing	8	1
NaN	BFA	BFA mv 18_Airyscan Processing	8	1
NaN	BFA	BFA mv 18_Airyscan Processing	8	1
NaN	BFA	BFA mv 18_Airyscan Processing	8	1
NaN	BFA	BFA mv 18_Airyscan Processing	8	1
NaN	BFA	BFA mv 18_Airyscan Processing	8	1
NaN	BFA	BFA mv 18_Airyscan Processing	8	1
NaN	BFA	BFA mv 18_Airyscan Processing	8	1
NaN	BFA	BFA mv 18_Airyscan Processing	8	1
NaN	BFA	BFA mv 18_Airyscan Processing	8	1
NaN	BFA	BFA mv 18_Airyscan Processing	8	1
NaN	BFA	BFA mv 18_Airyscan Processing	8	1
NaN	BFA	BFA mv 18_Airyscan Processing	8	1
NaN	BFA	BFA mv 18_Airyscan Processing	8	1
NaN	BFA	BFA mv 18_Airyscan Processing	8	1
NaN	BFA	BFA mv 18_Airyscan Processing	8	1
NaN	BFA	BFA mv 18_Airyscan Processing	8	1
NaN	BFA	BFA mv 18_Airyscan Processing	8	1
NaN	BFA	BFA mv 18_Airyscan Processing	8	1
NaN	BFA	BFA mv 18_Airyscan Processing	8	1
NaN	BFA	BFA mv 18_Airyscan Processing	8	1
NaN	BFA	BFA mv 18_Airyscan Processing	8	1
NaN	BFA	BFA mv 18_Airyscan Processing	8	1
NaN	BFA	BFA mv 18_Airyscan Processing	8	1
NaN	BFA	BFA mv 18_Airyscan Processing	8	1
NaN	BFA	BFA mv 18_Airyscan Processing	8	1
NaN	BFA	BFA mv 18_Airyscan Processing	8	1
NaN	BFA	BFA mv 18_Airyscan Processing	8	1
NaN	BFA	BFA mv 18_Airyscan Processing	8	1
NaN	BFA	BFA mv 18_Airyscan Processing	8	1
NaN	BFA	BFA mv 18_Airyscan Processing	8	1
NaN	BFA	BFA mv 18_Airyscan Processing	8	1
NaN	BFA	BFA mv 18_Airyscan Processing	8	1
NaN	BFA	BFA mv 18_Airyscan Processing	8	1
NaN	BFA	BFA mv 18_Airyscan Processing	8	1
NaN	BFA	BFA mv 18_Airyscan Processing	8	1
NaN	BFA	BFA mv 18_Airyscan Processing	8	1
NaN	BFA	BFA mv 18_Airyscan Processing	8	1
NaN	BFA	BFA mv 18_Airyscan Processing	8	1
NaN	BFA	BFA mv 18_Airyscan Processing	8	1
NaN	BFA	BFA mv 18_Airyscan Processing	8	1
NaN	BFA	BFA mv 18_Airyscan Processing	8	1
NaN	BFA	BFA mv 18_Airyscan Processing	8	1
NaN	BFA	BFA mv 18_Airyscan Processing	8	1
NaN	BFA	BFA mv 18_Airyscan Processing	8	1
NaN	BFA	BFA mv 18_Airyscan Processing	8	1
NaN	BFA	BFA mv 18_Airyscan Processing	8	1
NaN	BFA	BFA mv 18_Airyscan Processing	8	1
NaN	BFA	BFA mv 18_Airyscan Processing	8	1
NaN	BFA	BFA mv 18_Airyscan Processing	8	1
NaN	BFA	BFA mv 18_Airyscan Processing	8	1
NaN	BFA	BFA mv 18_Airyscan Processing	8	1
NaN	BFA	BFA mv 18_Airyscan Processing	8	1
NaN	BFA	BFA mv 18_Airyscan Processing	8	1
NaN	BFA	BFA mv 18_Airyscan Processing	8	1
NaN	BFA	BFA mv 18_Airyscan Processing	8	1
NaN	BFA	BFA mv 18_Airyscan Processing	8	1
NaN	BFA	BFA mv 18_Airyscan Processing	8	1
-0.332069847528802	BFA	BFA mv 1_Airyscan Processing	9	1
-1.02401815789269	BFA	BFA mv 1_Airyscan Processing	9	1
-3.66356164612965	BFA	BFA mv 1_Airyscan Processing	9	1
0.0833845850788016	BFA	BFA mv 1_Airyscan Processing	9	1
-0.985227081586467	BFA	BFA mv 1_Airyscan Processing	9	1
-1.715525803523	BFA	BFA mv 1_Airyscan Processing	9	1
-3.66356164612965	BFA	BFA mv 1_Airyscan Processing	9	1
0.488563538648979	BFA	BFA mv 1_Airyscan Processing	9	1
0.208821987775307	BFA	BFA mv 1_Airyscan Processing	9	1
0.442485540761589	BFA	BFA mv 1_Airyscan Processing	9	1
0.447727922289972	BFA	BFA mv 1_Airyscan Processing	9	1
-1.76838911933481	BFA	BFA mv 1_Airyscan Processing	9	1
-1.53668278671903	BFA	BFA mv 1_Airyscan Processing	9	1
1.03300871606876	BFA	BFA mv 1_Airyscan Processing	9	1
-1.73987589914795	BFA	BFA mv 1_Airyscan Processing	9	1
-2.49926854939541	BFA	BFA mv 1_Airyscan Processing	9	1
-0.0878190624353024	BFA	BFA mv 1_Airyscan Processing	9	1
0.197115936264693	BFA	BFA mv 1_Airyscan Processing	9	1
-3.66356164612965	BFA	BFA mv 1_Airyscan Processing	9	1
-0.490941568443327	BFA	BFA mv 1_Airyscan Processing	9	1
-1.08348721845109	BFA	BFA mv 1_Airyscan Processing	9	1
-1.08198770596205	BFA	BFA mv 1_Airyscan Processing	9	1
-0.879405246193318	BFA	BFA mv 1_Airyscan Processing	9	1
-1.4943945418755	BFA	BFA mv 1_Airyscan Processing	9	1
-1.49669501943321	BFA	BFA mv 1_Airyscan Processing	9	1
0.194269409067374	BFA	BFA mv 1_Airyscan Processing	9	1
-0.482577585216848	BFA	BFA mv 1_Airyscan Processing	9	1
-1.17642756559321	BFA	BFA mv 1_Airyscan Processing	9	1
-0.706476414969396	BFA	BFA mv 1_Airyscan Processing	9	1
-0.46215319272724	BFA	BFA mv 1_Airyscan Processing	9	1
0.160749980135992	BFA	BFA mv 1_Airyscan Processing	9	1
-1.16516758748746	BFA	BFA mv 1_Airyscan Processing	9	1
-0.647747953084422	BFA	BFA mv 1_Airyscan Processing	9	1
-1.65684075537771	BFA	BFA mv 1_Airyscan Processing	9	1
-3.5643499804428	BFA	BFA mv 1_Airyscan Processing	9	1
-0.371972413535166	BFA	BFA mv 1_Airyscan Processing	9	1
0.262918798401271	BFA	BFA mv 1_Airyscan Processing	9	1
-1.20270192231365	BFA	BFA mv 1_Airyscan Processing	9	1
0.655917231662452	BFA	BFA mv 1_Airyscan Processing	9	1
0.927063954926803	BFA	BFA mv 1_Airyscan Processing	9	1
-0.133724796966444	BFA	BFA mv 1_Airyscan Processing	9	1
-0.848492053688227	BFA	BFA mv 1_Airyscan Processing	9	1
-0.77390203383503	BFA	BFA mv 1_Airyscan Processing	9	1
-0.269496377601896	BFA	BFA mv 1_Airyscan Processing	9	1
-0.821160014548352	BFA	BFA mv 1_Airyscan Processing	9	1
0.762629777060548	BFA	BFA mv 1_Airyscan Processing	9	1
0.793412127946805	BFA	BFA mv 1_Airyscan Processing	9	1
-0.0618844084146771	BFA	BFA mv 1_Airyscan Processing	9	1
-1.2665869011961	BFA	BFA mv 1_Airyscan Processing	9	1
0.227989612968919	BFA	BFA mv 1_Airyscan Processing	9	1
-3.66356164612965	BFA	BFA mv 1_Airyscan Processing	9	1
1.52224850201925	BFA	BFA mv 1_Airyscan Processing	9	1
0.938870028719599	BFA	BFA mv 1_Airyscan Processing	9	1
0.520955263702038	BFA	BFA mv 1_Airyscan Processing	9	1
-0.592692068548801	BFA	BFA mv 1_Airyscan Processing	9	1
0.0344566819274724	BFA	BFA mv 1_Airyscan Processing	9	1
-0.218337711254242	BFA	BFA mv 1_Airyscan Processing	9	1
-1.23744788189359	BFA	BFA mv 1_Airyscan Processing	9	1
0.893795029706571	BFA	BFA mv 1_Airyscan Processing	9	1
-2.72817972989397	BFA	BFA mv 1_Airyscan Processing	9	1
-2.12067876884618	BFA	BFA mv 1_Airyscan Processing	9	1
-1.65383571475371	BFA	BFA mv 1_Airyscan Processing	9	1
0.0727078355272746	BFA	BFA mv 1_Airyscan Processing	9	1
0.385922290813348	BFA	BFA mv 1_Airyscan Processing	9	1
-3.66356164612965	BFA	BFA mv 1_Airyscan Processing	9	1
-0.858721239604544	BFA	BFA mv 1_Airyscan Processing	9	1
-0.0751391426196808	BFA	BFA mv 1_Airyscan Processing	9	1
0.513512117885724	BFA	BFA mv 1_Airyscan Processing	9	1
-1.34673552268226	BFA	BFA mv 1_Airyscan Processing	9	1
1.19074460004565	BFA	BFA mv 1_Airyscan Processing	9	1
-0.193798369623028	BFA	BFA mv 1_Airyscan Processing	9	1
-0.0181922287554659	BFA	BFA mv 1_Airyscan Processing	9	1
-1.26929712816091	BFA	BFA mv 1_Airyscan Processing	9	1
0.320986263402693	BFA	BFA mv 1_Airyscan Processing	9	1
-0.883264726840796	BFA	BFA mv 1_Airyscan Processing	9	1
-0.201587898832023	BFA	BFA mv 1_Airyscan Processing	9	1
1.37631197016709	BFA	BFA mv 1_Airyscan Processing	9	1
-1.20932703877041	BFA	BFA mv 1_Airyscan Processing	9	1
-1.11002922298799	BFA	BFA mv 1_Airyscan Processing	9	1
-0.631633639363361	BFA	BFA mv 1_Airyscan Processing	9	1
-1.24890627746416	BFA	BFA mv 1_Airyscan Processing	9	1
-0.644412066187435	BFA	BFA mv 1_Airyscan Processing	9	1
-0.737497799416638	BFA	BFA mv 1_Airyscan Processing	9	1
-3.66356164612965	BFA	BFA mv 1_Airyscan Processing	9	1
-0.303391262698349	BFA	BFA mv 1_Airyscan Processing	9	1
-1.55349613725597	BFA	BFA mv 1_Airyscan Processing	9	1
-1.65270854166753	BFA	BFA mv 1_Airyscan Processing	9	1
-2.41502637962409	BFA	BFA mv 1_Airyscan Processing	9	1
-3.66356164612965	BFA	BFA mv 1_Airyscan Processing	9	1
0.296447360076749	BFA	BFA mv 1_Airyscan Processing	9	1
-0.144714240444052	BFA	BFA mv 1_Airyscan Processing	9	1
0.722756455671689	BFA	BFA mv 1_Airyscan Processing	9	1
0.474799063846962	BFA	BFA mv 1_Airyscan Processing	9	1
0.226700983979391	BFA	BFA mv 1_Airyscan Processing	9	1
-0.355853567309795	BFA	BFA mv 1_Airyscan Processing	9	1
0.220475095362794	BFA	BFA mv 1_Airyscan Processing	9	1
1.32719457717254	BFA	BFA mv 1_Airyscan Processing	9	1
-3.35308122148509	BFA	BFA mv 1_Airyscan Processing	9	1
-3.66356164612965	BFA	BFA mv 1_Airyscan Processing	9	1
-0.473879603588517	BFA	BFA mv 1_Airyscan Processing	9	1
-0.0880484382232764	BFA	BFA mv 1_Airyscan Processing	9	1
-1.31006530314388	BFA	BFA mv 1_Airyscan Processing	9	1
0.42694596291772	BFA	BFA mv 1_Airyscan Processing	9	1
-0.244588446010296	BFA	BFA mv 1_Airyscan Processing	9	1
0.388977640942957	BFA	BFA mv 1_Airyscan Processing	9	1
0.338928715483433	BFA	BFA mv 1_Airyscan Processing	9	1
-1.64697046720348	BFA	BFA mv 1_Airyscan Processing	9	1
0.983184237046323	BFA	BFA mv 1_Airyscan Processing	9	1
NaN	BFA	BFA mv 1_Airyscan Processing	9	1
NaN	BFA	BFA mv 1_Airyscan Processing	9	1
NaN	BFA	BFA mv 1_Airyscan Processing	9	1
NaN	BFA	BFA mv 1_Airyscan Processing	9	1
NaN	BFA	BFA mv 1_Airyscan Processing	9	1
NaN	BFA	BFA mv 1_Airyscan Processing	9	1
NaN	BFA	BFA mv 1_Airyscan Processing	9	1
NaN	BFA	BFA mv 1_Airyscan Processing	9	1
NaN	BFA	BFA mv 1_Airyscan Processing	9	1
NaN	BFA	BFA mv 1_Airyscan Processing	9	1
NaN	BFA	BFA mv 1_Airyscan Processing	9	1
NaN	BFA	BFA mv 1_Airyscan Processing	9	1
NaN	BFA	BFA mv 1_Airyscan Processing	9	1
NaN	BFA	BFA mv 1_Airyscan Processing	9	1
NaN	BFA	BFA mv 1_Airyscan Processing	9	1
NaN	BFA	BFA mv 1_Airyscan Processing	9	1
NaN	BFA	BFA mv 1_Airyscan Processing	9	1
NaN	BFA	BFA mv 1_Airyscan Processing	9	1
NaN	BFA	BFA mv 1_Airyscan Processing	9	1
NaN	BFA	BFA mv 1_Airyscan Processing	9	1
NaN	BFA	BFA mv 1_Airyscan Processing	9	1
NaN	BFA	BFA mv 1_Airyscan Processing	9	1
NaN	BFA	BFA mv 1_Airyscan Processing	9	1
NaN	BFA	BFA mv 1_Airyscan Processing	9	1
NaN	BFA	BFA mv 1_Airyscan Processing	9	1
NaN	BFA	BFA mv 1_Airyscan Processing	9	1
NaN	BFA	BFA mv 1_Airyscan Processing	9	1
NaN	BFA	BFA mv 1_Airyscan Processing	9	1
NaN	BFA	BFA mv 1_Airyscan Processing	9	1
NaN	BFA	BFA mv 1_Airyscan Processing	9	1
NaN	BFA	BFA mv 1_Airyscan Processing	9	1
NaN	BFA	BFA mv 1_Airyscan Processing	9	1
NaN	BFA	BFA mv 1_Airyscan Processing	9	1
NaN	BFA	BFA mv 1_Airyscan Processing	9	1
NaN	BFA	BFA mv 1_Airyscan Processing	9	1
NaN	BFA	BFA mv 1_Airyscan Processing	9	1
NaN	BFA	BFA mv 1_Airyscan Processing	9	1
NaN	BFA	BFA mv 1_Airyscan Processing	9	1
NaN	BFA	BFA mv 1_Airyscan Processing	9	1
NaN	BFA	BFA mv 1_Airyscan Processing	9	1
NaN	BFA	BFA mv 1_Airyscan Processing	9	1
NaN	BFA	BFA mv 1_Airyscan Processing	9	1
NaN	BFA	BFA mv 1_Airyscan Processing	9	1
NaN	BFA	BFA mv 1_Airyscan Processing	9	1
NaN	BFA	BFA mv 1_Airyscan Processing	9	1
NaN	BFA	BFA mv 1_Airyscan Processing	9	1
NaN	BFA	BFA mv 1_Airyscan Processing	9	1
NaN	BFA	BFA mv 1_Airyscan Processing	9	1
NaN	BFA	BFA mv 1_Airyscan Processing	9	1
NaN	BFA	BFA mv 1_Airyscan Processing	9	1
NaN	BFA	BFA mv 1_Airyscan Processing	9	1
NaN	BFA	BFA mv 1_Airyscan Processing	9	1
NaN	BFA	BFA mv 1_Airyscan Processing	9	1
NaN	BFA	BFA mv 1_Airyscan Processing	9	1
NaN	BFA	BFA mv 1_Airyscan Processing	9	1
NaN	BFA	BFA mv 1_Airyscan Processing	9	1
NaN	BFA	BFA mv 1_Airyscan Processing	9	1
NaN	BFA	BFA mv 1_Airyscan Processing	9	1
NaN	BFA	BFA mv 1_Airyscan Processing	9	1
NaN	BFA	BFA mv 1_Airyscan Processing	9	1
NaN	BFA	BFA mv 1_Airyscan Processing	9	1
NaN	BFA	BFA mv 1_Airyscan Processing	9	1
NaN	BFA	BFA mv 1_Airyscan Processing	9	1
NaN	BFA	BFA mv 1_Airyscan Processing	9	1
NaN	BFA	BFA mv 1_Airyscan Processing	9	1
NaN	BFA	BFA mv 1_Airyscan Processing	9	1
NaN	BFA	BFA mv 1_Airyscan Processing	9	1
NaN	BFA	BFA mv 1_Airyscan Processing	9	1
NaN	BFA	BFA mv 1_Airyscan Processing	9	1
NaN	BFA	BFA mv 1_Airyscan Processing	9	1
NaN	BFA	BFA mv 1_Airyscan Processing	9	1
NaN	BFA	BFA mv 1_Airyscan Processing	9	1
NaN	BFA	BFA mv 1_Airyscan Processing	9	1
NaN	BFA	BFA mv 1_Airyscan Processing	9	1
NaN	BFA	BFA mv 1_Airyscan Processing	9	1
NaN	BFA	BFA mv 1_Airyscan Processing	9	1
NaN	BFA	BFA mv 1_Airyscan Processing	9	1
NaN	BFA	BFA mv 1_Airyscan Processing	9	1
NaN	BFA	BFA mv 1_Airyscan Processing	9	1
NaN	BFA	BFA mv 1_Airyscan Processing	9	1
NaN	BFA	BFA mv 1_Airyscan Processing	9	1
NaN	BFA	BFA mv 1_Airyscan Processing	9	1
NaN	BFA	BFA mv 1_Airyscan Processing	9	1
NaN	BFA	BFA mv 1_Airyscan Processing	9	1
NaN	BFA	BFA mv 1_Airyscan Processing	9	1
NaN	BFA	BFA mv 1_Airyscan Processing	9	1
NaN	BFA	BFA mv 1_Airyscan Processing	9	1
NaN	BFA	BFA mv 1_Airyscan Processing	9	1
NaN	BFA	BFA mv 1_Airyscan Processing	9	1
NaN	BFA	BFA mv 1_Airyscan Processing	9	1
NaN	BFA	BFA mv 1_Airyscan Processing	9	1
NaN	BFA	BFA mv 1_Airyscan Processing	9	1
NaN	BFA	BFA mv 1_Airyscan Processing	9	1
NaN	BFA	BFA mv 1_Airyscan Processing	9	1
NaN	BFA	BFA mv 1_Airyscan Processing	9	1
NaN	BFA	BFA mv 1_Airyscan Processing	9	1
NaN	BFA	BFA mv 1_Airyscan Processing	9	1
NaN	BFA	BFA mv 1_Airyscan Processing	9	1
NaN	BFA	BFA mv 1_Airyscan Processing	9	1
NaN	BFA	BFA mv 1_Airyscan Processing	9	1
NaN	BFA	BFA mv 1_Airyscan Processing	9	1
NaN	BFA	BFA mv 1_Airyscan Processing	9	1
NaN	BFA	BFA mv 1_Airyscan Processing	9	1
NaN	BFA	BFA mv 1_Airyscan Processing	9	1
NaN	BFA	BFA mv 1_Airyscan Processing	9	1
NaN	BFA	BFA mv 1_Airyscan Processing	9	1
NaN	BFA	BFA mv 1_Airyscan Processing	9	1
NaN	BFA	BFA mv 1_Airyscan Processing	9	1
NaN	BFA	BFA mv 1_Airyscan Processing	9	1
NaN	BFA	BFA mv 1_Airyscan Processing	9	1
NaN	BFA	BFA mv 1_Airyscan Processing	9	1
NaN	BFA	BFA mv 1_Airyscan Processing	9	1
NaN	BFA	BFA mv 1_Airyscan Processing	9	1
NaN	BFA	BFA mv 1_Airyscan Processing	9	1
NaN	BFA	BFA mv 1_Airyscan Processing	9	1
NaN	BFA	BFA mv 1_Airyscan Processing	9	1
NaN	BFA	BFA mv 1_Airyscan Processing	9	1
NaN	BFA	BFA mv 1_Airyscan Processing	9	1
NaN	BFA	BFA mv 1_Airyscan Processing	9	1
NaN	BFA	BFA mv 1_Airyscan Processing	9	1
NaN	BFA	BFA mv 1_Airyscan Processing	9	1
NaN	BFA	BFA mv 1_Airyscan Processing	9	1
NaN	BFA	BFA mv 1_Airyscan Processing	9	1
NaN	BFA	BFA mv 1_Airyscan Processing	9	1
NaN	BFA	BFA mv 1_Airyscan Processing	9	1
NaN	BFA	BFA mv 1_Airyscan Processing	9	1
NaN	BFA	BFA mv 1_Airyscan Processing	9	1
NaN	BFA	BFA mv 1_Airyscan Processing	9	1
NaN	BFA	BFA mv 1_Airyscan Processing	9	1
NaN	BFA	BFA mv 1_Airyscan Processing	9	1
NaN	BFA	BFA mv 1_Airyscan Processing	9	1
NaN	BFA	BFA mv 1_Airyscan Processing	9	1
NaN	BFA	BFA mv 1_Airyscan Processing	9	1
NaN	BFA	BFA mv 1_Airyscan Processing	9	1
NaN	BFA	BFA mv 1_Airyscan Processing	9	1
NaN	BFA	BFA mv 1_Airyscan Processing	9	1
NaN	BFA	BFA mv 1_Airyscan Processing	9	1
NaN	BFA	BFA mv 1_Airyscan Processing	9	1
NaN	BFA	BFA mv 1_Airyscan Processing	9	1
NaN	BFA	BFA mv 1_Airyscan Processing	9	1
NaN	BFA	BFA mv 1_Airyscan Processing	9	1
NaN	BFA	BFA mv 1_Airyscan Processing	9	1
NaN	BFA	BFA mv 1_Airyscan Processing	9	1
NaN	BFA	BFA mv 1_Airyscan Processing	9	1
NaN	BFA	BFA mv 1_Airyscan Processing	9	1
NaN	BFA	BFA mv 1_Airyscan Processing	9	1
NaN	BFA	BFA mv 1_Airyscan Processing	9	1
NaN	BFA	BFA mv 1_Airyscan Processing	9	1
NaN	BFA	BFA mv 1_Airyscan Processing	9	1
NaN	BFA	BFA mv 1_Airyscan Processing	9	1
NaN	BFA	BFA mv 1_Airyscan Processing	9	1
0.94133700210317	BFA	BFA mv 20_Airyscan Processing	10	1
-0.380912254981047	BFA	BFA mv 20_Airyscan Processing	10	1
1.25277126097078	BFA	BFA mv 20_Airyscan Processing	10	1
1.06161821986065	BFA	BFA mv 20_Airyscan Processing	10	1
0.0341547588115799	BFA	BFA mv 20_Airyscan Processing	10	1
0.50996701305545	BFA	BFA mv 20_Airyscan Processing	10	1
-2.90729427260581	BFA	BFA mv 20_Airyscan Processing	10	1
0.0176062108688982	BFA	BFA mv 20_Airyscan Processing	10	1
0.591666066795898	BFA	BFA mv 20_Airyscan Processing	10	1
-0.02765946209133	BFA	BFA mv 20_Airyscan Processing	10	1
0.399341237023659	BFA	BFA mv 20_Airyscan Processing	10	1
-3.42917147526253	BFA	BFA mv 20_Airyscan Processing	10	1
-3.62415077247082	BFA	BFA mv 20_Airyscan Processing	10	1
-0.494623291346994	BFA	BFA mv 20_Airyscan Processing	10	1
0.0871556750797598	BFA	BFA mv 20_Airyscan Processing	10	1
1.06672118706909	BFA	BFA mv 20_Airyscan Processing	10	1
-3.66356164612965	BFA	BFA mv 20_Airyscan Processing	10	1
-3.24436481442054	BFA	BFA mv 20_Airyscan Processing	10	1
-0.658310076455838	BFA	BFA mv 20_Airyscan Processing	10	1
-0.232056243746235	BFA	BFA mv 20_Airyscan Processing	10	1
0.178476726500307	BFA	BFA mv 20_Airyscan Processing	10	1
0.806987484321403	BFA	BFA mv 20_Airyscan Processing	10	1
0.770899536485037	BFA	BFA mv 20_Airyscan Processing	10	1
-0.564695418623695	BFA	BFA mv 20_Airyscan Processing	10	1
-0.565046482318679	BFA	BFA mv 20_Airyscan Processing	10	1
0.18258306268105	BFA	BFA mv 20_Airyscan Processing	10	1
0.437830571090158	BFA	BFA mv 20_Airyscan Processing	10	1
1.22185937941801	BFA	BFA mv 20_Airyscan Processing	10	1
-0.440461819608922	BFA	BFA mv 20_Airyscan Processing	10	1
0.889580815146738	BFA	BFA mv 20_Airyscan Processing	10	1
-1.80768957017855	BFA	BFA mv 20_Airyscan Processing	10	1
0.701376775630515	BFA	BFA mv 20_Airyscan Processing	10	1
0.478866042767707	BFA	BFA mv 20_Airyscan Processing	10	1
0.747037847734953	BFA	BFA mv 20_Airyscan Processing	10	1
0.891629715473181	BFA	BFA mv 20_Airyscan Processing	10	1
1.04547745324657	BFA	BFA mv 20_Airyscan Processing	10	1
0.640768366625804	BFA	BFA mv 20_Airyscan Processing	10	1
-0.566277801031172	BFA	BFA mv 20_Airyscan Processing	10	1
0.0694055741293433	BFA	BFA mv 20_Airyscan Processing	10	1
0.469640710772379	BFA	BFA mv 20_Airyscan Processing	10	1
-3.66356164612965	BFA	BFA mv 20_Airyscan Processing	10	1
0.292456758884387	BFA	BFA mv 20_Airyscan Processing	10	1
0.189727568679835	BFA	BFA mv 20_Airyscan Processing	10	1
0.932701793036096	BFA	BFA mv 20_Airyscan Processing	10	1
-1.05939952206033	BFA	BFA mv 20_Airyscan Processing	10	1
0.5869419670642	BFA	BFA mv 20_Airyscan Processing	10	1
1.01796444884219	BFA	BFA mv 20_Airyscan Processing	10	1
-1.51368349664005	BFA	BFA mv 20_Airyscan Processing	10	1
0.510182591738968	BFA	BFA mv 20_Airyscan Processing	10	1
-3.66356164612965	BFA	BFA mv 20_Airyscan Processing	10	1
0.394351654776538	BFA	BFA mv 20_Airyscan Processing	10	1
-0.763295976528707	BFA	BFA mv 20_Airyscan Processing	10	1
-0.641300858157393	BFA	BFA mv 20_Airyscan Processing	10	1
NaN	BFA	BFA mv 20_Airyscan Processing	10	1
NaN	BFA	BFA mv 20_Airyscan Processing	10	1
NaN	BFA	BFA mv 20_Airyscan Processing	10	1
NaN	BFA	BFA mv 20_Airyscan Processing	10	1
NaN	BFA	BFA mv 20_Airyscan Processing	10	1
NaN	BFA	BFA mv 20_Airyscan Processing	10	1
NaN	BFA	BFA mv 20_Airyscan Processing	10	1
NaN	BFA	BFA mv 20_Airyscan Processing	10	1
NaN	BFA	BFA mv 20_Airyscan Processing	10	1
NaN	BFA	BFA mv 20_Airyscan Processing	10	1
NaN	BFA	BFA mv 20_Airyscan Processing	10	1
NaN	BFA	BFA mv 20_Airyscan Processing	10	1
NaN	BFA	BFA mv 20_Airyscan Processing	10	1
NaN	BFA	BFA mv 20_Airyscan Processing	10	1
NaN	BFA	BFA mv 20_Airyscan Processing	10	1
NaN	BFA	BFA mv 20_Airyscan Processing	10	1
NaN	BFA	BFA mv 20_Airyscan Processing	10	1
NaN	BFA	BFA mv 20_Airyscan Processing	10	1
NaN	BFA	BFA mv 20_Airyscan Processing	10	1
NaN	BFA	BFA mv 20_Airyscan Processing	10	1
NaN	BFA	BFA mv 20_Airyscan Processing	10	1
NaN	BFA	BFA mv 20_Airyscan Processing	10	1
NaN	BFA	BFA mv 20_Airyscan Processing	10	1
NaN	BFA	BFA mv 20_Airyscan Processing	10	1
NaN	BFA	BFA mv 20_Airyscan Processing	10	1
NaN	BFA	BFA mv 20_Airyscan Processing	10	1
NaN	BFA	BFA mv 20_Airyscan Processing	10	1
NaN	BFA	BFA mv 20_Airyscan Processing	10	1
NaN	BFA	BFA mv 20_Airyscan Processing	10	1
NaN	BFA	BFA mv 20_Airyscan Processing	10	1
NaN	BFA	BFA mv 20_Airyscan Processing	10	1
NaN	BFA	BFA mv 20_Airyscan Processing	10	1
NaN	BFA	BFA mv 20_Airyscan Processing	10	1
NaN	BFA	BFA mv 20_Airyscan Processing	10	1
NaN	BFA	BFA mv 20_Airyscan Processing	10	1
NaN	BFA	BFA mv 20_Airyscan Processing	10	1
NaN	BFA	BFA mv 20_Airyscan Processing	10	1
NaN	BFA	BFA mv 20_Airyscan Processing	10	1
NaN	BFA	BFA mv 20_Airyscan Processing	10	1
NaN	BFA	BFA mv 20_Airyscan Processing	10	1
NaN	BFA	BFA mv 20_Airyscan Processing	10	1
NaN	BFA	BFA mv 20_Airyscan Processing	10	1
NaN	BFA	BFA mv 20_Airyscan Processing	10	1
NaN	BFA	BFA mv 20_Airyscan Processing	10	1
NaN	BFA	BFA mv 20_Airyscan Processing	10	1
NaN	BFA	BFA mv 20_Airyscan Processing	10	1
NaN	BFA	BFA mv 20_Airyscan Processing	10	1
NaN	BFA	BFA mv 20_Airyscan Processing	10	1
NaN	BFA	BFA mv 20_Airyscan Processing	10	1
NaN	BFA	BFA mv 20_Airyscan Processing	10	1
NaN	BFA	BFA mv 20_Airyscan Processing	10	1
NaN	BFA	BFA mv 20_Airyscan Processing	10	1
NaN	BFA	BFA mv 20_Airyscan Processing	10	1
NaN	BFA	BFA mv 20_Airyscan Processing	10	1
NaN	BFA	BFA mv 20_Airyscan Processing	10	1
NaN	BFA	BFA mv 20_Airyscan Processing	10	1
NaN	BFA	BFA mv 20_Airyscan Processing	10	1
NaN	BFA	BFA mv 20_Airyscan Processing	10	1
NaN	BFA	BFA mv 20_Airyscan Processing	10	1
NaN	BFA	BFA mv 20_Airyscan Processing	10	1
NaN	BFA	BFA mv 20_Airyscan Processing	10	1
NaN	BFA	BFA mv 20_Airyscan Processing	10	1
NaN	BFA	BFA mv 20_Airyscan Processing	10	1
NaN	BFA	BFA mv 20_Airyscan Processing	10	1
NaN	BFA	BFA mv 20_Airyscan Processing	10	1
NaN	BFA	BFA mv 20_Airyscan Processing	10	1
NaN	BFA	BFA mv 20_Airyscan Processing	10	1
NaN	BFA	BFA mv 20_Airyscan Processing	10	1
NaN	BFA	BFA mv 20_Airyscan Processing	10	1
NaN	BFA	BFA mv 20_Airyscan Processing	10	1
NaN	BFA	BFA mv 20_Airyscan Processing	10	1
NaN	BFA	BFA mv 20_Airyscan Processing	10	1
NaN	BFA	BFA mv 20_Airyscan Processing	10	1
NaN	BFA	BFA mv 20_Airyscan Processing	10	1
NaN	BFA	BFA mv 20_Airyscan Processing	10	1
-0.900782802143307	BFA	BFA mv 21_Airyscan Processing	11	1
0.161683277920117	BFA	BFA mv 21_Airyscan Processing	11	1
0.0558281880170743	BFA	BFA mv 21_Airyscan Processing	11	1
0.423441012671473	BFA	BFA mv 21_Airyscan Processing	11	1
0.922232939616238	BFA	BFA mv 21_Airyscan Processing	11	1
0.597897385867217	BFA	BFA mv 21_Airyscan Processing	11	1
0.155848322029926	BFA	BFA mv 21_Airyscan Processing	11	1
0.166139111934275	BFA	BFA mv 21_Airyscan Processing	11	1
0.688732879433043	BFA	BFA mv 21_Airyscan Processing	11	1
-1.27142606367788	BFA	BFA mv 21_Airyscan Processing	11	1
-0.605623752495068	BFA	BFA mv 21_Airyscan Processing	11	1
-0.54796828402507	BFA	BFA mv 21_Airyscan Processing	11	1
0.724784898831152	BFA	BFA mv 21_Airyscan Processing	11	1
0.857873591710213	BFA	BFA mv 21_Airyscan Processing	11	1
0.708862803617666	BFA	BFA mv 21_Airyscan Processing	11	1
-2.11136352404351	BFA	BFA mv 21_Airyscan Processing	11	1
0.694134504292262	BFA	BFA mv 21_Airyscan Processing	11	1
-1.63629840966277	BFA	BFA mv 21_Airyscan Processing	11	1
0.30209857406701	BFA	BFA mv 21_Airyscan Processing	11	1
0.20509557271558	BFA	BFA mv 21_Airyscan Processing	11	1
0.911916325329172	BFA	BFA mv 21_Airyscan Processing	11	1
-1.25793865768109	BFA	BFA mv 21_Airyscan Processing	11	1
-0.76137979035771	BFA	BFA mv 21_Airyscan Processing	11	1
0.21722640896663	BFA	BFA mv 21_Airyscan Processing	11	1
0.208117195249674	BFA	BFA mv 21_Airyscan Processing	11	1
0.497593580542195	BFA	BFA mv 21_Airyscan Processing	11	1
1.11430929277538	BFA	BFA mv 21_Airyscan Processing	11	1
-0.212484659055378	BFA	BFA mv 21_Airyscan Processing	11	1
0.268745818295286	BFA	BFA mv 21_Airyscan Processing	11	1
0.150320858032182	BFA	BFA mv 21_Airyscan Processing	11	1
-0.722014187871367	BFA	BFA mv 21_Airyscan Processing	11	1
-1.28426336157857	BFA	BFA mv 21_Airyscan Processing	11	1
-0.881978658389762	BFA	BFA mv 21_Airyscan Processing	11	1
-3.66356164612965	BFA	BFA mv 21_Airyscan Processing	11	1
0.727431406025299	BFA	BFA mv 21_Airyscan Processing	11	1
-0.142018673370306	BFA	BFA mv 21_Airyscan Processing	11	1
0.718478325334596	BFA	BFA mv 21_Airyscan Processing	11	1
0.837880920913327	BFA	BFA mv 21_Airyscan Processing	11	1
0.571647226760522	BFA	BFA mv 21_Airyscan Processing	11	1
-0.016585517436142	BFA	BFA mv 21_Airyscan Processing	11	1
-1.07228707082011	BFA	BFA mv 21_Airyscan Processing	11	1
-0.829760209622081	BFA	BFA mv 21_Airyscan Processing	11	1
0.883829884487431	BFA	BFA mv 21_Airyscan Processing	11	1
NaN	BFA	BFA mv 21_Airyscan Processing	11	1
NaN	BFA	BFA mv 21_Airyscan Processing	11	1
NaN	BFA	BFA mv 21_Airyscan Processing	11	1
NaN	BFA	BFA mv 21_Airyscan Processing	11	1
NaN	BFA	BFA mv 21_Airyscan Processing	11	1
NaN	BFA	BFA mv 21_Airyscan Processing	11	1
NaN	BFA	BFA mv 21_Airyscan Processing	11	1
NaN	BFA	BFA mv 21_Airyscan Processing	11	1
NaN	BFA	BFA mv 21_Airyscan Processing	11	1
NaN	BFA	BFA mv 21_Airyscan Processing	11	1
NaN	BFA	BFA mv 21_Airyscan Processing	11	1
NaN	BFA	BFA mv 21_Airyscan Processing	11	1
NaN	BFA	BFA mv 21_Airyscan Processing	11	1
NaN	BFA	BFA mv 21_Airyscan Processing	11	1
NaN	BFA	BFA mv 21_Airyscan Processing	11	1
NaN	BFA	BFA mv 21_Airyscan Processing	11	1
NaN	BFA	BFA mv 21_Airyscan Processing	11	1
NaN	BFA	BFA mv 21_Airyscan Processing	11	1
NaN	BFA	BFA mv 21_Airyscan Processing	11	1
NaN	BFA	BFA mv 21_Airyscan Processing	11	1
NaN	BFA	BFA mv 21_Airyscan Processing	11	1
NaN	BFA	BFA mv 21_Airyscan Processing	11	1
NaN	BFA	BFA mv 21_Airyscan Processing	11	1
NaN	BFA	BFA mv 21_Airyscan Processing	11	1
NaN	BFA	BFA mv 21_Airyscan Processing	11	1
NaN	BFA	BFA mv 21_Airyscan Processing	11	1
NaN	BFA	BFA mv 21_Airyscan Processing	11	1
NaN	BFA	BFA mv 21_Airyscan Processing	11	1
NaN	BFA	BFA mv 21_Airyscan Processing	11	1
NaN	BFA	BFA mv 21_Airyscan Processing	11	1
NaN	BFA	BFA mv 21_Airyscan Processing	11	1
NaN	BFA	BFA mv 21_Airyscan Processing	11	1
NaN	BFA	BFA mv 21_Airyscan Processing	11	1
NaN	BFA	BFA mv 21_Airyscan Processing	11	1
NaN	BFA	BFA mv 21_Airyscan Processing	11	1
NaN	BFA	BFA mv 21_Airyscan Processing	11	1
NaN	BFA	BFA mv 21_Airyscan Processing	11	1
NaN	BFA	BFA mv 21_Airyscan Processing	11	1
NaN	BFA	BFA mv 21_Airyscan Processing	11	1
NaN	BFA	BFA mv 21_Airyscan Processing	11	1
NaN	BFA	BFA mv 21_Airyscan Processing	11	1
NaN	BFA	BFA mv 21_Airyscan Processing	11	1
NaN	BFA	BFA mv 21_Airyscan Processing	11	1
NaN	BFA	BFA mv 21_Airyscan Processing	11	1
NaN	BFA	BFA mv 21_Airyscan Processing	11	1
NaN	BFA	BFA mv 21_Airyscan Processing	11	1
NaN	BFA	BFA mv 21_Airyscan Processing	11	1
NaN	BFA	BFA mv 21_Airyscan Processing	11	1
NaN	BFA	BFA mv 21_Airyscan Processing	11	1
NaN	BFA	BFA mv 21_Airyscan Processing	11	1
NaN	BFA	BFA mv 21_Airyscan Processing	11	1
NaN	BFA	BFA mv 21_Airyscan Processing	11	1
NaN	BFA	BFA mv 21_Airyscan Processing	11	1
NaN	BFA	BFA mv 21_Airyscan Processing	11	1
NaN	BFA	BFA mv 21_Airyscan Processing	11	1
NaN	BFA	BFA mv 21_Airyscan Processing	11	1
1.24161061378318	BFA	BFA mv 22_Airyscan Processing	12	1
0.910189406553397	BFA	BFA mv 22_Airyscan Processing	12	1
1.22595529152155	BFA	BFA mv 22_Airyscan Processing	12	1
1.01132572416655	BFA	BFA mv 22_Airyscan Processing	12	1
NaN	BFA	BFA mv 22_Airyscan Processing	12	1
NaN	BFA	BFA mv 22_Airyscan Processing	12	1
NaN	BFA	BFA mv 22_Airyscan Processing	12	1
NaN	BFA	BFA mv 22_Airyscan Processing	12	1
NaN	BFA	BFA mv 22_Airyscan Processing	12	1
NaN	BFA	BFA mv 22_Airyscan Processing	12	1
NaN	BFA	BFA mv 22_Airyscan Processing	12	1
1.70031474990243	BFA	BFA mv 23_Airyscan Processing	13	1
-2.05689545542975	BFA	BFA mv 23_Airyscan Processing	13	1
3.51564497025082	BFA	BFA mv 23_Airyscan Processing	13	1
-0.861005862485745	BFA	BFA mv 23_Airyscan Processing	13	1
2.56216682269848	BFA	BFA mv 23_Airyscan Processing	13	1
1.25915779586093	BFA	BFA mv 23_Airyscan Processing	13	1
-0.401865244536078	BFA	BFA mv 23_Airyscan Processing	13	1
1.9396423877124	BFA	BFA mv 23_Airyscan Processing	13	1
1.98122900678995	BFA	BFA mv 23_Airyscan Processing	13	1
1.98726695613538	BFA	BFA mv 23_Airyscan Processing	13	1
1.15413083739264	BFA	BFA mv 23_Airyscan Processing	13	1
0.580324358915666	BFA	BFA mv 23_Airyscan Processing	13	1
0.368706593559154	BFA	BFA mv 23_Airyscan Processing	13	1
-0.171734123537158	BFA	BFA mv 23_Airyscan Processing	13	1
2.47154431732374	BFA	BFA mv 23_Airyscan Processing	13	1
-0.775561057729142	BFA	BFA mv 23_Airyscan Processing	13	1
0.870894987900689	BFA	BFA mv 23_Airyscan Processing	13	1
-1.15892723689712	BFA	BFA mv 23_Airyscan Processing	13	1
0.366432420870082	BFA	BFA mv 23_Airyscan Processing	13	1
-0.223915980383723	BFA	BFA mv 23_Airyscan Processing	13	1
1.18365780157944	BFA	BFA mv 23_Airyscan Processing	13	1
0.348218004496479	BFA	BFA mv 23_Airyscan Processing	13	1
0.953907506763195	BFA	BFA mv 23_Airyscan Processing	13	1
0.552656604038048	BFA	BFA mv 23_Airyscan Processing	13	1
-0.238457360895143	BFA	BFA mv 23_Airyscan Processing	13	1
1.72113563559171	BFA	BFA mv 23_Airyscan Processing	13	1
-0.0673060324939585	BFA	BFA mv 23_Airyscan Processing	13	1
0.113684066945445	BFA	BFA mv 23_Airyscan Processing	13	1
1.50473294916255	BFA	BFA mv 23_Airyscan Processing	13	1
1.20108240610273	BFA	BFA mv 23_Airyscan Processing	13	1
-2.98609031632168	BFA	BFA mv 23_Airyscan Processing	13	1
-0.181449846161518	BFA	BFA mv 23_Airyscan Processing	13	1
-0.45735378143126	BFA	BFA mv 23_Airyscan Processing	13	1
-0.405708935698867	BFA	BFA mv 23_Airyscan Processing	13	1
0.995271437820123	BFA	BFA mv 23_Airyscan Processing	13	1
0.0562672396242317	BFA	BFA mv 23_Airyscan Processing	13	1
0.751936104069368	BFA	BFA mv 23_Airyscan Processing	13	1
0.45445177344657	BFA	BFA mv 23_Airyscan Processing	13	1
0.12693977613076	BFA	BFA mv 23_Airyscan Processing	13	1
2.04661054288389	BFA	BFA mv 23_Airyscan Processing	13	1
-1.12840453384613	BFA	BFA mv 23_Airyscan Processing	13	1
-2.21592559985117	BFA	BFA mv 23_Airyscan Processing	13	1
0.583055188041819	BFA	BFA mv 23_Airyscan Processing	13	1
1.03741136267871	BFA	BFA mv 23_Airyscan Processing	13	1
1.49449752926552	BFA	BFA mv 23_Airyscan Processing	13	1
1.15474560486356	BFA	BFA mv 23_Airyscan Processing	13	1
1.10990522979613	BFA	BFA mv 23_Airyscan Processing	13	1
0.653377523508513	BFA	BFA mv 23_Airyscan Processing	13	1
0.956375935281953	BFA	BFA mv 23_Airyscan Processing	13	1
-3.66356164612965	BFA	BFA mv 23_Airyscan Processing	13	1
0.461540550421326	BFA	BFA mv 23_Airyscan Processing	13	1
NaN	BFA	BFA mv 23_Airyscan Processing	13	1
NaN	BFA	BFA mv 23_Airyscan Processing	13	1
NaN	BFA	BFA mv 23_Airyscan Processing	13	1
NaN	BFA	BFA mv 23_Airyscan Processing	13	1
NaN	BFA	BFA mv 23_Airyscan Processing	13	1
NaN	BFA	BFA mv 23_Airyscan Processing	13	1
NaN	BFA	BFA mv 23_Airyscan Processing	13	1
NaN	BFA	BFA mv 23_Airyscan Processing	13	1
NaN	BFA	BFA mv 23_Airyscan Processing	13	1
NaN	BFA	BFA mv 23_Airyscan Processing	13	1
NaN	BFA	BFA mv 23_Airyscan Processing	13	1
NaN	BFA	BFA mv 23_Airyscan Processing	13	1
NaN	BFA	BFA mv 23_Airyscan Processing	13	1
NaN	BFA	BFA mv 23_Airyscan Processing	13	1
NaN	BFA	BFA mv 23_Airyscan Processing	13	1
NaN	BFA	BFA mv 23_Airyscan Processing	13	1
NaN	BFA	BFA mv 23_Airyscan Processing	13	1
NaN	BFA	BFA mv 23_Airyscan Processing	13	1
NaN	BFA	BFA mv 23_Airyscan Processing	13	1
NaN	BFA	BFA mv 23_Airyscan Processing	13	1
NaN	BFA	BFA mv 23_Airyscan Processing	13	1
NaN	BFA	BFA mv 23_Airyscan Processing	13	1
NaN	BFA	BFA mv 23_Airyscan Processing	13	1
NaN	BFA	BFA mv 23_Airyscan Processing	13	1
NaN	BFA	BFA mv 23_Airyscan Processing	13	1
NaN	BFA	BFA mv 23_Airyscan Processing	13	1
NaN	BFA	BFA mv 23_Airyscan Processing	13	1
NaN	BFA	BFA mv 23_Airyscan Processing	13	1
NaN	BFA	BFA mv 23_Airyscan Processing	13	1
NaN	BFA	BFA mv 23_Airyscan Processing	13	1
NaN	BFA	BFA mv 23_Airyscan Processing	13	1
NaN	BFA	BFA mv 23_Airyscan Processing	13	1
NaN	BFA	BFA mv 23_Airyscan Processing	13	1
NaN	BFA	BFA mv 23_Airyscan Processing	13	1
NaN	BFA	BFA mv 23_Airyscan Processing	13	1
NaN	BFA	BFA mv 23_Airyscan Processing	13	1
NaN	BFA	BFA mv 23_Airyscan Processing	13	1
NaN	BFA	BFA mv 23_Airyscan Processing	13	1
NaN	BFA	BFA mv 23_Airyscan Processing	13	1
NaN	BFA	BFA mv 23_Airyscan Processing	13	1
NaN	BFA	BFA mv 23_Airyscan Processing	13	1
NaN	BFA	BFA mv 23_Airyscan Processing	13	1
NaN	BFA	BFA mv 23_Airyscan Processing	13	1
NaN	BFA	BFA mv 23_Airyscan Processing	13	1
NaN	BFA	BFA mv 23_Airyscan Processing	13	1
NaN	BFA	BFA mv 23_Airyscan Processing	13	1
NaN	BFA	BFA mv 23_Airyscan Processing	13	1
NaN	BFA	BFA mv 23_Airyscan Processing	13	1
NaN	BFA	BFA mv 23_Airyscan Processing	13	1
NaN	BFA	BFA mv 23_Airyscan Processing	13	1
NaN	BFA	BFA mv 23_Airyscan Processing	13	1
NaN	BFA	BFA mv 23_Airyscan Processing	13	1
NaN	BFA	BFA mv 23_Airyscan Processing	13	1
NaN	BFA	BFA mv 23_Airyscan Processing	13	1
NaN	BFA	BFA mv 23_Airyscan Processing	13	1
NaN	BFA	BFA mv 23_Airyscan Processing	13	1
NaN	BFA	BFA mv 23_Airyscan Processing	13	1
NaN	BFA	BFA mv 23_Airyscan Processing	13	1
NaN	BFA	BFA mv 23_Airyscan Processing	13	1
NaN	BFA	BFA mv 23_Airyscan Processing	13	1
NaN	BFA	BFA mv 23_Airyscan Processing	13	1
NaN	BFA	BFA mv 23_Airyscan Processing	13	1
NaN	BFA	BFA mv 23_Airyscan Processing	13	1
NaN	BFA	BFA mv 23_Airyscan Processing	13	1
NaN	BFA	BFA mv 23_Airyscan Processing	13	1
NaN	BFA	BFA mv 23_Airyscan Processing	13	1
NaN	BFA	BFA mv 23_Airyscan Processing	13	1
NaN	BFA	BFA mv 23_Airyscan Processing	13	1
NaN	BFA	BFA mv 23_Airyscan Processing	13	1
NaN	BFA	BFA mv 23_Airyscan Processing	13	1
NaN	BFA	BFA mv 23_Airyscan Processing	13	1
NaN	BFA	BFA mv 23_Airyscan Processing	13	1
NaN	BFA	BFA mv 23_Airyscan Processing	13	1
NaN	BFA	BFA mv 23_Airyscan Processing	13	1
NaN	BFA	BFA mv 23_Airyscan Processing	13	1
1.96329775177521	BFA	BFA mv 24_Airyscan Processing	14	1
-0.603636086192677	BFA	BFA mv 24_Airyscan Processing	14	1
-1.8607527963646	BFA	BFA mv 24_Airyscan Processing	14	1
1.17427838433683	BFA	BFA mv 24_Airyscan Processing	14	1
-1.73365900671351	BFA	BFA mv 24_Airyscan Processing	14	1
-3.66356164612965	BFA	BFA mv 24_Airyscan Processing	14	1
1.96656923170901	BFA	BFA mv 24_Airyscan Processing	14	1
-3.66356164612965	BFA	BFA mv 24_Airyscan Processing	14	1
0.204423207353565	BFA	BFA mv 24_Airyscan Processing	14	1
-0.0657927511841872	BFA	BFA mv 24_Airyscan Processing	14	1
1.6257615929281	BFA	BFA mv 24_Airyscan Processing	14	1
-3.66356164612965	BFA	BFA mv 24_Airyscan Processing	14	1
1.8342889484997	BFA	BFA mv 24_Airyscan Processing	14	1
1.38395236004225	BFA	BFA mv 24_Airyscan Processing	14	1
1.88496778230683	BFA	BFA mv 24_Airyscan Processing	14	1
1.96288120811459	BFA	BFA mv 24_Airyscan Processing	14	1
0.714091516406075	BFA	BFA mv 24_Airyscan Processing	14	1
1.04202583057068	BFA	BFA mv 24_Airyscan Processing	14	1
-3.66356164612965	BFA	BFA mv 24_Airyscan Processing	14	1
1.65372543512536	BFA	BFA mv 24_Airyscan Processing	14	1
0.0188766509470373	BFA	BFA mv 24_Airyscan Processing	14	1
1.96921188104303	BFA	BFA mv 24_Airyscan Processing	14	1
1.55273424090356	BFA	BFA mv 24_Airyscan Processing	14	1
2.0198557686738	BFA	BFA mv 24_Airyscan Processing	14	1
-0.360594104549415	BFA	BFA mv 24_Airyscan Processing	14	1
3.66351168922338	BFA	BFA mv 24_Airyscan Processing	14	1
0.682118571140606	BFA	BFA mv 24_Airyscan Processing	14	1
2.09770183629417	BFA	BFA mv 24_Airyscan Processing	14	1
-3.66356164612965	BFA	BFA mv 24_Airyscan Processing	14	1
-1.33889282428395	BFA	BFA mv 24_Airyscan Processing	14	1
1.71892336588085	BFA	BFA mv 24_Airyscan Processing	14	1
0.918064745151383	BFA	BFA mv 24_Airyscan Processing	14	1
-3.66356164612965	BFA	BFA mv 24_Airyscan Processing	14	1
1.93463561959409	BFA	BFA mv 24_Airyscan Processing	14	1
-1.40301129458752	BFA	BFA mv 24_Airyscan Processing	14	1
1.57913422808173	BFA	BFA mv 24_Airyscan Processing	14	1
2.83947824549026	BFA	BFA mv 24_Airyscan Processing	14	1
0.65063103490201	BFA	BFA mv 24_Airyscan Processing	14	1
0.793248969479637	BFA	BFA mv 24_Airyscan Processing	14	1
0.281275622163064	BFA	BFA mv 24_Airyscan Processing	14	1
1.78258024328616	BFA	BFA mv 24_Airyscan Processing	14	1
0.577007061954781	BFA	BFA mv 24_Airyscan Processing	14	1
0.960903102062261	BFA	BFA mv 24_Airyscan Processing	14	1
2.06244426422666	BFA	BFA mv 24_Airyscan Processing	14	1
2.06896650094407	BFA	BFA mv 24_Airyscan Processing	14	1
2.28451254310828	BFA	BFA mv 24_Airyscan Processing	14	1
1.31678977582745	BFA	BFA mv 24_Airyscan Processing	14	1
1.3799291453297	BFA	BFA mv 24_Airyscan Processing	14	1
-0.97963238598683	BFA	BFA mv 24_Airyscan Processing	14	1
1.71657930632804	BFA	BFA mv 24_Airyscan Processing	14	1
0.784350424048626	BFA	BFA mv 24_Airyscan Processing	14	1
1.59571995199514	BFA	BFA mv 24_Airyscan Processing	14	1
-3.66356164612965	BFA	BFA mv 24_Airyscan Processing	14	1
0.439930987022536	BFA	BFA mv 24_Airyscan Processing	14	1
1.18417720848018	BFA	BFA mv 24_Airyscan Processing	14	1
0.543433932130385	BFA	BFA mv 24_Airyscan Processing	14	1
0.544918741746208	BFA	BFA mv 24_Airyscan Processing	14	1
-3.66356164612965	BFA	BFA mv 24_Airyscan Processing	14	1
-3.66356164612965	BFA	BFA mv 24_Airyscan Processing	14	1
-1.20891200939108	BFA	BFA mv 24_Airyscan Processing	14	1
1.7508366301691	BFA	BFA mv 24_Airyscan Processing	14	1
1.03915600010902	BFA	BFA mv 24_Airyscan Processing	14	1
1.10853452745559	BFA	BFA mv 24_Airyscan Processing	14	1
-0.345818906701392	BFA	BFA mv 24_Airyscan Processing	14	1
1.86302964151435	BFA	BFA mv 24_Airyscan Processing	14	1
2.54948079659573	BFA	BFA mv 24_Airyscan Processing	14	1
1.39217772021518	BFA	BFA mv 24_Airyscan Processing	14	1
-3.66356164612965	BFA	BFA mv 24_Airyscan Processing	14	1
-1.68046545443364	BFA	BFA mv 24_Airyscan Processing	14	1
2.02785132437122	BFA	BFA mv 24_Airyscan Processing	14	1
1.01111113781983	BFA	BFA mv 24_Airyscan Processing	14	1
-3.66356164612965	BFA	BFA mv 24_Airyscan Processing	14	1
2.01462231810919	BFA	BFA mv 24_Airyscan Processing	14	1
-3.66356164612965	BFA	BFA mv 24_Airyscan Processing	14	1
1.03618006001462	BFA	BFA mv 24_Airyscan Processing	14	1
1.23031830660764	BFA	BFA mv 24_Airyscan Processing	14	1
-0.857806817328814	BFA	BFA mv 24_Airyscan Processing	14	1
-0.655877530209066	BFA	BFA mv 24_Airyscan Processing	14	1
-3.66356164612965	BFA	BFA mv 24_Airyscan Processing	14	1
2.27923139574349	BFA	BFA mv 24_Airyscan Processing	14	1
1.94816821898304	BFA	BFA mv 24_Airyscan Processing	14	1
1.54799814764386	BFA	BFA mv 24_Airyscan Processing	14	1
1.74046972663922	BFA	BFA mv 24_Airyscan Processing	14	1
1.74941856243889	BFA	BFA mv 24_Airyscan Processing	14	1
1.10673824688507	BFA	BFA mv 24_Airyscan Processing	14	1
1.25442441573056	BFA	BFA mv 24_Airyscan Processing	14	1
-1.1046081923815	BFA	BFA mv 24_Airyscan Processing	14	1
1.11015474813697	BFA	BFA mv 24_Airyscan Processing	14	1
0.856152397652475	BFA	BFA mv 24_Airyscan Processing	14	1
1.33454143928644	BFA	BFA mv 24_Airyscan Processing	14	1
0.993927893590159	BFA	BFA mv 24_Airyscan Processing	14	1
0.566031785012448	BFA	BFA mv 24_Airyscan Processing	14	1
1.55629196023787	BFA	BFA mv 24_Airyscan Processing	14	1
2.01724817546352	BFA	BFA mv 24_Airyscan Processing	14	1
1.60781232857371	BFA	BFA mv 24_Airyscan Processing	14	1
1.40743620605999	BFA	BFA mv 24_Airyscan Processing	14	1
1.95250313850021	BFA	BFA mv 24_Airyscan Processing	14	1
2.20091863354652	BFA	BFA mv 24_Airyscan Processing	14	1
-2.99232181892923	BFA	BFA mv 24_Airyscan Processing	14	1
1.96451655462576	BFA	BFA mv 24_Airyscan Processing	14	1
1.48568621842595	BFA	BFA mv 24_Airyscan Processing	14	1
1.37868921580559	BFA	BFA mv 24_Airyscan Processing	14	1
1.75223032890606	BFA	BFA mv 24_Airyscan Processing	14	1
-3.66356164612965	BFA	BFA mv 24_Airyscan Processing	14	1
0.528417942100862	BFA	BFA mv 24_Airyscan Processing	14	1
1.45592200765292	BFA	BFA mv 24_Airyscan Processing	14	1
0.466166151437423	BFA	BFA mv 24_Airyscan Processing	14	1
0.977344318533309	BFA	BFA mv 24_Airyscan Processing	14	1
1.25537479808249	BFA	BFA mv 24_Airyscan Processing	14	1
-1.3522116564822	BFA	BFA mv 24_Airyscan Processing	14	1
1.77751375658744	BFA	BFA mv 24_Airyscan Processing	14	1
0.694923590761254	BFA	BFA mv 24_Airyscan Processing	14	1
-0.637078363532018	BFA	BFA mv 24_Airyscan Processing	14	1
2.2466548682094	BFA	BFA mv 24_Airyscan Processing	14	1
0.231327605127594	BFA	BFA mv 24_Airyscan Processing	14	1
0.931539485055049	BFA	BFA mv 24_Airyscan Processing	14	1
2.01611735362217	BFA	BFA mv 24_Airyscan Processing	14	1
-3.66356164612965	BFA	BFA mv 24_Airyscan Processing	14	1
0.995397102909414	BFA	BFA mv 24_Airyscan Processing	14	1
1.64859050673735	BFA	BFA mv 24_Airyscan Processing	14	1
0.487546372359065	BFA	BFA mv 24_Airyscan Processing	14	1
0.61327347901628	BFA	BFA mv 24_Airyscan Processing	14	1
-0.398460884265333	BFA	BFA mv 24_Airyscan Processing	14	1
-0.168631726587242	BFA	BFA mv 24_Airyscan Processing	14	1
-3.66356164612965	BFA	BFA mv 24_Airyscan Processing	14	1
-1.42790008050292	BFA	BFA mv 24_Airyscan Processing	14	1
1.14216244540085	BFA	BFA mv 24_Airyscan Processing	14	1
-3.66356164612965	BFA	BFA mv 24_Airyscan Processing	14	1
-1.7664006962549	BFA	BFA mv 24_Airyscan Processing	14	1
-0.770429282231875	BFA	BFA mv 24_Airyscan Processing	14	1
-0.491213538170914	BFA	BFA mv 24_Airyscan Processing	14	1
0.178267407033423	BFA	BFA mv 24_Airyscan Processing	14	1
2.09031861566027	BFA	BFA mv 24_Airyscan Processing	14	1
1.30688434506644	BFA	BFA mv 24_Airyscan Processing	14	1
-0.624038675767475	BFA	BFA mv 24_Airyscan Processing	14	1
0.992237080669676	BFA	BFA mv 24_Airyscan Processing	14	1
-1.53045743333239	BFA	BFA mv 24_Airyscan Processing	14	1
2.12085184977246	BFA	BFA mv 24_Airyscan Processing	14	1
0.999203050364678	BFA	BFA mv 24_Airyscan Processing	14	1
NaN	BFA	BFA mv 24_Airyscan Processing	14	1
NaN	BFA	BFA mv 24_Airyscan Processing	14	1
NaN	BFA	BFA mv 24_Airyscan Processing	14	1
NaN	BFA	BFA mv 24_Airyscan Processing	14	1
NaN	BFA	BFA mv 24_Airyscan Processing	14	1
NaN	BFA	BFA mv 24_Airyscan Processing	14	1
NaN	BFA	BFA mv 24_Airyscan Processing	14	1
NaN	BFA	BFA mv 24_Airyscan Processing	14	1
NaN	BFA	BFA mv 24_Airyscan Processing	14	1
NaN	BFA	BFA mv 24_Airyscan Processing	14	1
NaN	BFA	BFA mv 24_Airyscan Processing	14	1
NaN	BFA	BFA mv 24_Airyscan Processing	14	1
NaN	BFA	BFA mv 24_Airyscan Processing	14	1
NaN	BFA	BFA mv 24_Airyscan Processing	14	1
NaN	BFA	BFA mv 24_Airyscan Processing	14	1
NaN	BFA	BFA mv 24_Airyscan Processing	14	1
NaN	BFA	BFA mv 24_Airyscan Processing	14	1
NaN	BFA	BFA mv 24_Airyscan Processing	14	1
NaN	BFA	BFA mv 24_Airyscan Processing	14	1
NaN	BFA	BFA mv 24_Airyscan Processing	14	1
NaN	BFA	BFA mv 24_Airyscan Processing	14	1
NaN	BFA	BFA mv 24_Airyscan Processing	14	1
NaN	BFA	BFA mv 24_Airyscan Processing	14	1
NaN	BFA	BFA mv 24_Airyscan Processing	14	1
NaN	BFA	BFA mv 24_Airyscan Processing	14	1
NaN	BFA	BFA mv 24_Airyscan Processing	14	1
NaN	BFA	BFA mv 24_Airyscan Processing	14	1
NaN	BFA	BFA mv 24_Airyscan Processing	14	1
NaN	BFA	BFA mv 24_Airyscan Processing	14	1
NaN	BFA	BFA mv 24_Airyscan Processing	14	1
NaN	BFA	BFA mv 24_Airyscan Processing	14	1
NaN	BFA	BFA mv 24_Airyscan Processing	14	1
NaN	BFA	BFA mv 24_Airyscan Processing	14	1
NaN	BFA	BFA mv 24_Airyscan Processing	14	1
NaN	BFA	BFA mv 24_Airyscan Processing	14	1
NaN	BFA	BFA mv 24_Airyscan Processing	14	1
NaN	BFA	BFA mv 24_Airyscan Processing	14	1
NaN	BFA	BFA mv 24_Airyscan Processing	14	1
NaN	BFA	BFA mv 24_Airyscan Processing	14	1
NaN	BFA	BFA mv 24_Airyscan Processing	14	1
NaN	BFA	BFA mv 24_Airyscan Processing	14	1
NaN	BFA	BFA mv 24_Airyscan Processing	14	1
NaN	BFA	BFA mv 24_Airyscan Processing	14	1
NaN	BFA	BFA mv 24_Airyscan Processing	14	1
NaN	BFA	BFA mv 24_Airyscan Processing	14	1
NaN	BFA	BFA mv 24_Airyscan Processing	14	1
NaN	BFA	BFA mv 24_Airyscan Processing	14	1
NaN	BFA	BFA mv 24_Airyscan Processing	14	1
NaN	BFA	BFA mv 24_Airyscan Processing	14	1
NaN	BFA	BFA mv 24_Airyscan Processing	14	1
NaN	BFA	BFA mv 24_Airyscan Processing	14	1
NaN	BFA	BFA mv 24_Airyscan Processing	14	1
NaN	BFA	BFA mv 24_Airyscan Processing	14	1
NaN	BFA	BFA mv 24_Airyscan Processing	14	1
[truncated: 39,959 more rows]
