# Supplementary material for: Quantitative analysis of plant ER architecture and dynamics
Source: Nat Commun. 2019 Feb 28;10:984. doi: 10.1038/s41467-019-08893-9 (PMC6395764; doi:10.1038/s41467-019-08893-9)
Supplement: Supplementary file 6 — Source Data [file 41467_2019_8893_MOESM6_ESM.zip › Fig 6 - MANOVA source data/cisternal_Perimeter.csv]

cisternal_Perimeter	group	name	file	rep
17.1677835432	BFA	BFA mv 10_Airyscan Processing	1	1
220.7745712368	BFA	BFA mv 10_Airyscan Processing	1	1
8.261720112	BFA	BFA mv 10_Airyscan Processing	1	1
4.4046270912	BFA	BFA mv 10_Airyscan Processing	1	1
8.2569599088	BFA	BFA mv 10_Airyscan Processing	1	1
6.0553105776	BFA	BFA mv 10_Airyscan Processing	1	1
39.2209747008	BFA	BFA mv 10_Airyscan Processing	1	1
2.4872615232	BFA	BFA mv 10_Airyscan Processing	1	1
3.7372023216	BFA	BFA mv 10_Airyscan Processing	1	1
57.7026296784	BFA	BFA mv 10_Airyscan Processing	1	1
3.310555272	BFA	BFA mv 10_Airyscan Processing	1	1
2.4300283824	BFA	BFA mv 10_Airyscan Processing	1	1
2.8971925104	BFA	BFA mv 10_Airyscan Processing	1	1
4.8815883816	BFA	BFA mv 10_Airyscan Processing	1	1
3.0548880792	BFA	BFA mv 10_Airyscan Processing	1	1
1.9672369992	BFA	BFA mv 10_Airyscan Processing	1	1
5.702834136	BFA	BFA mv 10_Airyscan Processing	1	1
3.1134773244	BFA	BFA mv 10_Airyscan Processing	1	1
3.2157940176	BFA	BFA mv 10_Airyscan Processing	1	1
6.07202664	BFA	BFA mv 10_Airyscan Processing	1	1
3.098836932	BFA	BFA mv 10_Airyscan Processing	1	1
2.1414272256	BFA	BFA mv 10_Airyscan Processing	1	1
10.0889739264	BFA	BFA mv 10_Airyscan Processing	1	1
4.5643706544	BFA	BFA mv 10_Airyscan Processing	1	1
2.9106982032	BFA	BFA mv 10_Airyscan Processing	1	1
2.0047651128	BFA	BFA mv 10_Airyscan Processing	1	1
2.2325353008	BFA	BFA mv 10_Airyscan Processing	1	1
26.6321191776	BFA	BFA mv 10_Airyscan Processing	1	1
9.8447090808	BFA	BFA mv 10_Airyscan Processing	1	1
2.2908754656	BFA	BFA mv 10_Airyscan Processing	1	1
4.6952762424	BFA	BFA mv 10_Airyscan Processing	1	1
2.1904130376	BFA	BFA mv 10_Airyscan Processing	1	1
3.9850649952	BFA	BFA mv 10_Airyscan Processing	1	1
10.2832566384	BFA	BFA mv 10_Airyscan Processing	1	1
21.2300081112	BFA	BFA mv 10_Airyscan Processing	1	1
6.8039909088	BFA	BFA mv 10_Airyscan Processing	1	1
2.6328351792	BFA	BFA mv 10_Airyscan Processing	1	1
3.1230807576	BFA	BFA mv 10_Airyscan Processing	1	1
2.1265377528	BFA	BFA mv 10_Airyscan Processing	1	1
6.6332324568	BFA	BFA mv 10_Airyscan Processing	1	1
2.5158780936	BFA	BFA mv 10_Airyscan Processing	1	1
5.5142525976	BFA	BFA mv 10_Airyscan Processing	1	1
1.9537313064	BFA	BFA mv 10_Airyscan Processing	1	1
21.878392068	BFA	BFA mv 10_Airyscan Processing	1	1
9.9074219904	BFA	BFA mv 10_Airyscan Processing	1	1
5.4522039024	BFA	BFA mv 10_Airyscan Processing	1	1
27.3666296016	BFA	BFA mv 10_Airyscan Processing	1	1
2.2212990072	BFA	BFA mv 10_Airyscan Processing	1	1
4.704021732	BFA	BFA mv 10_Airyscan Processing	1	1
8.8259702448	BFA	BFA mv 10_Airyscan Processing	1	1
2.560269756	BFA	BFA mv 10_Airyscan Processing	1	1
2.7280392432	BFA	BFA mv 10_Airyscan Processing	1	1
20.014440408	BFA	BFA mv 10_Airyscan Processing	1	1
289.2590611632	BFA	BFA mv 10_Airyscan Processing	1	1
8.9530012488	BFA	BFA mv 10_Airyscan Processing	1	1
39.4985056176	BFA	BFA mv 10_Airyscan Processing	1	1
2.078714316	BFA	BFA mv 10_Airyscan Processing	1	1
56.068274796	BFA	BFA mv 10_Airyscan Processing	1	1
2.8679117256	BFA	BFA mv 10_Airyscan Processing	1	1
2.8479852936	BFA	BFA mv 10_Airyscan Processing	1	1
2.8614909864	BFA	BFA mv 10_Airyscan Processing	1	1
6.1383927288	BFA	BFA mv 10_Airyscan Processing	1	1
3.5481226224	BFA	BFA mv 10_Airyscan Processing	1	1
3.1171581792	BFA	BFA mv 10_Airyscan Processing	1	1
2.0672566176	BFA	BFA mv 10_Airyscan Processing	1	1
2.2448786184	BFA	BFA mv 10_Airyscan Processing	1	1
6.0704214552	BFA	BFA mv 10_Airyscan Processing	1	1
4.3435193664	BFA	BFA mv 10_Airyscan Processing	1	1
9.4673245992	BFA	BFA mv 10_Airyscan Processing	1	1
3.6859471104	BFA	BFA mv 10_Airyscan Processing	1	1
10.1903219736	BFA	BFA mv 10_Airyscan Processing	1	1
4.187871792	BFA	BFA mv 10_Airyscan Processing	1	1
4.2032040744	BFA	BFA mv 10_Airyscan Processing	1	1
2.3819835408	BFA	BFA mv 10_Airyscan Processing	1	1
3.1111802496	BFA	BFA mv 10_Airyscan Processing	1	1
8.956654428	BFA	BFA mv 10_Airyscan Processing	1	1
5.6739961608	BFA	BFA mv 10_Airyscan Processing	1	1
4.4796833184	BFA	BFA mv 10_Airyscan Processing	1	1
15.6681534816	BFA	BFA mv 10_Airyscan Processing	1	1
2.0233077648	BFA	BFA mv 10_Airyscan Processing	1	1
9.688397292	BFA	BFA mv 10_Airyscan Processing	1	1
2.5664690904	BFA	BFA mv 10_Airyscan Processing	1	1
20.3964190392	BFA	BFA mv 10_Airyscan Processing	1	1
2.369861628	BFA	BFA mv 10_Airyscan Processing	1	1
9.4892436744	BFA	BFA mv 10_Airyscan Processing	1	1
3.0464193456	BFA	BFA mv 10_Airyscan Processing	1	1
5.5220571168	BFA	BFA mv 10_Airyscan Processing	1	1
4.1569858224	BFA	BFA mv 10_Airyscan Processing	1	1
2.1043419216	BFA	BFA mv 10_Airyscan Processing	1	1
19.6495652976	BFA	BFA mv 10_Airyscan Processing	1	1
6.3136899792	BFA	BFA mv 10_Airyscan Processing	1	1
9.9694153344	BFA	BFA mv 10_Airyscan Processing	1	1
37.6420540452	BFA	BFA mv 10_Airyscan Processing	1	1
2.2180886376	BFA	BFA mv 10_Airyscan Processing	1	1
4.5236321712	BFA	BFA mv 10_Airyscan Processing	1	1
4.2267836856	BFA	BFA mv 10_Airyscan Processing	1	1
2.5485906528	BFA	BFA mv 10_Airyscan Processing	1	1
2.8141103592	BFA	BFA mv 10_Airyscan Processing	1	1
9.7030100088	BFA	BFA mv 10_Airyscan Processing	1	1
13.7757513048	BFA	BFA mv 10_Airyscan Processing	1	1
316.2039422964	BFA	BFA mv 10_Airyscan Processing	1	1
10.1987907072	BFA	BFA mv 10_Airyscan Processing	1	1
4.3235929344	BFA	BFA mv 10_Airyscan Processing	1	1
2.3227024056	BFA	BFA mv 10_Airyscan Processing	1	1
35.8668580344	BFA	BFA mv 10_Airyscan Processing	1	1
2.2970748	BFA	BFA mv 10_Airyscan Processing	1	1
3.8083839648	BFA	BFA mv 10_Airyscan Processing	1	1
6.0553105776	BFA	BFA mv 10_Airyscan Processing	1	1
2.3890684944	BFA	BFA mv 10_Airyscan Processing	1	1
2.3110233024	BFA	BFA mv 10_Airyscan Processing	1	1
4.124217912	BFA	BFA mv 10_Airyscan Processing	1	1
6.3448527048	BFA	BFA mv 10_Airyscan Processing	1	1
3.4954836312	BFA	BFA mv 10_Airyscan Processing	1	1
14.5015162392	BFA	BFA mv 10_Airyscan Processing	1	1
3.9651385632	BFA	BFA mv 10_Airyscan Processing	1	1
3.0599250384	BFA	BFA mv 10_Airyscan Processing	1	1
2.0295070992	BFA	BFA mv 10_Airyscan Processing	1	1
2.4446964504	BFA	BFA mv 10_Airyscan Processing	1	1
12.2733536832	BFA	BFA mv 10_Airyscan Processing	1	1
5.9296633536	BFA	BFA mv 10_Airyscan Processing	1	1
3.0885416088	BFA	BFA mv 10_Airyscan Processing	1	1
3.8353953504	BFA	BFA mv 10_Airyscan Processing	1	1
1.9958535696	BFA	BFA mv 10_Airyscan Processing	1	1
9.357397116	BFA	BFA mv 10_Airyscan Processing	1	1
2.5396791096	BFA	BFA mv 10_Airyscan Processing	1	1
16.8339051048	BFA	BFA mv 10_Airyscan Processing	1	1
3.9782014464	BFA	BFA mv 10_Airyscan Processing	1	1
2.8019884464	BFA	BFA mv 10_Airyscan Processing	1	1
3.9983492832	BFA	BFA mv 10_Airyscan Processing	1	1
2.5620963456	BFA	BFA mv 10_Airyscan Processing	1	1
9.9639355656	BFA	BFA mv 10_Airyscan Processing	1	1
4.4467493544	BFA	BFA mv 10_Airyscan Processing	1	1
21.4071319512	BFA	BFA mv 10_Airyscan Processing	1	1
2.2327567056	BFA	BFA mv 10_Airyscan Processing	1	1
9.3779877624	BFA	BFA mv 10_Airyscan Processing	1	1
2.2013725752	BFA	BFA mv 10_Airyscan Processing	1	1
2.7669511368	BFA	BFA mv 10_Airyscan Processing	1	1
2.8365275952	BFA	BFA mv 10_Airyscan Processing	1	1
2.1082165056	BFA	BFA mv 10_Airyscan Processing	1	1
1.9654104096	BFA	BFA mv 10_Airyscan Processing	1	1
22.683198516	BFA	BFA mv 10_Airyscan Processing	1	1
1.9587682656	BFA	BFA mv 10_Airyscan Processing	1	1
1.938399024	BFA	BFA mv 10_Airyscan Processing	1	1
10.8167868552	BFA	BFA mv 10_Airyscan Processing	1	1
2.0091378576	BFA	BFA mv 10_Airyscan Processing	1	1
4.0894573584	BFA	BFA mv 10_Airyscan Processing	1	1
4.097926092	BFA	BFA mv 10_Airyscan Processing	1	1
6.4803524424	BFA	BFA mv 10_Airyscan Processing	1	1
26.3648005572	BFA	BFA mv 10_Airyscan Processing	1	1
2.3094181176	BFA	BFA mv 10_Airyscan Processing	1	1
8.015684028	BFA	BFA mv 10_Airyscan Processing	1	1
1.974100548	BFA	BFA mv 10_Airyscan Processing	1	1
7.4327251896	BFA	BFA mv 10_Airyscan Processing	1	1
2.5671333048	BFA	BFA mv 10_Airyscan Processing	1	1
5.9482060056	BFA	BFA mv 10_Airyscan Processing	1	1
6.1070085984	BFA	BFA mv 10_Airyscan Processing	1	1
2.5614321312	BFA	BFA mv 10_Airyscan Processing	1	1
3.154464888	BFA	BFA mv 10_Airyscan Processing	1	1
18.1539758736	BFA	BFA mv 10_Airyscan Processing	1	1
339.7148626572	BFA	BFA mv 10_Airyscan Processing	1	1
7.1152860576	BFA	BFA mv 10_Airyscan Processing	1	1
8.3443594536	BFA	BFA mv 10_Airyscan Processing	1	1
6.1148131176	BFA	BFA mv 10_Airyscan Processing	1	1
6.7119418632	BFA	BFA mv 10_Airyscan Processing	1	1
3.0070646424	BFA	BFA mv 10_Airyscan Processing	1	1
46.1400407544	BFA	BFA mv 10_Airyscan Processing	1	1
3.3485261952	BFA	BFA mv 10_Airyscan Processing	1	1
2.7598661832	BFA	BFA mv 10_Airyscan Processing	1	1
4.2542378808	BFA	BFA mv 10_Airyscan Processing	1	1
2.0386400472	BFA	BFA mv 10_Airyscan Processing	1	1
4.5918248496	BFA	BFA mv 10_Airyscan Processing	1	1
2.3705258424	BFA	BFA mv 10_Airyscan Processing	1	1
3.942942732	BFA	BFA mv 10_Airyscan Processing	1	1
2.0079754824	BFA	BFA mv 10_Airyscan Processing	1	1
3.575134008	BFA	BFA mv 10_Airyscan Processing	1	1
1.980742692	BFA	BFA mv 10_Airyscan Processing	1	1
10.3761913032	BFA	BFA mv 10_Airyscan Processing	1	1
2.3162816664	BFA	BFA mv 10_Airyscan Processing	1	1
10.0405969776	BFA	BFA mv 10_Airyscan Processing	1	1
5.1871823568	BFA	BFA mv 10_Airyscan Processing	1	1
9.8664621024	BFA	BFA mv 10_Airyscan Processing	1	1
2.5108411344	BFA	BFA mv 10_Airyscan Processing	1	1
2.4261537984	BFA	BFA mv 10_Airyscan Processing	1	1
4.7378413152	BFA	BFA mv 10_Airyscan Processing	1	1
2.1096002856	BFA	BFA mv 10_Airyscan Processing	1	1
8.57666844	BFA	BFA mv 10_Airyscan Processing	1	1
21.0425335968	BFA	BFA mv 10_Airyscan Processing	1	1
2.0974783728	BFA	BFA mv 10_Airyscan Processing	1	1
4.2590534352	BFA	BFA mv 10_Airyscan Processing	1	1
7.956181488	BFA	BFA mv 10_Airyscan Processing	1	1
2.9349420288	BFA	BFA mv 10_Airyscan Processing	1	1
2.011185852	BFA	BFA mv 10_Airyscan Processing	1	1
2.5376311152	BFA	BFA mv 10_Airyscan Processing	1	1
2.0233077648	BFA	BFA mv 10_Airyscan Processing	1	1
1.9894328304	BFA	BFA mv 10_Airyscan Processing	1	1
1.9619786352	BFA	BFA mv 10_Airyscan Processing	1	1
19.6486796784	BFA	BFA mv 10_Airyscan Processing	1	1
2.2737165936	BFA	BFA mv 10_Airyscan Processing	1	1
10.78518132	BFA	BFA mv 10_Airyscan Processing	1	1
6.5464971264	BFA	BFA mv 10_Airyscan Processing	1	1
4.989633924	BFA	BFA mv 10_Airyscan Processing	1	1
1.9855582464	BFA	BFA mv 10_Airyscan Processing	1	1
40.0178382516	BFA	BFA mv 10_Airyscan Processing	1	1
2.7191277	BFA	BFA mv 10_Airyscan Processing	1	1
3.9475368816	BFA	BFA mv 10_Airyscan Processing	1	1
7.9809234744	BFA	BFA mv 10_Airyscan Processing	1	1
5.5494559608	BFA	BFA mv 10_Airyscan Processing	1	1
14.9018714688	BFA	BFA mv 10_Airyscan Processing	1	1
60.67944489	BFA	BFA mv 10_Airyscan Processing	1	1
2.9367686184	BFA	BFA mv 10_Airyscan Processing	1	1
4.9983240624	BFA	BFA mv 10_Airyscan Processing	1	1
7.950923124	BFA	BFA mv 10_Airyscan Processing	1	1
4.2377432232	BFA	BFA mv 10_Airyscan Processing	1	1
1.9519047168	BFA	BFA mv 10_Airyscan Processing	1	1
2.410821516	BFA	BFA mv 10_Airyscan Processing	1	1
2.844774924	BFA	BFA mv 10_Airyscan Processing	1	1
36.8994346704	BFA	BFA mv 10_Airyscan Processing	1	1
4.6797225552	BFA	BFA mv 10_Airyscan Processing	1	1
5.8296437352	BFA	BFA mv 10_Airyscan Processing	1	1
2.1674976408	BFA	BFA mv 10_Airyscan Processing	1	1
2.7383345664	BFA	BFA mv 10_Airyscan Processing	1	1
3.9063555888	BFA	BFA mv 10_Airyscan Processing	1	1
134.9104687248	BFA	BFA mv 10_Airyscan Processing	1	1
3.4767195744	BFA	BFA mv 10_Airyscan Processing	1	1
3.5598017256	BFA	BFA mv 10_Airyscan Processing	1	1
2.0265181344	BFA	BFA mv 10_Airyscan Processing	1	1
2.3689206576	BFA	BFA mv 10_Airyscan Processing	1	1
25.7902827768	BFA	BFA mv 10_Airyscan Processing	1	1
2.8715649048	BFA	BFA mv 10_Airyscan Processing	1	1
2.8347010056	BFA	BFA mv 10_Airyscan Processing	1	1
2.9239824912	BFA	BFA mv 10_Airyscan Processing	1	1
2.9834850312	BFA	BFA mv 10_Airyscan Processing	1	1
2.119674204	BFA	BFA mv 10_Airyscan Processing	1	1
2.2791963624	BFA	BFA mv 10_Airyscan Processing	1	1
3.364799448	BFA	BFA mv 10_Airyscan Processing	1	1
2.2556167512	BFA	BFA mv 10_Airyscan Processing	1	1
10.5727434144	BFA	BFA mv 10_Airyscan Processing	1	1
4.687969884	BFA	BFA mv 10_Airyscan Processing	1	1
6.9669448416	BFA	BFA mv 10_Airyscan Processing	1	1
4.9198360608	BFA	BFA mv 10_Airyscan Processing	1	1
59.0125711776	BFA	BFA mv 10_Airyscan Processing	1	1
3.339614652	BFA	BFA mv 10_Airyscan Processing	1	1
9.0058616448	BFA	BFA mv 10_Airyscan Processing	1	1
2.499383436	BFA	BFA mv 10_Airyscan Processing	1	1
3.8628495456	BFA	BFA mv 10_Airyscan Processing	1	1
1.9960749744	BFA	BFA mv 10_Airyscan Processing	1	1
3.3668474424	BFA	BFA mv 10_Airyscan Processing	1	1
3.2329528896	BFA	BFA mv 10_Airyscan Processing	1	1
5.4217607424	BFA	BFA mv 10_Airyscan Processing	1	1
2.6431305024	BFA	BFA mv 10_Airyscan Processing	1	1
8.8323356328	BFA	BFA mv 10_Airyscan Processing	1	1
2.6788320264	BFA	BFA mv 10_Airyscan Processing	1	1
20.2558823424	BFA	BFA mv 10_Airyscan Processing	1	1
9.3963090096	BFA	BFA mv 10_Airyscan Processing	1	1
2.1771287496	BFA	BFA mv 10_Airyscan Processing	1	1
2.7580395936	BFA	BFA mv 10_Airyscan Processing	1	1
3.1134773244	BFA	BFA mv 10_Airyscan Processing	1	1
1.956941676	BFA	BFA mv 10_Airyscan Processing	1	1
19.5989743008	BFA	BFA mv 10_Airyscan Processing	1	1
11.6141762424	BFA	BFA mv 10_Airyscan Processing	1	1
4.0022238672	BFA	BFA mv 10_Airyscan Processing	1	1
3.1528597032	BFA	BFA mv 10_Airyscan Processing	1	1
36.11250666	BFA	BFA mv 10_Airyscan Processing	1	1
14.193984972	BFA	BFA mv 10_Airyscan Processing	1	1
2.3622785136	BFA	BFA mv 10_Airyscan Processing	1	1
2.487482928	BFA	BFA mv 10_Airyscan Processing	1	1
5.8012485696	BFA	BFA mv 10_Airyscan Processing	1	1
4.7186344488	BFA	BFA mv 10_Airyscan Processing	1	1
2.6870793552	BFA	BFA mv 10_Airyscan Processing	1	1
2.6651049288	BFA	BFA mv 10_Airyscan Processing	1	1
15.0858588576	BFA	BFA mv 11_Airyscan Processing	2	1
4.943415672	BFA	BFA mv 11_Airyscan Processing	2	1
286.7973165432	BFA	BFA mv 11_Airyscan Processing	2	1
3.8532184368	BFA	BFA mv 11_Airyscan Processing	2	1
3.08029428	BFA	BFA mv 11_Airyscan Processing	2	1
2.0722935768	BFA	BFA mv 11_Airyscan Processing	2	1
6.2695197216	BFA	BFA mv 11_Airyscan Processing	2	1
4.4142028488	BFA	BFA mv 11_Airyscan Processing	2	1
2.3755628016	BFA	BFA mv 11_Airyscan Processing	2	1
2.2283839608	BFA	BFA mv 11_Airyscan Processing	2	1
2.9061040536	BFA	BFA mv 11_Airyscan Processing	2	1
5.8427066184	BFA	BFA mv 11_Airyscan Processing	2	1
2.973189708	BFA	BFA mv 11_Airyscan Processing	2	1
2.3501566008	BFA	BFA mv 11_Airyscan Processing	2	1
4.2812492664	BFA	BFA mv 11_Airyscan Processing	2	1
4.4680042152	BFA	BFA mv 11_Airyscan Processing	2	1
42.156304188	BFA	BFA mv 11_Airyscan Processing	2	1
3.1400182248	BFA	BFA mv 11_Airyscan Processing	2	1
5.1228642624	BFA	BFA mv 11_Airyscan Processing	2	1
2.1894720672	BFA	BFA mv 11_Airyscan Processing	2	1
4.0141243752	BFA	BFA mv 11_Airyscan Processing	2	1
57.189966864	BFA	BFA mv 11_Airyscan Processing	2	1
2.3197134408	BFA	BFA mv 11_Airyscan Processing	2	1
2.3584039296	BFA	BFA mv 11_Airyscan Processing	2	1
4.3830954744	BFA	BFA mv 11_Airyscan Processing	2	1
253.9487594448	BFA	BFA mv 11_Airyscan Processing	2	1
2.4215596488	BFA	BFA mv 11_Airyscan Processing	2	1
1.943657388	BFA	BFA mv 11_Airyscan Processing	2	1
3.690264504	BFA	BFA mv 11_Airyscan Processing	2	1
2.3872419048	BFA	BFA mv 11_Airyscan Processing	2	1
5.1024950208	BFA	BFA mv 11_Airyscan Processing	2	1
2.9564736456	BFA	BFA mv 11_Airyscan Processing	2	1
4.5680238336	BFA	BFA mv 11_Airyscan Processing	2	1
28.2374700312	BFA	BFA mv 11_Airyscan Processing	2	1
5.7296241168	BFA	BFA mv 11_Airyscan Processing	2	1
4.0558038288	BFA	BFA mv 11_Airyscan Processing	2	1
42.5240575608	BFA	BFA mv 11_Airyscan Processing	2	1
2.8108999896	BFA	BFA mv 11_Airyscan Processing	2	1
2.5124463192	BFA	BFA mv 11_Airyscan Processing	2	1
2.4872615232	BFA	BFA mv 11_Airyscan Processing	2	1
2.8839082224	BFA	BFA mv 11_Airyscan Processing	2	1
7.5496822752	BFA	BFA mv 11_Airyscan Processing	2	1
2.14347522	BFA	BFA mv 11_Airyscan Processing	2	1
2.963780004	BFA	BFA mv 11_Airyscan Processing	2	1
2.26524786	BFA	BFA mv 11_Airyscan Processing	2	1
3.0004224984	BFA	BFA mv 11_Airyscan Processing	2	1
50.8123462488	BFA	BFA mv 11_Airyscan Processing	2	1
3.841096524	BFA	BFA mv 11_Airyscan Processing	2	1
13.7022449112	BFA	BFA mv 11_Airyscan Processing	2	1
276.4481643012	BFA	BFA mv 11_Airyscan Processing	2	1
2.7903093432	BFA	BFA mv 11_Airyscan Processing	2	1
4.3647742272	BFA	BFA mv 11_Airyscan Processing	2	1
3.1091322552	BFA	BFA mv 11_Airyscan Processing	2	1
2.5467640632	BFA	BFA mv 11_Airyscan Processing	2	1
2.5275571968	BFA	BFA mv 11_Airyscan Processing	2	1
2.005927488	BFA	BFA mv 11_Airyscan Processing	2	1
2.5518010224	BFA	BFA mv 11_Airyscan Processing	2	1
2.1228845736	BFA	BFA mv 11_Airyscan Processing	2	1
3.4696346208	BFA	BFA mv 11_Airyscan Processing	2	1
19.1965710768	BFA	BFA mv 11_Airyscan Processing	2	1
10.1502477048	BFA	BFA mv 11_Airyscan Processing	2	1
2.0233077648	BFA	BFA mv 11_Airyscan Processing	2	1
39.9021819192	BFA	BFA mv 11_Airyscan Processing	2	1
7.8985055376	BFA	BFA mv 11_Airyscan Processing	2	1
2.6943857136	BFA	BFA mv 11_Airyscan Processing	2	1
3.2613480552	BFA	BFA mv 11_Airyscan Processing	2	1
4.4684470248	BFA	BFA mv 11_Airyscan Processing	2	1
2.1231059784	BFA	BFA mv 11_Airyscan Processing	2	1
21.445545684	BFA	BFA mv 11_Airyscan Processing	2	1
2.0329388736	BFA	BFA mv 11_Airyscan Processing	2	1
6.5011644936	BFA	BFA mv 11_Airyscan Processing	2	1
2.986473996	BFA	BFA mv 11_Airyscan Processing	2	1
34.888138116	BFA	BFA mv 11_Airyscan Processing	2	1
2.2755431832	BFA	BFA mv 11_Airyscan Processing	2	1
3.9035880288	BFA	BFA mv 11_Airyscan Processing	2	1
3.3222343752	BFA	BFA mv 11_Airyscan Processing	2	1
2.2588271208	BFA	BFA mv 11_Airyscan Processing	2	1
3.7257446232	BFA	BFA mv 11_Airyscan Processing	2	1
5.3114458008	BFA	BFA mv 11_Airyscan Processing	2	1
2.846158704	BFA	BFA mv 11_Airyscan Processing	2	1
250.5977424456	BFA	BFA mv 11_Airyscan Processing	2	1
11.0740038816	BFA	BFA mv 11_Airyscan Processing	2	1
2.2398416592	BFA	BFA mv 11_Airyscan Processing	2	1
3.9102301728	BFA	BFA mv 11_Airyscan Processing	2	1
2.0704669872	BFA	BFA mv 11_Airyscan Processing	2	1
3.5511115872	BFA	BFA mv 11_Airyscan Processing	2	1
3.163597836	BFA	BFA mv 11_Airyscan Processing	2	1
2.0551347048	BFA	BFA mv 11_Airyscan Processing	2	1
3.9568912344	BFA	BFA mv 11_Airyscan Processing	2	1
3.1411806	BFA	BFA mv 11_Airyscan Processing	2	1
6.2013823944	BFA	BFA mv 11_Airyscan Processing	2	1
40.6071901536	BFA	BFA mv 11_Airyscan Processing	2	1
2.875218084	BFA	BFA mv 11_Airyscan Processing	2	1
2.2977390144	BFA	BFA mv 11_Airyscan Processing	2	1
3.567108084	BFA	BFA mv 11_Airyscan Processing	2	1
3.2677687944	BFA	BFA mv 11_Airyscan Processing	2	1
1.9670155944	BFA	BFA mv 11_Airyscan Processing	2	1
28.4765872152	BFA	BFA mv 11_Airyscan Processing	2	1
2.451781404	BFA	BFA mv 11_Airyscan Processing	2	1
24.5483125512	BFA	BFA mv 11_Airyscan Processing	2	1
3.7971476712	BFA	BFA mv 11_Airyscan Processing	2	1
4.0803244104	BFA	BFA mv 11_Airyscan Processing	2	1
2.7129283656	BFA	BFA mv 11_Airyscan Processing	2	1
4.1001954912	BFA	BFA mv 11_Airyscan Processing	2	1
2.1585860976	BFA	BFA mv 11_Airyscan Processing	2	1
10.4116160712	BFA	BFA mv 11_Airyscan Processing	2	1
14.7716300952	BFA	BFA mv 11_Airyscan Processing	2	1
17.7802999224	BFA	BFA mv 11_Airyscan Processing	2	1
10.4643104136	BFA	BFA mv 11_Airyscan Processing	2	1
5.3727749304	BFA	BFA mv 11_Airyscan Processing	2	1
192.4481241516	BFA	BFA mv 11_Airyscan Processing	2	1
1.9365724344	BFA	BFA mv 11_Airyscan Processing	2	1
57.0146142624	BFA	BFA mv 11_Airyscan Processing	2	1
3.862406736	BFA	BFA mv 11_Airyscan Processing	2	1
4.5034843344	BFA	BFA mv 11_Airyscan Processing	2	1
2.5513582128	BFA	BFA mv 11_Airyscan Processing	2	1
2.5128891288	BFA	BFA mv 11_Airyscan Processing	2	1
1.975484328	BFA	BFA mv 11_Airyscan Processing	2	1
2.6213774808	BFA	BFA mv 11_Airyscan Processing	2	1
2.0450607864	BFA	BFA mv 11_Airyscan Processing	2	1
2.441264676	BFA	BFA mv 11_Airyscan Processing	2	1
72.8508693384	BFA	BFA mv 11_Airyscan Processing	2	1
3.3510723504	BFA	BFA mv 11_Airyscan Processing	2	1
2.8344796008	BFA	BFA mv 11_Airyscan Processing	2	1
5.9788705704	BFA	BFA mv 11_Airyscan Processing	2	1
6.3301846368	BFA	BFA mv 11_Airyscan Processing	2	1
2.048271156	BFA	BFA mv 11_Airyscan Processing	2	1
45.3418210992	BFA	BFA mv 11_Airyscan Processing	2	1
8.30544756	BFA	BFA mv 11_Airyscan Processing	2	1
2.603997204	BFA	BFA mv 11_Airyscan Processing	2	1
2.592096696	BFA	BFA mv 11_Airyscan Processing	2	1
3.2103142488	BFA	BFA mv 11_Airyscan Processing	2	1
2.0519243352	BFA	BFA mv 11_Airyscan Processing	2	1
12.0067269528	BFA	BFA mv 11_Airyscan Processing	2	1
15.4289532708	BFA	BFA mv 13_Airyscan Processing	3	1
5.8422638088	BFA	BFA mv 13_Airyscan Processing	3	1
192.7078043064	BFA	BFA mv 13_Airyscan Processing	3	1
2.1075522912	BFA	BFA mv 13_Airyscan Processing	3	1
2.1720917904	BFA	BFA mv 13_Airyscan Processing	3	1
2.858059212	BFA	BFA mv 13_Airyscan Processing	3	1
2.1107626608	BFA	BFA mv 13_Airyscan Processing	3	1
2.795789112	BFA	BFA mv 13_Airyscan Processing	3	1
4.5226912008	BFA	BFA mv 13_Airyscan Processing	3	1
2.1629588424	BFA	BFA mv 13_Airyscan Processing	3	1
2.1146372448	BFA	BFA mv 13_Airyscan Processing	3	1
2.580196188	BFA	BFA mv 13_Airyscan Processing	3	1
4.5744445728	BFA	BFA mv 13_Airyscan Processing	3	1
6.1869357312	BFA	BFA mv 13_Airyscan Processing	3	1
2.5314317808	BFA	BFA mv 13_Airyscan Processing	3	1
2.0960945928	BFA	BFA mv 13_Airyscan Processing	3	1
3.7667045112	BFA	BFA mv 13_Airyscan Processing	3	1
9.2319712968	BFA	BFA mv 13_Airyscan Processing	3	1
2.0821460904	BFA	BFA mv 13_Airyscan Processing	3	1
3.4158332544	BFA	BFA mv 13_Airyscan Processing	3	1
2.0736773568	BFA	BFA mv 13_Airyscan Processing	3	1
3.605577168	BFA	BFA mv 13_Airyscan Processing	3	1
2.0652086232	BFA	BFA mv 13_Airyscan Processing	3	1
14.5665538992	BFA	BFA mv 13_Airyscan Processing	3	1
8.1686193936	BFA	BFA mv 13_Airyscan Processing	3	1
6.738731844	BFA	BFA mv 13_Airyscan Processing	3	1
9.5869385424	BFA	BFA mv 13_Airyscan Processing	3	1
2.156759508	BFA	BFA mv 13_Airyscan Processing	3	1
2.4991620312	BFA	BFA mv 13_Airyscan Processing	3	1
13.6993389732	BFA	BFA mv 13_Airyscan Processing	3	1
109.2424567488	BFA	BFA mv 13_Airyscan Processing	3	1
6.4114401984	BFA	BFA mv 13_Airyscan Processing	3	1
10.4193652392	BFA	BFA mv 13_Airyscan Processing	3	1
2.7479656752	BFA	BFA mv 13_Airyscan Processing	3	1
3.8122585488	BFA	BFA mv 13_Airyscan Processing	3	1
2.1855974832	BFA	BFA mv 13_Airyscan Processing	3	1
2.5460998488	BFA	BFA mv 13_Airyscan Processing	3	1
66.2070648024	BFA	BFA mv 13_Airyscan Processing	3	1
12.4853487792	BFA	BFA mv 13_Airyscan Processing	3	1
2.5856759568	BFA	BFA mv 13_Airyscan Processing	3	1
26.367374388	BFA	BFA mv 13_Airyscan Processing	3	1
3.1095750648	BFA	BFA mv 13_Airyscan Processing	3	1
23.0670037368	BFA	BFA mv 13_Airyscan Processing	3	1
90.2239504824	BFA	BFA mv 13_Airyscan Processing	3	1
16.3469805984	BFA	BFA mv 13_Airyscan Processing	3	1
3.5192846472	BFA	BFA mv 13_Airyscan Processing	3	1
5.3762067048	BFA	BFA mv 13_Airyscan Processing	3	1
2.949388692	BFA	BFA mv 13_Airyscan Processing	3	1
4.4052913056	BFA	BFA mv 13_Airyscan Processing	3	1
3.7527560088	BFA	BFA mv 13_Airyscan Processing	3	1
8.0108684736	BFA	BFA mv 13_Airyscan Processing	3	1
3.26018568	BFA	BFA mv 13_Airyscan Processing	3	1
5.4643258152	BFA	BFA mv 13_Airyscan Processing	3	1
94.3610928996	BFA	BFA mv 13_Airyscan Processing	3	1
3.3547255296	BFA	BFA mv 13_Airyscan Processing	3	1
2.360451924	BFA	BFA mv 13_Airyscan Processing	3	1
2.17530216	BFA	BFA mv 13_Airyscan Processing	3	1
38.02073928	BFA	BFA mv 13_Airyscan Processing	3	1
3.68293047	BFA	BFA mv 13_Airyscan Processing	3	1
3.4888414872	BFA	BFA mv 13_Airyscan Processing	3	1
81.6947180208	BFA	BFA mv 13_Airyscan Processing	3	1
4.3606782384	BFA	BFA mv 13_Airyscan Processing	3	1
3.9715593024	BFA	BFA mv 13_Airyscan Processing	3	1
3.8207272824	BFA	BFA mv 13_Airyscan Processing	3	1
3.2002403304	BFA	BFA mv 13_Airyscan Processing	3	1
3.5511115872	BFA	BFA mv 13_Airyscan Processing	3	1
7.85156772	BFA	BFA mv 13_Airyscan Processing	3	1
2.4044007768	BFA	BFA mv 13_Airyscan Processing	3	1
3.7902841224	BFA	BFA mv 13_Airyscan Processing	3	1
162.9816084	BFA	BFA mv 13_Airyscan Processing	3	1
3.756409188	BFA	BFA mv 13_Airyscan Processing	3	1
8.1067921032	BFA	BFA mv 13_Airyscan Processing	3	1
3.4169956296	BFA	BFA mv 13_Airyscan Processing	3	1
3.0871578288	BFA	BFA mv 13_Airyscan Processing	3	1
4.1631298056	BFA	BFA mv 13_Airyscan Processing	3	1
2.5977978696	BFA	BFA mv 13_Airyscan Processing	3	1
3.448103004	BFA	BFA mv 13_Airyscan Processing	3	1
10.1150443416	BFA	BFA mv 13_Airyscan Processing	3	1
4.7706092256	BFA	BFA mv 13_Airyscan Processing	3	1
3.9539576208	BFA	BFA mv 13_Airyscan Processing	3	1
2.4011904072	BFA	BFA mv 13_Airyscan Processing	3	1
4.7795207688	BFA	BFA mv 13_Airyscan Processing	3	1
7.2766348056	BFA	BFA mv 13_Airyscan Processing	3	1
3.9848435904	BFA	BFA mv 13_Airyscan Processing	3	1
2.1720917904	BFA	BFA mv 13_Airyscan Processing	3	1
5.0033610216	BFA	BFA mv 13_Airyscan Processing	3	1
1.9867206216	BFA	BFA mv 13_Airyscan Processing	3	1
2.6570790048	BFA	BFA mv 13_Airyscan Processing	3	1
2.9621748192	BFA	BFA mv 13_Airyscan Processing	3	1
4.195897716	BFA	BFA mv 13_Airyscan Processing	3	1
84.512426208	BFA	BFA mv 13_Airyscan Processing	3	1
4.6843167048	BFA	BFA mv 13_Airyscan Processing	3	1
55.1744636184	BFA	BFA mv 13_Airyscan Processing	3	1
3.8259856464	BFA	BFA mv 13_Airyscan Processing	3	1
2.2588271208	BFA	BFA mv 13_Airyscan Processing	3	1
83.7918089352	BFA	BFA mv 13_Airyscan Processing	3	1
3.7836419784	BFA	BFA mv 13_Airyscan Processing	3	1
6.4416619536	BFA	BFA mv 13_Airyscan Processing	3	1
5.4359306496	BFA	BFA mv 13_Airyscan Processing	3	1
5.0765906592	BFA	BFA mv 13_Airyscan Processing	3	1
3.888698556	BFA	BFA mv 13_Airyscan Processing	3	1
2.2142140536	BFA	BFA mv 13_Airyscan Processing	3	1
5.9086298976	BFA	BFA mv 14_Airyscan Processing	4	1
2.8544060328	BFA	BFA mv 14_Airyscan Processing	4	1
12.9504649128	BFA	BFA mv 14_Airyscan Processing	4	1
37.2003237936	BFA	BFA mv 14_Airyscan Processing	4	1
52.1182471104	BFA	BFA mv 14_Airyscan Processing	4	1
21.479586672	BFA	BFA mv 14_Airyscan Processing	4	1
201.3079416552	BFA	BFA mv 14_Airyscan Processing	4	1
3.788512884	BFA	BFA mv 14_Airyscan Processing	4	1
5.4300634224	BFA	BFA mv 14_Airyscan Processing	4	1
3.3778623312	BFA	BFA mv 14_Airyscan Processing	4	1
2.2034759208	BFA	BFA mv 14_Airyscan Processing	4	1
6.2008842336	BFA	BFA mv 14_Airyscan Processing	4	1
3.7750071912	BFA	BFA mv 14_Airyscan Processing	4	1
2.0885668296	BFA	BFA mv 14_Airyscan Processing	4	1
3.908624988	BFA	BFA mv 14_Airyscan Processing	4	1
2.5103983248	BFA	BFA mv 14_Airyscan Processing	4	1
3.0594822288	BFA	BFA mv 14_Airyscan Processing	4	1
2.2172030184	BFA	BFA mv 14_Airyscan Processing	4	1
8.981839224	BFA	BFA mv 14_Airyscan Processing	4	1
13.0392482376	BFA	BFA mv 14_Airyscan Processing	4	1
3.1933767816	BFA	BFA mv 14_Airyscan Processing	4	1
40.0925900472	BFA	BFA mv 14_Airyscan Processing	4	1
2.7848295744	BFA	BFA mv 14_Airyscan Processing	4	1
121.8711097848	BFA	BFA mv 14_Airyscan Processing	4	1
5.3105601816	BFA	BFA mv 14_Airyscan Processing	4	1
2.5346421504	BFA	BFA mv 14_Airyscan Processing	4	1
2.3666512584	BFA	BFA mv 14_Airyscan Processing	4	1
2.1631802472	BFA	BFA mv 14_Airyscan Processing	4	1
3.317197416	BFA	BFA mv 14_Airyscan Processing	4	1
23.3294791272	BFA	BFA mv 14_Airyscan Processing	4	1
2.7608071536	BFA	BFA mv 14_Airyscan Processing	4	1
4.5909392304	BFA	BFA mv 14_Airyscan Processing	4	1
2.0240273304	BFA	BFA mv 14_Airyscan Processing	4	1
3.2379898488	BFA	BFA mv 14_Airyscan Processing	4	1
8.145759348	BFA	BFA mv 14_Airyscan Processing	4	1
17.5381937736	BFA	BFA mv 14_Airyscan Processing	4	1
6.5856304248	BFA	BFA mv 14_Airyscan Processing	4	1
5.7218749488	BFA	BFA mv 14_Airyscan Processing	4	1
2.736286572	BFA	BFA mv 14_Airyscan Processing	4	1
6.2137810632	BFA	BFA mv 14_Airyscan Processing	4	1
50.4988093764	BFA	BFA mv 14_Airyscan Processing	4	1
4.0162277208	BFA	BFA mv 14_Airyscan Processing	4	1
5.816857608	BFA	BFA mv 14_Airyscan Processing	4	1
3.375592932	BFA	BFA mv 14_Airyscan Processing	4	1
60.7799903448	BFA	BFA mv 14_Airyscan Processing	4	1
179.7172374492	BFA	BFA mv 14_Airyscan Processing	4	1
23.7032657808	BFA	BFA mv 14_Airyscan Processing	4	1
23.4594714204	BFA	BFA mv 14_Airyscan Processing	4	1
2.629182	BFA	BFA mv 14_Airyscan Processing	4	1
4.8608316816	BFA	BFA mv 14_Airyscan Processing	4	1
2.08812402	BFA	BFA mv 14_Airyscan Processing	4	1
2.9143513824	BFA	BFA mv 14_Airyscan Processing	4	1
2.3872419048	BFA	BFA mv 14_Airyscan Processing	4	1
3.8589749616	BFA	BFA mv 14_Airyscan Processing	4	1
5.6529627048	BFA	BFA mv 14_Airyscan Processing	4	1
105.8127580188	BFA	BFA mv 14_Airyscan Processing	4	1
2.4795123552	BFA	BFA mv 14_Airyscan Processing	4	1
2.1293053128	BFA	BFA mv 14_Airyscan Processing	4	1
2.6156763072	BFA	BFA mv 14_Airyscan Processing	4	1
2.0718507672	BFA	BFA mv 14_Airyscan Processing	4	1
9.2551634496	BFA	BFA mv 14_Airyscan Processing	4	1
14.0571014544	BFA	BFA mv 14_Airyscan Processing	4	1
3.0732093264	BFA	BFA mv 14_Airyscan Processing	4	1
2.2222399776	BFA	BFA mv 14_Airyscan Processing	4	1
2.29845858	BFA	BFA mv 14_Airyscan Processing	4	1
2.6138497176	BFA	BFA mv 14_Airyscan Processing	4	1
6.1802935872	BFA	BFA mv 14_Airyscan Processing	4	1
42.3531884064	BFA	BFA mv 14_Airyscan Processing	4	1
12.6526754568	BFA	BFA mv 14_Airyscan Processing	4	1
3.0399986064	BFA	BFA mv 14_Airyscan Processing	4	1
3.4186008144	BFA	BFA mv 14_Airyscan Processing	4	1
3.7573501584	BFA	BFA mv 14_Airyscan Processing	4	1
4.7333025168	BFA	BFA mv 14_Airyscan Processing	4	1
2.0603930688	BFA	BFA mv 14_Airyscan Processing	4	1
2.129083908	BFA	BFA mv 14_Airyscan Processing	4	1
20.1523202472	BFA	BFA mv 14_Airyscan Processing	4	1
11.7461335032	BFA	BFA mv 14_Airyscan Processing	4	1
7.180987932	BFA	BFA mv 14_Airyscan Processing	4	1
11.8568912544	BFA	BFA mv 14_Airyscan Processing	4	1
29.8385588424	BFA	BFA mv 14_Airyscan Processing	4	1
2.1247111632	BFA	BFA mv 14_Airyscan Processing	4	1
63.9294182736	BFA	BFA mv 14_Airyscan Processing	4	1
2.5289133012	BFA	BFA mv 14_Airyscan Processing	4	1
7.003864092	BFA	BFA mv 14_Airyscan Processing	4	1
3.0178027752	BFA	BFA mv 14_Airyscan Processing	4	1
4.4561590584	BFA	BFA mv 14_Airyscan Processing	4	1
13.2811883328	BFA	BFA mv 14_Airyscan Processing	4	1
2.8008260712	BFA	BFA mv 14_Airyscan Processing	4	1
81.9647765256	BFA	BFA mv 14_Airyscan Processing	4	1
136.5834587448	BFA	BFA mv 14_Airyscan Processing	4	1
20.778563724	BFA	BFA mv 14_Airyscan Processing	4	1
4.022371704	BFA	BFA mv 14_Airyscan Processing	4	1
5.3284386192	BFA	BFA mv 14_Airyscan Processing	4	1
2.3375918784	BFA	BFA mv 14_Airyscan Processing	4	1
2.4309693528	BFA	BFA mv 14_Airyscan Processing	4	1
7.8619183944	BFA	BFA mv 14_Airyscan Processing	4	1
2.2091770944	BFA	BFA mv 14_Airyscan Processing	4	1
5.977099332	BFA	BFA mv 14_Airyscan Processing	4	1
2.564421096	BFA	BFA mv 14_Airyscan Processing	4	1
29.977379652	BFA	BFA mv 14_Airyscan Processing	4	1
2.5955284704	BFA	BFA mv 14_Airyscan Processing	4	1
2.7781874304	BFA	BFA mv 14_Airyscan Processing	4	1
14.810874096	BFA	BFA mv 14_Airyscan Processing	4	1
8.3924596464	BFA	BFA mv 14_Airyscan Processing	4	1
106.1350680564	BFA	BFA mv 14_Airyscan Processing	4	1
7.0717800144	BFA	BFA mv 14_Airyscan Processing	4	1
65.2478838576	BFA	BFA mv 14_Airyscan Processing	4	1
48.3815429496	BFA	BFA mv 14_Airyscan Processing	4	1
3.2364400152	BFA	BFA mv 14_Airyscan Processing	4	1
4.4580409992	BFA	BFA mv 14_Airyscan Processing	4	1
2.1906344424	BFA	BFA mv 14_Airyscan Processing	4	1
2.2396202544	BFA	BFA mv 14_Airyscan Processing	4	1
3.215351208	BFA	BFA mv 14_Airyscan Processing	4	1
3.2292997104	BFA	BFA mv 14_Airyscan Processing	4	1
4.4945727912	BFA	BFA mv 14_Airyscan Processing	4	1
4.50973902	BFA	BFA mv 14_Airyscan Processing	4	1
3.6317029344	BFA	BFA mv 14_Airyscan Processing	4	1
4.668320208	BFA	BFA mv 14_Airyscan Processing	4	1
7.939299372	BFA	BFA mv 14_Airyscan Processing	4	1
2.2339190808	BFA	BFA mv 14_Airyscan Processing	4	1
12.0337936896	BFA	BFA mv 14_Airyscan Processing	4	1
41.8894560528	BFA	BFA mv 14_Airyscan Processing	4	1
2.422722024	BFA	BFA mv 14_Airyscan Processing	4	1
3.3764785512	BFA	BFA mv 14_Airyscan Processing	4	1
2.9443517328	BFA	BFA mv 14_Airyscan Processing	4	1
8.3833266984	BFA	BFA mv 14_Airyscan Processing	4	1
259.2809619456	BFA	BFA mv 14_Airyscan Processing	4	1
27.6638101944	BFA	BFA mv 14_Airyscan Processing	4	1
6.1327469064	BFA	BFA mv 14_Airyscan Processing	4	1
2.8649227608	BFA	BFA mv 14_Airyscan Processing	4	1
2.5090145448	BFA	BFA mv 14_Airyscan Processing	4	1
4.755498348	BFA	BFA mv 14_Airyscan Processing	4	1
2.1373312368	BFA	BFA mv 14_Airyscan Processing	4	1
3.3705559728	BFA	BFA mv 14_Airyscan Processing	4	1
8.0864228616	BFA	BFA mv 14_Airyscan Processing	4	1
2.5541257728	BFA	BFA mv 14_Airyscan Processing	4	1
13.6572720612	BFA	BFA mv 14_Airyscan Processing	4	1
5.2693788888	BFA	BFA mv 14_Airyscan Processing	4	1
8.604897552	BFA	BFA mv 14_Airyscan Processing	4	1
133.5870492084	BFA	BFA mv 14_Airyscan Processing	4	1
2.6003440248	BFA	BFA mv 14_Airyscan Processing	4	1
5.1338791512	BFA	BFA mv 14_Airyscan Processing	4	1
40.902876264	BFA	BFA mv 14_Airyscan Processing	4	1
3.2597428704	BFA	BFA mv 14_Airyscan Processing	4	1
8.1326964648	BFA	BFA mv 14_Airyscan Processing	4	1
2.6218756416	BFA	BFA mv 14_Airyscan Processing	4	1
9.5009504532	BFA	BFA mv 14_Airyscan Processing	4	1
2.5609893216	BFA	BFA mv 14_Airyscan Processing	4	1
2.6829833664	BFA	BFA mv 14_Airyscan Processing	4	1
2.32613418	BFA	BFA mv 14_Airyscan Processing	4	1
7.2489592056	BFA	BFA mv 14_Airyscan Processing	4	1
15.7094178012	BFA	BFA mv 14_Airyscan Processing	4	1
48.5004926784	BFA	BFA mv 14_Airyscan Processing	4	1
7.0565030832	BFA	BFA mv 14_Airyscan Processing	4	1
2.5108411344	BFA	BFA mv 14_Airyscan Processing	4	1
3.4156118496	BFA	BFA mv 14_Airyscan Processing	4	1
6.1334111208	BFA	BFA mv 14_Airyscan Processing	4	1
152.8045430388	BFA	BFA mv 14_Airyscan Processing	4	1
6.8767777368	BFA	BFA mv 14_Airyscan Processing	4	1
22.4718122832	BFA	BFA mv 14_Airyscan Processing	4	1
49.1577328272	BFA	BFA mv 14_Airyscan Processing	4	1
5.0672916576	BFA	BFA mv 14_Airyscan Processing	4	1
2.5980746256	BFA	BFA mv 14_Airyscan Processing	4	1
2.4208954344	BFA	BFA mv 14_Airyscan Processing	4	1
2.26524786	BFA	BFA mv 14_Airyscan Processing	4	1
6.94795938	BFA	BFA mv 14_Airyscan Processing	4	1
4.006596612	BFA	BFA mv 14_Airyscan Processing	4	1
9.5506281552	BFA	BFA mv 14_Airyscan Processing	4	1
2.5799747832	BFA	BFA mv 14_Airyscan Processing	4	1
20.282893728	BFA	BFA mv 14_Airyscan Processing	4	1
69.3837255216	BFA	BFA mv 14_Airyscan Processing	4	1
7.6156055544	BFA	BFA mv 14_Airyscan Processing	4	1
2.5172618736	BFA	BFA mv 14_Airyscan Processing	4	1
44.6196539928	BFA	BFA mv 14_Airyscan Processing	4	1
10.2182743296	BFA	BFA mv 14_Airyscan Processing	4	1
5.7992005752	BFA	BFA mv 14_Airyscan Processing	4	1
2.4577593336	BFA	BFA mv 14_Airyscan Processing	4	1
5.20162902	BFA	BFA mv 14_Airyscan Processing	4	1
3.9413928984	BFA	BFA mv 14_Airyscan Processing	4	1
3.6820171752	BFA	BFA mv 14_Airyscan Processing	4	1
130.3284687132	BFA	BFA mv 14_Airyscan Processing	4	1
2.5122249144	BFA	BFA mv 14_Airyscan Processing	4	1
3.9450460776	BFA	BFA mv 14_Airyscan Processing	4	1
2.1425896008	BFA	BFA mv 14_Airyscan Processing	4	1
15.3516829956	BFA	BFA mv 14_Airyscan Processing	4	1
6.5996896296	BFA	BFA mv 14_Airyscan Processing	4	1
2.7671725416	BFA	BFA mv 14_Airyscan Processing	4	1
4.177355064	BFA	BFA mv 14_Airyscan Processing	4	1
9.4680164892	BFA	BFA mv 14_Airyscan Processing	4	1
2.170043796	BFA	BFA mv 14_Airyscan Processing	4	1
4.0544200488	BFA	BFA mv 14_Airyscan Processing	4	1
7.2384424776	BFA	BFA mv 14_Airyscan Processing	4	1
3.4407966456	BFA	BFA mv 14_Airyscan Processing	4	1
9.6929914416	BFA	BFA mv 14_Airyscan Processing	4	1
44.1258105864	BFA	BFA mv 14_Airyscan Processing	4	1
2.0984193432	BFA	BFA mv 14_Airyscan Processing	4	1
7.666694712	BFA	BFA mv 14_Airyscan Processing	4	1
3.8999348496	BFA	BFA mv 14_Airyscan Processing	4	1
209.0647204452	BFA	BFA mv 15_Airyscan Processing	5	1
3.01940796	BFA	BFA mv 15_Airyscan Processing	5	1
3.3032489136	BFA	BFA mv 15_Airyscan Processing	5	1
3.02217552	BFA	BFA mv 15_Airyscan Processing	5	1
2.4428698608	BFA	BFA mv 15_Airyscan Processing	5	1
3.1794282792	BFA	BFA mv 15_Airyscan Processing	5	1
2.26801542	BFA	BFA mv 15_Airyscan Processing	5	1
136.138213692	BFA	BFA mv 15_Airyscan Processing	5	1
4.710663876	BFA	BFA mv 15_Airyscan Processing	5	1
196.4396652372	BFA	BFA mv 15_Airyscan Processing	5	1
8.924827488	BFA	BFA mv 15_Airyscan Processing	5	1
4.5039824952	BFA	BFA mv 15_Airyscan Processing	5	1
5.4970937256	BFA	BFA mv 15_Airyscan Processing	5	1
12.3034093848	BFA	BFA mv 15_Airyscan Processing	5	1
142.1325825984	BFA	BFA mv 15_Airyscan Processing	5	1
7.9523622552	BFA	BFA mv 15_Airyscan Processing	5	1
2.26663164	BFA	BFA mv 15_Airyscan Processing	5	1
7.6769900352	BFA	BFA mv 15_Airyscan Processing	5	1
4.3657151976	BFA	BFA mv 15_Airyscan Processing	5	1
171.161270358	BFA	BFA mv 15_Airyscan Processing	5	1
14.182084464	BFA	BFA mv 15_Airyscan Processing	5	1
2.8351714908	BFA	BFA mv 15_Airyscan Processing	5	1
3.1613284368	BFA	BFA mv 15_Airyscan Processing	5	1
64.2255471936	BFA	BFA mv 15_Airyscan Processing	5	1
2.302333164	BFA	BFA mv 15_Airyscan Processing	5	1
4.2400679736	BFA	BFA mv 15_Airyscan Processing	5	1
2.1881436384	BFA	BFA mv 15_Airyscan Processing	5	1
78.8030329548	BFA	BFA mv 15_Airyscan Processing	5	1
3.9910429248	BFA	BFA mv 15_Airyscan Processing	5	1
2.0240273304	BFA	BFA mv 15_Airyscan Processing	5	1
50.452895556	BFA	BFA mv 15_Airyscan Processing	5	1
2.9052184344	BFA	BFA mv 15_Airyscan Processing	5	1
2.3794927368	BFA	BFA mv 15_Airyscan Processing	5	1
3.0917519784	BFA	BFA mv 15_Airyscan Processing	5	1
259.8229055448	BFA	BFA mv 15_Airyscan Processing	5	1
13.6826505864	BFA	BFA mv 15_Airyscan Processing	5	1
8.4618147	BFA	BFA mv 15_Airyscan Processing	5	1
8.4149322336	BFA	BFA mv 15_Airyscan Processing	5	1
211.0557307848	BFA	BFA mv 15_Airyscan Processing	5	1
18.2749735968	BFA	BFA mv 15_Airyscan Processing	5	1
4.2707325384	BFA	BFA mv 15_Airyscan Processing	5	1
3.5298567264	BFA	BFA mv 15_Airyscan Processing	5	1
6.6389889816	BFA	BFA mv 15_Airyscan Processing	5	1
5.1679754904	BFA	BFA mv 15_Airyscan Processing	5	1
3.6674044584	BFA	BFA mv 15_Airyscan Processing	5	1
5.7120224352	BFA	BFA mv 15_Airyscan Processing	5	1
74.544782112	BFA	BFA mv 15_Airyscan Processing	5	1
4.0059323976	BFA	BFA mv 15_Airyscan Processing	5	1
4.8010523856	BFA	BFA mv 15_Airyscan Processing	5	1
57.8245406964	BFA	BFA mv 15_Airyscan Processing	5	1
3.4034899368	BFA	BFA mv 15_Airyscan Processing	5	1
152.5164677184	BFA	BFA mv 16_Airyscan Processing	6	1
6.4430457336	BFA	BFA mv 16_Airyscan Processing	6	1
5.098399032	BFA	BFA mv 16_Airyscan Processing	6	1
2.339418468	BFA	BFA mv 16_Airyscan Processing	6	1
5.6854538592	BFA	BFA mv 16_Airyscan Processing	6	1
88.3948700784	BFA	BFA mv 16_Airyscan Processing	6	1
6.6859267992	BFA	BFA mv 16_Airyscan Processing	6	1
2.1226631688	BFA	BFA mv 16_Airyscan Processing	6	1
2.2316496816	BFA	BFA mv 16_Airyscan Processing	6	1
205.993780518	BFA	BFA mv 16_Airyscan Processing	6	1
3.0388915824	BFA	BFA mv 16_Airyscan Processing	6	1
2.9033918448	BFA	BFA mv 16_Airyscan Processing	6	1
2.2325353008	BFA	BFA mv 16_Airyscan Processing	6	1
3.1473799344	BFA	BFA mv 16_Airyscan Processing	6	1
5.3602655592	BFA	BFA mv 16_Airyscan Processing	6	1
198.678842682	BFA	BFA mv 16_Airyscan Processing	6	1
3.2187829824	BFA	BFA mv 16_Airyscan Processing	6	1
1.9990639392	BFA	BFA mv 16_Airyscan Processing	6	1
3.3355186632	BFA	BFA mv 16_Airyscan Processing	6	1
2.8885577232	BFA	BFA mv 16_Airyscan Processing	6	1
2.5124463192	BFA	BFA mv 16_Airyscan Processing	6	1
121.0669122	BFA	BFA mv 16_Airyscan Processing	6	1
2.1936234072	BFA	BFA mv 16_Airyscan Processing	6	1
3.2476209576	BFA	BFA mv 16_Airyscan Processing	6	1
3.8456906736	BFA	BFA mv 16_Airyscan Processing	6	1
69.286694868	BFA	BFA mv 16_Airyscan Processing	6	1
128.7556920408	BFA	BFA mv 16_Airyscan Processing	6	1
2.26801542	BFA	BFA mv 16_Airyscan Processing	6	1
20.7983794536	BFA	BFA mv 16_Airyscan Processing	6	1
6.8603384304	BFA	BFA mv 16_Airyscan Processing	6	1
4.0008954384	BFA	BFA mv 16_Airyscan Processing	6	1
59.917674	BFA	BFA mv 16_Airyscan Processing	6	1
3.8010776064	BFA	BFA mv 16_Airyscan Processing	6	1
2.35519356	BFA	BFA mv 17_Airyscan Processing	7	1
8.8417453368	BFA	BFA mv 17_Airyscan Processing	7	1
5.1164435232	BFA	BFA mv 17_Airyscan Processing	7	1
3.7481618592	BFA	BFA mv 17_Airyscan Processing	7	1
2.844774924	BFA	BFA mv 17_Airyscan Processing	7	1
4.7099443104	BFA	BFA mv 17_Airyscan Processing	7	1
2.9839278408	BFA	BFA mv 17_Airyscan Processing	7	1
5.0717751048	BFA	BFA mv 17_Airyscan Processing	7	1
10.1966873616	BFA	BFA mv 17_Airyscan Processing	7	1
4.252632696	BFA	BFA mv 17_Airyscan Processing	7	1
12.5056626696	BFA	BFA mv 17_Airyscan Processing	7	1
30.5853572328	BFA	BFA mv 17_Airyscan Processing	7	1
1.9148194128	BFA	BFA mv 17_Airyscan Processing	7	1
3.4595607024	BFA	BFA mv 17_Airyscan Processing	7	1
2.737670352	BFA	BFA mv 17_Airyscan Processing	7	1
2.6195508912	BFA	BFA mv 17_Airyscan Processing	7	1
2.6362669536	BFA	BFA mv 17_Airyscan Processing	7	1
3.4513133736	BFA	BFA mv 17_Airyscan Processing	7	1
2.121057984	BFA	BFA mv 17_Airyscan Processing	7	1
3.4259071728	BFA	BFA mv 17_Airyscan Processing	7	1
3.3417179976	BFA	BFA mv 17_Airyscan Processing	7	1
2.6836475808	BFA	BFA mv 17_Airyscan Processing	7	1
2.1331798968	BFA	BFA mv 17_Airyscan Processing	7	1
4.2409535928	BFA	BFA mv 17_Airyscan Processing	7	1
7.9584508872	BFA	BFA mv 17_Airyscan Processing	7	1
4.0122977856	BFA	BFA mv 17_Airyscan Processing	7	1
2.4557113392	BFA	BFA mv 17_Airyscan Processing	7	1
8.2628824872	BFA	BFA mv 17_Airyscan Processing	7	1
14.9396209872	BFA	BFA mv 17_Airyscan Processing	7	1
4.1510078928	BFA	BFA mv 17_Airyscan Processing	7	1
2.3481086064	BFA	BFA mv 17_Airyscan Processing	7	1
42.7445213904	BFA	BFA mv 17_Airyscan Processing	7	1
4.2391270032	BFA	BFA mv 17_Airyscan Processing	7	1
10.5652156512	BFA	BFA mv 17_Airyscan Processing	7	1
3.1833028632	BFA	BFA mv 17_Airyscan Processing	7	1
1.9670155944	BFA	BFA mv 17_Airyscan Processing	7	1
2.08397268	BFA	BFA mv 17_Airyscan Processing	7	1
8.3205584376	BFA	BFA mv 17_Airyscan Processing	7	1
2.4872615232	BFA	BFA mv 17_Airyscan Processing	7	1
7.471858488	BFA	BFA mv 17_Airyscan Processing	7	1
3.311939052	BFA	BFA mv 17_Airyscan Processing	7	1
2.6891273496	BFA	BFA mv 17_Airyscan Processing	7	1
3.086936424	BFA	BFA mv 17_Airyscan Processing	7	1
7.7529318816	BFA	BFA mv 17_Airyscan Processing	7	1
4.003829052	BFA	BFA mv 17_Airyscan Processing	7	1
27.5334027672	BFA	BFA mv 17_Airyscan Processing	7	1
2.2398416592	BFA	BFA mv 17_Airyscan Processing	7	1
2.373736212	BFA	BFA mv 17_Airyscan Processing	7	1
2.048271156	BFA	BFA mv 17_Airyscan Processing	7	1
3.552716772	BFA	BFA mv 17_Airyscan Processing	7	1
7.0846214928	BFA	BFA mv 17_Airyscan Processing	7	1
3.1244645376	BFA	BFA mv 17_Airyscan Processing	7	1
2.1350064864	BFA	BFA mv 17_Airyscan Processing	7	1
3.2379898488	BFA	BFA mv 17_Airyscan Processing	7	1
2.3078129328	BFA	BFA mv 17_Airyscan Processing	7	1
15.6780059952	BFA	BFA mv 17_Airyscan Processing	7	1
4.0960441512	BFA	BFA mv 17_Airyscan Processing	7	1
5.3267780832	BFA	BFA mv 17_Airyscan Processing	7	1
10.961198136	BFA	BFA mv 17_Airyscan Processing	7	1
2.1615750624	BFA	BFA mv 17_Airyscan Processing	7	1
15.3669322512	BFA	BFA mv 17_Airyscan Processing	7	1
2.5346421504	BFA	BFA mv 17_Airyscan Processing	7	1
9.1734097272	BFA	BFA mv 17_Airyscan Processing	7	1
2.5332583704	BFA	BFA mv 17_Airyscan Processing	7	1
5.1427353432	BFA	BFA mv 17_Airyscan Processing	7	1
2.0487139656	BFA	BFA mv 17_Airyscan Processing	7	1
3.7975904808	BFA	BFA mv 17_Airyscan Processing	7	1
5.3146561704	BFA	BFA mv 17_Airyscan Processing	7	1
1.9587682656	BFA	BFA mv 17_Airyscan Processing	7	1
3.4224753984	BFA	BFA mv 17_Airyscan Processing	7	1
5.2050054432	BFA	BFA mv 17_Airyscan Processing	7	1
7.9941524112	BFA	BFA mv 17_Airyscan Processing	7	1
7.3736654592	BFA	BFA mv 17_Airyscan Processing	7	1
13.706617656	BFA	BFA mv 17_Airyscan Processing	7	1
2.378994576	BFA	BFA mv 17_Airyscan Processing	7	1
15.1087742544	BFA	BFA mv 17_Airyscan Processing	7	1
2.9445731376	BFA	BFA mv 17_Airyscan Processing	7	1
6.3826575744	BFA	BFA mv 17_Airyscan Processing	7	1
3.3389504376	BFA	BFA mv 17_Airyscan Processing	7	1
2.1228845736	BFA	BFA mv 17_Airyscan Processing	7	1
3.44422842	BFA	BFA mv 17_Airyscan Processing	7	1
2.7191277	BFA	BFA mv 17_Airyscan Processing	7	1
2.0500977456	BFA	BFA mv 17_Airyscan Processing	7	1
17.1810678312	BFA	BFA mv 17_Airyscan Processing	7	1
3.0345188376	BFA	BFA mv 17_Airyscan Processing	7	1
10.9481352528	BFA	BFA mv 17_Airyscan Processing	7	1
12.5788923072	BFA	BFA mv 17_Airyscan Processing	7	1
3.7257446232	BFA	BFA mv 17_Airyscan Processing	7	1
2.9264732952	BFA	BFA mv 17_Airyscan Processing	7	1
7.1296773696	BFA	BFA mv 17_Airyscan Processing	7	1
2.224287972	BFA	BFA mv 17_Airyscan Processing	7	1
2.1555971328	BFA	BFA mv 17_Airyscan Processing	7	1
5.55726048	BFA	BFA mv 17_Airyscan Processing	7	1
8.1262757256	BFA	BFA mv 17_Airyscan Processing	7	1
13.0701342072	BFA	BFA mv 17_Airyscan Processing	7	1
2.1466855896	BFA	BFA mv 17_Airyscan Processing	7	1
3.5902448856	BFA	BFA mv 17_Airyscan Processing	7	1
60.697849164	BFA	BFA mv 17_Airyscan Processing	7	1
6.5062014528	BFA	BFA mv 17_Airyscan Processing	7	1
6.6765170952	BFA	BFA mv 17_Airyscan Processing	7	1
13.0494882096	BFA	BFA mv 17_Airyscan Processing	7	1
7.7529318816	BFA	BFA mv 17_Airyscan Processing	7	1
3.3107766768	BFA	BFA mv 17_Airyscan Processing	7	1
10.2129606144	BFA	BFA mv 17_Airyscan Processing	7	1
2.319492036	BFA	BFA mv 17_Airyscan Processing	7	1
2.4025741872	BFA	BFA mv 17_Airyscan Processing	7	1
2.6243664456	BFA	BFA mv 17_Airyscan Processing	7	1
2.1412058208	BFA	BFA mv 17_Airyscan Processing	7	1
2.5568379816	BFA	BFA mv 17_Airyscan Processing	7	1
4.0324456224	BFA	BFA mv 17_Airyscan Processing	7	1
8.7902133696	BFA	BFA mv 17_Airyscan Processing	7	1
20.1817117344	BFA	BFA mv 17_Airyscan Processing	7	1
3.4650404712	BFA	BFA mv 17_Airyscan Processing	7	1
28.9739730984	BFA	BFA mv 17_Airyscan Processing	7	1
2.9061040536	BFA	BFA mv 17_Airyscan Processing	7	1
12.9780851616	BFA	BFA mv 17_Airyscan Processing	7	1
1.9026975	BFA	BFA mv 17_Airyscan Processing	7	1
4.4343506856	BFA	BFA mv 17_Airyscan Processing	7	1
2.8875614016	BFA	BFA mv 17_Airyscan Processing	7	1
2.1707080104	BFA	BFA mv 17_Airyscan Processing	7	1
2.6042186088	BFA	BFA mv 17_Airyscan Processing	7	1
8.1180283968	BFA	BFA mv 17_Airyscan Processing	7	1
2.4083030364	BFA	BFA mv 17_Airyscan Processing	7	1
4.522469796	BFA	BFA mv 17_Airyscan Processing	7	1
2.7619141776	BFA	BFA mv 17_Airyscan Processing	7	1
3.7033273872	BFA	BFA mv 17_Airyscan Processing	7	1
3.5733074184	BFA	BFA mv 17_Airyscan Processing	7	1
3.830579796	BFA	BFA mv 17_Airyscan Processing	7	1
2.9752377024	BFA	BFA mv 17_Airyscan Processing	7	1
3.1498707384	BFA	BFA mv 17_Airyscan Processing	7	1
2.0265181344	BFA	BFA mv 17_Airyscan Processing	7	1
5.2864824096	BFA	BFA mv 17_Airyscan Processing	7	1
9.6540241968	BFA	BFA mv 17_Airyscan Processing	7	1
1.9683993744	BFA	BFA mv 17_Airyscan Processing	7	1
12.339719772	BFA	BFA mv 17_Airyscan Processing	7	1
48.5567848488	BFA	BFA mv 17_Airyscan Processing	7	1
2.5009886208	BFA	BFA mv 17_Airyscan Processing	7	1
2.6415253176	BFA	BFA mv 17_Airyscan Processing	7	1
2.5650853104	BFA	BFA mv 17_Airyscan Processing	7	1
3.1185419592	BFA	BFA mv 17_Airyscan Processing	7	1
1.9976801592	BFA	BFA mv 17_Airyscan Processing	7	1
2.1716213052	BFA	BFA mv 17_Airyscan Processing	7	1
3.2187829824	BFA	BFA mv 17_Airyscan Processing	7	1
11.4944515968	BFA	BFA mv 17_Airyscan Processing	7	1
4.4393876448	BFA	BFA mv 17_Airyscan Processing	7	1
2.4586449528	BFA	BFA mv 17_Airyscan Processing	7	1
7.7900171856	BFA	BFA mv 17_Airyscan Processing	7	1
9.8557239696	BFA	BFA mv 17_Airyscan Processing	7	1
3.5545433616	BFA	BFA mv 17_Airyscan Processing	7	1
3.4634906376	BFA	BFA mv 17_Airyscan Processing	7	1
7.3203622536	BFA	BFA mv 17_Airyscan Processing	7	1
2.3851939104	BFA	BFA mv 17_Airyscan Processing	7	1
98.1196607844	BFA	BFA mv 17_Airyscan Processing	7	1
2.1638444616	BFA	BFA mv 17_Airyscan Processing	7	1
2.1874240728	BFA	BFA mv 17_Airyscan Processing	7	1
9.27409356	BFA	BFA mv 17_Airyscan Processing	7	1
8.470947648	BFA	BFA mv 17_Airyscan Processing	7	1
8.2891743072	BFA	BFA mv 17_Airyscan Processing	7	1
2.7346813872	BFA	BFA mv 17_Airyscan Processing	7	1
2.9997029328	BFA	BFA mv 17_Airyscan Processing	7	1
8.8323356328	BFA	BFA mv 17_Airyscan Processing	7	1
2.0571826992	BFA	BFA mv 17_Airyscan Processing	7	1
3.661205124	BFA	BFA mv 17_Airyscan Processing	7	1
2.1720917904	BFA	BFA mv 17_Airyscan Processing	7	1
9.0534636768	BFA	BFA mv 17_Airyscan Processing	7	1
2.1720917904	BFA	BFA mv 17_Airyscan Processing	7	1
2.8244056824	BFA	BFA mv 17_Airyscan Processing	7	1
5.300707668	BFA	BFA mv 17_Airyscan Processing	7	1
25.5441913416	BFA	BFA mv 17_Airyscan Processing	7	1
1.9857796512	BFA	BFA mv 17_Airyscan Processing	7	1
13.165836432	BFA	BFA mv 17_Airyscan Processing	7	1
4.6724161968	BFA	BFA mv 17_Airyscan Processing	7	1
2.9603482296	BFA	BFA mv 17_Airyscan Processing	7	1
12.607342824	BFA	BFA mv 17_Airyscan Processing	7	1
2.8893879912	BFA	BFA mv 17_Airyscan Processing	7	1
3.3373452528	BFA	BFA mv 17_Airyscan Processing	7	1
2.6891273496	BFA	BFA mv 17_Airyscan Processing	7	1
5.1134545584	BFA	BFA mv 17_Airyscan Processing	7	1
1.9670155944	BFA	BFA mv 17_Airyscan Processing	7	1
5.4995845296	BFA	BFA mv 17_Airyscan Processing	7	1
4.13611842	BFA	BFA mv 17_Airyscan Processing	7	1
4.669427232	BFA	BFA mv 17_Airyscan Processing	7	1
7.751105292	BFA	BFA mv 17_Airyscan Processing	7	1
3.3849472848	BFA	BFA mv 17_Airyscan Processing	7	1
3.4208702136	BFA	BFA mv 17_Airyscan Processing	7	1
8.1580473144	BFA	BFA mv 17_Airyscan Processing	7	1
2.3686992528	BFA	BFA mv 17_Airyscan Processing	7	1
2.8781793732	BFA	BFA mv 17_Airyscan Processing	7	1
21.6989988288	BFA	BFA mv 17_Airyscan Processing	7	1
13.452555648	BFA	BFA mv 17_Airyscan Processing	7	1
6.4002315804	BFA	BFA mv 17_Airyscan Processing	7	1
3.6394521024	BFA	BFA mv 17_Airyscan Processing	7	1
2.2396202544	BFA	BFA mv 17_Airyscan Processing	7	1
2.6724112872	BFA	BFA mv 17_Airyscan Processing	7	1
3.2464585824	BFA	BFA mv 17_Airyscan Processing	7	1
2.2952482104	BFA	BFA mv 17_Airyscan Processing	7	1
2.7616927728	BFA	BFA mv 17_Airyscan Processing	7	1
86.2030179096	BFA	BFA mv 17_Airyscan Processing	7	1
11.2305924264	BFA	BFA mv 17_Airyscan Processing	7	1
3.629378184	BFA	BFA mv 17_Airyscan Processing	7	1
15.7426008456	BFA	BFA mv 17_Airyscan Processing	7	1
6.9319628832	BFA	BFA mv 17_Airyscan Processing	7	1
10.6837779216	BFA	BFA mv 17_Airyscan Processing	7	1
8.3189532528	BFA	BFA mv 17_Airyscan Processing	7	1
2.319492036	BFA	BFA mv 17_Airyscan Processing	7	1
2.4023527824	BFA	BFA mv 17_Airyscan Processing	7	1
3.5529381768	BFA	BFA mv 17_Airyscan Processing	7	1
7.510327572	BFA	BFA mv 17_Airyscan Processing	7	1
10.7739450264	BFA	BFA mv 17_Airyscan Processing	7	1
3.7767784296	BFA	BFA mv 17_Airyscan Processing	7	1
8.1765899664	BFA	BFA mv 17_Airyscan Processing	7	1
5.025335448	BFA	BFA mv 17_Airyscan Processing	7	1
2.2940858352	BFA	BFA mv 17_Airyscan Processing	7	1
9.0447181872	BFA	BFA mv 17_Airyscan Processing	7	1
3.3375666576	BFA	BFA mv 17_Airyscan Processing	7	1
2.3041597536	BFA	BFA mv 17_Airyscan Processing	7	1
3.0752573208	BFA	BFA mv 17_Airyscan Processing	7	1
3.6071823528	BFA	BFA mv 17_Airyscan Processing	7	1
31.7357765736	BFA	BFA mv 17_Airyscan Processing	7	1
17.2714563408	BFA	BFA mv 17_Airyscan Processing	7	1
2.3483300112	BFA	BFA mv 17_Airyscan Processing	7	1
13.3441226472	BFA	BFA mv 17_Airyscan Processing	7	1
2.3858581248	BFA	BFA mv 17_Airyscan Processing	7	1
3.5043951744	BFA	BFA mv 17_Airyscan Processing	7	1
17.533046112	BFA	BFA mv 17_Airyscan Processing	7	1
7.1276847264	BFA	BFA mv 17_Airyscan Processing	7	1
1.9855582464	BFA	BFA mv 17_Airyscan Processing	7	1
2.9873596152	BFA	BFA mv 17_Airyscan Processing	7	1
2.9985959088	BFA	BFA mv 17_Airyscan Processing	7	1
3.2432482128	BFA	BFA mv 17_Airyscan Processing	7	1
3.605577168	BFA	BFA mv 17_Airyscan Processing	7	1
4.2532969104	BFA	BFA mv 17_Airyscan Processing	7	1
12.7192629504	BFA	BFA mv 17_Airyscan Processing	7	1
2.979831852	BFA	BFA mv 17_Airyscan Processing	7	1
1.9690635888	BFA	BFA mv 17_Airyscan Processing	7	1
2.6399201328	BFA	BFA mv 17_Airyscan Processing	7	1
3.4012205376	BFA	BFA mv 17_Airyscan Processing	7	1
2.0590092888	BFA	BFA mv 17_Airyscan Processing	7	1
2.3295659544	BFA	BFA mv 17_Airyscan Processing	7	1
1.9026975	BFA	BFA mv 17_Airyscan Processing	7	1
2.7738146856	BFA	BFA mv 17_Airyscan Processing	7	1
4.3130762064	BFA	BFA mv 17_Airyscan Processing	7	1
4.5652562736	BFA	BFA mv 17_Airyscan Processing	7	1
7.8428775816	BFA	BFA mv 17_Airyscan Processing	7	1
2.2959124248	BFA	BFA mv 17_Airyscan Processing	7	1
12.8855933064	BFA	BFA mv 17_Airyscan Processing	7	1
2.4197330592	BFA	BFA mv 17_Airyscan Processing	7	1
2.1176262096	BFA	BFA mv 17_Airyscan Processing	7	1
3.1961443416	BFA	BFA mv 17_Airyscan Processing	7	1
15.5773221624	BFA	BFA mv 17_Airyscan Processing	7	1
2.136833076	BFA	BFA mv 17_Airyscan Processing	7	1
2.14347522	BFA	BFA mv 17_Airyscan Processing	7	1
2.5627882356	BFA	BFA mv 17_Airyscan Processing	7	1
2.4144746952	BFA	BFA mv 17_Airyscan Processing	7	1
2.6667101136	BFA	BFA mv 17_Airyscan Processing	7	1
3.3240609648	BFA	BFA mv 17_Airyscan Processing	7	1
88.005225306	BFA	BFA mv 17_Airyscan Processing	7	1
8.4581615208	BFA	BFA mv 17_Airyscan Processing	7	1
2.5110625392	BFA	BFA mv 17_Airyscan Processing	7	1
2.9649423792	BFA	BFA mv 17_Airyscan Processing	7	1
16.1169410112	BFA	BFA mv 17_Airyscan Processing	7	1
2.029728504	BFA	BFA mv 17_Airyscan Processing	7	1
4.622240334	BFA	BFA mv 17_Airyscan Processing	7	1
3.6966852432	BFA	BFA mv 17_Airyscan Processing	7	1
2.5671333048	BFA	BFA mv 17_Airyscan Processing	7	1
12.1035362016	BFA	BFA mv 17_Airyscan Processing	7	1
4.4897572368	BFA	BFA mv 17_Airyscan Processing	7	1
15.9895779	BFA	BFA mv 17_Airyscan Processing	7	1
6.416034348	BFA	BFA mv 17_Airyscan Processing	7	1
1.9791375072	BFA	BFA mv 17_Airyscan Processing	7	1
3.0720469512	BFA	BFA mv 17_Airyscan Processing	7	1
2.3112447072	BFA	BFA mv 17_Airyscan Processing	7	1
8.6236062576	BFA	BFA mv 17_Airyscan Processing	7	1
2.9685955584	BFA	BFA mv 17_Airyscan Processing	7	1
4.2171525768	BFA	BFA mv 17_Airyscan Processing	7	1
9.9694153344	BFA	BFA mv 17_Airyscan Processing	7	1
2.2027563552	BFA	BFA mv 17_Airyscan Processing	7	1
4.5123958776	BFA	BFA mv 17_Airyscan Processing	7	1
2.119674204	BFA	BFA mv 17_Airyscan Processing	7	1
8.45904714	BFA	BFA mv 17_Airyscan Processing	7	1
2.3213186256	BFA	BFA mv 17_Airyscan Processing	7	1
3.7429034952	BFA	BFA mv 17_Airyscan Processing	7	1
2.80768962	BFA	BFA mv 17_Airyscan Processing	7	1
7.8387815928	BFA	BFA mv 17_Airyscan Processing	7	1
17.6601324672	BFA	BFA mv 17_Airyscan Processing	7	1
3.4735092048	BFA	BFA mv 17_Airyscan Processing	7	1
22.3792650768	BFA	BFA mv 17_Airyscan Processing	7	1
2.541727104	BFA	BFA mv 17_Airyscan Processing	7	1
2.0093592624	BFA	BFA mv 17_Airyscan Processing	7	1
2.2702848192	BFA	BFA mv 17_Airyscan Processing	7	1
16.977873576	BFA	BFA mv 17_Airyscan Processing	7	1
2.6975960832	BFA	BFA mv 17_Airyscan Processing	7	1
2.1588075024	BFA	BFA mv 17_Airyscan Processing	7	1
2.2478675832	BFA	BFA mv 18_Airyscan Processing	8	1
70.9363266816	BFA	BFA mv 18_Airyscan Processing	8	1
1.9837316568	BFA	BFA mv 18_Airyscan Processing	8	1
127.9729153704	BFA	BFA mv 18_Airyscan Processing	8	1
42.0638953596	BFA	BFA mv 18_Airyscan Processing	8	1
2.7021902328	BFA	BFA mv 18_Airyscan Processing	8	1
7.2823359792	BFA	BFA mv 18_Airyscan Processing	8	1
2.0400238272	BFA	BFA mv 18_Airyscan Processing	8	1
14.8195088832	BFA	BFA mv 18_Airyscan Processing	8	1
2.794405332	BFA	BFA mv 18_Airyscan Processing	8	1
2.5009886208	BFA	BFA mv 18_Airyscan Processing	8	1
2.705843412	BFA	BFA mv 18_Airyscan Processing	8	1
59.1152476536	BFA	BFA mv 18_Airyscan Processing	8	1
3.6763160016	BFA	BFA mv 18_Airyscan Processing	8	1
2.1986603664	BFA	BFA mv 18_Airyscan Processing	8	1
2.8942035456	BFA	BFA mv 18_Airyscan Processing	8	1
2.0738987616	BFA	BFA mv 18_Airyscan Processing	8	1
3.0361240224	BFA	BFA mv 18_Airyscan Processing	8	1
2.8614909864	BFA	BFA mv 18_Airyscan Processing	8	1
11.7403216272	BFA	BFA mv 18_Airyscan Processing	8	1
62.1109929756	BFA	BFA mv 18_Airyscan Processing	8	1
69.6751495896	BFA	BFA mv 18_Airyscan Processing	8	1
2.1363902664	BFA	BFA mv 18_Airyscan Processing	8	1
2.7722095008	BFA	BFA mv 18_Airyscan Processing	8	1
4.7758675896	BFA	BFA mv 18_Airyscan Processing	8	1
2.2908754656	BFA	BFA mv 18_Airyscan Processing	8	1
7.5583724136	BFA	BFA mv 18_Airyscan Processing	8	1
27.2119783488	BFA	BFA mv 18_Airyscan Processing	8	1
2.0130124416	BFA	BFA mv 18_Airyscan Processing	8	1
2.5293837864	BFA	BFA mv 18_Airyscan Processing	8	1
1.9519047168	BFA	BFA mv 18_Airyscan Processing	8	1
8.0429168184	BFA	BFA mv 18_Airyscan Processing	8	1
2.2128302736	BFA	BFA mv 18_Airyscan Processing	8	1
124.3195424412	BFA	BFA mv 18_Airyscan Processing	8	1
3.0262715088	BFA	BFA mv 18_Airyscan Processing	8	1
2.5723916688	BFA	BFA mv 18_Airyscan Processing	8	1
4.4746463592	BFA	BFA mv 18_Airyscan Processing	8	1
3.1006635216	BFA	BFA mv 18_Airyscan Processing	8	1
2.8294426416	BFA	BFA mv 18_Airyscan Processing	8	1
13.3658203176	BFA	BFA mv 18_Airyscan Processing	8	1
65.8943305224	BFA	BFA mv 18_Airyscan Processing	8	1
147.2825966244	BFA	BFA mv 18_Airyscan Processing	8	1
3.4870148976	BFA	BFA mv 18_Airyscan Processing	8	1
4.3020613176	BFA	BFA mv 18_Airyscan Processing	8	1
3.3107766768	BFA	BFA mv 18_Airyscan Processing	8	1
2.097256968	BFA	BFA mv 18_Airyscan Processing	8	1
3.028817664	BFA	BFA mv 18_Airyscan Processing	8	1
7.139751288	BFA	BFA mv 18_Airyscan Processing	8	1
3.4664242512	BFA	BFA mv 18_Airyscan Processing	8	1
2.8479852936	BFA	BFA mv 18_Airyscan Processing	8	1
51.9664187688	BFA	BFA mv 18_Airyscan Processing	8	1
6.6973291464	BFA	BFA mv 18_Airyscan Processing	8	1
2.242830624	BFA	BFA mv 18_Airyscan Processing	8	1
2.0061488928	BFA	BFA mv 18_Airyscan Processing	8	1
2.7383345664	BFA	BFA mv 18_Airyscan Processing	8	1
2.5293837864	BFA	BFA mv 18_Airyscan Processing	8	1
4.9083783624	BFA	BFA mv 18_Airyscan Processing	8	1
2.7701615064	BFA	BFA mv 18_Airyscan Processing	8	1
3.0093340416	BFA	BFA mv 18_Airyscan Processing	8	1
8.97519708	BFA	BFA mv 18_Airyscan Processing	8	1
56.0368906656	BFA	BFA mv 18_Airyscan Processing	8	1
24.2183363724	BFA	BFA mv 18_Airyscan Processing	8	1
128.4703566048	BFA	BFA mv 18_Airyscan Processing	8	1
2.0585664792	BFA	BFA mv 18_Airyscan Processing	8	1
2.9145727872	BFA	BFA mv 18_Airyscan Processing	8	1
5.8282599552	BFA	BFA mv 18_Airyscan Processing	8	1
7.4585742	BFA	BFA mv 18_Airyscan Processing	8	1
3.252436512	BFA	BFA mv 18_Airyscan Processing	8	1
2.6799944016	BFA	BFA mv 18_Airyscan Processing	8	1
2.2549525368	BFA	BFA mv 18_Airyscan Processing	8	1
2.9855330256	BFA	BFA mv 18_Airyscan Processing	8	1
25.5945609336	BFA	BFA mv 18_Airyscan Processing	8	1
2.2212990072	BFA	BFA mv 18_Airyscan Processing	8	1
14.6656325472	BFA	BFA mv 18_Airyscan Processing	8	1
2.760087588	BFA	BFA mv 18_Airyscan Processing	8	1
2.0194331808	BFA	BFA mv 18_Airyscan Processing	8	1
2.3584039296	BFA	BFA mv 18_Airyscan Processing	8	1
4.0420767312	BFA	BFA mv 18_Airyscan Processing	8	1
3.4675866264	BFA	BFA mv 18_Airyscan Processing	8	1
3.330481704	BFA	BFA mv 18_Airyscan Processing	8	1
2.5025938056	BFA	BFA mv 18_Airyscan Processing	8	1
11.049760056	BFA	BFA mv 18_Airyscan Processing	8	1
2.9198865024	BFA	BFA mv 18_Airyscan Processing	8	1
4.0739036712	BFA	BFA mv 18_Airyscan Processing	8	1
2.9681527488	BFA	BFA mv 18_Airyscan Processing	8	1
5.552002116	BFA	BFA mv 18_Airyscan Processing	8	1
11.2132121496	BFA	BFA mv 18_Airyscan Processing	8	1
244.4359361592	BFA	BFA mv 18_Airyscan Processing	8	1
1.9908166104	BFA	BFA mv 18_Airyscan Processing	8	1
7.1328877392	BFA	BFA mv 18_Airyscan Processing	8	1
2.4163012848	BFA	BFA mv 18_Airyscan Processing	8	1
3.3778623312	BFA	BFA mv 18_Airyscan Processing	8	1
30.3212766576	BFA	BFA mv 18_Airyscan Processing	8	1
2.2245093768	BFA	BFA mv 18_Airyscan Processing	8	1
1.9466463528	BFA	BFA mv 18_Airyscan Processing	8	1
13.9369339992	BFA	BFA mv 18_Airyscan Processing	8	1
2.3801569512	BFA	BFA mv 18_Airyscan Processing	8	1
3.149206524	BFA	BFA mv 18_Airyscan Processing	8	1
2.7884827536	BFA	BFA mv 18_Airyscan Processing	8	1
3.398010168	BFA	BFA mv 18_Airyscan Processing	8	1
2.773371876	BFA	BFA mv 18_Airyscan Processing	8	1
10.118476116	BFA	BFA mv 18_Airyscan Processing	8	1
22.05330186	BFA	BFA mv 1_Airyscan Processing	9	1
3.6344151432	BFA	BFA mv 1_Airyscan Processing	9	1
2.7751984656	BFA	BFA mv 1_Airyscan Processing	9	1
26.3800498128	BFA	BFA mv 1_Airyscan Processing	9	1
5.4403033944	BFA	BFA mv 1_Airyscan Processing	9	1
6.507363828	BFA	BFA mv 1_Airyscan Processing	9	1
3.1377488256	BFA	BFA mv 1_Airyscan Processing	9	1
4.2425587776	BFA	BFA mv 1_Airyscan Processing	9	1
2.4044007768	BFA	BFA mv 1_Airyscan Processing	9	1
2.8351438152	BFA	BFA mv 1_Airyscan Processing	9	1
2.016444216	BFA	BFA mv 1_Airyscan Processing	9	1
2.603997204	BFA	BFA mv 1_Airyscan Processing	9	1
16.0854461784	BFA	BFA mv 1_Airyscan Processing	9	1
2.065430028	BFA	BFA mv 1_Airyscan Processing	9	1
2.6600679696	BFA	BFA mv 1_Airyscan Processing	9	1
2.8280588616	BFA	BFA mv 1_Airyscan Processing	9	1
24.4479054744	BFA	BFA mv 1_Airyscan Processing	9	1
3.9765962616	BFA	BFA mv 1_Airyscan Processing	9	1
2.4023527824	BFA	BFA mv 1_Airyscan Processing	9	1
5.6382946368	BFA	BFA mv 1_Airyscan Processing	9	1
2.514051504	BFA	BFA mv 1_Airyscan Processing	9	1
2.5467640632	BFA	BFA mv 1_Airyscan Processing	9	1
2.6909539392	BFA	BFA mv 1_Airyscan Processing	9	1
6.8614454544	BFA	BFA mv 1_Airyscan Processing	9	1
2.8548488424	BFA	BFA mv 1_Airyscan Processing	9	1
2.737670352	BFA	BFA mv 1_Airyscan Processing	9	1
2.2615946808	BFA	BFA mv 1_Airyscan Processing	9	1
4.2114514032	BFA	BFA mv 1_Airyscan Processing	9	1
2.9296836648	BFA	BFA mv 1_Airyscan Processing	9	1
2.5756020384	BFA	BFA mv 1_Airyscan Processing	9	1
2.3259127752	BFA	BFA mv 1_Airyscan Processing	9	1
12.4745552952	BFA	BFA mv 1_Airyscan Processing	9	1
14.2813845168	BFA	BFA mv 1_Airyscan Processing	9	1
3.5581965408	BFA	BFA mv 1_Airyscan Processing	9	1
5.278013676	BFA	BFA mv 1_Airyscan Processing	9	1
4.3547003088	BFA	BFA mv 1_Airyscan Processing	9	1
6.5023268688	BFA	BFA mv 1_Airyscan Processing	9	1
3.0528400848	BFA	BFA mv 1_Airyscan Processing	9	1
3.35289894	BFA	BFA mv 1_Airyscan Processing	9	1
2.4410432712	BFA	BFA mv 1_Airyscan Processing	9	1
12.2859737568	BFA	BFA mv 1_Airyscan Processing	9	1
2.2077933144	BFA	BFA mv 1_Airyscan Processing	9	1
8.301572976	BFA	BFA mv 1_Airyscan Processing	9	1
2.5518010224	BFA	BFA mv 1_Airyscan Processing	9	1
3.8818350072	BFA	BFA mv 1_Airyscan Processing	9	1
11.410926636	BFA	BFA mv 1_Airyscan Processing	9	1
2.5820227776	BFA	BFA mv 1_Airyscan Processing	9	1
46.9199391624	BFA	BFA mv 1_Airyscan Processing	9	1
8.5785503808	BFA	BFA mv 1_Airyscan Processing	9	1
2.8722291192	BFA	BFA mv 1_Airyscan Processing	9	1
2.5900487016	BFA	BFA mv 1_Airyscan Processing	9	1
2.0924414136	BFA	BFA mv 1_Airyscan Processing	9	1
3.057877044	BFA	BFA mv 1_Airyscan Processing	9	1
2.4925198872	BFA	BFA mv 1_Airyscan Processing	9	1
6.8822575056	BFA	BFA mv 1_Airyscan Processing	9	1
2.0450607864	BFA	BFA mv 1_Airyscan Processing	9	1
2.3787731712	BFA	BFA mv 1_Airyscan Processing	9	1
5.6222427888	BFA	BFA mv 1_Airyscan Processing	9	1
2.08397268	BFA	BFA mv 1_Airyscan Processing	9	1
4.0697523312	BFA	BFA mv 1_Airyscan Processing	9	1
2.241446844	BFA	BFA mv 1_Airyscan Processing	9	1
2.3368723128	BFA	BFA mv 1_Airyscan Processing	9	1
18.4254735096	BFA	BFA mv 1_Airyscan Processing	9	1
5.2844344152	BFA	BFA mv 1_Airyscan Processing	9	1
2.5856759568	BFA	BFA mv 1_Airyscan Processing	9	1
2.936104404	BFA	BFA mv 1_Airyscan Processing	9	1
37.7347396296	BFA	BFA mv 1_Airyscan Processing	9	1
11.492846412	BFA	BFA mv 1_Airyscan Processing	9	1
3.8905804968	BFA	BFA mv 1_Airyscan Processing	9	1
2.2927020552	BFA	BFA mv 1_Airyscan Processing	9	1
2.6348831736	BFA	BFA mv 1_Airyscan Processing	9	1
8.7961912992	BFA	BFA mv 1_Airyscan Processing	9	1
2.5147157184	BFA	BFA mv 1_Airyscan Processing	9	1
3.5053361448	BFA	BFA mv 1_Airyscan Processing	9	1
2.0551347048	BFA	BFA mv 1_Airyscan Processing	9	1
3.6735484416	BFA	BFA mv 1_Airyscan Processing	9	1
2.124932568	BFA	BFA mv 1_Airyscan Processing	9	1
3.510373104	BFA	BFA mv 1_Airyscan Processing	9	1
2.9299050696	BFA	BFA mv 1_Airyscan Processing	9	1
2.0214811752	BFA	BFA mv 1_Airyscan Processing	9	1
5.725251372	BFA	BFA mv 1_Airyscan Processing	9	1
41.1020298816	BFA	BFA mv 1_Airyscan Processing	9	1
6.5531392704	BFA	BFA mv 1_Airyscan Processing	9	1
4.3162589004	BFA	BFA mv 1_Airyscan Processing	9	1
14.9535971652	BFA	BFA mv 1_Airyscan Processing	9	1
4.0688113608	BFA	BFA mv 1_Airyscan Processing	9	1
3.3430464264	BFA	BFA mv 1_Airyscan Processing	9	1
2.2027563552	BFA	BFA mv 1_Airyscan Processing	9	1
2.6378721384	BFA	BFA mv 1_Airyscan Processing	9	1
7.6567868472	BFA	BFA mv 1_Airyscan Processing	9	1
2.1215007936	BFA	BFA mv 1_Airyscan Processing	9	1
7.8989483472	BFA	BFA mv 1_Airyscan Processing	9	1
8.03768613	BFA	BFA mv 1_Airyscan Processing	9	1
2.4229434288	BFA	BFA mv 1_Airyscan Processing	9	1
4.3308992928	BFA	BFA mv 1_Airyscan Processing	9	1
37.9432476	BFA	BFA mv 1_Airyscan Processing	9	1
2.3872419048	BFA	BFA mv 1_Airyscan Processing	9	1
2.3703044376	BFA	BFA mv 1_Airyscan Processing	9	1
2.4572611728	BFA	BFA mv 1_Airyscan Processing	9	1
2.9209935264	BFA	BFA mv 1_Airyscan Processing	9	1
5.2848772248	BFA	BFA mv 1_Airyscan Processing	9	1
5.0051876112	BFA	BFA mv 1_Airyscan Processing	9	1
3.6898216944	BFA	BFA mv 1_Airyscan Processing	9	1
2.2077933144	BFA	BFA mv 1_Airyscan Processing	9	1
3.7957638912	BFA	BFA mv 1_Airyscan Processing	9	1
1.9690635888	BFA	BFA mv 1_Airyscan Processing	9	1
2.902893684	BFA	BFA mv 1_Airyscan Processing	9	1
2.3005065744	BFA	BFA mv 1_Airyscan Processing	9	1
16.4436237936	BFA	BFA mv 1_Airyscan Processing	9	1
1.997901564	BFA	BFA mv 1_Airyscan Processing	9	1
45.6939100824	BFA	BFA mv 1_Airyscan Processing	9	1
2.2396202544	BFA	BFA mv 1_Airyscan Processing	9	1
3.7573501584	BFA	BFA mv 1_Airyscan Processing	9	1
44.4222162624	BFA	BFA mv 1_Airyscan Processing	9	1
3.0649619976	BFA	BFA mv 1_Airyscan Processing	9	1
2.4044007768	BFA	BFA mv 1_Airyscan Processing	9	1
5.385395004	BFA	BFA mv 1_Airyscan Processing	9	1
2.3501566008	BFA	BFA mv 1_Airyscan Processing	9	1
6.438451584	BFA	BFA mv 1_Airyscan Processing	9	1
2.1414272256	BFA	BFA mv 1_Airyscan Processing	9	1
2.392278864	BFA	BFA mv 1_Airyscan Processing	9	1
4.7452030248	BFA	BFA mv 1_Airyscan Processing	9	1
2.1485121792	BFA	BFA mv 1_Airyscan Processing	9	1
7.9934605212	BFA	BFA mv 1_Airyscan Processing	9	1
3.8280336408	BFA	BFA mv 1_Airyscan Processing	9	1
2.7568772184	BFA	BFA mv 1_Airyscan Processing	9	1
4.0596784128	BFA	BFA mv 1_Airyscan Processing	9	1
3.2869756608	BFA	BFA mv 1_Airyscan Processing	9	1
2.6213774808	BFA	BFA mv 1_Airyscan Processing	9	1
9.3716223744	BFA	BFA mv 1_Airyscan Processing	9	1
2.44513926	BFA	BFA mv 1_Airyscan Processing	9	1
3.1581180672	BFA	BFA mv 1_Airyscan Processing	9	1
3.8269266168	BFA	BFA mv 1_Airyscan Processing	9	1
2.885734812	BFA	BFA mv 1_Airyscan Processing	9	1
4.251248916	BFA	BFA mv 1_Airyscan Processing	9	1
44.03741472	BFA	BFA mv 1_Airyscan Processing	9	1
3.4668947364	BFA	BFA mv 1_Airyscan Processing	9	1
3.1333760808	BFA	BFA mv 1_Airyscan Processing	9	1
7.922970768	BFA	BFA mv 1_Airyscan Processing	9	1
4.9454636664	BFA	BFA mv 1_Airyscan Processing	9	1
2.2178672328	BFA	BFA mv 1_Airyscan Processing	9	1
2.3448982368	BFA	BFA mv 1_Airyscan Processing	9	1
2.4471872544	BFA	BFA mv 1_Airyscan Processing	9	1
2.1693242304	BFA	BFA mv 1_Airyscan Processing	9	1
4.2336472344	BFA	BFA mv 1_Airyscan Processing	9	1
6.675631476	BFA	BFA mv 1_Airyscan Processing	9	1
6.238633752	BFA	BFA mv 1_Airyscan Processing	9	1
5.0500774344	BFA	BFA mv 1_Airyscan Processing	9	1
6.758658276	BFA	BFA mv 1_Airyscan Processing	9	1
5.869441248	BFA	BFA mv 1_Airyscan Processing	9	1
3.1363650456	BFA	BFA mv 1_Airyscan Processing	9	1
3.334356288	BFA	BFA mv 1_Airyscan Processing	9	1
2.6431305024	BFA	BFA mv 1_Airyscan Processing	9	1
2.9686509096	BFA	BFA mv 1_Airyscan Processing	9	1
7.73256264	BFA	BFA mv 1_Airyscan Processing	9	1
1.9791375072	BFA	BFA mv 1_Airyscan Processing	9	1
15.7755348096	BFA	BFA mv 1_Airyscan Processing	9	1
2.6195508912	BFA	BFA mv 1_Airyscan Processing	9	1
2.9024508744	BFA	BFA mv 1_Airyscan Processing	9	1
4.0415785704	BFA	BFA mv 1_Airyscan Processing	9	1
3.2022883248	BFA	BFA mv 1_Airyscan Processing	9	1
24.7817839128	BFA	BFA mv 1_Airyscan Processing	9	1
1.9416093936	BFA	BFA mv 1_Airyscan Processing	9	1
2.7156959256	BFA	BFA mv 1_Airyscan Processing	9	1
2.2263359664	BFA	BFA mv 1_Airyscan Processing	9	1
2.6756216568	BFA	BFA mv 1_Airyscan Processing	9	1
25.0798224492	BFA	BFA mv 1_Airyscan Processing	9	1
7.3603811712	BFA	BFA mv 1_Airyscan Processing	9	1
2.8601072064	BFA	BFA mv 1_Airyscan Processing	9	1
11.4006313128	BFA	BFA mv 1_Airyscan Processing	9	1
2.011185852	BFA	BFA mv 1_Airyscan Processing	9	1
2.5449374736	BFA	BFA mv 1_Airyscan Processing	9	1
2.0775519408	BFA	BFA mv 1_Airyscan Processing	9	1
2.4655085016	BFA	BFA mv 1_Airyscan Processing	9	1
3.7134013056	BFA	BFA mv 1_Airyscan Processing	9	1
2.8665279456	BFA	BFA mv 1_Airyscan Processing	9	1
2.451781404	BFA	BFA mv 1_Airyscan Processing	9	1
6.2940956544	BFA	BFA mv 1_Airyscan Processing	9	1
6.4242816768	BFA	BFA mv 1_Airyscan Processing	9	1
3.0496297152	BFA	BFA mv 1_Airyscan Processing	9	1
2.8173207288	BFA	BFA mv 1_Airyscan Processing	9	1
4.6927854384	BFA	BFA mv 1_Airyscan Processing	9	1
2.17391838	BFA	BFA mv 1_Airyscan Processing	9	1
2.168660016	BFA	BFA mv 1_Airyscan Processing	9	1
5.86307586	BFA	BFA mv 1_Airyscan Processing	9	1
10.4116160712	BFA	BFA mv 1_Airyscan Processing	9	1
3.6476994312	BFA	BFA mv 1_Airyscan Processing	9	1
2.9074878336	BFA	BFA mv 1_Airyscan Processing	9	1
14.144722404	BFA	BFA mv 1_Airyscan Processing	9	1
16.521918066	BFA	BFA mv 1_Airyscan Processing	9	1
2.228162556	BFA	BFA mv 1_Airyscan Processing	9	1
2.2263359664	BFA	BFA mv 1_Airyscan Processing	9	1
3.424301988	BFA	BFA mv 1_Airyscan Processing	9	1
2.8568968368	BFA	BFA mv 1_Airyscan Processing	9	1
53.7940046904	BFA	BFA mv 1_Airyscan Processing	9	1
6.9239369592	BFA	BFA mv 1_Airyscan Processing	9	1
5.2777922712	BFA	BFA mv 1_Airyscan Processing	9	1
2.5991816496	BFA	BFA mv 1_Airyscan Processing	9	1
2.6042186088	BFA	BFA mv 1_Airyscan Processing	9	1
2.427980388	BFA	BFA mv 1_Airyscan Processing	9	1
3.5190632424	BFA	BFA mv 1_Airyscan Processing	9	1
6.8905048344	BFA	BFA mv 1_Airyscan Processing	9	1
5.0502988392	BFA	BFA mv 1_Airyscan Processing	9	1
2.5799747832	BFA	BFA mv 1_Airyscan Processing	9	1
3.571259424	BFA	BFA mv 1_Airyscan Processing	9	1
2.68591698	BFA	BFA mv 1_Airyscan Processing	9	1
2.4380543064	BFA	BFA mv 1_Airyscan Processing	9	1
5.2340648232	BFA	BFA mv 1_Airyscan Processing	9	1
6.3672699408	BFA	BFA mv 1_Airyscan Processing	9	1
7.4993126832	BFA	BFA mv 1_Airyscan Processing	9	1
39.0967942836	BFA	BFA mv 1_Airyscan Processing	9	1
2.6259716304	BFA	BFA mv 1_Airyscan Processing	9	1
2.450397624	BFA	BFA mv 1_Airyscan Processing	9	1
6.0292401624	BFA	BFA mv 1_Airyscan Processing	9	1
9.3459394176	BFA	BFA mv 1_Airyscan Processing	9	1
4.32016116	BFA	BFA mv 1_Airyscan Processing	9	1
2.2160406432	BFA	BFA mv 1_Airyscan Processing	9	1
5.6904631428	BFA	BFA mv 1_Airyscan Processing	9	1
2.5160994984	BFA	BFA mv 1_Airyscan Processing	9	1
18.3247896768	BFA	BFA mv 1_Airyscan Processing	9	1
5.2972758936	BFA	BFA mv 1_Airyscan Processing	9	1
3.0903681984	BFA	BFA mv 1_Airyscan Processing	9	1
2.56967946	BFA	BFA mv 1_Airyscan Processing	9	1
2.5499744328	BFA	BFA mv 1_Airyscan Processing	9	1
4.0040781324	BFA	BFA mv 1_Airyscan Processing	9	1
3.0794086608	BFA	BFA mv 1_Airyscan Processing	9	1
3.8898609312	BFA	BFA mv 1_Airyscan Processing	9	1
4.375789116	BFA	BFA mv 1_Airyscan Processing	9	1
4.7463100488	BFA	BFA mv 1_Airyscan Processing	9	1
9.45398496	BFA	BFA mv 1_Airyscan Processing	9	1
11.5139075436	BFA	BFA mv 1_Airyscan Processing	9	1
2.8147745736	BFA	BFA mv 1_Airyscan Processing	9	1
2.2164834528	BFA	BFA mv 1_Airyscan Processing	9	1
5.6302687128	BFA	BFA mv 1_Airyscan Processing	9	1
5.726635152	BFA	BFA mv 1_Airyscan Processing	9	1
6.1242228216	BFA	BFA mv 1_Airyscan Processing	9	1
18.5261573424	BFA	BFA mv 1_Airyscan Processing	9	1
4.6545931104	BFA	BFA mv 1_Airyscan Processing	9	1
2.4996048408	BFA	BFA mv 1_Airyscan Processing	9	1
3.298654764	BFA	BFA mv 1_Airyscan Processing	9	1
14.2566425304	BFA	BFA mv 1_Airyscan Processing	9	1
6.183005796	BFA	BFA mv 1_Airyscan Processing	9	1
2.8363061904	BFA	BFA mv 1_Airyscan Processing	9	1
5.7250299672	BFA	BFA mv 1_Airyscan Processing	9	1
3.80816256	BFA	BFA mv 1_Airyscan Processing	9	1
2.8211953128	BFA	BFA mv 1_Airyscan Processing	9	1
2.250579792	BFA	BFA mv 1_Airyscan Processing	9	1
1.9958535696	BFA	BFA mv 1_Airyscan Processing	9	1
9.7087111824	BFA	BFA mv 1_Airyscan Processing	9	1
4.1615246208	BFA	BFA mv 1_Airyscan Processing	9	1
2.5211364576	BFA	BFA mv 1_Airyscan Processing	9	1
43.4070752544	BFA	BFA mv 1_Airyscan Processing	9	1
2.2844547264	BFA	BFA mv 1_Airyscan Processing	9	1
7.10155896	BFA	BFA mv 1_Airyscan Processing	9	1
4.5625440648	BFA	BFA mv 1_Airyscan Processing	9	1
3.3988957872	BFA	BFA mv 1_Airyscan Processing	9	1
3.097453152	BFA	BFA mv 1_Airyscan Processing	9	1
5.751819948	BFA	BFA mv 1_Airyscan Processing	9	1
2.3329977288	BFA	BFA mv 1_Airyscan Processing	9	1
39.751017792	BFA	BFA mv 20_Airyscan Processing	10	1
2.4144746952	BFA	BFA mv 20_Airyscan Processing	10	1
2.192461032	BFA	BFA mv 20_Airyscan Processing	10	1
70.764571908	BFA	BFA mv 20_Airyscan Processing	10	1
4.0155081552	BFA	BFA mv 20_Airyscan Processing	10	1
4.7284869624	BFA	BFA mv 20_Airyscan Processing	10	1
2.4751396104	BFA	BFA mv 20_Airyscan Processing	10	1
2.4533865888	BFA	BFA mv 20_Airyscan Processing	10	1
24.7890902712	BFA	BFA mv 20_Airyscan Processing	10	1
2.3416878672	BFA	BFA mv 20_Airyscan Processing	10	1
7.9745027352	BFA	BFA mv 20_Airyscan Processing	10	1
2.4247700184	BFA	BFA mv 20_Airyscan Processing	10	1
2.05214574	BFA	BFA mv 20_Airyscan Processing	10	1
1.9876062408	BFA	BFA mv 20_Airyscan Processing	10	1
3.7003384224	BFA	BFA mv 20_Airyscan Processing	10	1
72.1427060856	BFA	BFA mv 20_Airyscan Processing	10	1
4.5050895192	BFA	BFA mv 20_Airyscan Processing	10	1
3.7122389304	BFA	BFA mv 20_Airyscan Processing	10	1
2.480840784	BFA	BFA mv 20_Airyscan Processing	10	1
3.2764589328	BFA	BFA mv 20_Airyscan Processing	10	1
8.0905188504	BFA	BFA mv 20_Airyscan Processing	10	1
2.2245093768	BFA	BFA mv 20_Airyscan Processing	10	1
7.5398851128	BFA	BFA mv 20_Airyscan Processing	10	1
3.1510331136	BFA	BFA mv 20_Airyscan Processing	10	1
2.0143962216	BFA	BFA mv 20_Airyscan Processing	10	1
3.1059218856	BFA	BFA mv 20_Airyscan Processing	10	1
4.447192164	BFA	BFA mv 20_Airyscan Processing	10	1
2.6088127584	BFA	BFA mv 20_Airyscan Processing	10	1
2.2764841536	BFA	BFA mv 20_Airyscan Processing	10	1
38.1343752936	BFA	BFA mv 20_Airyscan Processing	10	1
5.6515789248	BFA	BFA mv 20_Airyscan Processing	10	1
2.3554149648	BFA	BFA mv 20_Airyscan Processing	10	1
7.1525927664	BFA	BFA mv 20_Airyscan Processing	10	1
2.9530418712	BFA	BFA mv 20_Airyscan Processing	10	1
4.1592552216	BFA	BFA mv 20_Airyscan Processing	10	1
57.7423164888	BFA	BFA mv 20_Airyscan Processing	10	1
2.9196097464	BFA	BFA mv 20_Airyscan Processing	10	1
2.3719096224	BFA	BFA mv 20_Airyscan Processing	10	1
27.0403342776	BFA	BFA mv 20_Airyscan Processing	10	1
7.4460094776	BFA	BFA mv 20_Airyscan Processing	10	1
2.1842137032	BFA	BFA mv 20_Airyscan Processing	10	1
2.400304788	BFA	BFA mv 20_Airyscan Processing	10	1
9.7389329376	BFA	BFA mv 20_Airyscan Processing	10	1
13.550527272	BFA	BFA mv 20_Airyscan Processing	10	1
6.8302827288	BFA	BFA mv 20_Airyscan Processing	10	1
5.4284582376	BFA	BFA mv 20_Airyscan Processing	10	1
50.8996350912	BFA	BFA mv 20_Airyscan Processing	10	1
10.536377676	BFA	BFA mv 20_Airyscan Processing	10	1
7.2810075504	BFA	BFA mv 20_Airyscan Processing	10	1
1.9180297824	BFA	BFA mv 20_Airyscan Processing	10	1
2.1974979912	BFA	BFA mv 20_Airyscan Processing	10	1
4.097926092	BFA	BFA mv 20_Airyscan Processing	10	1
2.9834850312	BFA	BFA mv 20_Airyscan Processing	10	1
2.4243272088	BFA	BFA mv 20_Airyscan Processing	10	1
38.2074388776	BFA	BFA mv 20_Airyscan Processing	10	1
2.429364168	BFA	BFA mv 20_Airyscan Processing	10	1
15.2346428832	BFA	BFA mv 20_Airyscan Processing	10	1
2.7584824032	BFA	BFA mv 20_Airyscan Processing	10	1
4.9722536472	BFA	BFA mv 20_Airyscan Processing	10	1
59.3192998524	BFA	BFA mv 20_Airyscan Processing	10	1
2.3854153152	BFA	BFA mv 20_Airyscan Processing	10	1
22.4300221272	BFA	BFA mv 20_Airyscan Processing	10	1
2.5039775856	BFA	BFA mv 20_Airyscan Processing	10	1
6.8046551232	BFA	BFA mv 20_Airyscan Processing	10	1
2.0585664792	BFA	BFA mv 20_Airyscan Processing	10	1
7.37001228	BFA	BFA mv 20_Airyscan Processing	10	1
82.0913093688	BFA	BFA mv 20_Airyscan Processing	10	1
2.9502743112	BFA	BFA mv 20_Airyscan Processing	10	1
9.9174959088	BFA	BFA mv 20_Airyscan Processing	10	1
3.0244449192	BFA	BFA mv 20_Airyscan Processing	10	1
2.7568772184	BFA	BFA mv 20_Airyscan Processing	10	1
2.0327174688	BFA	BFA mv 20_Airyscan Processing	10	1
2.7413235312	BFA	BFA mv 20_Airyscan Processing	10	1
37.6185021096	BFA	BFA mv 20_Airyscan Processing	10	1
2.1615750624	BFA	BFA mv 20_Airyscan Processing	10	1
2.2345832952	BFA	BFA mv 20_Airyscan Processing	10	1
5.915936256	BFA	BFA mv 20_Airyscan Processing	10	1
3.62411982	BFA	BFA mv 20_Airyscan Processing	10	1
6.7382890344	BFA	BFA mv 20_Airyscan Processing	10	1
57.0942646392	BFA	BFA mv 20_Airyscan Processing	10	1
5.6080728816	BFA	BFA mv 20_Airyscan Processing	10	1
1.9926432	BFA	BFA mv 20_Airyscan Processing	10	1
15.8887833648	BFA	BFA mv 20_Airyscan Processing	10	1
2.8415645544	BFA	BFA mv 20_Airyscan Processing	10	1
8.5684211112	BFA	BFA mv 20_Airyscan Processing	10	1
68.756707128	BFA	BFA mv 20_Airyscan Processing	10	1
3.7612247424	BFA	BFA mv 20_Airyscan Processing	10	1
2.2396202544	BFA	BFA mv 20_Airyscan Processing	10	1
3.9779800416	BFA	BFA mv 20_Airyscan Processing	10	1
7.6680231408	BFA	BFA mv 20_Airyscan Processing	10	1
2.156759508	BFA	BFA mv 20_Airyscan Processing	10	1
1.9651890048	BFA	BFA mv 20_Airyscan Processing	10	1
2.1366116712	BFA	BFA mv 20_Airyscan Processing	10	1
5.8200679776	BFA	BFA mv 20_Airyscan Processing	10	1
2.3025545688	BFA	BFA mv 20_Airyscan Processing	10	1
3.2663850144	BFA	BFA mv 20_Airyscan Processing	10	1
2.4529437792	BFA	BFA mv 20_Airyscan Processing	10	1
37.0565767272	BFA	BFA mv 20_Airyscan Processing	10	1
2.1517225488	BFA	BFA mv 20_Airyscan Processing	10	1
2.1260949432	BFA	BFA mv 20_Airyscan Processing	10	1
2.5909343208	BFA	BFA mv 20_Airyscan Processing	10	1
3.3149003412	BFA	BFA mv 20_Airyscan Processing	10	1
1.980742692	BFA	BFA mv 20_Airyscan Processing	10	1
5.71086006	BFA	BFA mv 20_Airyscan Processing	10	1
3.3375666576	BFA	BFA mv 20_Airyscan Processing	10	1
58.7603357592	BFA	BFA mv 20_Airyscan Processing	10	1
4.0704718968	BFA	BFA mv 20_Airyscan Processing	10	1
2.17391838	BFA	BFA mv 20_Airyscan Processing	10	1
2.0379758328	BFA	BFA mv 20_Airyscan Processing	10	1
11.0390219232	BFA	BFA mv 20_Airyscan Processing	10	1
2.427980388	BFA	BFA mv 20_Airyscan Processing	10	1
2.5685170848	BFA	BFA mv 20_Airyscan Processing	10	1
7.4354927496	BFA	BFA mv 20_Airyscan Processing	10	1
1.9773109176	BFA	BFA mv 20_Airyscan Processing	10	1
4.1130369696	BFA	BFA mv 20_Airyscan Processing	10	1
2.0162228112	BFA	BFA mv 20_Airyscan Processing	10	1
5.260854804	BFA	BFA mv 20_Airyscan Processing	10	1
3.7527560088	BFA	BFA mv 20_Airyscan Processing	10	1
13.7803454544	BFA	BFA mv 20_Airyscan Processing	10	1
66.8516295264	BFA	BFA mv 20_Airyscan Processing	10	1
1.9958535696	BFA	BFA mv 20_Airyscan Processing	10	1
3.5948390352	BFA	BFA mv 20_Airyscan Processing	10	1
2.4824459688	BFA	BFA mv 20_Airyscan Processing	10	1
4.0935533472	BFA	BFA mv 20_Airyscan Processing	10	1
1.9260557064	BFA	BFA mv 20_Airyscan Processing	10	1
5.5409872272	BFA	BFA mv 20_Airyscan Processing	10	1
2.1350064864	BFA	BFA mv 20_Airyscan Processing	10	1
2.5412842944	BFA	BFA mv 20_Airyscan Processing	10	1
4.1856023928	BFA	BFA mv 21_Airyscan Processing	11	1
15.0603419544	BFA	BFA mv 21_Airyscan Processing	11	1
3.910008768	BFA	BFA mv 21_Airyscan Processing	11	1
52.8263826876	BFA	BFA mv 21_Airyscan Processing	11	1
3.1560700728	BFA	BFA mv 21_Airyscan Processing	11	1
11.686298856	BFA	BFA mv 21_Airyscan Processing	11	1
19.8354623028	BFA	BFA mv 21_Airyscan Processing	11	1
5.1807616176	BFA	BFA mv 21_Airyscan Processing	11	1
189.0164051028	BFA	BFA mv 21_Airyscan Processing	11	1
5.747945364	BFA	BFA mv 21_Airyscan Processing	11	1
4.6385412624	BFA	BFA mv 21_Airyscan Processing	11	1
2.168660016	BFA	BFA mv 21_Airyscan Processing	11	1
5.3064641928	BFA	BFA mv 21_Airyscan Processing	11	1
3.277621308	BFA	BFA mv 21_Airyscan Processing	11	1
13.6766726568	BFA	BFA mv 21_Airyscan Processing	11	1
3.0752573208	BFA	BFA mv 21_Airyscan Processing	11	1
2.3872419048	BFA	BFA mv 21_Airyscan Processing	11	1
3.3050755032	BFA	BFA mv 21_Airyscan Processing	11	1
2.3034955392	BFA	BFA mv 21_Airyscan Processing	11	1
2.9340564096	BFA	BFA mv 21_Airyscan Processing	11	1
21.0782074452	BFA	BFA mv 21_Airyscan Processing	11	1
7.8165857616	BFA	BFA mv 21_Airyscan Processing	11	1
3.6694524528	BFA	BFA mv 21_Airyscan Processing	11	1
7.1830359264	BFA	BFA mv 21_Airyscan Processing	11	1
8.4242865864	BFA	BFA mv 21_Airyscan Processing	11	1
26.350492272	BFA	BFA mv 21_Airyscan Processing	11	1
2.9544256512	BFA	BFA mv 21_Airyscan Processing	11	1
11.8943640168	BFA	BFA mv 21_Airyscan Processing	11	1
48.0827294964	BFA	BFA mv 21_Airyscan Processing	11	1
5.631707844	BFA	BFA mv 21_Airyscan Processing	11	1
9.7815533616	BFA	BFA mv 21_Airyscan Processing	11	1
15.3237583152	BFA	BFA mv 21_Airyscan Processing	11	1
2.6598465648	BFA	BFA mv 21_Airyscan Processing	11	1
3.2558682864	BFA	BFA mv 21_Airyscan Processing	11	1
157.8199429464	BFA	BFA mv 21_Airyscan Processing	11	1
5.9736122064	BFA	BFA mv 21_Airyscan Processing	11	1
27.5724807144	BFA	BFA mv 21_Airyscan Processing	11	1
2.6765626272	BFA	BFA mv 21_Airyscan Processing	11	1
3.5431410144	BFA	BFA mv 21_Airyscan Processing	11	1
4.617950616	BFA	BFA mv 21_Airyscan Processing	11	1
2.9670457248	BFA	BFA mv 21_Airyscan Processing	11	1
2.4623534832	BFA	BFA mv 21_Airyscan Processing	11	1
24.6100844904	BFA	BFA mv 21_Airyscan Processing	11	1
9.2441485608	BFA	BFA mv 21_Airyscan Processing	11	1
52.291385664	BFA	BFA mv 21_Airyscan Processing	11	1
23.5839839448	BFA	BFA mv 21_Airyscan Processing	11	1
5.2224410712	BFA	BFA mv 21_Airyscan Processing	11	1
10.614699624	BFA	BFA mv 21_Airyscan Processing	11	1
3.094962348	BFA	BFA mv 21_Airyscan Processing	11	1
15.4162501704	BFA	BFA mv 21_Airyscan Processing	11	1
4.5025987152	BFA	BFA mv 21_Airyscan Processing	11	1
153.8193519396	BFA	BFA mv 21_Airyscan Processing	11	1
4.1963405256	BFA	BFA mv 21_Airyscan Processing	11	1
5.0478080352	BFA	BFA mv 21_Airyscan Processing	11	1
3.0970103424	BFA	BFA mv 21_Airyscan Processing	11	1
26.290989732	BFA	BFA mv 21_Airyscan Processing	11	1
4.820536008	BFA	BFA mv 21_Airyscan Processing	11	1
3.4472173848	BFA	BFA mv 21_Airyscan Processing	11	1
6.43596078	BFA	BFA mv 21_Airyscan Processing	11	1
3.5371630848	BFA	BFA mv 21_Airyscan Processing	11	1
2.3920574592	BFA	BFA mv 21_Airyscan Processing	11	1
5.86791909	BFA	BFA mv 21_Airyscan Processing	11	1
3.0018062784	BFA	BFA mv 21_Airyscan Processing	11	1
20.6201485896	BFA	BFA mv 21_Airyscan Processing	11	1
3.011658792	BFA	BFA mv 21_Airyscan Processing	11	1
4.2442193136	BFA	BFA mv 21_Airyscan Processing	11	1
3.1441695648	BFA	BFA mv 21_Airyscan Processing	11	1
28.6820508696	BFA	BFA mv 21_Airyscan Processing	11	1
6.237526728	BFA	BFA mv 21_Airyscan Processing	11	1
7.3806397104	BFA	BFA mv 21_Airyscan Processing	11	1
33.80021028	BFA	BFA mv 21_Airyscan Processing	11	1
2.8255680576	BFA	BFA mv 21_Airyscan Processing	11	1
15.3986208132	BFA	BFA mv 21_Airyscan Processing	11	1
31.555442364	BFA	BFA mv 21_Airyscan Processing	11	1
141.9217498776	BFA	BFA mv 21_Airyscan Processing	11	1
4.2066358488	BFA	BFA mv 21_Airyscan Processing	11	1
55.26194619	BFA	BFA mv 21_Airyscan Processing	11	1
5.0324757528	BFA	BFA mv 21_Airyscan Processing	11	1
4.4652920064	BFA	BFA mv 21_Airyscan Processing	11	1
3.1338742416	BFA	BFA mv 21_Airyscan Processing	11	1
2.6110821576	BFA	BFA mv 21_Airyscan Processing	11	1
21.6164701896	BFA	BFA mv 21_Airyscan Processing	11	1
2.4446964504	BFA	BFA mv 21_Airyscan Processing	11	1
4.5968618088	BFA	BFA mv 21_Airyscan Processing	11	1
3.1741699152	BFA	BFA mv 21_Airyscan Processing	11	1
17.0421916704	BFA	BFA mv 21_Airyscan Processing	11	1
9.3794268936	BFA	BFA mv 21_Airyscan Processing	11	1
3.3087286824	BFA	BFA mv 21_Airyscan Processing	11	1
3.3050755032	BFA	BFA mv 21_Airyscan Processing	11	1
20.1037218936	BFA	BFA mv 21_Airyscan Processing	11	1
2.868852696	BFA	BFA mv 21_Airyscan Processing	11	1
2.6749574424	BFA	BFA mv 21_Airyscan Processing	11	1
10.2160049304	BFA	BFA mv 21_Airyscan Processing	11	1
9.3744452856	BFA	BFA mv 21_Airyscan Processing	11	1
10.1154871512	BFA	BFA mv 21_Airyscan Processing	11	1
17.5326586536	BFA	BFA mv 21_Airyscan Processing	11	1
144.3663909768	BFA	BFA mv 21_Airyscan Processing	11	1
3.7454496504	BFA	BFA mv 21_Airyscan Processing	11	1
2.9198865024	BFA	BFA mv 21_Airyscan Processing	11	1
135.0408208008	BFA	BFA mv 22_Airyscan Processing	12	1
9.2335764816	BFA	BFA mv 22_Airyscan Processing	12	1
155.0449658856	BFA	BFA mv 22_Airyscan Processing	12	1
10.615806648	BFA	BFA mv 22_Airyscan Processing	12	1
130.9138076532	BFA	BFA mv 22_Airyscan Processing	12	1
10.4636461992	BFA	BFA mv 22_Airyscan Processing	12	1
121.3308820728	BFA	BFA mv 22_Airyscan Processing	12	1
10.225303932	BFA	BFA mv 22_Airyscan Processing	12	1
127.2535711752	BFA	BFA mv 22_Airyscan Processing	12	1
10.6604197152	BFA	BFA mv 22_Airyscan Processing	12	1
4.0777782552	BFA	BFA mv 22_Airyscan Processing	12	1
363.2221021632	BFA	BFA mv 23_Airyscan Processing	13	1
2.9074878336	BFA	BFA mv 23_Airyscan Processing	13	1
2.1670548312	BFA	BFA mv 23_Airyscan Processing	13	1
8.874457896	BFA	BFA mv 23_Airyscan Processing	13	1
2.4698812464	BFA	BFA mv 23_Airyscan Processing	13	1
6.7987325448	BFA	BFA mv 23_Airyscan Processing	13	1
2.9258090808	BFA	BFA mv 23_Airyscan Processing	13	1
1.9587682656	BFA	BFA mv 23_Airyscan Processing	13	1
5.9575603584	BFA	BFA mv 23_Airyscan Processing	13	1
2.6461194672	BFA	BFA mv 23_Airyscan Processing	13	1
2.8587234264	BFA	BFA mv 23_Airyscan Processing	13	1
10.0829406456	BFA	BFA mv 23_Airyscan Processing	13	1
8.7966341088	BFA	BFA mv 23_Airyscan Processing	13	1
2.319492036	BFA	BFA mv 23_Airyscan Processing	13	1
16.1169963624	BFA	BFA mv 23_Airyscan Processing	13	1
2.17391838	BFA	BFA mv 23_Airyscan Processing	13	1
2.4485710344	BFA	BFA mv 23_Airyscan Processing	13	1
2.6323923696	BFA	BFA mv 23_Airyscan Processing	13	1
3.6408358824	BFA	BFA mv 23_Airyscan Processing	13	1
2.0379758328	BFA	BFA mv 23_Airyscan Processing	13	1
5.4650453808	BFA	BFA mv 23_Airyscan Processing	13	1
8.5867423584	BFA	BFA mv 23_Airyscan Processing	13	1
5.824606776	BFA	BFA mv 23_Airyscan Processing	13	1
7.8188551608	BFA	BFA mv 23_Airyscan Processing	13	1
5.4290947764	BFA	BFA mv 23_Airyscan Processing	13	1
305.9628632724	BFA	BFA mv 23_Airyscan Processing	13	1
4.178462088	BFA	BFA mv 23_Airyscan Processing	13	1
4.2618209952	BFA	BFA mv 23_Airyscan Processing	13	1
6.4327504104	BFA	BFA mv 23_Airyscan Processing	13	1
34.8833225616	BFA	BFA mv 23_Airyscan Processing	13	1
1.9805212872	BFA	BFA mv 23_Airyscan Processing	13	1
5.1381965448	BFA	BFA mv 23_Airyscan Processing	13	1
3.6460942464	BFA	BFA mv 23_Airyscan Processing	13	1
2.0404666368	BFA	BFA mv 23_Airyscan Processing	13	1
2.8468229184	BFA	BFA mv 23_Airyscan Processing	13	1
5.1381688692	BFA	BFA mv 23_Airyscan Processing	13	1
9.7089879384	BFA	BFA mv 23_Airyscan Processing	13	1
5.9628187224	BFA	BFA mv 23_Airyscan Processing	13	1
4.7294279328	BFA	BFA mv 23_Airyscan Processing	13	1
16.062087972	BFA	BFA mv 23_Airyscan Processing	13	1
2.216262048	BFA	BFA mv 23_Airyscan Processing	13	1
2.0590092888	BFA	BFA mv 23_Airyscan Processing	13	1
3.1853508576	BFA	BFA mv 23_Airyscan Processing	13	1
4.9559803944	BFA	BFA mv 23_Airyscan Processing	13	1
4.9086551184	BFA	BFA mv 23_Airyscan Processing	13	1
6.746757768	BFA	BFA mv 23_Airyscan Processing	13	1
5.5487917464	BFA	BFA mv 23_Airyscan Processing	13	1
11.887500468	BFA	BFA mv 23_Airyscan Processing	13	1
3.100220712	BFA	BFA mv 23_Airyscan Processing	13	1
2.005927488	BFA	BFA mv 23_Airyscan Processing	13	1
5.6915978424	BFA	BFA mv 23_Airyscan Processing	13	1
342.5996564988	BFA	BFA mv 23_Airyscan Processing	13	1
3.8475172632	BFA	BFA mv 23_Airyscan Processing	13	1
3.5021257752	BFA	BFA mv 23_Airyscan Processing	13	1
4.7305349568	BFA	BFA mv 23_Airyscan Processing	13	1
6.4988950944	BFA	BFA mv 23_Airyscan Processing	13	1
16.443180984	BFA	BFA mv 23_Airyscan Processing	13	1
1.9720525536	BFA	BFA mv 23_Airyscan Processing	13	1
2.844774924	BFA	BFA mv 23_Airyscan Processing	13	1
4.6016773632	BFA	BFA mv 23_Airyscan Processing	13	1
5.549234556	BFA	BFA mv 23_Airyscan Processing	13	1
3.4089697056	BFA	BFA mv 23_Airyscan Processing	13	1
16.660157688	BFA	BFA mv 23_Airyscan Processing	13	1
4.1814510528	BFA	BFA mv 23_Airyscan Processing	13	1
2.1226631688	BFA	BFA mv 23_Airyscan Processing	13	1
1.956941676	BFA	BFA mv 23_Airyscan Processing	13	1
2.5703436744	BFA	BFA mv 23_Airyscan Processing	13	1
10.667283264	BFA	BFA mv 23_Airyscan Processing	13	1
4.7468082096	BFA	BFA mv 23_Airyscan Processing	13	1
6.0992594304	BFA	BFA mv 23_Airyscan Processing	13	1
4.89442986	BFA	BFA mv 23_Airyscan Processing	13	1
2.26386408	BFA	BFA mv 23_Airyscan Processing	13	1
2.3622785136	BFA	BFA mv 23_Airyscan Processing	13	1
225.6741487584	BFA	BFA mv 23_Airyscan Processing	13	1
2.543110884	BFA	BFA mv 23_Airyscan Processing	13	1
4.6140206808	BFA	BFA mv 23_Airyscan Processing	13	1
6.2819183904	BFA	BFA mv 23_Airyscan Processing	13	1
2.3080343376	BFA	BFA mv 23_Airyscan Processing	13	1
6.0328933416	BFA	BFA mv 23_Airyscan Processing	13	1
3.557975136	BFA	BFA mv 23_Airyscan Processing	13	1
3.0514563048	BFA	BFA mv 23_Airyscan Processing	13	1
135.1489770456	BFA	BFA mv 23_Airyscan Processing	13	1
11.8025917272	BFA	BFA mv 23_Airyscan Processing	13	1
2.8280588616	BFA	BFA mv 23_Airyscan Processing	13	1
3.6870541344	BFA	BFA mv 23_Airyscan Processing	13	1
2.8079110248	BFA	BFA mv 23_Airyscan Processing	13	1
3.1819190832	BFA	BFA mv 23_Airyscan Processing	13	1
4.549038372	BFA	BFA mv 23_Airyscan Processing	13	1
16.2277541136	BFA	BFA mv 23_Airyscan Processing	13	1
3.1892807928	BFA	BFA mv 23_Airyscan Processing	13	1
11.1756286848	BFA	BFA mv 23_Airyscan Processing	13	1
6.5689143624	BFA	BFA mv 23_Airyscan Processing	13	1
3.6211308552	BFA	BFA mv 23_Airyscan Processing	13	1
2.0622196584	BFA	BFA mv 23_Airyscan Processing	13	1
7.8026372592	BFA	BFA mv 23_Airyscan Processing	13	1
2.2107822792	BFA	BFA mv 23_Airyscan Processing	13	1
3.6394521024	BFA	BFA mv 23_Airyscan Processing	13	1
5.8058427192	BFA	BFA mv 23_Airyscan Processing	13	1
2.487482928	BFA	BFA mv 23_Airyscan Processing	13	1
2.887118592	BFA	BFA mv 23_Airyscan Processing	13	1
36.1419534984	BFA	BFA mv 23_Airyscan Processing	13	1
15.5287238088	BFA	BFA mv 23_Airyscan Processing	13	1
6.7545622872	BFA	BFA mv 23_Airyscan Processing	13	1
162.121173996	BFA	BFA mv 23_Airyscan Processing	13	1
2.6866365456	BFA	BFA mv 23_Airyscan Processing	13	1
2.2025349504	BFA	BFA mv 23_Airyscan Processing	13	1
6.928032948	BFA	BFA mv 23_Airyscan Processing	13	1
122.321447148	BFA	BFA mv 23_Airyscan Processing	13	1
5.6371322616	BFA	BFA mv 23_Airyscan Processing	13	1
2.9853116208	BFA	BFA mv 23_Airyscan Processing	13	1
3.4819779384	BFA	BFA mv 23_Airyscan Processing	13	1
3.252436512	BFA	BFA mv 23_Airyscan Processing	13	1
3.2313477048	BFA	BFA mv 23_Airyscan Processing	13	1
2.1093788808	BFA	BFA mv 23_Airyscan Processing	13	1
4.370253996	BFA	BFA mv 23_Airyscan Processing	13	1
15.1005822768	BFA	BFA mv 23_Airyscan Processing	13	1
2.3858581248	BFA	BFA mv 23_Airyscan Processing	13	1
2.1128106552	BFA	BFA mv 23_Airyscan Processing	13	1
10.642098468	BFA	BFA mv 23_Airyscan Processing	13	1
4.2237947208	BFA	BFA mv 23_Airyscan Processing	13	1
3.77356806	BFA	BFA mv 23_Airyscan Processing	13	1
5.8454188272	BFA	BFA mv 23_Airyscan Processing	13	1
32.2420186488	BFA	BFA mv 23_Airyscan Processing	13	1
3.5577537312	BFA	BFA mv 23_Airyscan Processing	13	1
2.9972121288	BFA	BFA mv 23_Airyscan Processing	13	1
2.1128106552	BFA	BFA mv 23_Airyscan Processing	13	1
179.4449372208	BFA	BFA mv 24_Airyscan Processing	14	1
2.437390092	BFA	BFA mv 24_Airyscan Processing	14	1
2.881860228	BFA	BFA mv 24_Airyscan Processing	14	1
5.8619134848	BFA	BFA mv 24_Airyscan Processing	14	1
5.7726319992	BFA	BFA mv 24_Airyscan Processing	14	1
2.827616052	BFA	BFA mv 24_Airyscan Processing	14	1
11.8261713384	BFA	BFA mv 24_Airyscan Processing	14	1
2.3888470896	BFA	BFA mv 24_Airyscan Processing	14	1
3.6357989232	BFA	BFA mv 24_Airyscan Processing	14	1
2.8933179264	BFA	BFA mv 24_Airyscan Processing	14	1
2.8617123912	BFA	BFA mv 24_Airyscan Processing	14	1
7.2182669652	BFA	BFA mv 24_Airyscan Processing	14	1
7.485142776	BFA	BFA mv 24_Airyscan Processing	14	1
6.8696927832	BFA	BFA mv 24_Airyscan Processing	14	1
7.7094811896	BFA	BFA mv 24_Airyscan Processing	14	1
2.3224810008	BFA	BFA mv 24_Airyscan Processing	14	1
21.8133820836	BFA	BFA mv 24_Airyscan Processing	14	1
5.9571175488	BFA	BFA mv 24_Airyscan Processing	14	1
2.1299695272	BFA	BFA mv 24_Airyscan Processing	14	1
4.9095407376	BFA	BFA mv 24_Airyscan Processing	14	1
16.1238599112	BFA	BFA mv 24_Airyscan Processing	14	1
2.7262126536	BFA	BFA mv 24_Airyscan Processing	14	1
31.1294318532	BFA	BFA mv 24_Airyscan Processing	14	1
5.5671129936	BFA	BFA mv 24_Airyscan Processing	14	1
2.450397624	BFA	BFA mv 24_Airyscan Processing	14	1
2.101131552	BFA	BFA mv 24_Airyscan Processing	14	1
4.1285906568	BFA	BFA mv 24_Airyscan Processing	14	1
4.0953799368	BFA	BFA mv 24_Airyscan Processing	14	1
3.0548880792	BFA	BFA mv 24_Airyscan Processing	14	1
2.2487532024	BFA	BFA mv 24_Airyscan Processing	14	1
2.7300872376	BFA	BFA mv 24_Airyscan Processing	14	1
14.6145987408	BFA	BFA mv 24_Airyscan Processing	14	1
2.2787535528	BFA	BFA mv 24_Airyscan Processing	14	1
17.070033324	BFA	BFA mv 24_Airyscan Processing	14	1
2.7090537816	BFA	BFA mv 24_Airyscan Processing	14	1
22.5025321992	BFA	BFA mv 24_Airyscan Processing	14	1
2.3297873592	BFA	BFA mv 24_Airyscan Processing	14	1
3.5200042128	BFA	BFA mv 24_Airyscan Processing	14	1
9.8437681104	BFA	BFA mv 24_Airyscan Processing	14	1
18.2212829328	BFA	BFA mv 24_Airyscan Processing	14	1
15.1321324608	BFA	BFA mv 24_Airyscan Processing	14	1
11.6908376544	BFA	BFA mv 24_Airyscan Processing	14	1
2.6204918616	BFA	BFA mv 24_Airyscan Processing	14	1
46.6493824968	BFA	BFA mv 24_Airyscan Processing	14	1
19.6952853888	BFA	BFA mv 24_Airyscan Processing	14	1
3.9049718088	BFA	BFA mv 24_Airyscan Processing	14	1
2.5447160688	BFA	BFA mv 24_Airyscan Processing	14	1
2.3430716472	BFA	BFA mv 24_Airyscan Processing	14	1
6.0935582568	BFA	BFA mv 24_Airyscan Processing	14	1
2.5806389976	BFA	BFA mv 24_Airyscan Processing	14	1
21.603019848	BFA	BFA mv 24_Airyscan Processing	14	1
2.0315550936	BFA	BFA mv 24_Airyscan Processing	14	1
1.9773109176	BFA	BFA mv 24_Airyscan Processing	14	1
3.8527756272	BFA	BFA mv 24_Airyscan Processing	14	1
9.2945181528	BFA	BFA mv 24_Airyscan Processing	14	1
5.8681128192	BFA	BFA mv 24_Airyscan Processing	14	1
4.1858237976	BFA	BFA mv 24_Airyscan Processing	14	1
2.1517225488	BFA	BFA mv 24_Airyscan Processing	14	1
2.138216856	BFA	BFA mv 24_Airyscan Processing	14	1
4.0187185248	BFA	BFA mv 24_Airyscan Processing	14	1
2.6021706144	BFA	BFA mv 24_Airyscan Processing	14	1
4.5678024288	BFA	BFA mv 24_Airyscan Processing	14	1
3.303913128	BFA	BFA mv 24_Airyscan Processing	14	1
4.6710324168	BFA	BFA mv 24_Airyscan Processing	14	1
9.1791109008	BFA	BFA mv 24_Airyscan Processing	14	1
24.9244239552	BFA	BFA mv 24_Airyscan Processing	14	1
4.1961191208	BFA	BFA mv 24_Airyscan Processing	14	1
5.143233504	BFA	BFA mv 24_Airyscan Processing	14	1
2.5824655872	BFA	BFA mv 24_Airyscan Processing	14	1
7.924354548	BFA	BFA mv 24_Airyscan Processing	14	1
2.7923573376	BFA	BFA mv 24_Airyscan Processing	14	1
1.9734363336	BFA	BFA mv 24_Airyscan Processing	14	1
175.8115183992	BFA	BFA mv 24_Airyscan Processing	14	1
2.5824655872	BFA	BFA mv 24_Airyscan Processing	14	1
3.667847268	BFA	BFA mv 24_Airyscan Processing	14	1
14.7670359456	BFA	BFA mv 24_Airyscan Processing	14	1
2.8990191	BFA	BFA mv 24_Airyscan Processing	14	1
2.6248092552	BFA	BFA mv 24_Airyscan Processing	14	1
3.620245236	BFA	BFA mv 24_Airyscan Processing	14	1
2.8516384728	BFA	BFA mv 24_Airyscan Processing	14	1
7.5430401312	BFA	BFA mv 24_Airyscan Processing	14	1
6.7078458744	BFA	BFA mv 24_Airyscan Processing	14	1
8.0534888976	BFA	BFA mv 24_Airyscan Processing	14	1
2.5039775856	BFA	BFA mv 24_Airyscan Processing	14	1
13.1131420896	BFA	BFA mv 24_Airyscan Processing	14	1
5.3890481832	BFA	BFA mv 24_Airyscan Processing	14	1
3.2638388592	BFA	BFA mv 24_Airyscan Processing	14	1
5.4505987176	BFA	BFA mv 24_Airyscan Processing	14	1
13.4031270264	BFA	BFA mv 24_Airyscan Processing	14	1
2.68730076	BFA	BFA mv 24_Airyscan Processing	14	1
4.5112888536	BFA	BFA mv 24_Airyscan Processing	14	1
7.8275452992	BFA	BFA mv 24_Airyscan Processing	14	1
24.0422918808	BFA	BFA mv 24_Airyscan Processing	14	1
2.5653067152	BFA	BFA mv 24_Airyscan Processing	14	1
5.5579800456	BFA	BFA mv 24_Airyscan Processing	14	1
3.195424776	BFA	BFA mv 24_Airyscan Processing	14	1
3.965359968	BFA	BFA mv 24_Airyscan Processing	14	1
3.8551003776	BFA	BFA mv 24_Airyscan Processing	14	1
2.1636230568	BFA	BFA mv 24_Airyscan Processing	14	1
2.7081128112	BFA	BFA mv 24_Airyscan Processing	14	1
9.317821008	BFA	BFA mv 24_Airyscan Processing	14	1
15.3548103384	BFA	BFA mv 24_Airyscan Processing	14	1
32.1699513864	BFA	BFA mv 24_Airyscan Processing	14	1
3.378083736	BFA	BFA mv 24_Airyscan Processing	14	1
3.0375078024	BFA	BFA mv 24_Airyscan Processing	14	1
2.8282802664	BFA	BFA mv 24_Airyscan Processing	14	1
13.179950988	BFA	BFA mv 24_Airyscan Processing	14	1
9.4180620312	BFA	BFA mv 24_Airyscan Processing	14	1
2.1974979912	BFA	BFA mv 24_Airyscan Processing	14	1
3.7129031448	BFA	BFA mv 24_Airyscan Processing	14	1
67.4821350456	BFA	BFA mv 24_Airyscan Processing	14	1
3.1645388064	BFA	BFA mv 24_Airyscan Processing	14	1
3.8118157392	BFA	BFA mv 24_Airyscan Processing	14	1
18.9981370248	BFA	BFA mv 24_Airyscan Processing	14	1
4.2496437312	BFA	BFA mv 24_Airyscan Processing	14	1
4.4606978568	BFA	BFA mv 24_Airyscan Processing	14	1
2.2396202544	BFA	BFA mv 24_Airyscan Processing	14	1
3.7122389304	BFA	BFA mv 24_Airyscan Processing	14	1
7.732285884	BFA	BFA mv 24_Airyscan Processing	14	1
3.063135408	BFA	BFA mv 24_Airyscan Processing	14	1
19.8695032908	BFA	BFA mv 24_Airyscan Processing	14	1
2.1988817712	BFA	BFA mv 24_Airyscan Processing	14	1
7.8664571928	BFA	BFA mv 24_Airyscan Processing	14	1
7.5924687528	BFA	BFA mv 24_Airyscan Processing	14	1
2.0262967296	BFA	BFA mv 24_Airyscan Processing	14	1
3.1689115512	BFA	BFA mv 24_Airyscan Processing	14	1
2.4030169968	BFA	BFA mv 24_Airyscan Processing	14	1
2.3247504	BFA	BFA mv 24_Airyscan Processing	14	1
2.0512601208	BFA	BFA mv 24_Airyscan Processing	14	1
2.7836671992	BFA	BFA mv 24_Airyscan Processing	14	1
2.1585860976	BFA	BFA mv 24_Airyscan Processing	14	1
3.9322045992	BFA	BFA mv 24_Airyscan Processing	14	1
31.914671652	BFA	BFA mv 24_Airyscan Processing	14	1
2.753445444	BFA	BFA mv 24_Airyscan Processing	14	1
2.9974335336	BFA	BFA mv 24_Airyscan Processing	14	1
3.7225342536	BFA	BFA mv 24_Airyscan Processing	14	1
2.0130124416	BFA	BFA mv 24_Airyscan Processing	14	1
2.1231059784	BFA	BFA mv 24_Airyscan Processing	14	1
2.7074485968	BFA	BFA mv 24_Airyscan Processing	14	1
2.1771287496	BFA	BFA mv 24_Airyscan Processing	14	1
187.324789404	BFA	BFA mv 24_Airyscan Processing	14	1
5.6442448908	BFA	BFA mv 24_Airyscan Processing	14	1
12.2845899768	BFA	BFA mv 24_Airyscan Processing	14	1
2.2364098848	BFA	BFA mv 24_Airyscan Processing	14	1
2.3263555848	BFA	BFA mv 24_Airyscan Processing	14	1
3.2091518736	BFA	BFA mv 24_Airyscan Processing	14	1
7.1296773696	BFA	BFA mv 24_Airyscan Processing	14	1
2.0317764984	BFA	BFA mv 24_Airyscan Processing	14	1
5.952744804	BFA	BFA mv 24_Airyscan Processing	14	1
7.8920847984	BFA	BFA mv 24_Airyscan Processing	14	1
2.5703436744	BFA	BFA mv 24_Airyscan Processing	14	1
9.536596626	BFA	BFA mv 24_Airyscan Processing	14	1
16.9127805648	BFA	BFA mv 24_Airyscan Processing	14	1
8.8684799664	BFA	BFA mv 24_Airyscan Processing	14	1
2.5160994984	BFA	BFA mv 24_Airyscan Processing	14	1
2.1892506624	BFA	BFA mv 24_Airyscan Processing	14	1
2.5566165768	BFA	BFA mv 24_Airyscan Processing	14	1
2.1656710512	BFA	BFA mv 24_Airyscan Processing	14	1
22.4943402216	BFA	BFA mv 24_Airyscan Processing	14	1
10.1744915304	BFA	BFA mv 24_Airyscan Processing	14	1
5.364084792	BFA	BFA mv 24_Airyscan Processing	14	1
3.3977610876	BFA	BFA mv 24_Airyscan Processing	14	1
5.0297081928	BFA	BFA mv 24_Airyscan Processing	14	1
3.8644547304	BFA	BFA mv 24_Airyscan Processing	14	1
2.9512152816	BFA	BFA mv 24_Airyscan Processing	14	1
4.9745230464	BFA	BFA mv 24_Airyscan Processing	14	1
4.0040504568	BFA	BFA mv 24_Airyscan Processing	14	1
2.7159173304	BFA	BFA mv 24_Airyscan Processing	14	1
12.0930194736	BFA	BFA mv 24_Airyscan Processing	14	1
2.102515332	BFA	BFA mv 24_Airyscan Processing	14	1
28.8442852368	BFA	BFA mv 24_Airyscan Processing	14	1
4.5254587608	BFA	BFA mv 24_Airyscan Processing	14	1
4.3698111864	BFA	BFA mv 24_Airyscan Processing	14	1
15.8967539376	BFA	BFA mv 24_Airyscan Processing	14	1
2.4344011272	BFA	BFA mv 24_Airyscan Processing	14	1
4.2034254792	BFA	BFA mv 24_Airyscan Processing	14	1
3.5124210984	BFA	BFA mv 24_Airyscan Processing	14	1
4.0864683936	BFA	BFA mv 24_Airyscan Processing	14	1
2.187202668	BFA	BFA mv 24_Airyscan Processing	14	1
4.359737268	BFA	BFA mv 24_Airyscan Processing	14	1
20.0997366072	BFA	BFA mv 24_Airyscan Processing	14	1
2.4401023008	BFA	BFA mv 24_Airyscan Processing	14	1
4.0122977856	BFA	BFA mv 24_Airyscan Processing	14	1
2.8108999896	BFA	BFA mv 24_Airyscan Processing	14	1
2.2194724176	BFA	BFA mv 24_Airyscan Processing	14	1
5.8538875608	BFA	BFA mv 24_Airyscan Processing	14	1
2.7211756944	BFA	BFA mv 24_Airyscan Processing	14	1
7.1456738664	BFA	BFA mv 24_Airyscan Processing	14	1
2.4176850648	BFA	BFA mv 24_Airyscan Processing	14	1
4.4455869792	BFA	BFA mv 24_Airyscan Processing	14	1
8.9149749744	BFA	BFA mv 24_Airyscan Processing	14	1
8.2390814712	BFA	BFA mv 24_Airyscan Processing	14	1
5.6575015032	BFA	BFA mv 24_Airyscan Processing	14	1
[truncated: 39,959 more rows]
