# Supplementary material for: Quantitative analysis of plant ER architecture and dynamics
Source: Nat Commun. 2019 Feb 28;10:984. doi: 10.1038/s41467-019-08893-9 (PMC6395764; doi:10.1038/s41467-019-08893-9)
Supplement: Supplementary file 6 — Source Data [file 41467_2019_8893_MOESM6_ESM.zip › Fig 6 - MANOVA source data/cisternal_Speed_global.csv]

cisternal_Speed_global_sqrt	group	name	file	rep
0.111305008546194	BFA	BFA mv 10_Airyscan Processing	1	1
0.14936708197896	BFA	BFA mv 10_Airyscan Processing	1	1
0.124424900379356	BFA	BFA mv 10_Airyscan Processing	1	1
0	BFA	BFA mv 10_Airyscan Processing	1	1
0.298192551335198	BFA	BFA mv 10_Airyscan Processing	1	1
0.136607069995871	BFA	BFA mv 10_Airyscan Processing	1	1
0.0978242478156034	BFA	BFA mv 10_Airyscan Processing	1	1
0.167440804547504	BFA	BFA mv 10_Airyscan Processing	1	1
0.106736358353028	BFA	BFA mv 10_Airyscan Processing	1	1
0.118258891398671	BFA	BFA mv 10_Airyscan Processing	1	1
0.342667120288405	BFA	BFA mv 10_Airyscan Processing	1	1
0.13246338905309	BFA	BFA mv 10_Airyscan Processing	1	1
0.478141763181345	BFA	BFA mv 10_Airyscan Processing	1	1
0.210218812358694	BFA	BFA mv 10_Airyscan Processing	1	1
0.358019220198518	BFA	BFA mv 10_Airyscan Processing	1	1
0.23150386150221	BFA	BFA mv 10_Airyscan Processing	1	1
0.278847058744379	BFA	BFA mv 10_Airyscan Processing	1	1
0.269611374375903	BFA	BFA mv 10_Airyscan Processing	1	1
0.236386079223948	BFA	BFA mv 10_Airyscan Processing	1	1
0.303979956899442	BFA	BFA mv 10_Airyscan Processing	1	1
0.163806789802615	BFA	BFA mv 10_Airyscan Processing	1	1
0.254451123054928	BFA	BFA mv 10_Airyscan Processing	1	1
0.13291761502114	BFA	BFA mv 10_Airyscan Processing	1	1
0.141862129665352	BFA	BFA mv 10_Airyscan Processing	1	1
0.157901087059926	BFA	BFA mv 10_Airyscan Processing	1	1
0.226769295400878	BFA	BFA mv 10_Airyscan Processing	1	1
0.16629922429391	BFA	BFA mv 10_Airyscan Processing	1	1
0.229520089908446	BFA	BFA mv 10_Airyscan Processing	1	1
0.312460610768314	BFA	BFA mv 10_Airyscan Processing	1	1
0.191719441214437	BFA	BFA mv 10_Airyscan Processing	1	1
0.184158987053107	BFA	BFA mv 10_Airyscan Processing	1	1
0.22266601239938	BFA	BFA mv 10_Airyscan Processing	1	1
0.125700189106893	BFA	BFA mv 10_Airyscan Processing	1	1
0.197254501633471	BFA	BFA mv 10_Airyscan Processing	1	1
0.10291483010006	BFA	BFA mv 10_Airyscan Processing	1	1
0.238072178531477	BFA	BFA mv 10_Airyscan Processing	1	1
0.281855725646521	BFA	BFA mv 10_Airyscan Processing	1	1
0.335835208400496	BFA	BFA mv 10_Airyscan Processing	1	1
0.154348026923089	BFA	BFA mv 10_Airyscan Processing	1	1
0.183173540813418	BFA	BFA mv 10_Airyscan Processing	1	1
0.192520276447753	BFA	BFA mv 10_Airyscan Processing	1	1
0.160401737666171	BFA	BFA mv 10_Airyscan Processing	1	1
0.174291234910471	BFA	BFA mv 10_Airyscan Processing	1	1
0.109925926150111	BFA	BFA mv 10_Airyscan Processing	1	1
0.0923445122182277	BFA	BFA mv 10_Airyscan Processing	1	1
0.192034759923954	BFA	BFA mv 10_Airyscan Processing	1	1
0.184445232818714	BFA	BFA mv 10_Airyscan Processing	1	1
0.359315722179182	BFA	BFA mv 10_Airyscan Processing	1	1
0.0856132486077631	BFA	BFA mv 10_Airyscan Processing	1	1
0.11906156105262	BFA	BFA mv 10_Airyscan Processing	1	1
0.181981505198994	BFA	BFA mv 10_Airyscan Processing	1	1
0	BFA	BFA mv 10_Airyscan Processing	1	1
0.0853970722755563	BFA	BFA mv 10_Airyscan Processing	1	1
0.136762400879496	BFA	BFA mv 10_Airyscan Processing	1	1
0.210071197656579	BFA	BFA mv 10_Airyscan Processing	1	1
0.154138640861289	BFA	BFA mv 10_Airyscan Processing	1	1
0.171904285060122	BFA	BFA mv 10_Airyscan Processing	1	1
0.149432050332767	BFA	BFA mv 10_Airyscan Processing	1	1
0.0945586062485025	BFA	BFA mv 10_Airyscan Processing	1	1
0.103301735994569	BFA	BFA mv 10_Airyscan Processing	1	1
0.130703163853815	BFA	BFA mv 10_Airyscan Processing	1	1
0.257586842818363	BFA	BFA mv 10_Airyscan Processing	1	1
0.179434027396721	BFA	BFA mv 10_Airyscan Processing	1	1
0.153344765918073	BFA	BFA mv 10_Airyscan Processing	1	1
0.278865507767087	BFA	BFA mv 10_Airyscan Processing	1	1
0.154174188535642	BFA	BFA mv 10_Airyscan Processing	1	1
0.332271780517161	BFA	BFA mv 10_Airyscan Processing	1	1
0.165033052549467	BFA	BFA mv 10_Airyscan Processing	1	1
0.250714651516239	BFA	BFA mv 10_Airyscan Processing	1	1
0.197782763977573	BFA	BFA mv 10_Airyscan Processing	1	1
0.172449160786155	BFA	BFA mv 10_Airyscan Processing	1	1
0.21676029721553	BFA	BFA mv 10_Airyscan Processing	1	1
0.142167348796144	BFA	BFA mv 10_Airyscan Processing	1	1
0.084415598435663	BFA	BFA mv 10_Airyscan Processing	1	1
0.280206373212593	BFA	BFA mv 10_Airyscan Processing	1	1
0.369939917634958	BFA	BFA mv 10_Airyscan Processing	1	1
0.270962976030123	BFA	BFA mv 10_Airyscan Processing	1	1
0.0865404693511201	BFA	BFA mv 10_Airyscan Processing	1	1
0.207595820148304	BFA	BFA mv 10_Airyscan Processing	1	1
0.229822764822831	BFA	BFA mv 10_Airyscan Processing	1	1
0.132556050609083	BFA	BFA mv 10_Airyscan Processing	1	1
0.160584186246542	BFA	BFA mv 10_Airyscan Processing	1	1
0.0521807663251004	BFA	BFA mv 10_Airyscan Processing	1	1
0.255850857308983	BFA	BFA mv 10_Airyscan Processing	1	1
0.153022555950078	BFA	BFA mv 10_Airyscan Processing	1	1
0.193534656030861	BFA	BFA mv 10_Airyscan Processing	1	1
0.122609447096396	BFA	BFA mv 10_Airyscan Processing	1	1
0.231045365326884	BFA	BFA mv 10_Airyscan Processing	1	1
0.246255253975389	BFA	BFA mv 10_Airyscan Processing	1	1
0.15081251714598	BFA	BFA mv 10_Airyscan Processing	1	1
0.156229816563692	BFA	BFA mv 10_Airyscan Processing	1	1
0.133638150661331	BFA	BFA mv 10_Airyscan Processing	1	1
0.0804843253274571	BFA	BFA mv 10_Airyscan Processing	1	1
0.177063198674632	BFA	BFA mv 10_Airyscan Processing	1	1
0.227743204577075	BFA	BFA mv 10_Airyscan Processing	1	1
0.122818534395853	BFA	BFA mv 10_Airyscan Processing	1	1
0.133827955621099	BFA	BFA mv 10_Airyscan Processing	1	1
0.158447882793618	BFA	BFA mv 10_Airyscan Processing	1	1
0.179214923804496	BFA	BFA mv 10_Airyscan Processing	1	1
0.0654828083699249	BFA	BFA mv 10_Airyscan Processing	1	1
0.100099879914682	BFA	BFA mv 10_Airyscan Processing	1	1
0.199178354992387	BFA	BFA mv 10_Airyscan Processing	1	1
0.0778157132128749	BFA	BFA mv 10_Airyscan Processing	1	1
0.464982901510054	BFA	BFA mv 10_Airyscan Processing	1	1
0.0849867896506549	BFA	BFA mv 10_Airyscan Processing	1	1
0.227742337632386	BFA	BFA mv 10_Airyscan Processing	1	1
0.168351878643204	BFA	BFA mv 10_Airyscan Processing	1	1
0.12266600412108	BFA	BFA mv 10_Airyscan Processing	1	1
0.294629931424399	BFA	BFA mv 10_Airyscan Processing	1	1
0.224926169521068	BFA	BFA mv 10_Airyscan Processing	1	1
0.139731722451974	BFA	BFA mv 10_Airyscan Processing	1	1
0.301570871464253	BFA	BFA mv 10_Airyscan Processing	1	1
0.171775870563551	BFA	BFA mv 10_Airyscan Processing	1	1
0.129813957606559	BFA	BFA mv 10_Airyscan Processing	1	1
0.356890966789764	BFA	BFA mv 10_Airyscan Processing	1	1
0.15700064000186	BFA	BFA mv 10_Airyscan Processing	1	1
0.207358263969535	BFA	BFA mv 10_Airyscan Processing	1	1
0.29096611933174	BFA	BFA mv 10_Airyscan Processing	1	1
0.119637208767268	BFA	BFA mv 10_Airyscan Processing	1	1
0.257193095840446	BFA	BFA mv 10_Airyscan Processing	1	1
0.388384171014505	BFA	BFA mv 10_Airyscan Processing	1	1
0.14089993251074	BFA	BFA mv 10_Airyscan Processing	1	1
0.270555195979248	BFA	BFA mv 10_Airyscan Processing	1	1
0.183282192143249	BFA	BFA mv 10_Airyscan Processing	1	1
0.217298785864444	BFA	BFA mv 10_Airyscan Processing	1	1
0.239517320301308	BFA	BFA mv 10_Airyscan Processing	1	1
0.0433095696434722	BFA	BFA mv 10_Airyscan Processing	1	1
0.202900992265595	BFA	BFA mv 10_Airyscan Processing	1	1
0.216381164157207	BFA	BFA mv 10_Airyscan Processing	1	1
0.154087129311028	BFA	BFA mv 10_Airyscan Processing	1	1
0.163226968923508	BFA	BFA mv 10_Airyscan Processing	1	1
0.199121105349373	BFA	BFA mv 10_Airyscan Processing	1	1
0.0566798086940645	BFA	BFA mv 10_Airyscan Processing	1	1
0.320311081115557	BFA	BFA mv 10_Airyscan Processing	1	1
0.117710033354537	BFA	BFA mv 10_Airyscan Processing	1	1
0.577348393691285	BFA	BFA mv 10_Airyscan Processing	1	1
0.29073641651253	BFA	BFA mv 10_Airyscan Processing	1	1
0.25487211358427	BFA	BFA mv 10_Airyscan Processing	1	1
0.15197379479143	BFA	BFA mv 10_Airyscan Processing	1	1
0.126129523276039	BFA	BFA mv 10_Airyscan Processing	1	1
0.173621762399306	BFA	BFA mv 10_Airyscan Processing	1	1
0.149700799701589	BFA	BFA mv 10_Airyscan Processing	1	1
0	BFA	BFA mv 10_Airyscan Processing	1	1
0.221849208662532	BFA	BFA mv 10_Airyscan Processing	1	1
0.131815470766927	BFA	BFA mv 10_Airyscan Processing	1	1
0.105166873005622	BFA	BFA mv 10_Airyscan Processing	1	1
0	BFA	BFA mv 10_Airyscan Processing	1	1
0.32432876007434	BFA	BFA mv 10_Airyscan Processing	1	1
0.174366091745064	BFA	BFA mv 10_Airyscan Processing	1	1
0.142451164468938	BFA	BFA mv 10_Airyscan Processing	1	1
0.130827536908856	BFA	BFA mv 10_Airyscan Processing	1	1
0.106801029234753	BFA	BFA mv 10_Airyscan Processing	1	1
0.140188546515686	BFA	BFA mv 10_Airyscan Processing	1	1
0.241662186376926	BFA	BFA mv 10_Airyscan Processing	1	1
0.217146316918718	BFA	BFA mv 10_Airyscan Processing	1	1
0.133729977334525	BFA	BFA mv 10_Airyscan Processing	1	1
0.173307431911428	BFA	BFA mv 10_Airyscan Processing	1	1
0	BFA	BFA mv 10_Airyscan Processing	1	1
0.103311035121922	BFA	BFA mv 10_Airyscan Processing	1	1
0.0367357636283165	BFA	BFA mv 10_Airyscan Processing	1	1
0.0720431828544524	BFA	BFA mv 10_Airyscan Processing	1	1
0.109415072525304	BFA	BFA mv 10_Airyscan Processing	1	1
0.105062275439243	BFA	BFA mv 10_Airyscan Processing	1	1
0.207539438526998	BFA	BFA mv 10_Airyscan Processing	1	1
0.151869837580959	BFA	BFA mv 10_Airyscan Processing	1	1
0.124806724078019	BFA	BFA mv 10_Airyscan Processing	1	1
0.183693442771935	BFA	BFA mv 10_Airyscan Processing	1	1
0.225701050885825	BFA	BFA mv 10_Airyscan Processing	1	1
0.0776658663226035	BFA	BFA mv 10_Airyscan Processing	1	1
0.225142551008028	BFA	BFA mv 10_Airyscan Processing	1	1
0.158370959183328	BFA	BFA mv 10_Airyscan Processing	1	1
0.222360833263032	BFA	BFA mv 10_Airyscan Processing	1	1
0.169413249308732	BFA	BFA mv 10_Airyscan Processing	1	1
0.33523531650259	BFA	BFA mv 10_Airyscan Processing	1	1
0.209041231211081	BFA	BFA mv 10_Airyscan Processing	1	1
0.49986497724844	BFA	BFA mv 10_Airyscan Processing	1	1
0.357648579559801	BFA	BFA mv 10_Airyscan Processing	1	1
0.166234517245945	BFA	BFA mv 10_Airyscan Processing	1	1
0.200733327156017	BFA	BFA mv 10_Airyscan Processing	1	1
0.1994478927446	BFA	BFA mv 10_Airyscan Processing	1	1
0.238079235555251	BFA	BFA mv 10_Airyscan Processing	1	1
0.141318136234409	BFA	BFA mv 10_Airyscan Processing	1	1
0.137160439233692	BFA	BFA mv 10_Airyscan Processing	1	1
0.188520712943883	BFA	BFA mv 10_Airyscan Processing	1	1
0.241846767818295	BFA	BFA mv 10_Airyscan Processing	1	1
0.166561055373964	BFA	BFA mv 10_Airyscan Processing	1	1
0.117938820092657	BFA	BFA mv 10_Airyscan Processing	1	1
0.153353827148301	BFA	BFA mv 10_Airyscan Processing	1	1
0.241324247549515	BFA	BFA mv 10_Airyscan Processing	1	1
0.202178326299877	BFA	BFA mv 10_Airyscan Processing	1	1
0.366298878601164	BFA	BFA mv 10_Airyscan Processing	1	1
0.10078801993616	BFA	BFA mv 10_Airyscan Processing	1	1
0.244677662511605	BFA	BFA mv 10_Airyscan Processing	1	1
0.0387526381655908	BFA	BFA mv 10_Airyscan Processing	1	1
0.224154883270586	BFA	BFA mv 10_Airyscan Processing	1	1
0.0969820448296047	BFA	BFA mv 10_Airyscan Processing	1	1
0.0383289376471865	BFA	BFA mv 10_Airyscan Processing	1	1
0.161195916043769	BFA	BFA mv 10_Airyscan Processing	1	1
0.0804798499340331	BFA	BFA mv 10_Airyscan Processing	1	1
0.246017807641618	BFA	BFA mv 10_Airyscan Processing	1	1
0.13149263400218	BFA	BFA mv 10_Airyscan Processing	1	1
0.101406399266819	BFA	BFA mv 10_Airyscan Processing	1	1
0.136336534836433	BFA	BFA mv 10_Airyscan Processing	1	1
0.0919969336789766	BFA	BFA mv 10_Airyscan Processing	1	1
0.0502848641800397	BFA	BFA mv 10_Airyscan Processing	1	1
0.05723174123799	BFA	BFA mv 10_Airyscan Processing	1	1
0.0255422967999437	BFA	BFA mv 10_Airyscan Processing	1	1
NaN	BFA	BFA mv 10_Airyscan Processing	1	1
NaN	BFA	BFA mv 10_Airyscan Processing	1	1
NaN	BFA	BFA mv 10_Airyscan Processing	1	1
NaN	BFA	BFA mv 10_Airyscan Processing	1	1
NaN	BFA	BFA mv 10_Airyscan Processing	1	1
NaN	BFA	BFA mv 10_Airyscan Processing	1	1
NaN	BFA	BFA mv 10_Airyscan Processing	1	1
NaN	BFA	BFA mv 10_Airyscan Processing	1	1
NaN	BFA	BFA mv 10_Airyscan Processing	1	1
NaN	BFA	BFA mv 10_Airyscan Processing	1	1
NaN	BFA	BFA mv 10_Airyscan Processing	1	1
NaN	BFA	BFA mv 10_Airyscan Processing	1	1
NaN	BFA	BFA mv 10_Airyscan Processing	1	1
NaN	BFA	BFA mv 10_Airyscan Processing	1	1
NaN	BFA	BFA mv 10_Airyscan Processing	1	1
NaN	BFA	BFA mv 10_Airyscan Processing	1	1
NaN	BFA	BFA mv 10_Airyscan Processing	1	1
NaN	BFA	BFA mv 10_Airyscan Processing	1	1
NaN	BFA	BFA mv 10_Airyscan Processing	1	1
NaN	BFA	BFA mv 10_Airyscan Processing	1	1
NaN	BFA	BFA mv 10_Airyscan Processing	1	1
NaN	BFA	BFA mv 10_Airyscan Processing	1	1
NaN	BFA	BFA mv 10_Airyscan Processing	1	1
NaN	BFA	BFA mv 10_Airyscan Processing	1	1
NaN	BFA	BFA mv 10_Airyscan Processing	1	1
NaN	BFA	BFA mv 10_Airyscan Processing	1	1
NaN	BFA	BFA mv 10_Airyscan Processing	1	1
NaN	BFA	BFA mv 10_Airyscan Processing	1	1
NaN	BFA	BFA mv 10_Airyscan Processing	1	1
NaN	BFA	BFA mv 10_Airyscan Processing	1	1
NaN	BFA	BFA mv 10_Airyscan Processing	1	1
NaN	BFA	BFA mv 10_Airyscan Processing	1	1
NaN	BFA	BFA mv 10_Airyscan Processing	1	1
NaN	BFA	BFA mv 10_Airyscan Processing	1	1
NaN	BFA	BFA mv 10_Airyscan Processing	1	1
NaN	BFA	BFA mv 10_Airyscan Processing	1	1
NaN	BFA	BFA mv 10_Airyscan Processing	1	1
NaN	BFA	BFA mv 10_Airyscan Processing	1	1
NaN	BFA	BFA mv 10_Airyscan Processing	1	1
NaN	BFA	BFA mv 10_Airyscan Processing	1	1
NaN	BFA	BFA mv 10_Airyscan Processing	1	1
NaN	BFA	BFA mv 10_Airyscan Processing	1	1
NaN	BFA	BFA mv 10_Airyscan Processing	1	1
NaN	BFA	BFA mv 10_Airyscan Processing	1	1
NaN	BFA	BFA mv 10_Airyscan Processing	1	1
NaN	BFA	BFA mv 10_Airyscan Processing	1	1
NaN	BFA	BFA mv 10_Airyscan Processing	1	1
NaN	BFA	BFA mv 10_Airyscan Processing	1	1
NaN	BFA	BFA mv 10_Airyscan Processing	1	1
NaN	BFA	BFA mv 10_Airyscan Processing	1	1
NaN	BFA	BFA mv 10_Airyscan Processing	1	1
NaN	BFA	BFA mv 10_Airyscan Processing	1	1
NaN	BFA	BFA mv 10_Airyscan Processing	1	1
NaN	BFA	BFA mv 10_Airyscan Processing	1	1
NaN	BFA	BFA mv 10_Airyscan Processing	1	1
NaN	BFA	BFA mv 10_Airyscan Processing	1	1
NaN	BFA	BFA mv 10_Airyscan Processing	1	1
NaN	BFA	BFA mv 10_Airyscan Processing	1	1
NaN	BFA	BFA mv 10_Airyscan Processing	1	1
NaN	BFA	BFA mv 10_Airyscan Processing	1	1
NaN	BFA	BFA mv 10_Airyscan Processing	1	1
NaN	BFA	BFA mv 10_Airyscan Processing	1	1
NaN	BFA	BFA mv 10_Airyscan Processing	1	1
0.0828874950195504	BFA	BFA mv 11_Airyscan Processing	2	1
0.367735555179697	BFA	BFA mv 11_Airyscan Processing	2	1
0.0753864453940978	BFA	BFA mv 11_Airyscan Processing	2	1
0.136792135978976	BFA	BFA mv 11_Airyscan Processing	2	1
0.315800133357132	BFA	BFA mv 11_Airyscan Processing	2	1
0.204940513580539	BFA	BFA mv 11_Airyscan Processing	2	1
0.171567994891348	BFA	BFA mv 11_Airyscan Processing	2	1
0.14027891354985	BFA	BFA mv 11_Airyscan Processing	2	1
0.161907328660041	BFA	BFA mv 11_Airyscan Processing	2	1
0.188261344063168	BFA	BFA mv 11_Airyscan Processing	2	1
0.27912869758651	BFA	BFA mv 11_Airyscan Processing	2	1
0.149829063769829	BFA	BFA mv 11_Airyscan Processing	2	1
0.374425567306921	BFA	BFA mv 11_Airyscan Processing	2	1
0.120093300623007	BFA	BFA mv 11_Airyscan Processing	2	1
0.108289191036039	BFA	BFA mv 11_Airyscan Processing	2	1
0.267915596430842	BFA	BFA mv 11_Airyscan Processing	2	1
0.0821765623048733	BFA	BFA mv 11_Airyscan Processing	2	1
0.257759478925684	BFA	BFA mv 11_Airyscan Processing	2	1
0.143143545192383	BFA	BFA mv 11_Airyscan Processing	2	1
0.346577406288345	BFA	BFA mv 11_Airyscan Processing	2	1
0.265354453477817	BFA	BFA mv 11_Airyscan Processing	2	1
0.114460553328539	BFA	BFA mv 11_Airyscan Processing	2	1
0.183752599944321	BFA	BFA mv 11_Airyscan Processing	2	1
0.112841575024798	BFA	BFA mv 11_Airyscan Processing	2	1
0.0911073506950944	BFA	BFA mv 11_Airyscan Processing	2	1
0.0749148178157986	BFA	BFA mv 11_Airyscan Processing	2	1
0.21619299389436	BFA	BFA mv 11_Airyscan Processing	2	1
0.0645103092542015	BFA	BFA mv 11_Airyscan Processing	2	1
0.107151384525192	BFA	BFA mv 11_Airyscan Processing	2	1
0.242998334794559	BFA	BFA mv 11_Airyscan Processing	2	1
0	BFA	BFA mv 11_Airyscan Processing	2	1
0.106316160016522	BFA	BFA mv 11_Airyscan Processing	2	1
0.192136955980639	BFA	BFA mv 11_Airyscan Processing	2	1
0.117591875482562	BFA	BFA mv 11_Airyscan Processing	2	1
0.217362705065076	BFA	BFA mv 11_Airyscan Processing	2	1
0.221138802645868	BFA	BFA mv 11_Airyscan Processing	2	1
0.210932572625148	BFA	BFA mv 11_Airyscan Processing	2	1
0.12126979413759	BFA	BFA mv 11_Airyscan Processing	2	1
0.136616334702753	BFA	BFA mv 11_Airyscan Processing	2	1
0.253184951935138	BFA	BFA mv 11_Airyscan Processing	2	1
0.201089897859872	BFA	BFA mv 11_Airyscan Processing	2	1
0.183195259966524	BFA	BFA mv 11_Airyscan Processing	2	1
0.128077785294173	BFA	BFA mv 11_Airyscan Processing	2	1
0.159086703424474	BFA	BFA mv 11_Airyscan Processing	2	1
0.310152234933074	BFA	BFA mv 11_Airyscan Processing	2	1
0.232197533053141	BFA	BFA mv 11_Airyscan Processing	2	1
0.127441369710749	BFA	BFA mv 11_Airyscan Processing	2	1
0.106130067546225	BFA	BFA mv 11_Airyscan Processing	2	1
0.0996671210059896	BFA	BFA mv 11_Airyscan Processing	2	1
0.0855753866349234	BFA	BFA mv 11_Airyscan Processing	2	1
0.0765852714267567	BFA	BFA mv 11_Airyscan Processing	2	1
0.11737178379366	BFA	BFA mv 11_Airyscan Processing	2	1
0.245323990595245	BFA	BFA mv 11_Airyscan Processing	2	1
0.201485121460471	BFA	BFA mv 11_Airyscan Processing	2	1
0.124829727669662	BFA	BFA mv 11_Airyscan Processing	2	1
0.271854299546474	BFA	BFA mv 11_Airyscan Processing	2	1
0.0887500913713549	BFA	BFA mv 11_Airyscan Processing	2	1
0.125645727990676	BFA	BFA mv 11_Airyscan Processing	2	1
0.453655984139409	BFA	BFA mv 11_Airyscan Processing	2	1
0.225733242408867	BFA	BFA mv 11_Airyscan Processing	2	1
0.162933741153033	BFA	BFA mv 11_Airyscan Processing	2	1
0.225242692143488	BFA	BFA mv 11_Airyscan Processing	2	1
0.154951114915383	BFA	BFA mv 11_Airyscan Processing	2	1
0.210389918847781	BFA	BFA mv 11_Airyscan Processing	2	1
0.161912586081185	BFA	BFA mv 11_Airyscan Processing	2	1
0.243207077450102	BFA	BFA mv 11_Airyscan Processing	2	1
0.221206260333968	BFA	BFA mv 11_Airyscan Processing	2	1
0.0334912692841309	BFA	BFA mv 11_Airyscan Processing	2	1
0.137038939063465	BFA	BFA mv 11_Airyscan Processing	2	1
0.352067521076909	BFA	BFA mv 11_Airyscan Processing	2	1
0.0794168007036608	BFA	BFA mv 11_Airyscan Processing	2	1
0.30282515118511	BFA	BFA mv 11_Airyscan Processing	2	1
0.101428273341347	BFA	BFA mv 11_Airyscan Processing	2	1
0.0898514619917424	BFA	BFA mv 11_Airyscan Processing	2	1
0.0788972387975411	BFA	BFA mv 11_Airyscan Processing	2	1
0	BFA	BFA mv 11_Airyscan Processing	2	1
0	BFA	BFA mv 11_Airyscan Processing	2	1
0	BFA	BFA mv 11_Airyscan Processing	2	1
0.114790266746591	BFA	BFA mv 11_Airyscan Processing	2	1
0.123649487719273	BFA	BFA mv 11_Airyscan Processing	2	1
0.0463378573619534	BFA	BFA mv 11_Airyscan Processing	2	1
0.134479668516833	BFA	BFA mv 11_Airyscan Processing	2	1
0	BFA	BFA mv 11_Airyscan Processing	2	1
0.139221612845205	BFA	BFA mv 11_Airyscan Processing	2	1
0.115483277849713	BFA	BFA mv 11_Airyscan Processing	2	1
0.133045476042582	BFA	BFA mv 11_Airyscan Processing	2	1
0.102552453937736	BFA	BFA mv 11_Airyscan Processing	2	1
0.0755041116941306	BFA	BFA mv 11_Airyscan Processing	2	1
0.212911473574516	BFA	BFA mv 11_Airyscan Processing	2	1
0.298663948187384	BFA	BFA mv 11_Airyscan Processing	2	1
0.185394103752642	BFA	BFA mv 11_Airyscan Processing	2	1
0.189966008963673	BFA	BFA mv 11_Airyscan Processing	2	1
0.172730516626131	BFA	BFA mv 11_Airyscan Processing	2	1
0.18072625198176	BFA	BFA mv 11_Airyscan Processing	2	1
0.313911575853237	BFA	BFA mv 11_Airyscan Processing	2	1
0.18985555125475	BFA	BFA mv 11_Airyscan Processing	2	1
0.188599472290936	BFA	BFA mv 11_Airyscan Processing	2	1
0.162892220852945	BFA	BFA mv 11_Airyscan Processing	2	1
0.204068861171424	BFA	BFA mv 11_Airyscan Processing	2	1
0.163356391144278	BFA	BFA mv 11_Airyscan Processing	2	1
0.292275524140011	BFA	BFA mv 11_Airyscan Processing	2	1
0.202174521343631	BFA	BFA mv 11_Airyscan Processing	2	1
0.171271168373297	BFA	BFA mv 11_Airyscan Processing	2	1
0.187813526522073	BFA	BFA mv 11_Airyscan Processing	2	1
0.291315807185442	BFA	BFA mv 11_Airyscan Processing	2	1
0.0799142568113952	BFA	BFA mv 11_Airyscan Processing	2	1
0.0622034394471395	BFA	BFA mv 11_Airyscan Processing	2	1
NaN	BFA	BFA mv 11_Airyscan Processing	2	1
NaN	BFA	BFA mv 11_Airyscan Processing	2	1
NaN	BFA	BFA mv 11_Airyscan Processing	2	1
NaN	BFA	BFA mv 11_Airyscan Processing	2	1
NaN	BFA	BFA mv 11_Airyscan Processing	2	1
NaN	BFA	BFA mv 11_Airyscan Processing	2	1
NaN	BFA	BFA mv 11_Airyscan Processing	2	1
NaN	BFA	BFA mv 11_Airyscan Processing	2	1
NaN	BFA	BFA mv 11_Airyscan Processing	2	1
NaN	BFA	BFA mv 11_Airyscan Processing	2	1
NaN	BFA	BFA mv 11_Airyscan Processing	2	1
NaN	BFA	BFA mv 11_Airyscan Processing	2	1
NaN	BFA	BFA mv 11_Airyscan Processing	2	1
NaN	BFA	BFA mv 11_Airyscan Processing	2	1
NaN	BFA	BFA mv 11_Airyscan Processing	2	1
NaN	BFA	BFA mv 11_Airyscan Processing	2	1
NaN	BFA	BFA mv 11_Airyscan Processing	2	1
NaN	BFA	BFA mv 11_Airyscan Processing	2	1
NaN	BFA	BFA mv 11_Airyscan Processing	2	1
NaN	BFA	BFA mv 11_Airyscan Processing	2	1
NaN	BFA	BFA mv 11_Airyscan Processing	2	1
NaN	BFA	BFA mv 11_Airyscan Processing	2	1
NaN	BFA	BFA mv 11_Airyscan Processing	2	1
NaN	BFA	BFA mv 11_Airyscan Processing	2	1
NaN	BFA	BFA mv 11_Airyscan Processing	2	1
NaN	BFA	BFA mv 11_Airyscan Processing	2	1
NaN	BFA	BFA mv 11_Airyscan Processing	2	1
0.301068812546648	BFA	BFA mv 13_Airyscan Processing	3	1
0.200289280865372	BFA	BFA mv 13_Airyscan Processing	3	1
0.137283677112026	BFA	BFA mv 13_Airyscan Processing	3	1
0.407527638475159	BFA	BFA mv 13_Airyscan Processing	3	1
0	BFA	BFA mv 13_Airyscan Processing	3	1
0.250636527231589	BFA	BFA mv 13_Airyscan Processing	3	1
0.19011127554435	BFA	BFA mv 13_Airyscan Processing	3	1
0.329870214950127	BFA	BFA mv 13_Airyscan Processing	3	1
0.404247704800782	BFA	BFA mv 13_Airyscan Processing	3	1
0.273801506805732	BFA	BFA mv 13_Airyscan Processing	3	1
0.151060057348074	BFA	BFA mv 13_Airyscan Processing	3	1
0.231237978558339	BFA	BFA mv 13_Airyscan Processing	3	1
0.132298766218503	BFA	BFA mv 13_Airyscan Processing	3	1
0.208450928917455	BFA	BFA mv 13_Airyscan Processing	3	1
0.142535190127192	BFA	BFA mv 13_Airyscan Processing	3	1
0.192694774142073	BFA	BFA mv 13_Airyscan Processing	3	1
0.274930949103376	BFA	BFA mv 13_Airyscan Processing	3	1
0.250107935612656	BFA	BFA mv 13_Airyscan Processing	3	1
0.253309075805576	BFA	BFA mv 13_Airyscan Processing	3	1
0	BFA	BFA mv 13_Airyscan Processing	3	1
0.106194844550704	BFA	BFA mv 13_Airyscan Processing	3	1
0.159697731113963	BFA	BFA mv 13_Airyscan Processing	3	1
0.260559203558237	BFA	BFA mv 13_Airyscan Processing	3	1
0	BFA	BFA mv 13_Airyscan Processing	3	1
0	BFA	BFA mv 13_Airyscan Processing	3	1
0	BFA	BFA mv 13_Airyscan Processing	3	1
0	BFA	BFA mv 13_Airyscan Processing	3	1
0	BFA	BFA mv 13_Airyscan Processing	3	1
0	BFA	BFA mv 13_Airyscan Processing	3	1
0	BFA	BFA mv 13_Airyscan Processing	3	1
0	BFA	BFA mv 13_Airyscan Processing	3	1
0	BFA	BFA mv 13_Airyscan Processing	3	1
0	BFA	BFA mv 13_Airyscan Processing	3	1
0	BFA	BFA mv 13_Airyscan Processing	3	1
0	BFA	BFA mv 13_Airyscan Processing	3	1
0	BFA	BFA mv 13_Airyscan Processing	3	1
0	BFA	BFA mv 13_Airyscan Processing	3	1
0.198983071738185	BFA	BFA mv 13_Airyscan Processing	3	1
0.283092700871668	BFA	BFA mv 13_Airyscan Processing	3	1
0.323894257919237	BFA	BFA mv 13_Airyscan Processing	3	1
0.144213036179106	BFA	BFA mv 13_Airyscan Processing	3	1
0.295711647223318	BFA	BFA mv 13_Airyscan Processing	3	1
0.304040699125307	BFA	BFA mv 13_Airyscan Processing	3	1
0.0996166488385186	BFA	BFA mv 13_Airyscan Processing	3	1
0.29415407086729	BFA	BFA mv 13_Airyscan Processing	3	1
0.164567159862007	BFA	BFA mv 13_Airyscan Processing	3	1
0.216961196966292	BFA	BFA mv 13_Airyscan Processing	3	1
0.251476931975836	BFA	BFA mv 13_Airyscan Processing	3	1
0.149335472780742	BFA	BFA mv 13_Airyscan Processing	3	1
0.273958608798818	BFA	BFA mv 13_Airyscan Processing	3	1
0.150082253464366	BFA	BFA mv 13_Airyscan Processing	3	1
0.258508969725928	BFA	BFA mv 13_Airyscan Processing	3	1
0.139538328070278	BFA	BFA mv 13_Airyscan Processing	3	1
0.192010577495972	BFA	BFA mv 13_Airyscan Processing	3	1
0.21541723524888	BFA	BFA mv 13_Airyscan Processing	3	1
0.197521949646889	BFA	BFA mv 13_Airyscan Processing	3	1
0.191788593198894	BFA	BFA mv 13_Airyscan Processing	3	1
0.160468135097109	BFA	BFA mv 13_Airyscan Processing	3	1
0.207195828358161	BFA	BFA mv 13_Airyscan Processing	3	1
0.350188228963175	BFA	BFA mv 13_Airyscan Processing	3	1
0.135056451379164	BFA	BFA mv 13_Airyscan Processing	3	1
0.19006333936075	BFA	BFA mv 13_Airyscan Processing	3	1
0.325569498874851	BFA	BFA mv 13_Airyscan Processing	3	1
0.140426800715416	BFA	BFA mv 13_Airyscan Processing	3	1
0.145334306741912	BFA	BFA mv 13_Airyscan Processing	3	1
0.208013525512755	BFA	BFA mv 13_Airyscan Processing	3	1
0.119462921833604	BFA	BFA mv 13_Airyscan Processing	3	1
0.149883014290092	BFA	BFA mv 13_Airyscan Processing	3	1
0.179034133664847	BFA	BFA mv 13_Airyscan Processing	3	1
0.106651098484596	BFA	BFA mv 13_Airyscan Processing	3	1
0.424808353101328	BFA	BFA mv 13_Airyscan Processing	3	1
0.29015426402935	BFA	BFA mv 13_Airyscan Processing	3	1
0.238230176048381	BFA	BFA mv 13_Airyscan Processing	3	1
0.136271234791187	BFA	BFA mv 13_Airyscan Processing	3	1
0.239005091574534	BFA	BFA mv 13_Airyscan Processing	3	1
0.169928775296471	BFA	BFA mv 13_Airyscan Processing	3	1
0.315783665216979	BFA	BFA mv 13_Airyscan Processing	3	1
0.504967687913887	BFA	BFA mv 13_Airyscan Processing	3	1
0.300037703529025	BFA	BFA mv 13_Airyscan Processing	3	1
0.248282763438717	BFA	BFA mv 13_Airyscan Processing	3	1
0.260706038237274	BFA	BFA mv 13_Airyscan Processing	3	1
0.22241693317697	BFA	BFA mv 13_Airyscan Processing	3	1
0.182991104014629	BFA	BFA mv 13_Airyscan Processing	3	1
0.245803699923174	BFA	BFA mv 13_Airyscan Processing	3	1
0.239261253487892	BFA	BFA mv 13_Airyscan Processing	3	1
0.235199297326504	BFA	BFA mv 13_Airyscan Processing	3	1
0	BFA	BFA mv 13_Airyscan Processing	3	1
0	BFA	BFA mv 13_Airyscan Processing	3	1
NaN	BFA	BFA mv 13_Airyscan Processing	3	1
NaN	BFA	BFA mv 13_Airyscan Processing	3	1
NaN	BFA	BFA mv 13_Airyscan Processing	3	1
NaN	BFA	BFA mv 13_Airyscan Processing	3	1
NaN	BFA	BFA mv 13_Airyscan Processing	3	1
NaN	BFA	BFA mv 13_Airyscan Processing	3	1
NaN	BFA	BFA mv 13_Airyscan Processing	3	1
NaN	BFA	BFA mv 13_Airyscan Processing	3	1
NaN	BFA	BFA mv 13_Airyscan Processing	3	1
NaN	BFA	BFA mv 13_Airyscan Processing	3	1
NaN	BFA	BFA mv 13_Airyscan Processing	3	1
NaN	BFA	BFA mv 13_Airyscan Processing	3	1
NaN	BFA	BFA mv 13_Airyscan Processing	3	1
NaN	BFA	BFA mv 13_Airyscan Processing	3	1
0.110688627332884	BFA	BFA mv 14_Airyscan Processing	4	1
0	BFA	BFA mv 14_Airyscan Processing	4	1
0.0972727014656091	BFA	BFA mv 14_Airyscan Processing	4	1
0.0389056588634524	BFA	BFA mv 14_Airyscan Processing	4	1
0.091786678234865	BFA	BFA mv 14_Airyscan Processing	4	1
0.122426683937616	BFA	BFA mv 14_Airyscan Processing	4	1
0.152234931130398	BFA	BFA mv 14_Airyscan Processing	4	1
0.320946345407039	BFA	BFA mv 14_Airyscan Processing	4	1
0.193423106547009	BFA	BFA mv 14_Airyscan Processing	4	1
0.257542497683434	BFA	BFA mv 14_Airyscan Processing	4	1
0.20042265102575	BFA	BFA mv 14_Airyscan Processing	4	1
0.0994233095256521	BFA	BFA mv 14_Airyscan Processing	4	1
0.132374982492556	BFA	BFA mv 14_Airyscan Processing	4	1
0.0897908573361246	BFA	BFA mv 14_Airyscan Processing	4	1
0.377754150945956	BFA	BFA mv 14_Airyscan Processing	4	1
0.218729179958277	BFA	BFA mv 14_Airyscan Processing	4	1
0.145782263078675	BFA	BFA mv 14_Airyscan Processing	4	1
0.059155003353798	BFA	BFA mv 14_Airyscan Processing	4	1
0.160014345524339	BFA	BFA mv 14_Airyscan Processing	4	1
0.11272786891613	BFA	BFA mv 14_Airyscan Processing	4	1
0.128706473821596	BFA	BFA mv 14_Airyscan Processing	4	1
0.15080196925104	BFA	BFA mv 14_Airyscan Processing	4	1
0.578699110401433	BFA	BFA mv 14_Airyscan Processing	4	1
0.189006150336709	BFA	BFA mv 14_Airyscan Processing	4	1
0.229183842094843	BFA	BFA mv 14_Airyscan Processing	4	1
0	BFA	BFA mv 14_Airyscan Processing	4	1
0.472924794604773	BFA	BFA mv 14_Airyscan Processing	4	1
0.173536806630029	BFA	BFA mv 14_Airyscan Processing	4	1
0.214058481304009	BFA	BFA mv 14_Airyscan Processing	4	1
0.252565128547793	BFA	BFA mv 14_Airyscan Processing	4	1
0.180813289562813	BFA	BFA mv 14_Airyscan Processing	4	1
0.245734724914725	BFA	BFA mv 14_Airyscan Processing	4	1
0.288710740999927	BFA	BFA mv 14_Airyscan Processing	4	1
0.155382382062536	BFA	BFA mv 14_Airyscan Processing	4	1
0.154158294591099	BFA	BFA mv 14_Airyscan Processing	4	1
0.222046938616396	BFA	BFA mv 14_Airyscan Processing	4	1
0.271735658234721	BFA	BFA mv 14_Airyscan Processing	4	1
0.211117720439484	BFA	BFA mv 14_Airyscan Processing	4	1
0.22265957946965	BFA	BFA mv 14_Airyscan Processing	4	1
0.189260050127562	BFA	BFA mv 14_Airyscan Processing	4	1
0.157131379501006	BFA	BFA mv 14_Airyscan Processing	4	1
0	BFA	BFA mv 14_Airyscan Processing	4	1
0.197006612639497	BFA	BFA mv 14_Airyscan Processing	4	1
0.300769929548978	BFA	BFA mv 14_Airyscan Processing	4	1
0.156298689408674	BFA	BFA mv 14_Airyscan Processing	4	1
0.165106488736989	BFA	BFA mv 14_Airyscan Processing	4	1
0.159979001097758	BFA	BFA mv 14_Airyscan Processing	4	1
0.173974752198577	BFA	BFA mv 14_Airyscan Processing	4	1
0.338590393472255	BFA	BFA mv 14_Airyscan Processing	4	1
0.177978170261126	BFA	BFA mv 14_Airyscan Processing	4	1
0.302978159053571	BFA	BFA mv 14_Airyscan Processing	4	1
0.303797448890967	BFA	BFA mv 14_Airyscan Processing	4	1
0.150864270188628	BFA	BFA mv 14_Airyscan Processing	4	1
0.199547813761603	BFA	BFA mv 14_Airyscan Processing	4	1
0.252250377753044	BFA	BFA mv 14_Airyscan Processing	4	1
0.127941021890342	BFA	BFA mv 14_Airyscan Processing	4	1
0.240272115828728	BFA	BFA mv 14_Airyscan Processing	4	1
0.134544432910184	BFA	BFA mv 14_Airyscan Processing	4	1
0.0983336557526812	BFA	BFA mv 14_Airyscan Processing	4	1
0.188893316960518	BFA	BFA mv 14_Airyscan Processing	4	1
0.220404524217818	BFA	BFA mv 14_Airyscan Processing	4	1
0.198922750817926	BFA	BFA mv 14_Airyscan Processing	4	1
0.0876466597021363	BFA	BFA mv 14_Airyscan Processing	4	1
0.215353378656355	BFA	BFA mv 14_Airyscan Processing	4	1
0.162048891573037	BFA	BFA mv 14_Airyscan Processing	4	1
0.131623910018197	BFA	BFA mv 14_Airyscan Processing	4	1
0.150783588954593	BFA	BFA mv 14_Airyscan Processing	4	1
0.293147058266999	BFA	BFA mv 14_Airyscan Processing	4	1
0.231686639316464	BFA	BFA mv 14_Airyscan Processing	4	1
0.425229879226201	BFA	BFA mv 14_Airyscan Processing	4	1
0.288684572139345	BFA	BFA mv 14_Airyscan Processing	4	1
0.277164038339354	BFA	BFA mv 14_Airyscan Processing	4	1
0.0817835508113281	BFA	BFA mv 14_Airyscan Processing	4	1
0	BFA	BFA mv 14_Airyscan Processing	4	1
0.482055123107406	BFA	BFA mv 14_Airyscan Processing	4	1
0.194870591918806	BFA	BFA mv 14_Airyscan Processing	4	1
0.277208577379339	BFA	BFA mv 14_Airyscan Processing	4	1
0.0945999292073101	BFA	BFA mv 14_Airyscan Processing	4	1
0.13242931345075	BFA	BFA mv 14_Airyscan Processing	4	1
0	BFA	BFA mv 14_Airyscan Processing	4	1
0.34182357683786	BFA	BFA mv 14_Airyscan Processing	4	1
0.185409896884159	BFA	BFA mv 14_Airyscan Processing	4	1
0.191512020236818	BFA	BFA mv 14_Airyscan Processing	4	1
0	BFA	BFA mv 14_Airyscan Processing	4	1
0	BFA	BFA mv 14_Airyscan Processing	4	1
0.177594496630607	BFA	BFA mv 14_Airyscan Processing	4	1
0.151348968147699	BFA	BFA mv 14_Airyscan Processing	4	1
0	BFA	BFA mv 14_Airyscan Processing	4	1
0.0863608612157318	BFA	BFA mv 14_Airyscan Processing	4	1
0.185345892221526	BFA	BFA mv 14_Airyscan Processing	4	1
0.156767673053973	BFA	BFA mv 14_Airyscan Processing	4	1
0.0867954178360756	BFA	BFA mv 14_Airyscan Processing	4	1
0.22779040718748	BFA	BFA mv 14_Airyscan Processing	4	1
0.135999244062868	BFA	BFA mv 14_Airyscan Processing	4	1
0.222289846337458	BFA	BFA mv 14_Airyscan Processing	4	1
0.20271548842877	BFA	BFA mv 14_Airyscan Processing	4	1
0.164051203111721	BFA	BFA mv 14_Airyscan Processing	4	1
0	BFA	BFA mv 14_Airyscan Processing	4	1
0.0501746364231258	BFA	BFA mv 14_Airyscan Processing	4	1
0.0555180089123602	BFA	BFA mv 14_Airyscan Processing	4	1
0.106707800503127	BFA	BFA mv 14_Airyscan Processing	4	1
0.216034174807314	BFA	BFA mv 14_Airyscan Processing	4	1
0.352664734903533	BFA	BFA mv 14_Airyscan Processing	4	1
0.193464221849597	BFA	BFA mv 14_Airyscan Processing	4	1
0.213628208642995	BFA	BFA mv 14_Airyscan Processing	4	1
0.515634796743092	BFA	BFA mv 14_Airyscan Processing	4	1
0.295071532317453	BFA	BFA mv 14_Airyscan Processing	4	1
0.319552730034185	BFA	BFA mv 14_Airyscan Processing	4	1
0.198462547013105	BFA	BFA mv 14_Airyscan Processing	4	1
0.169882627317354	BFA	BFA mv 14_Airyscan Processing	4	1
0.169741584235992	BFA	BFA mv 14_Airyscan Processing	4	1
0.276682939543968	BFA	BFA mv 14_Airyscan Processing	4	1
0.323140269459173	BFA	BFA mv 14_Airyscan Processing	4	1
0.278778114590279	BFA	BFA mv 14_Airyscan Processing	4	1
0.400469776796713	BFA	BFA mv 14_Airyscan Processing	4	1
0.250529577706699	BFA	BFA mv 14_Airyscan Processing	4	1
0.196154648036958	BFA	BFA mv 14_Airyscan Processing	4	1
0.173921677778223	BFA	BFA mv 14_Airyscan Processing	4	1
0.296892077808069	BFA	BFA mv 14_Airyscan Processing	4	1
0.143371068856923	BFA	BFA mv 14_Airyscan Processing	4	1
0.21739066487651	BFA	BFA mv 14_Airyscan Processing	4	1
0.231865256431253	BFA	BFA mv 14_Airyscan Processing	4	1
0.45449280650675	BFA	BFA mv 14_Airyscan Processing	4	1
0	BFA	BFA mv 14_Airyscan Processing	4	1
0.280080602680138	BFA	BFA mv 14_Airyscan Processing	4	1
0.35793024399658	BFA	BFA mv 14_Airyscan Processing	4	1
0.103785280568654	BFA	BFA mv 14_Airyscan Processing	4	1
0.167393492198834	BFA	BFA mv 14_Airyscan Processing	4	1
0.124342886208944	BFA	BFA mv 14_Airyscan Processing	4	1
0.179776107668127	BFA	BFA mv 14_Airyscan Processing	4	1
0.252453610034856	BFA	BFA mv 14_Airyscan Processing	4	1
0.202718465471134	BFA	BFA mv 14_Airyscan Processing	4	1
0.112331598623471	BFA	BFA mv 14_Airyscan Processing	4	1
0.156156058681784	BFA	BFA mv 14_Airyscan Processing	4	1
0.295961215973273	BFA	BFA mv 14_Airyscan Processing	4	1
0.143494840071033	BFA	BFA mv 14_Airyscan Processing	4	1
0.165875010685536	BFA	BFA mv 14_Airyscan Processing	4	1
0.149046239445846	BFA	BFA mv 14_Airyscan Processing	4	1
0.167979395329454	BFA	BFA mv 14_Airyscan Processing	4	1
0.271422591829224	BFA	BFA mv 14_Airyscan Processing	4	1
0.189354054611458	BFA	BFA mv 14_Airyscan Processing	4	1
0.23660648913306	BFA	BFA mv 14_Airyscan Processing	4	1
0.286333905274879	BFA	BFA mv 14_Airyscan Processing	4	1
0.30949536929649	BFA	BFA mv 14_Airyscan Processing	4	1
0.126736389900871	BFA	BFA mv 14_Airyscan Processing	4	1
0.103785074176761	BFA	BFA mv 14_Airyscan Processing	4	1
0.345689665537748	BFA	BFA mv 14_Airyscan Processing	4	1
0.371175977732009	BFA	BFA mv 14_Airyscan Processing	4	1
0.224019154155992	BFA	BFA mv 14_Airyscan Processing	4	1
0.156408855033544	BFA	BFA mv 14_Airyscan Processing	4	1
0.254005016777664	BFA	BFA mv 14_Airyscan Processing	4	1
0.158937457142028	BFA	BFA mv 14_Airyscan Processing	4	1
0.0552225168170668	BFA	BFA mv 14_Airyscan Processing	4	1
0.159003054437674	BFA	BFA mv 14_Airyscan Processing	4	1
0.282049882754095	BFA	BFA mv 14_Airyscan Processing	4	1
0.382370498993624	BFA	BFA mv 14_Airyscan Processing	4	1
NaN	BFA	BFA mv 14_Airyscan Processing	4	1
NaN	BFA	BFA mv 14_Airyscan Processing	4	1
NaN	BFA	BFA mv 14_Airyscan Processing	4	1
NaN	BFA	BFA mv 14_Airyscan Processing	4	1
NaN	BFA	BFA mv 14_Airyscan Processing	4	1
NaN	BFA	BFA mv 14_Airyscan Processing	4	1
NaN	BFA	BFA mv 14_Airyscan Processing	4	1
NaN	BFA	BFA mv 14_Airyscan Processing	4	1
NaN	BFA	BFA mv 14_Airyscan Processing	4	1
NaN	BFA	BFA mv 14_Airyscan Processing	4	1
NaN	BFA	BFA mv 14_Airyscan Processing	4	1
NaN	BFA	BFA mv 14_Airyscan Processing	4	1
NaN	BFA	BFA mv 14_Airyscan Processing	4	1
NaN	BFA	BFA mv 14_Airyscan Processing	4	1
NaN	BFA	BFA mv 14_Airyscan Processing	4	1
NaN	BFA	BFA mv 14_Airyscan Processing	4	1
NaN	BFA	BFA mv 14_Airyscan Processing	4	1
NaN	BFA	BFA mv 14_Airyscan Processing	4	1
NaN	BFA	BFA mv 14_Airyscan Processing	4	1
NaN	BFA	BFA mv 14_Airyscan Processing	4	1
NaN	BFA	BFA mv 14_Airyscan Processing	4	1
NaN	BFA	BFA mv 14_Airyscan Processing	4	1
NaN	BFA	BFA mv 14_Airyscan Processing	4	1
NaN	BFA	BFA mv 14_Airyscan Processing	4	1
NaN	BFA	BFA mv 14_Airyscan Processing	4	1
NaN	BFA	BFA mv 14_Airyscan Processing	4	1
NaN	BFA	BFA mv 14_Airyscan Processing	4	1
NaN	BFA	BFA mv 14_Airyscan Processing	4	1
NaN	BFA	BFA mv 14_Airyscan Processing	4	1
NaN	BFA	BFA mv 14_Airyscan Processing	4	1
NaN	BFA	BFA mv 14_Airyscan Processing	4	1
NaN	BFA	BFA mv 14_Airyscan Processing	4	1
NaN	BFA	BFA mv 14_Airyscan Processing	4	1
NaN	BFA	BFA mv 14_Airyscan Processing	4	1
NaN	BFA	BFA mv 14_Airyscan Processing	4	1
NaN	BFA	BFA mv 14_Airyscan Processing	4	1
NaN	BFA	BFA mv 14_Airyscan Processing	4	1
NaN	BFA	BFA mv 14_Airyscan Processing	4	1
NaN	BFA	BFA mv 14_Airyscan Processing	4	1
NaN	BFA	BFA mv 14_Airyscan Processing	4	1
NaN	BFA	BFA mv 14_Airyscan Processing	4	1
NaN	BFA	BFA mv 14_Airyscan Processing	4	1
0.0634941810218908	BFA	BFA mv 15_Airyscan Processing	5	1
0.333767692368432	BFA	BFA mv 15_Airyscan Processing	5	1
0.266142705288077	BFA	BFA mv 15_Airyscan Processing	5	1
0.262357785665671	BFA	BFA mv 15_Airyscan Processing	5	1
0.206071934272021	BFA	BFA mv 15_Airyscan Processing	5	1
0.148199442655336	BFA	BFA mv 15_Airyscan Processing	5	1
0.23108203561636	BFA	BFA mv 15_Airyscan Processing	5	1
0.048359888429181	BFA	BFA mv 15_Airyscan Processing	5	1
0.3041882581864	BFA	BFA mv 15_Airyscan Processing	5	1
0.0850018397344265	BFA	BFA mv 15_Airyscan Processing	5	1
0.0395754013432688	BFA	BFA mv 15_Airyscan Processing	5	1
0.243235405257199	BFA	BFA mv 15_Airyscan Processing	5	1
0.0706114077939151	BFA	BFA mv 15_Airyscan Processing	5	1
0.476434940714082	BFA	BFA mv 15_Airyscan Processing	5	1
0.0554483651595676	BFA	BFA mv 15_Airyscan Processing	5	1
0.118285943849017	BFA	BFA mv 15_Airyscan Processing	5	1
0.484637004993862	BFA	BFA mv 15_Airyscan Processing	5	1
0.222887571536548	BFA	BFA mv 15_Airyscan Processing	5	1
0.153890097685464	BFA	BFA mv 15_Airyscan Processing	5	1
0.0889623886590368	BFA	BFA mv 15_Airyscan Processing	5	1
0.101093801729817	BFA	BFA mv 15_Airyscan Processing	5	1
0.293784506272626	BFA	BFA mv 15_Airyscan Processing	5	1
0.182979693130326	BFA	BFA mv 15_Airyscan Processing	5	1
0.0934026960792484	BFA	BFA mv 15_Airyscan Processing	5	1
0.148295610775561	BFA	BFA mv 15_Airyscan Processing	5	1
0.251017719263624	BFA	BFA mv 15_Airyscan Processing	5	1
0.213128237280213	BFA	BFA mv 15_Airyscan Processing	5	1
0	BFA	BFA mv 15_Airyscan Processing	5	1
0	BFA	BFA mv 15_Airyscan Processing	5	1
0	BFA	BFA mv 15_Airyscan Processing	5	1
0	BFA	BFA mv 15_Airyscan Processing	5	1
0	BFA	BFA mv 15_Airyscan Processing	5	1
0	BFA	BFA mv 15_Airyscan Processing	5	1
0.186593317253366	BFA	BFA mv 15_Airyscan Processing	5	1
0.0496114577396866	BFA	BFA mv 15_Airyscan Processing	5	1
0.16013266808488	BFA	BFA mv 15_Airyscan Processing	5	1
0.144312454553632	BFA	BFA mv 15_Airyscan Processing	5	1
0.164278915129264	BFA	BFA mv 15_Airyscan Processing	5	1
NaN	BFA	BFA mv 15_Airyscan Processing	5	1
NaN	BFA	BFA mv 15_Airyscan Processing	5	1
NaN	BFA	BFA mv 15_Airyscan Processing	5	1
NaN	BFA	BFA mv 15_Airyscan Processing	5	1
NaN	BFA	BFA mv 15_Airyscan Processing	5	1
NaN	BFA	BFA mv 15_Airyscan Processing	5	1
NaN	BFA	BFA mv 15_Airyscan Processing	5	1
NaN	BFA	BFA mv 15_Airyscan Processing	5	1
NaN	BFA	BFA mv 15_Airyscan Processing	5	1
NaN	BFA	BFA mv 15_Airyscan Processing	5	1
NaN	BFA	BFA mv 15_Airyscan Processing	5	1
NaN	BFA	BFA mv 15_Airyscan Processing	5	1
NaN	BFA	BFA mv 15_Airyscan Processing	5	1
0.0385724698044454	BFA	BFA mv 16_Airyscan Processing	6	1
0.115967098034919	BFA	BFA mv 16_Airyscan Processing	6	1
0.115786088386784	BFA	BFA mv 16_Airyscan Processing	6	1
0.184300977993547	BFA	BFA mv 16_Airyscan Processing	6	1
0.322405871305385	BFA	BFA mv 16_Airyscan Processing	6	1
0.134446193997416	BFA	BFA mv 16_Airyscan Processing	6	1
0.182067052652001	BFA	BFA mv 16_Airyscan Processing	6	1
0.217514936698842	BFA	BFA mv 16_Airyscan Processing	6	1
0.296152817564054	BFA	BFA mv 16_Airyscan Processing	6	1
0.10828858471121	BFA	BFA mv 16_Airyscan Processing	6	1
0.216409706955714	BFA	BFA mv 16_Airyscan Processing	6	1
0.124561068161038	BFA	BFA mv 16_Airyscan Processing	6	1
0.251915714532372	BFA	BFA mv 16_Airyscan Processing	6	1
0.173145507620411	BFA	BFA mv 16_Airyscan Processing	6	1
0.205798419128978	BFA	BFA mv 16_Airyscan Processing	6	1
0.0521469423172588	BFA	BFA mv 16_Airyscan Processing	6	1
0.189149022599382	BFA	BFA mv 16_Airyscan Processing	6	1
0.146395370146317	BFA	BFA mv 16_Airyscan Processing	6	1
0.158378492103832	BFA	BFA mv 16_Airyscan Processing	6	1
0.24162255815021	BFA	BFA mv 16_Airyscan Processing	6	1
0.304961460387196	BFA	BFA mv 16_Airyscan Processing	6	1
0.0883638780156433	BFA	BFA mv 16_Airyscan Processing	6	1
0.109035484402849	BFA	BFA mv 16_Airyscan Processing	6	1
0.229416221869601	BFA	BFA mv 16_Airyscan Processing	6	1
0.141952959962286	BFA	BFA mv 16_Airyscan Processing	6	1
0.134914102170283	BFA	BFA mv 16_Airyscan Processing	6	1
NaN	BFA	BFA mv 16_Airyscan Processing	6	1
NaN	BFA	BFA mv 16_Airyscan Processing	6	1
NaN	BFA	BFA mv 16_Airyscan Processing	6	1
NaN	BFA	BFA mv 16_Airyscan Processing	6	1
NaN	BFA	BFA mv 16_Airyscan Processing	6	1
NaN	BFA	BFA mv 16_Airyscan Processing	6	1
NaN	BFA	BFA mv 16_Airyscan Processing	6	1
0.269530379252479	BFA	BFA mv 17_Airyscan Processing	7	1
0.092191370987844	BFA	BFA mv 17_Airyscan Processing	7	1
0.208716354342661	BFA	BFA mv 17_Airyscan Processing	7	1
0.10319898418722	BFA	BFA mv 17_Airyscan Processing	7	1
0.259511464769761	BFA	BFA mv 17_Airyscan Processing	7	1
0.158637022823472	BFA	BFA mv 17_Airyscan Processing	7	1
0.132738864344522	BFA	BFA mv 17_Airyscan Processing	7	1
0.150847836106986	BFA	BFA mv 17_Airyscan Processing	7	1
0.143965710109598	BFA	BFA mv 17_Airyscan Processing	7	1
0.328210172498079	BFA	BFA mv 17_Airyscan Processing	7	1
0.123030029385049	BFA	BFA mv 17_Airyscan Processing	7	1
0.071951207933764	BFA	BFA mv 17_Airyscan Processing	7	1
0.446277743473545	BFA	BFA mv 17_Airyscan Processing	7	1
0.135895066653971	BFA	BFA mv 17_Airyscan Processing	7	1
0.252973501173786	BFA	BFA mv 17_Airyscan Processing	7	1
0	BFA	BFA mv 17_Airyscan Processing	7	1
0.142367174260448	BFA	BFA mv 17_Airyscan Processing	7	1
0.33033100576179	BFA	BFA mv 17_Airyscan Processing	7	1
0.176262757654626	BFA	BFA mv 17_Airyscan Processing	7	1
0.288992886280002	BFA	BFA mv 17_Airyscan Processing	7	1
0.219994284395727	BFA	BFA mv 17_Airyscan Processing	7	1
0.22616181623001	BFA	BFA mv 17_Airyscan Processing	7	1
0.271760457124573	BFA	BFA mv 17_Airyscan Processing	7	1
0.504687509448167	BFA	BFA mv 17_Airyscan Processing	7	1
0.303266451463286	BFA	BFA mv 17_Airyscan Processing	7	1
0.550860108486104	BFA	BFA mv 17_Airyscan Processing	7	1
0.294912843376461	BFA	BFA mv 17_Airyscan Processing	7	1
0.219549641907838	BFA	BFA mv 17_Airyscan Processing	7	1
0.22389103003854	BFA	BFA mv 17_Airyscan Processing	7	1
0.314925508319674	BFA	BFA mv 17_Airyscan Processing	7	1
0.239310278297646	BFA	BFA mv 17_Airyscan Processing	7	1
0.128693325302259	BFA	BFA mv 17_Airyscan Processing	7	1
0.058674883301842	BFA	BFA mv 17_Airyscan Processing	7	1
0.118328531734786	BFA	BFA mv 17_Airyscan Processing	7	1
0.221501055767157	BFA	BFA mv 17_Airyscan Processing	7	1
0.168669503050855	BFA	BFA mv 17_Airyscan Processing	7	1
0.261145576159413	BFA	BFA mv 17_Airyscan Processing	7	1
0.14447757007617	BFA	BFA mv 17_Airyscan Processing	7	1
0.456725026106151	BFA	BFA mv 17_Airyscan Processing	7	1
0.107610588771444	BFA	BFA mv 17_Airyscan Processing	7	1
0.38943777867177	BFA	BFA mv 17_Airyscan Processing	7	1
0.484247513883331	BFA	BFA mv 17_Airyscan Processing	7	1
0.247114501740746	BFA	BFA mv 17_Airyscan Processing	7	1
0.0980267125938027	BFA	BFA mv 17_Airyscan Processing	7	1
0.242691300508035	BFA	BFA mv 17_Airyscan Processing	7	1
0.215263381706533	BFA	BFA mv 17_Airyscan Processing	7	1
0.176015512345333	BFA	BFA mv 17_Airyscan Processing	7	1
0.230146133785812	BFA	BFA mv 17_Airyscan Processing	7	1
0.193648468994527	BFA	BFA mv 17_Airyscan Processing	7	1
0.337956063874158	BFA	BFA mv 17_Airyscan Processing	7	1
0.223750345919784	BFA	BFA mv 17_Airyscan Processing	7	1
0.217007852258434	BFA	BFA mv 17_Airyscan Processing	7	1
0.127516684095044	BFA	BFA mv 17_Airyscan Processing	7	1
0.393982099064704	BFA	BFA mv 17_Airyscan Processing	7	1
0.106213005546648	BFA	BFA mv 17_Airyscan Processing	7	1
0.30412959102563	BFA	BFA mv 17_Airyscan Processing	7	1
0.242124887802185	BFA	BFA mv 17_Airyscan Processing	7	1
0.194309760012715	BFA	BFA mv 17_Airyscan Processing	7	1
0.122030274500837	BFA	BFA mv 17_Airyscan Processing	7	1
0.106869273241439	BFA	BFA mv 17_Airyscan Processing	7	1
0.158453689938693	BFA	BFA mv 17_Airyscan Processing	7	1
0.0527029871247516	BFA	BFA mv 17_Airyscan Processing	7	1
0.156415494060677	BFA	BFA mv 17_Airyscan Processing	7	1
0.373185576373094	BFA	BFA mv 17_Airyscan Processing	7	1
0.210694331833241	BFA	BFA mv 17_Airyscan Processing	7	1
0.108805557760523	BFA	BFA mv 17_Airyscan Processing	7	1
0.212019283347736	BFA	BFA mv 17_Airyscan Processing	7	1
0.189794881048804	BFA	BFA mv 17_Airyscan Processing	7	1
0.186662412467941	BFA	BFA mv 17_Airyscan Processing	7	1
0.349335653890814	BFA	BFA mv 17_Airyscan Processing	7	1
0.0915602210480574	BFA	BFA mv 17_Airyscan Processing	7	1
0.119491809995266	BFA	BFA mv 17_Airyscan Processing	7	1
0.0571317468246731	BFA	BFA mv 17_Airyscan Processing	7	1
0.135548233498134	BFA	BFA mv 17_Airyscan Processing	7	1
0.269964547103487	BFA	BFA mv 17_Airyscan Processing	7	1
0.134123023394092	BFA	BFA mv 17_Airyscan Processing	7	1
0.127537373331518	BFA	BFA mv 17_Airyscan Processing	7	1
0.219182897424249	BFA	BFA mv 17_Airyscan Processing	7	1
0.187405830816017	BFA	BFA mv 17_Airyscan Processing	7	1
0.153038245313678	BFA	BFA mv 17_Airyscan Processing	7	1
0.434916686131076	BFA	BFA mv 17_Airyscan Processing	7	1
0.179188948916487	BFA	BFA mv 17_Airyscan Processing	7	1
0.215189438921669	BFA	BFA mv 17_Airyscan Processing	7	1
0.0822866188786754	BFA	BFA mv 17_Airyscan Processing	7	1
0.13854368759297	BFA	BFA mv 17_Airyscan Processing	7	1
0.281162036279503	BFA	BFA mv 17_Airyscan Processing	7	1
0.253778249314428	BFA	BFA mv 17_Airyscan Processing	7	1
0.257330154263628	BFA	BFA mv 17_Airyscan Processing	7	1
0.0877272703779358	BFA	BFA mv 17_Airyscan Processing	7	1
0.318270079838549	BFA	BFA mv 17_Airyscan Processing	7	1
0.228899641234524	BFA	BFA mv 17_Airyscan Processing	7	1
0.125323465668973	BFA	BFA mv 17_Airyscan Processing	7	1
0.293180084298997	BFA	BFA mv 17_Airyscan Processing	7	1
0.206972716712061	BFA	BFA mv 17_Airyscan Processing	7	1
0.185377997793419	BFA	BFA mv 17_Airyscan Processing	7	1
0.581813694790314	BFA	BFA mv 17_Airyscan Processing	7	1
0.282173600556841	BFA	BFA mv 17_Airyscan Processing	7	1
0.189993481006593	BFA	BFA mv 17_Airyscan Processing	7	1
0.30994973261579	BFA	BFA mv 17_Airyscan Processing	7	1
0.149011637219236	BFA	BFA mv 17_Airyscan Processing	7	1
0.290405376060695	BFA	BFA mv 17_Airyscan Processing	7	1
0.245169349074898	BFA	BFA mv 17_Airyscan Processing	7	1
0.382250022265706	BFA	BFA mv 17_Airyscan Processing	7	1
0.14173639389533	BFA	BFA mv 17_Airyscan Processing	7	1
0.27856235352911	BFA	BFA mv 17_Airyscan Processing	7	1
0.349478531972855	BFA	BFA mv 17_Airyscan Processing	7	1
0.164033847532093	BFA	BFA mv 17_Airyscan Processing	7	1
0.155265777926789	BFA	BFA mv 17_Airyscan Processing	7	1
0.486260160423368	BFA	BFA mv 17_Airyscan Processing	7	1
0.33483718721453	BFA	BFA mv 17_Airyscan Processing	7	1
0.341889559576982	BFA	BFA mv 17_Airyscan Processing	7	1
0.204658241947282	BFA	BFA mv 17_Airyscan Processing	7	1
0.266804474684689	BFA	BFA mv 17_Airyscan Processing	7	1
0.193034004267119	BFA	BFA mv 17_Airyscan Processing	7	1
0.648626506789702	BFA	BFA mv 17_Airyscan Processing	7	1
0.163309047468315	BFA	BFA mv 17_Airyscan Processing	7	1
0.159739067276638	BFA	BFA mv 17_Airyscan Processing	7	1
0.535612148811781	BFA	BFA mv 17_Airyscan Processing	7	1
0.14983110257137	BFA	BFA mv 17_Airyscan Processing	7	1
0.39771912832715	BFA	BFA mv 17_Airyscan Processing	7	1
0.189518956417015	BFA	BFA mv 17_Airyscan Processing	7	1
0.147076731487284	BFA	BFA mv 17_Airyscan Processing	7	1
0.163123406314738	BFA	BFA mv 17_Airyscan Processing	7	1
0.194949489846703	BFA	BFA mv 17_Airyscan Processing	7	1
0.170416911081482	BFA	BFA mv 17_Airyscan Processing	7	1
0.253606678227135	BFA	BFA mv 17_Airyscan Processing	7	1
0.302254351624809	BFA	BFA mv 17_Airyscan Processing	7	1
0.244459089472793	BFA	BFA mv 17_Airyscan Processing	7	1
0.229814514087527	BFA	BFA mv 17_Airyscan Processing	7	1
0.290875971010962	BFA	BFA mv 17_Airyscan Processing	7	1
0.393960521065891	BFA	BFA mv 17_Airyscan Processing	7	1
0.179538561420614	BFA	BFA mv 17_Airyscan Processing	7	1
0.127424070852738	BFA	BFA mv 17_Airyscan Processing	7	1
0.281814617743776	BFA	BFA mv 17_Airyscan Processing	7	1
0.0881282693048501	BFA	BFA mv 17_Airyscan Processing	7	1
0.138030462708839	BFA	BFA mv 17_Airyscan Processing	7	1
0.274664957599238	BFA	BFA mv 17_Airyscan Processing	7	1
0.448629623222391	BFA	BFA mv 17_Airyscan Processing	7	1
0.304910761390958	BFA	BFA mv 17_Airyscan Processing	7	1
0.106077670492653	BFA	BFA mv 17_Airyscan Processing	7	1
0.285976275957264	BFA	BFA mv 17_Airyscan Processing	7	1
0.11118496507475	BFA	BFA mv 17_Airyscan Processing	7	1
0.284281787686879	BFA	BFA mv 17_Airyscan Processing	7	1
0.150214438839006	BFA	BFA mv 17_Airyscan Processing	7	1
0.523911247514007	BFA	BFA mv 17_Airyscan Processing	7	1
0.271132151497509	BFA	BFA mv 17_Airyscan Processing	7	1
0.22568796170942	BFA	BFA mv 17_Airyscan Processing	7	1
0.203241617398816	BFA	BFA mv 17_Airyscan Processing	7	1
0.266947497385851	BFA	BFA mv 17_Airyscan Processing	7	1
0.161940503923667	BFA	BFA mv 17_Airyscan Processing	7	1
0.119768987112015	BFA	BFA mv 17_Airyscan Processing	7	1
0.133061736123046	BFA	BFA mv 17_Airyscan Processing	7	1
0.189523595307854	BFA	BFA mv 17_Airyscan Processing	7	1
0.255912411267029	BFA	BFA mv 17_Airyscan Processing	7	1
0.174432918601523	BFA	BFA mv 17_Airyscan Processing	7	1
0.303995275328964	BFA	BFA mv 17_Airyscan Processing	7	1
0.123239321305065	BFA	BFA mv 17_Airyscan Processing	7	1
0.238426242552619	BFA	BFA mv 17_Airyscan Processing	7	1
0.375348842808302	BFA	BFA mv 17_Airyscan Processing	7	1
0.143075766924433	BFA	BFA mv 17_Airyscan Processing	7	1
0.0645321917349702	BFA	BFA mv 17_Airyscan Processing	7	1
0.388032857550712	BFA	BFA mv 17_Airyscan Processing	7	1
0.251650517626601	BFA	BFA mv 17_Airyscan Processing	7	1
0.312515055770588	BFA	BFA mv 17_Airyscan Processing	7	1
0.19437685971735	BFA	BFA mv 17_Airyscan Processing	7	1
0.462659576955452	BFA	BFA mv 17_Airyscan Processing	7	1
0.188805278663343	BFA	BFA mv 17_Airyscan Processing	7	1
0.248352650782061	BFA	BFA mv 17_Airyscan Processing	7	1
0.194197648652164	BFA	BFA mv 17_Airyscan Processing	7	1
0.260080032524981	BFA	BFA mv 17_Airyscan Processing	7	1
0.141792760216566	BFA	BFA mv 17_Airyscan Processing	7	1
0.232256261339775	BFA	BFA mv 17_Airyscan Processing	7	1
0.194122014602456	BFA	BFA mv 17_Airyscan Processing	7	1
0.0825644432957447	BFA	BFA mv 17_Airyscan Processing	7	1
0.152929640486163	BFA	BFA mv 17_Airyscan Processing	7	1
0.142158006920967	BFA	BFA mv 17_Airyscan Processing	7	1
0.0936301776959286	BFA	BFA mv 17_Airyscan Processing	7	1
0.273963884773624	BFA	BFA mv 17_Airyscan Processing	7	1
0.171878554567514	BFA	BFA mv 17_Airyscan Processing	7	1
0.152862551874399	BFA	BFA mv 17_Airyscan Processing	7	1
0.133262258419827	BFA	BFA mv 17_Airyscan Processing	7	1
0.157735994414754	BFA	BFA mv 17_Airyscan Processing	7	1
0.123839546152237	BFA	BFA mv 17_Airyscan Processing	7	1
0.309560661285812	BFA	BFA mv 17_Airyscan Processing	7	1
0.215149315367001	BFA	BFA mv 17_Airyscan Processing	7	1
0.31408005850375	BFA	BFA mv 17_Airyscan Processing	7	1
0.254266556603954	BFA	BFA mv 17_Airyscan Processing	7	1
0.205091430595729	BFA	BFA mv 17_Airyscan Processing	7	1
0.142138869227459	BFA	BFA mv 17_Airyscan Processing	7	1
0.0666862922083588	BFA	BFA mv 17_Airyscan Processing	7	1
0.133948175806306	BFA	BFA mv 17_Airyscan Processing	7	1
0.152265583672476	BFA	BFA mv 17_Airyscan Processing	7	1
0.111590836730229	BFA	BFA mv 17_Airyscan Processing	7	1
0.298033874248172	BFA	BFA mv 17_Airyscan Processing	7	1
0.153705459409861	BFA	BFA mv 17_Airyscan Processing	7	1
0.189126568964862	BFA	BFA mv 17_Airyscan Processing	7	1
0.218860121665188	BFA	BFA mv 17_Airyscan Processing	7	1
0.172420103308594	BFA	BFA mv 17_Airyscan Processing	7	1
0.196437286285808	BFA	BFA mv 17_Airyscan Processing	7	1
0.313981858143967	BFA	BFA mv 17_Airyscan Processing	7	1
0.132439158726738	BFA	BFA mv 17_Airyscan Processing	7	1
0.240921433651566	BFA	BFA mv 17_Airyscan Processing	7	1
0.0994375045732609	BFA	BFA mv 17_Airyscan Processing	7	1
0.117588442131164	BFA	BFA mv 17_Airyscan Processing	7	1
0.395038825885344	BFA	BFA mv 17_Airyscan Processing	7	1
0.326267662374104	BFA	BFA mv 17_Airyscan Processing	7	1
0.202857832169897	BFA	BFA mv 17_Airyscan Processing	7	1
0.131749569894896	BFA	BFA mv 17_Airyscan Processing	7	1
0.215709182988545	BFA	BFA mv 17_Airyscan Processing	7	1
0.19001569496444	BFA	BFA mv 17_Airyscan Processing	7	1
0.158727829494528	BFA	BFA mv 17_Airyscan Processing	7	1
0.302805074004302	BFA	BFA mv 17_Airyscan Processing	7	1
0.442245327298939	BFA	BFA mv 17_Airyscan Processing	7	1
0.221051236975245	BFA	BFA mv 17_Airyscan Processing	7	1
0.244512473168524	BFA	BFA mv 17_Airyscan Processing	7	1
0.228286065436612	BFA	BFA mv 17_Airyscan Processing	7	1
0.282727730412867	BFA	BFA mv 17_Airyscan Processing	7	1
0.163825624762481	BFA	BFA mv 17_Airyscan Processing	7	1
0.233463900655005	BFA	BFA mv 17_Airyscan Processing	7	1
0.153924541064221	BFA	BFA mv 17_Airyscan Processing	7	1
0.215866316988498	BFA	BFA mv 17_Airyscan Processing	7	1
0.108716635162363	BFA	BFA mv 17_Airyscan Processing	7	1
0.377731054186894	BFA	BFA mv 17_Airyscan Processing	7	1
0.324387782052663	BFA	BFA mv 17_Airyscan Processing	7	1
0.281500691373223	BFA	BFA mv 17_Airyscan Processing	7	1
0.260988868865161	BFA	BFA mv 17_Airyscan Processing	7	1
0.160176566626376	BFA	BFA mv 17_Airyscan Processing	7	1
0.445303799728263	BFA	BFA mv 17_Airyscan Processing	7	1
0.38979696249138	BFA	BFA mv 17_Airyscan Processing	7	1
0.266263460951793	BFA	BFA mv 17_Airyscan Processing	7	1
0.554066888412077	BFA	BFA mv 17_Airyscan Processing	7	1
NaN	BFA	BFA mv 17_Airyscan Processing	7	1
NaN	BFA	BFA mv 17_Airyscan Processing	7	1
NaN	BFA	BFA mv 17_Airyscan Processing	7	1
NaN	BFA	BFA mv 17_Airyscan Processing	7	1
NaN	BFA	BFA mv 17_Airyscan Processing	7	1
NaN	BFA	BFA mv 17_Airyscan Processing	7	1
NaN	BFA	BFA mv 17_Airyscan Processing	7	1
NaN	BFA	BFA mv 17_Airyscan Processing	7	1
NaN	BFA	BFA mv 17_Airyscan Processing	7	1
NaN	BFA	BFA mv 17_Airyscan Processing	7	1
NaN	BFA	BFA mv 17_Airyscan Processing	7	1
NaN	BFA	BFA mv 17_Airyscan Processing	7	1
NaN	BFA	BFA mv 17_Airyscan Processing	7	1
NaN	BFA	BFA mv 17_Airyscan Processing	7	1
NaN	BFA	BFA mv 17_Airyscan Processing	7	1
NaN	BFA	BFA mv 17_Airyscan Processing	7	1
NaN	BFA	BFA mv 17_Airyscan Processing	7	1
NaN	BFA	BFA mv 17_Airyscan Processing	7	1
NaN	BFA	BFA mv 17_Airyscan Processing	7	1
NaN	BFA	BFA mv 17_Airyscan Processing	7	1
NaN	BFA	BFA mv 17_Airyscan Processing	7	1
NaN	BFA	BFA mv 17_Airyscan Processing	7	1
NaN	BFA	BFA mv 17_Airyscan Processing	7	1
NaN	BFA	BFA mv 17_Airyscan Processing	7	1
NaN	BFA	BFA mv 17_Airyscan Processing	7	1
NaN	BFA	BFA mv 17_Airyscan Processing	7	1
NaN	BFA	BFA mv 17_Airyscan Processing	7	1
NaN	BFA	BFA mv 17_Airyscan Processing	7	1
NaN	BFA	BFA mv 17_Airyscan Processing	7	1
NaN	BFA	BFA mv 17_Airyscan Processing	7	1
NaN	BFA	BFA mv 17_Airyscan Processing	7	1
NaN	BFA	BFA mv 17_Airyscan Processing	7	1
NaN	BFA	BFA mv 17_Airyscan Processing	7	1
NaN	BFA	BFA mv 17_Airyscan Processing	7	1
NaN	BFA	BFA mv 17_Airyscan Processing	7	1
NaN	BFA	BFA mv 17_Airyscan Processing	7	1
NaN	BFA	BFA mv 17_Airyscan Processing	7	1
NaN	BFA	BFA mv 17_Airyscan Processing	7	1
NaN	BFA	BFA mv 17_Airyscan Processing	7	1
NaN	BFA	BFA mv 17_Airyscan Processing	7	1
NaN	BFA	BFA mv 17_Airyscan Processing	7	1
NaN	BFA	BFA mv 17_Airyscan Processing	7	1
NaN	BFA	BFA mv 17_Airyscan Processing	7	1
NaN	BFA	BFA mv 17_Airyscan Processing	7	1
NaN	BFA	BFA mv 17_Airyscan Processing	7	1
NaN	BFA	BFA mv 17_Airyscan Processing	7	1
NaN	BFA	BFA mv 17_Airyscan Processing	7	1
NaN	BFA	BFA mv 17_Airyscan Processing	7	1
NaN	BFA	BFA mv 17_Airyscan Processing	7	1
NaN	BFA	BFA mv 17_Airyscan Processing	7	1
NaN	BFA	BFA mv 17_Airyscan Processing	7	1
NaN	BFA	BFA mv 17_Airyscan Processing	7	1
NaN	BFA	BFA mv 17_Airyscan Processing	7	1
NaN	BFA	BFA mv 17_Airyscan Processing	7	1
NaN	BFA	BFA mv 17_Airyscan Processing	7	1
NaN	BFA	BFA mv 17_Airyscan Processing	7	1
NaN	BFA	BFA mv 17_Airyscan Processing	7	1
NaN	BFA	BFA mv 17_Airyscan Processing	7	1
NaN	BFA	BFA mv 17_Airyscan Processing	7	1
NaN	BFA	BFA mv 17_Airyscan Processing	7	1
NaN	BFA	BFA mv 17_Airyscan Processing	7	1
NaN	BFA	BFA mv 17_Airyscan Processing	7	1
0	BFA	BFA mv 18_Airyscan Processing	8	1
0.0782895173915251	BFA	BFA mv 18_Airyscan Processing	8	1
0.205483680443717	BFA	BFA mv 18_Airyscan Processing	8	1
0.0802805946111006	BFA	BFA mv 18_Airyscan Processing	8	1
0.108363996653332	BFA	BFA mv 18_Airyscan Processing	8	1
0.113412760166123	BFA	BFA mv 18_Airyscan Processing	8	1
0.20485968991144	BFA	BFA mv 18_Airyscan Processing	8	1
0.224533939133099	BFA	BFA mv 18_Airyscan Processing	8	1
0.160132074857529	BFA	BFA mv 18_Airyscan Processing	8	1
0.21949571987174	BFA	BFA mv 18_Airyscan Processing	8	1
0.0752271083390462	BFA	BFA mv 18_Airyscan Processing	8	1
0.0814233833860296	BFA	BFA mv 18_Airyscan Processing	8	1
0.193493632705916	BFA	BFA mv 18_Airyscan Processing	8	1
0.208912355723206	BFA	BFA mv 18_Airyscan Processing	8	1
0.40839952553559	BFA	BFA mv 18_Airyscan Processing	8	1
0.261240080184238	BFA	BFA mv 18_Airyscan Processing	8	1
0.300659018612136	BFA	BFA mv 18_Airyscan Processing	8	1
0.278292671303369	BFA	BFA mv 18_Airyscan Processing	8	1
0.106700412178662	BFA	BFA mv 18_Airyscan Processing	8	1
0.123624008250911	BFA	BFA mv 18_Airyscan Processing	8	1
0.166672623920269	BFA	BFA mv 18_Airyscan Processing	8	1
0.125330042241433	BFA	BFA mv 18_Airyscan Processing	8	1
0	BFA	BFA mv 18_Airyscan Processing	8	1
0.0892678388728027	BFA	BFA mv 18_Airyscan Processing	8	1
0.160882871578244	BFA	BFA mv 18_Airyscan Processing	8	1
0.209614747768022	BFA	BFA mv 18_Airyscan Processing	8	1
0.171843417473787	BFA	BFA mv 18_Airyscan Processing	8	1
0.160713076823471	BFA	BFA mv 18_Airyscan Processing	8	1
0.162163461142194	BFA	BFA mv 18_Airyscan Processing	8	1
0.101167115537711	BFA	BFA mv 18_Airyscan Processing	8	1
0.230040807563535	BFA	BFA mv 18_Airyscan Processing	8	1
0.189982255401948	BFA	BFA mv 18_Airyscan Processing	8	1
0.23647852123868	BFA	BFA mv 18_Airyscan Processing	8	1
0.0953202617721104	BFA	BFA mv 18_Airyscan Processing	8	1
0.114978473815148	BFA	BFA mv 18_Airyscan Processing	8	1
0.155019504508186	BFA	BFA mv 18_Airyscan Processing	8	1
0.110747075856013	BFA	BFA mv 18_Airyscan Processing	8	1
0.222521749663028	BFA	BFA mv 18_Airyscan Processing	8	1
0.132871972119973	BFA	BFA mv 18_Airyscan Processing	8	1
0.113775294080173	BFA	BFA mv 18_Airyscan Processing	8	1
0.0781259208863344	BFA	BFA mv 18_Airyscan Processing	8	1
0.111293590777556	BFA	BFA mv 18_Airyscan Processing	8	1
0.154058858323533	BFA	BFA mv 18_Airyscan Processing	8	1
0.0860084246437714	BFA	BFA mv 18_Airyscan Processing	8	1
0.0909005446491013	BFA	BFA mv 18_Airyscan Processing	8	1
0	BFA	BFA mv 18_Airyscan Processing	8	1
0.167226482017977	BFA	BFA mv 18_Airyscan Processing	8	1
0.328695527847129	BFA	BFA mv 18_Airyscan Processing	8	1
0.135746324599637	BFA	BFA mv 18_Airyscan Processing	8	1
0.160496780023777	BFA	BFA mv 18_Airyscan Processing	8	1
0.105473407889755	BFA	BFA mv 18_Airyscan Processing	8	1
0.217336207189701	BFA	BFA mv 18_Airyscan Processing	8	1
0.260303370944225	BFA	BFA mv 18_Airyscan Processing	8	1
0.211765184272392	BFA	BFA mv 18_Airyscan Processing	8	1
0.094584643835212	BFA	BFA mv 18_Airyscan Processing	8	1
0.128971300184485	BFA	BFA mv 18_Airyscan Processing	8	1
0.286863286437868	BFA	BFA mv 18_Airyscan Processing	8	1
0.190306785244007	BFA	BFA mv 18_Airyscan Processing	8	1
0.14319106519982	BFA	BFA mv 18_Airyscan Processing	8	1
0.187825873433558	BFA	BFA mv 18_Airyscan Processing	8	1
0.157865245899088	BFA	BFA mv 18_Airyscan Processing	8	1
0.131990194144752	BFA	BFA mv 18_Airyscan Processing	8	1
0.10550560130825	BFA	BFA mv 18_Airyscan Processing	8	1
0.194561726507628	BFA	BFA mv 18_Airyscan Processing	8	1
0.148755498371763	BFA	BFA mv 18_Airyscan Processing	8	1
0.207216827422778	BFA	BFA mv 18_Airyscan Processing	8	1
0.243958298312336	BFA	BFA mv 18_Airyscan Processing	8	1
0.382850294777591	BFA	BFA mv 18_Airyscan Processing	8	1
0.130027088543328	BFA	BFA mv 18_Airyscan Processing	8	1
0.288522977200749	BFA	BFA mv 18_Airyscan Processing	8	1
0.25638273453263	BFA	BFA mv 18_Airyscan Processing	8	1
0.289946416064441	BFA	BFA mv 18_Airyscan Processing	8	1
0.160253588242015	BFA	BFA mv 18_Airyscan Processing	8	1
0.0529386902469006	BFA	BFA mv 18_Airyscan Processing	8	1
0.142128070788479	BFA	BFA mv 18_Airyscan Processing	8	1
0.0765136911067196	BFA	BFA mv 18_Airyscan Processing	8	1
0.121264902033578	BFA	BFA mv 18_Airyscan Processing	8	1
0.101223696872808	BFA	BFA mv 18_Airyscan Processing	8	1
0	BFA	BFA mv 18_Airyscan Processing	8	1
0.255300552224011	BFA	BFA mv 18_Airyscan Processing	8	1
0.16676707459403	BFA	BFA mv 18_Airyscan Processing	8	1
0.10855570116287	BFA	BFA mv 18_Airyscan Processing	8	1
0	BFA	BFA mv 18_Airyscan Processing	8	1
0.298251037366427	BFA	BFA mv 18_Airyscan Processing	8	1
0.225927589602782	BFA	BFA mv 18_Airyscan Processing	8	1
0.149262819223659	BFA	BFA mv 18_Airyscan Processing	8	1
0.144277756286172	BFA	BFA mv 18_Airyscan Processing	8	1
NaN	BFA	BFA mv 18_Airyscan Processing	8	1
NaN	BFA	BFA mv 18_Airyscan Processing	8	1
NaN	BFA	BFA mv 18_Airyscan Processing	8	1
NaN	BFA	BFA mv 18_Airyscan Processing	8	1
NaN	BFA	BFA mv 18_Airyscan Processing	8	1
NaN	BFA	BFA mv 18_Airyscan Processing	8	1
NaN	BFA	BFA mv 18_Airyscan Processing	8	1
NaN	BFA	BFA mv 18_Airyscan Processing	8	1
NaN	BFA	BFA mv 18_Airyscan Processing	8	1
NaN	BFA	BFA mv 18_Airyscan Processing	8	1
NaN	BFA	BFA mv 18_Airyscan Processing	8	1
NaN	BFA	BFA mv 18_Airyscan Processing	8	1
NaN	BFA	BFA mv 18_Airyscan Processing	8	1
NaN	BFA	BFA mv 18_Airyscan Processing	8	1
NaN	BFA	BFA mv 18_Airyscan Processing	8	1
0.338812754983671	BFA	BFA mv 1_Airyscan Processing	9	1
0.368526270447579	BFA	BFA mv 1_Airyscan Processing	9	1
0.352844032402355	BFA	BFA mv 1_Airyscan Processing	9	1
0.239264772275009	BFA	BFA mv 1_Airyscan Processing	9	1
0.260985842812268	BFA	BFA mv 1_Airyscan Processing	9	1
0.303382462854154	BFA	BFA mv 1_Airyscan Processing	9	1
0.295271798512966	BFA	BFA mv 1_Airyscan Processing	9	1
0.280672540184897	BFA	BFA mv 1_Airyscan Processing	9	1
0.249226715295433	BFA	BFA mv 1_Airyscan Processing	9	1
0.100859570750513	BFA	BFA mv 1_Airyscan Processing	9	1
0.455941588531841	BFA	BFA mv 1_Airyscan Processing	9	1
0.359185189417093	BFA	BFA mv 1_Airyscan Processing	9	1
0.418039529814662	BFA	BFA mv 1_Airyscan Processing	9	1
0.190073178435095	BFA	BFA mv 1_Airyscan Processing	9	1
0.492460008900081	BFA	BFA mv 1_Airyscan Processing	9	1
0.460646553673994	BFA	BFA mv 1_Airyscan Processing	9	1
0.386929753085028	BFA	BFA mv 1_Airyscan Processing	9	1
0.313017559616226	BFA	BFA mv 1_Airyscan Processing	9	1
0.272027179724815	BFA	BFA mv 1_Airyscan Processing	9	1
0.419373318090349	BFA	BFA mv 1_Airyscan Processing	9	1
0.409919197970926	BFA	BFA mv 1_Airyscan Processing	9	1
0.387775845174807	BFA	BFA mv 1_Airyscan Processing	9	1
0.399570574326354	BFA	BFA mv 1_Airyscan Processing	9	1
0.506610651239876	BFA	BFA mv 1_Airyscan Processing	9	1
0.404726012617698	BFA	BFA mv 1_Airyscan Processing	9	1
0.527881235375366	BFA	BFA mv 1_Airyscan Processing	9	1
0.204560999327789	BFA	BFA mv 1_Airyscan Processing	9	1
0.307364514439258	BFA	BFA mv 1_Airyscan Processing	9	1
0.414513612121045	BFA	BFA mv 1_Airyscan Processing	9	1
0.360846760726107	BFA	BFA mv 1_Airyscan Processing	9	1
0.293066784033171	BFA	BFA mv 1_Airyscan Processing	9	1
0.342888109202704	BFA	BFA mv 1_Airyscan Processing	9	1
0.270781134502476	BFA	BFA mv 1_Airyscan Processing	9	1
0.300252685326027	BFA	BFA mv 1_Airyscan Processing	9	1
0.310295675153894	BFA	BFA mv 1_Airyscan Processing	9	1
0.463217655982752	BFA	BFA mv 1_Airyscan Processing	9	1
0.341690842666729	BFA	BFA mv 1_Airyscan Processing	9	1
0.230656757287508	BFA	BFA mv 1_Airyscan Processing	9	1
0.390552647565718	BFA	BFA mv 1_Airyscan Processing	9	1
0.614468148854789	BFA	BFA mv 1_Airyscan Processing	9	1
0.242174248179004	BFA	BFA mv 1_Airyscan Processing	9	1
0.270001429801263	BFA	BFA mv 1_Airyscan Processing	9	1
0.310671919113346	BFA	BFA mv 1_Airyscan Processing	9	1
0.201739815041278	BFA	BFA mv 1_Airyscan Processing	9	1
0.478767406630246	BFA	BFA mv 1_Airyscan Processing	9	1
0.306896685943099	BFA	BFA mv 1_Airyscan Processing	9	1
0.251984779084618	BFA	BFA mv 1_Airyscan Processing	9	1
0.354419627264199	BFA	BFA mv 1_Airyscan Processing	9	1
0.354937943084972	BFA	BFA mv 1_Airyscan Processing	9	1
0.233823365489011	BFA	BFA mv 1_Airyscan Processing	9	1
0.380628369039273	BFA	BFA mv 1_Airyscan Processing	9	1
0.529772527166221	BFA	BFA mv 1_Airyscan Processing	9	1
0.249009180595832	BFA	BFA mv 1_Airyscan Processing	9	1
0.167466944379232	BFA	BFA mv 1_Airyscan Processing	9	1
0.403189704936297	BFA	BFA mv 1_Airyscan Processing	9	1
0.177661052712751	BFA	BFA mv 1_Airyscan Processing	9	1
0.307223986052849	BFA	BFA mv 1_Airyscan Processing	9	1
0.286808440085144	BFA	BFA mv 1_Airyscan Processing	9	1
0.168520188585933	BFA	BFA mv 1_Airyscan Processing	9	1
0.183672299727351	BFA	BFA mv 1_Airyscan Processing	9	1
0.130157796271254	BFA	BFA mv 1_Airyscan Processing	9	1
0.273301513099495	BFA	BFA mv 1_Airyscan Processing	9	1
0.299107477100487	BFA	BFA mv 1_Airyscan Processing	9	1
0.205732717765066	BFA	BFA mv 1_Airyscan Processing	9	1
0.173511108896156	BFA	BFA mv 1_Airyscan Processing	9	1
0.455069218495193	BFA	BFA mv 1_Airyscan Processing	9	1
0.284488745881623	BFA	BFA mv 1_Airyscan Processing	9	1
0.479158009229762	BFA	BFA mv 1_Airyscan Processing	9	1
0.326910199773711	BFA	BFA mv 1_Airyscan Processing	9	1
0.0947702739578452	BFA	BFA mv 1_Airyscan Processing	9	1
0.21055698512049	BFA	BFA mv 1_Airyscan Processing	9	1
0.154748497120611	BFA	BFA mv 1_Airyscan Processing	9	1
0.404282482093738	BFA	BFA mv 1_Airyscan Processing	9	1
0.159492764019958	BFA	BFA mv 1_Airyscan Processing	9	1
0.439133099483174	BFA	BFA mv 1_Airyscan Processing	9	1
0.276889146374531	BFA	BFA mv 1_Airyscan Processing	9	1
0.322454940213326	BFA	BFA mv 1_Airyscan Processing	9	1
0.441474875457796	BFA	BFA mv 1_Airyscan Processing	9	1
0.335435147941251	BFA	BFA mv 1_Airyscan Processing	9	1
0.510534269707013	BFA	BFA mv 1_Airyscan Processing	9	1
0.389808679199576	BFA	BFA mv 1_Airyscan Processing	9	1
0.151069989234589	BFA	BFA mv 1_Airyscan Processing	9	1
0.545054593895314	BFA	BFA mv 1_Airyscan Processing	9	1
0.58995876075188	BFA	BFA mv 1_Airyscan Processing	9	1
0.187685437691937	BFA	BFA mv 1_Airyscan Processing	9	1
0.602119237715803	BFA	BFA mv 1_Airyscan Processing	9	1
0.35384907460622	BFA	BFA mv 1_Airyscan Processing	9	1
0.333772692605395	BFA	BFA mv 1_Airyscan Processing	9	1
0.300329600015035	BFA	BFA mv 1_Airyscan Processing	9	1
0.345168373616829	BFA	BFA mv 1_Airyscan Processing	9	1
0.252772028032929	BFA	BFA mv 1_Airyscan Processing	9	1
0.150931555935014	BFA	BFA mv 1_Airyscan Processing	9	1
0.420678065553367	BFA	BFA mv 1_Airyscan Processing	9	1
0.541858251020213	BFA	BFA mv 1_Airyscan Processing	9	1
0.536729990745674	BFA	BFA mv 1_Airyscan Processing	9	1
0.290866954642204	BFA	BFA mv 1_Airyscan Processing	9	1
0.252270712779021	BFA	BFA mv 1_Airyscan Processing	9	1
0.442702710359056	BFA	BFA mv 1_Airyscan Processing	9	1
0.443408291172623	BFA	BFA mv 1_Airyscan Processing	9	1
0.308014204772917	BFA	BFA mv 1_Airyscan Processing	9	1
0.427937063330317	BFA	BFA mv 1_Airyscan Processing	9	1
0.332462177007617	BFA	BFA mv 1_Airyscan Processing	9	1
0.339874277168816	BFA	BFA mv 1_Airyscan Processing	9	1
0.363487533739926	BFA	BFA mv 1_Airyscan Processing	9	1
0.272655841204055	BFA	BFA mv 1_Airyscan Processing	9	1
0.167110490443006	BFA	BFA mv 1_Airyscan Processing	9	1
0.680984859316446	BFA	BFA mv 1_Airyscan Processing	9	1
0.181594801834571	BFA	BFA mv 1_Airyscan Processing	9	1
0.462036261816775	BFA	BFA mv 1_Airyscan Processing	9	1
0.628270959739024	BFA	BFA mv 1_Airyscan Processing	9	1
0.233809870636041	BFA	BFA mv 1_Airyscan Processing	9	1
0.194135102053398	BFA	BFA mv 1_Airyscan Processing	9	1
0.362451508172553	BFA	BFA mv 1_Airyscan Processing	9	1
0.234611082385212	BFA	BFA mv 1_Airyscan Processing	9	1
0.318524510903159	BFA	BFA mv 1_Airyscan Processing	9	1
0.255236077584671	BFA	BFA mv 1_Airyscan Processing	9	1
0.279621522463174	BFA	BFA mv 1_Airyscan Processing	9	1
0.321104802686266	BFA	BFA mv 1_Airyscan Processing	9	1
0.448789889414309	BFA	BFA mv 1_Airyscan Processing	9	1
0.354767474430306	BFA	BFA mv 1_Airyscan Processing	9	1
0.539501702333368	BFA	BFA mv 1_Airyscan Processing	9	1
0.214659690041328	BFA	BFA mv 1_Airyscan Processing	9	1
0.327853578751972	BFA	BFA mv 1_Airyscan Processing	9	1
0.474484980729371	BFA	BFA mv 1_Airyscan Processing	9	1
0.43169953302447	BFA	BFA mv 1_Airyscan Processing	9	1
0.554554023264306	BFA	BFA mv 1_Airyscan Processing	9	1
0.243502385352003	BFA	BFA mv 1_Airyscan Processing	9	1
0.367459277764335	BFA	BFA mv 1_Airyscan Processing	9	1
0.303508728027534	BFA	BFA mv 1_Airyscan Processing	9	1
0.432200021872681	BFA	BFA mv 1_Airyscan Processing	9	1
0.289441157105171	BFA	BFA mv 1_Airyscan Processing	9	1
0.108739286948754	BFA	BFA mv 1_Airyscan Processing	9	1
0.423279033020004	BFA	BFA mv 1_Airyscan Processing	9	1
0.388668692877697	BFA	BFA mv 1_Airyscan Processing	9	1
0.47939712918468	BFA	BFA mv 1_Airyscan Processing	9	1
0.227860416192597	BFA	BFA mv 1_Airyscan Processing	9	1
0.286666489601543	BFA	BFA mv 1_Airyscan Processing	9	1
0.451877356189373	BFA	BFA mv 1_Airyscan Processing	9	1
0.0985104112962273	BFA	BFA mv 1_Airyscan Processing	9	1
0.558711032959437	BFA	BFA mv 1_Airyscan Processing	9	1
0.141408202911296	BFA	BFA mv 1_Airyscan Processing	9	1
0.277536781725817	BFA	BFA mv 1_Airyscan Processing	9	1
0.260603778693257	BFA	BFA mv 1_Airyscan Processing	9	1
0.461426168774639	BFA	BFA mv 1_Airyscan Processing	9	1
0.398385399796684	BFA	BFA mv 1_Airyscan Processing	9	1
0.390546962572436	BFA	BFA mv 1_Airyscan Processing	9	1
0.349899959742404	BFA	BFA mv 1_Airyscan Processing	9	1
0.130893610276452	BFA	BFA mv 1_Airyscan Processing	9	1
0.349695663885249	BFA	BFA mv 1_Airyscan Processing	9	1
0.243898294344764	BFA	BFA mv 1_Airyscan Processing	9	1
0.279909981515655	BFA	BFA mv 1_Airyscan Processing	9	1
0.267462935330894	BFA	BFA mv 1_Airyscan Processing	9	1
0.226712251368951	BFA	BFA mv 1_Airyscan Processing	9	1
0.209208225971281	BFA	BFA mv 1_Airyscan Processing	9	1
0.346939065103328	BFA	BFA mv 1_Airyscan Processing	9	1
0.386917352253207	BFA	BFA mv 1_Airyscan Processing	9	1
0.359475432750257	BFA	BFA mv 1_Airyscan Processing	9	1
0.656823566103607	BFA	BFA mv 1_Airyscan Processing	9	1
0.593083861263902	BFA	BFA mv 1_Airyscan Processing	9	1
0.322276294416036	BFA	BFA mv 1_Airyscan Processing	9	1
0.361075710075445	BFA	BFA mv 1_Airyscan Processing	9	1
0.084327332953062	BFA	BFA mv 1_Airyscan Processing	9	1
0.372359376292108	BFA	BFA mv 1_Airyscan Processing	9	1
0.272957271122767	BFA	BFA mv 1_Airyscan Processing	9	1
0.238289528061954	BFA	BFA mv 1_Airyscan Processing	9	1
0.413120349505821	BFA	BFA mv 1_Airyscan Processing	9	1
0.379063268945328	BFA	BFA mv 1_Airyscan Processing	9	1
0.34536394624973	BFA	BFA mv 1_Airyscan Processing	9	1
0.382132276193103	BFA	BFA mv 1_Airyscan Processing	9	1
0.253549104545929	BFA	BFA mv 1_Airyscan Processing	9	1
0.247162210012304	BFA	BFA mv 1_Airyscan Processing	9	1
0.25524622123417	BFA	BFA mv 1_Airyscan Processing	9	1
0.162475459831756	BFA	BFA mv 1_Airyscan Processing	9	1
0.523761648899808	BFA	BFA mv 1_Airyscan Processing	9	1
0.358003924109887	BFA	BFA mv 1_Airyscan Processing	9	1
0.124407511468283	BFA	BFA mv 1_Airyscan Processing	9	1
0.202453033658044	BFA	BFA mv 1_Airyscan Processing	9	1
0.277459429404236	BFA	BFA mv 1_Airyscan Processing	9	1
0.242626653415052	BFA	BFA mv 1_Airyscan Processing	9	1
0.332027513819599	BFA	BFA mv 1_Airyscan Processing	9	1
0.433733548146436	BFA	BFA mv 1_Airyscan Processing	9	1
0.490851875865966	BFA	BFA mv 1_Airyscan Processing	9	1
0.540671366428727	BFA	BFA mv 1_Airyscan Processing	9	1
0.204357133224375	BFA	BFA mv 1_Airyscan Processing	9	1
0.225983867345858	BFA	BFA mv 1_Airyscan Processing	9	1
0.433906665646578	BFA	BFA mv 1_Airyscan Processing	9	1
0.496224303601186	BFA	BFA mv 1_Airyscan Processing	9	1
0.313457904391131	BFA	BFA mv 1_Airyscan Processing	9	1
0.228624318022256	BFA	BFA mv 1_Airyscan Processing	9	1
0.208402903186319	BFA	BFA mv 1_Airyscan Processing	9	1
0.17882920609427	BFA	BFA mv 1_Airyscan Processing	9	1
0.331688659298634	BFA	BFA mv 1_Airyscan Processing	9	1
0.302496182658014	BFA	BFA mv 1_Airyscan Processing	9	1
0.21728672498501	BFA	BFA mv 1_Airyscan Processing	9	1
0.054604605877845	BFA	BFA mv 1_Airyscan Processing	9	1
0.367712416729754	BFA	BFA mv 1_Airyscan Processing	9	1
0.406342367528828	BFA	BFA mv 1_Airyscan Processing	9	1
0.325951061771271	BFA	BFA mv 1_Airyscan Processing	9	1
0.336664654840621	BFA	BFA mv 1_Airyscan Processing	9	1
0.269503716430801	BFA	BFA mv 1_Airyscan Processing	9	1
0.329286234854575	BFA	BFA mv 1_Airyscan Processing	9	1
0.439269387723217	BFA	BFA mv 1_Airyscan Processing	9	1
0.405989288157057	BFA	BFA mv 1_Airyscan Processing	9	1
0.439224963827836	BFA	BFA mv 1_Airyscan Processing	9	1
0.120953709627431	BFA	BFA mv 1_Airyscan Processing	9	1
0.335986732601304	BFA	BFA mv 1_Airyscan Processing	9	1
0.200565776907546	BFA	BFA mv 1_Airyscan Processing	9	1
NaN	BFA	BFA mv 1_Airyscan Processing	9	1
NaN	BFA	BFA mv 1_Airyscan Processing	9	1
NaN	BFA	BFA mv 1_Airyscan Processing	9	1
NaN	BFA	BFA mv 1_Airyscan Processing	9	1
NaN	BFA	BFA mv 1_Airyscan Processing	9	1
NaN	BFA	BFA mv 1_Airyscan Processing	9	1
NaN	BFA	BFA mv 1_Airyscan Processing	9	1
NaN	BFA	BFA mv 1_Airyscan Processing	9	1
NaN	BFA	BFA mv 1_Airyscan Processing	9	1
NaN	BFA	BFA mv 1_Airyscan Processing	9	1
NaN	BFA	BFA mv 1_Airyscan Processing	9	1
NaN	BFA	BFA mv 1_Airyscan Processing	9	1
NaN	BFA	BFA mv 1_Airyscan Processing	9	1
NaN	BFA	BFA mv 1_Airyscan Processing	9	1
NaN	BFA	BFA mv 1_Airyscan Processing	9	1
NaN	BFA	BFA mv 1_Airyscan Processing	9	1
NaN	BFA	BFA mv 1_Airyscan Processing	9	1
NaN	BFA	BFA mv 1_Airyscan Processing	9	1
NaN	BFA	BFA mv 1_Airyscan Processing	9	1
NaN	BFA	BFA mv 1_Airyscan Processing	9	1
NaN	BFA	BFA mv 1_Airyscan Processing	9	1
NaN	BFA	BFA mv 1_Airyscan Processing	9	1
NaN	BFA	BFA mv 1_Airyscan Processing	9	1
NaN	BFA	BFA mv 1_Airyscan Processing	9	1
NaN	BFA	BFA mv 1_Airyscan Processing	9	1
NaN	BFA	BFA mv 1_Airyscan Processing	9	1
NaN	BFA	BFA mv 1_Airyscan Processing	9	1
NaN	BFA	BFA mv 1_Airyscan Processing	9	1
NaN	BFA	BFA mv 1_Airyscan Processing	9	1
NaN	BFA	BFA mv 1_Airyscan Processing	9	1
NaN	BFA	BFA mv 1_Airyscan Processing	9	1
NaN	BFA	BFA mv 1_Airyscan Processing	9	1
NaN	BFA	BFA mv 1_Airyscan Processing	9	1
NaN	BFA	BFA mv 1_Airyscan Processing	9	1
NaN	BFA	BFA mv 1_Airyscan Processing	9	1
NaN	BFA	BFA mv 1_Airyscan Processing	9	1
NaN	BFA	BFA mv 1_Airyscan Processing	9	1
NaN	BFA	BFA mv 1_Airyscan Processing	9	1
NaN	BFA	BFA mv 1_Airyscan Processing	9	1
NaN	BFA	BFA mv 1_Airyscan Processing	9	1
NaN	BFA	BFA mv 1_Airyscan Processing	9	1
NaN	BFA	BFA mv 1_Airyscan Processing	9	1
NaN	BFA	BFA mv 1_Airyscan Processing	9	1
NaN	BFA	BFA mv 1_Airyscan Processing	9	1
NaN	BFA	BFA mv 1_Airyscan Processing	9	1
NaN	BFA	BFA mv 1_Airyscan Processing	9	1
NaN	BFA	BFA mv 1_Airyscan Processing	9	1
NaN	BFA	BFA mv 1_Airyscan Processing	9	1
NaN	BFA	BFA mv 1_Airyscan Processing	9	1
NaN	BFA	BFA mv 1_Airyscan Processing	9	1
NaN	BFA	BFA mv 1_Airyscan Processing	9	1
NaN	BFA	BFA mv 1_Airyscan Processing	9	1
0.0909084231060193	BFA	BFA mv 20_Airyscan Processing	10	1
0.138448521905099	BFA	BFA mv 20_Airyscan Processing	10	1
0.0771896789268333	BFA	BFA mv 20_Airyscan Processing	10	1
0.080320132148955	BFA	BFA mv 20_Airyscan Processing	10	1
0.282711918474787	BFA	BFA mv 20_Airyscan Processing	10	1
0.114017102600368	BFA	BFA mv 20_Airyscan Processing	10	1
0.0257794441417924	BFA	BFA mv 20_Airyscan Processing	10	1
0.161694766307122	BFA	BFA mv 20_Airyscan Processing	10	1
0.159142109466506	BFA	BFA mv 20_Airyscan Processing	10	1
0.0962109037671047	BFA	BFA mv 20_Airyscan Processing	10	1
0.083591000119551	BFA	BFA mv 20_Airyscan Processing	10	1
0.256394866955693	BFA	BFA mv 20_Airyscan Processing	10	1
0.164888663297703	BFA	BFA mv 20_Airyscan Processing	10	1
0.169734648894902	BFA	BFA mv 20_Airyscan Processing	10	1
0.144034045961389	BFA	BFA mv 20_Airyscan Processing	10	1
0.0886030884014212	BFA	BFA mv 20_Airyscan Processing	10	1
0.0624160221045059	BFA	BFA mv 20_Airyscan Processing	10	1
0.226165308222864	BFA	BFA mv 20_Airyscan Processing	10	1
0.153111181560128	BFA	BFA mv 20_Airyscan Processing	10	1
0.204011057449424	BFA	BFA mv 20_Airyscan Processing	10	1
0.280954457345151	BFA	BFA mv 20_Airyscan Processing	10	1
0.212407219491003	BFA	BFA mv 20_Airyscan Processing	10	1
0.124203292466729	BFA	BFA mv 20_Airyscan Processing	10	1
0.130038476463091	BFA	BFA mv 20_Airyscan Processing	10	1
0.181508970232053	BFA	BFA mv 20_Airyscan Processing	10	1
0.222736645288581	BFA	BFA mv 20_Airyscan Processing	10	1
0.181605592035959	BFA	BFA mv 20_Airyscan Processing	10	1
0.0726369391179262	BFA	BFA mv 20_Airyscan Processing	10	1
0.193421623536743	BFA	BFA mv 20_Airyscan Processing	10	1
0.0707182238458504	BFA	BFA mv 20_Airyscan Processing	10	1
0.149821125854426	BFA	BFA mv 20_Airyscan Processing	10	1
0.129904358016133	BFA	BFA mv 20_Airyscan Processing	10	1
0.151827242273267	BFA	BFA mv 20_Airyscan Processing	10	1
0.252163702918581	BFA	BFA mv 20_Airyscan Processing	10	1
0.20098447867504	BFA	BFA mv 20_Airyscan Processing	10	1
0.102722022905888	BFA	BFA mv 20_Airyscan Processing	10	1
0.16104854345341	BFA	BFA mv 20_Airyscan Processing	10	1
0.137684449653412	BFA	BFA mv 20_Airyscan Processing	10	1
0.209787607728269	BFA	BFA mv 20_Airyscan Processing	10	1
0.106287116867422	BFA	BFA mv 20_Airyscan Processing	10	1
0.199830415846057	BFA	BFA mv 20_Airyscan Processing	10	1
0.105039557749814	BFA	BFA mv 20_Airyscan Processing	10	1
0.173818700513489	BFA	BFA mv 20_Airyscan Processing	10	1
0.104433127673857	BFA	BFA mv 20_Airyscan Processing	10	1
0.192564312282826	BFA	BFA mv 20_Airyscan Processing	10	1
0.18802530493839	BFA	BFA mv 20_Airyscan Processing	10	1
0.0851533371969643	BFA	BFA mv 20_Airyscan Processing	10	1
0.112191018338939	BFA	BFA mv 20_Airyscan Processing	10	1
0.236253639967695	BFA	BFA mv 20_Airyscan Processing	10	1
0	BFA	BFA mv 20_Airyscan Processing	10	1
0.254721272458534	BFA	BFA mv 20_Airyscan Processing	10	1
0.279463378253179	BFA	BFA mv 20_Airyscan Processing	10	1
0.160112072503946	BFA	BFA mv 20_Airyscan Processing	10	1
0	BFA	BFA mv 20_Airyscan Processing	10	1
0.0297015160959395	BFA	BFA mv 20_Airyscan Processing	10	1
0.154227404105215	BFA	BFA mv 20_Airyscan Processing	10	1
0.157442785346225	BFA	BFA mv 20_Airyscan Processing	10	1
0.187254198208718	BFA	BFA mv 20_Airyscan Processing	10	1
0.253730243421127	BFA	BFA mv 20_Airyscan Processing	10	1
0.107880583978852	BFA	BFA mv 20_Airyscan Processing	10	1
0.218775432674973	BFA	BFA mv 20_Airyscan Processing	10	1
0.094188949045718	BFA	BFA mv 20_Airyscan Processing	10	1
0	BFA	BFA mv 20_Airyscan Processing	10	1
0.0930170624886386	BFA	BFA mv 20_Airyscan Processing	10	1
0.20257763288433	BFA	BFA mv 20_Airyscan Processing	10	1
0.148784939815724	BFA	BFA mv 20_Airyscan Processing	10	1
0.0940800113552219	BFA	BFA mv 20_Airyscan Processing	10	1
0.146370315650679	BFA	BFA mv 20_Airyscan Processing	10	1
0.171366236622983	BFA	BFA mv 20_Airyscan Processing	10	1
0.24199019362742	BFA	BFA mv 20_Airyscan Processing	10	1
0	BFA	BFA mv 20_Airyscan Processing	10	1
0	BFA	BFA mv 20_Airyscan Processing	10	1
0	BFA	BFA mv 20_Airyscan Processing	10	1
0.0595760596739214	BFA	BFA mv 20_Airyscan Processing	10	1
0.178441558597993	BFA	BFA mv 20_Airyscan Processing	10	1
0.164671448969541	BFA	BFA mv 20_Airyscan Processing	10	1
0.11455052531052	BFA	BFA mv 20_Airyscan Processing	10	1
0.249179088342439	BFA	BFA mv 20_Airyscan Processing	10	1
0.116047222959244	BFA	BFA mv 20_Airyscan Processing	10	1
0.0801161960492103	BFA	BFA mv 20_Airyscan Processing	10	1
0.109291700591059	BFA	BFA mv 20_Airyscan Processing	10	1
0.242159018841493	BFA	BFA mv 20_Airyscan Processing	10	1
0.106075738956724	BFA	BFA mv 20_Airyscan Processing	10	1
0.155815318580562	BFA	BFA mv 20_Airyscan Processing	10	1
0.103687139787272	BFA	BFA mv 20_Airyscan Processing	10	1
0.0908116315979337	BFA	BFA mv 20_Airyscan Processing	10	1
0.170787622763911	BFA	BFA mv 20_Airyscan Processing	10	1
0.290784744229402	BFA	BFA mv 20_Airyscan Processing	10	1
0.141280092160805	BFA	BFA mv 20_Airyscan Processing	10	1
0.248656844530669	BFA	BFA mv 20_Airyscan Processing	10	1
0.167978508244433	BFA	BFA mv 20_Airyscan Processing	10	1
0.139741013259292	BFA	BFA mv 20_Airyscan Processing	10	1
0.151990897575871	BFA	BFA mv 20_Airyscan Processing	10	1
0.267826953106235	BFA	BFA mv 20_Airyscan Processing	10	1
0.127661686376472	BFA	BFA mv 20_Airyscan Processing	10	1
0.156553938416467	BFA	BFA mv 20_Airyscan Processing	10	1
NaN	BFA	BFA mv 20_Airyscan Processing	10	1
NaN	BFA	BFA mv 20_Airyscan Processing	10	1
NaN	BFA	BFA mv 20_Airyscan Processing	10	1
NaN	BFA	BFA mv 20_Airyscan Processing	10	1
NaN	BFA	BFA mv 20_Airyscan Processing	10	1
NaN	BFA	BFA mv 20_Airyscan Processing	10	1
NaN	BFA	BFA mv 20_Airyscan Processing	10	1
NaN	BFA	BFA mv 20_Airyscan Processing	10	1
NaN	BFA	BFA mv 20_Airyscan Processing	10	1
NaN	BFA	BFA mv 20_Airyscan Processing	10	1
NaN	BFA	BFA mv 20_Airyscan Processing	10	1
NaN	BFA	BFA mv 20_Airyscan Processing	10	1
NaN	BFA	BFA mv 20_Airyscan Processing	10	1
NaN	BFA	BFA mv 20_Airyscan Processing	10	1
NaN	BFA	BFA mv 20_Airyscan Processing	10	1
NaN	BFA	BFA mv 20_Airyscan Processing	10	1
NaN	BFA	BFA mv 20_Airyscan Processing	10	1
NaN	BFA	BFA mv 20_Airyscan Processing	10	1
NaN	BFA	BFA mv 20_Airyscan Processing	10	1
NaN	BFA	BFA mv 20_Airyscan Processing	10	1
NaN	BFA	BFA mv 20_Airyscan Processing	10	1
NaN	BFA	BFA mv 20_Airyscan Processing	10	1
NaN	BFA	BFA mv 20_Airyscan Processing	10	1
NaN	BFA	BFA mv 20_Airyscan Processing	10	1
NaN	BFA	BFA mv 20_Airyscan Processing	10	1
NaN	BFA	BFA mv 20_Airyscan Processing	10	1
NaN	BFA	BFA mv 20_Airyscan Processing	10	1
NaN	BFA	BFA mv 20_Airyscan Processing	10	1
NaN	BFA	BFA mv 20_Airyscan Processing	10	1
NaN	BFA	BFA mv 20_Airyscan Processing	10	1
NaN	BFA	BFA mv 20_Airyscan Processing	10	1
NaN	BFA	BFA mv 20_Airyscan Processing	10	1
0.077781239836222	BFA	BFA mv 21_Airyscan Processing	11	1
0.0711886142450096	BFA	BFA mv 21_Airyscan Processing	11	1
0.0591129860298087	BFA	BFA mv 21_Airyscan Processing	11	1
0.143023292372648	BFA	BFA mv 21_Airyscan Processing	11	1
0.0887060853528984	BFA	BFA mv 21_Airyscan Processing	11	1
0.106679911590531	BFA	BFA mv 21_Airyscan Processing	11	1
0.111267495795434	BFA	BFA mv 21_Airyscan Processing	11	1
0.175017658688064	BFA	BFA mv 21_Airyscan Processing	11	1
0.108634909884257	BFA	BFA mv 21_Airyscan Processing	11	1
0.26836001189266	BFA	BFA mv 21_Airyscan Processing	11	1
0.313742682136061	BFA	BFA mv 21_Airyscan Processing	11	1
0.133713074148025	BFA	BFA mv 21_Airyscan Processing	11	1
0.180467003240017	BFA	BFA mv 21_Airyscan Processing	11	1
0.313396966639052	BFA	BFA mv 21_Airyscan Processing	11	1
0.144416731494264	BFA	BFA mv 21_Airyscan Processing	11	1
0.0894274916423851	BFA	BFA mv 21_Airyscan Processing	11	1
0.163618417718213	BFA	BFA mv 21_Airyscan Processing	11	1
0.123581538332543	BFA	BFA mv 21_Airyscan Processing	11	1
0.0965973908387064	BFA	BFA mv 21_Airyscan Processing	11	1
0.11137760050116	BFA	BFA mv 21_Airyscan Processing	11	1
0.113200487747169	BFA	BFA mv 21_Airyscan Processing	11	1
0	BFA	BFA mv 21_Airyscan Processing	11	1
0	BFA	BFA mv 21_Airyscan Processing	11	1
0.130225418082588	BFA	BFA mv 21_Airyscan Processing	11	1
0.0744158580643499	BFA	BFA mv 21_Airyscan Processing	11	1
0.277841966716195	BFA	BFA mv 21_Airyscan Processing	11	1
0.165955151034013	BFA	BFA mv 21_Airyscan Processing	11	1
0.155071607207729	BFA	BFA mv 21_Airyscan Processing	11	1
0.127087368047745	BFA	BFA mv 21_Airyscan Processing	11	1
0.204364315447781	BFA	BFA mv 21_Airyscan Processing	11	1
0.18598483749277	BFA	BFA mv 21_Airyscan Processing	11	1
0.0946453965879744	BFA	BFA mv 21_Airyscan Processing	11	1
0.267320453179425	BFA	BFA mv 21_Airyscan Processing	11	1
0.206521396096554	BFA	BFA mv 21_Airyscan Processing	11	1
0.0636458450481	BFA	BFA mv 21_Airyscan Processing	11	1
0.135318871330488	BFA	BFA mv 21_Airyscan Processing	11	1
0.0888796263153277	BFA	BFA mv 21_Airyscan Processing	11	1
0.355172610327742	BFA	BFA mv 21_Airyscan Processing	11	1
0.138013904025718	BFA	BFA mv 21_Airyscan Processing	11	1
0.158118943788251	BFA	BFA mv 21_Airyscan Processing	11	1
0.0650649652078175	BFA	BFA mv 21_Airyscan Processing	11	1
0.124467939272191	BFA	BFA mv 21_Airyscan Processing	11	1
0.139697966428864	BFA	BFA mv 21_Airyscan Processing	11	1
0.190625105138656	BFA	BFA mv 21_Airyscan Processing	11	1
0.178218872866253	BFA	BFA mv 21_Airyscan Processing	11	1
0.131622438278158	BFA	BFA mv 21_Airyscan Processing	11	1
0.143621759899783	BFA	BFA mv 21_Airyscan Processing	11	1
0.139830150955311	BFA	BFA mv 21_Airyscan Processing	11	1
0	BFA	BFA mv 21_Airyscan Processing	11	1
0	BFA	BFA mv 21_Airyscan Processing	11	1
0.130832932775587	BFA	BFA mv 21_Airyscan Processing	11	1
0.0678351396243339	BFA	BFA mv 21_Airyscan Processing	11	1
0	BFA	BFA mv 21_Airyscan Processing	11	1
0.103594120421977	BFA	BFA mv 21_Airyscan Processing	11	1
0.143577599805435	BFA	BFA mv 21_Airyscan Processing	11	1
0.0501287055512796	BFA	BFA mv 21_Airyscan Processing	11	1
0.117300114563161	BFA	BFA mv 21_Airyscan Processing	11	1
0.165006600522466	BFA	BFA mv 21_Airyscan Processing	11	1
0.116148839916636	BFA	BFA mv 21_Airyscan Processing	11	1
0.163635100236911	BFA	BFA mv 21_Airyscan Processing	11	1
0.187910157851848	BFA	BFA mv 21_Airyscan Processing	11	1
0.0478297154515128	BFA	BFA mv 21_Airyscan Processing	11	1
0	BFA	BFA mv 21_Airyscan Processing	11	1
0	BFA	BFA mv 21_Airyscan Processing	11	1
0	BFA	BFA mv 21_Airyscan Processing	11	1
0.270990443815153	BFA	BFA mv 21_Airyscan Processing	11	1
0.187119465358762	BFA	BFA mv 21_Airyscan Processing	11	1
0.12405939406968	BFA	BFA mv 21_Airyscan Processing	11	1
0.124890301670461	BFA	BFA mv 21_Airyscan Processing	11	1
0.192227412165543	BFA	BFA mv 21_Airyscan Processing	11	1
0.119832379654697	BFA	BFA mv 21_Airyscan Processing	11	1
0.290548846306592	BFA	BFA mv 21_Airyscan Processing	11	1
0.146851645043312	BFA	BFA mv 21_Airyscan Processing	11	1
0.0837025988782833	BFA	BFA mv 21_Airyscan Processing	11	1
0.0615497128070157	BFA	BFA mv 21_Airyscan Processing	11	1
0.107131926494855	BFA	BFA mv 21_Airyscan Processing	11	1
0.0786036935729142	BFA	BFA mv 21_Airyscan Processing	11	1
0.141127654930834	BFA	BFA mv 21_Airyscan Processing	11	1
NaN	BFA	BFA mv 21_Airyscan Processing	11	1
NaN	BFA	BFA mv 21_Airyscan Processing	11	1
NaN	BFA	BFA mv 21_Airyscan Processing	11	1
NaN	BFA	BFA mv 21_Airyscan Processing	11	1
NaN	BFA	BFA mv 21_Airyscan Processing	11	1
NaN	BFA	BFA mv 21_Airyscan Processing	11	1
NaN	BFA	BFA mv 21_Airyscan Processing	11	1
NaN	BFA	BFA mv 21_Airyscan Processing	11	1
NaN	BFA	BFA mv 21_Airyscan Processing	11	1
NaN	BFA	BFA mv 21_Airyscan Processing	11	1
NaN	BFA	BFA mv 21_Airyscan Processing	11	1
NaN	BFA	BFA mv 21_Airyscan Processing	11	1
NaN	BFA	BFA mv 21_Airyscan Processing	11	1
NaN	BFA	BFA mv 21_Airyscan Processing	11	1
NaN	BFA	BFA mv 21_Airyscan Processing	11	1
NaN	BFA	BFA mv 21_Airyscan Processing	11	1
NaN	BFA	BFA mv 21_Airyscan Processing	11	1
NaN	BFA	BFA mv 21_Airyscan Processing	11	1
NaN	BFA	BFA mv 21_Airyscan Processing	11	1
NaN	BFA	BFA mv 21_Airyscan Processing	11	1
NaN	BFA	BFA mv 21_Airyscan Processing	11	1
0.110386876557591	BFA	BFA mv 22_Airyscan Processing	12	1
0.20768103205539	BFA	BFA mv 22_Airyscan Processing	12	1
0.133360217191767	BFA	BFA mv 22_Airyscan Processing	12	1
0.140543775147906	BFA	BFA mv 22_Airyscan Processing	12	1
0.105620588395293	BFA	BFA mv 22_Airyscan Processing	12	1
0.124341837610876	BFA	BFA mv 22_Airyscan Processing	12	1
0.126415758659423	BFA	BFA mv 22_Airyscan Processing	12	1
0.158642470810919	BFA	BFA mv 22_Airyscan Processing	12	1
NaN	BFA	BFA mv 22_Airyscan Processing	12	1
NaN	BFA	BFA mv 22_Airyscan Processing	12	1
NaN	BFA	BFA mv 22_Airyscan Processing	12	1
0.0884095186358764	BFA	BFA mv 23_Airyscan Processing	13	1
0.183003745751401	BFA	BFA mv 23_Airyscan Processing	13	1
0.0706752947573036	BFA	BFA mv 23_Airyscan Processing	13	1
0.398359365842931	BFA	BFA mv 23_Airyscan Processing	13	1
0.295171101844199	BFA	BFA mv 23_Airyscan Processing	13	1
0.106772466875776	BFA	BFA mv 23_Airyscan Processing	13	1
0.195023561377758	BFA	BFA mv 23_Airyscan Processing	13	1
0.157435598082902	BFA	BFA mv 23_Airyscan Processing	13	1
0.170560994107709	BFA	BFA mv 23_Airyscan Processing	13	1
0.31577662234759	BFA	BFA mv 23_Airyscan Processing	13	1
0.149857921417492	BFA	BFA mv 23_Airyscan Processing	13	1
0.0879343930514373	BFA	BFA mv 23_Airyscan Processing	13	1
0.147172867529528	BFA	BFA mv 23_Airyscan Processing	13	1
0.124236089767753	BFA	BFA mv 23_Airyscan Processing	13	1
0.128561911030813	BFA	BFA mv 23_Airyscan Processing	13	1
0.0830013749487368	BFA	BFA mv 23_Airyscan Processing	13	1
0.237031426099638	BFA	BFA mv 23_Airyscan Processing	13	1
0.250706033330199	BFA	BFA mv 23_Airyscan Processing	13	1
0.237817907885947	BFA	BFA mv 23_Airyscan Processing	13	1
0.0880770375350604	BFA	BFA mv 23_Airyscan Processing	13	1
0.0981626351583277	BFA	BFA mv 23_Airyscan Processing	13	1
0.110299900080998	BFA	BFA mv 23_Airyscan Processing	13	1
0.0858592576693426	BFA	BFA mv 23_Airyscan Processing	13	1
0.144313622635101	BFA	BFA mv 23_Airyscan Processing	13	1
0.166158805139484	BFA	BFA mv 23_Airyscan Processing	13	1
0.0522082294086865	BFA	BFA mv 23_Airyscan Processing	13	1
0.136738094596152	BFA	BFA mv 23_Airyscan Processing	13	1
0.29340414119657	BFA	BFA mv 23_Airyscan Processing	13	1
0.0837625774015224	BFA	BFA mv 23_Airyscan Processing	13	1
0.134547949262926	BFA	BFA mv 23_Airyscan Processing	13	1
0.128087179777654	BFA	BFA mv 23_Airyscan Processing	13	1
0.119032944029503	BFA	BFA mv 23_Airyscan Processing	13	1
0.281490249805409	BFA	BFA mv 23_Airyscan Processing	13	1
0.390313119360965	BFA	BFA mv 23_Airyscan Processing	13	1
0.255073096326532	BFA	BFA mv 23_Airyscan Processing	13	1
0.11481605993939	BFA	BFA mv 23_Airyscan Processing	13	1
0.107609857458421	BFA	BFA mv 23_Airyscan Processing	13	1
0.139323777496198	BFA	BFA mv 23_Airyscan Processing	13	1
0.142619094449294	BFA	BFA mv 23_Airyscan Processing	13	1
0.0377205428865362	BFA	BFA mv 23_Airyscan Processing	13	1
0.206177354069825	BFA	BFA mv 23_Airyscan Processing	13	1
0.336695337477295	BFA	BFA mv 23_Airyscan Processing	13	1
0.228732772097628	BFA	BFA mv 23_Airyscan Processing	13	1
0.208827780050042	BFA	BFA mv 23_Airyscan Processing	13	1
0.129905454913531	BFA	BFA mv 23_Airyscan Processing	13	1
0.195521862352157	BFA	BFA mv 23_Airyscan Processing	13	1
0.141204105174977	BFA	BFA mv 23_Airyscan Processing	13	1
0.166129606051416	BFA	BFA mv 23_Airyscan Processing	13	1
0.127484829399813	BFA	BFA mv 23_Airyscan Processing	13	1
0.0774768286528598	BFA	BFA mv 23_Airyscan Processing	13	1
0.238417344235083	BFA	BFA mv 23_Airyscan Processing	13	1
0.0605356721358217	BFA	BFA mv 23_Airyscan Processing	13	1
0.197098850342718	BFA	BFA mv 23_Airyscan Processing	13	1
0.417270522839703	BFA	BFA mv 23_Airyscan Processing	13	1
0.260035611153096	BFA	BFA mv 23_Airyscan Processing	13	1
0.159989072027887	BFA	BFA mv 23_Airyscan Processing	13	1
0.118248397114639	BFA	BFA mv 23_Airyscan Processing	13	1
0.0797414038701766	BFA	BFA mv 23_Airyscan Processing	13	1
0.20783706605884	BFA	BFA mv 23_Airyscan Processing	13	1
0.186244476383664	BFA	BFA mv 23_Airyscan Processing	13	1
0.305927674814719	BFA	BFA mv 23_Airyscan Processing	13	1
0	BFA	BFA mv 23_Airyscan Processing	13	1
0.069989635357982	BFA	BFA mv 23_Airyscan Processing	13	1
0.287438042329333	BFA	BFA mv 23_Airyscan Processing	13	1
0.0686518102058092	BFA	BFA mv 23_Airyscan Processing	13	1
0.137921884143691	BFA	BFA mv 23_Airyscan Processing	13	1
0.228600233667902	BFA	BFA mv 23_Airyscan Processing	13	1
0.0660536076961083	BFA	BFA mv 23_Airyscan Processing	13	1
0.19921696419009	BFA	BFA mv 23_Airyscan Processing	13	1
0.0532469519010869	BFA	BFA mv 23_Airyscan Processing	13	1
0.130743665923327	BFA	BFA mv 23_Airyscan Processing	13	1
0.0694417012520564	BFA	BFA mv 23_Airyscan Processing	13	1
0.276997282653522	BFA	BFA mv 23_Airyscan Processing	13	1
0.10099119194793	BFA	BFA mv 23_Airyscan Processing	13	1
0.266459598401556	BFA	BFA mv 23_Airyscan Processing	13	1
0.449263728004744	BFA	BFA mv 23_Airyscan Processing	13	1
0.0861156956971628	BFA	BFA mv 23_Airyscan Processing	13	1
0.179173605437059	BFA	BFA mv 23_Airyscan Processing	13	1
0.144399350783891	BFA	BFA mv 23_Airyscan Processing	13	1
0.187915817760684	BFA	BFA mv 23_Airyscan Processing	13	1
0.166267484466132	BFA	BFA mv 23_Airyscan Processing	13	1
0.0684668377479102	BFA	BFA mv 23_Airyscan Processing	13	1
0.138081941182582	BFA	BFA mv 23_Airyscan Processing	13	1
0.215046778028561	BFA	BFA mv 23_Airyscan Processing	13	1
0.317326162124161	BFA	BFA mv 23_Airyscan Processing	13	1
0	BFA	BFA mv 23_Airyscan Processing	13	1
0.0454083591023526	BFA	BFA mv 23_Airyscan Processing	13	1
0.257165559502586	BFA	BFA mv 23_Airyscan Processing	13	1
0.0967420800531988	BFA	BFA mv 23_Airyscan Processing	13	1
0.182353374844986	BFA	BFA mv 23_Airyscan Processing	13	1
0.14835260498325	BFA	BFA mv 23_Airyscan Processing	13	1
0.13606809695126	BFA	BFA mv 23_Airyscan Processing	13	1
0.0874572613340941	BFA	BFA mv 23_Airyscan Processing	13	1
0.150442807941119	BFA	BFA mv 23_Airyscan Processing	13	1
0.189267677309858	BFA	BFA mv 23_Airyscan Processing	13	1
0.108414034537553	BFA	BFA mv 23_Airyscan Processing	13	1
0.218374969662564	BFA	BFA mv 23_Airyscan Processing	13	1
0.33518588461941	BFA	BFA mv 23_Airyscan Processing	13	1
0.136133877546175	BFA	BFA mv 23_Airyscan Processing	13	1
0.183256102590442	BFA	BFA mv 23_Airyscan Processing	13	1
NaN	BFA	BFA mv 23_Airyscan Processing	13	1
NaN	BFA	BFA mv 23_Airyscan Processing	13	1
NaN	BFA	BFA mv 23_Airyscan Processing	13	1
NaN	BFA	BFA mv 23_Airyscan Processing	13	1
NaN	BFA	BFA mv 23_Airyscan Processing	13	1
NaN	BFA	BFA mv 23_Airyscan Processing	13	1
NaN	BFA	BFA mv 23_Airyscan Processing	13	1
NaN	BFA	BFA mv 23_Airyscan Processing	13	1
NaN	BFA	BFA mv 23_Airyscan Processing	13	1
NaN	BFA	BFA mv 23_Airyscan Processing	13	1
NaN	BFA	BFA mv 23_Airyscan Processing	13	1
NaN	BFA	BFA mv 23_Airyscan Processing	13	1
NaN	BFA	BFA mv 23_Airyscan Processing	13	1
NaN	BFA	BFA mv 23_Airyscan Processing	13	1
NaN	BFA	BFA mv 23_Airyscan Processing	13	1
NaN	BFA	BFA mv 23_Airyscan Processing	13	1
NaN	BFA	BFA mv 23_Airyscan Processing	13	1
NaN	BFA	BFA mv 23_Airyscan Processing	13	1
NaN	BFA	BFA mv 23_Airyscan Processing	13	1
NaN	BFA	BFA mv 23_Airyscan Processing	13	1
NaN	BFA	BFA mv 23_Airyscan Processing	13	1
NaN	BFA	BFA mv 23_Airyscan Processing	13	1
NaN	BFA	BFA mv 23_Airyscan Processing	13	1
NaN	BFA	BFA mv 23_Airyscan Processing	13	1
NaN	BFA	BFA mv 23_Airyscan Processing	13	1
NaN	BFA	BFA mv 23_Airyscan Processing	13	1
0.0587478617681057	BFA	BFA mv 24_Airyscan Processing	14	1
0.0365777760850176	BFA	BFA mv 24_Airyscan Processing	14	1
0.056626135107241	BFA	BFA mv 24_Airyscan Processing	14	1
0.266045532001823	BFA	BFA mv 24_Airyscan Processing	14	1
0.138735628919566	BFA	BFA mv 24_Airyscan Processing	14	1
0	BFA	BFA mv 24_Airyscan Processing	14	1
0.134516188003207	BFA	BFA mv 24_Airyscan Processing	14	1
0	BFA	BFA mv 24_Airyscan Processing	14	1
0.126632483583661	BFA	BFA mv 24_Airyscan Processing	14	1
0.2570524427263	BFA	BFA mv 24_Airyscan Processing	14	1
0.190317639373889	BFA	BFA mv 24_Airyscan Processing	14	1
0	BFA	BFA mv 24_Airyscan Processing	14	1
0.0825675452230008	BFA	BFA mv 24_Airyscan Processing	14	1
0.173213020458432	BFA	BFA mv 24_Airyscan Processing	14	1
0.105058601047496	BFA	BFA mv 24_Airyscan Processing	14	1
0.148931578226299	BFA	BFA mv 24_Airyscan Processing	14	1
0.0685855767359741	BFA	BFA mv 24_Airyscan Processing	14	1
0.147009214499268	BFA	BFA mv 24_Airyscan Processing	14	1
0.13481147649533	BFA	BFA mv 24_Airyscan Processing	14	1
0.162756736077973	BFA	BFA mv 24_Airyscan Processing	14	1
0.0548818956413929	BFA	BFA mv 24_Airyscan Processing	14	1
0.0580178750587086	BFA	BFA mv 24_Airyscan Processing	14	1
0.0804605048084931	BFA	BFA mv 24_Airyscan Processing	14	1
0.0579850728646493	BFA	BFA mv 24_Airyscan Processing	14	1
0.129185035544107	BFA	BFA mv 24_Airyscan Processing	14	1
0.192692096558868	BFA	BFA mv 24_Airyscan Processing	14	1
0.135804930258313	BFA	BFA mv 24_Airyscan Processing	14	1
0.191947308531014	BFA	BFA mv 24_Airyscan Processing	14	1
0.075044725786219	BFA	BFA mv 24_Airyscan Processing	14	1
0.0975948760770509	BFA	BFA mv 24_Airyscan Processing	14	1
0.222508197215523	BFA	BFA mv 24_Airyscan Processing	14	1
0.0803720644524915	BFA	BFA mv 24_Airyscan Processing	14	1
0.234421598252614	BFA	BFA mv 24_Airyscan Processing	14	1
0.116451355336822	BFA	BFA mv 24_Airyscan Processing	14	1
0.366622998155083	BFA	BFA mv 24_Airyscan Processing	14	1
0.0671152871761709	BFA	BFA mv 24_Airyscan Processing	14	1
0.158572536844392	BFA	BFA mv 24_Airyscan Processing	14	1
0.115538837412523	BFA	BFA mv 24_Airyscan Processing	14	1
0.153418527719899	BFA	BFA mv 24_Airyscan Processing	14	1
0.0959886408306111	BFA	BFA mv 24_Airyscan Processing	14	1
0.0744391325273947	BFA	BFA mv 24_Airyscan Processing	14	1
0.0597290811668784	BFA	BFA mv 24_Airyscan Processing	14	1
0.188471502522752	BFA	BFA mv 24_Airyscan Processing	14	1
0.0990677252979818	BFA	BFA mv 24_Airyscan Processing	14	1
0.116562751560093	BFA	BFA mv 24_Airyscan Processing	14	1
0.133975407380931	BFA	BFA mv 24_Airyscan Processing	14	1
0.192549164008443	BFA	BFA mv 24_Airyscan Processing	14	1
0.155165952991831	BFA	BFA mv 24_Airyscan Processing	14	1
0.0797926828016331	BFA	BFA mv 24_Airyscan Processing	14	1
0.244662771717151	BFA	BFA mv 24_Airyscan Processing	14	1
0.056989822462817	BFA	BFA mv 24_Airyscan Processing	14	1
0.173957926260497	BFA	BFA mv 24_Airyscan Processing	14	1
0.0250266992874638	BFA	BFA mv 24_Airyscan Processing	14	1
0.150514143219826	BFA	BFA mv 24_Airyscan Processing	14	1
0.0406845988681924	BFA	BFA mv 24_Airyscan Processing	14	1
0.111595180670819	BFA	BFA mv 24_Airyscan Processing	14	1
0.282837664817634	BFA	BFA mv 24_Airyscan Processing	14	1
0.0880154226994234	BFA	BFA mv 24_Airyscan Processing	14	1
0.393242856812639	BFA	BFA mv 24_Airyscan Processing	14	1
0.25106551675691	BFA	BFA mv 24_Airyscan Processing	14	1
0.165038453050199	BFA	BFA mv 24_Airyscan Processing	14	1
0.144807133403133	BFA	BFA mv 24_Airyscan Processing	14	1
0.0643047119581324	BFA	BFA mv 24_Airyscan Processing	14	1
0.13165262688279	BFA	BFA mv 24_Airyscan Processing	14	1
0.243973545123599	BFA	BFA mv 24_Airyscan Processing	14	1
0.169551676297514	BFA	BFA mv 24_Airyscan Processing	14	1
0.113274310984691	BFA	BFA mv 24_Airyscan Processing	14	1
0.301909707860134	BFA	BFA mv 24_Airyscan Processing	14	1
0.179564776182768	BFA	BFA mv 24_Airyscan Processing	14	1
0.176015697535107	BFA	BFA mv 24_Airyscan Processing	14	1
0.0963978705868327	BFA	BFA mv 24_Airyscan Processing	14	1
0	BFA	BFA mv 24_Airyscan Processing	14	1
0.0753748657377986	BFA	BFA mv 24_Airyscan Processing	14	1
0.0681647937374734	BFA	BFA mv 24_Airyscan Processing	14	1
0.0549042103415145	BFA	BFA mv 24_Airyscan Processing	14	1
0.0810710448110413	BFA	BFA mv 24_Airyscan Processing	14	1
0.0491767596326947	BFA	BFA mv 24_Airyscan Processing	14	1
0.245355201758579	BFA	BFA mv 24_Airyscan Processing	14	1
0.172384536340368	BFA	BFA mv 24_Airyscan Processing	14	1
0.123942728138889	BFA	BFA mv 24_Airyscan Processing	14	1
0.104870801021201	BFA	BFA mv 24_Airyscan Processing	14	1
0.156326847252302	BFA	BFA mv 24_Airyscan Processing	14	1
0.144133755796758	BFA	BFA mv 24_Airyscan Processing	14	1
0.100670343927668	BFA	BFA mv 24_Airyscan Processing	14	1
0.124328279939559	BFA	BFA mv 24_Airyscan Processing	14	1
0.117647238787783	BFA	BFA mv 24_Airyscan Processing	14	1
0.215524142284322	BFA	BFA mv 24_Airyscan Processing	14	1
0.214905235855596	BFA	BFA mv 24_Airyscan Processing	14	1
0.0962534718769769	BFA	BFA mv 24_Airyscan Processing	14	1
0.101630536545605	BFA	BFA mv 24_Airyscan Processing	14	1
0.148817848741887	BFA	BFA mv 24_Airyscan Processing	14	1
0.0950370938966994	BFA	BFA mv 24_Airyscan Processing	14	1
0.1087323407313	BFA	BFA mv 24_Airyscan Processing	14	1
0.0735350760805217	BFA	BFA mv 24_Airyscan Processing	14	1
0.0648313069469456	BFA	BFA mv 24_Airyscan Processing	14	1
0.177709661589112	BFA	BFA mv 24_Airyscan Processing	14	1
0.155103008138054	BFA	BFA mv 24_Airyscan Processing	14	1
0.13608255868089	BFA	BFA mv 24_Airyscan Processing	14	1
0.226585452791576	BFA	BFA mv 24_Airyscan Processing	14	1
0.172301613687942	BFA	BFA mv 24_Airyscan Processing	14	1
0.111850558400135	BFA	BFA mv 24_Airyscan Processing	14	1
0.153498090951151	BFA	BFA mv 24_Airyscan Processing	14	1
0.103622143300821	BFA	BFA mv 24_Airyscan Processing	14	1
0.157992988711532	BFA	BFA mv 24_Airyscan Processing	14	1
0.236342752807886	BFA	BFA mv 24_Airyscan Processing	14	1
0.0755741404659516	BFA	BFA mv 24_Airyscan Processing	14	1
0.124127265692688	BFA	BFA mv 24_Airyscan Processing	14	1
0.199380874113767	BFA	BFA mv 24_Airyscan Processing	14	1
0.127749797053372	BFA	BFA mv 24_Airyscan Processing	14	1
0.0878619279636396	BFA	BFA mv 24_Airyscan Processing	14	1
0.0938396720387636	BFA	BFA mv 24_Airyscan Processing	14	1
0.105293463817431	BFA	BFA mv 24_Airyscan Processing	14	1
0.15414040514722	BFA	BFA mv 24_Airyscan Processing	14	1
0.0821726635951116	BFA	BFA mv 24_Airyscan Processing	14	1
0.14460556594061	BFA	BFA mv 24_Airyscan Processing	14	1
0.157438064859641	BFA	BFA mv 24_Airyscan Processing	14	1
0.0978094901362198	BFA	BFA mv 24_Airyscan Processing	14	1
0	BFA	BFA mv 24_Airyscan Processing	14	1
0.144320134032026	BFA	BFA mv 24_Airyscan Processing	14	1
0.158857299950972	BFA	BFA mv 24_Airyscan Processing	14	1
0.0661249232219618	BFA	BFA mv 24_Airyscan Processing	14	1
0.12588761760438	BFA	BFA mv 24_Airyscan Processing	14	1
0.0414063794430923	BFA	BFA mv 24_Airyscan Processing	14	1
0.178976913722891	BFA	BFA mv 24_Airyscan Processing	14	1
0.137635021672911	BFA	BFA mv 24_Airyscan Processing	14	1
0.238594622994495	BFA	BFA mv 24_Airyscan Processing	14	1
0.185794303955172	BFA	BFA mv 24_Airyscan Processing	14	1
0.245001336186522	BFA	BFA mv 24_Airyscan Processing	14	1
0.285024155107612	BFA	BFA mv 24_Airyscan Processing	14	1
0.181291706531973	BFA	BFA mv 24_Airyscan Processing	14	1
0.153017540856896	BFA	BFA mv 24_Airyscan Processing	14	1
0.15009492438566	BFA	BFA mv 24_Airyscan Processing	14	1
0.116730211045042	BFA	BFA mv 24_Airyscan Processing	14	1
0.0573447015420926	BFA	BFA mv 24_Airyscan Processing	14	1
0.133554782538256	BFA	BFA mv 24_Airyscan Processing	14	1
0.169735581670877	BFA	BFA mv 24_Airyscan Processing	14	1
0.365543092209544	BFA	BFA mv 24_Airyscan Processing	14	1
0.134201777609651	BFA	BFA mv 24_Airyscan Processing	14	1
0.127181083250211	BFA	BFA mv 24_Airyscan Processing	14	1
0.0879606577223934	BFA	BFA mv 24_Airyscan Processing	14	1
0.0495060823456375	BFA	BFA mv 24_Airyscan Processing	14	1
0.135630424375655	BFA	BFA mv 24_Airyscan Processing	14	1
0.0922917863189892	BFA	BFA mv 24_Airyscan Processing	14	1
0.0978451903775392	BFA	BFA mv 24_Airyscan Processing	14	1
0.13872448500809	BFA	BFA mv 24_Airyscan Processing	14	1
0.183878545837782	BFA	BFA mv 24_Airyscan Processing	14	1
0.0807513138043036	BFA	BFA mv 24_Airyscan Processing	14	1
0.153349351259	BFA	BFA mv 24_Airyscan Processing	14	1
0.118035080558464	BFA	BFA mv 24_Airyscan Processing	14	1
0.0546198686421283	BFA	BFA mv 24_Airyscan Processing	14	1
0.0931554358465019	BFA	BFA mv 24_Airyscan Processing	14	1
0.126152787669184	BFA	BFA mv 24_Airyscan Processing	14	1
0.0914343819161545	BFA	BFA mv 24_Airyscan Processing	14	1
0.121817070538849	BFA	BFA mv 24_Airyscan Processing	14	1
0.0701015407137516	BFA	BFA mv 24_Airyscan Processing	14	1
0.32182720301652	BFA	BFA mv 24_Airyscan Processing	14	1
0.102007108223	BFA	BFA mv 24_Airyscan Processing	14	1
0.146013431093768	BFA	BFA mv 24_Airyscan Processing	14	1
0.0855150623045129	BFA	BFA mv 24_Airyscan Processing	14	1
0.0696870583736214	BFA	BFA mv 24_Airyscan Processing	14	1
0.0788292022381948	BFA	BFA mv 24_Airyscan Processing	14	1
0.0339803554224084	BFA	BFA mv 24_Airyscan Processing	14	1
0.183112080772546	BFA	BFA mv 24_Airyscan Processing	14	1
0.338978993552686	BFA	BFA mv 24_Airyscan Processing	14	1
0.245939554620325	BFA	BFA mv 24_Airyscan Processing	14	1
0.106297596095055	BFA	BFA mv 24_Airyscan Processing	14	1
0.118205429749292	BFA	BFA mv 24_Airyscan Processing	14	1
0.15085605954518	BFA	BFA mv 24_Airyscan Processing	14	1
0.0796589726687625	BFA	BFA mv 24_Airyscan Processing	14	1
0.14451058987567	BFA	BFA mv 24_Airyscan Processing	14	1
0.15796522219574	BFA	BFA mv 24_Airyscan Processing	14	1
0.158840045275236	BFA	BFA mv 24_Airyscan Processing	14	1
0.209055068635224	BFA	BFA mv 24_Airyscan Processing	14	1
0.107214775723087	BFA	BFA mv 24_Airyscan Processing	14	1
0.167958259254912	BFA	BFA mv 24_Airyscan Processing	14	1
0.0493887097452881	BFA	BFA mv 24_Airyscan Processing	14	1
0.173817784291129	BFA	BFA mv 24_Airyscan Processing	14	1
0.276387823837365	BFA	BFA mv 24_Airyscan Processing	14	1
0.102979006885932	BFA	BFA mv 24_Airyscan Processing	14	1
0.171494365913778	BFA	BFA mv 24_Airyscan Processing	14	1
0.123987992545789	BFA	BFA mv 24_Airyscan Processing	14	1
0.192783152172186	BFA	BFA mv 24_Airyscan Processing	14	1
0.16230122003627	BFA	BFA mv 24_Airyscan Processing	14	1
0.167807518291941	BFA	BFA mv 24_Airyscan Processing	14	1
0.0866548713188538	BFA	BFA mv 24_Airyscan Processing	14	1
0.138557225503361	BFA	BFA mv 24_Airyscan Processing	14	1
0.150848336193732	BFA	BFA mv 24_Airyscan Processing	14	1
0.120732695929353	BFA	BFA mv 24_Airyscan Processing	14	1
0.280896202718274	BFA	BFA mv 24_Airyscan Processing	14	1
0.20939953290205	BFA	BFA mv 24_Airyscan Processing	14	1
0	BFA	BFA mv 24_Airyscan Processing	14	1
0.0519593673376189	BFA	BFA mv 24_Airyscan Processing	14	1
0.131677907254416	BFA	BFA mv 24_Airyscan Processing	14	1
[truncated: 39,959 more rows]
