# Supplementary material for: Quantitative analysis of plant ER architecture and dynamics
Source: Nat Commun. 2019 Feb 28;10:984. doi: 10.1038/s41467-019-08893-9 (PMC6395764; doi:10.1038/s41467-019-08893-9)
Supplement: Supplementary file 6 — Source Data [file 41467_2019_8893_MOESM6_ESM.zip › Fig 6 - MANOVA source data/cisternal_Speed_max.csv]

cisternal_Speed_max_sqrt	group	name	file	rep
0.532370815501592	BFA	BFA mv 10_Airyscan Processing	1	1
0.720027203443332	BFA	BFA mv 10_Airyscan Processing	1	1
0.447247850489689	BFA	BFA mv 10_Airyscan Processing	1	1
0	BFA	BFA mv 10_Airyscan Processing	1	1
0.574285412506514	BFA	BFA mv 10_Airyscan Processing	1	1
0.366869098511887	BFA	BFA mv 10_Airyscan Processing	1	1
0.545352779092245	BFA	BFA mv 10_Airyscan Processing	1	1
0.38885533972433	BFA	BFA mv 10_Airyscan Processing	1	1
0.368485591134416	BFA	BFA mv 10_Airyscan Processing	1	1
0.583297785175369	BFA	BFA mv 10_Airyscan Processing	1	1
0.541898179707952	BFA	BFA mv 10_Airyscan Processing	1	1
0.30051530500161	BFA	BFA mv 10_Airyscan Processing	1	1
1.06478288774647	BFA	BFA mv 10_Airyscan Processing	1	1
0.494222310065763	BFA	BFA mv 10_Airyscan Processing	1	1
0.529114470072723	BFA	BFA mv 10_Airyscan Processing	1	1
0.343611255735838	BFA	BFA mv 10_Airyscan Processing	1	1
0.547667310877835	BFA	BFA mv 10_Airyscan Processing	1	1
0.501858268116843	BFA	BFA mv 10_Airyscan Processing	1	1
0.489351153273805	BFA	BFA mv 10_Airyscan Processing	1	1
0.591029056212402	BFA	BFA mv 10_Airyscan Processing	1	1
0.415255931965752	BFA	BFA mv 10_Airyscan Processing	1	1
0.41321273192462	BFA	BFA mv 10_Airyscan Processing	1	1
0.491706295019331	BFA	BFA mv 10_Airyscan Processing	1	1
0.431101311053577	BFA	BFA mv 10_Airyscan Processing	1	1
0.391486381658079	BFA	BFA mv 10_Airyscan Processing	1	1
0.434551487204171	BFA	BFA mv 10_Airyscan Processing	1	1
0.320676770910487	BFA	BFA mv 10_Airyscan Processing	1	1
0.5983251182272	BFA	BFA mv 10_Airyscan Processing	1	1
0.608588518112866	BFA	BFA mv 10_Airyscan Processing	1	1
0.359687047737692	BFA	BFA mv 10_Airyscan Processing	1	1
0.466051280343571	BFA	BFA mv 10_Airyscan Processing	1	1
0.426307475530334	BFA	BFA mv 10_Airyscan Processing	1	1
0.425139337025922	BFA	BFA mv 10_Airyscan Processing	1	1
0.468667817858905	BFA	BFA mv 10_Airyscan Processing	1	1
0.458549910729337	BFA	BFA mv 10_Airyscan Processing	1	1
0.545567693814305	BFA	BFA mv 10_Airyscan Processing	1	1
0.45101841880611	BFA	BFA mv 10_Airyscan Processing	1	1
0.617765831696988	BFA	BFA mv 10_Airyscan Processing	1	1
0.247542092941489	BFA	BFA mv 10_Airyscan Processing	1	1
0.505132794058333	BFA	BFA mv 10_Airyscan Processing	1	1
0.330372278638176	BFA	BFA mv 10_Airyscan Processing	1	1
0.431747854731078	BFA	BFA mv 10_Airyscan Processing	1	1
0.366060882343341	BFA	BFA mv 10_Airyscan Processing	1	1
0.542105942894076	BFA	BFA mv 10_Airyscan Processing	1	1
0.530649182023608	BFA	BFA mv 10_Airyscan Processing	1	1
0.517620099362995	BFA	BFA mv 10_Airyscan Processing	1	1
0.602676796279796	BFA	BFA mv 10_Airyscan Processing	1	1
0.520264903460459	BFA	BFA mv 10_Airyscan Processing	1	1
0.467009842944513	BFA	BFA mv 10_Airyscan Processing	1	1
0.356908711245813	BFA	BFA mv 10_Airyscan Processing	1	1
0.431791287878314	BFA	BFA mv 10_Airyscan Processing	1	1
0	BFA	BFA mv 10_Airyscan Processing	1	1
0.491389642140671	BFA	BFA mv 10_Airyscan Processing	1	1
0.789336468563372	BFA	BFA mv 10_Airyscan Processing	1	1
0.534410890411294	BFA	BFA mv 10_Airyscan Processing	1	1
0.595369389336367	BFA	BFA mv 10_Airyscan Processing	1	1
0.357212547331824	BFA	BFA mv 10_Airyscan Processing	1	1
0.64072591870615	BFA	BFA mv 10_Airyscan Processing	1	1
0.341088001309372	BFA	BFA mv 10_Airyscan Processing	1	1
0.349437479563975	BFA	BFA mv 10_Airyscan Processing	1	1
0.44190490036069	BFA	BFA mv 10_Airyscan Processing	1	1
0.61738798048203	BFA	BFA mv 10_Airyscan Processing	1	1
0.384911949876779	BFA	BFA mv 10_Airyscan Processing	1	1
0.48544781841413	BFA	BFA mv 10_Airyscan Processing	1	1
0.42037043898913	BFA	BFA mv 10_Airyscan Processing	1	1
0.329512139096766	BFA	BFA mv 10_Airyscan Processing	1	1
0.738370536773919	BFA	BFA mv 10_Airyscan Processing	1	1
0.433615434808874	BFA	BFA mv 10_Airyscan Processing	1	1
0.548967635590447	BFA	BFA mv 10_Airyscan Processing	1	1
0.490450670772541	BFA	BFA mv 10_Airyscan Processing	1	1
0.551601151362954	BFA	BFA mv 10_Airyscan Processing	1	1
0.451839580466787	BFA	BFA mv 10_Airyscan Processing	1	1
0.488732213625971	BFA	BFA mv 10_Airyscan Processing	1	1
0.447427112461433	BFA	BFA mv 10_Airyscan Processing	1	1
0.481555964693534	BFA	BFA mv 10_Airyscan Processing	1	1
0.612886119312965	BFA	BFA mv 10_Airyscan Processing	1	1
0.609302051775076	BFA	BFA mv 10_Airyscan Processing	1	1
0.552192152443043	BFA	BFA mv 10_Airyscan Processing	1	1
0.58853833583013	BFA	BFA mv 10_Airyscan Processing	1	1
0.340508982822778	BFA	BFA mv 10_Airyscan Processing	1	1
0.524645734650369	BFA	BFA mv 10_Airyscan Processing	1	1
0.305276655691491	BFA	BFA mv 10_Airyscan Processing	1	1
0.389747683474769	BFA	BFA mv 10_Airyscan Processing	1	1
0.436334590471223	BFA	BFA mv 10_Airyscan Processing	1	1
0.434673562803419	BFA	BFA mv 10_Airyscan Processing	1	1
0.371360843307732	BFA	BFA mv 10_Airyscan Processing	1	1
0.434899520477685	BFA	BFA mv 10_Airyscan Processing	1	1
0.376172081777926	BFA	BFA mv 10_Airyscan Processing	1	1
0.411771355440539	BFA	BFA mv 10_Airyscan Processing	1	1
0.637095895480776	BFA	BFA mv 10_Airyscan Processing	1	1
0.414034050737862	BFA	BFA mv 10_Airyscan Processing	1	1
0.415638551276005	BFA	BFA mv 10_Airyscan Processing	1	1
0.588010782021325	BFA	BFA mv 10_Airyscan Processing	1	1
0.343640960392086	BFA	BFA mv 10_Airyscan Processing	1	1
0.40563784841987	BFA	BFA mv 10_Airyscan Processing	1	1
0.382928869504754	BFA	BFA mv 10_Airyscan Processing	1	1
0.297612128404386	BFA	BFA mv 10_Airyscan Processing	1	1
0.333189816673123	BFA	BFA mv 10_Airyscan Processing	1	1
0.398587946443915	BFA	BFA mv 10_Airyscan Processing	1	1
0.552213524516569	BFA	BFA mv 10_Airyscan Processing	1	1
0.924121737447186	BFA	BFA mv 10_Airyscan Processing	1	1
0.511588771707068	BFA	BFA mv 10_Airyscan Processing	1	1
0.394487737390114	BFA	BFA mv 10_Airyscan Processing	1	1
0.557673570017128	BFA	BFA mv 10_Airyscan Processing	1	1
0.682478338044531	BFA	BFA mv 10_Airyscan Processing	1	1
0.430030910938951	BFA	BFA mv 10_Airyscan Processing	1	1
0.410974358765852	BFA	BFA mv 10_Airyscan Processing	1	1
0.374699352862774	BFA	BFA mv 10_Airyscan Processing	1	1
0.447420318371673	BFA	BFA mv 10_Airyscan Processing	1	1
0.366944171551829	BFA	BFA mv 10_Airyscan Processing	1	1
0.34555417963251	BFA	BFA mv 10_Airyscan Processing	1	1
0.572741079877894	BFA	BFA mv 10_Airyscan Processing	1	1
0.360618037911949	BFA	BFA mv 10_Airyscan Processing	1	1
0.63243079741736	BFA	BFA mv 10_Airyscan Processing	1	1
0.52719622773802	BFA	BFA mv 10_Airyscan Processing	1	1
0.426066941473028	BFA	BFA mv 10_Airyscan Processing	1	1
0.340391320820382	BFA	BFA mv 10_Airyscan Processing	1	1
0.433796774955798	BFA	BFA mv 10_Airyscan Processing	1	1
0.434560145569931	BFA	BFA mv 10_Airyscan Processing	1	1
0.538403398360443	BFA	BFA mv 10_Airyscan Processing	1	1
0.598357095122586	BFA	BFA mv 10_Airyscan Processing	1	1
0.496348188136769	BFA	BFA mv 10_Airyscan Processing	1	1
0.436558647357213	BFA	BFA mv 10_Airyscan Processing	1	1
0.520785574312795	BFA	BFA mv 10_Airyscan Processing	1	1
0.373590761920206	BFA	BFA mv 10_Airyscan Processing	1	1
0.626535912613161	BFA	BFA mv 10_Airyscan Processing	1	1
0.266640824441642	BFA	BFA mv 10_Airyscan Processing	1	1
0.378062872866451	BFA	BFA mv 10_Airyscan Processing	1	1
0.427317551222982	BFA	BFA mv 10_Airyscan Processing	1	1
0.494951811188435	BFA	BFA mv 10_Airyscan Processing	1	1
0.515603816435342	BFA	BFA mv 10_Airyscan Processing	1	1
0.450140645644836	BFA	BFA mv 10_Airyscan Processing	1	1
0.460636654969052	BFA	BFA mv 10_Airyscan Processing	1	1
0.623314276924993	BFA	BFA mv 10_Airyscan Processing	1	1
0.4942980881048	BFA	BFA mv 10_Airyscan Processing	1	1
0.69268460818703	BFA	BFA mv 10_Airyscan Processing	1	1
0.489450275994341	BFA	BFA mv 10_Airyscan Processing	1	1
0.52799340250669	BFA	BFA mv 10_Airyscan Processing	1	1
0.273533136809091	BFA	BFA mv 10_Airyscan Processing	1	1
0.366310451973718	BFA	BFA mv 10_Airyscan Processing	1	1
0.532054236275394	BFA	BFA mv 10_Airyscan Processing	1	1
0.322879322517812	BFA	BFA mv 10_Airyscan Processing	1	1
0	BFA	BFA mv 10_Airyscan Processing	1	1
0.552309607674024	BFA	BFA mv 10_Airyscan Processing	1	1
0.300944940191813	BFA	BFA mv 10_Airyscan Processing	1	1
0.483846576153443	BFA	BFA mv 10_Airyscan Processing	1	1
0	BFA	BFA mv 10_Airyscan Processing	1	1
0.547738565089672	BFA	BFA mv 10_Airyscan Processing	1	1
0.701816443211149	BFA	BFA mv 10_Airyscan Processing	1	1
0.435477041624782	BFA	BFA mv 10_Airyscan Processing	1	1
0.435188573735973	BFA	BFA mv 10_Airyscan Processing	1	1
0.241076119001363	BFA	BFA mv 10_Airyscan Processing	1	1
0.359390569432556	BFA	BFA mv 10_Airyscan Processing	1	1
0.41674091353119	BFA	BFA mv 10_Airyscan Processing	1	1
0.495821344874476	BFA	BFA mv 10_Airyscan Processing	1	1
0.442991835381162	BFA	BFA mv 10_Airyscan Processing	1	1
0.483065912722036	BFA	BFA mv 10_Airyscan Processing	1	1
0	BFA	BFA mv 10_Airyscan Processing	1	1
0.498486089580253	BFA	BFA mv 10_Airyscan Processing	1	1
0.817180758971789	BFA	BFA mv 10_Airyscan Processing	1	1
0.39177519261921	BFA	BFA mv 10_Airyscan Processing	1	1
0.40014281629053	BFA	BFA mv 10_Airyscan Processing	1	1
0.414214628091893	BFA	BFA mv 10_Airyscan Processing	1	1
0.57815136720482	BFA	BFA mv 10_Airyscan Processing	1	1
0.419805963176558	BFA	BFA mv 10_Airyscan Processing	1	1
0.668177454952757	BFA	BFA mv 10_Airyscan Processing	1	1
0.430201500460448	BFA	BFA mv 10_Airyscan Processing	1	1
0.46535278145957	BFA	BFA mv 10_Airyscan Processing	1	1
0.33359769555289	BFA	BFA mv 10_Airyscan Processing	1	1
0.319400279244675	BFA	BFA mv 10_Airyscan Processing	1	1
0.509784449671877	BFA	BFA mv 10_Airyscan Processing	1	1
0.456340871540477	BFA	BFA mv 10_Airyscan Processing	1	1
0.346954473206397	BFA	BFA mv 10_Airyscan Processing	1	1
0.462303030110182	BFA	BFA mv 10_Airyscan Processing	1	1
0.338114361199001	BFA	BFA mv 10_Airyscan Processing	1	1
0.567438198413119	BFA	BFA mv 10_Airyscan Processing	1	1
0.582926017608062	BFA	BFA mv 10_Airyscan Processing	1	1
0.482292126956772	BFA	BFA mv 10_Airyscan Processing	1	1
0.521044685078445	BFA	BFA mv 10_Airyscan Processing	1	1
0.529861318150196	BFA	BFA mv 10_Airyscan Processing	1	1
0.548401609153877	BFA	BFA mv 10_Airyscan Processing	1	1
0.480272594201401	BFA	BFA mv 10_Airyscan Processing	1	1
0.371113284751306	BFA	BFA mv 10_Airyscan Processing	1	1
0.566332055855864	BFA	BFA mv 10_Airyscan Processing	1	1
0.399687657002052	BFA	BFA mv 10_Airyscan Processing	1	1
0.457351947003286	BFA	BFA mv 10_Airyscan Processing	1	1
0.490554325213041	BFA	BFA mv 10_Airyscan Processing	1	1
0.450323322491705	BFA	BFA mv 10_Airyscan Processing	1	1
0.502639627605742	BFA	BFA mv 10_Airyscan Processing	1	1
0.538307462809757	BFA	BFA mv 10_Airyscan Processing	1	1
0.561332577320724	BFA	BFA mv 10_Airyscan Processing	1	1
0.259916878168653	BFA	BFA mv 10_Airyscan Processing	1	1
0.457215329129597	BFA	BFA mv 10_Airyscan Processing	1	1
0.318099998642101	BFA	BFA mv 10_Airyscan Processing	1	1
0.374744367889265	BFA	BFA mv 10_Airyscan Processing	1	1
0.314542236496303	BFA	BFA mv 10_Airyscan Processing	1	1
0.565025039852234	BFA	BFA mv 10_Airyscan Processing	1	1
0.374234849428204	BFA	BFA mv 10_Airyscan Processing	1	1
0.418086436450557	BFA	BFA mv 10_Airyscan Processing	1	1
0.483824478596418	BFA	BFA mv 10_Airyscan Processing	1	1
0.439183063176866	BFA	BFA mv 10_Airyscan Processing	1	1
0.265433017690173	BFA	BFA mv 10_Airyscan Processing	1	1
0.547703496878498	BFA	BFA mv 10_Airyscan Processing	1	1
0.292178474123666	BFA	BFA mv 10_Airyscan Processing	1	1
0.273015555030326	BFA	BFA mv 10_Airyscan Processing	1	1
0.303835349650571	BFA	BFA mv 10_Airyscan Processing	1	1
0.432672156981404	BFA	BFA mv 10_Airyscan Processing	1	1
NaN	BFA	BFA mv 10_Airyscan Processing	1	1
NaN	BFA	BFA mv 10_Airyscan Processing	1	1
NaN	BFA	BFA mv 10_Airyscan Processing	1	1
NaN	BFA	BFA mv 10_Airyscan Processing	1	1
NaN	BFA	BFA mv 10_Airyscan Processing	1	1
NaN	BFA	BFA mv 10_Airyscan Processing	1	1
NaN	BFA	BFA mv 10_Airyscan Processing	1	1
NaN	BFA	BFA mv 10_Airyscan Processing	1	1
NaN	BFA	BFA mv 10_Airyscan Processing	1	1
NaN	BFA	BFA mv 10_Airyscan Processing	1	1
NaN	BFA	BFA mv 10_Airyscan Processing	1	1
NaN	BFA	BFA mv 10_Airyscan Processing	1	1
NaN	BFA	BFA mv 10_Airyscan Processing	1	1
NaN	BFA	BFA mv 10_Airyscan Processing	1	1
NaN	BFA	BFA mv 10_Airyscan Processing	1	1
NaN	BFA	BFA mv 10_Airyscan Processing	1	1
NaN	BFA	BFA mv 10_Airyscan Processing	1	1
NaN	BFA	BFA mv 10_Airyscan Processing	1	1
NaN	BFA	BFA mv 10_Airyscan Processing	1	1
NaN	BFA	BFA mv 10_Airyscan Processing	1	1
NaN	BFA	BFA mv 10_Airyscan Processing	1	1
NaN	BFA	BFA mv 10_Airyscan Processing	1	1
NaN	BFA	BFA mv 10_Airyscan Processing	1	1
NaN	BFA	BFA mv 10_Airyscan Processing	1	1
NaN	BFA	BFA mv 10_Airyscan Processing	1	1
NaN	BFA	BFA mv 10_Airyscan Processing	1	1
NaN	BFA	BFA mv 10_Airyscan Processing	1	1
NaN	BFA	BFA mv 10_Airyscan Processing	1	1
NaN	BFA	BFA mv 10_Airyscan Processing	1	1
NaN	BFA	BFA mv 10_Airyscan Processing	1	1
NaN	BFA	BFA mv 10_Airyscan Processing	1	1
NaN	BFA	BFA mv 10_Airyscan Processing	1	1
NaN	BFA	BFA mv 10_Airyscan Processing	1	1
NaN	BFA	BFA mv 10_Airyscan Processing	1	1
NaN	BFA	BFA mv 10_Airyscan Processing	1	1
NaN	BFA	BFA mv 10_Airyscan Processing	1	1
NaN	BFA	BFA mv 10_Airyscan Processing	1	1
NaN	BFA	BFA mv 10_Airyscan Processing	1	1
NaN	BFA	BFA mv 10_Airyscan Processing	1	1
NaN	BFA	BFA mv 10_Airyscan Processing	1	1
NaN	BFA	BFA mv 10_Airyscan Processing	1	1
NaN	BFA	BFA mv 10_Airyscan Processing	1	1
NaN	BFA	BFA mv 10_Airyscan Processing	1	1
NaN	BFA	BFA mv 10_Airyscan Processing	1	1
NaN	BFA	BFA mv 10_Airyscan Processing	1	1
NaN	BFA	BFA mv 10_Airyscan Processing	1	1
NaN	BFA	BFA mv 10_Airyscan Processing	1	1
NaN	BFA	BFA mv 10_Airyscan Processing	1	1
NaN	BFA	BFA mv 10_Airyscan Processing	1	1
NaN	BFA	BFA mv 10_Airyscan Processing	1	1
NaN	BFA	BFA mv 10_Airyscan Processing	1	1
NaN	BFA	BFA mv 10_Airyscan Processing	1	1
NaN	BFA	BFA mv 10_Airyscan Processing	1	1
NaN	BFA	BFA mv 10_Airyscan Processing	1	1
NaN	BFA	BFA mv 10_Airyscan Processing	1	1
NaN	BFA	BFA mv 10_Airyscan Processing	1	1
NaN	BFA	BFA mv 10_Airyscan Processing	1	1
NaN	BFA	BFA mv 10_Airyscan Processing	1	1
NaN	BFA	BFA mv 10_Airyscan Processing	1	1
NaN	BFA	BFA mv 10_Airyscan Processing	1	1
NaN	BFA	BFA mv 10_Airyscan Processing	1	1
NaN	BFA	BFA mv 10_Airyscan Processing	1	1
NaN	BFA	BFA mv 10_Airyscan Processing	1	1
0.470121047507693	BFA	BFA mv 11_Airyscan Processing	2	1
0.755252999048172	BFA	BFA mv 11_Airyscan Processing	2	1
1.00715965002876	BFA	BFA mv 11_Airyscan Processing	2	1
0.437754318706182	BFA	BFA mv 11_Airyscan Processing	2	1
0.426160975525776	BFA	BFA mv 11_Airyscan Processing	2	1
0.411243686540603	BFA	BFA mv 11_Airyscan Processing	2	1
0.5240517328893	BFA	BFA mv 11_Airyscan Processing	2	1
0.393310035406878	BFA	BFA mv 11_Airyscan Processing	2	1
0.314308393828187	BFA	BFA mv 11_Airyscan Processing	2	1
0.337414499773247	BFA	BFA mv 11_Airyscan Processing	2	1
0.554946194351748	BFA	BFA mv 11_Airyscan Processing	2	1
0.401723309242137	BFA	BFA mv 11_Airyscan Processing	2	1
0.604456393610348	BFA	BFA mv 11_Airyscan Processing	2	1
0.431319743197463	BFA	BFA mv 11_Airyscan Processing	2	1
0.359487350151115	BFA	BFA mv 11_Airyscan Processing	2	1
0.624748012289218	BFA	BFA mv 11_Airyscan Processing	2	1
0.588949801847964	BFA	BFA mv 11_Airyscan Processing	2	1
0.621487163007562	BFA	BFA mv 11_Airyscan Processing	2	1
0.443620344482054	BFA	BFA mv 11_Airyscan Processing	2	1
0.483047157347978	BFA	BFA mv 11_Airyscan Processing	2	1
0.485122503805484	BFA	BFA mv 11_Airyscan Processing	2	1
0.785784910947866	BFA	BFA mv 11_Airyscan Processing	2	1
0.325749174775713	BFA	BFA mv 11_Airyscan Processing	2	1
0.370245938817791	BFA	BFA mv 11_Airyscan Processing	2	1
0.311249902870745	BFA	BFA mv 11_Airyscan Processing	2	1
0.817464516770821	BFA	BFA mv 11_Airyscan Processing	2	1
0.538889871128843	BFA	BFA mv 11_Airyscan Processing	2	1
0.284480731821987	BFA	BFA mv 11_Airyscan Processing	2	1
0.603483946132387	BFA	BFA mv 11_Airyscan Processing	2	1
0.472092520870468	BFA	BFA mv 11_Airyscan Processing	2	1
0	BFA	BFA mv 11_Airyscan Processing	2	1
0.439246353671637	BFA	BFA mv 11_Airyscan Processing	2	1
0.409211551272306	BFA	BFA mv 11_Airyscan Processing	2	1
0.620892834105621	BFA	BFA mv 11_Airyscan Processing	2	1
0.450870281002307	BFA	BFA mv 11_Airyscan Processing	2	1
0.395898677635779	BFA	BFA mv 11_Airyscan Processing	2	1
0.659394292865558	BFA	BFA mv 11_Airyscan Processing	2	1
0.44146181280119	BFA	BFA mv 11_Airyscan Processing	2	1
0.444420171445718	BFA	BFA mv 11_Airyscan Processing	2	1
0.414749744777359	BFA	BFA mv 11_Airyscan Processing	2	1
0.33015566259387	BFA	BFA mv 11_Airyscan Processing	2	1
0.595606911815891	BFA	BFA mv 11_Airyscan Processing	2	1
0.288292374435029	BFA	BFA mv 11_Airyscan Processing	2	1
0.459884475216379	BFA	BFA mv 11_Airyscan Processing	2	1
0.461330504899827	BFA	BFA mv 11_Airyscan Processing	2	1
0.484757518469988	BFA	BFA mv 11_Airyscan Processing	2	1
0.727513787771443	BFA	BFA mv 11_Airyscan Processing	2	1
0.306680968236624	BFA	BFA mv 11_Airyscan Processing	2	1
0.519148979952182	BFA	BFA mv 11_Airyscan Processing	2	1
1.054645283172	BFA	BFA mv 11_Airyscan Processing	2	1
0.377535355535426	BFA	BFA mv 11_Airyscan Processing	2	1
0.451815290872237	BFA	BFA mv 11_Airyscan Processing	2	1
0.389437625618677	BFA	BFA mv 11_Airyscan Processing	2	1
0.327012173186916	BFA	BFA mv 11_Airyscan Processing	2	1
0.473150215862757	BFA	BFA mv 11_Airyscan Processing	2	1
0.505688671634511	BFA	BFA mv 11_Airyscan Processing	2	1
0.277856312848857	BFA	BFA mv 11_Airyscan Processing	2	1
0.250355631485286	BFA	BFA mv 11_Airyscan Processing	2	1
0.642364304050609	BFA	BFA mv 11_Airyscan Processing	2	1
0.682488687232863	BFA	BFA mv 11_Airyscan Processing	2	1
0.521242464226056	BFA	BFA mv 11_Airyscan Processing	2	1
0.471080850073473	BFA	BFA mv 11_Airyscan Processing	2	1
0.677259471186373	BFA	BFA mv 11_Airyscan Processing	2	1
0.721677581412374	BFA	BFA mv 11_Airyscan Processing	2	1
0.344375853407645	BFA	BFA mv 11_Airyscan Processing	2	1
0.457824914523069	BFA	BFA mv 11_Airyscan Processing	2	1
0.376573460367967	BFA	BFA mv 11_Airyscan Processing	2	1
0.311270919387881	BFA	BFA mv 11_Airyscan Processing	2	1
0.615262155057029	BFA	BFA mv 11_Airyscan Processing	2	1
0.630569722198043	BFA	BFA mv 11_Airyscan Processing	2	1
0.404839653515601	BFA	BFA mv 11_Airyscan Processing	2	1
0.532233505903676	BFA	BFA mv 11_Airyscan Processing	2	1
0.674700893253263	BFA	BFA mv 11_Airyscan Processing	2	1
0.212865618015728	BFA	BFA mv 11_Airyscan Processing	2	1
0.326623683655251	BFA	BFA mv 11_Airyscan Processing	2	1
0	BFA	BFA mv 11_Airyscan Processing	2	1
0	BFA	BFA mv 11_Airyscan Processing	2	1
0	BFA	BFA mv 11_Airyscan Processing	2	1
0.343258473800146	BFA	BFA mv 11_Airyscan Processing	2	1
0.415518468096353	BFA	BFA mv 11_Airyscan Processing	2	1
0.795273012031574	BFA	BFA mv 11_Airyscan Processing	2	1
0.494412916347456	BFA	BFA mv 11_Airyscan Processing	2	1
0	BFA	BFA mv 11_Airyscan Processing	2	1
0.435567162558705	BFA	BFA mv 11_Airyscan Processing	2	1
0.294925929666903	BFA	BFA mv 11_Airyscan Processing	2	1
0.458517315813185	BFA	BFA mv 11_Airyscan Processing	2	1
0.378345329942411	BFA	BFA mv 11_Airyscan Processing	2	1
0.292456509686683	BFA	BFA mv 11_Airyscan Processing	2	1
0.349251953355737	BFA	BFA mv 11_Airyscan Processing	2	1
0.493447658465658	BFA	BFA mv 11_Airyscan Processing	2	1
0.420611821629942	BFA	BFA mv 11_Airyscan Processing	2	1
0.704333517144368	BFA	BFA mv 11_Airyscan Processing	2	1
0.412785955495394	BFA	BFA mv 11_Airyscan Processing	2	1
0.338851257741321	BFA	BFA mv 11_Airyscan Processing	2	1
0.48905206492446	BFA	BFA mv 11_Airyscan Processing	2	1
0.499785243047809	BFA	BFA mv 11_Airyscan Processing	2	1
0.293824839696595	BFA	BFA mv 11_Airyscan Processing	2	1
0.69681545225533	BFA	BFA mv 11_Airyscan Processing	2	1
0.409675625353295	BFA	BFA mv 11_Airyscan Processing	2	1
0.588854509663163	BFA	BFA mv 11_Airyscan Processing	2	1
0.571709502615297	BFA	BFA mv 11_Airyscan Processing	2	1
0.413582847892517	BFA	BFA mv 11_Airyscan Processing	2	1
0.503973106266576	BFA	BFA mv 11_Airyscan Processing	2	1
0.365895453300699	BFA	BFA mv 11_Airyscan Processing	2	1
0.45339886840579	BFA	BFA mv 11_Airyscan Processing	2	1
0.527429418316368	BFA	BFA mv 11_Airyscan Processing	2	1
0.506741435919099	BFA	BFA mv 11_Airyscan Processing	2	1
NaN	BFA	BFA mv 11_Airyscan Processing	2	1
NaN	BFA	BFA mv 11_Airyscan Processing	2	1
NaN	BFA	BFA mv 11_Airyscan Processing	2	1
NaN	BFA	BFA mv 11_Airyscan Processing	2	1
NaN	BFA	BFA mv 11_Airyscan Processing	2	1
NaN	BFA	BFA mv 11_Airyscan Processing	2	1
NaN	BFA	BFA mv 11_Airyscan Processing	2	1
NaN	BFA	BFA mv 11_Airyscan Processing	2	1
NaN	BFA	BFA mv 11_Airyscan Processing	2	1
NaN	BFA	BFA mv 11_Airyscan Processing	2	1
NaN	BFA	BFA mv 11_Airyscan Processing	2	1
NaN	BFA	BFA mv 11_Airyscan Processing	2	1
NaN	BFA	BFA mv 11_Airyscan Processing	2	1
NaN	BFA	BFA mv 11_Airyscan Processing	2	1
NaN	BFA	BFA mv 11_Airyscan Processing	2	1
NaN	BFA	BFA mv 11_Airyscan Processing	2	1
NaN	BFA	BFA mv 11_Airyscan Processing	2	1
NaN	BFA	BFA mv 11_Airyscan Processing	2	1
NaN	BFA	BFA mv 11_Airyscan Processing	2	1
NaN	BFA	BFA mv 11_Airyscan Processing	2	1
NaN	BFA	BFA mv 11_Airyscan Processing	2	1
NaN	BFA	BFA mv 11_Airyscan Processing	2	1
NaN	BFA	BFA mv 11_Airyscan Processing	2	1
NaN	BFA	BFA mv 11_Airyscan Processing	2	1
NaN	BFA	BFA mv 11_Airyscan Processing	2	1
NaN	BFA	BFA mv 11_Airyscan Processing	2	1
NaN	BFA	BFA mv 11_Airyscan Processing	2	1
0.74859169026766	BFA	BFA mv 13_Airyscan Processing	3	1
0.673301933610044	BFA	BFA mv 13_Airyscan Processing	3	1
0.854780085428879	BFA	BFA mv 13_Airyscan Processing	3	1
0.609938165665287	BFA	BFA mv 13_Airyscan Processing	3	1
0	BFA	BFA mv 13_Airyscan Processing	3	1
0.442313081411875	BFA	BFA mv 13_Airyscan Processing	3	1
0.453935670801968	BFA	BFA mv 13_Airyscan Processing	3	1
0.673936276809472	BFA	BFA mv 13_Airyscan Processing	3	1
0.711160226663856	BFA	BFA mv 13_Airyscan Processing	3	1
0.471763871856738	BFA	BFA mv 13_Airyscan Processing	3	1
0.397679655364305	BFA	BFA mv 13_Airyscan Processing	3	1
0.370663885807394	BFA	BFA mv 13_Airyscan Processing	3	1
0.415190976334052	BFA	BFA mv 13_Airyscan Processing	3	1
0.579700719677497	BFA	BFA mv 13_Airyscan Processing	3	1
0.307755962737056	BFA	BFA mv 13_Airyscan Processing	3	1
0.40430785823038	BFA	BFA mv 13_Airyscan Processing	3	1
0.465419556911286	BFA	BFA mv 13_Airyscan Processing	3	1
0.564852484164634	BFA	BFA mv 13_Airyscan Processing	3	1
0.560537411280903	BFA	BFA mv 13_Airyscan Processing	3	1
0	BFA	BFA mv 13_Airyscan Processing	3	1
0.288759988285887	BFA	BFA mv 13_Airyscan Processing	3	1
0.369209848200567	BFA	BFA mv 13_Airyscan Processing	3	1
0.465908961787703	BFA	BFA mv 13_Airyscan Processing	3	1
0	BFA	BFA mv 13_Airyscan Processing	3	1
0	BFA	BFA mv 13_Airyscan Processing	3	1
0	BFA	BFA mv 13_Airyscan Processing	3	1
0	BFA	BFA mv 13_Airyscan Processing	3	1
0	BFA	BFA mv 13_Airyscan Processing	3	1
0	BFA	BFA mv 13_Airyscan Processing	3	1
0	BFA	BFA mv 13_Airyscan Processing	3	1
0	BFA	BFA mv 13_Airyscan Processing	3	1
0	BFA	BFA mv 13_Airyscan Processing	3	1
0	BFA	BFA mv 13_Airyscan Processing	3	1
0	BFA	BFA mv 13_Airyscan Processing	3	1
0	BFA	BFA mv 13_Airyscan Processing	3	1
0	BFA	BFA mv 13_Airyscan Processing	3	1
0	BFA	BFA mv 13_Airyscan Processing	3	1
0.748734877406582	BFA	BFA mv 13_Airyscan Processing	3	1
0.726192298015093	BFA	BFA mv 13_Airyscan Processing	3	1
0.637710687939761	BFA	BFA mv 13_Airyscan Processing	3	1
0.710419224895745	BFA	BFA mv 13_Airyscan Processing	3	1
0.540967037071067	BFA	BFA mv 13_Airyscan Processing	3	1
0.826081832415927	BFA	BFA mv 13_Airyscan Processing	3	1
0.749966223274049	BFA	BFA mv 13_Airyscan Processing	3	1
0.668593621910317	BFA	BFA mv 13_Airyscan Processing	3	1
0.518046904546501	BFA	BFA mv 13_Airyscan Processing	3	1
0.535069284542895	BFA	BFA mv 13_Airyscan Processing	3	1
0.400560835968337	BFA	BFA mv 13_Airyscan Processing	3	1
0.459559984654474	BFA	BFA mv 13_Airyscan Processing	3	1
0.479229530757987	BFA	BFA mv 13_Airyscan Processing	3	1
0.514973488930843	BFA	BFA mv 13_Airyscan Processing	3	1
0.520937858265626	BFA	BFA mv 13_Airyscan Processing	3	1
0.359202530151655	BFA	BFA mv 13_Airyscan Processing	3	1
0.996549285246017	BFA	BFA mv 13_Airyscan Processing	3	1
0.684902116193104	BFA	BFA mv 13_Airyscan Processing	3	1
0.388587137310975	BFA	BFA mv 13_Airyscan Processing	3	1
0.309977459241857	BFA	BFA mv 13_Airyscan Processing	3	1
0.65285985483639	BFA	BFA mv 13_Airyscan Processing	3	1
0.50652949306257	BFA	BFA mv 13_Airyscan Processing	3	1
0.628709750546167	BFA	BFA mv 13_Airyscan Processing	3	1
0.744021669026116	BFA	BFA mv 13_Airyscan Processing	3	1
0.584879619569546	BFA	BFA mv 13_Airyscan Processing	3	1
0.611080570493361	BFA	BFA mv 13_Airyscan Processing	3	1
0.427949302707803	BFA	BFA mv 13_Airyscan Processing	3	1
0.351853388076885	BFA	BFA mv 13_Airyscan Processing	3	1
0.446281216007763	BFA	BFA mv 13_Airyscan Processing	3	1
0.419666318976738	BFA	BFA mv 13_Airyscan Processing	3	1
0.391114976667332	BFA	BFA mv 13_Airyscan Processing	3	1
0.432227051360159	BFA	BFA mv 13_Airyscan Processing	3	1
0.877625579270907	BFA	BFA mv 13_Airyscan Processing	3	1
0.784592003459569	BFA	BFA mv 13_Airyscan Processing	3	1
0.727154029498857	BFA	BFA mv 13_Airyscan Processing	3	1
0.63753496990406	BFA	BFA mv 13_Airyscan Processing	3	1
0.325083120427326	BFA	BFA mv 13_Airyscan Processing	3	1
0.43522897588599	BFA	BFA mv 13_Airyscan Processing	3	1
0.609135018068845	BFA	BFA mv 13_Airyscan Processing	3	1
0.553143676614914	BFA	BFA mv 13_Airyscan Processing	3	1
0.839863621676244	BFA	BFA mv 13_Airyscan Processing	3	1
0.52829907386947	BFA	BFA mv 13_Airyscan Processing	3	1
0.452940179687675	BFA	BFA mv 13_Airyscan Processing	3	1
0.754481121143038	BFA	BFA mv 13_Airyscan Processing	3	1
0.408970508504325	BFA	BFA mv 13_Airyscan Processing	3	1
0.449019246789094	BFA	BFA mv 13_Airyscan Processing	3	1
0.662523325923323	BFA	BFA mv 13_Airyscan Processing	3	1
0.393694888148405	BFA	BFA mv 13_Airyscan Processing	3	1
0.527726578390157	BFA	BFA mv 13_Airyscan Processing	3	1
0	BFA	BFA mv 13_Airyscan Processing	3	1
0	BFA	BFA mv 13_Airyscan Processing	3	1
NaN	BFA	BFA mv 13_Airyscan Processing	3	1
NaN	BFA	BFA mv 13_Airyscan Processing	3	1
NaN	BFA	BFA mv 13_Airyscan Processing	3	1
NaN	BFA	BFA mv 13_Airyscan Processing	3	1
NaN	BFA	BFA mv 13_Airyscan Processing	3	1
NaN	BFA	BFA mv 13_Airyscan Processing	3	1
NaN	BFA	BFA mv 13_Airyscan Processing	3	1
NaN	BFA	BFA mv 13_Airyscan Processing	3	1
NaN	BFA	BFA mv 13_Airyscan Processing	3	1
NaN	BFA	BFA mv 13_Airyscan Processing	3	1
NaN	BFA	BFA mv 13_Airyscan Processing	3	1
NaN	BFA	BFA mv 13_Airyscan Processing	3	1
NaN	BFA	BFA mv 13_Airyscan Processing	3	1
NaN	BFA	BFA mv 13_Airyscan Processing	3	1
0.470411788243873	BFA	BFA mv 14_Airyscan Processing	4	1
0	BFA	BFA mv 14_Airyscan Processing	4	1
0.620979706472566	BFA	BFA mv 14_Airyscan Processing	4	1
0.629886597614596	BFA	BFA mv 14_Airyscan Processing	4	1
0.700871437759014	BFA	BFA mv 14_Airyscan Processing	4	1
0.565309159209426	BFA	BFA mv 14_Airyscan Processing	4	1
0.850411573510351	BFA	BFA mv 14_Airyscan Processing	4	1
0.574787869921933	BFA	BFA mv 14_Airyscan Processing	4	1
0.633046142396923	BFA	BFA mv 14_Airyscan Processing	4	1
0.488192664693799	BFA	BFA mv 14_Airyscan Processing	4	1
0.405217968925052	BFA	BFA mv 14_Airyscan Processing	4	1
0.510689435462893	BFA	BFA mv 14_Airyscan Processing	4	1
0.412230107850584	BFA	BFA mv 14_Airyscan Processing	4	1
0.296124601644052	BFA	BFA mv 14_Airyscan Processing	4	1
0.844305350186191	BFA	BFA mv 14_Airyscan Processing	4	1
0.450324464092382	BFA	BFA mv 14_Airyscan Processing	4	1
0.314194211338378	BFA	BFA mv 14_Airyscan Processing	4	1
0.708273749556886	BFA	BFA mv 14_Airyscan Processing	4	1
0.631788815092807	BFA	BFA mv 14_Airyscan Processing	4	1
0.670814853220169	BFA	BFA mv 14_Airyscan Processing	4	1
0.31017225690225	BFA	BFA mv 14_Airyscan Processing	4	1
0.717097040260026	BFA	BFA mv 14_Airyscan Processing	4	1
0.777373960281759	BFA	BFA mv 14_Airyscan Processing	4	1
0.862715522817836	BFA	BFA mv 14_Airyscan Processing	4	1
0.501389123535571	BFA	BFA mv 14_Airyscan Processing	4	1
0	BFA	BFA mv 14_Airyscan Processing	4	1
0.670819118203033	BFA	BFA mv 14_Airyscan Processing	4	1
0.463798823087251	BFA	BFA mv 14_Airyscan Processing	4	1
0.528960596219732	BFA	BFA mv 14_Airyscan Processing	4	1
0.800558812951544	BFA	BFA mv 14_Airyscan Processing	4	1
0.408129470970118	BFA	BFA mv 14_Airyscan Processing	4	1
0.554465585294209	BFA	BFA mv 14_Airyscan Processing	4	1
0.480005444083534	BFA	BFA mv 14_Airyscan Processing	4	1
0.475071434873459	BFA	BFA mv 14_Airyscan Processing	4	1
0.74779129642279	BFA	BFA mv 14_Airyscan Processing	4	1
0.687520980514829	BFA	BFA mv 14_Airyscan Processing	4	1
0.644987002988469	BFA	BFA mv 14_Airyscan Processing	4	1
0.565768415489312	BFA	BFA mv 14_Airyscan Processing	4	1
0.618073009275478	BFA	BFA mv 14_Airyscan Processing	4	1
0.541457233533027	BFA	BFA mv 14_Airyscan Processing	4	1
0.85964014991367	BFA	BFA mv 14_Airyscan Processing	4	1
0	BFA	BFA mv 14_Airyscan Processing	4	1
0.524086052235127	BFA	BFA mv 14_Airyscan Processing	4	1
0.473215339960225	BFA	BFA mv 14_Airyscan Processing	4	1
0.84379563384806	BFA	BFA mv 14_Airyscan Processing	4	1
0.951445052692722	BFA	BFA mv 14_Airyscan Processing	4	1
0.689214000352585	BFA	BFA mv 14_Airyscan Processing	4	1
0.546843255347836	BFA	BFA mv 14_Airyscan Processing	4	1
0.678009219327771	BFA	BFA mv 14_Airyscan Processing	4	1
0.433316941440324	BFA	BFA mv 14_Airyscan Processing	4	1
0.79488314597522	BFA	BFA mv 14_Airyscan Processing	4	1
0.738128928966224	BFA	BFA mv 14_Airyscan Processing	4	1
0.351668352509852	BFA	BFA mv 14_Airyscan Processing	4	1
0.510858788683202	BFA	BFA mv 14_Airyscan Processing	4	1
0.516178671917825	BFA	BFA mv 14_Airyscan Processing	4	1
0.919088905782671	BFA	BFA mv 14_Airyscan Processing	4	1
0.4333731115711	BFA	BFA mv 14_Airyscan Processing	4	1
0.361110312306099	BFA	BFA mv 14_Airyscan Processing	4	1
0.291554496119665	BFA	BFA mv 14_Airyscan Processing	4	1
0.598502488753356	BFA	BFA mv 14_Airyscan Processing	4	1
0.682618519095458	BFA	BFA mv 14_Airyscan Processing	4	1
0.613040196370351	BFA	BFA mv 14_Airyscan Processing	4	1
0.478765150134257	BFA	BFA mv 14_Airyscan Processing	4	1
0.387780052936375	BFA	BFA mv 14_Airyscan Processing	4	1
0.465272769576807	BFA	BFA mv 14_Airyscan Processing	4	1
0.421798628499427	BFA	BFA mv 14_Airyscan Processing	4	1
0.566997876797423	BFA	BFA mv 14_Airyscan Processing	4	1
0.820330592364656	BFA	BFA mv 14_Airyscan Processing	4	1
0.785579320691847	BFA	BFA mv 14_Airyscan Processing	4	1
0.608705299349861	BFA	BFA mv 14_Airyscan Processing	4	1
0.508854955114914	BFA	BFA mv 14_Airyscan Processing	4	1
0.521614829901492	BFA	BFA mv 14_Airyscan Processing	4	1
0.528227538814254	BFA	BFA mv 14_Airyscan Processing	4	1
0	BFA	BFA mv 14_Airyscan Processing	4	1
0.675385199238752	BFA	BFA mv 14_Airyscan Processing	4	1
0.728765981574202	BFA	BFA mv 14_Airyscan Processing	4	1
0.682987096536151	BFA	BFA mv 14_Airyscan Processing	4	1
0.477716455879924	BFA	BFA mv 14_Airyscan Processing	4	1
0.535562625489235	BFA	BFA mv 14_Airyscan Processing	4	1
0	BFA	BFA mv 14_Airyscan Processing	4	1
0.671652557455189	BFA	BFA mv 14_Airyscan Processing	4	1
0.798224559241137	BFA	BFA mv 14_Airyscan Processing	4	1
0.480524649120798	BFA	BFA mv 14_Airyscan Processing	4	1
0	BFA	BFA mv 14_Airyscan Processing	4	1
0	BFA	BFA mv 14_Airyscan Processing	4	1
0.434420819232987	BFA	BFA mv 14_Airyscan Processing	4	1
0.580409844594143	BFA	BFA mv 14_Airyscan Processing	4	1
0	BFA	BFA mv 14_Airyscan Processing	4	1
0.680435054571082	BFA	BFA mv 14_Airyscan Processing	4	1
0.896605040962672	BFA	BFA mv 14_Airyscan Processing	4	1
0.750588662874394	BFA	BFA mv 14_Airyscan Processing	4	1
0.763627892517916	BFA	BFA mv 14_Airyscan Processing	4	1
0.500692156693724	BFA	BFA mv 14_Airyscan Processing	4	1
0.400405883498319	BFA	BFA mv 14_Airyscan Processing	4	1
0.516671130971182	BFA	BFA mv 14_Airyscan Processing	4	1
0.514905051256208	BFA	BFA mv 14_Airyscan Processing	4	1
0.508537625733412	BFA	BFA mv 14_Airyscan Processing	4	1
0	BFA	BFA mv 14_Airyscan Processing	4	1
0.359120299432347	BFA	BFA mv 14_Airyscan Processing	4	1
0.750079865971617	BFA	BFA mv 14_Airyscan Processing	4	1
0.289678201413014	BFA	BFA mv 14_Airyscan Processing	4	1
0.392289031515051	BFA	BFA mv 14_Airyscan Processing	4	1
0.846738327090072	BFA	BFA mv 14_Airyscan Processing	4	1
0.562671105533796	BFA	BFA mv 14_Airyscan Processing	4	1
0.876519654666734	BFA	BFA mv 14_Airyscan Processing	4	1
0.836207087888333	BFA	BFA mv 14_Airyscan Processing	4	1
0.977240975249224	BFA	BFA mv 14_Airyscan Processing	4	1
0.882165114429213	BFA	BFA mv 14_Airyscan Processing	4	1
0.517145544695664	BFA	BFA mv 14_Airyscan Processing	4	1
0.512242929602513	BFA	BFA mv 14_Airyscan Processing	4	1
0.354004811252884	BFA	BFA mv 14_Airyscan Processing	4	1
0.481812977021496	BFA	BFA mv 14_Airyscan Processing	4	1
0.771685533011427	BFA	BFA mv 14_Airyscan Processing	4	1
0.453656066256478	BFA	BFA mv 14_Airyscan Processing	4	1
0.768386880666425	BFA	BFA mv 14_Airyscan Processing	4	1
0.537362222977925	BFA	BFA mv 14_Airyscan Processing	4	1
0.58590019107294	BFA	BFA mv 14_Airyscan Processing	4	1
0.404271055862194	BFA	BFA mv 14_Airyscan Processing	4	1
0.60684240243818	BFA	BFA mv 14_Airyscan Processing	4	1
0.388952815056375	BFA	BFA mv 14_Airyscan Processing	4	1
0.682579792619266	BFA	BFA mv 14_Airyscan Processing	4	1
0.821482378222133	BFA	BFA mv 14_Airyscan Processing	4	1
0.690539123408787	BFA	BFA mv 14_Airyscan Processing	4	1
0	BFA	BFA mv 14_Airyscan Processing	4	1
0.582314415989453	BFA	BFA mv 14_Airyscan Processing	4	1
0.790630293817099	BFA	BFA mv 14_Airyscan Processing	4	1
0.906224414858905	BFA	BFA mv 14_Airyscan Processing	4	1
0.774613536336843	BFA	BFA mv 14_Airyscan Processing	4	1
0.507248080637738	BFA	BFA mv 14_Airyscan Processing	4	1
0.445398305690551	BFA	BFA mv 14_Airyscan Processing	4	1
0.50591557606631	BFA	BFA mv 14_Airyscan Processing	4	1
0.529892899065372	BFA	BFA mv 14_Airyscan Processing	4	1
0.350831362961531	BFA	BFA mv 14_Airyscan Processing	4	1
0.6840512298032	BFA	BFA mv 14_Airyscan Processing	4	1
0.771112743634607	BFA	BFA mv 14_Airyscan Processing	4	1
0.261079006315266	BFA	BFA mv 14_Airyscan Processing	4	1
0.575796774625142	BFA	BFA mv 14_Airyscan Processing	4	1
0.409189902385222	BFA	BFA mv 14_Airyscan Processing	4	1
0.512023340093696	BFA	BFA mv 14_Airyscan Processing	4	1
0.928217422815747	BFA	BFA mv 14_Airyscan Processing	4	1
0.41131413826343	BFA	BFA mv 14_Airyscan Processing	4	1
0.500648852386119	BFA	BFA mv 14_Airyscan Processing	4	1
0.943313186810048	BFA	BFA mv 14_Airyscan Processing	4	1
0.676762304249839	BFA	BFA mv 14_Airyscan Processing	4	1
0.611383795107745	BFA	BFA mv 14_Airyscan Processing	4	1
0.48396453077815	BFA	BFA mv 14_Airyscan Processing	4	1
0.764935864521369	BFA	BFA mv 14_Airyscan Processing	4	1
0.732650070245722	BFA	BFA mv 14_Airyscan Processing	4	1
0.539560530216294	BFA	BFA mv 14_Airyscan Processing	4	1
0.355012663964599	BFA	BFA mv 14_Airyscan Processing	4	1
0.611223742071225	BFA	BFA mv 14_Airyscan Processing	4	1
0.665388287285629	BFA	BFA mv 14_Airyscan Processing	4	1
0.758516515538177	BFA	BFA mv 14_Airyscan Processing	4	1
0.539451403549508	BFA	BFA mv 14_Airyscan Processing	4	1
0.620420486890185	BFA	BFA mv 14_Airyscan Processing	4	1
0.700598245666283	BFA	BFA mv 14_Airyscan Processing	4	1
NaN	BFA	BFA mv 14_Airyscan Processing	4	1
NaN	BFA	BFA mv 14_Airyscan Processing	4	1
NaN	BFA	BFA mv 14_Airyscan Processing	4	1
NaN	BFA	BFA mv 14_Airyscan Processing	4	1
NaN	BFA	BFA mv 14_Airyscan Processing	4	1
NaN	BFA	BFA mv 14_Airyscan Processing	4	1
NaN	BFA	BFA mv 14_Airyscan Processing	4	1
NaN	BFA	BFA mv 14_Airyscan Processing	4	1
NaN	BFA	BFA mv 14_Airyscan Processing	4	1
NaN	BFA	BFA mv 14_Airyscan Processing	4	1
NaN	BFA	BFA mv 14_Airyscan Processing	4	1
NaN	BFA	BFA mv 14_Airyscan Processing	4	1
NaN	BFA	BFA mv 14_Airyscan Processing	4	1
NaN	BFA	BFA mv 14_Airyscan Processing	4	1
NaN	BFA	BFA mv 14_Airyscan Processing	4	1
NaN	BFA	BFA mv 14_Airyscan Processing	4	1
NaN	BFA	BFA mv 14_Airyscan Processing	4	1
NaN	BFA	BFA mv 14_Airyscan Processing	4	1
NaN	BFA	BFA mv 14_Airyscan Processing	4	1
NaN	BFA	BFA mv 14_Airyscan Processing	4	1
NaN	BFA	BFA mv 14_Airyscan Processing	4	1
NaN	BFA	BFA mv 14_Airyscan Processing	4	1
NaN	BFA	BFA mv 14_Airyscan Processing	4	1
NaN	BFA	BFA mv 14_Airyscan Processing	4	1
NaN	BFA	BFA mv 14_Airyscan Processing	4	1
NaN	BFA	BFA mv 14_Airyscan Processing	4	1
NaN	BFA	BFA mv 14_Airyscan Processing	4	1
NaN	BFA	BFA mv 14_Airyscan Processing	4	1
NaN	BFA	BFA mv 14_Airyscan Processing	4	1
NaN	BFA	BFA mv 14_Airyscan Processing	4	1
NaN	BFA	BFA mv 14_Airyscan Processing	4	1
NaN	BFA	BFA mv 14_Airyscan Processing	4	1
NaN	BFA	BFA mv 14_Airyscan Processing	4	1
NaN	BFA	BFA mv 14_Airyscan Processing	4	1
NaN	BFA	BFA mv 14_Airyscan Processing	4	1
NaN	BFA	BFA mv 14_Airyscan Processing	4	1
NaN	BFA	BFA mv 14_Airyscan Processing	4	1
NaN	BFA	BFA mv 14_Airyscan Processing	4	1
NaN	BFA	BFA mv 14_Airyscan Processing	4	1
NaN	BFA	BFA mv 14_Airyscan Processing	4	1
NaN	BFA	BFA mv 14_Airyscan Processing	4	1
NaN	BFA	BFA mv 14_Airyscan Processing	4	1
0.76566454726864	BFA	BFA mv 15_Airyscan Processing	5	1
0.689686095560819	BFA	BFA mv 15_Airyscan Processing	5	1
0.458707929106109	BFA	BFA mv 15_Airyscan Processing	5	1
0.550551914599638	BFA	BFA mv 15_Airyscan Processing	5	1
0.483169532292792	BFA	BFA mv 15_Airyscan Processing	5	1
0.335416234156328	BFA	BFA mv 15_Airyscan Processing	5	1
0.603516587932522	BFA	BFA mv 15_Airyscan Processing	5	1
0.694745250297198	BFA	BFA mv 15_Airyscan Processing	5	1
0.723995431914592	BFA	BFA mv 15_Airyscan Processing	5	1
0.878069500509884	BFA	BFA mv 15_Airyscan Processing	5	1
0.452906983642574	BFA	BFA mv 15_Airyscan Processing	5	1
0.458983368568129	BFA	BFA mv 15_Airyscan Processing	5	1
0.336888386950497	BFA	BFA mv 15_Airyscan Processing	5	1
0.809769406933195	BFA	BFA mv 15_Airyscan Processing	5	1
0.852605478467886	BFA	BFA mv 15_Airyscan Processing	5	1
0.448282443630349	BFA	BFA mv 15_Airyscan Processing	5	1
0.595630678868316	BFA	BFA mv 15_Airyscan Processing	5	1
0.440048391054496	BFA	BFA mv 15_Airyscan Processing	5	1
0.427518990691598	BFA	BFA mv 15_Airyscan Processing	5	1
0.815427896646143	BFA	BFA mv 15_Airyscan Processing	5	1
0.49213463635611	BFA	BFA mv 15_Airyscan Processing	5	1
0.495139714016375	BFA	BFA mv 15_Airyscan Processing	5	1
0.442798545472152	BFA	BFA mv 15_Airyscan Processing	5	1
0.708658106529999	BFA	BFA mv 15_Airyscan Processing	5	1
0.254792822374877	BFA	BFA mv 15_Airyscan Processing	5	1
0.68029302174024	BFA	BFA mv 15_Airyscan Processing	5	1
0.54329800399738	BFA	BFA mv 15_Airyscan Processing	5	1
0	BFA	BFA mv 15_Airyscan Processing	5	1
0	BFA	BFA mv 15_Airyscan Processing	5	1
0	BFA	BFA mv 15_Airyscan Processing	5	1
0	BFA	BFA mv 15_Airyscan Processing	5	1
0	BFA	BFA mv 15_Airyscan Processing	5	1
0	BFA	BFA mv 15_Airyscan Processing	5	1
0.520764085616697	BFA	BFA mv 15_Airyscan Processing	5	1
0.914233688887018	BFA	BFA mv 15_Airyscan Processing	5	1
0.697849467349384	BFA	BFA mv 15_Airyscan Processing	5	1
0.468149595391187	BFA	BFA mv 15_Airyscan Processing	5	1
0.544047457351752	BFA	BFA mv 15_Airyscan Processing	5	1
NaN	BFA	BFA mv 15_Airyscan Processing	5	1
NaN	BFA	BFA mv 15_Airyscan Processing	5	1
NaN	BFA	BFA mv 15_Airyscan Processing	5	1
NaN	BFA	BFA mv 15_Airyscan Processing	5	1
NaN	BFA	BFA mv 15_Airyscan Processing	5	1
NaN	BFA	BFA mv 15_Airyscan Processing	5	1
NaN	BFA	BFA mv 15_Airyscan Processing	5	1
NaN	BFA	BFA mv 15_Airyscan Processing	5	1
NaN	BFA	BFA mv 15_Airyscan Processing	5	1
NaN	BFA	BFA mv 15_Airyscan Processing	5	1
NaN	BFA	BFA mv 15_Airyscan Processing	5	1
NaN	BFA	BFA mv 15_Airyscan Processing	5	1
NaN	BFA	BFA mv 15_Airyscan Processing	5	1
0.754260913657387	BFA	BFA mv 16_Airyscan Processing	6	1
0.519634609409773	BFA	BFA mv 16_Airyscan Processing	6	1
0.37304999065596	BFA	BFA mv 16_Airyscan Processing	6	1
0.382369349362789	BFA	BFA mv 16_Airyscan Processing	6	1
0.632477000274445	BFA	BFA mv 16_Airyscan Processing	6	1
1.09353085093504	BFA	BFA mv 16_Airyscan Processing	6	1
0.487988651344964	BFA	BFA mv 16_Airyscan Processing	6	1
0.422693923568594	BFA	BFA mv 16_Airyscan Processing	6	1
0.553912548249974	BFA	BFA mv 16_Airyscan Processing	6	1
0.912834059301671	BFA	BFA mv 16_Airyscan Processing	6	1
0.532413526820829	BFA	BFA mv 16_Airyscan Processing	6	1
0.395975189974287	BFA	BFA mv 16_Airyscan Processing	6	1
0.487205831710125	BFA	BFA mv 16_Airyscan Processing	6	1
0.490333729436927	BFA	BFA mv 16_Airyscan Processing	6	1
0.496863391428721	BFA	BFA mv 16_Airyscan Processing	6	1
0.788516620622885	BFA	BFA mv 16_Airyscan Processing	6	1
0.372455147596705	BFA	BFA mv 16_Airyscan Processing	6	1
0.359052513388722	BFA	BFA mv 16_Airyscan Processing	6	1
0.387331448321562	BFA	BFA mv 16_Airyscan Processing	6	1
0.523904933319121	BFA	BFA mv 16_Airyscan Processing	6	1
0.55205116238219	BFA	BFA mv 16_Airyscan Processing	6	1
0.858652053533427	BFA	BFA mv 16_Airyscan Processing	6	1
0.421243088379709	BFA	BFA mv 16_Airyscan Processing	6	1
0.589065341284904	BFA	BFA mv 16_Airyscan Processing	6	1
0.399909293052648	BFA	BFA mv 16_Airyscan Processing	6	1
0.886723220074516	BFA	BFA mv 16_Airyscan Processing	6	1
NaN	BFA	BFA mv 16_Airyscan Processing	6	1
NaN	BFA	BFA mv 16_Airyscan Processing	6	1
NaN	BFA	BFA mv 16_Airyscan Processing	6	1
NaN	BFA	BFA mv 16_Airyscan Processing	6	1
NaN	BFA	BFA mv 16_Airyscan Processing	6	1
NaN	BFA	BFA mv 16_Airyscan Processing	6	1
NaN	BFA	BFA mv 16_Airyscan Processing	6	1
0.46473617270586	BFA	BFA mv 17_Airyscan Processing	7	1
0.492419127805086	BFA	BFA mv 17_Airyscan Processing	7	1
0.442852352128507	BFA	BFA mv 17_Airyscan Processing	7	1
0.387876223386113	BFA	BFA mv 17_Airyscan Processing	7	1
0.417928943342785	BFA	BFA mv 17_Airyscan Processing	7	1
0.469316775676511	BFA	BFA mv 17_Airyscan Processing	7	1
0.327912375269773	BFA	BFA mv 17_Airyscan Processing	7	1
0.419345158056722	BFA	BFA mv 17_Airyscan Processing	7	1
0.447697443506441	BFA	BFA mv 17_Airyscan Processing	7	1
0.535586747814426	BFA	BFA mv 17_Airyscan Processing	7	1
0.508503898031772	BFA	BFA mv 17_Airyscan Processing	7	1
0.665822266732188	BFA	BFA mv 17_Airyscan Processing	7	1
0.577485297664082	BFA	BFA mv 17_Airyscan Processing	7	1
0.281342861951651	BFA	BFA mv 17_Airyscan Processing	7	1
0.561221922488613	BFA	BFA mv 17_Airyscan Processing	7	1
0	BFA	BFA mv 17_Airyscan Processing	7	1
0.257807052439155	BFA	BFA mv 17_Airyscan Processing	7	1
0.601574488929081	BFA	BFA mv 17_Airyscan Processing	7	1
0.416719280338415	BFA	BFA mv 17_Airyscan Processing	7	1
0.415914191833243	BFA	BFA mv 17_Airyscan Processing	7	1
0.40845412426997	BFA	BFA mv 17_Airyscan Processing	7	1
0.430890289885279	BFA	BFA mv 17_Airyscan Processing	7	1
0.356576033359633	BFA	BFA mv 17_Airyscan Processing	7	1
0.631832730080248	BFA	BFA mv 17_Airyscan Processing	7	1
0.791071006814155	BFA	BFA mv 17_Airyscan Processing	7	1
0.753310210061571	BFA	BFA mv 17_Airyscan Processing	7	1
0.395139508599792	BFA	BFA mv 17_Airyscan Processing	7	1
0.688824093808924	BFA	BFA mv 17_Airyscan Processing	7	1
0.764657440717171	BFA	BFA mv 17_Airyscan Processing	7	1
0.632545367713438	BFA	BFA mv 17_Airyscan Processing	7	1
0.498227284985062	BFA	BFA mv 17_Airyscan Processing	7	1
0.855923814667636	BFA	BFA mv 17_Airyscan Processing	7	1
0.384854863076437	BFA	BFA mv 17_Airyscan Processing	7	1
0.470162361995261	BFA	BFA mv 17_Airyscan Processing	7	1
0.387456325407795	BFA	BFA mv 17_Airyscan Processing	7	1
0.389009396249557	BFA	BFA mv 17_Airyscan Processing	7	1
0.44311407420109	BFA	BFA mv 17_Airyscan Processing	7	1
0.451714309332762	BFA	BFA mv 17_Airyscan Processing	7	1
0.568684619247698	BFA	BFA mv 17_Airyscan Processing	7	1
0.518192545556941	BFA	BFA mv 17_Airyscan Processing	7	1
0.562023199181246	BFA	BFA mv 17_Airyscan Processing	7	1
0.599399989843257	BFA	BFA mv 17_Airyscan Processing	7	1
0.429134064503915	BFA	BFA mv 17_Airyscan Processing	7	1
0.418743058047472	BFA	BFA mv 17_Airyscan Processing	7	1
0.468077638341306	BFA	BFA mv 17_Airyscan Processing	7	1
0.762719812134015	BFA	BFA mv 17_Airyscan Processing	7	1
0.539148379133155	BFA	BFA mv 17_Airyscan Processing	7	1
0.423506161799186	BFA	BFA mv 17_Airyscan Processing	7	1
0.501863909559644	BFA	BFA mv 17_Airyscan Processing	7	1
0.77233063844313	BFA	BFA mv 17_Airyscan Processing	7	1
0.552131647718991	BFA	BFA mv 17_Airyscan Processing	7	1
0.451943583869948	BFA	BFA mv 17_Airyscan Processing	7	1
0.306757157651843	BFA	BFA mv 17_Airyscan Processing	7	1
0.595765657738624	BFA	BFA mv 17_Airyscan Processing	7	1
0.225549884904229	BFA	BFA mv 17_Airyscan Processing	7	1
0.694544636068515	BFA	BFA mv 17_Airyscan Processing	7	1
0.570375151654887	BFA	BFA mv 17_Airyscan Processing	7	1
0.597001583597265	BFA	BFA mv 17_Airyscan Processing	7	1
0.579410001238648	BFA	BFA mv 17_Airyscan Processing	7	1
0.302959432316015	BFA	BFA mv 17_Airyscan Processing	7	1
0.82708635513817	BFA	BFA mv 17_Airyscan Processing	7	1
0.323440398788362	BFA	BFA mv 17_Airyscan Processing	7	1
0.791532182982622	BFA	BFA mv 17_Airyscan Processing	7	1
0.754482227154032	BFA	BFA mv 17_Airyscan Processing	7	1
0.419524159717849	BFA	BFA mv 17_Airyscan Processing	7	1
0.288706715175766	BFA	BFA mv 17_Airyscan Processing	7	1
0.510987436263281	BFA	BFA mv 17_Airyscan Processing	7	1
0.446082904369838	BFA	BFA mv 17_Airyscan Processing	7	1
0.288302324139863	BFA	BFA mv 17_Airyscan Processing	7	1
0.531379824090389	BFA	BFA mv 17_Airyscan Processing	7	1
0.332773859171774	BFA	BFA mv 17_Airyscan Processing	7	1
0.47053277823157	BFA	BFA mv 17_Airyscan Processing	7	1
0.508091776419754	BFA	BFA mv 17_Airyscan Processing	7	1
0.512879896088041	BFA	BFA mv 17_Airyscan Processing	7	1
0.451600634802684	BFA	BFA mv 17_Airyscan Processing	7	1
0.573284011172915	BFA	BFA mv 17_Airyscan Processing	7	1
0.47528763958726	BFA	BFA mv 17_Airyscan Processing	7	1
0.473716571126678	BFA	BFA mv 17_Airyscan Processing	7	1
0.336185784961916	BFA	BFA mv 17_Airyscan Processing	7	1
0.583443177189966	BFA	BFA mv 17_Airyscan Processing	7	1
0.612238708543065	BFA	BFA mv 17_Airyscan Processing	7	1
0.399672147382923	BFA	BFA mv 17_Airyscan Processing	7	1
0.477820221992602	BFA	BFA mv 17_Airyscan Processing	7	1
0.595273948282213	BFA	BFA mv 17_Airyscan Processing	7	1
0.37669743379894	BFA	BFA mv 17_Airyscan Processing	7	1
0.715760981870899	BFA	BFA mv 17_Airyscan Processing	7	1
0.690697754182225	BFA	BFA mv 17_Airyscan Processing	7	1
0.444124729137086	BFA	BFA mv 17_Airyscan Processing	7	1
0.272395915814904	BFA	BFA mv 17_Airyscan Processing	7	1
0.775961370389035	BFA	BFA mv 17_Airyscan Processing	7	1
0.506971043566788	BFA	BFA mv 17_Airyscan Processing	7	1
0.364828220502532	BFA	BFA mv 17_Airyscan Processing	7	1
0.555562819658579	BFA	BFA mv 17_Airyscan Processing	7	1
0.589236723940047	BFA	BFA mv 17_Airyscan Processing	7	1
0.74597242876857	BFA	BFA mv 17_Airyscan Processing	7	1
0.737657192417893	BFA	BFA mv 17_Airyscan Processing	7	1
0.584183011672071	BFA	BFA mv 17_Airyscan Processing	7	1
0.927950028903315	BFA	BFA mv 17_Airyscan Processing	7	1
0.634990476251506	BFA	BFA mv 17_Airyscan Processing	7	1
0.534958545335461	BFA	BFA mv 17_Airyscan Processing	7	1
0.79605149745653	BFA	BFA mv 17_Airyscan Processing	7	1
0.555967868020537	BFA	BFA mv 17_Airyscan Processing	7	1
0.752523666529283	BFA	BFA mv 17_Airyscan Processing	7	1
0.352242299972422	BFA	BFA mv 17_Airyscan Processing	7	1
0.535731764916959	BFA	BFA mv 17_Airyscan Processing	7	1
0.565085930830358	BFA	BFA mv 17_Airyscan Processing	7	1
0.466502332135716	BFA	BFA mv 17_Airyscan Processing	7	1
0.267058236380694	BFA	BFA mv 17_Airyscan Processing	7	1
0.682959278488723	BFA	BFA mv 17_Airyscan Processing	7	1
0.562479734055702	BFA	BFA mv 17_Airyscan Processing	7	1
0.704021496922749	BFA	BFA mv 17_Airyscan Processing	7	1
0.678200135705057	BFA	BFA mv 17_Airyscan Processing	7	1
0.615427646857546	BFA	BFA mv 17_Airyscan Processing	7	1
0.79482697991298	BFA	BFA mv 17_Airyscan Processing	7	1
0.751844759972728	BFA	BFA mv 17_Airyscan Processing	7	1
0.595128567132673	BFA	BFA mv 17_Airyscan Processing	7	1
0.250301254081747	BFA	BFA mv 17_Airyscan Processing	7	1
1.01230183298664	BFA	BFA mv 17_Airyscan Processing	7	1
0.382339555181853	BFA	BFA mv 17_Airyscan Processing	7	1
0.639136189360382	BFA	BFA mv 17_Airyscan Processing	7	1
0.333616142950765	BFA	BFA mv 17_Airyscan Processing	7	1
0.549866992950242	BFA	BFA mv 17_Airyscan Processing	7	1
0.461672068267626	BFA	BFA mv 17_Airyscan Processing	7	1
0.464614555210699	BFA	BFA mv 17_Airyscan Processing	7	1
0.378226624381093	BFA	BFA mv 17_Airyscan Processing	7	1
0.447495197531435	BFA	BFA mv 17_Airyscan Processing	7	1
0.594896589757507	BFA	BFA mv 17_Airyscan Processing	7	1
0.466776619954567	BFA	BFA mv 17_Airyscan Processing	7	1
0.424092030435215	BFA	BFA mv 17_Airyscan Processing	7	1
0.642991509851672	BFA	BFA mv 17_Airyscan Processing	7	1
0.642281507307989	BFA	BFA mv 17_Airyscan Processing	7	1
0.372538774795637	BFA	BFA mv 17_Airyscan Processing	7	1
0.390602893203796	BFA	BFA mv 17_Airyscan Processing	7	1
0.535227443665221	BFA	BFA mv 17_Airyscan Processing	7	1
0.446194361148634	BFA	BFA mv 17_Airyscan Processing	7	1
0.617659038573112	BFA	BFA mv 17_Airyscan Processing	7	1
0.392079430390789	BFA	BFA mv 17_Airyscan Processing	7	1
0.6927174780297	BFA	BFA mv 17_Airyscan Processing	7	1
0.527984681759778	BFA	BFA mv 17_Airyscan Processing	7	1
0.36354592638699	BFA	BFA mv 17_Airyscan Processing	7	1
0.399999269097376	BFA	BFA mv 17_Airyscan Processing	7	1
0.347855414444738	BFA	BFA mv 17_Airyscan Processing	7	1
0.435658119945756	BFA	BFA mv 17_Airyscan Processing	7	1
0.442760112950666	BFA	BFA mv 17_Airyscan Processing	7	1
0.792354928706801	BFA	BFA mv 17_Airyscan Processing	7	1
0.520423152258078	BFA	BFA mv 17_Airyscan Processing	7	1
0.592122029532805	BFA	BFA mv 17_Airyscan Processing	7	1
0.761608917925518	BFA	BFA mv 17_Airyscan Processing	7	1
0.485619131590392	BFA	BFA mv 17_Airyscan Processing	7	1
0.363582875540375	BFA	BFA mv 17_Airyscan Processing	7	1
0.476670065450333	BFA	BFA mv 17_Airyscan Processing	7	1
0.433139838367729	BFA	BFA mv 17_Airyscan Processing	7	1
0.783042834234483	BFA	BFA mv 17_Airyscan Processing	7	1
0.403929889363491	BFA	BFA mv 17_Airyscan Processing	7	1
0.411656424566163	BFA	BFA mv 17_Airyscan Processing	7	1
0.602123469584593	BFA	BFA mv 17_Airyscan Processing	7	1
0.381730828611358	BFA	BFA mv 17_Airyscan Processing	7	1
0.764057033027796	BFA	BFA mv 17_Airyscan Processing	7	1
0.569990694363242	BFA	BFA mv 17_Airyscan Processing	7	1
0.379187803762203	BFA	BFA mv 17_Airyscan Processing	7	1
0.397149903913897	BFA	BFA mv 17_Airyscan Processing	7	1
0.551353184694153	BFA	BFA mv 17_Airyscan Processing	7	1
0.481952964447534	BFA	BFA mv 17_Airyscan Processing	7	1
0.521031729740573	BFA	BFA mv 17_Airyscan Processing	7	1
0.547356366429477	BFA	BFA mv 17_Airyscan Processing	7	1
0.655133955958522	BFA	BFA mv 17_Airyscan Processing	7	1
0.399290275511729	BFA	BFA mv 17_Airyscan Processing	7	1
0.654797467849219	BFA	BFA mv 17_Airyscan Processing	7	1
0.649924537973305	BFA	BFA mv 17_Airyscan Processing	7	1
0.365926973238722	BFA	BFA mv 17_Airyscan Processing	7	1
0.616232991012853	BFA	BFA mv 17_Airyscan Processing	7	1
0.728239318976236	BFA	BFA mv 17_Airyscan Processing	7	1
0.397752097519308	BFA	BFA mv 17_Airyscan Processing	7	1
0.607538757853927	BFA	BFA mv 17_Airyscan Processing	7	1
0.371344110460627	BFA	BFA mv 17_Airyscan Processing	7	1
0.492695092540145	BFA	BFA mv 17_Airyscan Processing	7	1
0.422915130136389	BFA	BFA mv 17_Airyscan Processing	7	1
0.52846255828982	BFA	BFA mv 17_Airyscan Processing	7	1
0.406189070313954	BFA	BFA mv 17_Airyscan Processing	7	1
0.524451057365225	BFA	BFA mv 17_Airyscan Processing	7	1
0.510678610117755	BFA	BFA mv 17_Airyscan Processing	7	1
0.506585619785382	BFA	BFA mv 17_Airyscan Processing	7	1
0.344199742533966	BFA	BFA mv 17_Airyscan Processing	7	1
0.608324637307324	BFA	BFA mv 17_Airyscan Processing	7	1
0.491303543249872	BFA	BFA mv 17_Airyscan Processing	7	1
0.631427780460184	BFA	BFA mv 17_Airyscan Processing	7	1
0.311151503715701	BFA	BFA mv 17_Airyscan Processing	7	1
0.39540194754678	BFA	BFA mv 17_Airyscan Processing	7	1
0.5972695689199	BFA	BFA mv 17_Airyscan Processing	7	1
0.466563497645748	BFA	BFA mv 17_Airyscan Processing	7	1
0.447238471527098	BFA	BFA mv 17_Airyscan Processing	7	1
0.390063397102565	BFA	BFA mv 17_Airyscan Processing	7	1
0.422059195538463	BFA	BFA mv 17_Airyscan Processing	7	1
0.57004781355173	BFA	BFA mv 17_Airyscan Processing	7	1
0.341670628801881	BFA	BFA mv 17_Airyscan Processing	7	1
0.387386439203455	BFA	BFA mv 17_Airyscan Processing	7	1
0.495678810743784	BFA	BFA mv 17_Airyscan Processing	7	1
1.01135683398351	BFA	BFA mv 17_Airyscan Processing	7	1
0.637344263726074	BFA	BFA mv 17_Airyscan Processing	7	1
0.43563785372561	BFA	BFA mv 17_Airyscan Processing	7	1
0.624391354794375	BFA	BFA mv 17_Airyscan Processing	7	1
0.712985933804432	BFA	BFA mv 17_Airyscan Processing	7	1
0.528346598706344	BFA	BFA mv 17_Airyscan Processing	7	1
0.597504440674181	BFA	BFA mv 17_Airyscan Processing	7	1
0.605122941230939	BFA	BFA mv 17_Airyscan Processing	7	1
0.45868213523184	BFA	BFA mv 17_Airyscan Processing	7	1
0.530283525627379	BFA	BFA mv 17_Airyscan Processing	7	1
0.354853380375758	BFA	BFA mv 17_Airyscan Processing	7	1
0.528143043886988	BFA	BFA mv 17_Airyscan Processing	7	1
0.53846176509014	BFA	BFA mv 17_Airyscan Processing	7	1
0.632269543968281	BFA	BFA mv 17_Airyscan Processing	7	1
0.546650840595129	BFA	BFA mv 17_Airyscan Processing	7	1
0.720350887574839	BFA	BFA mv 17_Airyscan Processing	7	1
0.619251566192285	BFA	BFA mv 17_Airyscan Processing	7	1
0.522933689032877	BFA	BFA mv 17_Airyscan Processing	7	1
0.348892905616029	BFA	BFA mv 17_Airyscan Processing	7	1
0.508188314024123	BFA	BFA mv 17_Airyscan Processing	7	1
0.365260526159468	BFA	BFA mv 17_Airyscan Processing	7	1
0.724066888551415	BFA	BFA mv 17_Airyscan Processing	7	1
0.693180501726268	BFA	BFA mv 17_Airyscan Processing	7	1
0.511228982218245	BFA	BFA mv 17_Airyscan Processing	7	1
0.513519090332893	BFA	BFA mv 17_Airyscan Processing	7	1
0.658132645543566	BFA	BFA mv 17_Airyscan Processing	7	1
0.642395758911577	BFA	BFA mv 17_Airyscan Processing	7	1
0.767307573544251	BFA	BFA mv 17_Airyscan Processing	7	1
0.599721891799576	BFA	BFA mv 17_Airyscan Processing	7	1
0.395363769674471	BFA	BFA mv 17_Airyscan Processing	7	1
0.621431846484745	BFA	BFA mv 17_Airyscan Processing	7	1
0.712698254692881	BFA	BFA mv 17_Airyscan Processing	7	1
0.64902814139614	BFA	BFA mv 17_Airyscan Processing	7	1
0.818275028516141	BFA	BFA mv 17_Airyscan Processing	7	1
NaN	BFA	BFA mv 17_Airyscan Processing	7	1
NaN	BFA	BFA mv 17_Airyscan Processing	7	1
NaN	BFA	BFA mv 17_Airyscan Processing	7	1
NaN	BFA	BFA mv 17_Airyscan Processing	7	1
NaN	BFA	BFA mv 17_Airyscan Processing	7	1
NaN	BFA	BFA mv 17_Airyscan Processing	7	1
NaN	BFA	BFA mv 17_Airyscan Processing	7	1
NaN	BFA	BFA mv 17_Airyscan Processing	7	1
NaN	BFA	BFA mv 17_Airyscan Processing	7	1
NaN	BFA	BFA mv 17_Airyscan Processing	7	1
NaN	BFA	BFA mv 17_Airyscan Processing	7	1
NaN	BFA	BFA mv 17_Airyscan Processing	7	1
NaN	BFA	BFA mv 17_Airyscan Processing	7	1
NaN	BFA	BFA mv 17_Airyscan Processing	7	1
NaN	BFA	BFA mv 17_Airyscan Processing	7	1
NaN	BFA	BFA mv 17_Airyscan Processing	7	1
NaN	BFA	BFA mv 17_Airyscan Processing	7	1
NaN	BFA	BFA mv 17_Airyscan Processing	7	1
NaN	BFA	BFA mv 17_Airyscan Processing	7	1
NaN	BFA	BFA mv 17_Airyscan Processing	7	1
NaN	BFA	BFA mv 17_Airyscan Processing	7	1
NaN	BFA	BFA mv 17_Airyscan Processing	7	1
NaN	BFA	BFA mv 17_Airyscan Processing	7	1
NaN	BFA	BFA mv 17_Airyscan Processing	7	1
NaN	BFA	BFA mv 17_Airyscan Processing	7	1
NaN	BFA	BFA mv 17_Airyscan Processing	7	1
NaN	BFA	BFA mv 17_Airyscan Processing	7	1
NaN	BFA	BFA mv 17_Airyscan Processing	7	1
NaN	BFA	BFA mv 17_Airyscan Processing	7	1
NaN	BFA	BFA mv 17_Airyscan Processing	7	1
NaN	BFA	BFA mv 17_Airyscan Processing	7	1
NaN	BFA	BFA mv 17_Airyscan Processing	7	1
NaN	BFA	BFA mv 17_Airyscan Processing	7	1
NaN	BFA	BFA mv 17_Airyscan Processing	7	1
NaN	BFA	BFA mv 17_Airyscan Processing	7	1
NaN	BFA	BFA mv 17_Airyscan Processing	7	1
NaN	BFA	BFA mv 17_Airyscan Processing	7	1
NaN	BFA	BFA mv 17_Airyscan Processing	7	1
NaN	BFA	BFA mv 17_Airyscan Processing	7	1
NaN	BFA	BFA mv 17_Airyscan Processing	7	1
NaN	BFA	BFA mv 17_Airyscan Processing	7	1
NaN	BFA	BFA mv 17_Airyscan Processing	7	1
NaN	BFA	BFA mv 17_Airyscan Processing	7	1
NaN	BFA	BFA mv 17_Airyscan Processing	7	1
NaN	BFA	BFA mv 17_Airyscan Processing	7	1
NaN	BFA	BFA mv 17_Airyscan Processing	7	1
NaN	BFA	BFA mv 17_Airyscan Processing	7	1
NaN	BFA	BFA mv 17_Airyscan Processing	7	1
NaN	BFA	BFA mv 17_Airyscan Processing	7	1
NaN	BFA	BFA mv 17_Airyscan Processing	7	1
NaN	BFA	BFA mv 17_Airyscan Processing	7	1
NaN	BFA	BFA mv 17_Airyscan Processing	7	1
NaN	BFA	BFA mv 17_Airyscan Processing	7	1
NaN	BFA	BFA mv 17_Airyscan Processing	7	1
NaN	BFA	BFA mv 17_Airyscan Processing	7	1
NaN	BFA	BFA mv 17_Airyscan Processing	7	1
NaN	BFA	BFA mv 17_Airyscan Processing	7	1
NaN	BFA	BFA mv 17_Airyscan Processing	7	1
NaN	BFA	BFA mv 17_Airyscan Processing	7	1
NaN	BFA	BFA mv 17_Airyscan Processing	7	1
NaN	BFA	BFA mv 17_Airyscan Processing	7	1
NaN	BFA	BFA mv 17_Airyscan Processing	7	1
0	BFA	BFA mv 18_Airyscan Processing	8	1
0.745515769254435	BFA	BFA mv 18_Airyscan Processing	8	1
0.369510646834443	BFA	BFA mv 18_Airyscan Processing	8	1
0.720848378996486	BFA	BFA mv 18_Airyscan Processing	8	1
0.70705900611982	BFA	BFA mv 18_Airyscan Processing	8	1
0.313143413501021	BFA	BFA mv 18_Airyscan Processing	8	1
0.40818198847463	BFA	BFA mv 18_Airyscan Processing	8	1
0.348371487937528	BFA	BFA mv 18_Airyscan Processing	8	1
0.531407921824059	BFA	BFA mv 18_Airyscan Processing	8	1
0.461974851709261	BFA	BFA mv 18_Airyscan Processing	8	1
0.373029239097864	BFA	BFA mv 18_Airyscan Processing	8	1
0.293374226038025	BFA	BFA mv 18_Airyscan Processing	8	1
0.797275479978652	BFA	BFA mv 18_Airyscan Processing	8	1
0.560640759198739	BFA	BFA mv 18_Airyscan Processing	8	1
0.595785641817863	BFA	BFA mv 18_Airyscan Processing	8	1
0.392394673010145	BFA	BFA mv 18_Airyscan Processing	8	1
0.629223737486138	BFA	BFA mv 18_Airyscan Processing	8	1
0.520884937273061	BFA	BFA mv 18_Airyscan Processing	8	1
0.301830171964707	BFA	BFA mv 18_Airyscan Processing	8	1
0.429224770819308	BFA	BFA mv 18_Airyscan Processing	8	1
0.694170474739971	BFA	BFA mv 18_Airyscan Processing	8	1
0.826957671630931	BFA	BFA mv 18_Airyscan Processing	8	1
0	BFA	BFA mv 18_Airyscan Processing	8	1
0.263322938397518	BFA	BFA mv 18_Airyscan Processing	8	1
0.496804846603522	BFA	BFA mv 18_Airyscan Processing	8	1
0.50072739262429	BFA	BFA mv 18_Airyscan Processing	8	1
0.538297248237177	BFA	BFA mv 18_Airyscan Processing	8	1
0.764836002111888	BFA	BFA mv 18_Airyscan Processing	8	1
0.383447587394312	BFA	BFA mv 18_Airyscan Processing	8	1
0.238410961304082	BFA	BFA mv 18_Airyscan Processing	8	1
0.358649288190026	BFA	BFA mv 18_Airyscan Processing	8	1
0.446855581968747	BFA	BFA mv 18_Airyscan Processing	8	1
0.378007136647152	BFA	BFA mv 18_Airyscan Processing	8	1
0.735219186162436	BFA	BFA mv 18_Airyscan Processing	8	1
0.379537489185271	BFA	BFA mv 18_Airyscan Processing	8	1
0.342339678678761	BFA	BFA mv 18_Airyscan Processing	8	1
0.49638969124807	BFA	BFA mv 18_Airyscan Processing	8	1
0.387440826143282	BFA	BFA mv 18_Airyscan Processing	8	1
0.329126385395019	BFA	BFA mv 18_Airyscan Processing	8	1
0.405490568893298	BFA	BFA mv 18_Airyscan Processing	8	1
0.678045349892955	BFA	BFA mv 18_Airyscan Processing	8	1
0.703848551291712	BFA	BFA mv 18_Airyscan Processing	8	1
0.466285137764941	BFA	BFA mv 18_Airyscan Processing	8	1
0.334200159155935	BFA	BFA mv 18_Airyscan Processing	8	1
0.344986814647759	BFA	BFA mv 18_Airyscan Processing	8	1
0	BFA	BFA mv 18_Airyscan Processing	8	1
0.348426554811601	BFA	BFA mv 18_Airyscan Processing	8	1
0.570860847334466	BFA	BFA mv 18_Airyscan Processing	8	1
0.322442774778116	BFA	BFA mv 18_Airyscan Processing	8	1
0.494678054280809	BFA	BFA mv 18_Airyscan Processing	8	1
0.773331683077641	BFA	BFA mv 18_Airyscan Processing	8	1
0.588236583417293	BFA	BFA mv 18_Airyscan Processing	8	1
0.474395295514378	BFA	BFA mv 18_Airyscan Processing	8	1
0.390740663570661	BFA	BFA mv 18_Airyscan Processing	8	1
0.319680136337567	BFA	BFA mv 18_Airyscan Processing	8	1
0.418328139619895	BFA	BFA mv 18_Airyscan Processing	8	1
0.577402849489111	BFA	BFA mv 18_Airyscan Processing	8	1
0.420566188730885	BFA	BFA mv 18_Airyscan Processing	8	1
0.323986970253165	BFA	BFA mv 18_Airyscan Processing	8	1
0.409785075494264	BFA	BFA mv 18_Airyscan Processing	8	1
0.79926648039378	BFA	BFA mv 18_Airyscan Processing	8	1
0.562420971935007	BFA	BFA mv 18_Airyscan Processing	8	1
0.686027206429139	BFA	BFA mv 18_Airyscan Processing	8	1
0.324015921608443	BFA	BFA mv 18_Airyscan Processing	8	1
0.371476447886256	BFA	BFA mv 18_Airyscan Processing	8	1
0.63459014814612	BFA	BFA mv 18_Airyscan Processing	8	1
0.579022458416702	BFA	BFA mv 18_Airyscan Processing	8	1
0.711467880438163	BFA	BFA mv 18_Airyscan Processing	8	1
0.425740721287308	BFA	BFA mv 18_Airyscan Processing	8	1
0.479300497549679	BFA	BFA mv 18_Airyscan Processing	8	1
0.451481155803852	BFA	BFA mv 18_Airyscan Processing	8	1
0.953542336570722	BFA	BFA mv 18_Airyscan Processing	8	1
0.513761360293455	BFA	BFA mv 18_Airyscan Processing	8	1
0.663494607782767	BFA	BFA mv 18_Airyscan Processing	8	1
0.35140461025305	BFA	BFA mv 18_Airyscan Processing	8	1
0.258380062865698	BFA	BFA mv 18_Airyscan Processing	8	1
0.40509341734343	BFA	BFA mv 18_Airyscan Processing	8	1
0.503945312168827	BFA	BFA mv 18_Airyscan Processing	8	1
0	BFA	BFA mv 18_Airyscan Processing	8	1
0.421257007919791	BFA	BFA mv 18_Airyscan Processing	8	1
0.486484119567755	BFA	BFA mv 18_Airyscan Processing	8	1
0.468854002541146	BFA	BFA mv 18_Airyscan Processing	8	1
0	BFA	BFA mv 18_Airyscan Processing	8	1
0.590051273445622	BFA	BFA mv 18_Airyscan Processing	8	1
0.503000376650023	BFA	BFA mv 18_Airyscan Processing	8	1
0.486549419014086	BFA	BFA mv 18_Airyscan Processing	8	1
0.427903129000723	BFA	BFA mv 18_Airyscan Processing	8	1
NaN	BFA	BFA mv 18_Airyscan Processing	8	1
NaN	BFA	BFA mv 18_Airyscan Processing	8	1
NaN	BFA	BFA mv 18_Airyscan Processing	8	1
NaN	BFA	BFA mv 18_Airyscan Processing	8	1
NaN	BFA	BFA mv 18_Airyscan Processing	8	1
NaN	BFA	BFA mv 18_Airyscan Processing	8	1
NaN	BFA	BFA mv 18_Airyscan Processing	8	1
NaN	BFA	BFA mv 18_Airyscan Processing	8	1
NaN	BFA	BFA mv 18_Airyscan Processing	8	1
NaN	BFA	BFA mv 18_Airyscan Processing	8	1
NaN	BFA	BFA mv 18_Airyscan Processing	8	1
NaN	BFA	BFA mv 18_Airyscan Processing	8	1
NaN	BFA	BFA mv 18_Airyscan Processing	8	1
NaN	BFA	BFA mv 18_Airyscan Processing	8	1
NaN	BFA	BFA mv 18_Airyscan Processing	8	1
0.705775985478564	BFA	BFA mv 1_Airyscan Processing	9	1
0.553273238237446	BFA	BFA mv 1_Airyscan Processing	9	1
0.616150092795174	BFA	BFA mv 1_Airyscan Processing	9	1
0.727250460533083	BFA	BFA mv 1_Airyscan Processing	9	1
0.711660332067142	BFA	BFA mv 1_Airyscan Processing	9	1
0.804899613654724	BFA	BFA mv 1_Airyscan Processing	9	1
0.539221367024096	BFA	BFA mv 1_Airyscan Processing	9	1
0.665521567103392	BFA	BFA mv 1_Airyscan Processing	9	1
0.378295169717604	BFA	BFA mv 1_Airyscan Processing	9	1
0.338717248818451	BFA	BFA mv 1_Airyscan Processing	9	1
0.544152951289197	BFA	BFA mv 1_Airyscan Processing	9	1
0.543638269411167	BFA	BFA mv 1_Airyscan Processing	9	1
0.804612128422218	BFA	BFA mv 1_Airyscan Processing	9	1
0.508319777427819	BFA	BFA mv 1_Airyscan Processing	9	1
0.783597547192943	BFA	BFA mv 1_Airyscan Processing	9	1
0.703957467539145	BFA	BFA mv 1_Airyscan Processing	9	1
0.86098000893994	BFA	BFA mv 1_Airyscan Processing	9	1
0.440764306414496	BFA	BFA mv 1_Airyscan Processing	9	1
0.440246019319412	BFA	BFA mv 1_Airyscan Processing	9	1
0.816704800422604	BFA	BFA mv 1_Airyscan Processing	9	1
0.526243092589	BFA	BFA mv 1_Airyscan Processing	9	1
0.59828773497013	BFA	BFA mv 1_Airyscan Processing	9	1
0.555210135947827	BFA	BFA mv 1_Airyscan Processing	9	1
0.758160658624368	BFA	BFA mv 1_Airyscan Processing	9	1
0.741178810921125	BFA	BFA mv 1_Airyscan Processing	9	1
0.688580033122623	BFA	BFA mv 1_Airyscan Processing	9	1
0.442370854567706	BFA	BFA mv 1_Airyscan Processing	9	1
0.824860273435253	BFA	BFA mv 1_Airyscan Processing	9	1
0.620430670371595	BFA	BFA mv 1_Airyscan Processing	9	1
0.500925102342242	BFA	BFA mv 1_Airyscan Processing	9	1
0.491461566668077	BFA	BFA mv 1_Airyscan Processing	9	1
0.821812484452258	BFA	BFA mv 1_Airyscan Processing	9	1
0.642073946563839	BFA	BFA mv 1_Airyscan Processing	9	1
0.667423136996934	BFA	BFA mv 1_Airyscan Processing	9	1
0.561174685771095	BFA	BFA mv 1_Airyscan Processing	9	1
0.678136832489992	BFA	BFA mv 1_Airyscan Processing	9	1
0.716399745433236	BFA	BFA mv 1_Airyscan Processing	9	1
0.519596296555064	BFA	BFA mv 1_Airyscan Processing	9	1
0.584697275492892	BFA	BFA mv 1_Airyscan Processing	9	1
0.760408654018323	BFA	BFA mv 1_Airyscan Processing	9	1
0.597648396159908	BFA	BFA mv 1_Airyscan Processing	9	1
0.49634351975776	BFA	BFA mv 1_Airyscan Processing	9	1
0.613592202631721	BFA	BFA mv 1_Airyscan Processing	9	1
0.390583989851649	BFA	BFA mv 1_Airyscan Processing	9	1
0.657629991706389	BFA	BFA mv 1_Airyscan Processing	9	1
0.660915344624473	BFA	BFA mv 1_Airyscan Processing	9	1
0.441216216914864	BFA	BFA mv 1_Airyscan Processing	9	1
0.884923217750865	BFA	BFA mv 1_Airyscan Processing	9	1
0.696188771005695	BFA	BFA mv 1_Airyscan Processing	9	1
0.507664086588696	BFA	BFA mv 1_Airyscan Processing	9	1
0.569920679604922	BFA	BFA mv 1_Airyscan Processing	9	1
0.732652551564786	BFA	BFA mv 1_Airyscan Processing	9	1
0.5622214051265	BFA	BFA mv 1_Airyscan Processing	9	1
0.434993375091968	BFA	BFA mv 1_Airyscan Processing	9	1
0.67619218624997	BFA	BFA mv 1_Airyscan Processing	9	1
0.333110525002824	BFA	BFA mv 1_Airyscan Processing	9	1
0.429804317894055	BFA	BFA mv 1_Airyscan Processing	9	1
0.532589709780002	BFA	BFA mv 1_Airyscan Processing	9	1
0.342948705743549	BFA	BFA mv 1_Airyscan Processing	9	1
0.557960097503019	BFA	BFA mv 1_Airyscan Processing	9	1
0.368499137925287	BFA	BFA mv 1_Airyscan Processing	9	1
0.525325473305232	BFA	BFA mv 1_Airyscan Processing	9	1
0.723445481983419	BFA	BFA mv 1_Airyscan Processing	9	1
0.493525955819136	BFA	BFA mv 1_Airyscan Processing	9	1
0.307055114226339	BFA	BFA mv 1_Airyscan Processing	9	1
0.589753301898272	BFA	BFA mv 1_Airyscan Processing	9	1
0.755598313938681	BFA	BFA mv 1_Airyscan Processing	9	1
0.705513563454259	BFA	BFA mv 1_Airyscan Processing	9	1
0.528603948302503	BFA	BFA mv 1_Airyscan Processing	9	1
0.282669050497242	BFA	BFA mv 1_Airyscan Processing	9	1
0.372561853477046	BFA	BFA mv 1_Airyscan Processing	9	1
0.573425445637827	BFA	BFA mv 1_Airyscan Processing	9	1
0.522758784022842	BFA	BFA mv 1_Airyscan Processing	9	1
0.475757152905517	BFA	BFA mv 1_Airyscan Processing	9	1
0.689059244956981	BFA	BFA mv 1_Airyscan Processing	9	1
0.504005540631887	BFA	BFA mv 1_Airyscan Processing	9	1
0.591886708708723	BFA	BFA mv 1_Airyscan Processing	9	1
0.644355981288964	BFA	BFA mv 1_Airyscan Processing	9	1
0.546495932946947	BFA	BFA mv 1_Airyscan Processing	9	1
0.701160335180163	BFA	BFA mv 1_Airyscan Processing	9	1
0.619071667799254	BFA	BFA mv 1_Airyscan Processing	9	1
0.749609686695887	BFA	BFA mv 1_Airyscan Processing	9	1
0.751272790471084	BFA	BFA mv 1_Airyscan Processing	9	1
0.77916366471173	BFA	BFA mv 1_Airyscan Processing	9	1
0.581013807894302	BFA	BFA mv 1_Airyscan Processing	9	1
0.764752611101574	BFA	BFA mv 1_Airyscan Processing	9	1
0.62094875058645	BFA	BFA mv 1_Airyscan Processing	9	1
0.563235093975632	BFA	BFA mv 1_Airyscan Processing	9	1
0.562737573680501	BFA	BFA mv 1_Airyscan Processing	9	1
0.537332467650946	BFA	BFA mv 1_Airyscan Processing	9	1
0.440827150169281	BFA	BFA mv 1_Airyscan Processing	9	1
0.519818047546528	BFA	BFA mv 1_Airyscan Processing	9	1
0.689482712583582	BFA	BFA mv 1_Airyscan Processing	9	1
0.662221128321853	BFA	BFA mv 1_Airyscan Processing	9	1
0.745595715851816	BFA	BFA mv 1_Airyscan Processing	9	1
0.797208304916932	BFA	BFA mv 1_Airyscan Processing	9	1
0.480959788667936	BFA	BFA mv 1_Airyscan Processing	9	1
0.663508891299768	BFA	BFA mv 1_Airyscan Processing	9	1
0.602285619322921	BFA	BFA mv 1_Airyscan Processing	9	1
0.541811883851895	BFA	BFA mv 1_Airyscan Processing	9	1
0.727587479382035	BFA	BFA mv 1_Airyscan Processing	9	1
0.611642823555815	BFA	BFA mv 1_Airyscan Processing	9	1
0.597162878306442	BFA	BFA mv 1_Airyscan Processing	9	1
0.498824854565969	BFA	BFA mv 1_Airyscan Processing	9	1
0.481607591620838	BFA	BFA mv 1_Airyscan Processing	9	1
0.331571541230579	BFA	BFA mv 1_Airyscan Processing	9	1
0.742310724569614	BFA	BFA mv 1_Airyscan Processing	9	1
0.417908726598073	BFA	BFA mv 1_Airyscan Processing	9	1
0.874551930826245	BFA	BFA mv 1_Airyscan Processing	9	1
0.694009846489668	BFA	BFA mv 1_Airyscan Processing	9	1
0.881506130521751	BFA	BFA mv 1_Airyscan Processing	9	1
0.352384866400432	BFA	BFA mv 1_Airyscan Processing	9	1
0.62946848882414	BFA	BFA mv 1_Airyscan Processing	9	1
0.698956211179723	BFA	BFA mv 1_Airyscan Processing	9	1
0.476463198087227	BFA	BFA mv 1_Airyscan Processing	9	1
0.417440847557914	BFA	BFA mv 1_Airyscan Processing	9	1
0.578900075408501	BFA	BFA mv 1_Airyscan Processing	9	1
0.444719220529296	BFA	BFA mv 1_Airyscan Processing	9	1
0.692408810061552	BFA	BFA mv 1_Airyscan Processing	9	1
0.558757224537613	BFA	BFA mv 1_Airyscan Processing	9	1
0.658472000579682	BFA	BFA mv 1_Airyscan Processing	9	1
0.423637558245249	BFA	BFA mv 1_Airyscan Processing	9	1
0.561647643574611	BFA	BFA mv 1_Airyscan Processing	9	1
0.684151035398215	BFA	BFA mv 1_Airyscan Processing	9	1
0.719729585265977	BFA	BFA mv 1_Airyscan Processing	9	1
0.633670131533744	BFA	BFA mv 1_Airyscan Processing	9	1
0.475250627251401	BFA	BFA mv 1_Airyscan Processing	9	1
0.576097826321207	BFA	BFA mv 1_Airyscan Processing	9	1
0.618406926035927	BFA	BFA mv 1_Airyscan Processing	9	1
0.727585062710513	BFA	BFA mv 1_Airyscan Processing	9	1
0.591494542816604	BFA	BFA mv 1_Airyscan Processing	9	1
0.398356055369127	BFA	BFA mv 1_Airyscan Processing	9	1
0.587726506742509	BFA	BFA mv 1_Airyscan Processing	9	1
0.75984607260818	BFA	BFA mv 1_Airyscan Processing	9	1
0.71695638851451	BFA	BFA mv 1_Airyscan Processing	9	1
0.844165946725411	BFA	BFA mv 1_Airyscan Processing	9	1
0.478885772167698	BFA	BFA mv 1_Airyscan Processing	9	1
0.686467457384091	BFA	BFA mv 1_Airyscan Processing	9	1
0.469378177616828	BFA	BFA mv 1_Airyscan Processing	9	1
0.793785764233919	BFA	BFA mv 1_Airyscan Processing	9	1
0.450303401921294	BFA	BFA mv 1_Airyscan Processing	9	1
0.567682918947982	BFA	BFA mv 1_Airyscan Processing	9	1
0.467281138244383	BFA	BFA mv 1_Airyscan Processing	9	1
0.669747822119008	BFA	BFA mv 1_Airyscan Processing	9	1
0.627320535498677	BFA	BFA mv 1_Airyscan Processing	9	1
0.657548414667049	BFA	BFA mv 1_Airyscan Processing	9	1
0.590149074123994	BFA	BFA mv 1_Airyscan Processing	9	1
0.472692787712812	BFA	BFA mv 1_Airyscan Processing	9	1
0.72271320015515	BFA	BFA mv 1_Airyscan Processing	9	1
0.530252867241733	BFA	BFA mv 1_Airyscan Processing	9	1
0.461237405744599	BFA	BFA mv 1_Airyscan Processing	9	1
0.579986667808679	BFA	BFA mv 1_Airyscan Processing	9	1
0.407821476863117	BFA	BFA mv 1_Airyscan Processing	9	1
0.523351121294419	BFA	BFA mv 1_Airyscan Processing	9	1
0.55390883580991	BFA	BFA mv 1_Airyscan Processing	9	1
0.573117738176472	BFA	BFA mv 1_Airyscan Processing	9	1
0.855097546450562	BFA	BFA mv 1_Airyscan Processing	9	1
0.851692434774609	BFA	BFA mv 1_Airyscan Processing	9	1
0.700874329236157	BFA	BFA mv 1_Airyscan Processing	9	1
0.572989620996848	BFA	BFA mv 1_Airyscan Processing	9	1
0.607495932035601	BFA	BFA mv 1_Airyscan Processing	9	1
0.798058136399814	BFA	BFA mv 1_Airyscan Processing	9	1
0.52331259646404	BFA	BFA mv 1_Airyscan Processing	9	1
0.509491477707855	BFA	BFA mv 1_Airyscan Processing	9	1
0.436833947535426	BFA	BFA mv 1_Airyscan Processing	9	1
0.61988730186968	BFA	BFA mv 1_Airyscan Processing	9	1
0.778803619081879	BFA	BFA mv 1_Airyscan Processing	9	1
0.667288472845521	BFA	BFA mv 1_Airyscan Processing	9	1
0.533289556519637	BFA	BFA mv 1_Airyscan Processing	9	1
0.668938874819331	BFA	BFA mv 1_Airyscan Processing	9	1
0.56586964938274	BFA	BFA mv 1_Airyscan Processing	9	1
0.345107411201317	BFA	BFA mv 1_Airyscan Processing	9	1
0.314754980934127	BFA	BFA mv 1_Airyscan Processing	9	1
0.829964376397486	BFA	BFA mv 1_Airyscan Processing	9	1
0.617936512797074	BFA	BFA mv 1_Airyscan Processing	9	1
0.504847778049221	BFA	BFA mv 1_Airyscan Processing	9	1
0.353670160227487	BFA	BFA mv 1_Airyscan Processing	9	1
0.704226119072926	BFA	BFA mv 1_Airyscan Processing	9	1
0.788224672493151	BFA	BFA mv 1_Airyscan Processing	9	1
0.714294639599759	BFA	BFA mv 1_Airyscan Processing	9	1
0.683605019612742	BFA	BFA mv 1_Airyscan Processing	9	1
0.704057583645698	BFA	BFA mv 1_Airyscan Processing	9	1
0.725087380898364	BFA	BFA mv 1_Airyscan Processing	9	1
0.431165027539844	BFA	BFA mv 1_Airyscan Processing	9	1
0.702680701707681	BFA	BFA mv 1_Airyscan Processing	9	1
0.82585964209733	BFA	BFA mv 1_Airyscan Processing	9	1
0.756164173899289	BFA	BFA mv 1_Airyscan Processing	9	1
0.646839378592433	BFA	BFA mv 1_Airyscan Processing	9	1
0.711446307533543	BFA	BFA mv 1_Airyscan Processing	9	1
0.615246920987531	BFA	BFA mv 1_Airyscan Processing	9	1
0.655308570431637	BFA	BFA mv 1_Airyscan Processing	9	1
0.506320492816856	BFA	BFA mv 1_Airyscan Processing	9	1
0.569594336052056	BFA	BFA mv 1_Airyscan Processing	9	1
0.484392611890981	BFA	BFA mv 1_Airyscan Processing	9	1
0.801311410463879	BFA	BFA mv 1_Airyscan Processing	9	1
0.787571054613624	BFA	BFA mv 1_Airyscan Processing	9	1
0.644178236030459	BFA	BFA mv 1_Airyscan Processing	9	1
0.584430307433183	BFA	BFA mv 1_Airyscan Processing	9	1
0.648101834662133	BFA	BFA mv 1_Airyscan Processing	9	1
0.394455080894476	BFA	BFA mv 1_Airyscan Processing	9	1
0.643002888548431	BFA	BFA mv 1_Airyscan Processing	9	1
0.72979995383798	BFA	BFA mv 1_Airyscan Processing	9	1
0.950915166847714	BFA	BFA mv 1_Airyscan Processing	9	1
0.609495591189154	BFA	BFA mv 1_Airyscan Processing	9	1
0.4460922074166	BFA	BFA mv 1_Airyscan Processing	9	1
0.52952843699942	BFA	BFA mv 1_Airyscan Processing	9	1
0.45483273942647	BFA	BFA mv 1_Airyscan Processing	9	1
NaN	BFA	BFA mv 1_Airyscan Processing	9	1
NaN	BFA	BFA mv 1_Airyscan Processing	9	1
NaN	BFA	BFA mv 1_Airyscan Processing	9	1
NaN	BFA	BFA mv 1_Airyscan Processing	9	1
NaN	BFA	BFA mv 1_Airyscan Processing	9	1
NaN	BFA	BFA mv 1_Airyscan Processing	9	1
NaN	BFA	BFA mv 1_Airyscan Processing	9	1
NaN	BFA	BFA mv 1_Airyscan Processing	9	1
NaN	BFA	BFA mv 1_Airyscan Processing	9	1
NaN	BFA	BFA mv 1_Airyscan Processing	9	1
NaN	BFA	BFA mv 1_Airyscan Processing	9	1
NaN	BFA	BFA mv 1_Airyscan Processing	9	1
NaN	BFA	BFA mv 1_Airyscan Processing	9	1
NaN	BFA	BFA mv 1_Airyscan Processing	9	1
NaN	BFA	BFA mv 1_Airyscan Processing	9	1
NaN	BFA	BFA mv 1_Airyscan Processing	9	1
NaN	BFA	BFA mv 1_Airyscan Processing	9	1
NaN	BFA	BFA mv 1_Airyscan Processing	9	1
NaN	BFA	BFA mv 1_Airyscan Processing	9	1
NaN	BFA	BFA mv 1_Airyscan Processing	9	1
NaN	BFA	BFA mv 1_Airyscan Processing	9	1
NaN	BFA	BFA mv 1_Airyscan Processing	9	1
NaN	BFA	BFA mv 1_Airyscan Processing	9	1
NaN	BFA	BFA mv 1_Airyscan Processing	9	1
NaN	BFA	BFA mv 1_Airyscan Processing	9	1
NaN	BFA	BFA mv 1_Airyscan Processing	9	1
NaN	BFA	BFA mv 1_Airyscan Processing	9	1
NaN	BFA	BFA mv 1_Airyscan Processing	9	1
NaN	BFA	BFA mv 1_Airyscan Processing	9	1
NaN	BFA	BFA mv 1_Airyscan Processing	9	1
NaN	BFA	BFA mv 1_Airyscan Processing	9	1
NaN	BFA	BFA mv 1_Airyscan Processing	9	1
NaN	BFA	BFA mv 1_Airyscan Processing	9	1
NaN	BFA	BFA mv 1_Airyscan Processing	9	1
NaN	BFA	BFA mv 1_Airyscan Processing	9	1
NaN	BFA	BFA mv 1_Airyscan Processing	9	1
NaN	BFA	BFA mv 1_Airyscan Processing	9	1
NaN	BFA	BFA mv 1_Airyscan Processing	9	1
NaN	BFA	BFA mv 1_Airyscan Processing	9	1
NaN	BFA	BFA mv 1_Airyscan Processing	9	1
NaN	BFA	BFA mv 1_Airyscan Processing	9	1
NaN	BFA	BFA mv 1_Airyscan Processing	9	1
NaN	BFA	BFA mv 1_Airyscan Processing	9	1
NaN	BFA	BFA mv 1_Airyscan Processing	9	1
NaN	BFA	BFA mv 1_Airyscan Processing	9	1
NaN	BFA	BFA mv 1_Airyscan Processing	9	1
NaN	BFA	BFA mv 1_Airyscan Processing	9	1
NaN	BFA	BFA mv 1_Airyscan Processing	9	1
NaN	BFA	BFA mv 1_Airyscan Processing	9	1
NaN	BFA	BFA mv 1_Airyscan Processing	9	1
NaN	BFA	BFA mv 1_Airyscan Processing	9	1
NaN	BFA	BFA mv 1_Airyscan Processing	9	1
0.593868620216565	BFA	BFA mv 20_Airyscan Processing	10	1
0.339516174905133	BFA	BFA mv 20_Airyscan Processing	10	1
0.267698066170675	BFA	BFA mv 20_Airyscan Processing	10	1
0.575067891383678	BFA	BFA mv 20_Airyscan Processing	10	1
0.559242591957204	BFA	BFA mv 20_Airyscan Processing	10	1
0.474189839746614	BFA	BFA mv 20_Airyscan Processing	10	1
0.230584099562098	BFA	BFA mv 20_Airyscan Processing	10	1
0.324903821468863	BFA	BFA mv 20_Airyscan Processing	10	1
0.619499800317961	BFA	BFA mv 20_Airyscan Processing	10	1
0.288580557145221	BFA	BFA mv 20_Airyscan Processing	10	1
0.445777666844335	BFA	BFA mv 20_Airyscan Processing	10	1
0.404804703225549	BFA	BFA mv 20_Airyscan Processing	10	1
0.363249541508805	BFA	BFA mv 20_Airyscan Processing	10	1
0.352166747993984	BFA	BFA mv 20_Airyscan Processing	10	1
0.375461135895003	BFA	BFA mv 20_Airyscan Processing	10	1
0.673010686874562	BFA	BFA mv 20_Airyscan Processing	10	1
0.311942760028794	BFA	BFA mv 20_Airyscan Processing	10	1
0.412342529873273	BFA	BFA mv 20_Airyscan Processing	10	1
0.473402647743669	BFA	BFA mv 20_Airyscan Processing	10	1
0.460570884641727	BFA	BFA mv 20_Airyscan Processing	10	1
0.553466581488434	BFA	BFA mv 20_Airyscan Processing	10	1
0.413044108985282	BFA	BFA mv 20_Airyscan Processing	10	1
0.651145588527892	BFA	BFA mv 20_Airyscan Processing	10	1
0.289350894166986	BFA	BFA mv 20_Airyscan Processing	10	1
0.276549195115051	BFA	BFA mv 20_Airyscan Processing	10	1
0.358232402541016	BFA	BFA mv 20_Airyscan Processing	10	1
0.342402994330323	BFA	BFA mv 20_Airyscan Processing	10	1
0.257846974466551	BFA	BFA mv 20_Airyscan Processing	10	1
0.35046559980782	BFA	BFA mv 20_Airyscan Processing	10	1
0.510159015501977	BFA	BFA mv 20_Airyscan Processing	10	1
0.445265215320842	BFA	BFA mv 20_Airyscan Processing	10	1
0.382670960242882	BFA	BFA mv 20_Airyscan Processing	10	1
0.37983636645693	BFA	BFA mv 20_Airyscan Processing	10	1
0.516254993857922	BFA	BFA mv 20_Airyscan Processing	10	1
0.444071965878432	BFA	BFA mv 20_Airyscan Processing	10	1
0.815136227368218	BFA	BFA mv 20_Airyscan Processing	10	1
0.443973133240857	BFA	BFA mv 20_Airyscan Processing	10	1
0.380593896919847	BFA	BFA mv 20_Airyscan Processing	10	1
0.629470524665192	BFA	BFA mv 20_Airyscan Processing	10	1
0.390385535273601	BFA	BFA mv 20_Airyscan Processing	10	1
0.341713857105531	BFA	BFA mv 20_Airyscan Processing	10	1
0.326000168427324	BFA	BFA mv 20_Airyscan Processing	10	1
0.510692820159835	BFA	BFA mv 20_Airyscan Processing	10	1
0.453855205692587	BFA	BFA mv 20_Airyscan Processing	10	1
0.597879330757562	BFA	BFA mv 20_Airyscan Processing	10	1
0.407269976380631	BFA	BFA mv 20_Airyscan Processing	10	1
0.628165335807224	BFA	BFA mv 20_Airyscan Processing	10	1
0.383330286919195	BFA	BFA mv 20_Airyscan Processing	10	1
0.617725861822277	BFA	BFA mv 20_Airyscan Processing	10	1
0	BFA	BFA mv 20_Airyscan Processing	10	1
0.493205667383731	BFA	BFA mv 20_Airyscan Processing	10	1
0.462828700434381	BFA	BFA mv 20_Airyscan Processing	10	1
0.373683525986889	BFA	BFA mv 20_Airyscan Processing	10	1
0	BFA	BFA mv 20_Airyscan Processing	10	1
0.531258106169845	BFA	BFA mv 20_Airyscan Processing	10	1
0.333329344765324	BFA	BFA mv 20_Airyscan Processing	10	1
0.616225567385575	BFA	BFA mv 20_Airyscan Processing	10	1
0.510878623113252	BFA	BFA mv 20_Airyscan Processing	10	1
0.50115041709151	BFA	BFA mv 20_Airyscan Processing	10	1
0.610741745399971	BFA	BFA mv 20_Airyscan Processing	10	1
0.31976871154399	BFA	BFA mv 20_Airyscan Processing	10	1
0.487309014371877	BFA	BFA mv 20_Airyscan Processing	10	1
0	BFA	BFA mv 20_Airyscan Processing	10	1
0.32472709651129	BFA	BFA mv 20_Airyscan Processing	10	1
0.348378320979949	BFA	BFA mv 20_Airyscan Processing	10	1
0.356090881550356	BFA	BFA mv 20_Airyscan Processing	10	1
0.591931570102947	BFA	BFA mv 20_Airyscan Processing	10	1
0.57956724436149	BFA	BFA mv 20_Airyscan Processing	10	1
0.638804897256017	BFA	BFA mv 20_Airyscan Processing	10	1
0.503004701816129	BFA	BFA mv 20_Airyscan Processing	10	1
0	BFA	BFA mv 20_Airyscan Processing	10	1
0	BFA	BFA mv 20_Airyscan Processing	10	1
0	BFA	BFA mv 20_Airyscan Processing	10	1
0.543784372843701	BFA	BFA mv 20_Airyscan Processing	10	1
0.396478324054716	BFA	BFA mv 20_Airyscan Processing	10	1
0.353372871702874	BFA	BFA mv 20_Airyscan Processing	10	1
0.347811085800079	BFA	BFA mv 20_Airyscan Processing	10	1
0.430958342404319	BFA	BFA mv 20_Airyscan Processing	10	1
0.539587456332721	BFA	BFA mv 20_Airyscan Processing	10	1
0.636869190440386	BFA	BFA mv 20_Airyscan Processing	10	1
0.293687092355598	BFA	BFA mv 20_Airyscan Processing	10	1
0.46355170514099	BFA	BFA mv 20_Airyscan Processing	10	1
0.533280195877281	BFA	BFA mv 20_Airyscan Processing	10	1
0.3312209170548	BFA	BFA mv 20_Airyscan Processing	10	1
0.355772308016096	BFA	BFA mv 20_Airyscan Processing	10	1
0.562961124450045	BFA	BFA mv 20_Airyscan Processing	10	1
0.388480268626613	BFA	BFA mv 20_Airyscan Processing	10	1
0.540594853128439	BFA	BFA mv 20_Airyscan Processing	10	1
0.356911278899916	BFA	BFA mv 20_Airyscan Processing	10	1
0.667969196163274	BFA	BFA mv 20_Airyscan Processing	10	1
0.449500252798941	BFA	BFA mv 20_Airyscan Processing	10	1
0.296742196243985	BFA	BFA mv 20_Airyscan Processing	10	1
0.266054479419412	BFA	BFA mv 20_Airyscan Processing	10	1
0.645286972427692	BFA	BFA mv 20_Airyscan Processing	10	1
0.311092569031862	BFA	BFA mv 20_Airyscan Processing	10	1
0.431286385977647	BFA	BFA mv 20_Airyscan Processing	10	1
NaN	BFA	BFA mv 20_Airyscan Processing	10	1
NaN	BFA	BFA mv 20_Airyscan Processing	10	1
NaN	BFA	BFA mv 20_Airyscan Processing	10	1
NaN	BFA	BFA mv 20_Airyscan Processing	10	1
NaN	BFA	BFA mv 20_Airyscan Processing	10	1
NaN	BFA	BFA mv 20_Airyscan Processing	10	1
NaN	BFA	BFA mv 20_Airyscan Processing	10	1
NaN	BFA	BFA mv 20_Airyscan Processing	10	1
NaN	BFA	BFA mv 20_Airyscan Processing	10	1
NaN	BFA	BFA mv 20_Airyscan Processing	10	1
NaN	BFA	BFA mv 20_Airyscan Processing	10	1
NaN	BFA	BFA mv 20_Airyscan Processing	10	1
NaN	BFA	BFA mv 20_Airyscan Processing	10	1
NaN	BFA	BFA mv 20_Airyscan Processing	10	1
NaN	BFA	BFA mv 20_Airyscan Processing	10	1
NaN	BFA	BFA mv 20_Airyscan Processing	10	1
NaN	BFA	BFA mv 20_Airyscan Processing	10	1
NaN	BFA	BFA mv 20_Airyscan Processing	10	1
NaN	BFA	BFA mv 20_Airyscan Processing	10	1
NaN	BFA	BFA mv 20_Airyscan Processing	10	1
NaN	BFA	BFA mv 20_Airyscan Processing	10	1
NaN	BFA	BFA mv 20_Airyscan Processing	10	1
NaN	BFA	BFA mv 20_Airyscan Processing	10	1
NaN	BFA	BFA mv 20_Airyscan Processing	10	1
NaN	BFA	BFA mv 20_Airyscan Processing	10	1
NaN	BFA	BFA mv 20_Airyscan Processing	10	1
NaN	BFA	BFA mv 20_Airyscan Processing	10	1
NaN	BFA	BFA mv 20_Airyscan Processing	10	1
NaN	BFA	BFA mv 20_Airyscan Processing	10	1
NaN	BFA	BFA mv 20_Airyscan Processing	10	1
NaN	BFA	BFA mv 20_Airyscan Processing	10	1
NaN	BFA	BFA mv 20_Airyscan Processing	10	1
0.395989414445683	BFA	BFA mv 21_Airyscan Processing	11	1
0.514608218740621	BFA	BFA mv 21_Airyscan Processing	11	1
0.332453952321951	BFA	BFA mv 21_Airyscan Processing	11	1
0.590094582484617	BFA	BFA mv 21_Airyscan Processing	11	1
0.318639818951372	BFA	BFA mv 21_Airyscan Processing	11	1
0.39906347879575	BFA	BFA mv 21_Airyscan Processing	11	1
0.486648117255168	BFA	BFA mv 21_Airyscan Processing	11	1
0.361976783616526	BFA	BFA mv 21_Airyscan Processing	11	1
0.765679104508695	BFA	BFA mv 21_Airyscan Processing	11	1
0.616564955786229	BFA	BFA mv 21_Airyscan Processing	11	1
0.572416734762165	BFA	BFA mv 21_Airyscan Processing	11	1
0.324663787486253	BFA	BFA mv 21_Airyscan Processing	11	1
0.43539485930022	BFA	BFA mv 21_Airyscan Processing	11	1
0.519122974333932	BFA	BFA mv 21_Airyscan Processing	11	1
0.521653737201465	BFA	BFA mv 21_Airyscan Processing	11	1
0.448989544319807	BFA	BFA mv 21_Airyscan Processing	11	1
0.370164269343953	BFA	BFA mv 21_Airyscan Processing	11	1
0.486445003084547	BFA	BFA mv 21_Airyscan Processing	11	1
0.386371128786082	BFA	BFA mv 21_Airyscan Processing	11	1
0.31005728413463	BFA	BFA mv 21_Airyscan Processing	11	1
0.574357385832271	BFA	BFA mv 21_Airyscan Processing	11	1
0	BFA	BFA mv 21_Airyscan Processing	11	1
0	BFA	BFA mv 21_Airyscan Processing	11	1
0.503021913238818	BFA	BFA mv 21_Airyscan Processing	11	1
0.439363004132711	BFA	BFA mv 21_Airyscan Processing	11	1
0.698399922087535	BFA	BFA mv 21_Airyscan Processing	11	1
0.264514452811621	BFA	BFA mv 21_Airyscan Processing	11	1
0.60157064952532	BFA	BFA mv 21_Airyscan Processing	11	1
0.601990757879176	BFA	BFA mv 21_Airyscan Processing	11	1
0.3842408527658	BFA	BFA mv 21_Airyscan Processing	11	1
0.609701264899119	BFA	BFA mv 21_Airyscan Processing	11	1
0.499103382970412	BFA	BFA mv 21_Airyscan Processing	11	1
0.623930683913816	BFA	BFA mv 21_Airyscan Processing	11	1
0.544210153753319	BFA	BFA mv 21_Airyscan Processing	11	1
0.720771310780334	BFA	BFA mv 21_Airyscan Processing	11	1
0.452062231954281	BFA	BFA mv 21_Airyscan Processing	11	1
0.539910575385259	BFA	BFA mv 21_Airyscan Processing	11	1
0.577000193913194	BFA	BFA mv 21_Airyscan Processing	11	1
0.37935207134258	BFA	BFA mv 21_Airyscan Processing	11	1
0.502005993623022	BFA	BFA mv 21_Airyscan Processing	11	1
0.341124762061495	BFA	BFA mv 21_Airyscan Processing	11	1
0.368227379006341	BFA	BFA mv 21_Airyscan Processing	11	1
0.739614383063643	BFA	BFA mv 21_Airyscan Processing	11	1
0.550711958835041	BFA	BFA mv 21_Airyscan Processing	11	1
0.669447327632244	BFA	BFA mv 21_Airyscan Processing	11	1
0.77177292461595	BFA	BFA mv 21_Airyscan Processing	11	1
0.290896103143834	BFA	BFA mv 21_Airyscan Processing	11	1
0.5680696201086	BFA	BFA mv 21_Airyscan Processing	11	1
0	BFA	BFA mv 21_Airyscan Processing	11	1
0	BFA	BFA mv 21_Airyscan Processing	11	1
0.537181863228171	BFA	BFA mv 21_Airyscan Processing	11	1
0.700755896476464	BFA	BFA mv 21_Airyscan Processing	11	1
0	BFA	BFA mv 21_Airyscan Processing	11	1
0.391095488449543	BFA	BFA mv 21_Airyscan Processing	11	1
0.471367489817902	BFA	BFA mv 21_Airyscan Processing	11	1
0.614956141939421	BFA	BFA mv 21_Airyscan Processing	11	1
0.463319217869381	BFA	BFA mv 21_Airyscan Processing	11	1
0.534207414817551	BFA	BFA mv 21_Airyscan Processing	11	1
0.405314156198757	BFA	BFA mv 21_Airyscan Processing	11	1
0.478872065234172	BFA	BFA mv 21_Airyscan Processing	11	1
0.423562049847471	BFA	BFA mv 21_Airyscan Processing	11	1
0.37203692989828	BFA	BFA mv 21_Airyscan Processing	11	1
0	BFA	BFA mv 21_Airyscan Processing	11	1
0	BFA	BFA mv 21_Airyscan Processing	11	1
0	BFA	BFA mv 21_Airyscan Processing	11	1
0.571666051912487	BFA	BFA mv 21_Airyscan Processing	11	1
0.326651922330305	BFA	BFA mv 21_Airyscan Processing	11	1
0.626836605474601	BFA	BFA mv 21_Airyscan Processing	11	1
0.476479616931051	BFA	BFA mv 21_Airyscan Processing	11	1
0.419481552277646	BFA	BFA mv 21_Airyscan Processing	11	1
0.593471838393046	BFA	BFA mv 21_Airyscan Processing	11	1
0.619151142404077	BFA	BFA mv 21_Airyscan Processing	11	1
0.679300395304951	BFA	BFA mv 21_Airyscan Processing	11	1
0.589849358336205	BFA	BFA mv 21_Airyscan Processing	11	1
0.596802843935176	BFA	BFA mv 21_Airyscan Processing	11	1
0.44033988493859	BFA	BFA mv 21_Airyscan Processing	11	1
0.596241591932085	BFA	BFA mv 21_Airyscan Processing	11	1
0.525381293798918	BFA	BFA mv 21_Airyscan Processing	11	1
NaN	BFA	BFA mv 21_Airyscan Processing	11	1
NaN	BFA	BFA mv 21_Airyscan Processing	11	1
NaN	BFA	BFA mv 21_Airyscan Processing	11	1
NaN	BFA	BFA mv 21_Airyscan Processing	11	1
NaN	BFA	BFA mv 21_Airyscan Processing	11	1
NaN	BFA	BFA mv 21_Airyscan Processing	11	1
NaN	BFA	BFA mv 21_Airyscan Processing	11	1
NaN	BFA	BFA mv 21_Airyscan Processing	11	1
NaN	BFA	BFA mv 21_Airyscan Processing	11	1
NaN	BFA	BFA mv 21_Airyscan Processing	11	1
NaN	BFA	BFA mv 21_Airyscan Processing	11	1
NaN	BFA	BFA mv 21_Airyscan Processing	11	1
NaN	BFA	BFA mv 21_Airyscan Processing	11	1
NaN	BFA	BFA mv 21_Airyscan Processing	11	1
NaN	BFA	BFA mv 21_Airyscan Processing	11	1
NaN	BFA	BFA mv 21_Airyscan Processing	11	1
NaN	BFA	BFA mv 21_Airyscan Processing	11	1
NaN	BFA	BFA mv 21_Airyscan Processing	11	1
NaN	BFA	BFA mv 21_Airyscan Processing	11	1
NaN	BFA	BFA mv 21_Airyscan Processing	11	1
NaN	BFA	BFA mv 21_Airyscan Processing	11	1
0.755159946513901	BFA	BFA mv 22_Airyscan Processing	12	1
0.458096493592632	BFA	BFA mv 22_Airyscan Processing	12	1
0.745191457904113	BFA	BFA mv 22_Airyscan Processing	12	1
0.482821495935278	BFA	BFA mv 22_Airyscan Processing	12	1
0.81791000956856	BFA	BFA mv 22_Airyscan Processing	12	1
0.517609073505365	BFA	BFA mv 22_Airyscan Processing	12	1
0.877854629380201	BFA	BFA mv 22_Airyscan Processing	12	1
0.60494554124799	BFA	BFA mv 22_Airyscan Processing	12	1
NaN	BFA	BFA mv 22_Airyscan Processing	12	1
NaN	BFA	BFA mv 22_Airyscan Processing	12	1
NaN	BFA	BFA mv 22_Airyscan Processing	12	1
0.709859764729605	BFA	BFA mv 23_Airyscan Processing	13	1
0.389212783069424	BFA	BFA mv 23_Airyscan Processing	13	1
0.36014404110685	BFA	BFA mv 23_Airyscan Processing	13	1
0.756701096859118	BFA	BFA mv 23_Airyscan Processing	13	1
0.562575096839497	BFA	BFA mv 23_Airyscan Processing	13	1
0.366281873826309	BFA	BFA mv 23_Airyscan Processing	13	1
0.410840127381303	BFA	BFA mv 23_Airyscan Processing	13	1
0.329736702307443	BFA	BFA mv 23_Airyscan Processing	13	1
0.406126572125399	BFA	BFA mv 23_Airyscan Processing	13	1
0.455048621535155	BFA	BFA mv 23_Airyscan Processing	13	1
0.362550965376697	BFA	BFA mv 23_Airyscan Processing	13	1
0.438526872836901	BFA	BFA mv 23_Airyscan Processing	13	1
0.57894450175851	BFA	BFA mv 23_Airyscan Processing	13	1
0.318850320100975	BFA	BFA mv 23_Airyscan Processing	13	1
0.417187575722448	BFA	BFA mv 23_Airyscan Processing	13	1
0.278156031259747	BFA	BFA mv 23_Airyscan Processing	13	1
0.532159111578421	BFA	BFA mv 23_Airyscan Processing	13	1
0.450325059708977	BFA	BFA mv 23_Airyscan Processing	13	1
0.408197101749353	BFA	BFA mv 23_Airyscan Processing	13	1
0.43465813595876	BFA	BFA mv 23_Airyscan Processing	13	1
0.385927238019041	BFA	BFA mv 23_Airyscan Processing	13	1
0.531180180842223	BFA	BFA mv 23_Airyscan Processing	13	1
0.355877693450136	BFA	BFA mv 23_Airyscan Processing	13	1
0.454439000917993	BFA	BFA mv 23_Airyscan Processing	13	1
0.386668731845624	BFA	BFA mv 23_Airyscan Processing	13	1
0.685477793981481	BFA	BFA mv 23_Airyscan Processing	13	1
0.37635227603404	BFA	BFA mv 23_Airyscan Processing	13	1
0.528582439160642	BFA	BFA mv 23_Airyscan Processing	13	1
0.366530235964966	BFA	BFA mv 23_Airyscan Processing	13	1
0.566886487800253	BFA	BFA mv 23_Airyscan Processing	13	1
0.357198468204281	BFA	BFA mv 23_Airyscan Processing	13	1
0.357090092490792	BFA	BFA mv 23_Airyscan Processing	13	1
0.443959187510239	BFA	BFA mv 23_Airyscan Processing	13	1
0.572971078427392	BFA	BFA mv 23_Airyscan Processing	13	1
0.442753802563726	BFA	BFA mv 23_Airyscan Processing	13	1
0.357437988084812	BFA	BFA mv 23_Airyscan Processing	13	1
0.489825515164305	BFA	BFA mv 23_Airyscan Processing	13	1
0.432348439115705	BFA	BFA mv 23_Airyscan Processing	13	1
0.460761036473158	BFA	BFA mv 23_Airyscan Processing	13	1
0.522826820674476	BFA	BFA mv 23_Airyscan Processing	13	1
0.439518190441451	BFA	BFA mv 23_Airyscan Processing	13	1
0.532801578219614	BFA	BFA mv 23_Airyscan Processing	13	1
0.466008210422977	BFA	BFA mv 23_Airyscan Processing	13	1
0.541383418582981	BFA	BFA mv 23_Airyscan Processing	13	1
0.394797678962898	BFA	BFA mv 23_Airyscan Processing	13	1
0.468875566194905	BFA	BFA mv 23_Airyscan Processing	13	1
0.353847390137023	BFA	BFA mv 23_Airyscan Processing	13	1
0.556894398446663	BFA	BFA mv 23_Airyscan Processing	13	1
0.277614501643845	BFA	BFA mv 23_Airyscan Processing	13	1
0.213427906826127	BFA	BFA mv 23_Airyscan Processing	13	1
0.480393023842409	BFA	BFA mv 23_Airyscan Processing	13	1
0.696300148039713	BFA	BFA mv 23_Airyscan Processing	13	1
0.590483236708017	BFA	BFA mv 23_Airyscan Processing	13	1
0.610190554935396	BFA	BFA mv 23_Airyscan Processing	13	1
0.518379857248657	BFA	BFA mv 23_Airyscan Processing	13	1
0.382137189502858	BFA	BFA mv 23_Airyscan Processing	13	1
0.470761370715524	BFA	BFA mv 23_Airyscan Processing	13	1
0.284024081281243	BFA	BFA mv 23_Airyscan Processing	13	1
0.383897314747846	BFA	BFA mv 23_Airyscan Processing	13	1
0.385864315738933	BFA	BFA mv 23_Airyscan Processing	13	1
0.657777189996961	BFA	BFA mv 23_Airyscan Processing	13	1
0	BFA	BFA mv 23_Airyscan Processing	13	1
0.391970928777007	BFA	BFA mv 23_Airyscan Processing	13	1
0.523613658129262	BFA	BFA mv 23_Airyscan Processing	13	1
0.290625457865857	BFA	BFA mv 23_Airyscan Processing	13	1
0.255644861233195	BFA	BFA mv 23_Airyscan Processing	13	1
0.392952849292048	BFA	BFA mv 23_Airyscan Processing	13	1
0.488223308940191	BFA	BFA mv 23_Airyscan Processing	13	1
0.391896410361756	BFA	BFA mv 23_Airyscan Processing	13	1
0.399122826834048	BFA	BFA mv 23_Airyscan Processing	13	1
0.395710965951581	BFA	BFA mv 23_Airyscan Processing	13	1
0.229684156925499	BFA	BFA mv 23_Airyscan Processing	13	1
0.424749611978427	BFA	BFA mv 23_Airyscan Processing	13	1
0.711080767270563	BFA	BFA mv 23_Airyscan Processing	13	1
0.544317559848053	BFA	BFA mv 23_Airyscan Processing	13	1
0.582319585054685	BFA	BFA mv 23_Airyscan Processing	13	1
0.306062761308599	BFA	BFA mv 23_Airyscan Processing	13	1
0.331585034495404	BFA	BFA mv 23_Airyscan Processing	13	1
0.418596544900743	BFA	BFA mv 23_Airyscan Processing	13	1
0.560108345569045	BFA	BFA mv 23_Airyscan Processing	13	1
0.490148361988944	BFA	BFA mv 23_Airyscan Processing	13	1
0.579713057908267	BFA	BFA mv 23_Airyscan Processing	13	1
0.512340110167906	BFA	BFA mv 23_Airyscan Processing	13	1
0.291646503989078	BFA	BFA mv 23_Airyscan Processing	13	1
0.494135558814815	BFA	BFA mv 23_Airyscan Processing	13	1
0	BFA	BFA mv 23_Airyscan Processing	13	1
0.288017639857564	BFA	BFA mv 23_Airyscan Processing	13	1
0.465064853688403	BFA	BFA mv 23_Airyscan Processing	13	1
0.379964530412517	BFA	BFA mv 23_Airyscan Processing	13	1
0.432138406250404	BFA	BFA mv 23_Airyscan Processing	13	1
0.489557079531114	BFA	BFA mv 23_Airyscan Processing	13	1
0.406114629052426	BFA	BFA mv 23_Airyscan Processing	13	1
0.322755695286119	BFA	BFA mv 23_Airyscan Processing	13	1
0.279772333780026	BFA	BFA mv 23_Airyscan Processing	13	1
0.522139034750208	BFA	BFA mv 23_Airyscan Processing	13	1
0.403890543766966	BFA	BFA mv 23_Airyscan Processing	13	1
0.426707563780945	BFA	BFA mv 23_Airyscan Processing	13	1
0.677689124803672	BFA	BFA mv 23_Airyscan Processing	13	1
0.387458171432718	BFA	BFA mv 23_Airyscan Processing	13	1
0.449311669732416	BFA	BFA mv 23_Airyscan Processing	13	1
NaN	BFA	BFA mv 23_Airyscan Processing	13	1
NaN	BFA	BFA mv 23_Airyscan Processing	13	1
NaN	BFA	BFA mv 23_Airyscan Processing	13	1
NaN	BFA	BFA mv 23_Airyscan Processing	13	1
NaN	BFA	BFA mv 23_Airyscan Processing	13	1
NaN	BFA	BFA mv 23_Airyscan Processing	13	1
NaN	BFA	BFA mv 23_Airyscan Processing	13	1
NaN	BFA	BFA mv 23_Airyscan Processing	13	1
NaN	BFA	BFA mv 23_Airyscan Processing	13	1
NaN	BFA	BFA mv 23_Airyscan Processing	13	1
NaN	BFA	BFA mv 23_Airyscan Processing	13	1
NaN	BFA	BFA mv 23_Airyscan Processing	13	1
NaN	BFA	BFA mv 23_Airyscan Processing	13	1
NaN	BFA	BFA mv 23_Airyscan Processing	13	1
NaN	BFA	BFA mv 23_Airyscan Processing	13	1
NaN	BFA	BFA mv 23_Airyscan Processing	13	1
NaN	BFA	BFA mv 23_Airyscan Processing	13	1
NaN	BFA	BFA mv 23_Airyscan Processing	13	1
NaN	BFA	BFA mv 23_Airyscan Processing	13	1
NaN	BFA	BFA mv 23_Airyscan Processing	13	1
NaN	BFA	BFA mv 23_Airyscan Processing	13	1
NaN	BFA	BFA mv 23_Airyscan Processing	13	1
NaN	BFA	BFA mv 23_Airyscan Processing	13	1
NaN	BFA	BFA mv 23_Airyscan Processing	13	1
NaN	BFA	BFA mv 23_Airyscan Processing	13	1
NaN	BFA	BFA mv 23_Airyscan Processing	13	1
0.687507434284589	BFA	BFA mv 24_Airyscan Processing	14	1
0.264027983762766	BFA	BFA mv 24_Airyscan Processing	14	1
0.253977134786789	BFA	BFA mv 24_Airyscan Processing	14	1
0.534160550906223	BFA	BFA mv 24_Airyscan Processing	14	1
0.419851607720142	BFA	BFA mv 24_Airyscan Processing	14	1
0	BFA	BFA mv 24_Airyscan Processing	14	1
0.390861706540895	BFA	BFA mv 24_Airyscan Processing	14	1
0	BFA	BFA mv 24_Airyscan Processing	14	1
0.4519965326537	BFA	BFA mv 24_Airyscan Processing	14	1
0.504533362692825	BFA	BFA mv 24_Airyscan Processing	14	1
0.292771641863813	BFA	BFA mv 24_Airyscan Processing	14	1
0	BFA	BFA mv 24_Airyscan Processing	14	1
0.411101278876243	BFA	BFA mv 24_Airyscan Processing	14	1
0.482113511842477	BFA	BFA mv 24_Airyscan Processing	14	1
0.418167655177498	BFA	BFA mv 24_Airyscan Processing	14	1
0.306297413892505	BFA	BFA mv 24_Airyscan Processing	14	1
0.524253124355089	BFA	BFA mv 24_Airyscan Processing	14	1
0.461095992819367	BFA	BFA mv 24_Airyscan Processing	14	1
0.316000041883955	BFA	BFA mv 24_Airyscan Processing	14	1
0.431781642197194	BFA	BFA mv 24_Airyscan Processing	14	1
0.452763956204506	BFA	BFA mv 24_Airyscan Processing	14	1
0.215336667657533	BFA	BFA mv 24_Airyscan Processing	14	1
0.468766752579466	BFA	BFA mv 24_Airyscan Processing	14	1
0.324615316416951	BFA	BFA mv 24_Airyscan Processing	14	1
0.318593880810975	BFA	BFA mv 24_Airyscan Processing	14	1
0.31842561044481	BFA	BFA mv 24_Airyscan Processing	14	1
0.32869259244213	BFA	BFA mv 24_Airyscan Processing	14	1
0.378886055162388	BFA	BFA mv 24_Airyscan Processing	14	1
0.33049253824528	BFA	BFA mv 24_Airyscan Processing	14	1
0.335135256058621	BFA	BFA mv 24_Airyscan Processing	14	1
0.331128542603565	BFA	BFA mv 24_Airyscan Processing	14	1
0.377330136892734	BFA	BFA mv 24_Airyscan Processing	14	1
0.400525940150265	BFA	BFA mv 24_Airyscan Processing	14	1
0.44388842841322	BFA	BFA mv 24_Airyscan Processing	14	1
0.486300333600143	BFA	BFA mv 24_Airyscan Processing	14	1
0.563642533583515	BFA	BFA mv 24_Airyscan Processing	14	1
0.282435884035928	BFA	BFA mv 24_Airyscan Processing	14	1
0.434560917099103	BFA	BFA mv 24_Airyscan Processing	14	1
0.460577824452953	BFA	BFA mv 24_Airyscan Processing	14	1
0.459933075597554	BFA	BFA mv 24_Airyscan Processing	14	1
0.452717565005546	BFA	BFA mv 24_Airyscan Processing	14	1
0.434964770337447	BFA	BFA mv 24_Airyscan Processing	14	1
0.478132569496224	BFA	BFA mv 24_Airyscan Processing	14	1
0.523766599223682	BFA	BFA mv 24_Airyscan Processing	14	1
0.438133224268627	BFA	BFA mv 24_Airyscan Processing	14	1
0.38286128998289	BFA	BFA mv 24_Airyscan Processing	14	1
0.349252806673398	BFA	BFA mv 24_Airyscan Processing	14	1
0.367460676801217	BFA	BFA mv 24_Airyscan Processing	14	1
0.298371795591544	BFA	BFA mv 24_Airyscan Processing	14	1
0.37119412319571	BFA	BFA mv 24_Airyscan Processing	14	1
0.564251398384819	BFA	BFA mv 24_Airyscan Processing	14	1
0.347799314572864	BFA	BFA mv 24_Airyscan Processing	14	1
0.140014701650355	BFA	BFA mv 24_Airyscan Processing	14	1
0.370627119917058	BFA	BFA mv 24_Airyscan Processing	14	1
0.224606679817283	BFA	BFA mv 24_Airyscan Processing	14	1
0.53008254182194	BFA	BFA mv 24_Airyscan Processing	14	1
0.578912765322121	BFA	BFA mv 24_Airyscan Processing	14	1
0.265398461846865	BFA	BFA mv 24_Airyscan Processing	14	1
0.498956754226681	BFA	BFA mv 24_Airyscan Processing	14	1
0.544746698914847	BFA	BFA mv 24_Airyscan Processing	14	1
0.305932107221321	BFA	BFA mv 24_Airyscan Processing	14	1
0.536606070782874	BFA	BFA mv 24_Airyscan Processing	14	1
0.283592167369115	BFA	BFA mv 24_Airyscan Processing	14	1
0.406371226930073	BFA	BFA mv 24_Airyscan Processing	14	1
0.559215493076813	BFA	BFA mv 24_Airyscan Processing	14	1
0.59665948362218	BFA	BFA mv 24_Airyscan Processing	14	1
0.373523507528743	BFA	BFA mv 24_Airyscan Processing	14	1
0.723900666901837	BFA	BFA mv 24_Airyscan Processing	14	1
0.357720151586412	BFA	BFA mv 24_Airyscan Processing	14	1
0.480686123065417	BFA	BFA mv 24_Airyscan Processing	14	1
0.283164317662033	BFA	BFA mv 24_Airyscan Processing	14	1
0	BFA	BFA mv 24_Airyscan Processing	14	1
0.664501583568216	BFA	BFA mv 24_Airyscan Processing	14	1
0.237916792759859	BFA	BFA mv 24_Airyscan Processing	14	1
0.288987781559238	BFA	BFA mv 24_Airyscan Processing	14	1
0.434756395596739	BFA	BFA mv 24_Airyscan Processing	14	1
0.235186602132291	BFA	BFA mv 24_Airyscan Processing	14	1
0.438938738393578	BFA	BFA mv 24_Airyscan Processing	14	1
0.459896123575686	BFA	BFA mv 24_Airyscan Processing	14	1
0.362793317874212	BFA	BFA mv 24_Airyscan Processing	14	1
0.360900336990453	BFA	BFA mv 24_Airyscan Processing	14	1
0.468125228958176	BFA	BFA mv 24_Airyscan Processing	14	1
0.465221524001042	BFA	BFA mv 24_Airyscan Processing	14	1
0.286091772267429	BFA	BFA mv 24_Airyscan Processing	14	1
0.416678585438332	BFA	BFA mv 24_Airyscan Processing	14	1
0.386167248592643	BFA	BFA mv 24_Airyscan Processing	14	1
0.349913289194113	BFA	BFA mv 24_Airyscan Processing	14	1
0.451257243481352	BFA	BFA mv 24_Airyscan Processing	14	1
0.457788850219017	BFA	BFA mv 24_Airyscan Processing	14	1
0.313798958484503	BFA	BFA mv 24_Airyscan Processing	14	1
0.415590776741056	BFA	BFA mv 24_Airyscan Processing	14	1
0.250183455389504	BFA	BFA mv 24_Airyscan Processing	14	1
0.46957821793578	BFA	BFA mv 24_Airyscan Processing	14	1
0.348975571401147	BFA	BFA mv 24_Airyscan Processing	14	1
0.287389553665589	BFA	BFA mv 24_Airyscan Processing	14	1
0.403709408665361	BFA	BFA mv 24_Airyscan Processing	14	1
0.340445719793908	BFA	BFA mv 24_Airyscan Processing	14	1
0.298619078775067	BFA	BFA mv 24_Airyscan Processing	14	1
0.348015813586744	BFA	BFA mv 24_Airyscan Processing	14	1
0.346550544002812	BFA	BFA mv 24_Airyscan Processing	14	1
0.409768184366588	BFA	BFA mv 24_Airyscan Processing	14	1
0.557429534282071	BFA	BFA mv 24_Airyscan Processing	14	1
0.498994427041141	BFA	BFA mv 24_Airyscan Processing	14	1
0.382347291369576	BFA	BFA mv 24_Airyscan Processing	14	1
0.377000795818875	BFA	BFA mv 24_Airyscan Processing	14	1
0.163754520399366	BFA	BFA mv 24_Airyscan Processing	14	1
0.469378082377018	BFA	BFA mv 24_Airyscan Processing	14	1
0.404607938803337	BFA	BFA mv 24_Airyscan Processing	14	1
0.318207780751036	BFA	BFA mv 24_Airyscan Processing	14	1
0.265430533524962	BFA	BFA mv 24_Airyscan Processing	14	1
0.549943435534599	BFA	BFA mv 24_Airyscan Processing	14	1
0.38838165796354	BFA	BFA mv 24_Airyscan Processing	14	1
0.485123471367503	BFA	BFA mv 24_Airyscan Processing	14	1
0.386488624458401	BFA	BFA mv 24_Airyscan Processing	14	1
0.320497668638692	BFA	BFA mv 24_Airyscan Processing	14	1
0.376777548740239	BFA	BFA mv 24_Airyscan Processing	14	1
0.204342895634369	BFA	BFA mv 24_Airyscan Processing	14	1
0	BFA	BFA mv 24_Airyscan Processing	14	1
0.374096218428252	BFA	BFA mv 24_Airyscan Processing	14	1
0.263063732589332	BFA	BFA mv 24_Airyscan Processing	14	1
0.533306461144017	BFA	BFA mv 24_Airyscan Processing	14	1
0.283431572689171	BFA	BFA mv 24_Airyscan Processing	14	1
0.22752190390139	BFA	BFA mv 24_Airyscan Processing	14	1
0.474023197961471	BFA	BFA mv 24_Airyscan Processing	14	1
0.341614920004386	BFA	BFA mv 24_Airyscan Processing	14	1
0.474314311421296	BFA	BFA mv 24_Airyscan Processing	14	1
0.42556582259339	BFA	BFA mv 24_Airyscan Processing	14	1
0.438366627664622	BFA	BFA mv 24_Airyscan Processing	14	1
0.513957767195042	BFA	BFA mv 24_Airyscan Processing	14	1
0.440530617392471	BFA	BFA mv 24_Airyscan Processing	14	1
0.352816105664516	BFA	BFA mv 24_Airyscan Processing	14	1
0.388039193796406	BFA	BFA mv 24_Airyscan Processing	14	1
0.533790348859592	BFA	BFA mv 24_Airyscan Processing	14	1
0.392577992149824	BFA	BFA mv 24_Airyscan Processing	14	1
0.351372593344579	BFA	BFA mv 24_Airyscan Processing	14	1
0.498830873844755	BFA	BFA mv 24_Airyscan Processing	14	1
0.529854849876562	BFA	BFA mv 24_Airyscan Processing	14	1
0.259525991635733	BFA	BFA mv 24_Airyscan Processing	14	1
0.297697996981612	BFA	BFA mv 24_Airyscan Processing	14	1
0.249289284712801	BFA	BFA mv 24_Airyscan Processing	14	1
0.645924905212185	BFA	BFA mv 24_Airyscan Processing	14	1
0.499653323509526	BFA	BFA mv 24_Airyscan Processing	14	1
0.419265127044451	BFA	BFA mv 24_Airyscan Processing	14	1
0.242044699007704	BFA	BFA mv 24_Airyscan Processing	14	1
0.379126219461041	BFA	BFA mv 24_Airyscan Processing	14	1
0.36277998930559	BFA	BFA mv 24_Airyscan Processing	14	1
0.338227925051114	BFA	BFA mv 24_Airyscan Processing	14	1
0.247323829646355	BFA	BFA mv 24_Airyscan Processing	14	1
0.43281943112549	BFA	BFA mv 24_Airyscan Processing	14	1
0.420669351707984	BFA	BFA mv 24_Airyscan Processing	14	1
0.268758481468503	BFA	BFA mv 24_Airyscan Processing	14	1
0.416397403100598	BFA	BFA mv 24_Airyscan Processing	14	1
0.348707463582715	BFA	BFA mv 24_Airyscan Processing	14	1
0.44595630018012	BFA	BFA mv 24_Airyscan Processing	14	1
0.203645150231454	BFA	BFA mv 24_Airyscan Processing	14	1
0.509559560467127	BFA	BFA mv 24_Airyscan Processing	14	1
0.310409035471534	BFA	BFA mv 24_Airyscan Processing	14	1
0.344883685735767	BFA	BFA mv 24_Airyscan Processing	14	1
0.446387549286685	BFA	BFA mv 24_Airyscan Processing	14	1
0.366360077053303	BFA	BFA mv 24_Airyscan Processing	14	1
0.249377324588238	BFA	BFA mv 24_Airyscan Processing	14	1
0.389723328394116	BFA	BFA mv 24_Airyscan Processing	14	1
0.472085781893507	BFA	BFA mv 24_Airyscan Processing	14	1
0.62166708149355	BFA	BFA mv 24_Airyscan Processing	14	1
0.405239278433826	BFA	BFA mv 24_Airyscan Processing	14	1
0.441361906136683	BFA	BFA mv 24_Airyscan Processing	14	1
0.301032159857581	BFA	BFA mv 24_Airyscan Processing	14	1
0.30816563957276	BFA	BFA mv 24_Airyscan Processing	14	1
0.29676472975048	BFA	BFA mv 24_Airyscan Processing	14	1
0.300615958833257	BFA	BFA mv 24_Airyscan Processing	14	1
0.568012223291845	BFA	BFA mv 24_Airyscan Processing	14	1
0.432058848073837	BFA	BFA mv 24_Airyscan Processing	14	1
0.491836513530766	BFA	BFA mv 24_Airyscan Processing	14	1
0.487135985992805	BFA	BFA mv 24_Airyscan Processing	14	1
0.406624144880707	BFA	BFA mv 24_Airyscan Processing	14	1
0.277515438827419	BFA	BFA mv 24_Airyscan Processing	14	1
0.360941582198405	BFA	BFA mv 24_Airyscan Processing	14	1
0.485334154273525	BFA	BFA mv 24_Airyscan Processing	14	1
0.236886263896593	BFA	BFA mv 24_Airyscan Processing	14	1
0.497175509070255	BFA	BFA mv 24_Airyscan Processing	14	1
0.471420912117892	BFA	BFA mv 24_Airyscan Processing	14	1
0.358426771161347	BFA	BFA mv 24_Airyscan Processing	14	1
0.379843977092893	BFA	BFA mv 24_Airyscan Processing	14	1
0.345418446457254	BFA	BFA mv 24_Airyscan Processing	14	1
0.226447437928527	BFA	BFA mv 24_Airyscan Processing	14	1
0.413376762155676	BFA	BFA mv 24_Airyscan Processing	14	1
0.310474771250223	BFA	BFA mv 24_Airyscan Processing	14	1
0.323177769168656	BFA	BFA mv 24_Airyscan Processing	14	1
0.59162840003079	BFA	BFA mv 24_Airyscan Processing	14	1
0.424213638415373	BFA	BFA mv 24_Airyscan Processing	14	1
0	BFA	BFA mv 24_Airyscan Processing	14	1
0.360440891844571	BFA	BFA mv 24_Airyscan Processing	14	1
0.386466203936746	BFA	BFA mv 24_Airyscan Processing	14	1
[truncated: 39,959 more rows]
