# Supplementary material for: Quantitative analysis of plant ER architecture and dynamics
Source: Nat Commun. 2019 Feb 28;10:984. doi: 10.1038/s41467-019-08893-9 (PMC6395764; doi:10.1038/s41467-019-08893-9)
Supplement: Supplementary file 6 — Source Data [file 41467_2019_8893_MOESM6_ESM.zip › Fig 6 - MANOVA source data/polygon_Area.csv]

polygon_Area_log	group	name	file	rep
-5.09496669913146	BFA	BFA mv 10_Airyscan Processing	1	1
0.186331662246984	BFA	BFA mv 10_Airyscan Processing	1	1
-2.73175698432098	BFA	BFA mv 10_Airyscan Processing	1	1
-1.94866156709809	BFA	BFA mv 10_Airyscan Processing	1	1
-1.76723646935117	BFA	BFA mv 10_Airyscan Processing	1	1
-1.56493644562633	BFA	BFA mv 10_Airyscan Processing	1	1
-2.06242045245475	BFA	BFA mv 10_Airyscan Processing	1	1
-2.35412667520626	BFA	BFA mv 10_Airyscan Processing	1	1
-0.420970322213514	BFA	BFA mv 10_Airyscan Processing	1	1
-2.54943542752702	BFA	BFA mv 10_Airyscan Processing	1	1
-3.99635441046335	BFA	BFA mv 10_Airyscan Processing	1	1
2.23707544219943	BFA	BFA mv 10_Airyscan Processing	1	1
0.198338125593034	BFA	BFA mv 10_Airyscan Processing	1	1
-1.34546262320109	BFA	BFA mv 10_Airyscan Processing	1	1
-1.06961500839631	BFA	BFA mv 10_Airyscan Processing	1	1
-2.15712840399637	BFA	BFA mv 10_Airyscan Processing	1	1
-4.08336578745298	BFA	BFA mv 10_Airyscan Processing	1	1
-0.764233358845127	BFA	BFA mv 10_Airyscan Processing	1	1
-1.19805733151336	BFA	BFA mv 10_Airyscan Processing	1	1
-0.705157924015521	BFA	BFA mv 10_Airyscan Processing	1	1
-3.0472738557662	BFA	BFA mv 10_Airyscan Processing	1	1
-2.37861769521455	BFA	BFA mv 10_Airyscan Processing	1	1
-0.152431817739134	BFA	BFA mv 10_Airyscan Processing	1	1
-1.41866602722438	BFA	BFA mv 10_Airyscan Processing	1	1
-2.70850012215671	BFA	BFA mv 10_Airyscan Processing	1	1
-1.89120451207331	BFA	BFA mv 10_Airyscan Processing	1	1
-2.3302211543527	BFA	BFA mv 10_Airyscan Processing	1	1
-3.3032072299034	BFA	BFA mv 10_Airyscan Processing	1	1
1.18120675494889	BFA	BFA mv 10_Airyscan Processing	1	1
-3.20411632725917	BFA	BFA mv 10_Airyscan Processing	1	1
0.157960965117769	BFA	BFA mv 10_Airyscan Processing	1	1
-1.18544682392143	BFA	BFA mv 10_Airyscan Processing	1	1
-2.98475349878487	BFA	BFA mv 10_Airyscan Processing	1	1
-4.87182314781725	BFA	BFA mv 10_Airyscan Processing	1	1
-0.569110319863092	BFA	BFA mv 10_Airyscan Processing	1	1
-0.113931874811493	BFA	BFA mv 10_Airyscan Processing	1	1
-5.09496669913146	BFA	BFA mv 10_Airyscan Processing	1	1
-3.08006367858919	BFA	BFA mv 10_Airyscan Processing	1	1
-1.91691286878351	BFA	BFA mv 10_Airyscan Processing	1	1
-3.39021860689303	BFA	BFA mv 10_Airyscan Processing	1	1
-2.94030173621403	BFA	BFA mv 10_Airyscan Processing	1	1
-0.920579429235821	BFA	BFA mv 10_Airyscan Processing	1	1
1.63664788213181	BFA	BFA mv 10_Airyscan Processing	1	1
2.76589328484755	BFA	BFA mv 10_Airyscan Processing	1	1
-3.48552878669736	BFA	BFA mv 10_Airyscan Processing	1	1
-3.53682208108491	BFA	BFA mv 10_Airyscan Processing	1	1
-2.92591299876193	BFA	BFA mv 10_Airyscan Processing	1	1
0.613388637369877	BFA	BFA mv 10_Airyscan Processing	1	1
-2.40372361634563	BFA	BFA mv 10_Airyscan Processing	1	1
-3.91631170278981	BFA	BFA mv 10_Airyscan Processing	1	1
-1.28000540654644	BFA	BFA mv 10_Airyscan Processing	1	1
0.791137332318698	BFA	BFA mv 10_Airyscan Processing	1	1
1.63291402669978	BFA	BFA mv 10_Airyscan Processing	1	1
-1.35432531045893	BFA	BFA mv 10_Airyscan Processing	1	1
-1.38444806991404	BFA	BFA mv 10_Airyscan Processing	1	1
-2.77995908613886	BFA	BFA mv 10_Airyscan Processing	1	1
-4.03891402488214	BFA	BFA mv 10_Airyscan Processing	1	1
0.652832660941518	BFA	BFA mv 10_Airyscan Processing	1	1
-0.738257872441866	BFA	BFA mv 10_Airyscan Processing	1	1
-0.922504357645405	BFA	BFA mv 10_Airyscan Processing	1	1
-1.55763714314472	BFA	BFA mv 10_Airyscan Processing	1	1
-4.68950159102329	BFA	BFA mv 10_Airyscan Processing	1	1
-1.67315003026657	BFA	BFA mv 10_Airyscan Processing	1	1
-3.36774575104097	BFA	BFA mv 10_Airyscan Processing	1	1
1.86383809452637	BFA	BFA mv 10_Airyscan Processing	1	1
-2.96971562142033	BFA	BFA mv 10_Airyscan Processing	1	1
-1.30229045133588	BFA	BFA mv 10_Airyscan Processing	1	1
-1.74506261185685	BFA	BFA mv 10_Airyscan Processing	1	1
0.67686375629859	BFA	BFA mv 10_Airyscan Processing	1	1
1.48999733028533	BFA	BFA mv 10_Airyscan Processing	1	1
-4.22996926164485	BFA	BFA mv 10_Airyscan Processing	1	1
-1.06072606097906	BFA	BFA mv 10_Airyscan Processing	1	1
-2.15052771996502	BFA	BFA mv 10_Airyscan Processing	1	1
-3.56349032816707	BFA	BFA mv 10_Airyscan Processing	1	1
-0.442197534344088	BFA	BFA mv 10_Airyscan Processing	1	1
-1.30511132767752	BFA	BFA mv 10_Airyscan Processing	1	1
-0.476140186695881	BFA	BFA mv 10_Airyscan Processing	1	1
-2.21858118321003	BFA	BFA mv 10_Airyscan Processing	1	1
-1.25820617820386	BFA	BFA mv 10_Airyscan Processing	1	1
-0.383186778085108	BFA	BFA mv 10_Airyscan Processing	1	1
-1.55400737509414	BFA	BFA mv 10_Airyscan Processing	1	1
1.5557973547197	BFA	BFA mv 10_Airyscan Processing	1	1
-2.96971562142033	BFA	BFA mv 10_Airyscan Processing	1	1
-2.35412667520626	BFA	BFA mv 10_Airyscan Processing	1	1
0.436444549583957	BFA	BFA mv 10_Airyscan Processing	1	1
-3.74042103632615	BFA	BFA mv 10_Airyscan Processing	1	1
-3.80711241082482	BFA	BFA mv 10_Airyscan Processing	1	1
0.15926815484639	BFA	BFA mv 10_Airyscan Processing	1	1
2.3900337669845	BFA	BFA mv 10_Airyscan Processing	1	1
-5.09496669913146	BFA	BFA mv 10_Airyscan Processing	1	1
1.81203829845998	BFA	BFA mv 10_Airyscan Processing	1	1
-3.24258260808697	BFA	BFA mv 10_Airyscan Processing	1	1
0.0364102126609265	BFA	BFA mv 10_Airyscan Processing	1	1
-3.01552515745162	BFA	BFA mv 10_Airyscan Processing	1	1
-4.68950159102329	BFA	BFA mv 10_Airyscan Processing	1	1
-2.44702042209895	BFA	BFA mv 10_Airyscan Processing	1	1
-3.28258794270067	BFA	BFA mv 10_Airyscan Processing	1	1
-2.76768899354704	BFA	BFA mv 10_Airyscan Processing	1	1
-0.746302968126698	BFA	BFA mv 10_Airyscan Processing	1	1
-3.51084659468165	BFA	BFA mv 10_Airyscan Processing	1	1
-1.28830420936114	BFA	BFA mv 10_Airyscan Processing	1	1
-0.765879449751796	BFA	BFA mv 10_Airyscan Processing	1	1
-1.57969686120945	BFA	BFA mv 10_Airyscan Processing	1	1
-3.46083617410699	BFA	BFA mv 10_Airyscan Processing	1	1
-1.65294732294905	BFA	BFA mv 10_Airyscan Processing	1	1
-3.46083617410699	BFA	BFA mv 10_Airyscan Processing	1	1
-1.91691286878351	BFA	BFA mv 10_Airyscan Processing	1	1
0.219470049296462	BFA	BFA mv 10_Airyscan Processing	1	1
-1.40608724501752	BFA	BFA mv 10_Airyscan Processing	1	1
-2.11181320778433	BFA	BFA mv 10_Airyscan Processing	1	1
-2.54943542752702	BFA	BFA mv 10_Airyscan Processing	1	1
-0.565058997643913	BFA	BFA mv 10_Airyscan Processing	1	1
0.896810299158569	BFA	BFA mv 10_Airyscan Processing	1	1
-2.85692012727498	BFA	BFA mv 10_Airyscan Processing	1	1
1.05590255832373	BFA	BFA mv 10_Airyscan Processing	1	1
0.692697259505445	BFA	BFA mv 10_Airyscan Processing	1	1
-1.32508346086443	BFA	BFA mv 10_Airyscan Processing	1	1
-0.25868479217998	BFA	BFA mv 10_Airyscan Processing	1	1
-0.0547726027936577	BFA	BFA mv 10_Airyscan Processing	1	1
-2.00392424577314	BFA	BFA mv 10_Airyscan Processing	1	1
-2.87034314760712	BFA	BFA mv 10_Airyscan Processing	1	1
-3.51084659468165	BFA	BFA mv 10_Airyscan Processing	1	1
-2.52044789065377	BFA	BFA mv 10_Airyscan Processing	1	1
0.144794217956555	BFA	BFA mv 10_Airyscan Processing	1	1
2.30251824032194	BFA	BFA mv 10_Airyscan Processing	1	1
-0.905311957105032	BFA	BFA mv 10_Airyscan Processing	1	1
2.26505775415665	BFA	BFA mv 10_Airyscan Processing	1	1
-1.3337665834379	BFA	BFA mv 10_Airyscan Processing	1	1
-1.03022260668565	BFA	BFA mv 10_Airyscan Processing	1	1
2.34466605031328	BFA	BFA mv 10_Airyscan Processing	1	1
2.46524396574733	BFA	BFA mv 10_Airyscan Processing	1	1
1.0730737634744	BFA	BFA mv 10_Airyscan Processing	1	1
-2.27656844086038	BFA	BFA mv 10_Airyscan Processing	1	1
-2.28405911258954	BFA	BFA mv 10_Airyscan Processing	1	1
-0.352210850190803	BFA	BFA mv 10_Airyscan Processing	1	1
0.234122326083333	BFA	BFA mv 10_Airyscan Processing	1	1
-1.63707397379276	BFA	BFA mv 10_Airyscan Processing	1	1
-2.94030173621403	BFA	BFA mv 10_Airyscan Processing	1	1
-1.53605357147755	BFA	BFA mv 10_Airyscan Processing	1	1
-1.71482272666713	BFA	BFA mv 10_Airyscan Processing	1	1
-2.42947611244804	BFA	BFA mv 10_Airyscan Processing	1	1
-1.55039073462396	BFA	BFA mv 10_Airyscan Processing	1	1
-1.39675591758864	BFA	BFA mv 10_Airyscan Processing	1	1
2.5773257564973	BFA	BFA mv 10_Airyscan Processing	1	1
2.5347661420785	BFA	BFA mv 10_Airyscan Processing	1	1
-0.244891470047644	BFA	BFA mv 10_Airyscan Processing	1	1
-0.542406463415664	BFA	BFA mv 10_Airyscan Processing	1	1
-0.656736967899019	BFA	BFA mv 10_Airyscan Processing	1	1
-1.31362201734543	BFA	BFA mv 10_Airyscan Processing	1	1
-2.10550403859106	BFA	BFA mv 10_Airyscan Processing	1	1
-0.0427097303443826	BFA	BFA mv 10_Airyscan Processing	1	1
0.579644398224463	BFA	BFA mv 10_Airyscan Processing	1	1
-2.83060281895761	BFA	BFA mv 10_Airyscan Processing	1	1
-3.11396523026487	BFA	BFA mv 10_Airyscan Processing	1	1
-1.58715958241104	BFA	BFA mv 10_Airyscan Processing	1	1
2.50048342339889	BFA	BFA mv 10_Airyscan Processing	1	1
-1.64895530167951	BFA	BFA mv 10_Airyscan Processing	1	1
-2.26175335507524	BFA	BFA mv 10_Airyscan Processing	1	1
1.03462802496378	BFA	BFA mv 10_Airyscan Processing	1	1
-2.80496038834427	BFA	BFA mv 10_Airyscan Processing	1	1
-2.58944076214072	BFA	BFA mv 10_Airyscan Processing	1	1
-1.6937693174693	BFA	BFA mv 10_Airyscan Processing	1	1
1.39651527302591	BFA	BFA mv 10_Airyscan Processing	1	1
-2.4559093695162	BFA	BFA mv 10_Airyscan Processing	1	1
0.279153630832079	BFA	BFA mv 10_Airyscan Processing	1	1
-2.4382097924168	BFA	BFA mv 10_Airyscan Processing	1	1
-1.57228941993159	BFA	BFA mv 10_Airyscan Processing	1	1
-3.18542419424702	BFA	BFA mv 10_Airyscan Processing	1	1
0.923322332852926	BFA	BFA mv 10_Airyscan Processing	1	1
-2.08065804000453	BFA	BFA mv 10_Airyscan Processing	1	1
-3.0472738557662	BFA	BFA mv 10_Airyscan Processing	1	1
2.43396972344426	BFA	BFA mv 10_Airyscan Processing	1	1
-2.21858118321003	BFA	BFA mv 10_Airyscan Processing	1	1
-2.89774212179524	BFA	BFA mv 10_Airyscan Processing	1	1
-0.886549680649509	BFA	BFA mv 10_Airyscan Processing	1	1
-3.16707505557882	BFA	BFA mv 10_Airyscan Processing	1	1
-0.374238172509094	BFA	BFA mv 10_Airyscan Processing	1	1
0.591584838596381	BFA	BFA mv 10_Airyscan Processing	1	1
2.269817779011	BFA	BFA mv 10_Airyscan Processing	1	1
-3.09687079690557	BFA	BFA mv 10_Airyscan Processing	1	1
-1.32508346086443	BFA	BFA mv 10_Airyscan Processing	1	1
-0.31060484935834	BFA	BFA mv 10_Airyscan Processing	1	1
-0.531921439444038	BFA	BFA mv 10_Airyscan Processing	1	1
1.46641751105022	BFA	BFA mv 10_Airyscan Processing	1	1
-1.59467841482507	BFA	BFA mv 10_Airyscan Processing	1	1
-0.634822285193624	BFA	BFA mv 10_Airyscan Processing	1	1
-0.000449921054499936	BFA	BFA mv 10_Airyscan Processing	1	1
-1.75830783860687	BFA	BFA mv 10_Airyscan Processing	1	1
2.34745279309651	BFA	BFA mv 10_Airyscan Processing	1	1
-0.463885131358865	BFA	BFA mv 10_Airyscan Processing	1	1
0.975193494924861	BFA	BFA mv 10_Airyscan Processing	1	1
-4.68950159102329	BFA	BFA mv 10_Airyscan Processing	1	1
-2.0745418129871	BFA	BFA mv 10_Airyscan Processing	1	1
-0.677633250625431	BFA	BFA mv 10_Airyscan Processing	1	1
2.03982454588023	BFA	BFA mv 10_Airyscan Processing	1	1
-1.24748221484088	BFA	BFA mv 10_Airyscan Processing	1	1
-0.426821713981978	BFA	BFA mv 10_Airyscan Processing	1	1
-0.0143390332151671	BFA	BFA mv 10_Airyscan Processing	1	1
-0.416313736383563	BFA	BFA mv 10_Airyscan Processing	1	1
-4.87182314781725	BFA	BFA mv 10_Airyscan Processing	1	1
-3.00002097091566	BFA	BFA mv 10_Airyscan Processing	1	1
-2.32237797689168	BFA	BFA mv 10_Airyscan Processing	1	1
1.62796389283861	BFA	BFA mv 10_Airyscan Processing	1	1
1.00057629213179	BFA	BFA mv 10_Airyscan Processing	1	1
-1.11295132188328	BFA	BFA mv 10_Airyscan Processing	1	1
-0.41747585156374	BFA	BFA mv 10_Airyscan Processing	1	1
-1.90140868224755	BFA	BFA mv 10_Airyscan Processing	1	1
-2.00392424577314	BFA	BFA mv 10_Airyscan Processing	1	1
-3.53682208108491	BFA	BFA mv 10_Airyscan Processing	1	1
-2.10550403859106	BFA	BFA mv 10_Airyscan Processing	1	1
-1.44106696391355	BFA	BFA mv 10_Airyscan Processing	1	1
-3.91631170278981	BFA	BFA mv 10_Airyscan Processing	1	1
-5.56497032837719	BFA	BFA mv 10_Airyscan Processing	1	1
-0.392216184804502	BFA	BFA mv 10_Airyscan Processing	1	1
-2.70850012215671	BFA	BFA mv 10_Airyscan Processing	1	1
-3.53682208108491	BFA	BFA mv 10_Airyscan Processing	1	1
-1.43461532863206	BFA	BFA mv 10_Airyscan Processing	1	1
-2.09300387582683	BFA	BFA mv 10_Airyscan Processing	1	1
-2.23276581820199	BFA	BFA mv 10_Airyscan Processing	1	1
-1.4378359433321	BFA	BFA mv 10_Airyscan Processing	1	1
-0.712940064457576	BFA	BFA mv 10_Airyscan Processing	1	1
-1.77173085893901	BFA	BFA mv 10_Airyscan Processing	1	1
-0.276703297682658	BFA	BFA mv 10_Airyscan Processing	1	1
-2.49227701368707	BFA	BFA mv 10_Airyscan Processing	1	1
-0.248813043700826	BFA	BFA mv 10_Airyscan Processing	1	1
-4.68950159102329	BFA	BFA mv 10_Airyscan Processing	1	1
-2.37861769521455	BFA	BFA mv 10_Airyscan Processing	1	1
-2.8839487996629	BFA	BFA mv 10_Airyscan Processing	1	1
0.467636162061964	BFA	BFA mv 10_Airyscan Processing	1	1
-2.14397031941886	BFA	BFA mv 10_Airyscan Processing	1	1
-1.307940183878	BFA	BFA mv 10_Airyscan Processing	1	1
-3.64804771619513	BFA	BFA mv 10_Airyscan Processing	1	1
-3.14905655007614	BFA	BFA mv 10_Airyscan Processing	1	1
-0.574537741598457	BFA	BFA mv 10_Airyscan Processing	1	1
-2.02111664631351	BFA	BFA mv 10_Airyscan Processing	1	1
-0.953818070711555	BFA	BFA mv 10_Airyscan Processing	1	1
-0.807937793079856	BFA	BFA mv 10_Airyscan Processing	1	1
1.59042597351954	BFA	BFA mv 10_Airyscan Processing	1	1
-2.27656844086038	BFA	BFA mv 10_Airyscan Processing	1	1
-2.77995908613886	BFA	BFA mv 10_Airyscan Processing	1	1
-0.00198366368644865	BFA	BFA mv 10_Airyscan Processing	1	1
-2.3302211543527	BFA	BFA mv 10_Airyscan Processing	1	1
-3.11396523026487	BFA	BFA mv 10_Airyscan Processing	1	1
-0.600728073850648	BFA	BFA mv 10_Airyscan Processing	1	1
-2.3302211543527	BFA	BFA mv 10_Airyscan Processing	1	1
-1.56493644562633	BFA	BFA mv 10_Airyscan Processing	1	1
-0.118232956710883	BFA	BFA mv 10_Airyscan Processing	1	1
-3.11396523026487	BFA	BFA mv 10_Airyscan Processing	1	1
-2.5692380548232	BFA	BFA mv 10_Airyscan Processing	1	1
-3.74042103632615	BFA	BFA mv 10_Airyscan Processing	1	1
-0.196194498180595	BFA	BFA mv 10_Airyscan Processing	1	1
-2.5692380548232	BFA	BFA mv 10_Airyscan Processing	1	1
-1.47396466742061	BFA	BFA mv 10_Airyscan Processing	1	1
-2.77995908613886	BFA	BFA mv 10_Airyscan Processing	1	1
-0.202739636085504	BFA	BFA mv 10_Airyscan Processing	1	1
-0.379821659934795	BFA	BFA mv 10_Airyscan Processing	1	1
1.50914648782017	BFA	BFA mv 10_Airyscan Processing	1	1
-4.53535091119604	BFA	BFA mv 10_Airyscan Processing	1	1
-4.34119489675508	BFA	BFA mv 10_Airyscan Processing	1	1
-1.05851611532826	BFA	BFA mv 10_Airyscan Processing	1	1
-2.53001734166992	BFA	BFA mv 10_Airyscan Processing	1	1
0.645228061556298	BFA	BFA mv 10_Airyscan Processing	1	1
-2.17046193486583	BFA	BFA mv 10_Airyscan Processing	1	1
-5.09496669913146	BFA	BFA mv 10_Airyscan Processing	1	1
-2.38691649802925	BFA	BFA mv 10_Airyscan Processing	1	1
-0.511275544820491	BFA	BFA mv 10_Airyscan Processing	1	1
1.01177775341479	BFA	BFA mv 10_Airyscan Processing	1	1
-0.892141493915287	BFA	BFA mv 10_Airyscan Processing	1	1
-3.48552878669736	BFA	BFA mv 10_Airyscan Processing	1	1
-1.58715958241104	BFA	BFA mv 10_Airyscan Processing	1	1
0.439410443997335	BFA	BFA mv 10_Airyscan Processing	1	1
-5.09496669913146	BFA	BFA mv 10_Airyscan Processing	1	1
-1.68134679747075	BFA	BFA mv 10_Airyscan Processing	1	1
-1.45082313885891	BFA	BFA mv 10_Airyscan Processing	1	1
-1.47396466742061	BFA	BFA mv 10_Airyscan Processing	1	1
-2.84367490052496	BFA	BFA mv 10_Airyscan Processing	1	1
-0.844687335288597	BFA	BFA mv 10_Airyscan Processing	1	1
-3.20411632725917	BFA	BFA mv 10_Airyscan Processing	1	1
-1.11295132188328	BFA	BFA mv 10_Airyscan Processing	1	1
-1.68961130732064	BFA	BFA mv 10_Airyscan Processing	1	1
0.0993780770336005	BFA	BFA mv 10_Airyscan Processing	1	1
-2.61006004934346	BFA	BFA mv 10_Airyscan Processing	1	1
-2.35412667520626	BFA	BFA mv 10_Airyscan Processing	1	1
-2.50157940634939	BFA	BFA mv 10_Airyscan Processing	1	1
1.6886415871078	BFA	BFA mv 10_Airyscan Processing	1	1
-1.62144865588968	BFA	BFA mv 10_Airyscan Processing	1	1
0.66196151973383	BFA	BFA mv 10_Airyscan Processing	1	1
-0.953818070711555	BFA	BFA mv 10_Airyscan Processing	1	1
-0.269657470849455	BFA	BFA mv 10_Airyscan Processing	1	1
1.38431069743344	BFA	BFA mv 10_Airyscan Processing	1	1
-1.54319645898993	BFA	BFA mv 10_Airyscan Processing	1	1
-1.68961130732064	BFA	BFA mv 10_Airyscan Processing	1	1
-1.10598265256718	BFA	BFA mv 10_Airyscan Processing	1	1
-4.87182314781725	BFA	BFA mv 10_Airyscan Processing	1	1
-0.762589973101397	BFA	BFA mv 10_Airyscan Processing	1	1
-2.91172836376998	BFA	BFA mv 10_Airyscan Processing	1	1
-1.18544682392143	BFA	BFA mv 10_Airyscan Processing	1	1
-3.01552515745162	BFA	BFA mv 10_Airyscan Processing	1	1
-1.68134679747075	BFA	BFA mv 10_Airyscan Processing	1	1
-2.02691376399784	BFA	BFA mv 10_Airyscan Processing	1	1
-1.52896134316806	BFA	BFA mv 10_Airyscan Processing	1	1
-2.76768899354704	BFA	BFA mv 10_Airyscan Processing	1	1
0.760105223070969	BFA	BFA mv 10_Airyscan Processing	1	1
0.154685495435298	BFA	BFA mv 10_Airyscan Processing	1	1
-3.80711241082482	BFA	BFA mv 10_Airyscan Processing	1	1
-1.6060637370502	BFA	BFA mv 10_Airyscan Processing	1	1
-3.56349032816707	BFA	BFA mv 10_Airyscan Processing	1	1
-3.59088930235518	BFA	BFA mv 10_Airyscan Processing	1	1
0.361955697593217	BFA	BFA mv 10_Airyscan Processing	1	1
-2.98475349878487	BFA	BFA mv 10_Airyscan Processing	1	1
-1.24748221484088	BFA	BFA mv 10_Airyscan Processing	1	1
-3.0472738557662	BFA	BFA mv 10_Airyscan Processing	1	1
1.73415113433361	BFA	BFA mv 10_Airyscan Processing	1	1
-2.85692012727498	BFA	BFA mv 10_Airyscan Processing	1	1
-0.00505822414069422	BFA	BFA mv 10_Airyscan Processing	1	1
-1.63707397379276	BFA	BFA mv 10_Airyscan Processing	1	1
-0.0785150197137622	BFA	BFA mv 10_Airyscan Processing	1	1
-3.91631170278981	BFA	BFA mv 10_Airyscan Processing	1	1
-4.77651296801292	BFA	BFA mv 10_Airyscan Processing	1	1
2.26322705360157	BFA	BFA mv 10_Airyscan Processing	1	1
0.573188597881592	BFA	BFA mv 10_Airyscan Processing	1	1
-3.48552878669736	BFA	BFA mv 10_Airyscan Processing	1	1
-1.86120226176951	BFA	BFA mv 10_Airyscan Processing	1	1
-3.56349032816707	BFA	BFA mv 10_Airyscan Processing	1	1
-3.39021860689303	BFA	BFA mv 10_Airyscan Processing	1	1
-0.0276360613586568	BFA	BFA mv 10_Airyscan Processing	1	1
-4.03891402488214	BFA	BFA mv 10_Airyscan Processing	1	1
-1.25282982116748	BFA	BFA mv 10_Airyscan Processing	1	1
-0.274685133526421	BFA	BFA mv 10_Airyscan Processing	1	1
0.0518007692893779	BFA	BFA mv 10_Airyscan Processing	1	1
-4.87182314781725	BFA	BFA mv 10_Airyscan Processing	1	1
-0.880988961964812	BFA	BFA mv 10_Airyscan Processing	1	1
-1.30511132767752	BFA	BFA mv 10_Airyscan Processing	1	1
-2.5692380548232	BFA	BFA mv 10_Airyscan Processing	1	1
-0.472447874808753	BFA	BFA mv 10_Airyscan Processing	1	1
1.28917318115629	BFA	BFA mv 10_Airyscan Processing	1	1
-4.40181951857151	BFA	BFA mv 10_Airyscan Processing	1	1
-3.46083617410699	BFA	BFA mv 10_Airyscan Processing	1	1
1.46305378299589	BFA	BFA mv 10_Airyscan Processing	1	1
-3.74042103632615	BFA	BFA mv 10_Airyscan Processing	1	1
-0.613377574914721	BFA	BFA mv 10_Airyscan Processing	1	1
-2.0745418129871	BFA	BFA mv 10_Airyscan Processing	1	1
2.18616084441158	BFA	BFA mv 10_Airyscan Processing	1	1
2.44638478078409	BFA	BFA mv 10_Airyscan Processing	1	1
-2.65261966376225	BFA	BFA mv 10_Airyscan Processing	1	1
-0.149759210357657	BFA	BFA mv 10_Airyscan Processing	1	1
-3.95553241594309	BFA	BFA mv 10_Airyscan Processing	1	1
2.31326079153718	BFA	BFA mv 10_Airyscan Processing	1	1
-2.42947611244804	BFA	BFA mv 10_Airyscan Processing	1	1
1.27643145005492	BFA	BFA mv 10_Airyscan Processing	1	1
0.104910594603326	BFA	BFA mv 10_Airyscan Processing	1	1
-1.307940183878	BFA	BFA mv 10_Airyscan Processing	1	1
-0.850049278429983	BFA	BFA mv 10_Airyscan Processing	1	1
-0.990259349873811	BFA	BFA mv 10_Airyscan Processing	1	1
1.03353870023732	BFA	BFA mv 10_Airyscan Processing	1	1
-0.716069957466504	BFA	BFA mv 10_Airyscan Processing	1	1
-1.20059862894203	BFA	BFA mv 10_Airyscan Processing	1	1
-1.47062576615509	BFA	BFA mv 10_Airyscan Processing	1	1
-1.06072606097906	BFA	BFA mv 10_Airyscan Processing	1	1
0.140810148941681	BFA	BFA mv 10_Airyscan Processing	1	1
2.28692428529884	BFA	BFA mv 10_Airyscan Processing	1	1
-0.213112194901127	BFA	BFA mv 10_Airyscan Processing	1	1
-0.595157028801193	BFA	BFA mv 10_Airyscan Processing	1	1
-4.53535091119604	BFA	BFA mv 10_Airyscan Processing	1	1
-2.84367490052496	BFA	BFA mv 10_Airyscan Processing	1	1
-0.482324498304666	BFA	BFA mv 10_Airyscan Processing	1	1
-1.05191543129691	BFA	BFA mv 10_Airyscan Processing	1	1
-3.14905655007614	BFA	BFA mv 10_Airyscan Processing	1	1
1.52042891784779	BFA	BFA mv 10_Airyscan Processing	1	1
-2.62053134921075	BFA	BFA mv 10_Airyscan Processing	1	1
-1.47062576615509	BFA	BFA mv 10_Airyscan Processing	1	1
-2.33812633385982	BFA	BFA mv 10_Airyscan Processing	1	1
0.707529248460776	BFA	BFA mv 10_Airyscan Processing	1	1
-1.74945822332989	BFA	BFA mv 10_Airyscan Processing	1	1
-0.239037794796183	BFA	BFA mv 10_Airyscan Processing	1	1
-3.41320812511773	BFA	BFA mv 10_Airyscan Processing	1	1
0.00794387107396884	BFA	BFA mv 10_Airyscan Processing	1	1
2.47205576022685	BFA	BFA mv 10_Airyscan Processing	1	1
-3.46083617410699	BFA	BFA mv 10_Airyscan Processing	1	1
-1.41235685803112	BFA	BFA mv 10_Airyscan Processing	1	1
-0.769179782780452	BFA	BFA mv 10_Airyscan Processing	1	1
2.5362224530155	BFA	BFA mv 10_Airyscan Processing	1	1
-4.12988580308787	BFA	BFA mv 10_Airyscan Processing	1	1
-3.64804771619513	BFA	BFA mv 10_Airyscan Processing	1	1
-4.22996926164485	BFA	BFA mv 10_Airyscan Processing	1	1
-1.18294369370331	BFA	BFA mv 10_Airyscan Processing	1	1
1.40838540768889	BFA	BFA mv 10_Airyscan Processing	1	1
-4.08336578745298	BFA	BFA mv 10_Airyscan Processing	1	1
-3.61906017932188	BFA	BFA mv 10_Airyscan Processing	1	1
-0.806221054460801	BFA	BFA mv 10_Airyscan Processing	1	1
0.213300998269747	BFA	BFA mv 10_Airyscan Processing	1	1
-0.148869926172773	BFA	BFA mv 10_Airyscan Processing	1	1
-1.51492602505167	BFA	BFA mv 10_Airyscan Processing	1	1
-1.52543400265009	BFA	BFA mv 10_Airyscan Processing	1	1
0.396550342357716	BFA	BFA mv 10_Airyscan Processing	1	1
2.4484390540621	BFA	BFA mv 10_Airyscan Processing	1	1
-0.306433831841001	BFA	BFA mv 10_Airyscan Processing	1	1
2.28630166873269	BFA	BFA mv 10_Airyscan Processing	1	1
-0.652315442641141	BFA	BFA mv 10_Airyscan Processing	1	1
-1.48067610200859	BFA	BFA mv 10_Airyscan Processing	1	1
1.0189919911408	BFA	BFA mv 10_Airyscan Processing	1	1
0.0547056369820079	BFA	BFA mv 10_Airyscan Processing	1	1
-5.09496669913146	BFA	BFA mv 10_Airyscan Processing	1	1
-3.70867233801157	BFA	BFA mv 10_Airyscan Processing	1	1
-4.1786759672573	BFA	BFA mv 10_Airyscan Processing	1	1
-3.87857137480696	BFA	BFA mv 10_Airyscan Processing	1	1
1.41677863051327	BFA	BFA mv 10_Airyscan Processing	1	1
0.378353843402854	BFA	BFA mv 10_Airyscan Processing	1	1
-3.24258260808697	BFA	BFA mv 10_Airyscan Processing	1	1
-1.09906220972261	BFA	BFA mv 10_Airyscan Processing	1	1
-4.40181951857151	BFA	BFA mv 10_Airyscan Processing	1	1
-3.51084659468165	BFA	BFA mv 10_Airyscan Processing	1	1
2.40866741465013	BFA	BFA mv 10_Airyscan Processing	1	1
-1.48404878648723	BFA	BFA mv 10_Airyscan Processing	1	1
-3.26238523538315	BFA	BFA mv 10_Airyscan Processing	1	1
1.22219798761583	BFA	BFA mv 10_Airyscan Processing	1	1
-1.8811034160868	BFA	BFA mv 10_Airyscan Processing	1	1
-0.884692669902297	BFA	BFA mv 10_Airyscan Processing	1	1
-0.735057869711195	BFA	BFA mv 10_Airyscan Processing	1	1
1.76766045223293	BFA	BFA mv 10_Airyscan Processing	1	1
-1.65695534434659	BFA	BFA mv 10_Airyscan Processing	1	1
-0.299176153534717	BFA	BFA mv 10_Airyscan Processing	1	1
-2.36222388543888	BFA	BFA mv 10_Airyscan Processing	1	1
0.939617201545463	BFA	BFA mv 10_Airyscan Processing	1	1
-1.64895530167951	BFA	BFA mv 10_Airyscan Processing	1	1
1.6011411936749	BFA	BFA mv 10_Airyscan Processing	1	1
-1.6060637370502	BFA	BFA mv 10_Airyscan Processing	1	1
-2.85692012727498	BFA	BFA mv 10_Airyscan Processing	1	1
-4.22996926164485	BFA	BFA mv 10_Airyscan Processing	1	1
-3.18542419424702	BFA	BFA mv 10_Airyscan Processing	1	1
-2.84367490052496	BFA	BFA mv 10_Airyscan Processing	1	1
-3.20411632725917	BFA	BFA mv 10_Airyscan Processing	1	1
-4.53535091119604	BFA	BFA mv 10_Airyscan Processing	1	1
-3.77321085914914	BFA	BFA mv 10_Airyscan Processing	1	1
-1.65695534434659	BFA	BFA mv 10_Airyscan Processing	1	1
-2.36222388543888	BFA	BFA mv 10_Airyscan Processing	1	1
-3.99635441046335	BFA	BFA mv 10_Airyscan Processing	1	1
-1.9704015537345	BFA	BFA mv 10_Airyscan Processing	1	1
-1.36027770898623	BFA	BFA mv 10_Airyscan Processing	1	1
-3.09687079690557	BFA	BFA mv 10_Airyscan Processing	1	1
-2.70850012215671	BFA	BFA mv 10_Airyscan Processing	1	1
-2.20459494123529	BFA	BFA mv 10_Airyscan Processing	1	1
-4.08336578745298	BFA	BFA mv 10_Airyscan Processing	1	1
-3.0472738557662	BFA	BFA mv 10_Airyscan Processing	1	1
-4.12988580308787	BFA	BFA mv 10_Airyscan Processing	1	1
-0.741468148072114	BFA	BFA mv 10_Airyscan Processing	1	1
0.0304842693933793	BFA	BFA mv 10_Airyscan Processing	1	1
-3.53682208108491	BFA	BFA mv 10_Airyscan Processing	1	1
-1.08083847076616	BFA	BFA mv 10_Airyscan Processing	1	1
-4.28403648291513	BFA	BFA mv 10_Airyscan Processing	1	1
-2.58944076214072	BFA	BFA mv 10_Airyscan Processing	1	1
-2.80496038834427	BFA	BFA mv 10_Airyscan Processing	1	1
-1.61758017911176	BFA	BFA mv 10_Airyscan Processing	1	1
1.39537740072411	BFA	BFA mv 10_Airyscan Processing	1	1
-1.12467478557934	BFA	BFA mv 10_Airyscan Processing	1	1
0.198966069098755	BFA	BFA mv 10_Airyscan Processing	1	1
0.18442265753106	BFA	BFA mv 10_Airyscan Processing	1	1
-3.39021860689303	BFA	BFA mv 10_Airyscan Processing	1	1
-4.40181951857151	BFA	BFA mv 10_Airyscan Processing	1	1
0.397580208566146	BFA	BFA mv 10_Airyscan Processing	1	1
-2.15712840399637	BFA	BFA mv 10_Airyscan Processing	1	1
-5.09496669913146	BFA	BFA mv 10_Airyscan Processing	1	1
-3.84220373063609	BFA	BFA mv 10_Airyscan Processing	1	1
-0.50364191996542	BFA	BFA mv 10_Airyscan Processing	1	1
-0.928301475329731	BFA	BFA mv 10_Airyscan Processing	1	1
-3.32426063910124	BFA	BFA mv 10_Airyscan Processing	1	1
0.365682079334031	BFA	BFA mv 10_Airyscan Processing	1	1
-0.469993885847187	BFA	BFA mv 10_Airyscan Processing	1	1
-3.16707505557882	BFA	BFA mv 10_Airyscan Processing	1	1
-0.143550764695173	BFA	BFA mv 10_Airyscan Processing	1	1
-4.87182314781725	BFA	BFA mv 10_Airyscan Processing	1	1
-2.96971562142033	BFA	BFA mv 10_Airyscan Processing	1	1
-1.50452731783077	BFA	BFA mv 10_Airyscan Processing	1	1
-2.11181320778433	BFA	BFA mv 10_Airyscan Processing	1	1
-0.403618816902314	BFA	BFA mv 10_Airyscan Processing	1	1
-2.77995908613886	BFA	BFA mv 10_Airyscan Processing	1	1
0.953586814960651	BFA	BFA mv 10_Airyscan Processing	1	1
-2.24715455565409	BFA	BFA mv 10_Airyscan Processing	1	1
-0.799383420983197	BFA	BFA mv 10_Airyscan Processing	1	1
1.44461925648621	BFA	BFA mv 10_Airyscan Processing	1	1
-1.67315003026657	BFA	BFA mv 10_Airyscan Processing	1	1
-1.14132201901249	BFA	BFA mv 10_Airyscan Processing	1	1
-1.79451088727083	BFA	BFA mv 10_Airyscan Processing	1	1
-0.759311281639699	BFA	BFA mv 10_Airyscan Processing	1	1
-1.76723646935117	BFA	BFA mv 10_Airyscan Processing	1	1
-1.91171805190641	BFA	BFA mv 10_Airyscan Processing	1	1
1.95634765182205	BFA	BFA mv 10_Airyscan Processing	1	1
0.545165748448287	BFA	BFA mv 10_Airyscan Processing	1	1
-3.3457668443222	BFA	BFA mv 10_Airyscan Processing	1	1
-2.13745563839766	BFA	BFA mv 10_Airyscan Processing	1	1
-3.28258794270067	BFA	BFA mv 10_Airyscan Processing	1	1
-0.903419808952994	BFA	BFA mv 10_Airyscan Processing	1	1
-1.51841642999144	BFA	BFA mv 10_Airyscan Processing	1	1
-0.0935403441205119	BFA	BFA mv 10_Airyscan Processing	1	1
0.285506525429811	BFA	BFA mv 10_Airyscan Processing	1	1
-3.61906017932188	BFA	BFA mv 10_Airyscan Processing	1	1
-1.22898763220472	BFA	BFA mv 10_Airyscan Processing	1	1
-2.5792883906767	BFA	BFA mv 10_Airyscan Processing	1	1
-3.91631170278981	BFA	BFA mv 10_Airyscan Processing	1	1
-0.194332300249531	BFA	BFA mv 10_Airyscan Processing	1	1
-1.16069308476849	BFA	BFA mv 10_Airyscan Processing	1	1
0.925146041565071	BFA	BFA mv 10_Airyscan Processing	1	1
-3.74042103632615	BFA	BFA mv 10_Airyscan Processing	1	1
0.0875188518914571	BFA	BFA mv 10_Airyscan Processing	1	1
0.00413724295240605	BFA	BFA mv 10_Airyscan Processing	1	1
-0.920579429235821	BFA	BFA mv 10_Airyscan Processing	1	1
-4.03891402488214	BFA	BFA mv 10_Airyscan Processing	1	1
0.852088698134119	BFA	BFA mv 10_Airyscan Processing	1	1
0.18760231044844	BFA	BFA mv 10_Airyscan Processing	1	1
-3.74042103632615	BFA	BFA mv 10_Airyscan Processing	1	1
-0.784167573745944	BFA	BFA mv 10_Airyscan Processing	1	1
0.490876477660057	BFA	BFA mv 10_Airyscan Processing	1	1
-1.68547051465461	BFA	BFA mv 10_Airyscan Processing	1	1
-4.12988580308787	BFA	BFA mv 10_Airyscan Processing	1	1
-2.5792883906767	BFA	BFA mv 10_Airyscan Processing	1	1
2.23051158535435	BFA	BFA mv 10_Airyscan Processing	1	1
-4.53535091119604	BFA	BFA mv 10_Airyscan Processing	1	1
-2.87034314760712	BFA	BFA mv 10_Airyscan Processing	1	1
0.629435062727479	BFA	BFA mv 10_Airyscan Processing	1	1
0.157960965117769	BFA	BFA mv 10_Airyscan Processing	1	1
-0.392216184804502	BFA	BFA mv 10_Airyscan Processing	1	1
-3.59088930235518	BFA	BFA mv 10_Airyscan Processing	1	1
-0.679142684874286	BFA	BFA mv 10_Airyscan Processing	1	1
1.56127770370373	BFA	BFA mv 10_Airyscan Processing	1	1
-0.436255746215337	BFA	BFA mv 10_Airyscan Processing	1	1
-0.0572027376469494	BFA	BFA mv 10_Airyscan Processing	1	1
-4.68950159102329	BFA	BFA mv 10_Airyscan Processing	1	1
-1.43140505300181	BFA	BFA mv 10_Airyscan Processing	1	1
1.26200864057766	BFA	BFA mv 10_Airyscan Processing	1	1
-0.306433831841001	BFA	BFA mv 10_Airyscan Processing	1	1
-0.916740652928655	BFA	BFA mv 10_Airyscan Processing	1	1
-4.1786759672573	BFA	BFA mv 10_Airyscan Processing	1	1
-0.586858225986498	BFA	BFA mv 10_Airyscan Processing	1	1
0.246170664599507	BFA	BFA mv 10_Airyscan Processing	1	1
-0.823522524096554	BFA	BFA mv 10_Airyscan Processing	1	1
-1.83207398884648	BFA	BFA mv 10_Airyscan Processing	1	1
-4.68950159102329	BFA	BFA mv 10_Airyscan Processing	1	1
0.445315972971376	BFA	BFA mv 10_Airyscan Processing	1	1
-2.47392787501888	BFA	BFA mv 10_Airyscan Processing	1	1
-1.23423698809086	BFA	BFA mv 10_Airyscan Processing	1	1
1.11638610657006	BFA	BFA mv 10_Airyscan Processing	1	1
-2.85692012727498	BFA	BFA mv 10_Airyscan Processing	1	1
-0.634822285193624	BFA	BFA mv 10_Airyscan Processing	1	1
0.139478590822168	BFA	BFA mv 10_Airyscan Processing	1	1
0.0215289856642754	BFA	BFA mv 10_Airyscan Processing	1	1
-3.70867233801157	BFA	BFA mv 10_Airyscan Processing	1	1
-2.44702042209895	BFA	BFA mv 10_Airyscan Processing	1	1
-2.54943542752702	BFA	BFA mv 10_Airyscan Processing	1	1
-0.174073780536063	BFA	BFA mv 10_Airyscan Processing	1	1
-2.58944076214072	BFA	BFA mv 10_Airyscan Processing	1	1
-3.46083617410699	BFA	BFA mv 10_Airyscan Processing	1	1
-2.06846276691071	BFA	BFA mv 10_Airyscan Processing	1	1
0.728448950469288	BFA	BFA mv 10_Airyscan Processing	1	1
-1.01742925522574	BFA	BFA mv 10_Airyscan Processing	1	1
-1.51841642999144	BFA	BFA mv 10_Airyscan Processing	1	1
0.0312269355990702	BFA	BFA mv 10_Airyscan Processing	1	1
1.75872830300074	BFA	BFA mv 10_Airyscan Processing	1	1
-4.68950159102329	BFA	BFA mv 10_Airyscan Processing	1	1
-3.56349032816707	BFA	BFA mv 10_Airyscan Processing	1	1
-5.09496669913146	BFA	BFA mv 10_Airyscan Processing	1	1
-1.62923079633173	BFA	BFA mv 10_Airyscan Processing	1	1
0.308273587343358	BFA	BFA mv 10_Airyscan Processing	1	1
-0.341376508025093	BFA	BFA mv 10_Airyscan Processing	1	1
2.50737222819659	BFA	BFA mv 10_Airyscan Processing	1	1
-0.287876598280783	BFA	BFA mv 10_Airyscan Processing	1	1
-1.92738416865081	BFA	BFA mv 10_Airyscan Processing	1	1
-4.22996926164485	BFA	BFA mv 10_Airyscan Processing	1	1
-1.21857087134646	BFA	BFA mv 10_Airyscan Processing	1	1
-3.13135697297674	BFA	BFA mv 10_Airyscan Processing	1	1
2.41519014710388	BFA	BFA mv 10_Airyscan Processing	1	1
-1.56493644562633	BFA	BFA mv 10_Airyscan Processing	1	1
-1.51841642999144	BFA	BFA mv 10_Airyscan Processing	1	1
-4.1786759672573	BFA	BFA mv 10_Airyscan Processing	1	1
-2.11181320778433	BFA	BFA mv 10_Airyscan Processing	1	1
-0.0843314050352021	BFA	BFA mv 10_Airyscan Processing	1	1
-0.405915029162664	BFA	BFA mv 10_Airyscan Processing	1	1
-0.322165671759415	BFA	BFA mv 10_Airyscan Processing	1	1
-2.66354873429444	BFA	BFA mv 10_Airyscan Processing	1	1
-0.109649213019492	BFA	BFA mv 10_Airyscan Processing	1	1
-1.63314469565287	BFA	BFA mv 10_Airyscan Processing	1	1
-1.13415352953388	BFA	BFA mv 10_Airyscan Processing	1	1
-0.297112169313865	BFA	BFA mv 10_Airyscan Processing	1	1
-0.079343863524163	BFA	BFA mv 10_Airyscan Processing	1	1
-1.54678712712066	BFA	BFA mv 10_Airyscan Processing	1	1
-0.62762283005077	BFA	BFA mv 10_Airyscan Processing	1	1
-0.835814162608111	BFA	BFA mv 10_Airyscan Processing	1	1
-0.782491127418692	BFA	BFA mv 10_Airyscan Processing	1	1
-3.77321085914914	BFA	BFA mv 10_Airyscan Processing	1	1
2.31938025308461	BFA	BFA mv 10_Airyscan Processing	1	1
0.758312786670654	BFA	BFA mv 10_Airyscan Processing	1	1
0.265151068322026	BFA	BFA mv 10_Airyscan Processing	1	1
-0.879142239371648	BFA	BFA mv 10_Airyscan Processing	1	1
-3.16707505557882	BFA	BFA mv 10_Airyscan Processing	1	1
-2.02111664631351	BFA	BFA mv 10_Airyscan Processing	1	1
-0.664149900288144	BFA	BFA mv 10_Airyscan Processing	1	1
-2.61006004934346	BFA	BFA mv 10_Airyscan Processing	1	1
-2.44702042209895	BFA	BFA mv 10_Airyscan Processing	1	1
-4.08336578745298	BFA	BFA mv 10_Airyscan Processing	1	1
0.489938391287323	BFA	BFA mv 10_Airyscan Processing	1	1
0.880114368726	BFA	BFA mv 10_Airyscan Processing	1	1
-2.40372361634563	BFA	BFA mv 10_Airyscan Processing	1	1
0.383064660803453	BFA	BFA mv 10_Airyscan Processing	1	1
2.64090362082111	BFA	BFA mv 10_Airyscan Processing	1	1
-1.20059862894203	BFA	BFA mv 10_Airyscan Processing	1	1
3.20313721129861	BFA	BFA mv 10_Airyscan Processing	1	1
-1.49423563179423	BFA	BFA mv 10_Airyscan Processing	1	1
-2.31459583644962	BFA	BFA mv 10_Airyscan Processing	1	1
-2.29921091761014	BFA	BFA mv 10_Airyscan Processing	1	1
-0.50111027304364	BFA	BFA mv 10_Airyscan Processing	1	1
-1.86120226176951	BFA	BFA mv 10_Airyscan Processing	1	1
-3.36774575104097	BFA	BFA mv 10_Airyscan Processing	1	1
1.92097011269521	BFA	BFA mv 10_Airyscan Processing	1	1
0.257483675996506	BFA	BFA mv 10_Airyscan Processing	1	1
-3.51084659468165	BFA	BFA mv 10_Airyscan Processing	1	1
-2.7555676330147	BFA	BFA mv 10_Airyscan Processing	1	1
-0.329592761603031	BFA	BFA mv 10_Airyscan Processing	1	1
-4.22996926164485	BFA	BFA mv 10_Airyscan Processing	1	1
-2.69707142633309	BFA	BFA mv 10_Airyscan Processing	1	1
-4.12988580308787	BFA	BFA mv 10_Airyscan Processing	1	1
-2.53001734166992	BFA	BFA mv 10_Airyscan Processing	1	1
-1.80843222578944	BFA	BFA mv 10_Airyscan Processing	1	1
-2.3302211543527	BFA	BFA mv 10_Airyscan Processing	1	1
-3.87857137480696	BFA	BFA mv 10_Airyscan Processing	1	1
-1.03022260668565	BFA	BFA mv 10_Airyscan Processing	1	1
1.8670399946826	BFA	BFA mv 10_Airyscan Processing	1	1
-0.961802145059775	BFA	BFA mv 10_Airyscan Processing	1	1
-1.78078069445893	BFA	BFA mv 10_Airyscan Processing	1	1
0.315003842697425	BFA	BFA mv 10_Airyscan Processing	1	1
-0.0252766422538872	BFA	BFA mv 10_Airyscan Processing	1	1
-3.61906017932188	BFA	BFA mv 10_Airyscan Processing	1	1
-1.35432531045893	BFA	BFA mv 10_Airyscan Processing	1	1
-3.56349032816707	BFA	BFA mv 10_Airyscan Processing	1	1
1.32726513894691	BFA	BFA mv 10_Airyscan Processing	1	1
-3.13135697297674	BFA	BFA mv 10_Airyscan Processing	1	1
0.742034619310966	BFA	BFA mv 10_Airyscan Processing	1	1
-0.346779006308442	BFA	BFA mv 10_Airyscan Processing	1	1
-3.74042103632615	BFA	BFA mv 10_Airyscan Processing	1	1
-5.38264877158324	BFA	BFA mv 10_Airyscan Processing	1	1
0.569728386816696	BFA	BFA mv 10_Airyscan Processing	1	1
-3.13135697297674	BFA	BFA mv 10_Airyscan Processing	1	1
1.3727320269729	BFA	BFA mv 10_Airyscan Processing	1	1
-1.60225420863353	BFA	BFA mv 10_Airyscan Processing	1	1
-3.61906017932188	BFA	BFA mv 10_Airyscan Processing	1	1
1.85524923103944	BFA	BFA mv 10_Airyscan Processing	1	1
2.36192103777126	BFA	BFA mv 10_Airyscan Processing	1	1
-3.08006367858919	BFA	BFA mv 10_Airyscan Processing	1	1
-0.383186778085108	BFA	BFA mv 10_Airyscan Processing	1	1
-5.09496669913146	BFA	BFA mv 10_Airyscan Processing	1	1
-2.13098312389205	BFA	BFA mv 10_Airyscan Processing	1	1
-4.87182314781725	BFA	BFA mv 10_Airyscan Processing	1	1
1.77729092749752	BFA	BFA mv 10_Airyscan Processing	1	1
-1.7899131780222	BFA	BFA mv 10_Airyscan Processing	1	1
-4.12988580308787	BFA	BFA mv 10_Airyscan Processing	1	1
-3.95553241594309	BFA	BFA mv 10_Airyscan Processing	1	1
-3.99635441046335	BFA	BFA mv 10_Airyscan Processing	1	1
1.60730074502489	BFA	BFA mv 10_Airyscan Processing	1	1
-1.33667779364535	BFA	BFA mv 10_Airyscan Processing	1	1
-0.775813306276086	BFA	BFA mv 10_Airyscan Processing	1	1
-2.5792883906767	BFA	BFA mv 10_Airyscan Processing	1	1
-2.36222388543888	BFA	BFA mv 10_Airyscan Processing	1	1
-3.99635441046335	BFA	BFA mv 10_Airyscan Processing	1	1
0.901796286427733	BFA	BFA mv 10_Airyscan Processing	1	1
0.170310813338379	BFA	BFA mv 10_Airyscan Processing	1	1
-2.05641442839454	BFA	BFA mv 10_Airyscan Processing	1	1
-2.32237797689168	BFA	BFA mv 10_Airyscan Processing	1	1
-2.76768899354704	BFA	BFA mv 10_Airyscan Processing	1	1
-2.67459857048103	BFA	BFA mv 10_Airyscan Processing	1	1
-1.31647508632783	BFA	BFA mv 10_Airyscan Processing	1	1
-1.78078069445893	BFA	BFA mv 10_Airyscan Processing	1	1
-2.05641442839454	BFA	BFA mv 10_Airyscan Processing	1	1
-2.8839487996629	BFA	BFA mv 10_Airyscan Processing	1	1
-2.72006094455779	BFA	BFA mv 10_Airyscan Processing	1	1
-3.46083617410699	BFA	BFA mv 10_Airyscan Processing	1	1
-4.87182314781725	BFA	BFA mv 10_Airyscan Processing	1	1
-3.67790067934481	BFA	BFA mv 10_Airyscan Processing	1	1
-1.77624553929354	BFA	BFA mv 10_Airyscan Processing	1	1
-3.87857137480696	BFA	BFA mv 10_Airyscan Processing	1	1
-4.68950159102329	BFA	BFA mv 10_Airyscan Processing	1	1
-3.99635441046335	BFA	BFA mv 10_Airyscan Processing	1	1
-0.463885131358865	BFA	BFA mv 10_Airyscan Processing	1	1
-2.62053134921075	BFA	BFA mv 10_Airyscan Processing	1	1
-0.508724523028885	BFA	BFA mv 10_Airyscan Processing	1	1
-3.56349032816707	BFA	BFA mv 10_Airyscan Processing	1	1
0.690395762517166	BFA	BFA mv 10_Airyscan Processing	1	1
-2.11816243546299	BFA	BFA mv 10_Airyscan Processing	1	1
-2.08065804000453	BFA	BFA mv 10_Airyscan Processing	1	1
-0.757675958298968	BFA	BFA mv 10_Airyscan Processing	1	1
2.05455759528805	BFA	BFA mv 10_Airyscan Processing	1	1
-3.91631170278981	BFA	BFA mv 10_Airyscan Processing	1	1
-0.779146642695844	BFA	BFA mv 10_Airyscan Processing	1	1
-3.26238523538315	BFA	BFA mv 10_Airyscan Processing	1	1
-1.48743288447147	BFA	BFA mv 10_Airyscan Processing	1	1
0.137477923265871	BFA	BFA mv 10_Airyscan Processing	1	1
-1.04753905669711	BFA	BFA mv 10_Airyscan Processing	1	1
-0.112216608524738	BFA	BFA mv 10_Airyscan Processing	1	1
-0.682168405790823	BFA	BFA mv 10_Airyscan Processing	1	1
-3.64804771619513	BFA	BFA mv 10_Airyscan Processing	1	1
-4.53535091119604	BFA	BFA mv 10_Airyscan Processing	1	1
-1.74068623725705	BFA	BFA mv 10_Airyscan Processing	1	1
0.805273061576447	BFA	BFA mv 10_Airyscan Processing	1	1
-4.68950159102329	BFA	BFA mv 10_Airyscan Processing	1	1
-3.3032072299034	BFA	BFA mv 10_Airyscan Processing	1	1
-5.09496669913146	BFA	BFA mv 10_Airyscan Processing	1	1
-0.903419808952994	BFA	BFA mv 10_Airyscan Processing	1	1
0.0910214824426593	BFA	BFA mv 10_Airyscan Processing	1	1
-5.09496669913146	BFA	BFA mv 10_Airyscan Processing	1	1
-2.62053134921075	BFA	BFA mv 10_Airyscan Processing	1	1
-3.91631170278981	BFA	BFA mv 10_Airyscan Processing	1	1
-0.912916556490251	BFA	BFA mv 10_Airyscan Processing	1	1
1.65949170209734	BFA	BFA mv 10_Airyscan Processing	1	1
-0.841128612671603	BFA	BFA mv 10_Airyscan Processing	1	1
-1.84168944754592	BFA	BFA mv 10_Airyscan Processing	1	1
-0.785846835265664	BFA	BFA mv 10_Airyscan Processing	1	1
-3.99635441046335	BFA	BFA mv 10_Airyscan Processing	1	1
2.22919362799718	BFA	BFA mv 10_Airyscan Processing	1	1
-1.42820505027114	BFA	BFA mv 10_Airyscan Processing	1	1
0.252735892597322	BFA	BFA mv 10_Airyscan Processing	1	1
-1.19805733151336	BFA	BFA mv 10_Airyscan Processing	1	1
-1.36626575083085	BFA	BFA mv 10_Airyscan Processing	1	1
2.91160918015375	BFA	BFA mv 10_Airyscan Processing	1	1
0.663935074745823	BFA	BFA mv 10_Airyscan Processing	1	1
-4.12988580308787	BFA	BFA mv 10_Airyscan Processing	1	1
-0.422137864669552	BFA	BFA mv 10_Airyscan Processing	1	1
-2.17719596704718	BFA	BFA mv 10_Airyscan Processing	1	1
-1.64497915329987	BFA	BFA mv 10_Airyscan Processing	1	1
-1.3337665834379	BFA	BFA mv 10_Airyscan Processing	1	1
-0.0531557875667523	BFA	BFA mv 10_Airyscan Processing	1	1
-0.343534006165114	BFA	BFA mv 10_Airyscan Processing	1	1
-3.99635441046335	BFA	BFA mv 10_Airyscan Processing	1	1
-2.61006004934346	BFA	BFA mv 10_Airyscan Processing	1	1
-0.91100997821967	BFA	BFA mv 10_Airyscan Processing	1	1
0.103530332134368	BFA	BFA mv 10_Airyscan Processing	1	1
-2.85692012727498	BFA	BFA mv 10_Airyscan Processing	1	1
-0.285835781245931	BFA	BFA mv 10_Airyscan Processing	1	1
0.731402071847638	BFA	BFA mv 10_Airyscan Processing	1	1
-0.00505822414069422	BFA	BFA mv 10_Airyscan Processing	1	1
-3.80711241082482	BFA	BFA mv 10_Airyscan Processing	1	1
-3.24258260808697	BFA	BFA mv 10_Airyscan Processing	1	1
-2.48306035858215	BFA	BFA mv 10_Airyscan Processing	1	1
0.0260166521336633	BFA	BFA mv 10_Airyscan Processing	1	1
-1.06738535306904	BFA	BFA mv 10_Airyscan Processing	1	1
-2.18397565403256	BFA	BFA mv 10_Airyscan Processing	1	1
2.32373919580482	BFA	BFA mv 10_Airyscan Processing	1	1
-4.77651296801292	BFA	BFA mv 10_Airyscan Processing	1	1
0.83595134810849	BFA	BFA mv 10_Airyscan Processing	1	1
-1.4475604932241	BFA	BFA mv 10_Airyscan Processing	1	1
-3.08006367858919	BFA	BFA mv 10_Airyscan Processing	1	1
-2.68577187107915	BFA	BFA mv 10_Airyscan Processing	1	1
1.10782182248539	BFA	BFA mv 10_Airyscan Processing	1	1
-0.0628961243151371	BFA	BFA mv 10_Airyscan Processing	1	1
-1.61372660979577	BFA	BFA mv 10_Airyscan Processing	1	1
-0.467545904208547	BFA	BFA mv 10_Airyscan Processing	1	1
-3.99635441046335	BFA	BFA mv 10_Airyscan Processing	1	1
-4.34119489675508	BFA	BFA mv 10_Airyscan Processing	1	1
-3.53682208108491	BFA	BFA mv 10_Airyscan Processing	1	1
-0.909107028073584	BFA	BFA mv 10_Airyscan Processing	1	1
-1.64101875208377	BFA	BFA mv 10_Airyscan Processing	1	1
0.932407798135759	BFA	BFA mv 10_Airyscan Processing	1	1
-0.984092834958147	BFA	BFA mv 10_Airyscan Processing	1	1
-3.64804771619513	BFA	BFA mv 10_Airyscan Processing	1	1
-0.994391587158721	BFA	BFA mv 10_Airyscan Processing	1	1
-1.85628824696708	BFA	BFA mv 10_Airyscan Processing	1	1
-2.53967925258166	BFA	BFA mv 10_Airyscan Processing	1	1
-0.264654959166484	BFA	BFA mv 10_Airyscan Processing	1	1
-1.75830783860687	BFA	BFA mv 10_Airyscan Processing	1	1
-0.419804141323332	BFA	BFA mv 10_Airyscan Processing	1	1
-0.468769145951291	BFA	BFA mv 10_Airyscan Processing	1	1
-0.101138523351583	BFA	BFA mv 10_Airyscan Processing	1	1
-3.24258260808697	BFA	BFA mv 10_Airyscan Processing	1	1
-1.21857087134646	BFA	BFA mv 10_Airyscan Processing	1	1
-2.27656844086038	BFA	BFA mv 10_Airyscan Processing	1	1
0.0776457110415203	BFA	BFA mv 10_Airyscan Processing	1	1
1.80084250883228	BFA	BFA mv 10_Airyscan Processing	1	1
-3.09687079690557	BFA	BFA mv 10_Airyscan Processing	1	1
-3.95553241594309	BFA	BFA mv 10_Airyscan Processing	1	1
-2.72006094455779	BFA	BFA mv 10_Airyscan Processing	1	1
1.22961625249931	BFA	BFA mv 10_Airyscan Processing	1	1
-2.42081804970493	BFA	BFA mv 10_Airyscan Processing	1	1
-1.29387525441059	BFA	BFA mv 10_Airyscan Processing	1	1
0.0371484925025075	BFA	BFA mv 10_Airyscan Processing	1	1
-0.860860194534198	BFA	BFA mv 10_Airyscan Processing	1	1
-1.88614121011676	BFA	BFA mv 10_Airyscan Processing	1	1
0.254518953990978	BFA	BFA mv 10_Airyscan Processing	1	1
-0.123418793743249	BFA	BFA mv 10_Airyscan Processing	1	1
-1.56128013442322	BFA	BFA mv 10_Airyscan Processing	1	1
-3.39021860689303	BFA	BFA mv 10_Airyscan Processing	1	1
-0.922504357645405	BFA	BFA mv 10_Airyscan Processing	1	1
-3.22316452222987	BFA	BFA mv 10_Airyscan Processing	1	1
-3.70867233801157	BFA	BFA mv 10_Airyscan Processing	1	1
-2.68577187107915	BFA	BFA mv 10_Airyscan Processing	1	1
0.158614773575187	BFA	BFA mv 10_Airyscan Processing	1	1
-2.5692380548232	BFA	BFA mv 10_Airyscan Processing	1	1
0.119289479790144	BFA	BFA mv 10_Airyscan Processing	1	1
1.13181697522087	BFA	BFA mv 10_Airyscan Processing	1	1
-1.12231907188688	BFA	BFA mv 10_Airyscan Processing	1	1
1.72954283124741	BFA	BFA mv 10_Airyscan Processing	1	1
2.48700775052511	BFA	BFA mv 10_Airyscan Processing	1	1
0.0423012458981638	BFA	BFA mv 10_Airyscan Processing	1	1
-2.53001734166992	BFA	BFA mv 10_Airyscan Processing	1	1
-2.27656844086038	BFA	BFA mv 10_Airyscan Processing	1	1
-0.643530613085409	BFA	BFA mv 10_Airyscan Processing	1	1
-2.89774212179524	BFA	BFA mv 10_Airyscan Processing	1	1
-0.0523483591821514	BFA	BFA mv 10_Airyscan Processing	1	1
1.06544917020731	BFA	BFA mv 10_Airyscan Processing	1	1
-4.87182314781725	BFA	BFA mv 10_Airyscan Processing	1	1
-0.698975524107204	BFA	BFA mv 10_Airyscan Processing	1	1
-2.00392424577314	BFA	BFA mv 10_Airyscan Processing	1	1
0.109039987945338	BFA	BFA mv 10_Airyscan Processing	1	1
-3.74042103632615	BFA	BFA mv 10_Airyscan Processing	1	1
0.0712468267832417	BFA	BFA mv 10_Airyscan Processing	1	1
-2.96971562142033	BFA	BFA mv 10_Airyscan Processing	1	1
-2.68577187107915	BFA	BFA mv 10_Airyscan Processing	1	1
-2.87034314760712	BFA	BFA mv 10_Airyscan Processing	1	1
-0.573178122082417	BFA	BFA mv 10_Airyscan Processing	1	1
0.67061617643019	BFA	BFA mv 10_Airyscan Processing	1	1
-1.52191906054264	BFA	BFA mv 10_Airyscan Processing	1	1
0.0740958315593164	BFA	BFA mv 10_Airyscan Processing	1	1
-2.64180874765804	BFA	BFA mv 10_Airyscan Processing	1	1
-3.24258260808697	BFA	BFA mv 10_Airyscan Processing	1	1
-2.42081804970493	BFA	BFA mv 10_Airyscan Processing	1	1
1.2462740502241	BFA	BFA mv 10_Airyscan Processing	1	1
0.140810148941681	BFA	BFA mv 10_Airyscan Processing	1	1
-2.17046193486583	BFA	BFA mv 10_Airyscan Processing	1	1
-0.508724523028885	BFA	BFA mv 10_Airyscan Processing	1	1
-2.11816243546299	BFA	BFA mv 10_Airyscan Processing	1	1
0.0669580425110241	BFA	BFA mv 10_Airyscan Processing	1	1
-2.44702042209895	BFA	BFA mv 10_Airyscan Processing	1	1
0.727709305465154	BFA	BFA mv 10_Airyscan Processing	1	1
0.902107086741035	BFA	BFA mv 10_Airyscan Processing	1	1
-4.22996926164485	BFA	BFA mv 10_Airyscan Processing	1	1
-2.21858118321003	BFA	BFA mv 10_Airyscan Processing	1	1
-1.58342126030044	BFA	BFA mv 10_Airyscan Processing	1	1
2.35642015534185	BFA	BFA mv 10_Airyscan Processing	1	1
-1.41235685803112	BFA	BFA mv 10_Airyscan Processing	1	1
-2.39528474769976	BFA	BFA mv 10_Airyscan Processing	1	1
2.57668542117257	BFA	BFA mv 10_Airyscan Processing	1	1
-0.762589973101397	BFA	BFA mv 10_Airyscan Processing	1	1
0.0423012458981638	BFA	BFA mv 10_Airyscan Processing	1	1
-0.965818214714665	BFA	BFA mv 10_Airyscan Processing	1	1
-2.31459583644962	BFA	BFA mv 10_Airyscan Processing	1	1
-2.50157940634939	BFA	BFA mv 10_Airyscan Processing	1	1
-4.40181951857151	BFA	BFA mv 10_Airyscan Processing	1	1
0.671007795781191	BFA	BFA mv 10_Airyscan Processing	1	1
-2.95490053563519	BFA	BFA mv 10_Airyscan Processing	1	1
-1.53961863764204	BFA	BFA mv 10_Airyscan Processing	1	1
-1.54678712712066	BFA	BFA mv 10_Airyscan Processing	1	1
-2.19080161910296	BFA	BFA mv 10_Airyscan Processing	1	1
2.69257091690831	BFA	BFA mv 10_Airyscan Processing	1	1
1.8508066470382	BFA	BFA mv 10_Airyscan Processing	1	1
-4.68950159102329	BFA	BFA mv 10_Airyscan Processing	1	1
-4.34119489675508	BFA	BFA mv 10_Airyscan Processing	1	1
-1.87609087426326	BFA	BFA mv 10_Airyscan Processing	1	1
-0.774150795502473	BFA	BFA mv 10_Airyscan Processing	1	1
2.00670927248799	BFA	BFA mv 10_Airyscan Processing	1	1
-4.87182314781725	BFA	BFA mv 10_Airyscan Processing	1	1
-3.95553241594309	BFA	BFA mv 10_Airyscan Processing	1	1
-0.759311281639699	BFA	BFA mv 10_Airyscan Processing	1	1
-3.67790067934481	BFA	BFA mv 10_Airyscan Processing	1	1
-4.28403648291513	BFA	BFA mv 10_Airyscan Processing	1	1
0.312765453402446	BFA	BFA mv 10_Airyscan Processing	1	1
-2.37038719607804	BFA	BFA mv 10_Airyscan Processing	1	1
-1.44106696391355	BFA	BFA mv 10_Airyscan Processing	1	1
-2.12455223356176	BFA	BFA mv 10_Airyscan Processing	1	1
-2.34609450350899	BFA	BFA mv 10_Airyscan Processing	1	1
2.28614595400176	BFA	BFA mv 10_Airyscan Processing	1	1
-3.26238523538315	BFA	BFA mv 10_Airyscan Processing	1	1
-1.09218933043485	BFA	BFA mv 10_Airyscan Processing	1	1
2.07447954077713	BFA	BFA mv 10_Airyscan Processing	1	1
-0.982045751336422	BFA	BFA mv 10_Airyscan Processing	1	1
-3.36774575104097	BFA	BFA mv 10_Airyscan Processing	1	1
-2.69707142633309	BFA	BFA mv 10_Airyscan Processing	1	1
0.686162544727371	BFA	BFA mv 10_Airyscan Processing	1	1
-4.53535091119604	BFA	BFA mv 10_Airyscan Processing	1	1
-3.00002097091566	BFA	BFA mv 10_Airyscan Processing	1	1
-1.4378359433321	BFA	BFA mv 10_Airyscan Processing	1	1
-1.21082889719285	BFA	BFA mv 10_Airyscan Processing	1	1
1.36278363711163	BFA	BFA mv 10_Airyscan Processing	1	1
-0.689773005176042	BFA	BFA mv 10_Airyscan Processing	1	1
-2.05044426140803	BFA	BFA mv 10_Airyscan Processing	1	1
-0.708263516573674	BFA	BFA mv 10_Airyscan Processing	1	1
-1.95405241573297	BFA	BFA mv 10_Airyscan Processing	1	1
-3.64804771619513	BFA	BFA mv 10_Airyscan Processing	1	1
-1.57228941993159	BFA	BFA mv 10_Airyscan Processing	1	1
-1.64101875208377	BFA	BFA mv 10_Airyscan Processing	1	1
-1.81782196613928	BFA	BFA mv 10_Airyscan Processing	1	1
1.33676687827938	BFA	BFA mv 10_Airyscan Processing	1	1
-2.03274468430863	BFA	BFA mv 10_Airyscan Processing	1	1
-1.6060637370502	BFA	BFA mv 10_Airyscan Processing	1	1
2.41423157120028	BFA	BFA mv 10_Airyscan Processing	1	1
-1.00899038657987	BFA	BFA mv 10_Airyscan Processing	1	1
-0.413993549727866	BFA	BFA mv 10_Airyscan Processing	1	1
-1.86614054341009	BFA	BFA mv 10_Airyscan Processing	1	1
-1.45738053940507	BFA	BFA mv 10_Airyscan Processing	1	1
0.840588653537007	BFA	BFA mv 10_Airyscan Processing	1	1
1.58792479979105	BFA	BFA mv 10_Airyscan Processing	1	1
-2.54943542752702	BFA	BFA mv 10_Airyscan Processing	1	1
0.410872837827832	BFA	BFA mv 10_Airyscan Processing	1	1
-1.31647508632783	BFA	BFA mv 10_Airyscan Processing	1	1
-2.53001734166992	BFA	BFA mv 10_Airyscan Processing	1	1
0.883285954004294	BFA	BFA mv 10_Airyscan Processing	1	1
1.46305378299589	BFA	BFA mv 10_Airyscan Processing	1	1
-0.436255746215337	BFA	BFA mv 10_Airyscan Processing	1	1
0.786264367576823	BFA	BFA mv 10_Airyscan Processing	1	1
-0.664149900288144	BFA	BFA mv 10_Airyscan Processing	1	1
-4.1786759672573	BFA	BFA mv 10_Airyscan Processing	1	1
-2.17046193486583	BFA	BFA mv 10_Airyscan Processing	1	1
-3.11396523026487	BFA	BFA mv 10_Airyscan Processing	1	1
-2.37038719607804	BFA	BFA mv 10_Airyscan Processing	1	1
-2.37861769521455	BFA	BFA mv 10_Airyscan Processing	1	1
-4.03891402488214	BFA	BFA mv 10_Airyscan Processing	1	1
-3.16707505557882	BFA	BFA mv 10_Airyscan Processing	1	1
-5.09496669913146	BFA	BFA mv 10_Airyscan Processing	1	1
-2.41223430601354	BFA	BFA mv 10_Airyscan Processing	1	1
-3.06353437663798	BFA	BFA mv 10_Airyscan Processing	1	1
-1.28276402898552	BFA	BFA mv 10_Airyscan Processing	1	1
-2.44702042209895	BFA	BFA mv 10_Airyscan Processing	1	1
-4.12988580308787	BFA	BFA mv 10_Airyscan Processing	1	1
-2.11181320778433	BFA	BFA mv 10_Airyscan Processing	1	1
-3.22316452222987	BFA	BFA mv 10_Airyscan Processing	1	1
-4.34119489675508	BFA	BFA mv 10_Airyscan Processing	1	1
-5.09496669913146	BFA	BFA mv 10_Airyscan Processing	1	1
-3.39021860689303	BFA	BFA mv 10_Airyscan Processing	1	1
-3.95553241594309	BFA	BFA mv 10_Airyscan Processing	1	1
-2.7555676330147	BFA	BFA mv 10_Airyscan Processing	1	1
-1.99825850823746	BFA	BFA mv 10_Airyscan Processing	1	1
-1.01109343677665	BFA	BFA mv 10_Airyscan Processing	1	1
-4.53535091119604	BFA	BFA mv 10_Airyscan Processing	1	1
-2.67459857048103	BFA	BFA mv 10_Airyscan Processing	1	1
-2.0745418129871	BFA	BFA mv 10_Airyscan Processing	1	1
-2.74359144196798	BFA	BFA mv 10_Airyscan Processing	1	1
-1.82730071009382	BFA	BFA mv 10_Airyscan Processing	1	1
-0.547690491562269	BFA	BFA mv 10_Airyscan Processing	1	1
-1.81311607510187	BFA	BFA mv 10_Airyscan Processing	1	1
-4.1786759672573	BFA	BFA mv 10_Airyscan Processing	1	1
-4.12988580308787	BFA	BFA mv 10_Airyscan Processing	1	1
0.973169495390476	BFA	BFA mv 10_Airyscan Processing	1	1
-3.39021860689303	BFA	BFA mv 10_Airyscan Processing	1	1
-2.87034314760712	BFA	BFA mv 10_Airyscan Processing	1	1
-5.09496669913146	BFA	BFA mv 10_Airyscan Processing	1	1
-2.84367490052496	BFA	BFA mv 10_Airyscan Processing	1	1
-3.56349032816707	BFA	BFA mv 10_Airyscan Processing	1	1
-0.429171891326932	BFA	BFA mv 10_Airyscan Processing	1	1
-4.77651296801292	BFA	BFA mv 10_Airyscan Processing	1	1
-2.29921091761014	BFA	BFA mv 10_Airyscan Processing	1	1
-3.00002097091566	BFA	BFA mv 10_Airyscan Processing	1	1
-2.49227701368707	BFA	BFA mv 10_Airyscan Processing	1	1
-1.76276218895625	BFA	BFA mv 10_Airyscan Processing	1	1
-2.4559093695162	BFA	BFA mv 10_Airyscan Processing	1	1
-2.33812633385982	BFA	BFA mv 10_Airyscan Processing	1	1
1.04303029691889	BFA	BFA mv 10_Airyscan Processing	1	1
-1.42183560198566	BFA	BFA mv 10_Airyscan Processing	1	1
0.612143565617418	BFA	BFA mv 10_Airyscan Processing	1	1
-1.49423563179423	BFA	BFA mv 10_Airyscan Processing	1	1
-2.28405911258954	BFA	BFA mv 10_Airyscan Processing	1	1
-2.13745563839766	BFA	BFA mv 10_Airyscan Processing	1	1
-0.0292121058141225	BFA	BFA mv 10_Airyscan Processing	1	1
-1.66907670487893	BFA	BFA mv 10_Airyscan Processing	1	1
1.61707778593771	BFA	BFA mv 10_Airyscan Processing	1	1
-0.375352378752498	BFA	BFA mv 10_Airyscan Processing	1	1
-1.94329962395671	BFA	BFA mv 10_Airyscan Processing	1	1
-1.28000540654644	BFA	BFA mv 10_Airyscan Processing	1	1
0.762966455352001	BFA	BFA mv 10_Airyscan Processing	1	1
1.38392689393612	BFA	BFA mv 10_Airyscan Processing	1	1
-4.87182314781725	BFA	BFA mv 10_Airyscan Processing	1	1
-0.785846835265664	BFA	BFA mv 10_Airyscan Processing	1	1
-0.474907900649616	BFA	BFA mv 10_Airyscan Processing	1	1
-0.967832314086366	BFA	BFA mv 10_Airyscan Processing	1	1
1.1138748043964	BFA	BFA mv 10_Airyscan Processing	1	1
-0.332792764333702	BFA	BFA mv 10_Airyscan Processing	1	1
-0.932184975356129	BFA	BFA mv 10_Airyscan Processing	1	1
2.55835030096669	BFA	BFA mv 10_Airyscan Processing	1	1
-0.620474836785483	BFA	BFA mv 10_Airyscan Processing	1	1
-0.626189138048921	BFA	BFA mv 10_Airyscan Processing	1	1
-0.738257872441866	BFA	BFA mv 10_Airyscan Processing	1	1
-0.547690491562269	BFA	BFA mv 10_Airyscan Processing	1	1
-1.89120451207331	BFA	BFA mv 10_Airyscan Processing	1	1
-1.49082847347261	BFA	BFA mv 10_Airyscan Processing	1	1
-0.938038650607589	BFA	BFA mv 10_Airyscan Processing	1	1
-1.83207398884648	BFA	BFA mv 10_Airyscan Processing	1	1
-2.69707142633309	BFA	BFA mv 10_Airyscan Processing	1	1
-3.77321085914914	BFA	BFA mv 10_Airyscan Processing	1	1
-2.52044789065377	BFA	BFA mv 10_Airyscan Processing	1	1
-2.96971562142033	BFA	BFA mv 10_Airyscan Processing	1	1
-2.98475349878487	BFA	BFA mv 10_Airyscan Processing	1	1
0.524527959002154	BFA	BFA mv 10_Airyscan Processing	1	1
-0.777478585595147	BFA	BFA mv 10_Airyscan Processing	1	1
-3.03127351441976	BFA	BFA mv 10_Airyscan Processing	1	1
1.05989139488496	BFA	BFA mv 10_Airyscan Processing	1	1
1.04572571634057	BFA	BFA mv 10_Airyscan Processing	1	1
-1.48067610200859	BFA	BFA mv 10_Airyscan Processing	1	1
-1.13892680828654	BFA	BFA mv 10_Airyscan Processing	1	1
0.0162677935209137	BFA	BFA mv 10_Airyscan Processing	1	1
-0.238065504977244	BFA	BFA mv 10_Airyscan Processing	1	1
1.07986052927889	BFA	BFA mv 10_Airyscan Processing	1	1
-4.53535091119604	BFA	BFA mv 10_Airyscan Processing	1	1
2.76057797878421	BFA	BFA mv 10_Airyscan Processing	1	1
-0.486053526864532	BFA	BFA mv 10_Airyscan Processing	1	1
-1.80377021268363	BFA	BFA mv 10_Airyscan Processing	1	1
-3.91631170278981	BFA	BFA mv 10_Airyscan Processing	1	1
-1.41550646693401	BFA	BFA mv 10_Airyscan Processing	1	1
-0.255713021790822	BFA	BFA mv 10_Airyscan Processing	1	1
-2.80496038834427	BFA	BFA mv 10_Airyscan Processing	1	1
-3.91631170278981	BFA	BFA mv 10_Airyscan Processing	1	1
-5.09496669913146	BFA	BFA mv 10_Airyscan Processing	1	1
-0.650845934661781	BFA	BFA mv 10_Airyscan Processing	1	1
2.23174559480714	BFA	BFA mv 10_Airyscan Processing	1	1
-4.08336578745298	BFA	BFA mv 10_Airyscan Processing	1	1
-4.53535091119604	BFA	BFA mv 10_Airyscan Processing	1	1
-3.77321085914914	BFA	BFA mv 10_Airyscan Processing	1	1
-1.41550646693401	BFA	BFA mv 10_Airyscan Processing	1	1
-0.794285703911529	BFA	BFA mv 10_Airyscan Processing	1	1
-0.0499299783178697	BFA	BFA mv 10_Airyscan Processing	1	1
-5.09496669913146	BFA	BFA mv 10_Airyscan Processing	1	1
0.642814544696873	BFA	BFA mv 10_Airyscan Processing	1	1
-0.535840451644773	BFA	BFA mv 10_Airyscan Processing	1	1
-2.20459494123529	BFA	BFA mv 10_Airyscan Processing	1	1
-2.53001734166992	BFA	BFA mv 10_Airyscan Processing	1	1
1.4199311597816	BFA	BFA mv 10_Airyscan Processing	1	1
-2.95490053563519	BFA	BFA mv 10_Airyscan Processing	1	1
-3.46083617410699	BFA	BFA mv 10_Airyscan Processing	1	1
-0.864489962584777	BFA	BFA mv 10_Airyscan Processing	1	1
-1.01955014679488	BFA	BFA mv 10_Airyscan Processing	1	1
-3.01552515745162	BFA	BFA mv 10_Airyscan Processing	1	1
-2.68577187107915	BFA	BFA mv 10_Airyscan Processing	1	1
-2.35412667520626	BFA	BFA mv 10_Airyscan Processing	1	1
-2.37861769521455	BFA	BFA mv 10_Airyscan Processing	1	1
-3.84220373063609	BFA	BFA mv 10_Airyscan Processing	1	1
-2.94030173621403	BFA	BFA mv 10_Airyscan Processing	1	1
-2.54943542752702	BFA	BFA mv 10_Airyscan Processing	1	1
0.558837405718502	BFA	BFA mv 10_Airyscan Processing	1	1
-1.21082889719285	BFA	BFA mv 10_Airyscan Processing	1	1
-0.481084572541345	BFA	BFA mv 10_Airyscan Processing	1	1
-0.725518846664436	BFA	BFA mv 10_Airyscan Processing	1	1
-0.123418793743249	BFA	BFA mv 10_Airyscan Processing	1	1
-1.4378359433321	BFA	BFA mv 10_Airyscan Processing	1	1
-3.61906017932188	BFA	BFA mv 10_Airyscan Processing	1	1
-0.0678021030839915	BFA	BFA mv 10_Airyscan Processing	1	1
-1.01955014679488	BFA	BFA mv 10_Airyscan Processing	1	1
0.314444714922166	BFA	BFA mv 10_Airyscan Processing	1	1
0.519984561818127	BFA	BFA mv 10_Airyscan Processing	1	1
1.11738886423744	BFA	BFA mv 10_Airyscan Processing	1	1
-1.75387324153901	BFA	BFA mv 10_Airyscan Processing	1	1
0.0474275844771552	BFA	BFA mv 10_Airyscan Processing	1	1
-4.40181951857151	BFA	BFA mv 10_Airyscan Processing	1	1
-0.631936280304489	BFA	BFA mv 10_Airyscan Processing	1	1
-3.51084659468165	BFA	BFA mv 10_Airyscan Processing	1	1
0.839596753968164	BFA	BFA mv 10_Airyscan Processing	1	1
-0.164999308102657	BFA	BFA mv 10_Airyscan Processing	1	1
-1.00899038657987	BFA	BFA mv 10_Airyscan Processing	1	1
1.2572270622433	BFA	BFA mv 10_Airyscan Processing	1	1
-2.19767449839072	BFA	BFA mv 10_Airyscan Processing	1	1
0.484763126854764	BFA	BFA mv 10_Airyscan Processing	1	1
-1.12231907188688	BFA	BFA mv 10_Airyscan Processing	1	1
0.945585586913812	BFA	BFA mv 10_Airyscan Processing	1	1
1.23720218802988	BFA	BFA mv 10_Airyscan Processing	1	1
-1.53961863764204	BFA	BFA mv 10_Airyscan Processing	1	1
1.78168483479935	BFA	BFA mv 10_Airyscan Processing	1	1
-1.47396466742061	BFA	BFA mv 10_Airyscan Processing	1	1
2.35663787006385	BFA	BFA mv 10_Airyscan Processing	1	1
0.675305516793576	BFA	BFA mv 10_Airyscan Processing	1	1
-2.0745418129871	BFA	BFA mv 10_Airyscan Processing	1	1
-2.55928772397003	BFA	BFA mv 10_Airyscan Processing	1	1
-1.44106696391355	BFA	BFA mv 10_Airyscan Processing	1	1
-1.5010849736398	BFA	BFA mv 10_Airyscan Processing	1	1
0.58648495503973	BFA	BFA mv 10_Airyscan Processing	1	1
-0.708263516573674	BFA	BFA mv 10_Airyscan Processing	1	1
-1.99262469051921	BFA	BFA mv 10_Airyscan Processing	1	1
-2.29160631822492	BFA	BFA mv 10_Airyscan Processing	1	1
2.03882793427691	BFA	BFA mv 10_Airyscan Processing	1	1
-1.56128013442322	BFA	BFA mv 10_Airyscan Processing	1	1
-1.29947750995926	BFA	BFA mv 10_Airyscan Processing	1	1
-3.59088930235518	BFA	BFA mv 10_Airyscan Processing	1	1
-2.31459583644962	BFA	BFA mv 10_Airyscan Processing	1	1
-1.42820505027114	BFA	BFA mv 10_Airyscan Processing	1	1
-1.7319905302895	BFA	BFA mv 10_Airyscan Processing	1	1
-3.48552878669736	BFA	BFA mv 10_Airyscan Processing	1	1
-0.897764751469649	BFA	BFA mv 10_Airyscan Processing	1	1
-0.317946256216707	BFA	BFA mv 10_Airyscan Processing	1	1
-1.90140868224755	BFA	BFA mv 10_Airyscan Processing	1	1
0.367805222382109	BFA	BFA mv 10_Airyscan Processing	1	1
-1.31362201734543	BFA	BFA mv 10_Airyscan Processing	1	1
-1.48743288447147	BFA	BFA mv 10_Airyscan Processing	1	1
-3.51084659468165	BFA	BFA mv 10_Airyscan Processing	1	1
0.680748765070051	BFA	BFA mv 10_Airyscan Processing	1	1
-2.46487803949896	BFA	BFA mv 10_Airyscan Processing	1	1
-2.84367490052496	BFA	BFA mv 10_Airyscan Processing	1	1
-1.35729708084809	BFA	BFA mv 10_Airyscan Processing	1	1
-2.32237797689168	BFA	BFA mv 10_Airyscan Processing	1	1
-3.70867233801157	BFA	BFA mv 10_Airyscan Processing	1	1
-2.12455223356176	BFA	BFA mv 10_Airyscan Processing	1	1
-1.9704015537345	BFA	BFA mv 10_Airyscan Processing	1	1
-4.77651296801292	BFA	BFA mv 10_Airyscan Processing	1	1
1.92879225560699	BFA	BFA mv 10_Airyscan Processing	1	1
0.354461015830957	BFA	BFA mv 10_Airyscan Processing	1	1
2.59925532388863	BFA	BFA mv 10_Airyscan Processing	1	1
0.926056650218068	BFA	BFA mv 10_Airyscan Processing	1	1
0.273343039236614	BFA	BFA mv 10_Airyscan Processing	1	1
-3.28258794270067	BFA	BFA mv 10_Airyscan Processing	1	1
-4.1786759672573	BFA	BFA mv 10_Airyscan Processing	1	1
-2.74359144196798	BFA	BFA mv 10_Airyscan Processing	1	1
-0.85184300088401	BFA	BFA mv 10_Airyscan Processing	1	1
-1.18294369370331	BFA	BFA mv 10_Airyscan Processing	1	1
-4.22996926164485	BFA	BFA mv 10_Airyscan Processing	1	1
1.93522742704326	BFA	BFA mv 10_Airyscan Processing	1	1
-2.05641442839454	BFA	BFA mv 10_Airyscan Processing	1	1
2.15761864942149	BFA	BFA mv 10_Airyscan Processing	1	1
-2.50157940634939	BFA	BFA mv 10_Airyscan Processing	1	1
-1.33086382377993	BFA	BFA mv 10_Airyscan Processing	1	1
-4.53535091119604	BFA	BFA mv 10_Airyscan Processing	1	1
-0.0645287777390224	BFA	BFA mv 10_Airyscan Processing	1	1
-0.0443097306857161	BFA	BFA mv 10_Airyscan Processing	1	1
-4.87182314781725	BFA	BFA mv 10_Airyscan Processing	1	1
-3.99635441046335	BFA	BFA mv 10_Airyscan Processing	1	1
-3.48552878669736	BFA	BFA mv 10_Airyscan Processing	1	1
-0.149759210357657	BFA	BFA mv 10_Airyscan Processing	1	1
-0.941960224260771	BFA	BFA mv 10_Airyscan Processing	1	1
2.38651857776306	BFA	BFA mv 10_Airyscan Processing	1	1
-3.53682208108491	BFA	BFA mv 10_Airyscan Processing	1	1
-2.65261966376225	BFA	BFA mv 10_Airyscan Processing	1	1
-2.37861769521455	BFA	BFA mv 10_Airyscan Processing	1	1
-1.02593994489365	BFA	BFA mv 10_Airyscan Processing	1	1
-0.769179782780452	BFA	BFA mv 10_Airyscan Processing	1	1
-3.09687079690557	BFA	BFA mv 10_Airyscan Processing	1	1
-4.68950159102329	BFA	BFA mv 10_Airyscan Processing	1	1
-2.72006094455779	BFA	BFA mv 10_Airyscan Processing	1	1
0.0162677935209137	BFA	BFA mv 10_Airyscan Processing	1	1
-1.01109343677665	BFA	BFA mv 10_Airyscan Processing	1	1
-3.80711241082482	BFA	BFA mv 10_Airyscan Processing	1	1
2.27068799780726	BFA	BFA mv 10_Airyscan Processing	1	1
-2.26913346237286	BFA	BFA mv 10_Airyscan Processing	1	1
-0.617629884653251	BFA	BFA mv 10_Airyscan Processing	1	1
-2.48306035858215	BFA	BFA mv 10_Airyscan Processing	1	1
-1.37531558635077	BFA	BFA mv 10_Airyscan Processing	1	1
-1.55039073462396	BFA	BFA mv 10_Airyscan Processing	1	1
-1.93796627798134	BFA	BFA mv 10_Airyscan Processing	1	1
-2.72006094455779	BFA	BFA mv 10_Airyscan Processing	1	1
2.00804692767535	BFA	BFA mv 10_Airyscan Processing	1	1
-0.943926793232812	BFA	BFA mv 10_Airyscan Processing	1	1
-3.61906017932188	BFA	BFA mv 10_Airyscan Processing	1	1
-3.74042103632615	BFA	BFA mv 10_Airyscan Processing	1	1
-2.37038719607804	BFA	BFA mv 10_Airyscan Processing	1	1
-3.20411632725917	BFA	BFA mv 10_Airyscan Processing	1	1
1.00815102325737	BFA	BFA mv 10_Airyscan Processing	1	1
-4.77651296801292	BFA	BFA mv 10_Airyscan Processing	1	1
-2.65261966376225	BFA	BFA mv 10_Airyscan Processing	1	1
-1.52191906054264	BFA	BFA mv 10_Airyscan Processing	1	1
-4.87182314781725	BFA	BFA mv 10_Airyscan Processing	1	1
-1.65294732294905	BFA	BFA mv 10_Airyscan Processing	1	1
-0.739861722023841	BFA	BFA mv 10_Airyscan Processing	1	1
-1.92738416865081	BFA	BFA mv 10_Airyscan Processing	1	1
1.44714496592919	BFA	BFA mv 10_Airyscan Processing	1	1
-3.41320812511773	BFA	BFA mv 10_Airyscan Processing	1	1
-2.84367490052496	BFA	BFA mv 10_Airyscan Processing	1	1
-0.20180198950954	BFA	BFA mv 10_Airyscan Processing	1	1
-1.42501525490304	BFA	BFA mv 10_Airyscan Processing	1	1
2.41594266980059	BFA	BFA mv 10_Airyscan Processing	1	1
-1.83687016110998	BFA	BFA mv 10_Airyscan Processing	1	1
-4.34119489675508	BFA	BFA mv 10_Airyscan Processing	1	1
-1.44430845783772	BFA	BFA mv 10_Airyscan Processing	1	1
-0.171342782024832	BFA	BFA mv 10_Airyscan Processing	1	1
-4.53535091119604	BFA	BFA mv 10_Airyscan Processing	1	1
0.938119522667344	BFA	BFA mv 10_Airyscan Processing	1	1
-1.21857087134646	BFA	BFA mv 10_Airyscan Processing	1	1
-0.1225526178554	BFA	BFA mv 10_Airyscan Processing	1	1
-0.425648693319615	BFA	BFA mv 10_Airyscan Processing	1	1
-0.38995117817365	BFA	BFA mv 10_Airyscan Processing	1	1
-1.1152850452295	BFA	BFA mv 10_Airyscan Processing	1	1
1.46976996235943	BFA	BFA mv 10_Airyscan Processing	1	1
0.59750201562447	BFA	BFA mv 10_Airyscan Processing	1	1
-4.68950159102329	BFA	BFA mv 10_Airyscan Processing	1	1
-3.06353437663798	BFA	BFA mv 10_Airyscan Processing	1	1
-0.496066126156962	BFA	BFA mv 10_Airyscan Processing	1	1
-3.61906017932188	BFA	BFA mv 10_Airyscan Processing	1	1
-3.03127351441976	BFA	BFA mv 10_Airyscan Processing	1	1
-3.13135697297674	BFA	BFA mv 10_Airyscan Processing	1	1
0.995777412068348	BFA	BFA mv 10_Airyscan Processing	1	1
-2.4559093695162	BFA	BFA mv 10_Airyscan Processing	1	1
0.157960965117769	BFA	BFA mv 10_Airyscan Processing	1	1
-2.77995908613886	BFA	BFA mv 10_Airyscan Processing	1	1
-1.93266122575165	BFA	BFA mv 10_Airyscan Processing	1	1
-1.82255010733523	BFA	BFA mv 10_Airyscan Processing	1	1
-2.19080161910296	BFA	BFA mv 10_Airyscan Processing	1	1
-3.87857137480696	BFA	BFA mv 10_Airyscan Processing	1	1
-3.03127351441976	BFA	BFA mv 11_Airyscan Processing	2	1
0.864426516976454	BFA	BFA mv 11_Airyscan Processing	2	1
-3.32426063910124	BFA	BFA mv 11_Airyscan Processing	2	1
0.374674470000992	BFA	BFA mv 11_Airyscan Processing	2	1
2.41004416161503	BFA	BFA mv 11_Airyscan Processing	2	1
-0.259677348092731	BFA	BFA mv 11_Airyscan Processing	2	1
0.561462079141273	BFA	BFA mv 11_Airyscan Processing	2	1
-4.12988580308787	BFA	BFA mv 11_Airyscan Processing	2	1
1.31582476902216	BFA	BFA mv 11_Airyscan Processing	2	1
-0.588236585956619	BFA	BFA mv 11_Airyscan Processing	2	1
-1.70634809967616	BFA	BFA mv 11_Airyscan Processing	2	1
-0.492299643361485	BFA	BFA mv 11_Airyscan Processing	2	1
-2.04450952588822	BFA	BFA mv 11_Airyscan Processing	2	1
0.0840039097840127	BFA	BFA mv 11_Airyscan Processing	2	1
0.919054033689887	BFA	BFA mv 11_Airyscan Processing	2	1
-0.677633250625431	BFA	BFA mv 11_Airyscan Processing	2	1
-4.87182314781725	BFA	BFA mv 11_Airyscan Processing	2	1
-2.59969726230791	BFA	BFA mv 11_Airyscan Processing	2	1
-2.30687379035571	BFA	BFA mv 11_Airyscan Processing	2	1
-3.14905655007614	BFA	BFA mv 11_Airyscan Processing	2	1
1.1100959864472	BFA	BFA mv 11_Airyscan Processing	2	1
-0.581363706668857	BFA	BFA mv 11_Airyscan Processing	2	1
-2.08065804000453	BFA	BFA mv 11_Airyscan Processing	2	1
-1.01320091911622	BFA	BFA mv 11_Airyscan Processing	2	1
-2.89774212179524	BFA	BFA mv 11_Airyscan Processing	2	1
0.731770599583521	BFA	BFA mv 11_Airyscan Processing	2	1
-0.5503430130114	BFA	BFA mv 11_Airyscan Processing	2	1
-0.342454675245439	BFA	BFA mv 11_Airyscan Processing	2	1
-1.35432531045893	BFA	BFA mv 11_Airyscan Processing	2	1
-2.98475349878487	BFA	BFA mv 11_Airyscan Processing	2	1
-0.306433831841001	BFA	BFA mv 11_Airyscan Processing	2	1
-1.36027770898623	BFA	BFA mv 11_Airyscan Processing	2	1
0.692314044325435	BFA	BFA mv 11_Airyscan Processing	2	1
0.2704250330809	BFA	BFA mv 11_Airyscan Processing	2	1
-4.22996926164485	BFA	BFA mv 11_Airyscan Processing	2	1
-2.06242045245475	BFA	BFA mv 11_Airyscan Processing	2	1
-1.22116490652351	BFA	BFA mv 11_Airyscan Processing	2	1
-2.00392424577314	BFA	BFA mv 11_Airyscan Processing	2	1
-3.74042103632615	BFA	BFA mv 11_Airyscan Processing	2	1
-1.77624553929354	BFA	BFA mv 11_Airyscan Processing	2	1
-1.32220576103682	BFA	BFA mv 11_Airyscan Processing	2	1
-3.77321085914914	BFA	BFA mv 11_Airyscan Processing	2	1
0.89054265093785	BFA	BFA mv 11_Airyscan Processing	2	1
0.579644398224463	BFA	BFA mv 11_Airyscan Processing	2	1
2.18469690443	BFA	BFA mv 11_Airyscan Processing	2	1
-0.616210437999025	BFA	BFA mv 11_Airyscan Processing	2	1
1.58729852765535	BFA	BFA mv 11_Airyscan Processing	2	1
-1.07633395864505	BFA	BFA mv 11_Airyscan Processing	2	1
-1.14132201901249	BFA	BFA mv 11_Airyscan Processing	2	1
-2.36222388543888	BFA	BFA mv 11_Airyscan Processing	2	1
-5.09496669913146	BFA	BFA mv 11_Airyscan Processing	2	1
-3.3457668443222	BFA	BFA mv 11_Airyscan Processing	2	1
-2.5692380548232	BFA	BFA mv 11_Airyscan Processing	2	1
0.629026816140874	BFA	BFA mv 11_Airyscan Processing	2	1
-1.3337665834379	BFA	BFA mv 11_Airyscan Processing	2	1
-3.03127351441976	BFA	BFA mv 11_Airyscan Processing	2	1
-2.46487803949896	BFA	BFA mv 11_Airyscan Processing	2	1
1.09611685424378	BFA	BFA mv 11_Airyscan Processing	2	1
-0.770834042876479	BFA	BFA mv 11_Airyscan Processing	2	1
-1.28000540654644	BFA	BFA mv 11_Airyscan Processing	2	1
0.013248923303662	BFA	BFA mv 11_Airyscan Processing	2	1
-2.29160631822492	BFA	BFA mv 11_Airyscan Processing	2	1
0.906138725013204	BFA	BFA mv 11_Airyscan Processing	2	1
-2.74359144196798	BFA	BFA mv 11_Airyscan Processing	2	1
-0.368685687394308	BFA	BFA mv 11_Airyscan Processing	2	1
-2.20459494123529	BFA	BFA mv 11_Airyscan Processing	2	1
-4.53535091119604	BFA	BFA mv 11_Airyscan Processing	2	1
0.387753390414358	BFA	BFA mv 11_Airyscan Processing	2	1
-2.10550403859106	BFA	BFA mv 11_Airyscan Processing	2	1
-3.36774575104097	BFA	BFA mv 11_Airyscan Processing	2	1
-2.29921091761014	BFA	BFA mv 11_Airyscan Processing	2	1
0.662751409190381	BFA	BFA mv 11_Airyscan Processing	2	1
-0.703608737028692	BFA	BFA mv 11_Airyscan Processing	2	1
-2.8839487996629	BFA	BFA mv 11_Airyscan Processing	2	1
-0.789213841813568	BFA	BFA mv 11_Airyscan Processing	2	1
2.02487118380546	BFA	BFA mv 11_Airyscan Processing	2	1
-2.53967925258166	BFA	BFA mv 11_Airyscan Processing	2	1
0.337116407579572	BFA	BFA mv 11_Airyscan Processing	2	1
-1.16805508120956	BFA	BFA mv 11_Airyscan Processing	2	1
0.679972969841071	BFA	BFA mv 11_Airyscan Processing	2	1
-0.211218254941056	BFA	BFA mv 11_Airyscan Processing	2	1
-0.884692669902297	BFA	BFA mv 11_Airyscan Processing	2	1
-3.74042103632615	BFA	BFA mv 11_Airyscan Processing	2	1
0.865716423637086	BFA	BFA mv 11_Airyscan Processing	2	1
-2.04450952588822	BFA	BFA mv 11_Airyscan Processing	2	1
1.70923199169238	BFA	BFA mv 11_Airyscan Processing	2	1
-0.462667845755114	BFA	BFA mv 11_Airyscan Processing	2	1
-2.68577187107915	BFA	BFA mv 11_Airyscan Processing	2	1
-0.230321032581766	BFA	BFA mv 11_Airyscan Processing	2	1
-1.93266122575165	BFA	BFA mv 11_Airyscan Processing	2	1
-0.882839101252974	BFA	BFA mv 11_Airyscan Processing	2	1
0.0459655959126558	BFA	BFA mv 11_Airyscan Processing	2	1
2.40099182463801	BFA	BFA mv 11_Airyscan Processing	2	1
-1.43461532863206	BFA	BFA mv 11_Airyscan Processing	2	1
-1.01955014679488	BFA	BFA mv 11_Airyscan Processing	2	1
-2.53001734166992	BFA	BFA mv 11_Airyscan Processing	2	1
2.07149230656344	BFA	BFA mv 11_Airyscan Processing	2	1
-2.27656844086038	BFA	BFA mv 11_Airyscan Processing	2	1
-2.29921091761014	BFA	BFA mv 11_Airyscan Processing	2	1
-4.53535091119604	BFA	BFA mv 11_Airyscan Processing	2	1
-0.899646219569355	BFA	BFA mv 11_Airyscan Processing	2	1
-3.59088930235518	BFA	BFA mv 11_Airyscan Processing	2	1
-0.549015872803338	BFA	BFA mv 11_Airyscan Processing	2	1
1.16054339061116	BFA	BFA mv 11_Airyscan Processing	2	1
-2.62053134921075	BFA	BFA mv 11_Airyscan Processing	2	1
1.4593227668529	BFA	BFA mv 11_Airyscan Processing	2	1
-0.465103900552995	BFA	BFA mv 11_Airyscan Processing	2	1
-0.0727322691918502	BFA	BFA mv 11_Airyscan Processing	2	1
-0.249795844762734	BFA	BFA mv 11_Airyscan Processing	2	1
0.0662414534441723	BFA	BFA mv 11_Airyscan Processing	2	1
-1.51144776067535	BFA	BFA mv 11_Airyscan Processing	2	1
-2.29160631822492	BFA	BFA mv 11_Airyscan Processing	2	1
-2.76768899354704	BFA	BFA mv 11_Airyscan Processing	2	1
-1.98702243497054	BFA	BFA mv 11_Airyscan Processing	2	1
-3.18542419424702	BFA	BFA mv 11_Airyscan Processing	2	1
-3.3457668443222	BFA	BFA mv 11_Airyscan Processing	2	1
-2.38691649802925	BFA	BFA mv 11_Airyscan Processing	2	1
-1.0944750457157	BFA	BFA mv 11_Airyscan Processing	2	1
-3.06353437663798	BFA	BFA mv 11_Airyscan Processing	2	1
-1.95405241573297	BFA	BFA mv 11_Airyscan Processing	2	1
-1.08763351389899	BFA	BFA mv 11_Airyscan Processing	2	1
-4.08336578745298	BFA	BFA mv 11_Airyscan Processing	2	1
-0.408216526150944	BFA	BFA mv 11_Airyscan Processing	2	1
-2.32237797689168	BFA	BFA mv 11_Airyscan Processing	2	1
-2.83060281895761	BFA	BFA mv 11_Airyscan Processing	2	1
-0.443390140329211	BFA	BFA mv 11_Airyscan Processing	2	1
-2.36222388543888	BFA	BFA mv 11_Airyscan Processing	2	1
-3.87857137480696	BFA	BFA mv 11_Airyscan Processing	2	1
-2.42081804970493	BFA	BFA mv 11_Airyscan Processing	2	1
-3.64804771619513	BFA	BFA mv 11_Airyscan Processing	2	1
-1.18795623552686	BFA	BFA mv 11_Airyscan Processing	2	1
-4.53535091119604	BFA	BFA mv 11_Airyscan Processing	2	1
-3.51084659468165	BFA	BFA mv 11_Airyscan Processing	2	1
-2.89774212179524	BFA	BFA mv 11_Airyscan Processing	2	1
-0.882839101252974	BFA	BFA mv 11_Airyscan Processing	2	1
-1.52191906054264	BFA	BFA mv 11_Airyscan Processing	2	1
-4.12988580308787	BFA	BFA mv 11_Airyscan Processing	2	1
-4.60945888334976	BFA	BFA mv 11_Airyscan Processing	2	1
-3.22316452222987	BFA	BFA mv 11_Airyscan Processing	2	1
-3.61906017932188	BFA	BFA mv 11_Airyscan Processing	2	1
-3.39021860689303	BFA	BFA mv 11_Airyscan Processing	2	1
-2.39528474769976	BFA	BFA mv 11_Airyscan Processing	2	1
0.313885274348134	BFA	BFA mv 11_Airyscan Processing	2	1
-4.08336578745298	BFA	BFA mv 11_Airyscan Processing	2	1
-2.89774212179524	BFA	BFA mv 11_Airyscan Processing	2	1
0.965032281063315	BFA	BFA mv 11_Airyscan Processing	2	1
-2.85692012727498	BFA	BFA mv 11_Airyscan Processing	2	1
-2.68577187107915	BFA	BFA mv 11_Airyscan Processing	2	1
-2.03274468430863	BFA	BFA mv 11_Airyscan Processing	2	1
-0.0859994621358991	BFA	BFA mv 11_Airyscan Processing	2	1
-0.649378582967832	BFA	BFA mv 11_Airyscan Processing	2	1
-1.65294732294905	BFA	BFA mv 11_Airyscan Processing	2	1
-3.06353437663798	BFA	BFA mv 11_Airyscan Processing	2	1
-2.15052771996502	BFA	BFA mv 11_Airyscan Processing	2	1
-1.46729797606242	BFA	BFA mv 11_Airyscan Processing	2	1
-0.139139641530197	BFA	BFA mv 11_Airyscan Processing	2	1
2.67515096969928	BFA	BFA mv 11_Airyscan Processing	2	1
0.298092503926264	BFA	BFA mv 11_Airyscan Processing	2	1
-0.508724523028885	BFA	BFA mv 11_Airyscan Processing	2	1
-3.03127351441976	BFA	BFA mv 11_Airyscan Processing	2	1
-3.18542419424702	BFA	BFA mv 11_Airyscan Processing	2	1
-0.756043304875082	BFA	BFA mv 11_Airyscan Processing	2	1
0.889913720099509	BFA	BFA mv 11_Airyscan Processing	2	1
-1.1036705128088	BFA	BFA mv 11_Airyscan Processing	2	1
-1.04318175132815	BFA	BFA mv 11_Airyscan Processing	2	1
-0.828771879982698	BFA	BFA mv 11_Airyscan Processing	2	1
-2.70850012215671	BFA	BFA mv 11_Airyscan Processing	2	1
0.286657273542989	BFA	BFA mv 11_Airyscan Processing	2	1
-2.19080161910296	BFA	BFA mv 11_Airyscan Processing	2	1
-1.1036705128088	BFA	BFA mv 11_Airyscan Processing	2	1
-2.37038719607804	BFA	BFA mv 11_Airyscan Processing	2	1
-1.08083847076616	BFA	BFA mv 11_Airyscan Processing	2	1
0.747852817541953	BFA	BFA mv 11_Airyscan Processing	2	1
-1.39366472501896	BFA	BFA mv 11_Airyscan Processing	2	1
0.537140738817852	BFA	BFA mv 11_Airyscan Processing	2	1
-4.68950159102329	BFA	BFA mv 11_Airyscan Processing	2	1
-3.48552878669736	BFA	BFA mv 11_Airyscan Processing	2	1
-2.09300387582683	BFA	BFA mv 11_Airyscan Processing	2	1
-1.79912983312713	BFA	BFA mv 11_Airyscan Processing	2	1
-0.00198366368644865	BFA	BFA mv 11_Airyscan Processing	2	1
-1.86120226176951	BFA	BFA mv 11_Airyscan Processing	2	1
-2.74359144196798	BFA	BFA mv 11_Airyscan Processing	2	1
-1.28000540654644	BFA	BFA mv 11_Airyscan Processing	2	1
-1.85139826167289	BFA	BFA mv 11_Airyscan Processing	2	1
-3.67790067934481	BFA	BFA mv 11_Airyscan Processing	2	1
0.0910214824426593	BFA	BFA mv 11_Airyscan Processing	2	1
-0.251764349335406	BFA	BFA mv 11_Airyscan Processing	2	1
-1.50452731783077	BFA	BFA mv 11_Airyscan Processing	2	1
-4.28403648291513	BFA	BFA mv 11_Airyscan Processing	2	1
-2.84367490052496	BFA	BFA mv 11_Airyscan Processing	2	1
0.844217224234455	BFA	BFA mv 11_Airyscan Processing	2	1
-1.84168944754592	BFA	BFA mv 11_Airyscan Processing	2	1
-0.905311957105032	BFA	BFA mv 11_Airyscan Processing	2	1
-2.37861769521455	BFA	BFA mv 11_Airyscan Processing	2	1
-1.75830783860687	BFA	BFA mv 11_Airyscan Processing	2	1
0.401689099811817	BFA	BFA mv 11_Airyscan Processing	2	1
0.469074666265907	BFA	BFA mv 11_Airyscan Processing	2	1
0.863134944307403	BFA	BFA mv 11_Airyscan Processing	2	1
2.21131299027951	BFA	BFA mv 11_Airyscan Processing	2	1
-0.0910203931859987	BFA	BFA mv 11_Airyscan Processing	2	1
-2.76768899354704	BFA	BFA mv 11_Airyscan Processing	2	1
-2.28405911258954	BFA	BFA mv 11_Airyscan Processing	2	1
0.329432505887657	BFA	BFA mv 11_Airyscan Processing	2	1
-5.09496669913146	BFA	BFA mv 11_Airyscan Processing	2	1
-1.95947248320231	BFA	BFA mv 11_Airyscan Processing	2	1
-4.68950159102329	BFA	BFA mv 11_Airyscan Processing	2	1
-3.39021860689303	BFA	BFA mv 11_Airyscan Processing	2	1
1.77936105373816	BFA	BFA mv 11_Airyscan Processing	2	1
0.614632160846183	BFA	BFA mv 11_Airyscan Processing	2	1
-1.44106696391355	BFA	BFA mv 11_Airyscan Processing	2	1
-3.18542419424702	BFA	BFA mv 11_Airyscan Processing	2	1
0.46137862058429	BFA	BFA mv 11_Airyscan Processing	2	1
-3.48552878669736	BFA	BFA mv 11_Airyscan Processing	2	1
0.205847547615166	BFA	BFA mv 11_Airyscan Processing	2	1
-1.8811034160868	BFA	BFA mv 11_Airyscan Processing	2	1
-2.91172836376998	BFA	BFA mv 11_Airyscan Processing	2	1
-2.48306035858215	BFA	BFA mv 11_Airyscan Processing	2	1
0.0669580425110241	BFA	BFA mv 11_Airyscan Processing	2	1
-1.61372660979577	BFA	BFA mv 11_Airyscan Processing	2	1
-4.53535091119604	BFA	BFA mv 11_Airyscan Processing	2	1
0.71054470494852	BFA	BFA mv 11_Airyscan Processing	2	1
-2.13745563839766	BFA	BFA mv 11_Airyscan Processing	2	1
-3.09687079690557	BFA	BFA mv 11_Airyscan Processing	2	1
-0.14620680875329	BFA	BFA mv 11_Airyscan Processing	2	1
-3.20411632725917	BFA	BFA mv 11_Airyscan Processing	2	1
-3.26238523538315	BFA	BFA mv 11_Airyscan Processing	2	1
-2.50157940634939	BFA	BFA mv 11_Airyscan Processing	2	1
-0.107088392157818	BFA	BFA mv 11_Airyscan Processing	2	1
-0.683684706308787	BFA	BFA mv 11_Airyscan Processing	2	1
-2.98475349878487	BFA	BFA mv 11_Airyscan Processing	2	1
2.71918047954559	BFA	BFA mv 11_Airyscan Processing	2	1
-1.99262469051921	BFA	BFA mv 11_Airyscan Processing	2	1
0.256298841734675	BFA	BFA mv 11_Airyscan Processing	2	1
-1.53250116987318	BFA	BFA mv 11_Airyscan Processing	2	1
0.0972954660760741	BFA	BFA mv 11_Airyscan Processing	2	1
-3.28258794270067	BFA	BFA mv 11_Airyscan Processing	2	1
1.8903281573061	BFA	BFA mv 11_Airyscan Processing	2	1
0.631881048455739	BFA	BFA mv 11_Airyscan Processing	2	1
-0.802796393579437	BFA	BFA mv 11_Airyscan Processing	2	1
-1.3107770652132	BFA	BFA mv 11_Airyscan Processing	2	1
-0.839353989313235	BFA	BFA mv 11_Airyscan Processing	2	1
-2.80496038834427	BFA	BFA mv 11_Airyscan Processing	2	1
-2.73175698432098	BFA	BFA mv 11_Airyscan Processing	2	1
0.320021974220272	BFA	BFA mv 11_Airyscan Processing	2	1
-1.53605357147755	BFA	BFA mv 11_Airyscan Processing	2	1
-0.0735563318672437	BFA	BFA mv 11_Airyscan Processing	2	1
0.480034985658818	BFA	BFA mv 11_Airyscan Processing	2	1
-0.534532406984758	BFA	BFA mv 11_Airyscan Processing	2	1
-2.09300387582683	BFA	BFA mv 11_Airyscan Processing	2	1
-4.08336578745298	BFA	BFA mv 11_Airyscan Processing	2	1
1.24053071656619	BFA	BFA mv 11_Airyscan Processing	2	1
-5.09496669913146	BFA	BFA mv 11_Airyscan Processing	2	1
-2.32237797689168	BFA	BFA mv 11_Airyscan Processing	2	1
-0.969850478242603	BFA	BFA mv 11_Airyscan Processing	2	1
2.03443100503862	BFA	BFA mv 11_Airyscan Processing	2	1
0.44433413685912	BFA	BFA mv 11_Airyscan Processing	2	1
2.208624138983	BFA	BFA mv 11_Airyscan Processing	2	1
-0.731868074343095	BFA	BFA mv 11_Airyscan Processing	2	1
-0.424477047022724	BFA	BFA mv 11_Airyscan Processing	2	1
-3.22316452222987	BFA	BFA mv 11_Airyscan Processing	2	1
-3.00002097091566	BFA	BFA mv 11_Airyscan Processing	2	1
-0.516397194940546	BFA	BFA mv 11_Airyscan Processing	2	1
0.593279036375614	BFA	BFA mv 11_Airyscan Processing	2	1
1.00759189548211	BFA	BFA mv 11_Airyscan Processing	2	1
0.798747192632839	BFA	BFA mv 11_Airyscan Processing	2	1
-0.210272628393049	BFA	BFA mv 11_Airyscan Processing	2	1
-0.784167573745944	BFA	BFA mv 11_Airyscan Processing	2	1
-0.634822285193624	BFA	BFA mv 11_Airyscan Processing	2	1
-2.87034314760712	BFA	BFA mv 11_Airyscan Processing	2	1
-2.27656844086038	BFA	BFA mv 11_Airyscan Processing	2	1
-1.04535803075075	BFA	BFA mv 11_Airyscan Processing	2	1
-0.473677131263483	BFA	BFA mv 11_Airyscan Processing	2	1
-3.84220373063609	BFA	BFA mv 11_Airyscan Processing	2	1
-2.74359144196798	BFA	BFA mv 11_Airyscan Processing	2	1
-3.32426063910124	BFA	BFA mv 11_Airyscan Processing	2	1
0.0626507853134436	BFA	BFA mv 11_Airyscan Processing	2	1
-1.64497915329987	BFA	BFA mv 11_Airyscan Processing	2	1
-4.12988580308787	BFA	BFA mv 11_Airyscan Processing	2	1
-1.90140868224755	BFA	BFA mv 11_Airyscan Processing	2	1
-1.46729797606242	BFA	BFA mv 11_Airyscan Processing	2	1
-4.03891402488214	BFA	BFA mv 11_Airyscan Processing	2	1
-3.84220373063609	BFA	BFA mv 11_Airyscan Processing	2	1
-1.08083847076616	BFA	BFA mv 11_Airyscan Processing	2	1
-3.77321085914914	BFA	BFA mv 11_Airyscan Processing	2	1
-3.20411632725917	BFA	BFA mv 11_Airyscan Processing	2	1
-2.26913346237286	BFA	BFA mv 11_Airyscan Processing	2	1
-0.242936435211841	BFA	BFA mv 11_Airyscan Processing	2	1
-2.34609450350899	BFA	BFA mv 11_Airyscan Processing	2	1
-2.70850012215671	BFA	BFA mv 11_Airyscan Processing	2	1
-3.28258794270067	BFA	BFA mv 11_Airyscan Processing	2	1
-3.32426063910124	BFA	BFA mv 11_Airyscan Processing	2	1
-2.35412667520626	BFA	BFA mv 11_Airyscan Processing	2	1
-0.770834042876479	BFA	BFA mv 11_Airyscan Processing	2	1
0.232909469658123	BFA	BFA mv 11_Airyscan Processing	2	1
0.542052559365061	BFA	BFA mv 11_Airyscan Processing	2	1
0.0633699511121491	BFA	BFA mv 11_Airyscan Processing	2	1
-1.03452368858504	BFA	BFA mv 11_Airyscan Processing	2	1
-2.23276581820199	BFA	BFA mv 11_Airyscan Processing	2	1
-4.1786759672573	BFA	BFA mv 11_Airyscan Processing	2	1
-2.64180874765804	BFA	BFA mv 11_Airyscan Processing	2	1
3.13627625267776	BFA	BFA mv 11_Airyscan Processing	2	1
-3.09687079690557	BFA	BFA mv 11_Airyscan Processing	2	1
-4.77651296801292	BFA	BFA mv 11_Airyscan Processing	2	1
-4.97718366347507	BFA	BFA mv 11_Airyscan Processing	2	1
0.015513929934514	BFA	BFA mv 11_Airyscan Processing	2	1
-3.77321085914914	BFA	BFA mv 11_Airyscan Processing	2	1
-0.613377574914721	BFA	BFA mv 11_Airyscan Processing	2	1
-1.53605357147755	BFA	BFA mv 11_Airyscan Processing	2	1
-0.228394249712066	BFA	BFA mv 11_Airyscan Processing	2	1
-2.95490053563519	BFA	BFA mv 11_Airyscan Processing	2	1
-2.22564835043313	BFA	BFA mv 11_Airyscan Processing	2	1
-1.44106696391355	BFA	BFA mv 11_Airyscan Processing	2	1
-0.061266132104206	BFA	BFA mv 11_Airyscan Processing	2	1
-3.56349032816707	BFA	BFA mv 11_Airyscan Processing	2	1
0.780666032451402	BFA	BFA mv 11_Airyscan Processing	2	1
-1.74068623725705	BFA	BFA mv 11_Airyscan Processing	2	1
-3.00002097091566	BFA	BFA mv 11_Airyscan Processing	2	1
-1.27177490740993	BFA	BFA mv 11_Airyscan Processing	2	1
-2.68577187107915	BFA	BFA mv 11_Airyscan Processing	2	1
-2.26913346237286	BFA	BFA mv 11_Airyscan Processing	2	1
0.354998217025719	BFA	BFA mv 11_Airyscan Processing	2	1
-3.77321085914914	BFA	BFA mv 11_Airyscan Processing	2	1
-2.21156361055139	BFA	BFA mv 11_Airyscan Processing	2	1
-2.67459857048103	BFA	BFA mv 11_Airyscan Processing	2	1
-2.76768899354704	BFA	BFA mv 11_Airyscan Processing	2	1
0.377829046749508	BFA	BFA mv 11_Airyscan Processing	2	1
-3.3032072299034	BFA	BFA mv 11_Airyscan Processing	2	1
-3.46083617410699	BFA	BFA mv 11_Airyscan Processing	2	1
-4.12988580308787	BFA	BFA mv 11_Airyscan Processing	2	1
0.60589484709708	BFA	BFA mv 11_Airyscan Processing	2	1
-2.30687379035571	BFA	BFA mv 11_Airyscan Processing	2	1
-3.43673862252793	BFA	BFA mv 11_Airyscan Processing	2	1
-0.728688421425715	BFA	BFA mv 11_Airyscan Processing	2	1
-2.36222388543888	BFA	BFA mv 11_Airyscan Processing	2	1
-0.610552714279166	BFA	BFA mv 11_Airyscan Processing	2	1
-1.43140505300181	BFA	BFA mv 11_Airyscan Processing	2	1
-2.05044426140803	BFA	BFA mv 11_Airyscan Processing	2	1
0.971721269214112	BFA	BFA mv 11_Airyscan Processing	2	1
-1.48067610200859	BFA	BFA mv 11_Airyscan Processing	2	1
-1.90655008174797	BFA	BFA mv 11_Airyscan Processing	2	1
-0.175898598560693	BFA	BFA mv 11_Airyscan Processing	2	1
0.873421116646548	BFA	BFA mv 11_Airyscan Processing	2	1
-2.68577187107915	BFA	BFA mv 11_Airyscan Processing	2	1
-0.344614503298869	BFA	BFA mv 11_Airyscan Processing	2	1
-0.38995117817365	BFA	BFA mv 11_Airyscan Processing	2	1
0.119289479790144	BFA	BFA mv 11_Airyscan Processing	2	1
2.54082016226413	BFA	BFA mv 11_Airyscan Processing	2	1
-0.274685133526421	BFA	BFA mv 11_Airyscan Processing	2	1
1.3572793967554	BFA	BFA mv 11_Airyscan Processing	2	1
-3.91631170278981	BFA	BFA mv 11_Airyscan Processing	2	1
-5.09496669913146	BFA	BFA mv 11_Airyscan Processing	2	1
-3.91631170278981	BFA	BFA mv 11_Airyscan Processing	2	1
-2.20459494123529	BFA	BFA mv 11_Airyscan Processing	2	1
-0.0901818187133776	BFA	BFA mv 11_Airyscan Processing	2	1
-3.84220373063609	BFA	BFA mv 11_Airyscan Processing	2	1
-3.80711241082482	BFA	BFA mv 11_Airyscan Processing	2	1
1.29149165621739	BFA	BFA mv 11_Airyscan Processing	2	1
0.646031274450887	BFA	BFA mv 11_Airyscan Processing	2	1
-2.26913346237286	BFA	BFA mv 11_Airyscan Processing	2	1
-3.26238523538315	BFA	BFA mv 11_Airyscan Processing	2	1
-0.203678162667768	BFA	BFA mv 11_Airyscan Processing	2	1
0.276252555400246	BFA	BFA mv 11_Airyscan Processing	2	1
-2.30687379035571	BFA	BFA mv 11_Airyscan Processing	2	1
0.0393600673073477	BFA	BFA mv 11_Airyscan Processing	2	1
-1.68547051465461	BFA	BFA mv 11_Airyscan Processing	2	1
-3.84220373063609	BFA	BFA mv 11_Airyscan Processing	2	1
-3.91631170278981	BFA	BFA mv 11_Airyscan Processing	2	1
0.140810148941681	BFA	BFA mv 11_Airyscan Processing	2	1
-0.496066126156962	BFA	BFA mv 11_Airyscan Processing	2	1
-1.77173085893901	BFA	BFA mv 11_Airyscan Processing	2	1
0.775388975350559	BFA	BFA mv 11_Airyscan Processing	2	1
-3.46083617410699	BFA	BFA mv 11_Airyscan Processing	2	1
-0.139139641530197	BFA	BFA mv 11_Airyscan Processing	2	1
-1.6098878334886	BFA	BFA mv 11_Airyscan Processing	2	1
-1.93796627798134	BFA	BFA mv 11_Airyscan Processing	2	1
-1.13892680828654	BFA	BFA mv 11_Airyscan Processing	2	1
-2.02111664631351	BFA	BFA mv 11_Airyscan Processing	2	1
-2.27656844086038	BFA	BFA mv 11_Airyscan Processing	2	1
0.193931445500087	BFA	BFA mv 11_Airyscan Processing	2	1
1.75356922019071	BFA	BFA mv 11_Airyscan Processing	2	1
2.01092196816072	BFA	BFA mv 11_Airyscan Processing	2	1
-0.351122118455607	BFA	BFA mv 11_Airyscan Processing	2	1
-1.25820617820386	BFA	BFA mv 11_Airyscan Processing	2	1
0.154685495435298	BFA	BFA mv 11_Airyscan Processing	2	1
-1.82255010733523	BFA	BFA mv 11_Airyscan Processing	2	1
-1.13177540712891	BFA	BFA mv 11_Airyscan Processing	2	1
1.01733178046616	BFA	BFA mv 11_Airyscan Processing	2	1
1.52076375796476	BFA	BFA mv 11_Airyscan Processing	2	1
-4.53535091119604	BFA	BFA mv 11_Airyscan Processing	2	1
-0.273677576766121	BFA	BFA mv 11_Airyscan Processing	2	1
-3.56349032816707	BFA	BFA mv 11_Airyscan Processing	2	1
-2.19767449839072	BFA	BFA mv 11_Airyscan Processing	2	1
-0.469993885847187	BFA	BFA mv 11_Airyscan Processing	2	1
-3.99635441046335	BFA	BFA mv 11_Airyscan Processing	2	1
-5.09496669913146	BFA	BFA mv 11_Airyscan Processing	2	1
2.38263754406613	BFA	BFA mv 11_Airyscan Processing	2	1
-2.58944076214072	BFA	BFA mv 11_Airyscan Processing	2	1
1.88638749388487	BFA	BFA mv 11_Airyscan Processing	2	1
0.610064994925175	BFA	BFA mv 11_Airyscan Processing	2	1
0.643619697719435	BFA	BFA mv 11_Airyscan Processing	2	1
-1.95947248320231	BFA	BFA mv 11_Airyscan Processing	2	1
-2.19080161910296	BFA	BFA mv 11_Airyscan Processing	2	1
-4.28403648291513	BFA	BFA mv 11_Airyscan Processing	2	1
-2.12455223356176	BFA	BFA mv 11_Airyscan Processing	2	1
-0.562367205978202	BFA	BFA mv 11_Airyscan Processing	2	1
1.03026358813952	BFA	BFA mv 11_Airyscan Processing	2	1
-5.09496669913146	BFA	BFA mv 11_Airyscan Processing	2	1
-1.00899038657987	BFA	BFA mv 11_Airyscan Processing	2	1
0.847832675995243	BFA	BFA mv 11_Airyscan Processing	2	1
1.42233522936295	BFA	BFA mv 11_Airyscan Processing	2	1
-2.5792883906767	BFA	BFA mv 11_Airyscan Processing	2	1
-1.62533215591607	BFA	BFA mv 11_Airyscan Processing	2	1
-5.09496669913146	BFA	BFA mv 11_Airyscan Processing	2	1
-0.468769145951291	BFA	BFA mv 11_Airyscan Processing	2	1
-3.95553241594309	BFA	BFA mv 11_Airyscan Processing	2	1
-4.1786759672573	BFA	BFA mv 11_Airyscan Processing	2	1
-0.343534006165114	BFA	BFA mv 11_Airyscan Processing	2	1
-1.03237083522394	BFA	BFA mv 11_Airyscan Processing	2	1
-2.0745418129871	BFA	BFA mv 11_Airyscan Processing	2	1
-3.20411632725917	BFA	BFA mv 11_Airyscan Processing	2	1
-3.48552878669736	BFA	BFA mv 11_Airyscan Processing	2	1
-1.82730071009382	BFA	BFA mv 11_Airyscan Processing	2	1
-3.70867233801157	BFA	BFA mv 11_Airyscan Processing	2	1
-2.83060281895761	BFA	BFA mv 11_Airyscan Processing	2	1
-2.65261966376225	BFA	BFA mv 11_Airyscan Processing	2	1
-3.28258794270067	BFA	BFA mv 11_Airyscan Processing	2	1
-1.88614121011676	BFA	BFA mv 11_Airyscan Processing	2	1
0.667477688173329	BFA	BFA mv 11_Airyscan Processing	2	1
-3.01552515745162	BFA	BFA mv 11_Airyscan Processing	2	1
-0.136502277364112	BFA	BFA mv 11_Airyscan Processing	2	1
-3.91631170278981	BFA	BFA mv 11_Airyscan Processing	2	1
-2.16377294671504	BFA	BFA mv 11_Airyscan Processing	2	1
0.338209303863217	BFA	BFA mv 11_Airyscan Processing	2	1
-3.18542419424702	BFA	BFA mv 11_Airyscan Processing	2	1
0.528599441667942	BFA	BFA mv 11_Airyscan Processing	2	1
-2.77995908613886	BFA	BFA mv 11_Airyscan Processing	2	1
-4.87182314781725	BFA	BFA mv 11_Airyscan Processing	2	1
-2.4382097924168	BFA	BFA mv 11_Airyscan Processing	2	1
3.2697743690931	BFA	BFA mv 11_Airyscan Processing	2	1
-3.24258260808697	BFA	BFA mv 11_Airyscan Processing	2	1
-2.68577187107915	BFA	BFA mv 11_Airyscan Processing	2	1
-1.87110333275222	BFA	BFA mv 11_Airyscan Processing	2	1
-0.473677131263483	BFA	BFA mv 11_Airyscan Processing	2	1
-0.304354829013168	BFA	BFA mv 11_Airyscan Processing	2	1
-3.64804771619513	BFA	BFA mv 11_Airyscan Processing	2	1
-1.21598354778151	BFA	BFA mv 11_Airyscan Processing	2	1
-2.03274468430863	BFA	BFA mv 11_Airyscan Processing	2	1
-3.22316452222987	BFA	BFA mv 11_Airyscan Processing	2	1
-3.77321085914914	BFA	BFA mv 11_Airyscan Processing	2	1
-0.217862797659725	BFA	BFA mv 11_Airyscan Processing	2	1
-1.81782196613928	BFA	BFA mv 11_Airyscan Processing	2	1
-1.79451088727083	BFA	BFA mv 11_Airyscan Processing	2	1
1.04249034010232	BFA	BFA mv 11_Airyscan Processing	2	1
-1.39366472501896	BFA	BFA mv 11_Airyscan Processing	2	1
-0.250779612672867	BFA	BFA mv 11_Airyscan Processing	2	1
-3.00002097091566	BFA	BFA mv 11_Airyscan Processing	2	1
-0.680654400959607	BFA	BFA mv 11_Airyscan Processing	2	1
-0.606330329399318	BFA	BFA mv 11_Airyscan Processing	2	1
-4.22996926164485	BFA	BFA mv 11_Airyscan Processing	2	1
0.0349320157916157	BFA	BFA mv 11_Airyscan Processing	2	1
-2.0745418129871	BFA	BFA mv 11_Airyscan Processing	2	1
-3.91631170278981	BFA	BFA mv 11_Airyscan Processing	2	1
-2.8176994141217	BFA	BFA mv 11_Airyscan Processing	2	1
-1.1904719601241	BFA	BFA mv 11_Airyscan Processing	2	1
1.01954478275245	BFA	BFA mv 11_Airyscan Processing	2	1
-2.59969726230791	BFA	BFA mv 11_Airyscan Processing	2	1
-1.11295132188328	BFA	BFA mv 11_Airyscan Processing	2	1
-1.22116490652351	BFA	BFA mv 11_Airyscan Processing	2	1
0.578786029073047	BFA	BFA mv 11_Airyscan Processing	2	1
-0.365368934768314	BFA	BFA mv 11_Airyscan Processing	2	1
1.06729491891852	BFA	BFA mv 11_Airyscan Processing	2	1
-3.03127351441976	BFA	BFA mv 11_Airyscan Processing	2	1
-3.77321085914914	BFA	BFA mv 11_Airyscan Processing	2	1
-3.3457668443222	BFA	BFA mv 11_Airyscan Processing	2	1
-2.8176994141217	BFA	BFA mv 11_Airyscan Processing	2	1
0.179314089588338	BFA	BFA mv 11_Airyscan Processing	2	1
-4.53535091119604	BFA	BFA mv 11_Airyscan Processing	2	1
-3.61906017932188	BFA	BFA mv 11_Airyscan Processing	2	1
-1.25282982116748	BFA	BFA mv 11_Airyscan Processing	2	1
-3.67790067934481	BFA	BFA mv 11_Airyscan Processing	2	1
-1.37228986543423	BFA	BFA mv 11_Airyscan Processing	2	1
0.701091051633914	BFA	BFA mv 11_Airyscan Processing	2	1
-1.15581502631506	BFA	BFA mv 11_Airyscan Processing	2	1
-5.09496669913146	BFA	BFA mv 11_Airyscan Processing	2	1
-4.12988580308787	BFA	BFA mv 11_Airyscan Processing	2	1
2.30144527884561	BFA	BFA mv 11_Airyscan Processing	2	1
0.102148161907416	BFA	BFA mv 11_Airyscan Processing	2	1
-3.3032072299034	BFA	BFA mv 11_Airyscan Processing	2	1
-0.0785150197137622	BFA	BFA mv 11_Airyscan Processing	2	1
-3.59088930235518	BFA	BFA mv 11_Airyscan Processing	2	1
0.643619697719435	BFA	BFA mv 11_Airyscan Processing	2	1
1.20627770595028	BFA	BFA mv 11_Airyscan Processing	2	1
-4.12988580308787	BFA	BFA mv 11_Airyscan Processing	2	1
-4.53535091119604	BFA	BFA mv 11_Airyscan Processing	2	1
-4.77651296801292	BFA	BFA mv 11_Airyscan Processing	2	1
0.288380916601154	BFA	BFA mv 11_Airyscan Processing	2	1
-0.295052436350855	BFA	BFA mv 11_Airyscan Processing	2	1
-2.87034314760712	BFA	BFA mv 11_Airyscan Processing	2	1
0.563644056878022	BFA	BFA mv 11_Airyscan Processing	2	1
-3.53682208108491	BFA	BFA mv 11_Airyscan Processing	2	1
0.496486590550824	BFA	BFA mv 11_Airyscan Processing	2	1
-0.0515415822122112	BFA	BFA mv 11_Airyscan Processing	2	1
-3.20411632725917	BFA	BFA mv 11_Airyscan Processing	2	1
0.253924953379512	BFA	BFA mv 11_Airyscan Processing	2	1
-0.119095397471542	BFA	BFA mv 11_Airyscan Processing	2	1
-3.03127351441976	BFA	BFA mv 11_Airyscan Processing	2	1
-0.402472684971692	BFA	BFA mv 11_Airyscan Processing	2	1
-3.3032072299034	BFA	BFA mv 11_Airyscan Processing	2	1
0.895872652582606	BFA	BFA mv 11_Airyscan Processing	2	1
-1.43140505300181	BFA	BFA mv 11_Airyscan Processing	2	1
2.33106140425172	BFA	BFA mv 11_Airyscan Processing	2	1
0.768309299762497	BFA	BFA mv 11_Airyscan Processing	2	1
-0.156902097870038	BFA	BFA mv 11_Airyscan Processing	2	1
-0.762589973101397	BFA	BFA mv 11_Airyscan Processing	2	1
-3.41320812511773	BFA	BFA mv 11_Airyscan Processing	2	1
-2.50157940634939	BFA	BFA mv 11_Airyscan Processing	2	1
-3.56349032816707	BFA	BFA mv 11_Airyscan Processing	2	1
1.81864638933484	BFA	BFA mv 11_Airyscan Processing	2	1
-2.74359144196798	BFA	BFA mv 11_Airyscan Processing	2	1
-1.58715958241104	BFA	BFA mv 11_Airyscan Processing	2	1
1.77832652629558	BFA	BFA mv 11_Airyscan Processing	2	1
0.264563351584568	BFA	BFA mv 11_Airyscan Processing	2	1
-4.68950159102329	BFA	BFA mv 11_Airyscan Processing	2	1
-0.998540970705533	BFA	BFA mv 11_Airyscan Processing	2	1
-1.26090523517302	BFA	BFA mv 11_Airyscan Processing	2	1
-0.204617570909704	BFA	BFA mv 11_Airyscan Processing	2	1
-2.67459857048103	BFA	BFA mv 11_Airyscan Processing	2	1
-0.491047295045019	BFA	BFA mv 11_Airyscan Processing	2	1
-1.41235685803112	BFA	BFA mv 11_Airyscan Processing	2	1
-1.51492602505167	BFA	BFA mv 11_Airyscan Processing	2	1
-3.00002097091566	BFA	BFA mv 11_Airyscan Processing	2	1
-3.11396523026487	BFA	BFA mv 11_Airyscan Processing	2	1
0.524527959002154	BFA	BFA mv 11_Airyscan Processing	2	1
-3.56349032816707	BFA	BFA mv 11_Airyscan Processing	2	1
1.96989916056045	BFA	BFA mv 11_Airyscan Processing	2	1
-4.40181951857151	BFA	BFA mv 11_Airyscan Processing	2	1
2.21416199505559	BFA	BFA mv 11_Airyscan Processing	2	1
-4.53535091119604	BFA	BFA mv 11_Airyscan Processing	2	1
-5.09496669913146	BFA	BFA mv 11_Airyscan Processing	2	1
-4.53535091119604	BFA	BFA mv 11_Airyscan Processing	2	1
-4.53535091119604	BFA	BFA mv 11_Airyscan Processing	2	1
1.06624062256362	BFA	BFA mv 11_Airyscan Processing	2	1
-1.62144865588968	BFA	BFA mv 11_Airyscan Processing	2	1
-0.313744569363007	BFA	BFA mv 11_Airyscan Processing	2	1
-0.584107192614608	BFA	BFA mv 11_Airyscan Processing	2	1
-0.830527806684963	BFA	BFA mv 11_Airyscan Processing	2	1
-2.29921091761014	BFA	BFA mv 11_Airyscan Processing	2	1
-0.756043304875082	BFA	BFA mv 11_Airyscan Processing	2	1
-1.71908712545359	BFA	BFA mv 11_Airyscan Processing	2	1
-3.95553241594309	BFA	BFA mv 11_Airyscan Processing	2	1
1.02999017733809	BFA	BFA mv 11_Airyscan Processing	2	1
-2.70850012215671	BFA	BFA mv 11_Airyscan Processing	2	1
-4.68950159102329	BFA	BFA mv 11_Airyscan Processing	2	1
-2.70850012215671	BFA	BFA mv 11_Airyscan Processing	2	1
-2.04450952588822	BFA	BFA mv 11_Airyscan Processing	2	1
-1.81782196613928	BFA	BFA mv 11_Airyscan Processing	2	1
-3.46083617410699	BFA	BFA mv 11_Airyscan Processing	2	1
-2.15712840399637	BFA	BFA mv 11_Airyscan Processing	2	1
-2.67459857048103	BFA	BFA mv 11_Airyscan Processing	2	1
-2.69707142633309	BFA	BFA mv 11_Airyscan Processing	2	1
-3.36774575104097	BFA	BFA mv 11_Airyscan Processing	2	1
-4.40181951857151	BFA	BFA mv 11_Airyscan Processing	2	1
-2.72006094455779	BFA	BFA mv 11_Airyscan Processing	2	1
-3.87857137480696	BFA	BFA mv 11_Airyscan Processing	2	1
0.155996971033109	BFA	BFA mv 11_Airyscan Processing	2	1
0.734346497971953	BFA	BFA mv 11_Airyscan Processing	2	1
-1.27725437317455	BFA	BFA mv 11_Airyscan Processing	2	1
-0.504910150953415	BFA	BFA mv 11_Airyscan Processing	2	1
-3.41320812511773	BFA	BFA mv 11_Airyscan Processing	2	1
0.124713221899506	BFA	BFA mv 11_Airyscan Processing	2	1
-2.13745563839766	BFA	BFA mv 11_Airyscan Processing	2	1
-0.455395086426034	BFA	BFA mv 11_Airyscan Processing	2	1
-2.98475349878487	BFA	BFA mv 11_Airyscan Processing	2	1
-3.36774575104097	BFA	BFA mv 11_Airyscan Processing	2	1
-1.75830783860687	BFA	BFA mv 11_Airyscan Processing	2	1
-3.24258260808697	BFA	BFA mv 11_Airyscan Processing	2	1
-2.03274468430863	BFA	BFA mv 11_Airyscan Processing	2	1
-2.32237797689168	BFA	BFA mv 11_Airyscan Processing	2	1
0.403225591791434	BFA	BFA mv 11_Airyscan Processing	2	1
-0.186917993810303	BFA	BFA mv 11_Airyscan Processing	2	1
-1.6098878334886	BFA	BFA mv 11_Airyscan Processing	2	1
-1.01531285231936	BFA	BFA mv 11_Airyscan Processing	2	1
-2.63111345854129	BFA	BFA mv 11_Airyscan Processing	2	1
-1.61758017911176	BFA	BFA mv 11_Airyscan Processing	2	1
-4.53535091119604	BFA	BFA mv 11_Airyscan Processing	2	1
-0.695898598602725	BFA	BFA mv 11_Airyscan Processing	2	1
0.97605967081271	BFA	BFA mv 11_Airyscan Processing	2	1
-1.70634809967616	BFA	BFA mv 11_Airyscan Processing	2	1
1.0701885155712	BFA	BFA mv 11_Airyscan Processing	2	1
-2.64180874765804	BFA	BFA mv 11_Airyscan Processing	2	1
-0.304354829013168	BFA	BFA mv 11_Airyscan Processing	2	1
-0.767528254741979	BFA	BFA mv 11_Airyscan Processing	2	1
-3.84220373063609	BFA	BFA mv 11_Airyscan Processing	2	1
-2.46487803949896	BFA	BFA mv 11_Airyscan Processing	2	1
-2.29160631822492	BFA	BFA mv 11_Airyscan Processing	2	1
0.978077834968947	BFA	BFA mv 11_Airyscan Processing	2	1
-2.70850012215671	BFA	BFA mv 11_Airyscan Processing	2	1
-3.64804771619513	BFA	BFA mv 11_Airyscan Processing	2	1
-1.93796627798134	BFA	BFA mv 11_Airyscan Processing	2	1
-3.3032072299034	BFA	BFA mv 11_Airyscan Processing	2	1
-3.24258260808697	BFA	BFA mv 11_Airyscan Processing	2	1
-5.09496669913146	BFA	BFA mv 11_Airyscan Processing	2	1
-3.74042103632615	BFA	BFA mv 11_Airyscan Processing	2	1
-4.28403648291513	BFA	BFA mv 11_Airyscan Processing	2	1
0.583925226679617	BFA	BFA mv 11_Airyscan Processing	2	1
-3.51084659468165	BFA	BFA mv 11_Airyscan Processing	2	1
-2.15712840399637	BFA	BFA mv 11_Airyscan Processing	2	1
-1.74068623725705	BFA	BFA mv 11_Airyscan Processing	2	1
-1.53250116987318	BFA	BFA mv 11_Airyscan Processing	2	1
-3.36774575104097	BFA	BFA mv 11_Airyscan Processing	2	1
-1.36326724783459	BFA	BFA mv 11_Airyscan Processing	2	1
0.23593885700973	BFA	BFA mv 11_Airyscan Processing	2	1
1.21608729755899	BFA	BFA mv 11_Airyscan Processing	2	1
2.34884325766245	BFA	BFA mv 11_Airyscan Processing	2	1
-4.87182314781725	BFA	BFA mv 11_Airyscan Processing	2	1
0.806299580058375	BFA	BFA mv 11_Airyscan Processing	2	1
-0.438628226568967	BFA	BFA mv 11_Airyscan Processing	2	1
-3.80711241082482	BFA	BFA mv 11_Airyscan Processing	2	1
1.42418058880894	BFA	BFA mv 11_Airyscan Processing	2	1
-1.42183560198566	BFA	BFA mv 11_Airyscan Processing	2	1
-0.455395086426034	BFA	BFA mv 11_Airyscan Processing	2	1
-0.680654400959607	BFA	BFA mv 11_Airyscan Processing	2	1
-3.3032072299034	BFA	BFA mv 11_Airyscan Processing	2	1
1.38794950255932	BFA	BFA mv 11_Airyscan Processing	2	1
0.462343871624486	BFA	BFA mv 11_Airyscan Processing	2	1
1.83967390863206	BFA	BFA mv 11_Airyscan Processing	2	1
-2.76768899354704	BFA	BFA mv 11_Airyscan Processing	2	1
-1.63314469565287	BFA	BFA mv 11_Airyscan Processing	2	1
-2.35412667520626	BFA	BFA mv 11_Airyscan Processing	2	1
-0.192473563654905	BFA	BFA mv 11_Airyscan Processing	2	1
2.21407831654836	BFA	BFA mv 11_Airyscan Processing	2	1
-2.21858118321003	BFA	BFA mv 11_Airyscan Processing	2	1
-1.60225420863353	BFA	BFA mv 11_Airyscan Processing	2	1
-0.26765346216274	BFA	BFA mv 11_Airyscan Processing	2	1
-3.32426063910124	BFA	BFA mv 11_Airyscan Processing	2	1
-3.51084659468165	BFA	BFA mv 11_Airyscan Processing	2	1
-0.124285720542235	BFA	BFA mv 11_Airyscan Processing	2	1
-0.274685133526421	BFA	BFA mv 11_Airyscan Processing	2	1
-3.28258794270067	BFA	BFA mv 11_Airyscan Processing	2	1
-2.96971562142033	BFA	BFA mv 11_Airyscan Processing	2	1
0.494152867204603	BFA	BFA mv 11_Airyscan Processing	2	1
-4.68950159102329	BFA	BFA mv 11_Airyscan Processing	2	1
0.103530332134368	BFA	BFA mv 11_Airyscan Processing	2	1
2.59406110004675	BFA	BFA mv 11_Airyscan Processing	2	1
-2.37038719607804	BFA	BFA mv 11_Airyscan Processing	2	1
0.603384385527536	BFA	BFA mv 11_Airyscan Processing	2	1
0.0554305373399565	BFA	BFA mv 11_Airyscan Processing	2	1
-2.33812633385982	BFA	BFA mv 11_Airyscan Processing	2	1
-0.415152970147601	BFA	BFA mv 11_Airyscan Processing	2	1
-1.06516065804693	BFA	BFA mv 11_Airyscan Processing	2	1
-1.47396466742061	BFA	BFA mv 11_Airyscan Processing	2	1
-2.09300387582683	BFA	BFA mv 11_Airyscan Processing	2	1
-0.647913381240504	BFA	BFA mv 11_Airyscan Processing	2	1
0.942605846926017	BFA	BFA mv 11_Airyscan Processing	2	1
0.996625948394187	BFA	BFA mv 11_Airyscan Processing	2	1
-3.59088930235518	BFA	BFA mv 11_Airyscan Processing	2	1
-2.41223430601354	BFA	BFA mv 11_Airyscan Processing	2	1
-3.84220373063609	BFA	BFA mv 11_Airyscan Processing	2	1
-2.55928772397003	BFA	BFA mv 11_Airyscan Processing	2	1
-3.11396523026487	BFA	BFA mv 11_Airyscan Processing	2	1
-2.19080161910296	BFA	BFA mv 11_Airyscan Processing	2	1
-4.53535091119604	BFA	BFA mv 11_Airyscan Processing	2	1
-2.70850012215671	BFA	BFA mv 11_Airyscan Processing	2	1
1.74223198638755	BFA	BFA mv 11_Airyscan Processing	2	1
0.957710532144513	BFA	BFA mv 11_Airyscan Processing	2	1
0.379402611196938	BFA	BFA mv 11_Airyscan Processing	2	1
-3.11396523026487	BFA	BFA mv 11_Airyscan Processing	2	1
-3.48552878669736	BFA	BFA mv 11_Airyscan Processing	2	1
-0.965818214714665	BFA	BFA mv 11_Airyscan Processing	2	1
-1.87110333275222	BFA	BFA mv 11_Airyscan Processing	2	1
-2.42081804970493	BFA	BFA mv 11_Airyscan Processing	2	1
-1.82255010733523	BFA	BFA mv 11_Airyscan Processing	2	1
-1.15338489146177	BFA	BFA mv 11_Airyscan Processing	2	1
-2.53967925258166	BFA	BFA mv 11_Airyscan Processing	2	1
-3.41320812511773	BFA	BFA mv 11_Airyscan Processing	2	1
-0.890274079740492	BFA	BFA mv 11_Airyscan Processing	2	1
-1.76276218895625	BFA	BFA mv 11_Airyscan Processing	2	1
-0.118232956710883	BFA	BFA mv 11_Airyscan Processing	2	1
-3.61906017932188	BFA	BFA mv 11_Airyscan Processing	2	1
-2.63111345854129	BFA	BFA mv 11_Airyscan Processing	2	1
-4.40181951857151	BFA	BFA mv 11_Airyscan Processing	2	1
-5.09496669913146	BFA	BFA mv 11_Airyscan Processing	2	1
-3.13135697297674	BFA	BFA mv 11_Airyscan Processing	2	1
-2.37038719607804	BFA	BFA mv 11_Airyscan Processing	2	1
-1.85628824696708	BFA	BFA mv 11_Airyscan Processing	2	1
-1.95947248320231	BFA	BFA mv 11_Airyscan Processing	2	1
-2.11816243546299	BFA	BFA mv 11_Airyscan Processing	2	1
-3.99635441046335	BFA	BFA mv 11_Airyscan Processing	2	1
-1.38139463242715	BFA	BFA mv 11_Airyscan Processing	2	1
-2.2399343076806	BFA	BFA mv 11_Airyscan Processing	2	1
-2.46487803949896	BFA	BFA mv 11_Airyscan Processing	2	1
-3.3032072299034	BFA	BFA mv 11_Airyscan Processing	2	1
-2.77995908613886	BFA	BFA mv 11_Airyscan Processing	2	1
-1.08990882773612	BFA	BFA mv 13_Airyscan Processing	3	1
-2.39528474769976	BFA	BFA mv 13_Airyscan Processing	3	1
0.410364836800905	BFA	BFA mv 13_Airyscan Processing	3	1
-2.06242045245475	BFA	BFA mv 13_Airyscan Processing	3	1
0.0938147803482719	BFA	BFA mv 13_Airyscan Processing	3	1
-4.97718366347507	BFA	BFA mv 13_Airyscan Processing	3	1
-2.58944076214072	BFA	BFA mv 13_Airyscan Processing	3	1
-0.0395173892454095	BFA	BFA mv 13_Airyscan Processing	3	1
-0.143550764695173	BFA	BFA mv 13_Airyscan Processing	3	1
1.54278269241184	BFA	BFA mv 13_Airyscan Processing	3	1
1.24913339452349	BFA	BFA mv 13_Airyscan Processing	3	1
-3.99635441046335	BFA	BFA mv 13_Airyscan Processing	3	1
-1.64497915329987	BFA	BFA mv 13_Airyscan Processing	3	1
0.825270338688156	BFA	BFA mv 13_Airyscan Processing	3	1
-0.403618816902314	BFA	BFA mv 13_Airyscan Processing	3	1
-3.3457668443222	BFA	BFA mv 13_Airyscan Processing	3	1
-0.969850478242603	BFA	BFA mv 13_Airyscan Processing	3	1
0.662751409190381	BFA	BFA mv 13_Airyscan Processing	3	1
-3.20411632725917	BFA	BFA mv 13_Airyscan Processing	3	1
-0.909107028073584	BFA	BFA mv 13_Airyscan Processing	3	1
-0.0363352067669466	BFA	BFA mv 13_Airyscan Processing	3	1
2.10611096578614	BFA	BFA mv 13_Airyscan Processing	3	1
-3.74042103632615	BFA	BFA mv 13_Airyscan Processing	3	1
-2.52044789065377	BFA	BFA mv 13_Airyscan Processing	3	1
-1.41235685803112	BFA	BFA mv 13_Airyscan Processing	3	1
-0.196194498180595	BFA	BFA mv 13_Airyscan Processing	3	1
-3.95553241594309	BFA	BFA mv 13_Airyscan Processing	3	1
-0.324282074665793	BFA	BFA mv 13_Airyscan Processing	3	1
-0.166807626859441	BFA	BFA mv 13_Airyscan Processing	3	1
-3.18542419424702	BFA	BFA mv 13_Airyscan Processing	3	1
-2.62053134921075	BFA	BFA mv 13_Airyscan Processing	3	1
-3.67790067934481	BFA	BFA mv 13_Airyscan Processing	3	1
-1.43140505300181	BFA	BFA mv 13_Airyscan Processing	3	1
-3.70867233801157	BFA	BFA mv 13_Airyscan Processing	3	1
-0.407065115545902	BFA	BFA mv 13_Airyscan Processing	3	1
-0.914826776746371	BFA	BFA mv 13_Airyscan Processing	3	1
-1.32220576103682	BFA	BFA mv 13_Airyscan Processing	3	1
-3.43673862252793	BFA	BFA mv 13_Airyscan Processing	3	1
3.1870103597363	BFA	BFA mv 13_Airyscan Processing	3	1
-4.40181951857151	BFA	BFA mv 13_Airyscan Processing	3	1
-0.0810036149425275	BFA	BFA mv 13_Airyscan Processing	3	1
0.974615627240476	BFA	BFA mv 13_Airyscan Processing	3	1
-2.24715455565409	BFA	BFA mv 13_Airyscan Processing	3	1
-3.48552878669736	BFA	BFA mv 13_Airyscan Processing	3	1
2.43383538706576	BFA	BFA mv 13_Airyscan Processing	3	1
-3.53682208108491	BFA	BFA mv 13_Airyscan Processing	3	1
1.99177123537912	BFA	BFA mv 13_Airyscan Processing	3	1
-2.28405911258954	BFA	BFA mv 13_Airyscan Processing	3	1
0.093117187016878	BFA	BFA mv 13_Airyscan Processing	3	1
0.620002964915308	BFA	BFA mv 13_Airyscan Processing	3	1
0.17289145993187	BFA	BFA mv 13_Airyscan Processing	3	1
-0.494809054966911	BFA	BFA mv 13_Airyscan Processing	3	1
-2.11181320778433	BFA	BFA mv 13_Airyscan Processing	3	1
2.33076358576988	BFA	BFA mv 13_Airyscan Processing	3	1
1.61677369592472	BFA	BFA mv 13_Airyscan Processing	3	1
-0.620474836785483	BFA	BFA mv 13_Airyscan Processing	3	1
-2.79238160613741	BFA	BFA mv 13_Airyscan Processing	3	1
0.952996321881787	BFA	BFA mv 13_Airyscan Processing	3	1
-3.26238523538315	BFA	BFA mv 13_Airyscan Processing	3	1
0.399636764560906	BFA	BFA mv 13_Airyscan Processing	3	1
-2.42947611244804	BFA	BFA mv 13_Airyscan Processing	3	1
-0.424477047022724	BFA	BFA mv 13_Airyscan Processing	3	1
-2.87034314760712	BFA	BFA mv 13_Airyscan Processing	3	1
-4.28403648291513	BFA	BFA mv 13_Airyscan Processing	3	1
-2.83060281895761	BFA	BFA mv 13_Airyscan Processing	3	1
-2.96971562142033	BFA	BFA mv 13_Airyscan Processing	3	1
-2.4559093695162	BFA	BFA mv 13_Airyscan Processing	3	1
-2.92591299876193	BFA	BFA mv 13_Airyscan Processing	3	1
-4.40181951857151	BFA	BFA mv 13_Airyscan Processing	3	1
-2.15712840399637	BFA	BFA mv 13_Airyscan Processing	3	1
-4.1786759672573	BFA	BFA mv 13_Airyscan Processing	3	1
1.29715977257867	BFA	BFA mv 13_Airyscan Processing	3	1
-3.95553241594309	BFA	BFA mv 13_Airyscan Processing	3	1
0.141475263698491	BFA	BFA mv 13_Airyscan Processing	3	1
0.996625948394187	BFA	BFA mv 13_Airyscan Processing	3	1
-1.04753905669711	BFA	BFA mv 13_Airyscan Processing	3	1
1.46747739456226	BFA	BFA mv 13_Airyscan Processing	3	1
-2.59969726230791	BFA	BFA mv 13_Airyscan Processing	3	1
-4.08336578745298	BFA	BFA mv 13_Airyscan Processing	3	1
-1.46067543530192	BFA	BFA mv 13_Airyscan Processing	3	1
-2.5692380548232	BFA	BFA mv 13_Airyscan Processing	3	1
-0.149759210357657	BFA	BFA mv 13_Airyscan Processing	3	1
0.179314089588338	BFA	BFA mv 13_Airyscan Processing	3	1
-3.77321085914914	BFA	BFA mv 13_Airyscan Processing	3	1
-2.87034314760712	BFA	BFA mv 13_Airyscan Processing	3	1
1.22647582820456	BFA	BFA mv 13_Airyscan Processing	3	1
-4.40181951857151	BFA	BFA mv 13_Airyscan Processing	3	1
-0.992323334094662	BFA	BFA mv 13_Airyscan Processing	3	1
-4.28403648291513	BFA	BFA mv 13_Airyscan Processing	3	1
-3.3457668443222	BFA	BFA mv 13_Airyscan Processing	3	1
-0.733461700178373	BFA	BFA mv 13_Airyscan Processing	3	1
-0.298143628920528	BFA	BFA mv 13_Airyscan Processing	3	1
-0.306433831841001	BFA	BFA mv 13_Airyscan Processing	3	1
-5.38264877158324	BFA	BFA mv 13_Airyscan Processing	3	1
-5.09496669913146	BFA	BFA mv 13_Airyscan Processing	3	1
-3.26238523538315	BFA	BFA mv 13_Airyscan Processing	3	1
-3.87857137480696	BFA	BFA mv 13_Airyscan Processing	3	1
-0.875458993955351	BFA	BFA mv 13_Airyscan Processing	3	1
-0.194332300249531	BFA	BFA mv 13_Airyscan Processing	3	1
-0.930241340147558	BFA	BFA mv 13_Airyscan Processing	3	1
-3.06353437663798	BFA	BFA mv 13_Airyscan Processing	3	1
-3.20411632725917	BFA	BFA mv 13_Airyscan Processing	3	1
-1.91691286878351	BFA	BFA mv 13_Airyscan Processing	3	1
-4.12988580308787	BFA	BFA mv 13_Airyscan Processing	3	1
-2.14397031941886	BFA	BFA mv 13_Airyscan Processing	3	1
-3.09687079690557	BFA	BFA mv 13_Airyscan Processing	3	1
-0.782491127418692	BFA	BFA mv 13_Airyscan Processing	3	1
-3.48552878669736	BFA	BFA mv 13_Airyscan Processing	3	1
-3.70867233801157	BFA	BFA mv 13_Airyscan Processing	3	1
-2.73175698432098	BFA	BFA mv 13_Airyscan Processing	3	1
0.395519414431358	BFA	BFA mv 13_Airyscan Processing	3	1
-2.27656844086038	BFA	BFA mv 13_Airyscan Processing	3	1
-3.26238523538315	BFA	BFA mv 13_Airyscan Processing	3	1
-0.445779627726592	BFA	BFA mv 13_Airyscan Processing	3	1
-1.71057643578568	BFA	BFA mv 13_Airyscan Processing	3	1
-1.13892680828654	BFA	BFA mv 13_Airyscan Processing	3	1
1.66544799195197	BFA	BFA mv 13_Airyscan Processing	3	1
-1.68547051465461	BFA	BFA mv 13_Airyscan Processing	3	1
-1.7899131780222	BFA	BFA mv 13_Airyscan Processing	3	1
-0.901531234265126	BFA	BFA mv 13_Airyscan Processing	3	1
-0.897764751469649	BFA	BFA mv 13_Airyscan Processing	3	1
0.80800810601644	BFA	BFA mv 13_Airyscan Processing	3	1
-0.0572027376469494	BFA	BFA mv 13_Airyscan Processing	3	1
[truncated: 191,304 more rows]
