# Supplementary material for: Quantitative analysis of plant ER architecture and dynamics
Source: Nat Commun. 2019 Feb 28;10:984. doi: 10.1038/s41467-019-08893-9 (PMC6395764; doi:10.1038/s41467-019-08893-9)
Supplement: Supplementary file 6 — Source Data [file 41467_2019_8893_MOESM6_ESM.zip › Fig 6 - MANOVA source data/polygon_Circularity.csv]

polygon_Circularity	group	name	file	rep
1.92852581155135	BFA	BFA mv 10_Airyscan Processing	1	1
0.688845823496834	BFA	BFA mv 10_Airyscan Processing	1	1
1.19174467928993	BFA	BFA mv 10_Airyscan Processing	1	1
0.804595331079614	BFA	BFA mv 10_Airyscan Processing	1	1
0.979641031237477	BFA	BFA mv 10_Airyscan Processing	1	1
0.946125406874137	BFA	BFA mv 10_Airyscan Processing	1	1
0.883317643715566	BFA	BFA mv 10_Airyscan Processing	1	1
0.916386087787112	BFA	BFA mv 10_Airyscan Processing	1	1
0.856447143644408	BFA	BFA mv 10_Airyscan Processing	1	1
1.01353250273253	BFA	BFA mv 10_Airyscan Processing	1	1
1.34148583956556	BFA	BFA mv 10_Airyscan Processing	1	1
0.659739764347166	BFA	BFA mv 10_Airyscan Processing	1	1
0.361094763742311	BFA	BFA mv 10_Airyscan Processing	1	1
0.859335423691149	BFA	BFA mv 10_Airyscan Processing	1	1
0.646095108166238	BFA	BFA mv 10_Airyscan Processing	1	1
1.0050027950397	BFA	BFA mv 10_Airyscan Processing	1	1
1.45802397155416	BFA	BFA mv 10_Airyscan Processing	1	1
0.477507786493923	BFA	BFA mv 10_Airyscan Processing	1	1
0.613883142703934	BFA	BFA mv 10_Airyscan Processing	1	1
0.687926327593071	BFA	BFA mv 10_Airyscan Processing	1	1
1.06401063538182	BFA	BFA mv 10_Airyscan Processing	1	1
0.96489456410394	BFA	BFA mv 10_Airyscan Processing	1	1
0.450702802779048	BFA	BFA mv 10_Airyscan Processing	1	1
0.82992009627728	BFA	BFA mv 10_Airyscan Processing	1	1
0.862057802933735	BFA	BFA mv 10_Airyscan Processing	1	1
0.958532336903727	BFA	BFA mv 10_Airyscan Processing	1	1
0.788183179181795	BFA	BFA mv 10_Airyscan Processing	1	1
1.17554158096348	BFA	BFA mv 10_Airyscan Processing	1	1
0.440656723234307	BFA	BFA mv 10_Airyscan Processing	1	1
1.06699354279188	BFA	BFA mv 10_Airyscan Processing	1	1
0.298743387378282	BFA	BFA mv 10_Airyscan Processing	1	1
0.649250880190044	BFA	BFA mv 10_Airyscan Processing	1	1
1.06838854699927	BFA	BFA mv 10_Airyscan Processing	1	1
1.68884952640755	BFA	BFA mv 10_Airyscan Processing	1	1
0.918084924769917	BFA	BFA mv 10_Airyscan Processing	1	1
0.828519717355929	BFA	BFA mv 10_Airyscan Processing	1	1
1.92852581155135	BFA	BFA mv 10_Airyscan Processing	1	1
1.17960949709889	BFA	BFA mv 10_Airyscan Processing	1	1
0.791258317281387	BFA	BFA mv 10_Airyscan Processing	1	1
1.29139054103947	BFA	BFA mv 10_Airyscan Processing	1	1
0.927040665539384	BFA	BFA mv 10_Airyscan Processing	1	1
0.789721767057737	BFA	BFA mv 10_Airyscan Processing	1	1
0.722864856176198	BFA	BFA mv 10_Airyscan Processing	1	1
0.602042326960479	BFA	BFA mv 10_Airyscan Processing	1	1
1.21736958800522	BFA	BFA mv 10_Airyscan Processing	1	1
1.24506108632693	BFA	BFA mv 10_Airyscan Processing	1	1
1.16962408719456	BFA	BFA mv 10_Airyscan Processing	1	1
0.6517625734202	BFA	BFA mv 10_Airyscan Processing	1	1
0.536312191695495	BFA	BFA mv 10_Airyscan Processing	1	1
1.35155632125514	BFA	BFA mv 10_Airyscan Processing	1	1
0.759964523715121	BFA	BFA mv 10_Airyscan Processing	1	1
0.476119772836164	BFA	BFA mv 10_Airyscan Processing	1	1
0.651011215841465	BFA	BFA mv 10_Airyscan Processing	1	1
0.927154222475933	BFA	BFA mv 10_Airyscan Processing	1	1
0.858611105238713	BFA	BFA mv 10_Airyscan Processing	1	1
0.74183279389818	BFA	BFA mv 10_Airyscan Processing	1	1
1.48308780372422	BFA	BFA mv 10_Airyscan Processing	1	1
0.241679115735212	BFA	BFA mv 10_Airyscan Processing	1	1
0.85201913394424	BFA	BFA mv 10_Airyscan Processing	1	1
0.60930153709044	BFA	BFA mv 10_Airyscan Processing	1	1
0.919437955829943	BFA	BFA mv 10_Airyscan Processing	1	1
1.49835962889557	BFA	BFA mv 10_Airyscan Processing	1	1
0.843083830188902	BFA	BFA mv 10_Airyscan Processing	1	1
1.18532534919787	BFA	BFA mv 10_Airyscan Processing	1	1
0.710499183064382	BFA	BFA mv 10_Airyscan Processing	1	1
1.05245372501503	BFA	BFA mv 10_Airyscan Processing	1	1
0.488156162151378	BFA	BFA mv 10_Airyscan Processing	1	1
0.47257559552108	BFA	BFA mv 10_Airyscan Processing	1	1
0.715234133262803	BFA	BFA mv 10_Airyscan Processing	1	1
0.587814511745429	BFA	BFA mv 10_Airyscan Processing	1	1
1.60888971213469	BFA	BFA mv 10_Airyscan Processing	1	1
0.610100934102842	BFA	BFA mv 10_Airyscan Processing	1	1
0.956641827421302	BFA	BFA mv 10_Airyscan Processing	1	1
1.25004965113972	BFA	BFA mv 10_Airyscan Processing	1	1
0.598169482522172	BFA	BFA mv 10_Airyscan Processing	1	1
0.94095023434146	BFA	BFA mv 10_Airyscan Processing	1	1
0.752780017507931	BFA	BFA mv 10_Airyscan Processing	1	1
0.955275596331824	BFA	BFA mv 10_Airyscan Processing	1	1
0.672431994798477	BFA	BFA mv 10_Airyscan Processing	1	1
0.516496677777957	BFA	BFA mv 10_Airyscan Processing	1	1
0.545327705437349	BFA	BFA mv 10_Airyscan Processing	1	1
0.254043662963847	BFA	BFA mv 10_Airyscan Processing	1	1
1.11008643288783	BFA	BFA mv 10_Airyscan Processing	1	1
1.05773371348764	BFA	BFA mv 10_Airyscan Processing	1	1
0.869318181354485	BFA	BFA mv 10_Airyscan Processing	1	1
1.22868008694004	BFA	BFA mv 10_Airyscan Processing	1	1
1.29550219887825	BFA	BFA mv 10_Airyscan Processing	1	1
0.899373020124617	BFA	BFA mv 10_Airyscan Processing	1	1
0.455797884529858	BFA	BFA mv 10_Airyscan Processing	1	1
1.92852581155135	BFA	BFA mv 10_Airyscan Processing	1	1
0.616739582981276	BFA	BFA mv 10_Airyscan Processing	1	1
0.907677463484075	BFA	BFA mv 10_Airyscan Processing	1	1
0.359760802501156	BFA	BFA mv 10_Airyscan Processing	1	1
0.806632305098495	BFA	BFA mv 10_Airyscan Processing	1	1
1.94020646357583	BFA	BFA mv 10_Airyscan Processing	1	1
1.08865185971514	BFA	BFA mv 10_Airyscan Processing	1	1
1.13207281609405	BFA	BFA mv 10_Airyscan Processing	1	1
1.1696000950568	BFA	BFA mv 10_Airyscan Processing	1	1
0.719533483816954	BFA	BFA mv 10_Airyscan Processing	1	1
1.31761990255268	BFA	BFA mv 10_Airyscan Processing	1	1
0.731183808243648	BFA	BFA mv 10_Airyscan Processing	1	1
0.629045304791472	BFA	BFA mv 10_Airyscan Processing	1	1
0.669327087128201	BFA	BFA mv 10_Airyscan Processing	1	1
1.22479216638023	BFA	BFA mv 10_Airyscan Processing	1	1
0.88382428240024	BFA	BFA mv 10_Airyscan Processing	1	1
1.16121337259234	BFA	BFA mv 10_Airyscan Processing	1	1
0.508628252684836	BFA	BFA mv 10_Airyscan Processing	1	1
0.798041172887742	BFA	BFA mv 10_Airyscan Processing	1	1
0.882314926356732	BFA	BFA mv 10_Airyscan Processing	1	1
0.680994765401744	BFA	BFA mv 10_Airyscan Processing	1	1
1.0346037825565	BFA	BFA mv 10_Airyscan Processing	1	1
0.30099810277856	BFA	BFA mv 10_Airyscan Processing	1	1
0.369126772829892	BFA	BFA mv 10_Airyscan Processing	1	1
0.89625336392204	BFA	BFA mv 10_Airyscan Processing	1	1
0.576535418302163	BFA	BFA mv 10_Airyscan Processing	1	1
0.299345952922597	BFA	BFA mv 10_Airyscan Processing	1	1
0.876828649596964	BFA	BFA mv 10_Airyscan Processing	1	1
0.463647312467748	BFA	BFA mv 10_Airyscan Processing	1	1
0.391835035356818	BFA	BFA mv 10_Airyscan Processing	1	1
0.906072905427991	BFA	BFA mv 10_Airyscan Processing	1	1
1.029525290473	BFA	BFA mv 10_Airyscan Processing	1	1
1.14464161592135	BFA	BFA mv 10_Airyscan Processing	1	1
0.95904428318261	BFA	BFA mv 10_Airyscan Processing	1	1
0.691386260290014	BFA	BFA mv 10_Airyscan Processing	1	1
0.390977516029873	BFA	BFA mv 10_Airyscan Processing	1	1
0.749601944373439	BFA	BFA mv 10_Airyscan Processing	1	1
0.293926396883928	BFA	BFA mv 10_Airyscan Processing	1	1
0.590343711804387	BFA	BFA mv 10_Airyscan Processing	1	1
0.662396965781023	BFA	BFA mv 10_Airyscan Processing	1	1
0.52328793403264	BFA	BFA mv 10_Airyscan Processing	1	1
0.480611622981513	BFA	BFA mv 10_Airyscan Processing	1	1
0.636715275745913	BFA	BFA mv 10_Airyscan Processing	1	1
0.980089175310629	BFA	BFA mv 10_Airyscan Processing	1	1
0.947284007441455	BFA	BFA mv 10_Airyscan Processing	1	1
0.639178945191591	BFA	BFA mv 10_Airyscan Processing	1	1
0.690497072999307	BFA	BFA mv 10_Airyscan Processing	1	1
0.755190515998778	BFA	BFA mv 10_Airyscan Processing	1	1
0.959962770846445	BFA	BFA mv 10_Airyscan Processing	1	1
0.965367378059663	BFA	BFA mv 10_Airyscan Processing	1	1
0.792096969389731	BFA	BFA mv 10_Airyscan Processing	1	1
0.984756252340306	BFA	BFA mv 10_Airyscan Processing	1	1
0.918647401941877	BFA	BFA mv 10_Airyscan Processing	1	1
0.646351330109101	BFA	BFA mv 10_Airyscan Processing	1	1
0.555912918450731	BFA	BFA mv 10_Airyscan Processing	1	1
0.388065658690936	BFA	BFA mv 10_Airyscan Processing	1	1
0.853879281797617	BFA	BFA mv 10_Airyscan Processing	1	1
0.848227213631495	BFA	BFA mv 10_Airyscan Processing	1	1
0.912212630706284	BFA	BFA mv 10_Airyscan Processing	1	1
0.502364866786702	BFA	BFA mv 10_Airyscan Processing	1	1
0.892539935750115	BFA	BFA mv 10_Airyscan Processing	1	1
0.687534757803061	BFA	BFA mv 10_Airyscan Processing	1	1
0.61063349442047	BFA	BFA mv 10_Airyscan Processing	1	1
0.996437223037447	BFA	BFA mv 10_Airyscan Processing	1	1
0.973798647796614	BFA	BFA mv 10_Airyscan Processing	1	1
0.941837929377882	BFA	BFA mv 10_Airyscan Processing	1	1
0.521261903371855	BFA	BFA mv 10_Airyscan Processing	1	1
0.553835669715967	BFA	BFA mv 10_Airyscan Processing	1	1
0.941736870744808	BFA	BFA mv 10_Airyscan Processing	1	1
0.645495235528639	BFA	BFA mv 10_Airyscan Processing	1	1
0.78791274203254	BFA	BFA mv 10_Airyscan Processing	1	1
1.05560619417564	BFA	BFA mv 10_Airyscan Processing	1	1
0.936724386885562	BFA	BFA mv 10_Airyscan Processing	1	1
0.156442714239846	BFA	BFA mv 10_Airyscan Processing	1	1
1.06775368778901	BFA	BFA mv 10_Airyscan Processing	1	1
0.47262251507362	BFA	BFA mv 10_Airyscan Processing	1	1
0.894459223434851	BFA	BFA mv 10_Airyscan Processing	1	1
0.487803220569264	BFA	BFA mv 10_Airyscan Processing	1	1
1.24759045038936	BFA	BFA mv 10_Airyscan Processing	1	1
0.396302506817707	BFA	BFA mv 10_Airyscan Processing	1	1
0.923366460815533	BFA	BFA mv 10_Airyscan Processing	1	1
0.918290775383776	BFA	BFA mv 10_Airyscan Processing	1	1
0.551631511383703	BFA	BFA mv 10_Airyscan Processing	1	1
0.847274700401743	BFA	BFA mv 10_Airyscan Processing	1	1
1.21917032501462	BFA	BFA mv 10_Airyscan Processing	1	1
0.888893247380715	BFA	BFA mv 10_Airyscan Processing	1	1
1.11384586887706	BFA	BFA mv 10_Airyscan Processing	1	1
0.86447208908233	BFA	BFA mv 10_Airyscan Processing	1	1
0.509085544128116	BFA	BFA mv 10_Airyscan Processing	1	1
0.622762940891327	BFA	BFA mv 10_Airyscan Processing	1	1
1.13308057789111	BFA	BFA mv 10_Airyscan Processing	1	1
0.921003900576458	BFA	BFA mv 10_Airyscan Processing	1	1
0.802815480984844	BFA	BFA mv 10_Airyscan Processing	1	1
0.867674772052836	BFA	BFA mv 10_Airyscan Processing	1	1
0.689875540175825	BFA	BFA mv 10_Airyscan Processing	1	1
0.755254666439422	BFA	BFA mv 10_Airyscan Processing	1	1
0.680175796943183	BFA	BFA mv 10_Airyscan Processing	1	1
0.849296857099457	BFA	BFA mv 10_Airyscan Processing	1	1
0.478994708509448	BFA	BFA mv 10_Airyscan Processing	1	1
0.474128454483018	BFA	BFA mv 10_Airyscan Processing	1	1
0.698244246496679	BFA	BFA mv 10_Airyscan Processing	1	1
0.557094280411459	BFA	BFA mv 10_Airyscan Processing	1	1
1.94020646357583	BFA	BFA mv 10_Airyscan Processing	1	1
0.919984908348312	BFA	BFA mv 10_Airyscan Processing	1	1
0.589569523895795	BFA	BFA mv 10_Airyscan Processing	1	1
0.463857977990129	BFA	BFA mv 10_Airyscan Processing	1	1
0.794555663198361	BFA	BFA mv 10_Airyscan Processing	1	1
0.887870969074662	BFA	BFA mv 10_Airyscan Processing	1	1
0.75051602092074	BFA	BFA mv 10_Airyscan Processing	1	1
0.467649338304093	BFA	BFA mv 10_Airyscan Processing	1	1
1.68884952640755	BFA	BFA mv 10_Airyscan Processing	1	1
1.18992787415265	BFA	BFA mv 10_Airyscan Processing	1	1
0.953237793107984	BFA	BFA mv 10_Airyscan Processing	1	1
0.76164255609605	BFA	BFA mv 10_Airyscan Processing	1	1
0.767374944975495	BFA	BFA mv 10_Airyscan Processing	1	1
0.955793672230683	BFA	BFA mv 10_Airyscan Processing	1	1
0.915817116539492	BFA	BFA mv 10_Airyscan Processing	1	1
0.585106017159659	BFA	BFA mv 10_Airyscan Processing	1	1
0.874742384560526	BFA	BFA mv 10_Airyscan Processing	1	1
0.892415476605736	BFA	BFA mv 10_Airyscan Processing	1	1
0.837225199247074	BFA	BFA mv 10_Airyscan Processing	1	1
0.79718121378251	BFA	BFA mv 10_Airyscan Processing	1	1
1.16148473002877	BFA	BFA mv 10_Airyscan Processing	1	1
2.5519158450575	BFA	BFA mv 10_Airyscan Processing	1	1
0.911564347732907	BFA	BFA mv 10_Airyscan Processing	1	1
0.737654133402041	BFA	BFA mv 10_Airyscan Processing	1	1
1.1990753363193	BFA	BFA mv 10_Airyscan Processing	1	1
0.496934667207045	BFA	BFA mv 10_Airyscan Processing	1	1
0.964126716096572	BFA	BFA mv 10_Airyscan Processing	1	1
0.946457822257982	BFA	BFA mv 10_Airyscan Processing	1	1
0.942683212222526	BFA	BFA mv 10_Airyscan Processing	1	1
0.537986435124925	BFA	BFA mv 10_Airyscan Processing	1	1
0.968067105015244	BFA	BFA mv 10_Airyscan Processing	1	1
0.621308972593873	BFA	BFA mv 10_Airyscan Processing	1	1
1.0816517619832	BFA	BFA mv 10_Airyscan Processing	1	1
0.83705126841406	BFA	BFA mv 10_Airyscan Processing	1	1
1.49835962889557	BFA	BFA mv 10_Airyscan Processing	1	1
0.925913936484381	BFA	BFA mv 10_Airyscan Processing	1	1
0.855283542775567	BFA	BFA mv 10_Airyscan Processing	1	1
0.590825143800133	BFA	BFA mv 10_Airyscan Processing	1	1
0.837064508028099	BFA	BFA mv 10_Airyscan Processing	1	1
0.721803394665889	BFA	BFA mv 10_Airyscan Processing	1	1
1.29299421823746	BFA	BFA mv 10_Airyscan Processing	1	1
1.1791008625882	BFA	BFA mv 10_Airyscan Processing	1	1
0.471360097128717	BFA	BFA mv 10_Airyscan Processing	1	1
0.846948527145539	BFA	BFA mv 10_Airyscan Processing	1	1
0.995287148874863	BFA	BFA mv 10_Airyscan Processing	1	1
0.358936086794091	BFA	BFA mv 10_Airyscan Processing	1	1
0.231655396577235	BFA	BFA mv 10_Airyscan Processing	1	1
0.992308549314145	BFA	BFA mv 10_Airyscan Processing	1	1
0.646735487858611	BFA	BFA mv 10_Airyscan Processing	1	1
0.408377007182975	BFA	BFA mv 10_Airyscan Processing	1	1
0.938556718943252	BFA	BFA mv 10_Airyscan Processing	1	1
1.12989690718429	BFA	BFA mv 10_Airyscan Processing	1	1
0.811365716634016	BFA	BFA mv 10_Airyscan Processing	1	1
0.957690166711297	BFA	BFA mv 10_Airyscan Processing	1	1
0.710849910891476	BFA	BFA mv 10_Airyscan Processing	1	1
0.305931394421162	BFA	BFA mv 10_Airyscan Processing	1	1
1.05244183255713	BFA	BFA mv 10_Airyscan Processing	1	1
1.18475264044397	BFA	BFA mv 10_Airyscan Processing	1	1
1.35527429161529	BFA	BFA mv 10_Airyscan Processing	1	1
0.896358131815649	BFA	BFA mv 10_Airyscan Processing	1	1
0.957249721511404	BFA	BFA mv 10_Airyscan Processing	1	1
0.779671812919301	BFA	BFA mv 10_Airyscan Processing	1	1
0.848083908573475	BFA	BFA mv 10_Airyscan Processing	1	1
0.503334618224161	BFA	BFA mv 10_Airyscan Processing	1	1
0.874520868901291	BFA	BFA mv 10_Airyscan Processing	1	1
0.776787109747768	BFA	BFA mv 10_Airyscan Processing	1	1
1.62531376193616	BFA	BFA mv 10_Airyscan Processing	1	1
1.53164807765707	BFA	BFA mv 10_Airyscan Processing	1	1
0.563707392323667	BFA	BFA mv 10_Airyscan Processing	1	1
0.732618094607964	BFA	BFA mv 10_Airyscan Processing	1	1
0.698929444219702	BFA	BFA mv 10_Airyscan Processing	1	1
1.04961630862103	BFA	BFA mv 10_Airyscan Processing	1	1
1.92852581155135	BFA	BFA mv 10_Airyscan Processing	1	1
0.689199491600064	BFA	BFA mv 10_Airyscan Processing	1	1
0.931384587321789	BFA	BFA mv 10_Airyscan Processing	1	1
0.469944513371102	BFA	BFA mv 10_Airyscan Processing	1	1
0.65567375448981	BFA	BFA mv 10_Airyscan Processing	1	1
1.2865666018163	BFA	BFA mv 10_Airyscan Processing	1	1
0.86446025780962	BFA	BFA mv 10_Airyscan Processing	1	1
0.373527050635569	BFA	BFA mv 10_Airyscan Processing	1	1
1.92852581155135	BFA	BFA mv 10_Airyscan Processing	1	1
0.718280874506964	BFA	BFA mv 10_Airyscan Processing	1	1
0.93581096772996	BFA	BFA mv 10_Airyscan Processing	1	1
0.769925593820177	BFA	BFA mv 10_Airyscan Processing	1	1
0.757992004993329	BFA	BFA mv 10_Airyscan Processing	1	1
0.865637479010421	BFA	BFA mv 10_Airyscan Processing	1	1
1.2367592231532	BFA	BFA mv 10_Airyscan Processing	1	1
0.905840198454785	BFA	BFA mv 10_Airyscan Processing	1	1
0.648033394698227	BFA	BFA mv 10_Airyscan Processing	1	1
0.792579471193896	BFA	BFA mv 10_Airyscan Processing	1	1
0.998439057183237	BFA	BFA mv 10_Airyscan Processing	1	1
0.991313196438669	BFA	BFA mv 10_Airyscan Processing	1	1
0.930674688300453	BFA	BFA mv 10_Airyscan Processing	1	1
0.755136964087182	BFA	BFA mv 10_Airyscan Processing	1	1
0.90083009937415	BFA	BFA mv 10_Airyscan Processing	1	1
0.78310969278694	BFA	BFA mv 10_Airyscan Processing	1	1
0.550977709459135	BFA	BFA mv 10_Airyscan Processing	1	1
0.93485222736823	BFA	BFA mv 10_Airyscan Processing	1	1
0.36778803984961	BFA	BFA mv 10_Airyscan Processing	1	1
0.616303942050544	BFA	BFA mv 10_Airyscan Processing	1	1
0.65963812652106	BFA	BFA mv 10_Airyscan Processing	1	1
0.847573020110272	BFA	BFA mv 10_Airyscan Processing	1	1
1.68884952640755	BFA	BFA mv 10_Airyscan Processing	1	1
0.801682620033754	BFA	BFA mv 10_Airyscan Processing	1	1
1.08712528449038	BFA	BFA mv 10_Airyscan Processing	1	1
0.554118374084406	BFA	BFA mv 10_Airyscan Processing	1	1
1.05150442569889	BFA	BFA mv 10_Airyscan Processing	1	1
0.972968811613698	BFA	BFA mv 10_Airyscan Processing	1	1
1.03112388058077	BFA	BFA mv 10_Airyscan Processing	1	1
0.827860040225445	BFA	BFA mv 10_Airyscan Processing	1	1
1.03677847958241	BFA	BFA mv 10_Airyscan Processing	1	1
0.681953757987899	BFA	BFA mv 10_Airyscan Processing	1	1
0.56564024647892	BFA	BFA mv 10_Airyscan Processing	1	1
1.35494031758037	BFA	BFA mv 10_Airyscan Processing	1	1
1.0095961211487	BFA	BFA mv 10_Airyscan Processing	1	1
1.23616603167575	BFA	BFA mv 10_Airyscan Processing	1	1
1.26457792229551	BFA	BFA mv 10_Airyscan Processing	1	1
0.824217951707716	BFA	BFA mv 10_Airyscan Processing	1	1
1.1487313318765	BFA	BFA mv 10_Airyscan Processing	1	1
0.651957616449009	BFA	BFA mv 10_Airyscan Processing	1	1
1.17393054194642	BFA	BFA mv 10_Airyscan Processing	1	1
0.600105582373408	BFA	BFA mv 10_Airyscan Processing	1	1
1.12484844393016	BFA	BFA mv 10_Airyscan Processing	1	1
0.494445833056123	BFA	BFA mv 10_Airyscan Processing	1	1
0.955935030938652	BFA	BFA mv 10_Airyscan Processing	1	1
0.561221941086695	BFA	BFA mv 10_Airyscan Processing	1	1
1.51281187674142	BFA	BFA mv 10_Airyscan Processing	1	1
1.64027696799843	BFA	BFA mv 10_Airyscan Processing	1	1
0.367151227208322	BFA	BFA mv 10_Airyscan Processing	1	1
0.380546187300985	BFA	BFA mv 10_Airyscan Processing	1	1
0.969661360222319	BFA	BFA mv 10_Airyscan Processing	1	1
0.537768412994905	BFA	BFA mv 10_Airyscan Processing	1	1
1.32508363337022	BFA	BFA mv 10_Airyscan Processing	1	1
0.816798105565692	BFA	BFA mv 10_Airyscan Processing	1	1
0.696529799231411	BFA	BFA mv 10_Airyscan Processing	1	1
1.38612792705253	BFA	BFA mv 10_Airyscan Processing	1	1
0.988116345059604	BFA	BFA mv 10_Airyscan Processing	1	1
0.836819391443566	BFA	BFA mv 10_Airyscan Processing	1	1
0.734395137344426	BFA	BFA mv 10_Airyscan Processing	1	1
1.68884952640755	BFA	BFA mv 10_Airyscan Processing	1	1
0.798364780538951	BFA	BFA mv 10_Airyscan Processing	1	1
0.525030354409625	BFA	BFA mv 10_Airyscan Processing	1	1
0.910133716178428	BFA	BFA mv 10_Airyscan Processing	1	1
0.376670856617029	BFA	BFA mv 10_Airyscan Processing	1	1
0.371468037193204	BFA	BFA mv 10_Airyscan Processing	1	1
1.44155113191254	BFA	BFA mv 10_Airyscan Processing	1	1
1.20334118596859	BFA	BFA mv 10_Airyscan Processing	1	1
0.681224999085554	BFA	BFA mv 10_Airyscan Processing	1	1
1.32663866555995	BFA	BFA mv 10_Airyscan Processing	1	1
0.933208881935014	BFA	BFA mv 10_Airyscan Processing	1	1
0.9803361826614	BFA	BFA mv 10_Airyscan Processing	1	1
0.235604071697008	BFA	BFA mv 10_Airyscan Processing	1	1
0.442757174741653	BFA	BFA mv 10_Airyscan Processing	1	1
0.969738962881252	BFA	BFA mv 10_Airyscan Processing	1	1
0.702364352094108	BFA	BFA mv 10_Airyscan Processing	1	1
1.36406553788813	BFA	BFA mv 10_Airyscan Processing	1	1
0.431948685231693	BFA	BFA mv 10_Airyscan Processing	1	1
0.984756252340306	BFA	BFA mv 10_Airyscan Processing	1	1
0.327772107746716	BFA	BFA mv 10_Airyscan Processing	1	1
0.667550574768944	BFA	BFA mv 10_Airyscan Processing	1	1
0.627061240600485	BFA	BFA mv 10_Airyscan Processing	1	1
0.693332742307917	BFA	BFA mv 10_Airyscan Processing	1	1
0.548223040309801	BFA	BFA mv 10_Airyscan Processing	1	1
0.519615910652518	BFA	BFA mv 10_Airyscan Processing	1	1
0.731705476742365	BFA	BFA mv 10_Airyscan Processing	1	1
0.894784215468612	BFA	BFA mv 10_Airyscan Processing	1	1
0.895369593864671	BFA	BFA mv 10_Airyscan Processing	1	1
0.892132985343924	BFA	BFA mv 10_Airyscan Processing	1	1
0.718817911168721	BFA	BFA mv 10_Airyscan Processing	1	1
0.473412759669677	BFA	BFA mv 10_Airyscan Processing	1	1
0.810668847347202	BFA	BFA mv 10_Airyscan Processing	1	1
0.953610318830453	BFA	BFA mv 10_Airyscan Processing	1	1
1.62531376193616	BFA	BFA mv 10_Airyscan Processing	1	1
0.987675773224908	BFA	BFA mv 10_Airyscan Processing	1	1
0.839551962188553	BFA	BFA mv 10_Airyscan Processing	1	1
0.784968496430981	BFA	BFA mv 10_Airyscan Processing	1	1
1.02901401451713	BFA	BFA mv 10_Airyscan Processing	1	1
0.138943332680019	BFA	BFA mv 10_Airyscan Processing	1	1
0.816646298002597	BFA	BFA mv 10_Airyscan Processing	1	1
0.926284122822961	BFA	BFA mv 10_Airyscan Processing	1	1
1.09547350050357	BFA	BFA mv 10_Airyscan Processing	1	1
0.582514927807138	BFA	BFA mv 10_Airyscan Processing	1	1
0.889618799718405	BFA	BFA mv 10_Airyscan Processing	1	1
0.918465601852189	BFA	BFA mv 10_Airyscan Processing	1	1
1.14477139567437	BFA	BFA mv 10_Airyscan Processing	1	1
0.612335951807962	BFA	BFA mv 10_Airyscan Processing	1	1
0.529216572617899	BFA	BFA mv 10_Airyscan Processing	1	1
0.988165591213998	BFA	BFA mv 10_Airyscan Processing	1	1
0.836768787986023	BFA	BFA mv 10_Airyscan Processing	1	1
0.815771717247566	BFA	BFA mv 10_Airyscan Processing	1	1
0.483950107597205	BFA	BFA mv 10_Airyscan Processing	1	1
1.62690823694343	BFA	BFA mv 10_Airyscan Processing	1	1
1.39384892728895	BFA	BFA mv 10_Airyscan Processing	1	1
1.60888971213469	BFA	BFA mv 10_Airyscan Processing	1	1
0.723724517506206	BFA	BFA mv 10_Airyscan Processing	1	1
0.297152281914139	BFA	BFA mv 10_Airyscan Processing	1	1
1.49734359238202	BFA	BFA mv 10_Airyscan Processing	1	1
1.00940755310497	BFA	BFA mv 10_Airyscan Processing	1	1
0.557430735149403	BFA	BFA mv 10_Airyscan Processing	1	1
0.447812210834814	BFA	BFA mv 10_Airyscan Processing	1	1
0.717302612232483	BFA	BFA mv 10_Airyscan Processing	1	1
0.813294141102142	BFA	BFA mv 10_Airyscan Processing	1	1
0.787480828362883	BFA	BFA mv 10_Airyscan Processing	1	1
0.387846604835992	BFA	BFA mv 10_Airyscan Processing	1	1
0.513020990329623	BFA	BFA mv 10_Airyscan Processing	1	1
0.696646333699731	BFA	BFA mv 10_Airyscan Processing	1	1
0.209101727299273	BFA	BFA mv 10_Airyscan Processing	1	1
0.615428402910917	BFA	BFA mv 10_Airyscan Processing	1	1
0.811142335394136	BFA	BFA mv 10_Airyscan Processing	1	1
0.615777552678578	BFA	BFA mv 10_Airyscan Processing	1	1
0.466574023955191	BFA	BFA mv 10_Airyscan Processing	1	1
1.92852581155135	BFA	BFA mv 10_Airyscan Processing	1	1
1.21693573481172	BFA	BFA mv 10_Airyscan Processing	1	1
1.43893043906983	BFA	BFA mv 10_Airyscan Processing	1	1
1.10688003049416	BFA	BFA mv 10_Airyscan Processing	1	1
0.776052273673657	BFA	BFA mv 10_Airyscan Processing	1	1
0.672343255824282	BFA	BFA mv 10_Airyscan Processing	1	1
1.08035903769646	BFA	BFA mv 10_Airyscan Processing	1	1
0.896459185300871	BFA	BFA mv 10_Airyscan Processing	1	1
1.73146884389892	BFA	BFA mv 10_Airyscan Processing	1	1
1.23161721870489	BFA	BFA mv 10_Airyscan Processing	1	1
0.510776233000825	BFA	BFA mv 10_Airyscan Processing	1	1
0.883431332613143	BFA	BFA mv 10_Airyscan Processing	1	1
1.20507998928536	BFA	BFA mv 10_Airyscan Processing	1	1
0.655326918651927	BFA	BFA mv 10_Airyscan Processing	1	1
0.837057838850234	BFA	BFA mv 10_Airyscan Processing	1	1
0.714954510496523	BFA	BFA mv 10_Airyscan Processing	1	1
0.961326757081567	BFA	BFA mv 10_Airyscan Processing	1	1
0.485817267180144	BFA	BFA mv 10_Airyscan Processing	1	1
1.04990789334251	BFA	BFA mv 10_Airyscan Processing	1	1
0.57552466820898	BFA	BFA mv 10_Airyscan Processing	1	1
1.06984099683136	BFA	BFA mv 10_Airyscan Processing	1	1
0.690163953579299	BFA	BFA mv 10_Airyscan Processing	1	1
0.915579731666595	BFA	BFA mv 10_Airyscan Processing	1	1
0.71887783431762	BFA	BFA mv 10_Airyscan Processing	1	1
0.706049399699402	BFA	BFA mv 10_Airyscan Processing	1	1
0.761084003023846	BFA	BFA mv 10_Airyscan Processing	1	1
1.36698391711634	BFA	BFA mv 10_Airyscan Processing	1	1
1.19777907601201	BFA	BFA mv 10_Airyscan Processing	1	1
1.07682443803354	BFA	BFA mv 10_Airyscan Processing	1	1
1.16832210347264	BFA	BFA mv 10_Airyscan Processing	1	1
1.62531376193616	BFA	BFA mv 10_Airyscan Processing	1	1
1.09652355459281	BFA	BFA mv 10_Airyscan Processing	1	1
0.889635172163167	BFA	BFA mv 10_Airyscan Processing	1	1
1.00669390663332	BFA	BFA mv 10_Airyscan Processing	1	1
1.3095029163726	BFA	BFA mv 10_Airyscan Processing	1	1
1.08717515396711	BFA	BFA mv 10_Airyscan Processing	1	1
0.741126281327209	BFA	BFA mv 10_Airyscan Processing	1	1
0.830870375276765	BFA	BFA mv 10_Airyscan Processing	1	1
1.07112896906794	BFA	BFA mv 10_Airyscan Processing	1	1
0.979943918413861	BFA	BFA mv 10_Airyscan Processing	1	1
1.29306091827976	BFA	BFA mv 10_Airyscan Processing	1	1
1.02724416177679	BFA	BFA mv 10_Airyscan Processing	1	1
1.29956926021074	BFA	BFA mv 10_Airyscan Processing	1	1
0.771473322941754	BFA	BFA mv 10_Airyscan Processing	1	1
0.365433668759411	BFA	BFA mv 10_Airyscan Processing	1	1
1.06529451272753	BFA	BFA mv 10_Airyscan Processing	1	1
0.68947643386959	BFA	BFA mv 10_Airyscan Processing	1	1
1.37113992019938	BFA	BFA mv 10_Airyscan Processing	1	1
1.06694633223778	BFA	BFA mv 10_Airyscan Processing	1	1
1.14075642463013	BFA	BFA mv 10_Airyscan Processing	1	1
0.935240676949918	BFA	BFA mv 10_Airyscan Processing	1	1
0.189053171429185	BFA	BFA mv 10_Airyscan Processing	1	1
0.82590162576913	BFA	BFA mv 10_Airyscan Processing	1	1
0.86523274787273	BFA	BFA mv 10_Airyscan Processing	1	1
0.542214735653235	BFA	BFA mv 10_Airyscan Processing	1	1
0.857703414030302	BFA	BFA mv 10_Airyscan Processing	1	1
1.39812694947167	BFA	BFA mv 10_Airyscan Processing	1	1
0.510305465720303	BFA	BFA mv 10_Airyscan Processing	1	1
0.779450465959434	BFA	BFA mv 10_Airyscan Processing	1	1
1.92852581155135	BFA	BFA mv 10_Airyscan Processing	1	1
1.3082182376638	BFA	BFA mv 10_Airyscan Processing	1	1
0.49406049525604	BFA	BFA mv 10_Airyscan Processing	1	1
0.526408831465092	BFA	BFA mv 10_Airyscan Processing	1	1
0.924027439394134	BFA	BFA mv 10_Airyscan Processing	1	1
0.472354936207137	BFA	BFA mv 10_Airyscan Processing	1	1
0.833556645172608	BFA	BFA mv 10_Airyscan Processing	1	1
1.26353240126678	BFA	BFA mv 10_Airyscan Processing	1	1
0.423501272267637	BFA	BFA mv 10_Airyscan Processing	1	1
1.68884952640755	BFA	BFA mv 10_Airyscan Processing	1	1
0.877700135776135	BFA	BFA mv 10_Airyscan Processing	1	1
0.705407482218598	BFA	BFA mv 10_Airyscan Processing	1	1
0.919396645442909	BFA	BFA mv 10_Airyscan Processing	1	1
0.550540521956758	BFA	BFA mv 10_Airyscan Processing	1	1
1.12197956708259	BFA	BFA mv 10_Airyscan Processing	1	1
0.41561947703435	BFA	BFA mv 10_Airyscan Processing	1	1
0.942004318084807	BFA	BFA mv 10_Airyscan Processing	1	1
0.492974683789089	BFA	BFA mv 10_Airyscan Processing	1	1
0.712977216925648	BFA	BFA mv 10_Airyscan Processing	1	1
0.985615964043958	BFA	BFA mv 10_Airyscan Processing	1	1
0.607934715588768	BFA	BFA mv 10_Airyscan Processing	1	1
0.723182621652679	BFA	BFA mv 10_Airyscan Processing	1	1
0.328283200217054	BFA	BFA mv 10_Airyscan Processing	1	1
0.618963877609105	BFA	BFA mv 10_Airyscan Processing	1	1
0.786863767492901	BFA	BFA mv 10_Airyscan Processing	1	1
0.319337444583998	BFA	BFA mv 10_Airyscan Processing	1	1
0.215290893910038	BFA	BFA mv 10_Airyscan Processing	1	1
1.17142411620559	BFA	BFA mv 10_Airyscan Processing	1	1
1.00123537742042	BFA	BFA mv 10_Airyscan Processing	1	1
1.18783516627234	BFA	BFA mv 10_Airyscan Processing	1	1
0.736453251957897	BFA	BFA mv 10_Airyscan Processing	1	1
0.555598876224736	BFA	BFA mv 10_Airyscan Processing	1	1
0.781715769962318	BFA	BFA mv 10_Airyscan Processing	1	1
0.578473083645686	BFA	BFA mv 10_Airyscan Processing	1	1
1.1916061951404	BFA	BFA mv 10_Airyscan Processing	1	1
0.675520736337547	BFA	BFA mv 10_Airyscan Processing	1	1
0.854783192386787	BFA	BFA mv 10_Airyscan Processing	1	1
1.51281187674142	BFA	BFA mv 10_Airyscan Processing	1	1
0.551866310561585	BFA	BFA mv 10_Airyscan Processing	1	1
0.884536006173826	BFA	BFA mv 10_Airyscan Processing	1	1
0.59050220564888	BFA	BFA mv 10_Airyscan Processing	1	1
0.793003811794836	BFA	BFA mv 10_Airyscan Processing	1	1
0.764965531439268	BFA	BFA mv 10_Airyscan Processing	1	1
0.66115208680435	BFA	BFA mv 10_Airyscan Processing	1	1
0.862116396894572	BFA	BFA mv 10_Airyscan Processing	1	1
1.31880184847777	BFA	BFA mv 10_Airyscan Processing	1	1
0.502663996732431	BFA	BFA mv 10_Airyscan Processing	1	1
0.818468005062236	BFA	BFA mv 10_Airyscan Processing	1	1
1.20394265093394	BFA	BFA mv 10_Airyscan Processing	1	1
0.459924671067811	BFA	BFA mv 10_Airyscan Processing	1	1
0.652175798681449	BFA	BFA mv 10_Airyscan Processing	1	1
0.840783034478897	BFA	BFA mv 10_Airyscan Processing	1	1
1.17505366725008	BFA	BFA mv 10_Airyscan Processing	1	1
1.14656285777047	BFA	BFA mv 10_Airyscan Processing	1	1
0.357136398317951	BFA	BFA mv 10_Airyscan Processing	1	1
1.62531376193616	BFA	BFA mv 10_Airyscan Processing	1	1
1.04729095351006	BFA	BFA mv 10_Airyscan Processing	1	1
0.772429892611339	BFA	BFA mv 10_Airyscan Processing	1	1
0.391737711621781	BFA	BFA mv 10_Airyscan Processing	1	1
0.781918131036746	BFA	BFA mv 10_Airyscan Processing	1	1
0.837030283427296	BFA	BFA mv 10_Airyscan Processing	1	1
0.771742361833986	BFA	BFA mv 10_Airyscan Processing	1	1
0.620841080722881	BFA	BFA mv 10_Airyscan Processing	1	1
0.929112477530397	BFA	BFA mv 10_Airyscan Processing	1	1
0.342346951625153	BFA	BFA mv 10_Airyscan Processing	1	1
1.94020646357583	BFA	BFA mv 10_Airyscan Processing	1	1
0.769849955394945	BFA	BFA mv 10_Airyscan Processing	1	1
0.737775522011124	BFA	BFA mv 10_Airyscan Processing	1	1
0.377457404909577	BFA	BFA mv 10_Airyscan Processing	1	1
0.768243375651261	BFA	BFA mv 10_Airyscan Processing	1	1
1.43893043906983	BFA	BFA mv 10_Airyscan Processing	1	1
0.619128308642805	BFA	BFA mv 10_Airyscan Processing	1	1
0.53755485500154	BFA	BFA mv 10_Airyscan Processing	1	1
0.871170084895864	BFA	BFA mv 10_Airyscan Processing	1	1
0.756383814971453	BFA	BFA mv 10_Airyscan Processing	1	1
1.94020646357583	BFA	BFA mv 10_Airyscan Processing	1	1
0.396329242648056	BFA	BFA mv 10_Airyscan Processing	1	1
0.744543158040693	BFA	BFA mv 10_Airyscan Processing	1	1
0.64898028327995	BFA	BFA mv 10_Airyscan Processing	1	1
0.246584264569941	BFA	BFA mv 10_Airyscan Processing	1	1
1.133289467136	BFA	BFA mv 10_Airyscan Processing	1	1
0.765203777153801	BFA	BFA mv 10_Airyscan Processing	1	1
0.715537618148793	BFA	BFA mv 10_Airyscan Processing	1	1
0.357210720751591	BFA	BFA mv 10_Airyscan Processing	1	1
1.24167481779771	BFA	BFA mv 10_Airyscan Processing	1	1
0.800712433509841	BFA	BFA mv 10_Airyscan Processing	1	1
0.836569101841637	BFA	BFA mv 10_Airyscan Processing	1	1
0.871434491795203	BFA	BFA mv 10_Airyscan Processing	1	1
1.11030716898202	BFA	BFA mv 10_Airyscan Processing	1	1
0.717124404436434	BFA	BFA mv 10_Airyscan Processing	1	1
0.978529941968548	BFA	BFA mv 10_Airyscan Processing	1	1
0.341919352496075	BFA	BFA mv 10_Airyscan Processing	1	1
0.701167396126115	BFA	BFA mv 10_Airyscan Processing	1	1
0.597355828262495	BFA	BFA mv 10_Airyscan Processing	1	1
0.581661503239539	BFA	BFA mv 10_Airyscan Processing	1	1
0.437407036532834	BFA	BFA mv 10_Airyscan Processing	1	1
1.49835962889557	BFA	BFA mv 10_Airyscan Processing	1	1
1.21229632089728	BFA	BFA mv 10_Airyscan Processing	1	1
1.92852581155135	BFA	BFA mv 10_Airyscan Processing	1	1
0.897793391528654	BFA	BFA mv 10_Airyscan Processing	1	1
0.308622973357599	BFA	BFA mv 10_Airyscan Processing	1	1
0.851429290359815	BFA	BFA mv 10_Airyscan Processing	1	1
0.433343306602951	BFA	BFA mv 10_Airyscan Processing	1	1
0.436011641801106	BFA	BFA mv 10_Airyscan Processing	1	1
0.416408237799594	BFA	BFA mv 10_Airyscan Processing	1	1
1.36698391711634	BFA	BFA mv 10_Airyscan Processing	1	1
0.402801428630677	BFA	BFA mv 10_Airyscan Processing	1	1
1.03950385490209	BFA	BFA mv 10_Airyscan Processing	1	1
0.264798988091737	BFA	BFA mv 10_Airyscan Processing	1	1
0.786084215517111	BFA	BFA mv 10_Airyscan Processing	1	1
0.59468478135226	BFA	BFA mv 10_Airyscan Processing	1	1
1.5494364161366	BFA	BFA mv 10_Airyscan Processing	1	1
0.873435606439932	BFA	BFA mv 10_Airyscan Processing	1	1
0.531452615398365	BFA	BFA mv 10_Airyscan Processing	1	1
0.524695784213792	BFA	BFA mv 10_Airyscan Processing	1	1
0.337687481075953	BFA	BFA mv 10_Airyscan Processing	1	1
0.872300602254764	BFA	BFA mv 10_Airyscan Processing	1	1
0.560422852291751	BFA	BFA mv 10_Airyscan Processing	1	1
0.8957822232258	BFA	BFA mv 10_Airyscan Processing	1	1
0.750784288773324	BFA	BFA mv 10_Airyscan Processing	1	1
0.336161020768387	BFA	BFA mv 10_Airyscan Processing	1	1
0.773780129008024	BFA	BFA mv 10_Airyscan Processing	1	1
0.930226696100891	BFA	BFA mv 10_Airyscan Processing	1	1
0.7597322403036	BFA	BFA mv 10_Airyscan Processing	1	1
0.736819612193259	BFA	BFA mv 10_Airyscan Processing	1	1
0.928621512044731	BFA	BFA mv 10_Airyscan Processing	1	1
1.28384386989673	BFA	BFA mv 10_Airyscan Processing	1	1
0.554527771509197	BFA	BFA mv 10_Airyscan Processing	1	1
0.452885673248338	BFA	BFA mv 10_Airyscan Processing	1	1
0.565610926156004	BFA	BFA mv 10_Airyscan Processing	1	1
0.844347210686463	BFA	BFA mv 10_Airyscan Processing	1	1
0.835360610682768	BFA	BFA mv 10_Airyscan Processing	1	1
0.924671399996196	BFA	BFA mv 10_Airyscan Processing	1	1
0.783264300771346	BFA	BFA mv 10_Airyscan Processing	1	1
0.953483905492597	BFA	BFA mv 10_Airyscan Processing	1	1
0.861547108172223	BFA	BFA mv 10_Airyscan Processing	1	1
1.49734359238202	BFA	BFA mv 10_Airyscan Processing	1	1
0.732715973524912	BFA	BFA mv 10_Airyscan Processing	1	1
0.714406445139344	BFA	BFA mv 10_Airyscan Processing	1	1
0.873823946410964	BFA	BFA mv 10_Airyscan Processing	1	1
0.714936479665734	BFA	BFA mv 10_Airyscan Processing	1	1
0.532195143769439	BFA	BFA mv 10_Airyscan Processing	1	1
0.96457184507096	BFA	BFA mv 10_Airyscan Processing	1	1
0.389544996963033	BFA	BFA mv 10_Airyscan Processing	1	1
0.806101445654149	BFA	BFA mv 10_Airyscan Processing	1	1
0.771656561670107	BFA	BFA mv 10_Airyscan Processing	1	1
0.958146880340988	BFA	BFA mv 10_Airyscan Processing	1	1
0.373075756977055	BFA	BFA mv 10_Airyscan Processing	1	1
0.619539349284498	BFA	BFA mv 10_Airyscan Processing	1	1
1.23919187246589	BFA	BFA mv 10_Airyscan Processing	1	1
0.174311009701921	BFA	BFA mv 10_Airyscan Processing	1	1
0.399565605871725	BFA	BFA mv 10_Airyscan Processing	1	1
0.878445221009205	BFA	BFA mv 10_Airyscan Processing	1	1
0.891422052332633	BFA	BFA mv 10_Airyscan Processing	1	1
0.425077496595578	BFA	BFA mv 10_Airyscan Processing	1	1
1.60888971213469	BFA	BFA mv 10_Airyscan Processing	1	1
0.990101332642497	BFA	BFA mv 10_Airyscan Processing	1	1
1.46835385798863	BFA	BFA mv 10_Airyscan Processing	1	1
1.0888978579215	BFA	BFA mv 10_Airyscan Processing	1	1
0.356487239320726	BFA	BFA mv 10_Airyscan Processing	1	1
0.638116355142734	BFA	BFA mv 10_Airyscan Processing	1	1
1.43698412552834	BFA	BFA mv 10_Airyscan Processing	1	1
0.79631886969622	BFA	BFA mv 10_Airyscan Processing	1	1
0.510845335350193	BFA	BFA mv 10_Airyscan Processing	1	1
0.80377275942237	BFA	BFA mv 10_Airyscan Processing	1	1
0.687613563661887	BFA	BFA mv 10_Airyscan Processing	1	1
0.465969820250085	BFA	BFA mv 10_Airyscan Processing	1	1
0.538787241185281	BFA	BFA mv 10_Airyscan Processing	1	1
1.21770519964545	BFA	BFA mv 10_Airyscan Processing	1	1
0.649849662512634	BFA	BFA mv 10_Airyscan Processing	1	1
1.00174897627293	BFA	BFA mv 10_Airyscan Processing	1	1
0.447478187882928	BFA	BFA mv 10_Airyscan Processing	1	1
0.883958405111311	BFA	BFA mv 10_Airyscan Processing	1	1
0.582438637175475	BFA	BFA mv 10_Airyscan Processing	1	1
0.73332903615506	BFA	BFA mv 10_Airyscan Processing	1	1
1.27086225723404	BFA	BFA mv 10_Airyscan Processing	1	1
2.16232669786881	BFA	BFA mv 10_Airyscan Processing	1	1
0.50988963711202	BFA	BFA mv 10_Airyscan Processing	1	1
0.983575466790913	BFA	BFA mv 10_Airyscan Processing	1	1
0.769762547288769	BFA	BFA mv 10_Airyscan Processing	1	1
0.94807673968607	BFA	BFA mv 10_Airyscan Processing	1	1
0.848453690194529	BFA	BFA mv 10_Airyscan Processing	1	1
0.537374505393041	BFA	BFA mv 10_Airyscan Processing	1	1
0.505714606267207	BFA	BFA mv 10_Airyscan Processing	1	1
0.975880204188291	BFA	BFA mv 10_Airyscan Processing	1	1
0.902545449171653	BFA	BFA mv 10_Airyscan Processing	1	1
1.92852581155135	BFA	BFA mv 10_Airyscan Processing	1	1
0.905482525732211	BFA	BFA mv 10_Airyscan Processing	1	1
1.68884952640755	BFA	BFA mv 10_Airyscan Processing	1	1
0.498157136955853	BFA	BFA mv 10_Airyscan Processing	1	1
0.874929449104615	BFA	BFA mv 10_Airyscan Processing	1	1
1.17505366725008	BFA	BFA mv 10_Airyscan Processing	1	1
1.36406553788813	BFA	BFA mv 10_Airyscan Processing	1	1
1.02707509591738	BFA	BFA mv 10_Airyscan Processing	1	1
0.806844156605542	BFA	BFA mv 10_Airyscan Processing	1	1
0.70357972579107	BFA	BFA mv 10_Airyscan Processing	1	1
0.577054858781165	BFA	BFA mv 10_Airyscan Processing	1	1
1.04352344918743	BFA	BFA mv 10_Airyscan Processing	1	1
0.935852870779013	BFA	BFA mv 10_Airyscan Processing	1	1
1.50799339703646	BFA	BFA mv 10_Airyscan Processing	1	1
0.285209024082682	BFA	BFA mv 10_Airyscan Processing	1	1
0.297103751941731	BFA	BFA mv 10_Airyscan Processing	1	1
1.00149930961301	BFA	BFA mv 10_Airyscan Processing	1	1
0.928036983787022	BFA	BFA mv 10_Airyscan Processing	1	1
1.19344356119936	BFA	BFA mv 10_Airyscan Processing	1	1
1.0539441954026	BFA	BFA mv 10_Airyscan Processing	1	1
0.828877473597706	BFA	BFA mv 10_Airyscan Processing	1	1
0.990838476972671	BFA	BFA mv 10_Airyscan Processing	1	1
0.919058496741193	BFA	BFA mv 10_Airyscan Processing	1	1
0.976498918056806	BFA	BFA mv 10_Airyscan Processing	1	1
0.900019053944046	BFA	BFA mv 10_Airyscan Processing	1	1
0.881650960934904	BFA	BFA mv 10_Airyscan Processing	1	1
1.68884952640755	BFA	BFA mv 10_Airyscan Processing	1	1
1.27113632024399	BFA	BFA mv 10_Airyscan Processing	1	1
1.00414353408206	BFA	BFA mv 10_Airyscan Processing	1	1
1.40353925668803	BFA	BFA mv 10_Airyscan Processing	1	1
1.4454377838853	BFA	BFA mv 10_Airyscan Processing	1	1
1.50799339703646	BFA	BFA mv 10_Airyscan Processing	1	1
0.546343492047387	BFA	BFA mv 10_Airyscan Processing	1	1
1.11753997147644	BFA	BFA mv 10_Airyscan Processing	1	1
0.372465078224882	BFA	BFA mv 10_Airyscan Processing	1	1
1.29970508680372	BFA	BFA mv 10_Airyscan Processing	1	1
0.376442510332999	BFA	BFA mv 10_Airyscan Processing	1	1
0.930762519453106	BFA	BFA mv 10_Airyscan Processing	1	1
1.04903210024972	BFA	BFA mv 10_Airyscan Processing	1	1
0.321003046963343	BFA	BFA mv 10_Airyscan Processing	1	1
0.599834954357982	BFA	BFA mv 10_Airyscan Processing	1	1
1.23214274606173	BFA	BFA mv 10_Airyscan Processing	1	1
0.574792838236256	BFA	BFA mv 10_Airyscan Processing	1	1
0.983007914249078	BFA	BFA mv 10_Airyscan Processing	1	1
0.787328130836158	BFA	BFA mv 10_Airyscan Processing	1	1
0.808522854973998	BFA	BFA mv 10_Airyscan Processing	1	1
0.699216735557255	BFA	BFA mv 10_Airyscan Processing	1	1
0.540726813747586	BFA	BFA mv 10_Airyscan Processing	1	1
0.467517120050355	BFA	BFA mv 10_Airyscan Processing	1	1
1.39384892728895	BFA	BFA mv 10_Airyscan Processing	1	1
1.62531376193616	BFA	BFA mv 10_Airyscan Processing	1	1
0.760496832859987	BFA	BFA mv 10_Airyscan Processing	1	1
0.499689566278012	BFA	BFA mv 10_Airyscan Processing	1	1
1.4454377838853	BFA	BFA mv 10_Airyscan Processing	1	1
0.854284671514424	BFA	BFA mv 10_Airyscan Processing	1	1
1.92852581155135	BFA	BFA mv 10_Airyscan Processing	1	1
0.94956784129528	BFA	BFA mv 10_Airyscan Processing	1	1
0.693929033535576	BFA	BFA mv 10_Airyscan Processing	1	1
1.92852581155135	BFA	BFA mv 10_Airyscan Processing	1	1
1.13820069439371	BFA	BFA mv 10_Airyscan Processing	1	1
1.45327632619603	BFA	BFA mv 10_Airyscan Processing	1	1
0.785195517021609	BFA	BFA mv 10_Airyscan Processing	1	1
0.487268700776763	BFA	BFA mv 10_Airyscan Processing	1	1
0.728370119565716	BFA	BFA mv 10_Airyscan Processing	1	1
0.919295028698644	BFA	BFA mv 10_Airyscan Processing	1	1
0.966728502465632	BFA	BFA mv 10_Airyscan Processing	1	1
1.16321892979694	BFA	BFA mv 10_Airyscan Processing	1	1
0.570678324706461	BFA	BFA mv 10_Airyscan Processing	1	1
0.783342889389975	BFA	BFA mv 10_Airyscan Processing	1	1
0.864887572126582	BFA	BFA mv 10_Airyscan Processing	1	1
0.676149483868978	BFA	BFA mv 10_Airyscan Processing	1	1
0.656730406240668	BFA	BFA mv 10_Airyscan Processing	1	1
0.692655277223595	BFA	BFA mv 10_Airyscan Processing	1	1
0.41744315429767	BFA	BFA mv 10_Airyscan Processing	1	1
1.20412342687101	BFA	BFA mv 10_Airyscan Processing	1	1
0.846321301741922	BFA	BFA mv 10_Airyscan Processing	1	1
0.988809801701755	BFA	BFA mv 10_Airyscan Processing	1	1
0.937635237966118	BFA	BFA mv 10_Airyscan Processing	1	1
0.838484857181166	BFA	BFA mv 10_Airyscan Processing	1	1
0.636553251361851	BFA	BFA mv 10_Airyscan Processing	1	1
0.497529039936157	BFA	BFA mv 10_Airyscan Processing	1	1
1.50799339703646	BFA	BFA mv 10_Airyscan Processing	1	1
0.708635083443089	BFA	BFA mv 10_Airyscan Processing	1	1
0.63891778390986	BFA	BFA mv 10_Airyscan Processing	1	1
0.725446133109922	BFA	BFA mv 10_Airyscan Processing	1	1
0.923387042299951	BFA	BFA mv 10_Airyscan Processing	1	1
0.508277446766794	BFA	BFA mv 10_Airyscan Processing	1	1
0.589475301265261	BFA	BFA mv 10_Airyscan Processing	1	1
0.750137297924561	BFA	BFA mv 10_Airyscan Processing	1	1
1.24104907423351	BFA	BFA mv 10_Airyscan Processing	1	1
1.17827986981217	BFA	BFA mv 10_Airyscan Processing	1	1
1.00542173983665	BFA	BFA mv 10_Airyscan Processing	1	1
0.836370761347192	BFA	BFA mv 10_Airyscan Processing	1	1
0.396119218703166	BFA	BFA mv 10_Airyscan Processing	1	1
0.788107149030732	BFA	BFA mv 10_Airyscan Processing	1	1
0.345671628022854	BFA	BFA mv 10_Airyscan Processing	1	1
1.64027696799843	BFA	BFA mv 10_Airyscan Processing	1	1
0.703282880521232	BFA	BFA mv 10_Airyscan Processing	1	1
1.01083565150852	BFA	BFA mv 10_Airyscan Processing	1	1
0.58770373417881	BFA	BFA mv 10_Airyscan Processing	1	1
1.09919049241658	BFA	BFA mv 10_Airyscan Processing	1	1
0.561960717911108	BFA	BFA mv 10_Airyscan Processing	1	1
0.61205060660343	BFA	BFA mv 10_Airyscan Processing	1	1
0.881118269537805	BFA	BFA mv 10_Airyscan Processing	1	1
0.869521587739014	BFA	BFA mv 10_Airyscan Processing	1	1
1.50799339703646	BFA	BFA mv 10_Airyscan Processing	1	1
1.24484762219047	BFA	BFA mv 10_Airyscan Processing	1	1
0.988232320570803	BFA	BFA mv 10_Airyscan Processing	1	1
0.964105242590353	BFA	BFA mv 10_Airyscan Processing	1	1
0.734174673802013	BFA	BFA mv 10_Airyscan Processing	1	1
0.746812711005033	BFA	BFA mv 10_Airyscan Processing	1	1
0.420795641149738	BFA	BFA mv 10_Airyscan Processing	1	1
1.39384892728895	BFA	BFA mv 10_Airyscan Processing	1	1
0.928164752485313	BFA	BFA mv 10_Airyscan Processing	1	1
0.902304288601714	BFA	BFA mv 10_Airyscan Processing	1	1
0.970849820023399	BFA	BFA mv 10_Airyscan Processing	1	1
0.682896366759646	BFA	BFA mv 10_Airyscan Processing	1	1
0.742811068323267	BFA	BFA mv 10_Airyscan Processing	1	1
0.877520155419662	BFA	BFA mv 10_Airyscan Processing	1	1
0.694168295510376	BFA	BFA mv 10_Airyscan Processing	1	1
0.625854741484196	BFA	BFA mv 10_Airyscan Processing	1	1
1.14157190493955	BFA	BFA mv 10_Airyscan Processing	1	1
0.838596504792918	BFA	BFA mv 10_Airyscan Processing	1	1
1.12549023563808	BFA	BFA mv 10_Airyscan Processing	1	1
0.576864686401305	BFA	BFA mv 10_Airyscan Processing	1	1
0.610523513286569	BFA	BFA mv 10_Airyscan Processing	1	1
1.20605935564076	BFA	BFA mv 10_Airyscan Processing	1	1
1.36406553788813	BFA	BFA mv 10_Airyscan Processing	1	1
1.03088038882324	BFA	BFA mv 10_Airyscan Processing	1	1
0.805343973474302	BFA	BFA mv 10_Airyscan Processing	1	1
0.992075887737957	BFA	BFA mv 10_Airyscan Processing	1	1
0.817647420105041	BFA	BFA mv 10_Airyscan Processing	1	1
0.704822022280739	BFA	BFA mv 10_Airyscan Processing	1	1
0.720529169912159	BFA	BFA mv 10_Airyscan Processing	1	1
0.838425796007816	BFA	BFA mv 10_Airyscan Processing	1	1
0.723532671991086	BFA	BFA mv 10_Airyscan Processing	1	1
0.636715029304532	BFA	BFA mv 10_Airyscan Processing	1	1
0.467131720215348	BFA	BFA mv 10_Airyscan Processing	1	1
1.19126905286511	BFA	BFA mv 10_Airyscan Processing	1	1
0.709982036968407	BFA	BFA mv 10_Airyscan Processing	1	1
1.02435308371851	BFA	BFA mv 10_Airyscan Processing	1	1
1.39899281715127	BFA	BFA mv 10_Airyscan Processing	1	1
1.05016914047559	BFA	BFA mv 10_Airyscan Processing	1	1
0.858618202703472	BFA	BFA mv 10_Airyscan Processing	1	1
1.12903058765054	BFA	BFA mv 10_Airyscan Processing	1	1
0.341256142109546	BFA	BFA mv 10_Airyscan Processing	1	1
0.374825223386972	BFA	BFA mv 10_Airyscan Processing	1	1
0.495759486036254	BFA	BFA mv 10_Airyscan Processing	1	1
0.448759784903968	BFA	BFA mv 10_Airyscan Processing	1	1
0.459303011446645	BFA	BFA mv 10_Airyscan Processing	1	1
0.594001953731883	BFA	BFA mv 10_Airyscan Processing	1	1
0.862420398464025	BFA	BFA mv 10_Airyscan Processing	1	1
0.93914121516769	BFA	BFA mv 10_Airyscan Processing	1	1
0.568867100697546	BFA	BFA mv 10_Airyscan Processing	1	1
0.705244481014572	BFA	BFA mv 10_Airyscan Processing	1	1
0.508515676653757	BFA	BFA mv 10_Airyscan Processing	1	1
0.679953622641773	BFA	BFA mv 10_Airyscan Processing	1	1
1.68884952640755	BFA	BFA mv 10_Airyscan Processing	1	1
0.920407160192103	BFA	BFA mv 10_Airyscan Processing	1	1
0.631456236037264	BFA	BFA mv 10_Airyscan Processing	1	1
0.352984640944705	BFA	BFA mv 10_Airyscan Processing	1	1
1.35527429161529	BFA	BFA mv 10_Airyscan Processing	1	1
0.369666944955349	BFA	BFA mv 10_Airyscan Processing	1	1
0.645483846025791	BFA	BFA mv 10_Airyscan Processing	1	1
0.925636209263626	BFA	BFA mv 10_Airyscan Processing	1	1
0.961684305508463	BFA	BFA mv 10_Airyscan Processing	1	1
0.614025220760969	BFA	BFA mv 10_Airyscan Processing	1	1
0.879691473671909	BFA	BFA mv 10_Airyscan Processing	1	1
0.835826220546365	BFA	BFA mv 10_Airyscan Processing	1	1
0.830627182763617	BFA	BFA mv 10_Airyscan Processing	1	1
1.03505292648267	BFA	BFA mv 10_Airyscan Processing	1	1
0.940155224167923	BFA	BFA mv 10_Airyscan Processing	1	1
0.983538844536055	BFA	BFA mv 10_Airyscan Processing	1	1
0.467810524545177	BFA	BFA mv 10_Airyscan Processing	1	1
0.30344012109455	BFA	BFA mv 10_Airyscan Processing	1	1
0.92946358005459	BFA	BFA mv 10_Airyscan Processing	1	1
0.588947699607492	BFA	BFA mv 10_Airyscan Processing	1	1
0.732557546425335	BFA	BFA mv 10_Airyscan Processing	1	1
0.375533859107583	BFA	BFA mv 10_Airyscan Processing	1	1
0.689843773895905	BFA	BFA mv 10_Airyscan Processing	1	1
0.704303093847294	BFA	BFA mv 10_Airyscan Processing	1	1
0.242325448053453	BFA	BFA mv 10_Airyscan Processing	1	1
1.60888971213469	BFA	BFA mv 10_Airyscan Processing	1	1
1.04565355535702	BFA	BFA mv 10_Airyscan Processing	1	1
0.955391340275862	BFA	BFA mv 10_Airyscan Processing	1	1
0.420330791397355	BFA	BFA mv 10_Airyscan Processing	1	1
0.841804313514425	BFA	BFA mv 10_Airyscan Processing	1	1
0.913582990936449	BFA	BFA mv 10_Airyscan Processing	1	1
0.46007333793402	BFA	BFA mv 10_Airyscan Processing	1	1
0.680054562383889	BFA	BFA mv 10_Airyscan Processing	1	1
0.467698645875791	BFA	BFA mv 10_Airyscan Processing	1	1
0.71791493246159	BFA	BFA mv 10_Airyscan Processing	1	1
0.938259796792469	BFA	BFA mv 10_Airyscan Processing	1	1
0.979951962309942	BFA	BFA mv 10_Airyscan Processing	1	1
1.73146884389892	BFA	BFA mv 10_Airyscan Processing	1	1
0.814370857469223	BFA	BFA mv 10_Airyscan Processing	1	1
1.01466799172275	BFA	BFA mv 10_Airyscan Processing	1	1
1.04063476820927	BFA	BFA mv 10_Airyscan Processing	1	1
0.918528590193615	BFA	BFA mv 10_Airyscan Processing	1	1
0.538017646055895	BFA	BFA mv 10_Airyscan Processing	1	1
0.489826995719286	BFA	BFA mv 10_Airyscan Processing	1	1
0.651863834715381	BFA	BFA mv 10_Airyscan Processing	1	1
1.94020646357583	BFA	BFA mv 10_Airyscan Processing	1	1
1.5799696304694	BFA	BFA mv 10_Airyscan Processing	1	1
0.930825221907245	BFA	BFA mv 10_Airyscan Processing	1	1
0.571720961864536	BFA	BFA mv 10_Airyscan Processing	1	1
0.18792533234203	BFA	BFA mv 10_Airyscan Processing	1	1
1.68884952640755	BFA	BFA mv 10_Airyscan Processing	1	1
0.953351506954469	BFA	BFA mv 10_Airyscan Processing	1	1
0.773115127881996	BFA	BFA mv 10_Airyscan Processing	1	1
1.23020772599882	BFA	BFA mv 10_Airyscan Processing	1	1
1.37113992019938	BFA	BFA mv 10_Airyscan Processing	1	1
0.500573568954439	BFA	BFA mv 10_Airyscan Processing	1	1
0.835666489203265	BFA	BFA mv 10_Airyscan Processing	1	1
0.497636869796516	BFA	BFA mv 10_Airyscan Processing	1	1
1.06696228893288	BFA	BFA mv 10_Airyscan Processing	1	1
0.904113134528231	BFA	BFA mv 10_Airyscan Processing	1	1
0.379398939729421	BFA	BFA mv 10_Airyscan Processing	1	1
0.932906681030797	BFA	BFA mv 10_Airyscan Processing	1	1
0.833137311791073	BFA	BFA mv 10_Airyscan Processing	1	1
0.476328675151266	BFA	BFA mv 10_Airyscan Processing	1	1
0.847359722462034	BFA	BFA mv 10_Airyscan Processing	1	1
1.14854209608046	BFA	BFA mv 10_Airyscan Processing	1	1
1.125599000721	BFA	BFA mv 10_Airyscan Processing	1	1
0.343525429056835	BFA	BFA mv 10_Airyscan Processing	1	1
1.62531376193616	BFA	BFA mv 10_Airyscan Processing	1	1
1.10599242619126	BFA	BFA mv 10_Airyscan Processing	1	1
0.797109165258755	BFA	BFA mv 10_Airyscan Processing	1	1
0.59803489678235	BFA	BFA mv 10_Airyscan Processing	1	1
0.506751612436074	BFA	BFA mv 10_Airyscan Processing	1	1
0.675337529721999	BFA	BFA mv 10_Airyscan Processing	1	1
0.815565946546566	BFA	BFA mv 10_Airyscan Processing	1	1
0.816454188470482	BFA	BFA mv 10_Airyscan Processing	1	1
1.01493026640788	BFA	BFA mv 10_Airyscan Processing	1	1
0.96140497367289	BFA	BFA mv 10_Airyscan Processing	1	1
0.801439032920835	BFA	BFA mv 10_Airyscan Processing	1	1
0.950000116664748	BFA	BFA mv 10_Airyscan Processing	1	1
0.501154377822908	BFA	BFA mv 10_Airyscan Processing	1	1
0.666242715404873	BFA	BFA mv 10_Airyscan Processing	1	1
0.885055155196687	BFA	BFA mv 10_Airyscan Processing	1	1
0.77070303334636	BFA	BFA mv 10_Airyscan Processing	1	1
0.540881653782747	BFA	BFA mv 10_Airyscan Processing	1	1
0.281370096485428	BFA	BFA mv 10_Airyscan Processing	1	1
0.977350913007617	BFA	BFA mv 10_Airyscan Processing	1	1
0.97078870090925	BFA	BFA mv 10_Airyscan Processing	1	1
0.956633314234145	BFA	BFA mv 10_Airyscan Processing	1	1
0.47050227892425	BFA	BFA mv 10_Airyscan Processing	1	1
0.394152214105379	BFA	BFA mv 10_Airyscan Processing	1	1
0.700306035081849	BFA	BFA mv 10_Airyscan Processing	1	1
0.40997596775993	BFA	BFA mv 10_Airyscan Processing	1	1
0.940907106240665	BFA	BFA mv 10_Airyscan Processing	1	1
1.0704039044135	BFA	BFA mv 10_Airyscan Processing	1	1
0.172210607164496	BFA	BFA mv 10_Airyscan Processing	1	1
0.723640907695379	BFA	BFA mv 10_Airyscan Processing	1	1
0.386933408285548	BFA	BFA mv 10_Airyscan Processing	1	1
0.685314774378571	BFA	BFA mv 10_Airyscan Processing	1	1
0.423159252048622	BFA	BFA mv 10_Airyscan Processing	1	1
1.34809364886811	BFA	BFA mv 10_Airyscan Processing	1	1
0.934996646316665	BFA	BFA mv 10_Airyscan Processing	1	1
1.09191116270076	BFA	BFA mv 10_Airyscan Processing	1	1
0.833097065912455	BFA	BFA mv 10_Airyscan Processing	1	1
0.901107601297392	BFA	BFA mv 10_Airyscan Processing	1	1
1.25494029485708	BFA	BFA mv 10_Airyscan Processing	1	1
1.08130870567399	BFA	BFA mv 10_Airyscan Processing	1	1
1.92852581155135	BFA	BFA mv 10_Airyscan Processing	1	1
0.810170690273107	BFA	BFA mv 10_Airyscan Processing	1	1
0.760034681595079	BFA	BFA mv 10_Airyscan Processing	1	1
0.900527373431879	BFA	BFA mv 10_Airyscan Processing	1	1
1.00238655228934	BFA	BFA mv 10_Airyscan Processing	1	1
1.17505366725008	BFA	BFA mv 10_Airyscan Processing	1	1
0.760072796390776	BFA	BFA mv 10_Airyscan Processing	1	1
1.03720777756968	BFA	BFA mv 10_Airyscan Processing	1	1
1.22309087320936	BFA	BFA mv 10_Airyscan Processing	1	1
1.92852581155135	BFA	BFA mv 10_Airyscan Processing	1	1
1.08388671411759	BFA	BFA mv 10_Airyscan Processing	1	1
1.22290073261088	BFA	BFA mv 10_Airyscan Processing	1	1
0.983344691568497	BFA	BFA mv 10_Airyscan Processing	1	1
0.900037611695496	BFA	BFA mv 10_Airyscan Processing	1	1
0.521747870451138	BFA	BFA mv 10_Airyscan Processing	1	1
1.62531376193616	BFA	BFA mv 10_Airyscan Processing	1	1
1.00561062080959	BFA	BFA mv 10_Airyscan Processing	1	1
1.01034318084712	BFA	BFA mv 10_Airyscan Processing	1	1
0.976751413642404	BFA	BFA mv 10_Airyscan Processing	1	1
0.977667500589429	BFA	BFA mv 10_Airyscan Processing	1	1
0.616751666049089	BFA	BFA mv 10_Airyscan Processing	1	1
0.533465002526572	BFA	BFA mv 10_Airyscan Processing	1	1
1.29112093921862	BFA	BFA mv 10_Airyscan Processing	1	1
1.42928252000102	BFA	BFA mv 10_Airyscan Processing	1	1
0.203748456427427	BFA	BFA mv 10_Airyscan Processing	1	1
0.932074463894983	BFA	BFA mv 10_Airyscan Processing	1	1
1.0001606448234	BFA	BFA mv 10_Airyscan Processing	1	1
1.92852581155135	BFA	BFA mv 10_Airyscan Processing	1	1
0.827427767857871	BFA	BFA mv 10_Airyscan Processing	1	1
1.14651281944455	BFA	BFA mv 10_Airyscan Processing	1	1
0.645611505440377	BFA	BFA mv 10_Airyscan Processing	1	1
1.64027696799843	BFA	BFA mv 10_Airyscan Processing	1	1
1.01734314042743	BFA	BFA mv 10_Airyscan Processing	1	1
1.16261208606044	BFA	BFA mv 10_Airyscan Processing	1	1
1.08373121415705	BFA	BFA mv 10_Airyscan Processing	1	1
0.875818925217659	BFA	BFA mv 10_Airyscan Processing	1	1
0.651051558102188	BFA	BFA mv 10_Airyscan Processing	1	1
0.996865523461115	BFA	BFA mv 10_Airyscan Processing	1	1
0.51187193868686	BFA	BFA mv 10_Airyscan Processing	1	1
0.496828674014818	BFA	BFA mv 10_Airyscan Processing	1	1
0.511778547274467	BFA	BFA mv 10_Airyscan Processing	1	1
0.804910027904086	BFA	BFA mv 10_Airyscan Processing	1	1
0.787043734261075	BFA	BFA mv 10_Airyscan Processing	1	1
0.934653257268542	BFA	BFA mv 10_Airyscan Processing	1	1
0.872543320149809	BFA	BFA mv 10_Airyscan Processing	1	1
0.813458061100952	BFA	BFA mv 10_Airyscan Processing	1	1
0.666801168470194	BFA	BFA mv 10_Airyscan Processing	1	1
0.639280104570404	BFA	BFA mv 10_Airyscan Processing	1	1
0.946768988545502	BFA	BFA mv 10_Airyscan Processing	1	1
0.912749025491027	BFA	BFA mv 10_Airyscan Processing	1	1
0.379683331981595	BFA	BFA mv 10_Airyscan Processing	1	1
0.500056686502015	BFA	BFA mv 10_Airyscan Processing	1	1
1.68884952640755	BFA	BFA mv 10_Airyscan Processing	1	1
0.980122964600847	BFA	BFA mv 10_Airyscan Processing	1	1
0.670822007723534	BFA	BFA mv 10_Airyscan Processing	1	1
0.792681899625305	BFA	BFA mv 10_Airyscan Processing	1	1
0.484809821662943	BFA	BFA mv 10_Airyscan Processing	1	1
0.707100874328766	BFA	BFA mv 10_Airyscan Processing	1	1
0.808450458173561	BFA	BFA mv 10_Airyscan Processing	1	1
0.525775324908517	BFA	BFA mv 10_Airyscan Processing	1	1
0.796529389007423	BFA	BFA mv 10_Airyscan Processing	1	1
0.567696271054318	BFA	BFA mv 10_Airyscan Processing	1	1
0.802427787090974	BFA	BFA mv 10_Airyscan Processing	1	1
0.957377049223192	BFA	BFA mv 10_Airyscan Processing	1	1
0.87541118415032	BFA	BFA mv 10_Airyscan Processing	1	1
0.787870898221391	BFA	BFA mv 10_Airyscan Processing	1	1
0.873216614623966	BFA	BFA mv 10_Airyscan Processing	1	1
0.712161010712262	BFA	BFA mv 10_Airyscan Processing	1	1
1.03102673649657	BFA	BFA mv 10_Airyscan Processing	1	1
1.45402366224618	BFA	BFA mv 10_Airyscan Processing	1	1
0.972843304227619	BFA	BFA mv 10_Airyscan Processing	1	1
1.11008643288783	BFA	BFA mv 10_Airyscan Processing	1	1
1.17464142333233	BFA	BFA mv 10_Airyscan Processing	1	1
0.59831940336089	BFA	BFA mv 10_Airyscan Processing	1	1
0.56882223011447	BFA	BFA mv 10_Airyscan Processing	1	1
0.732563560231803	BFA	BFA mv 10_Airyscan Processing	1	1
0.545405682939218	BFA	BFA mv 10_Airyscan Processing	1	1
0.736228097646305	BFA	BFA mv 10_Airyscan Processing	1	1
0.579357133133232	BFA	BFA mv 10_Airyscan Processing	1	1
0.739603452974205	BFA	BFA mv 10_Airyscan Processing	1	1
0.678507840009549	BFA	BFA mv 10_Airyscan Processing	1	1
0.575177397813022	BFA	BFA mv 10_Airyscan Processing	1	1
0.760753334681868	BFA	BFA mv 10_Airyscan Processing	1	1
1.62531376193616	BFA	BFA mv 10_Airyscan Processing	1	1
0.739688310669819	BFA	BFA mv 10_Airyscan Processing	1	1
0.66080177350645	BFA	BFA mv 10_Airyscan Processing	1	1
0.831861471523118	BFA	BFA mv 10_Airyscan Processing	1	1
1.45327632619603	BFA	BFA mv 10_Airyscan Processing	1	1
0.72611914975416	BFA	BFA mv 10_Airyscan Processing	1	1
0.706464770555233	BFA	BFA mv 10_Airyscan Processing	1	1
1.00304292450031	BFA	BFA mv 10_Airyscan Processing	1	1
1.23214274606173	BFA	BFA mv 10_Airyscan Processing	1	1
1.92852581155135	BFA	BFA mv 10_Airyscan Processing	1	1
0.513282535160425	BFA	BFA mv 10_Airyscan Processing	1	1
0.372567975656344	BFA	BFA mv 10_Airyscan Processing	1	1
1.45802397155416	BFA	BFA mv 10_Airyscan Processing	1	1
1.62531376193616	BFA	BFA mv 10_Airyscan Processing	1	1
1.40166239749693	BFA	BFA mv 10_Airyscan Processing	1	1
0.921967119884868	BFA	BFA mv 10_Airyscan Processing	1	1
0.370924842553024	BFA	BFA mv 10_Airyscan Processing	1	1
0.858866971133768	BFA	BFA mv 10_Airyscan Processing	1	1
1.92852581155135	BFA	BFA mv 10_Airyscan Processing	1	1
0.669374601564904	BFA	BFA mv 10_Airyscan Processing	1	1
0.696621098006475	BFA	BFA mv 10_Airyscan Processing	1	1
1.0616656797954	BFA	BFA mv 10_Airyscan Processing	1	1
1.11266468724383	BFA	BFA mv 10_Airyscan Processing	1	1
0.741424204561599	BFA	BFA mv 10_Airyscan Processing	1	1
1.08265882569462	BFA	BFA mv 10_Airyscan Processing	1	1
0.932631680417747	BFA	BFA mv 10_Airyscan Processing	1	1
0.595369200539666	BFA	BFA mv 10_Airyscan Processing	1	1
0.758671281939752	BFA	BFA mv 10_Airyscan Processing	1	1
0.812591736304051	BFA	BFA mv 10_Airyscan Processing	1	1
0.917330904276911	BFA	BFA mv 10_Airyscan Processing	1	1
0.999211173264733	BFA	BFA mv 10_Airyscan Processing	1	1
0.828816763881926	BFA	BFA mv 10_Airyscan Processing	1	1
1.3082182376638	BFA	BFA mv 10_Airyscan Processing	1	1
0.979286696460222	BFA	BFA mv 10_Airyscan Processing	1	1
0.710164952358542	BFA	BFA mv 10_Airyscan Processing	1	1
0.729605111589136	BFA	BFA mv 10_Airyscan Processing	1	1
0.697314031977158	BFA	BFA mv 10_Airyscan Processing	1	1
0.907939049954752	BFA	BFA mv 10_Airyscan Processing	1	1
0.954770892504844	BFA	BFA mv 10_Airyscan Processing	1	1
0.917545596208139	BFA	BFA mv 10_Airyscan Processing	1	1
0.854742584908084	BFA	BFA mv 10_Airyscan Processing	1	1
1.2061271577924	BFA	BFA mv 10_Airyscan Processing	1	1
0.760935514755513	BFA	BFA mv 10_Airyscan Processing	1	1
0.435883255559795	BFA	BFA mv 10_Airyscan Processing	1	1
0.748256373297466	BFA	BFA mv 10_Airyscan Processing	1	1
0.728046923420063	BFA	BFA mv 10_Airyscan Processing	1	1
0.827763031318082	BFA	BFA mv 10_Airyscan Processing	1	1
0.876204384013843	BFA	BFA mv 10_Airyscan Processing	1	1
0.537409380084229	BFA	BFA mv 10_Airyscan Processing	1	1
1.39812694947167	BFA	BFA mv 10_Airyscan Processing	1	1
0.709366595732774	BFA	BFA mv 10_Airyscan Processing	1	1
1.22253008944184	BFA	BFA mv 10_Airyscan Processing	1	1
0.706155669769614	BFA	BFA mv 10_Airyscan Processing	1	1
0.693598754813274	BFA	BFA mv 10_Airyscan Processing	1	1
0.412016689206748	BFA	BFA mv 10_Airyscan Processing	1	1
0.36693466577263	BFA	BFA mv 10_Airyscan Processing	1	1
0.687491045238139	BFA	BFA mv 10_Airyscan Processing	1	1
0.294541168428665	BFA	BFA mv 10_Airyscan Processing	1	1
0.633522519017972	BFA	BFA mv 10_Airyscan Processing	1	1
0.6537309446712	BFA	BFA mv 10_Airyscan Processing	1	1
0.283930613734712	BFA	BFA mv 10_Airyscan Processing	1	1
0.71387050060704	BFA	BFA mv 10_Airyscan Processing	1	1
0.582295351458791	BFA	BFA mv 10_Airyscan Processing	1	1
0.977393968803214	BFA	BFA mv 10_Airyscan Processing	1	1
0.579552185905648	BFA	BFA mv 10_Airyscan Processing	1	1
0.408909090954466	BFA	BFA mv 10_Airyscan Processing	1	1
0.810034574709607	BFA	BFA mv 10_Airyscan Processing	1	1
1.02446060821771	BFA	BFA mv 10_Airyscan Processing	1	1
1.00793572972662	BFA	BFA mv 10_Airyscan Processing	1	1
0.912862179188953	BFA	BFA mv 10_Airyscan Processing	1	1
0.496846468091056	BFA	BFA mv 10_Airyscan Processing	1	1
1.00854929595131	BFA	BFA mv 10_Airyscan Processing	1	1
0.813090489505529	BFA	BFA mv 10_Airyscan Processing	1	1
0.78905107384942	BFA	BFA mv 10_Airyscan Processing	1	1
0.55902291503879	BFA	BFA mv 10_Airyscan Processing	1	1
0.578690294375666	BFA	BFA mv 10_Airyscan Processing	1	1
0.468232844034686	BFA	BFA mv 10_Airyscan Processing	1	1
1.26457792229551	BFA	BFA mv 10_Airyscan Processing	1	1
0.972390740081308	BFA	BFA mv 10_Airyscan Processing	1	1
0.863858617573833	BFA	BFA mv 10_Airyscan Processing	1	1
0.753505351349024	BFA	BFA mv 10_Airyscan Processing	1	1
0.558617078467708	BFA	BFA mv 10_Airyscan Processing	1	1
0.704004825471697	BFA	BFA mv 10_Airyscan Processing	1	1
0.89793463218389	BFA	BFA mv 10_Airyscan Processing	1	1
0.988939192396836	BFA	BFA mv 10_Airyscan Processing	1	1
0.283241425927582	BFA	BFA mv 10_Airyscan Processing	1	1
0.694088881454359	BFA	BFA mv 10_Airyscan Processing	1	1
0.703561747435246	BFA	BFA mv 10_Airyscan Processing	1	1
0.745135397894873	BFA	BFA mv 10_Airyscan Processing	1	1
0.468774960600284	BFA	BFA mv 10_Airyscan Processing	1	1
0.955886035329259	BFA	BFA mv 10_Airyscan Processing	1	1
0.900412006737419	BFA	BFA mv 10_Airyscan Processing	1	1
0.823152891467644	BFA	BFA mv 10_Airyscan Processing	1	1
0.583781247938683	BFA	BFA mv 10_Airyscan Processing	1	1
1.39899281715127	BFA	BFA mv 10_Airyscan Processing	1	1
0.97421463447145	BFA	BFA mv 10_Airyscan Processing	1	1
0.914465957763604	BFA	BFA mv 10_Airyscan Processing	1	1
1.64027696799843	BFA	BFA mv 10_Airyscan Processing	1	1
0.642394532234255	BFA	BFA mv 10_Airyscan Processing	1	1
0.821928806856994	BFA	BFA mv 10_Airyscan Processing	1	1
0.455177101907865	BFA	BFA mv 10_Airyscan Processing	1	1
0.573669465131053	BFA	BFA mv 10_Airyscan Processing	1	1
0.489760445539201	BFA	BFA mv 10_Airyscan Processing	1	1
1.29566568492467	BFA	BFA mv 10_Airyscan Processing	1	1
1.5494364161366	BFA	BFA mv 10_Airyscan Processing	1	1
1.07156176587754	BFA	BFA mv 10_Airyscan Processing	1	1
0.350262427184104	BFA	BFA mv 10_Airyscan Processing	1	1
0.731974818411302	BFA	BFA mv 10_Airyscan Processing	1	1
1.60888971213469	BFA	BFA mv 10_Airyscan Processing	1	1
0.595581123084601	BFA	BFA mv 10_Airyscan Processing	1	1
0.909554711187248	BFA	BFA mv 10_Airyscan Processing	1	1
0.671567615688098	BFA	BFA mv 10_Airyscan Processing	1	1
0.987401613757709	BFA	BFA mv 10_Airyscan Processing	1	1
0.505862091347276	BFA	BFA mv 10_Airyscan Processing	1	1
1.34473811707108	BFA	BFA mv 10_Airyscan Processing	1	1
0.570680593122374	BFA	BFA mv 10_Airyscan Processing	1	1
0.362307975685418	BFA	BFA mv 10_Airyscan Processing	1	1
1.68884952640755	BFA	BFA mv 10_Airyscan Processing	1	1
1.17398470330645	BFA	BFA mv 10_Airyscan Processing	1	1
0.757374543191238	BFA	BFA mv 10_Airyscan Processing	1	1
0.567320180517334	BFA	BFA mv 10_Airyscan Processing	1	1
0.583023314059017	BFA	BFA mv 10_Airyscan Processing	1	1
0.159815339202426	BFA	BFA mv 10_Airyscan Processing	1	1
1.22223827172548	BFA	BFA mv 10_Airyscan Processing	1	1
0.917569269202451	BFA	BFA mv 10_Airyscan Processing	1	1
1.02726650870756	BFA	BFA mv 10_Airyscan Processing	1	1
0.73540758769511	BFA	BFA mv 10_Airyscan Processing	1	1
0.898585780558922	BFA	BFA mv 10_Airyscan Processing	1	1
1.16676957369902	BFA	BFA mv 10_Airyscan Processing	1	1
1.94020646357583	BFA	BFA mv 10_Airyscan Processing	1	1
0.98508841037525	BFA	BFA mv 10_Airyscan Processing	1	1
0.657184639256061	BFA	BFA mv 10_Airyscan Processing	1	1
0.626234363429001	BFA	BFA mv 10_Airyscan Processing	1	1
1.43787699417477	BFA	BFA mv 10_Airyscan Processing	1	1
0.549936293905983	BFA	BFA mv 10_Airyscan Processing	1	1
1.0592280277518	BFA	BFA mv 10_Airyscan Processing	1	1
0.616645633447239	BFA	BFA mv 10_Airyscan Processing	1	1
0.846491620660989	BFA	BFA mv 10_Airyscan Processing	1	1
0.710455837069044	BFA	BFA mv 10_Airyscan Processing	1	1
0.907878513164829	BFA	BFA mv 10_Airyscan Processing	1	1
0.842500507384285	BFA	BFA mv 10_Airyscan Processing	1	1
1.20576520492864	BFA	BFA mv 10_Airyscan Processing	1	1
0.430069988130901	BFA	BFA mv 10_Airyscan Processing	1	1
0.860447435021355	BFA	BFA mv 10_Airyscan Processing	1	1
1.12574577658926	BFA	BFA mv 10_Airyscan Processing	1	1
1.22868008694004	BFA	BFA mv 10_Airyscan Processing	1	1
1.04067349230236	BFA	BFA mv 10_Airyscan Processing	1	1
1.02714671703401	BFA	BFA mv 10_Airyscan Processing	1	1
0.7699303523375	BFA	BFA mv 10_Airyscan Processing	1	1
1.64027696799843	BFA	BFA mv 10_Airyscan Processing	1	1
0.978618351844417	BFA	BFA mv 10_Airyscan Processing	1	1
0.886154223317535	BFA	BFA mv 10_Airyscan Processing	1	1
1.68884952640755	BFA	BFA mv 10_Airyscan Processing	1	1
0.978028452756525	BFA	BFA mv 10_Airyscan Processing	1	1
0.81693172503334	BFA	BFA mv 10_Airyscan Processing	1	1
0.705950758556405	BFA	BFA mv 10_Airyscan Processing	1	1
0.778810192186281	BFA	BFA mv 10_Airyscan Processing	1	1
1.18411667813407	BFA	BFA mv 10_Airyscan Processing	1	1
0.894031977181151	BFA	BFA mv 10_Airyscan Processing	1	1
0.626089342723103	BFA	BFA mv 10_Airyscan Processing	1	1
0.565989235133855	BFA	BFA mv 10_Airyscan Processing	1	1
0.512421851748114	BFA	BFA mv 10_Airyscan Processing	1	1
0.895371494619272	BFA	BFA mv 10_Airyscan Processing	1	1
1.53164807765707	BFA	BFA mv 10_Airyscan Processing	1	1
0.954452832340148	BFA	BFA mv 10_Airyscan Processing	1	1
0.914865911943969	BFA	BFA mv 10_Airyscan Processing	1	1
1.41764508991994	BFA	BFA mv 10_Airyscan Processing	1	1
0.66522314858309	BFA	BFA mv 10_Airyscan Processing	1	1
0.568900402862734	BFA	BFA mv 10_Airyscan Processing	1	1
0.581624392539824	BFA	BFA mv 10_Airyscan Processing	1	1
0.615257753686269	BFA	BFA mv 10_Airyscan Processing	1	1
0.661769644596715	BFA	BFA mv 10_Airyscan Processing	1	1
0.941941115882816	BFA	BFA mv 10_Airyscan Processing	1	1
0.698373963832125	BFA	BFA mv 10_Airyscan Processing	1	1
0.762437665638359	BFA	BFA mv 10_Airyscan Processing	1	1
1.4454377838853	BFA	BFA mv 10_Airyscan Processing	1	1
1.03854271080117	BFA	BFA mv 10_Airyscan Processing	1	1
0.519741461387819	BFA	BFA mv 10_Airyscan Processing	1	1
1.33102345995032	BFA	BFA mv 10_Airyscan Processing	1	1
1.15914733202014	BFA	BFA mv 10_Airyscan Processing	1	1
1.11041592602594	BFA	BFA mv 10_Airyscan Processing	1	1
0.51367356128713	BFA	BFA mv 10_Airyscan Processing	1	1
1.05043889298974	BFA	BFA mv 10_Airyscan Processing	1	1
0.831105058408796	BFA	BFA mv 10_Airyscan Processing	1	1
0.85706532867258	BFA	BFA mv 10_Airyscan Processing	1	1
0.760550027224203	BFA	BFA mv 10_Airyscan Processing	1	1
0.925747544734535	BFA	BFA mv 10_Airyscan Processing	1	1
0.957131317240527	BFA	BFA mv 10_Airyscan Processing	1	1
1.15545948290706	BFA	BFA mv 10_Airyscan Processing	1	1
1.09050151643012	BFA	BFA mv 11_Airyscan Processing	2	1
0.32448935383483	BFA	BFA mv 11_Airyscan Processing	2	1
1.28630644764558	BFA	BFA mv 11_Airyscan Processing	2	1
0.671873075309338	BFA	BFA mv 11_Airyscan Processing	2	1
0.415428676157088	BFA	BFA mv 11_Airyscan Processing	2	1
0.396074050314095	BFA	BFA mv 11_Airyscan Processing	2	1
0.464031714088752	BFA	BFA mv 11_Airyscan Processing	2	1
1.46835385798863	BFA	BFA mv 11_Airyscan Processing	2	1
0.367929171239689	BFA	BFA mv 11_Airyscan Processing	2	1
0.683320710060063	BFA	BFA mv 11_Airyscan Processing	2	1
0.827506719192533	BFA	BFA mv 11_Airyscan Processing	2	1
0.590297100777533	BFA	BFA mv 11_Airyscan Processing	2	1
0.988717119666716	BFA	BFA mv 11_Airyscan Processing	2	1
0.875362196389357	BFA	BFA mv 11_Airyscan Processing	2	1
0.512988228582724	BFA	BFA mv 11_Airyscan Processing	2	1
0.591378948451291	BFA	BFA mv 11_Airyscan Processing	2	1
1.68884952640755	BFA	BFA mv 11_Airyscan Processing	2	1
0.572368639430847	BFA	BFA mv 11_Airyscan Processing	2	1
0.802942757577569	BFA	BFA mv 11_Airyscan Processing	2	1
1.15085313981913	BFA	BFA mv 11_Airyscan Processing	2	1
0.514123538135696	BFA	BFA mv 11_Airyscan Processing	2	1
0.837089908969749	BFA	BFA mv 11_Airyscan Processing	2	1
1.00640966306053	BFA	BFA mv 11_Airyscan Processing	2	1
0.836226440599336	BFA	BFA mv 11_Airyscan Processing	2	1
0.644910677990511	BFA	BFA mv 11_Airyscan Processing	2	1
0.380158892099152	BFA	BFA mv 11_Airyscan Processing	2	1
0.692832865764075	BFA	BFA mv 11_Airyscan Processing	2	1
0.695386742647064	BFA	BFA mv 11_Airyscan Processing	2	1
0.605878653719777	BFA	BFA mv 11_Airyscan Processing	2	1
0.673883947342285	BFA	BFA mv 11_Airyscan Processing	2	1
0.334234492139373	BFA	BFA mv 11_Airyscan Processing	2	1
0.742090911313661	BFA	BFA mv 11_Airyscan Processing	2	1
0.586117821774634	BFA	BFA mv 11_Airyscan Processing	2	1
0.291148378357478	BFA	BFA mv 11_Airyscan Processing	2	1
1.60888971213469	BFA	BFA mv 11_Airyscan Processing	2	1
1.00823659837971	BFA	BFA mv 11_Airyscan Processing	2	1
0.3214571269982	BFA	BFA mv 11_Airyscan Processing	2	1
0.638948389057819	BFA	BFA mv 11_Airyscan Processing	2	1
1.35527429161529	BFA	BFA mv 11_Airyscan Processing	2	1
0.80730285045099	BFA	BFA mv 11_Airyscan Processing	2	1
0.710690841348806	BFA	BFA mv 11_Airyscan Processing	2	1
1.36974065667995	BFA	BFA mv 11_Airyscan Processing	2	1
0.379295334239275	BFA	BFA mv 11_Airyscan Processing	2	1
0.710288750752268	BFA	BFA mv 11_Airyscan Processing	2	1
0.347637097608133	BFA	BFA mv 11_Airyscan Processing	2	1
0.862042501609671	BFA	BFA mv 11_Airyscan Processing	2	1
0.333422844585346	BFA	BFA mv 11_Airyscan Processing	2	1
0.620791737805344	BFA	BFA mv 11_Airyscan Processing	2	1
0.616483930396419	BFA	BFA mv 11_Airyscan Processing	2	1
0.716256777181	BFA	BFA mv 11_Airyscan Processing	2	1
1.92852581155135	BFA	BFA mv 11_Airyscan Processing	2	1
1.2246391674656	BFA	BFA mv 11_Airyscan Processing	2	1
1.14545163997122	BFA	BFA mv 11_Airyscan Processing	2	1
0.400266301553072	BFA	BFA mv 11_Airyscan Processing	2	1
0.626742337506519	BFA	BFA mv 11_Airyscan Processing	2	1
1.03015196457227	BFA	BFA mv 11_Airyscan Processing	2	1
0.950503860954556	BFA	BFA mv 11_Airyscan Processing	2	1
0.510566767929458	BFA	BFA mv 11_Airyscan Processing	2	1
0.703666527078855	BFA	BFA mv 11_Airyscan Processing	2	1
0.66719460032529	BFA	BFA mv 11_Airyscan Processing	2	1
0.676462601607109	BFA	BFA mv 11_Airyscan Processing	2	1
0.988602009169948	BFA	BFA mv 11_Airyscan Processing	2	1
0.64272264337844	BFA	BFA mv 11_Airyscan Processing	2	1
1.03743821756172	BFA	BFA mv 11_Airyscan Processing	2	1
0.375917878121615	BFA	BFA mv 11_Airyscan Processing	2	1
0.797446916224681	BFA	BFA mv 11_Airyscan Processing	2	1
1.62531376193616	BFA	BFA mv 11_Airyscan Processing	2	1
0.71823385618593	BFA	BFA mv 11_Airyscan Processing	2	1
0.915771774490486	BFA	BFA mv 11_Airyscan Processing	2	1
1.33567400970575	BFA	BFA mv 11_Airyscan Processing	2	1
0.876240221208226	BFA	BFA mv 11_Airyscan Processing	2	1
0.674046141894439	BFA	BFA mv 11_Airyscan Processing	2	1
0.697888393904749	BFA	BFA mv 11_Airyscan Processing	2	1
0.973384141647267	BFA	BFA mv 11_Airyscan Processing	2	1
0.492002391651511	BFA	BFA mv 11_Airyscan Processing	2	1
0.352067266201263	BFA	BFA mv 11_Airyscan Processing	2	1
1.05563558463795	BFA	BFA mv 11_Airyscan Processing	2	1
0.526236381483355	BFA	BFA mv 11_Airyscan Processing	2	1
0.858031490525348	BFA	BFA mv 11_Airyscan Processing	2	1
0.51482815748038	BFA	BFA mv 11_Airyscan Processing	2	1
0.807601644615795	BFA	BFA mv 11_Airyscan Processing	2	1
0.794982531797649	BFA	BFA mv 11_Airyscan Processing	2	1
1.30885838296585	BFA	BFA mv 11_Airyscan Processing	2	1
0.662181976843538	BFA	BFA mv 11_Airyscan Processing	2	1
0.99188203888697	BFA	BFA mv 11_Airyscan Processing	2	1
0.38622344510241	BFA	BFA mv 11_Airyscan Processing	2	1
0.866109444239094	BFA	BFA mv 11_Airyscan Processing	2	1
0.886449412364724	BFA	BFA mv 11_Airyscan Processing	2	1
0.874436020879926	BFA	BFA mv 11_Airyscan Processing	2	1
1.06354960956187	BFA	BFA mv 11_Airyscan Processing	2	1
0.882819441795984	BFA	BFA mv 11_Airyscan Processing	2	1
0.767821653460402	BFA	BFA mv 11_Airyscan Processing	2	1
0.366465351547917	BFA	BFA mv 11_Airyscan Processing	2	1
0.880220582049399	BFA	BFA mv 11_Airyscan Processing	2	1
0.738205353056977	BFA	BFA mv 11_Airyscan Processing	2	1
1.0888978579215	BFA	BFA mv 11_Airyscan Processing	2	1
0.417025314654267	BFA	BFA mv 11_Airyscan Processing	2	1
0.887439837014928	BFA	BFA mv 11_Airyscan Processing	2	1
0.62290202576471	BFA	BFA mv 11_Airyscan Processing	2	1
1.62531376193616	BFA	BFA mv 11_Airyscan Processing	2	1
0.799591677621346	BFA	BFA mv 11_Airyscan Processing	2	1
1.30538802458482	BFA	BFA mv 11_Airyscan Processing	2	1
0.646356699226789	BFA	BFA mv 11_Airyscan Processing	2	1
0.412886686196015	BFA	BFA mv 11_Airyscan Processing	2	1
0.864627030369507	BFA	BFA mv 11_Airyscan Processing	2	1
0.654040313753608	BFA	BFA mv 11_Airyscan Processing	2	1
0.77986760011417	BFA	BFA mv 11_Airyscan Processing	2	1
0.679102589845233	BFA	BFA mv 11_Airyscan Processing	2	1
0.912480620420302	BFA	BFA mv 11_Airyscan Processing	2	1
0.755720934058314	BFA	BFA mv 11_Airyscan Processing	2	1
0.818978674913008	BFA	BFA mv 11_Airyscan Processing	2	1
0.745381122812052	BFA	BFA mv 11_Airyscan Processing	2	1
0.99407666430785	BFA	BFA mv 11_Airyscan Processing	2	1
0.792976963197528	BFA	BFA mv 11_Airyscan Processing	2	1
0.823031072480496	BFA	BFA mv 11_Airyscan Processing	2	1
0.812074821276377	BFA	BFA mv 11_Airyscan Processing	2	1
0.972684591447393	BFA	BFA mv 11_Airyscan Processing	2	1
0.507739938633365	BFA	BFA mv 11_Airyscan Processing	2	1
0.714688987798762	BFA	BFA mv 11_Airyscan Processing	2	1
0.726918388477854	BFA	BFA mv 11_Airyscan Processing	2	1
0.600983171479923	BFA	BFA mv 11_Airyscan Processing	2	1
1.45802397155416	BFA	BFA mv 11_Airyscan Processing	2	1
0.85142062183854	BFA	BFA mv 11_Airyscan Processing	2	1
0.906657187260145	BFA	BFA mv 11_Airyscan Processing	2	1
1.13468521478447	BFA	BFA mv 11_Airyscan Processing	2	1
0.695557440313294	BFA	BFA mv 11_Airyscan Processing	2	1
1.02958267785922	BFA	BFA mv 11_Airyscan Processing	2	1
1.40353925668803	BFA	BFA mv 11_Airyscan Processing	2	1
0.892756749440247	BFA	BFA mv 11_Airyscan Processing	2	1
1.19432359327909	BFA	BFA mv 11_Airyscan Processing	2	1
0.601923742378949	BFA	BFA mv 11_Airyscan Processing	2	1
1.62531376193616	BFA	BFA mv 11_Airyscan Processing	2	1
0.834082943189134	BFA	BFA mv 11_Airyscan Processing	2	1
1.03154827614857	BFA	BFA mv 11_Airyscan Processing	2	1
0.837981487789907	BFA	BFA mv 11_Airyscan Processing	2	1
0.959590716719184	BFA	BFA mv 11_Airyscan Processing	2	1
1.62690823694343	BFA	BFA mv 11_Airyscan Processing	2	1
1.2912270067126	BFA	BFA mv 11_Airyscan Processing	2	1
1.28664737915544	BFA	BFA mv 11_Airyscan Processing	2	1
1.14676679003797	BFA	BFA mv 11_Airyscan Processing	2	1
1.30599236504562	BFA	BFA mv 11_Airyscan Processing	2	1
0.654213253364437	BFA	BFA mv 11_Airyscan Processing	2	1
0.681320534848049	BFA	BFA mv 11_Airyscan Processing	2	1
1.45802397155416	BFA	BFA mv 11_Airyscan Processing	2	1
1.11657903803534	BFA	BFA mv 11_Airyscan Processing	2	1
0.58966945721961	BFA	BFA mv 11_Airyscan Processing	2	1
0.892176861080512	BFA	BFA mv 11_Airyscan Processing	2	1
0.941713756195798	BFA	BFA mv 11_Airyscan Processing	2	1
0.872403549739935	BFA	BFA mv 11_Airyscan Processing	2	1
0.485972546632515	BFA	BFA mv 11_Airyscan Processing	2	1
0.813078533202765	BFA	BFA mv 11_Airyscan Processing	2	1
0.935498277304538	BFA	BFA mv 11_Airyscan Processing	2	1
0.88083723927137	BFA	BFA mv 11_Airyscan Processing	2	1
0.641306974669787	BFA	BFA mv 11_Airyscan Processing	2	1
0.77213273053466	BFA	BFA mv 11_Airyscan Processing	2	1
0.753702303758135	BFA	BFA mv 11_Airyscan Processing	2	1
0.553543508619595	BFA	BFA mv 11_Airyscan Processing	2	1
0.482216835704456	BFA	BFA mv 11_Airyscan Processing	2	1
0.659884780948783	BFA	BFA mv 11_Airyscan Processing	2	1
0.982106172999956	BFA	BFA mv 11_Airyscan Processing	2	1
0.907170590691317	BFA	BFA mv 11_Airyscan Processing	2	1
0.816581115291551	BFA	BFA mv 11_Airyscan Processing	2	1
0.532647646762105	BFA	BFA mv 11_Airyscan Processing	2	1
0.80973983630211	BFA	BFA mv 11_Airyscan Processing	2	1
0.880696158010279	BFA	BFA mv 11_Airyscan Processing	2	1
0.698568299176059	BFA	BFA mv 11_Airyscan Processing	2	1
1.03492515885339	BFA	BFA mv 11_Airyscan Processing	2	1
0.792559153542746	BFA	BFA mv 11_Airyscan Processing	2	1
0.765134855937762	BFA	BFA mv 11_Airyscan Processing	2	1
0.913125916634366	BFA	BFA mv 11_Airyscan Processing	2	1
0.892319995432065	BFA	BFA mv 11_Airyscan Processing	2	1
0.841115755306176	BFA	BFA mv 11_Airyscan Processing	2	1
0.758024255104953	BFA	BFA mv 11_Airyscan Processing	2	1
0.897966729377809	BFA	BFA mv 11_Airyscan Processing	2	1
0.611920004528735	BFA	BFA mv 11_Airyscan Processing	2	1
1.4454377838853	BFA	BFA mv 11_Airyscan Processing	2	1
1.32625544585198	BFA	BFA mv 11_Airyscan Processing	2	1
0.780295226478447	BFA	BFA mv 11_Airyscan Processing	2	1
0.910763473742899	BFA	BFA mv 11_Airyscan Processing	2	1
0.529805592458529	BFA	BFA mv 11_Airyscan Processing	2	1
0.706247555990961	BFA	BFA mv 11_Airyscan Processing	2	1
1.10510501448772	BFA	BFA mv 11_Airyscan Processing	2	1
0.662283641065694	BFA	BFA mv 11_Airyscan Processing	2	1
0.856581780757479	BFA	BFA mv 11_Airyscan Processing	2	1
1.28161637034903	BFA	BFA mv 11_Airyscan Processing	2	1
0.718831705279381	BFA	BFA mv 11_Airyscan Processing	2	1
0.544934293582785	BFA	BFA mv 11_Airyscan Processing	2	1
0.602490437840102	BFA	BFA mv 11_Airyscan Processing	2	1
1.4796683226246	BFA	BFA mv 11_Airyscan Processing	2	1
0.675678615895273	BFA	BFA mv 11_Airyscan Processing	2	1
0.345967919374677	BFA	BFA mv 11_Airyscan Processing	2	1
0.710179315167934	BFA	BFA mv 11_Airyscan Processing	2	1
0.606035591641862	BFA	BFA mv 11_Airyscan Processing	2	1
0.948244492451683	BFA	BFA mv 11_Airyscan Processing	2	1
0.652922140733016	BFA	BFA mv 11_Airyscan Processing	2	1
0.279200306927274	BFA	BFA mv 11_Airyscan Processing	2	1
0.48436959523988	BFA	BFA mv 11_Airyscan Processing	2	1
0.422997346902665	BFA	BFA mv 11_Airyscan Processing	2	1
0.43674661644375	BFA	BFA mv 11_Airyscan Processing	2	1
0.269195043121499	BFA	BFA mv 11_Airyscan Processing	2	1
1.04113316213957	BFA	BFA mv 11_Airyscan Processing	2	1
0.469532749648911	BFA	BFA mv 11_Airyscan Processing	2	1
0.515614767378097	BFA	BFA mv 11_Airyscan Processing	2	1
1.92852581155135	BFA	BFA mv 11_Airyscan Processing	2	1
1.02713724630845	BFA	BFA mv 11_Airyscan Processing	2	1
1.94020646357583	BFA	BFA mv 11_Airyscan Processing	2	1
1.27703224152127	BFA	BFA mv 11_Airyscan Processing	2	1
0.348723901855918	BFA	BFA mv 11_Airyscan Processing	2	1
0.334373173628262	BFA	BFA mv 11_Airyscan Processing	2	1
0.595502078208281	BFA	BFA mv 11_Airyscan Processing	2	1
1.05197298255089	BFA	BFA mv 11_Airyscan Processing	2	1
0.617272157479013	BFA	BFA mv 11_Airyscan Processing	2	1
1.31059061718625	BFA	BFA mv 11_Airyscan Processing	2	1
0.721234943502684	BFA	BFA mv 11_Airyscan Processing	2	1
0.828004525998859	BFA	BFA mv 11_Airyscan Processing	2	1
1.11009995815658	BFA	BFA mv 11_Airyscan Processing	2	1
0.97977291968013	BFA	BFA mv 11_Airyscan Processing	2	1
0.732525489449598	BFA	BFA mv 11_Airyscan Processing	2	1
0.802980947644766	BFA	BFA mv 11_Airyscan Processing	2	1
1.62531376193616	BFA	BFA mv 11_Airyscan Processing	2	1
0.724203245358063	BFA	BFA mv 11_Airyscan Processing	2	1
1.06969048169247	BFA	BFA mv 11_Airyscan Processing	2	1
1.12655317231343	BFA	BFA mv 11_Airyscan Processing	2	1
0.83027193994074	BFA	BFA mv 11_Airyscan Processing	2	1
1.07334238273608	BFA	BFA mv 11_Airyscan Processing	2	1
1.15517634295311	BFA	BFA mv 11_Airyscan Processing	2	1
1.07820121365986	BFA	BFA mv 11_Airyscan Processing	2	1
0.769803806632553	BFA	BFA mv 11_Airyscan Processing	2	1
0.728712845584328	BFA	BFA mv 11_Airyscan Processing	2	1
0.93670901400543	BFA	BFA mv 11_Airyscan Processing	2	1
0.2924473216304	BFA	BFA mv 11_Airyscan Processing	2	1
1.02013052911646	BFA	BFA mv 11_Airyscan Processing	2	1
0.482775776742008	BFA	BFA mv 11_Airyscan Processing	2	1
0.842296331800902	BFA	BFA mv 11_Airyscan Processing	2	1
0.578988266200906	BFA	BFA mv 11_Airyscan Processing	2	1
1.21955052982397	BFA	BFA mv 11_Airyscan Processing	2	1
0.348243810778165	BFA	BFA mv 11_Airyscan Processing	2	1
0.656204595601782	BFA	BFA mv 11_Airyscan Processing	2	1
0.836828181418709	BFA	BFA mv 11_Airyscan Processing	2	1
0.969856722687061	BFA	BFA mv 11_Airyscan Processing	2	1
0.920144745644617	BFA	BFA mv 11_Airyscan Processing	2	1
0.850947850406895	BFA	BFA mv 11_Airyscan Processing	2	1
0.839127177972471	BFA	BFA mv 11_Airyscan Processing	2	1
0.793313924940978	BFA	BFA mv 11_Airyscan Processing	2	1
0.638234800254338	BFA	BFA mv 11_Airyscan Processing	2	1
0.639438197126423	BFA	BFA mv 11_Airyscan Processing	2	1
0.575062385017501	BFA	BFA mv 11_Airyscan Processing	2	1
0.455557648965828	BFA	BFA mv 11_Airyscan Processing	2	1
0.749314303635333	BFA	BFA mv 11_Airyscan Processing	2	1
1.20037767334155	BFA	BFA mv 11_Airyscan Processing	2	1
0.511774452004831	BFA	BFA mv 11_Airyscan Processing	2	1
1.92852581155135	BFA	BFA mv 11_Airyscan Processing	2	1
0.899212451031677	BFA	BFA mv 11_Airyscan Processing	2	1
0.56165533840267	BFA	BFA mv 11_Airyscan Processing	2	1
0.441514993177621	BFA	BFA mv 11_Airyscan Processing	2	1
0.689859680095588	BFA	BFA mv 11_Airyscan Processing	2	1
0.466340967770242	BFA	BFA mv 11_Airyscan Processing	2	1
0.842450562493793	BFA	BFA mv 11_Airyscan Processing	2	1
0.670540307148657	BFA	BFA mv 11_Airyscan Processing	2	1
1.11211059091885	BFA	BFA mv 11_Airyscan Processing	2	1
0.987244358079635	BFA	BFA mv 11_Airyscan Processing	2	1
0.785092737127175	BFA	BFA mv 11_Airyscan Processing	2	1
0.779101112267206	BFA	BFA mv 11_Airyscan Processing	2	1
0.370301777845563	BFA	BFA mv 11_Airyscan Processing	2	1
0.685643355031664	BFA	BFA mv 11_Airyscan Processing	2	1
0.643147603118176	BFA	BFA mv 11_Airyscan Processing	2	1
0.658739335153007	BFA	BFA mv 11_Airyscan Processing	2	1
0.858568009052137	BFA	BFA mv 11_Airyscan Processing	2	1
1.1590488667739	BFA	BFA mv 11_Airyscan Processing	2	1
0.935117639535244	BFA	BFA mv 11_Airyscan Processing	2	1
0.865484143400991	BFA	BFA mv 11_Airyscan Processing	2	1
0.699299737795197	BFA	BFA mv 11_Airyscan Processing	2	1
1.33774489768473	BFA	BFA mv 11_Airyscan Processing	2	1
0.894822341694909	BFA	BFA mv 11_Airyscan Processing	2	1
1.12135298175893	BFA	BFA mv 11_Airyscan Processing	2	1
0.69210769456548	BFA	BFA mv 11_Airyscan Processing	2	1
0.812448627555913	BFA	BFA mv 11_Airyscan Processing	2	1
1.62690823694343	BFA	BFA mv 11_Airyscan Processing	2	1
1.00388759408215	BFA	BFA mv 11_Airyscan Processing	2	1
0.731309401816037	BFA	BFA mv 11_Airyscan Processing	2	1
1.17916905850213	BFA	BFA mv 11_Airyscan Processing	2	1
1.2683130791677	BFA	BFA mv 11_Airyscan Processing	2	1
0.869871959016955	BFA	BFA mv 11_Airyscan Processing	2	1
1.11837065999893	BFA	BFA mv 11_Airyscan Processing	2	1
1.15071213365507	BFA	BFA mv 11_Airyscan Processing	2	1
0.950994642039184	BFA	BFA mv 11_Airyscan Processing	2	1
0.633516883199153	BFA	BFA mv 11_Airyscan Processing	2	1
0.97394059642586	BFA	BFA mv 11_Airyscan Processing	2	1
0.964024596816817	BFA	BFA mv 11_Airyscan Processing	2	1
1.06386593488865	BFA	BFA mv 11_Airyscan Processing	2	1
1.12135298175893	BFA	BFA mv 11_Airyscan Processing	2	1
0.965379691576137	BFA	BFA mv 11_Airyscan Processing	2	1
0.677431017732193	BFA	BFA mv 11_Airyscan Processing	2	1
0.831199766361397	BFA	BFA mv 11_Airyscan Processing	2	1
0.795893095496236	BFA	BFA mv 11_Airyscan Processing	2	1
0.344976778823893	BFA	BFA mv 11_Airyscan Processing	2	1
0.534598068644505	BFA	BFA mv 11_Airyscan Processing	2	1
0.685175472004493	BFA	BFA mv 11_Airyscan Processing	2	1
1.10812796748898	BFA	BFA mv 11_Airyscan Processing	2	1
0.922805248484498	BFA	BFA mv 11_Airyscan Processing	2	1
0.546999301320956	BFA	BFA mv 11_Airyscan Processing	2	1
0.979315980452525	BFA	BFA mv 11_Airyscan Processing	2	1
1.64027696799843	BFA	BFA mv 11_Airyscan Processing	2	1
1.91597883403779	BFA	BFA mv 11_Airyscan Processing	2	1
0.755696263220175	BFA	BFA mv 11_Airyscan Processing	2	1
1.45402366224618	BFA	BFA mv 11_Airyscan Processing	2	1
0.888371331307295	BFA	BFA mv 11_Airyscan Processing	2	1
0.444436687162118	BFA	BFA mv 11_Airyscan Processing	2	1
0.846494580021797	BFA	BFA mv 11_Airyscan Processing	2	1
0.773479859640063	BFA	BFA mv 11_Airyscan Processing	2	1
0.896698339066361	BFA	BFA mv 11_Airyscan Processing	2	1
0.880655441244458	BFA	BFA mv 11_Airyscan Processing	2	1
0.787445324017865	BFA	BFA mv 11_Airyscan Processing	2	1
1.27504870966626	BFA	BFA mv 11_Airyscan Processing	2	1
0.45520882093865	BFA	BFA mv 11_Airyscan Processing	2	1
0.947717926312115	BFA	BFA mv 11_Airyscan Processing	2	1
1.09132607080655	BFA	BFA mv 11_Airyscan Processing	2	1
0.915572100886977	BFA	BFA mv 11_Airyscan Processing	2	1
1.15172614091341	BFA	BFA mv 11_Airyscan Processing	2	1
0.676525811662705	BFA	BFA mv 11_Airyscan Processing	2	1
0.784230877012325	BFA	BFA mv 11_Airyscan Processing	2	1
1.21373017842027	BFA	BFA mv 11_Airyscan Processing	2	1
0.935668204413751	BFA	BFA mv 11_Airyscan Processing	2	1
0.867067852870465	BFA	BFA mv 11_Airyscan Processing	2	1
0.741990179277882	BFA	BFA mv 11_Airyscan Processing	2	1
0.845507110667642	BFA	BFA mv 11_Airyscan Processing	2	1
0.750913848937453	BFA	BFA mv 11_Airyscan Processing	2	1
0.962869330021978	BFA	BFA mv 11_Airyscan Processing	2	1
1.39175015466533	BFA	BFA mv 11_Airyscan Processing	2	1
0.687416912979549	BFA	BFA mv 11_Airyscan Processing	2	1
1.01289822028289	BFA	BFA mv 11_Airyscan Processing	2	1
1.11814880507729	BFA	BFA mv 11_Airyscan Processing	2	1
0.907132418127369	BFA	BFA mv 11_Airyscan Processing	2	1
0.9412182990709	BFA	BFA mv 11_Airyscan Processing	2	1
0.77855896317882	BFA	BFA mv 11_Airyscan Processing	2	1
0.525020351215253	BFA	BFA mv 11_Airyscan Processing	2	1
0.675029405146398	BFA	BFA mv 11_Airyscan Processing	2	1
0.417704880085286	BFA	BFA mv 11_Airyscan Processing	2	1
0.743845566903249	BFA	BFA mv 11_Airyscan Processing	2	1
0.838454712113187	BFA	BFA mv 11_Airyscan Processing	2	1
0.609302794679548	BFA	BFA mv 11_Airyscan Processing	2	1
0.48635353550547	BFA	BFA mv 11_Airyscan Processing	2	1
1.09919049241658	BFA	BFA mv 11_Airyscan Processing	2	1
0.838928362650585	BFA	BFA mv 11_Airyscan Processing	2	1
0.840369732060497	BFA	BFA mv 11_Airyscan Processing	2	1
0.441953370964959	BFA	BFA mv 11_Airyscan Processing	2	1
0.241553031946873	BFA	BFA mv 11_Airyscan Processing	2	1
0.430533135820325	BFA	BFA mv 11_Airyscan Processing	2	1
0.272220234497778	BFA	BFA mv 11_Airyscan Processing	2	1
1.32046157149408	BFA	BFA mv 11_Airyscan Processing	2	1
1.92852581155135	BFA	BFA mv 11_Airyscan Processing	2	1
1.45327632619603	BFA	BFA mv 11_Airyscan Processing	2	1
0.899275047204416	BFA	BFA mv 11_Airyscan Processing	2	1
0.78611866718416	BFA	BFA mv 11_Airyscan Processing	2	1
1.45552219212092	BFA	BFA mv 11_Airyscan Processing	2	1
0.922650647697826	BFA	BFA mv 11_Airyscan Processing	2	1
0.52385276032926	BFA	BFA mv 11_Airyscan Processing	2	1
0.507808677793256	BFA	BFA mv 11_Airyscan Processing	2	1
1.06807020370834	BFA	BFA mv 11_Airyscan Processing	2	1
1.03725623846565	BFA	BFA mv 11_Airyscan Processing	2	1
0.6773085224944	BFA	BFA mv 11_Airyscan Processing	2	1
0.657061538257105	BFA	BFA mv 11_Airyscan Processing	2	1
0.926975696284678	BFA	BFA mv 11_Airyscan Processing	2	1
0.759989745239093	BFA	BFA mv 11_Airyscan Processing	2	1
0.711696508150785	BFA	BFA mv 11_Airyscan Processing	2	1
1.06575662436572	BFA	BFA mv 11_Airyscan Processing	2	1
1.45327632619603	BFA	BFA mv 11_Airyscan Processing	2	1
0.394719520103999	BFA	BFA mv 11_Airyscan Processing	2	1
0.751651133033785	BFA	BFA mv 11_Airyscan Processing	2	1
0.976781516844528	BFA	BFA mv 11_Airyscan Processing	2	1
0.7319029233103	BFA	BFA mv 11_Airyscan Processing	2	1
1.16941549377452	BFA	BFA mv 11_Airyscan Processing	2	1
0.490024549462093	BFA	BFA mv 11_Airyscan Processing	2	1
0.555026872406196	BFA	BFA mv 11_Airyscan Processing	2	1
0.563980197202572	BFA	BFA mv 11_Airyscan Processing	2	1
0.809370238272838	BFA	BFA mv 11_Airyscan Processing	2	1
0.970471885025963	BFA	BFA mv 11_Airyscan Processing	2	1
0.934765155682447	BFA	BFA mv 11_Airyscan Processing	2	1
0.738409241791741	BFA	BFA mv 11_Airyscan Processing	2	1
0.2601361778177	BFA	BFA mv 11_Airyscan Processing	2	1
0.293383325825733	BFA	BFA mv 11_Airyscan Processing	2	1
0.665532363625857	BFA	BFA mv 11_Airyscan Processing	2	1
0.932231629940178	BFA	BFA mv 11_Airyscan Processing	2	1
0.743438002980692	BFA	BFA mv 11_Airyscan Processing	2	1
0.943504423687511	BFA	BFA mv 11_Airyscan Processing	2	1
0.62095528359999	BFA	BFA mv 11_Airyscan Processing	2	1
0.392963543711701	BFA	BFA mv 11_Airyscan Processing	2	1
0.431414512961224	BFA	BFA mv 11_Airyscan Processing	2	1
1.62531376193616	BFA	BFA mv 11_Airyscan Processing	2	1
0.932019141798963	BFA	BFA mv 11_Airyscan Processing	2	1
1.2351468285599	BFA	BFA mv 11_Airyscan Processing	2	1
0.879064457750126	BFA	BFA mv 11_Airyscan Processing	2	1
0.710707779027999	BFA	BFA mv 11_Airyscan Processing	2	1
1.3095029163726	BFA	BFA mv 11_Airyscan Processing	2	1
1.92852581155135	BFA	BFA mv 11_Airyscan Processing	2	1
0.573129326191271	BFA	BFA mv 11_Airyscan Processing	2	1
0.76734800415313	BFA	BFA mv 11_Airyscan Processing	2	1
0.552930467757849	BFA	BFA mv 11_Airyscan Processing	2	1
0.855210638133674	BFA	BFA mv 11_Airyscan Processing	2	1
0.554914829364875	BFA	BFA mv 11_Airyscan Processing	2	1
0.623069387173559	BFA	BFA mv 11_Airyscan Processing	2	1
0.757443236978102	BFA	BFA mv 11_Airyscan Processing	2	1
1.4796683226246	BFA	BFA mv 11_Airyscan Processing	2	1
0.77278652386992	BFA	BFA mv 11_Airyscan Processing	2	1
0.796917952754896	BFA	BFA mv 11_Airyscan Processing	2	1
0.715501775744771	BFA	BFA mv 11_Airyscan Processing	2	1
1.92852581155135	BFA	BFA mv 11_Airyscan Processing	2	1
0.693949459520992	BFA	BFA mv 11_Airyscan Processing	2	1
0.617684684690816	BFA	BFA mv 11_Airyscan Processing	2	1
0.220035429305151	BFA	BFA mv 11_Airyscan Processing	2	1
1.08203350701544	BFA	BFA mv 11_Airyscan Processing	2	1
0.863222648708775	BFA	BFA mv 11_Airyscan Processing	2	1
1.92852581155135	BFA	BFA mv 11_Airyscan Processing	2	1
0.844645989432917	BFA	BFA mv 11_Airyscan Processing	2	1
1.3973810828808	BFA	BFA mv 11_Airyscan Processing	2	1
1.29112093921862	BFA	BFA mv 11_Airyscan Processing	2	1
0.445912800822416	BFA	BFA mv 11_Airyscan Processing	2	1
0.825858403395828	BFA	BFA mv 11_Airyscan Processing	2	1
0.967716050171741	BFA	BFA mv 11_Airyscan Processing	2	1
1.1054122520493	BFA	BFA mv 11_Airyscan Processing	2	1
1.03628081639361	BFA	BFA mv 11_Airyscan Processing	2	1
0.826611641155323	BFA	BFA mv 11_Airyscan Processing	2	1
1.29464552364829	BFA	BFA mv 11_Airyscan Processing	2	1
0.932998516607965	BFA	BFA mv 11_Airyscan Processing	2	1
0.717105950095011	BFA	BFA mv 11_Airyscan Processing	2	1
0.972249121753987	BFA	BFA mv 11_Airyscan Processing	2	1
1.02065373428257	BFA	BFA mv 11_Airyscan Processing	2	1
0.692662743984229	BFA	BFA mv 11_Airyscan Processing	2	1
1.2048674898767	BFA	BFA mv 11_Airyscan Processing	2	1
0.679434165550877	BFA	BFA mv 11_Airyscan Processing	2	1
1.51281187674142	BFA	BFA mv 11_Airyscan Processing	2	1
0.896336131214705	BFA	BFA mv 11_Airyscan Processing	2	1
0.781692160331665	BFA	BFA mv 11_Airyscan Processing	2	1
1.24055908488012	BFA	BFA mv 11_Airyscan Processing	2	1
0.760985120819811	BFA	BFA mv 11_Airyscan Processing	2	1
0.90106860433861	BFA	BFA mv 11_Airyscan Processing	2	1
1.68884952640755	BFA	BFA mv 11_Airyscan Processing	2	1
0.90944073341699	BFA	BFA mv 11_Airyscan Processing	2	1
0.582003126908305	BFA	BFA mv 11_Airyscan Processing	2	1
1.13123579401134	BFA	BFA mv 11_Airyscan Processing	2	1
0.474073610338398	BFA	BFA mv 11_Airyscan Processing	2	1
0.828348550903952	BFA	BFA mv 11_Airyscan Processing	2	1
0.920288836816665	BFA	BFA mv 11_Airyscan Processing	2	1
0.491149720925248	BFA	BFA mv 11_Airyscan Processing	2	1
1.04668032692994	BFA	BFA mv 11_Airyscan Processing	2	1
0.418410656419045	BFA	BFA mv 11_Airyscan Processing	2	1
0.867223599486456	BFA	BFA mv 11_Airyscan Processing	2	1
1.11819146264915	BFA	BFA mv 11_Airyscan Processing	2	1
1.28384386989673	BFA	BFA mv 11_Airyscan Processing	2	1
0.704917158924318	BFA	BFA mv 11_Airyscan Processing	2	1
0.902639382539047	BFA	BFA mv 11_Airyscan Processing	2	1
0.927578281399543	BFA	BFA mv 11_Airyscan Processing	2	1
0.273867993285024	BFA	BFA mv 11_Airyscan Processing	2	1
0.945660764120867	BFA	BFA mv 11_Airyscan Processing	2	1
0.725630043447657	BFA	BFA mv 11_Airyscan Processing	2	1
1.11549502096481	BFA	BFA mv 11_Airyscan Processing	2	1
0.849285816114831	BFA	BFA mv 11_Airyscan Processing	2	1
0.684829087918887	BFA	BFA mv 11_Airyscan Processing	2	1
1.60888971213469	BFA	BFA mv 11_Airyscan Processing	2	1
0.82765965144076	BFA	BFA mv 11_Airyscan Processing	2	1
0.790234548206073	BFA	BFA mv 11_Airyscan Processing	2	1
1.38376249124952	BFA	BFA mv 11_Airyscan Processing	2	1
1.0669218122511	BFA	BFA mv 11_Airyscan Processing	2	1
0.895914573935063	BFA	BFA mv 11_Airyscan Processing	2	1
0.317039813676588	BFA	BFA mv 11_Airyscan Processing	2	1
0.882829704693075	BFA	BFA mv 11_Airyscan Processing	2	1
0.537011672967761	BFA	BFA mv 11_Airyscan Processing	2	1
0.802766135940028	BFA	BFA mv 11_Airyscan Processing	2	1
0.613449250801486	BFA	BFA mv 11_Airyscan Processing	2	1
0.713612734417544	BFA	BFA mv 11_Airyscan Processing	2	1
0.498714566814172	BFA	BFA mv 11_Airyscan Processing	2	1
0.933101916922224	BFA	BFA mv 11_Airyscan Processing	2	1
1.18904524542584	BFA	BFA mv 11_Airyscan Processing	2	1
0.807588731034202	BFA	BFA mv 11_Airyscan Processing	2	1
1.12631646988798	BFA	BFA mv 11_Airyscan Processing	2	1
0.857027806629306	BFA	BFA mv 11_Airyscan Processing	2	1
1.62531376193616	BFA	BFA mv 11_Airyscan Processing	2	1
1.27817429836334	BFA	BFA mv 11_Airyscan Processing	2	1
0.657669077648383	BFA	BFA mv 11_Airyscan Processing	2	1
1.38142459442575	BFA	BFA mv 11_Airyscan Processing	2	1
0.769825472640529	BFA	BFA mv 11_Airyscan Processing	2	1
0.503553922429314	BFA	BFA mv 11_Airyscan Processing	2	1
0.659543834065543	BFA	BFA mv 11_Airyscan Processing	2	1
1.92852581155135	BFA	BFA mv 11_Airyscan Processing	2	1
1.46835385798863	BFA	BFA mv 11_Airyscan Processing	2	1
0.554287389752261	BFA	BFA mv 11_Airyscan Processing	2	1
0.86493538549872	BFA	BFA mv 11_Airyscan Processing	2	1
1.27788434865976	BFA	BFA mv 11_Airyscan Processing	2	1
0.374684302340038	BFA	BFA mv 11_Airyscan Processing	2	1
1.17953155546762	BFA	BFA mv 11_Airyscan Processing	2	1
0.54001225309615	BFA	BFA mv 11_Airyscan Processing	2	1
0.529540167797469	BFA	BFA mv 11_Airyscan Processing	2	1
1.39175015466533	BFA	BFA mv 11_Airyscan Processing	2	1
1.34473811707108	BFA	BFA mv 11_Airyscan Processing	2	1
1.64027696799843	BFA	BFA mv 11_Airyscan Processing	2	1
0.807053749441594	BFA	BFA mv 11_Airyscan Processing	2	1
0.792648486484039	BFA	BFA mv 11_Airyscan Processing	2	1
1.0061572131426	BFA	BFA mv 11_Airyscan Processing	2	1
0.380268103391593	BFA	BFA mv 11_Airyscan Processing	2	1
1.22223827172548	BFA	BFA mv 11_Airyscan Processing	2	1
0.643363826721543	BFA	BFA mv 11_Airyscan Processing	2	1
0.542001016879244	BFA	BFA mv 11_Airyscan Processing	2	1
1.05715408098449	BFA	BFA mv 11_Airyscan Processing	2	1
0.827981928156832	BFA	BFA mv 11_Airyscan Processing	2	1
0.520469009902115	BFA	BFA mv 11_Airyscan Processing	2	1
1.20989960012102	BFA	BFA mv 11_Airyscan Processing	2	1
0.899829211246143	BFA	BFA mv 11_Airyscan Processing	2	1
1.23522241192761	BFA	BFA mv 11_Airyscan Processing	2	1
0.738166966884843	BFA	BFA mv 11_Airyscan Processing	2	1
0.830301984314187	BFA	BFA mv 11_Airyscan Processing	2	1
0.237527175616483	BFA	BFA mv 11_Airyscan Processing	2	1
0.57374291231808	BFA	BFA mv 11_Airyscan Processing	2	1
0.551199886331232	BFA	BFA mv 11_Airyscan Processing	2	1
0.571689793526513	BFA	BFA mv 11_Airyscan Processing	2	1
0.948519494673648	BFA	BFA mv 11_Airyscan Processing	2	1
0.987401613757709	BFA	BFA mv 11_Airyscan Processing	2	1
1.25969797771986	BFA	BFA mv 11_Airyscan Processing	2	1
0.328451136246226	BFA	BFA mv 11_Airyscan Processing	2	1
0.892637882725708	BFA	BFA mv 11_Airyscan Processing	2	1
0.927918488091885	BFA	BFA mv 11_Airyscan Processing	2	1
0.353870748040876	BFA	BFA mv 11_Airyscan Processing	2	1
0.74809329667246	BFA	BFA mv 11_Airyscan Processing	2	1
1.94020646357583	BFA	BFA mv 11_Airyscan Processing	2	1
0.79475327681651	BFA	BFA mv 11_Airyscan Processing	2	1
0.669846999286881	BFA	BFA mv 11_Airyscan Processing	2	1
0.798773984689222	BFA	BFA mv 11_Airyscan Processing	2	1
0.844102681866756	BFA	BFA mv 11_Airyscan Processing	2	1
0.545331969405873	BFA	BFA mv 11_Airyscan Processing	2	1
0.663474141016976	BFA	BFA mv 11_Airyscan Processing	2	1
0.572995432766225	BFA	BFA mv 11_Airyscan Processing	2	1
1.13132631169655	BFA	BFA mv 11_Airyscan Processing	2	1
0.739887885963067	BFA	BFA mv 11_Airyscan Processing	2	1
0.63105319280628	BFA	BFA mv 11_Airyscan Processing	2	1
1.27398105326787	BFA	BFA mv 11_Airyscan Processing	2	1
0.334381759424464	BFA	BFA mv 11_Airyscan Processing	2	1
1.39812694947167	BFA	BFA mv 11_Airyscan Processing	2	1
0.464497730450105	BFA	BFA mv 11_Airyscan Processing	2	1
1.41764508991994	BFA	BFA mv 11_Airyscan Processing	2	1
1.92852581155135	BFA	BFA mv 11_Airyscan Processing	2	1
1.41764508991994	BFA	BFA mv 11_Airyscan Processing	2	1
1.62531376193616	BFA	BFA mv 11_Airyscan Processing	2	1
0.68135169889611	BFA	BFA mv 11_Airyscan Processing	2	1
0.936385583277678	BFA	BFA mv 11_Airyscan Processing	2	1
0.8680298762132	BFA	BFA mv 11_Airyscan Processing	2	1
0.876092464038635	BFA	BFA mv 11_Airyscan Processing	2	1
0.865069587726691	BFA	BFA mv 11_Airyscan Processing	2	1
0.956992138800393	BFA	BFA mv 11_Airyscan Processing	2	1
0.817422509054762	BFA	BFA mv 11_Airyscan Processing	2	1
0.898048217929307	BFA	BFA mv 11_Airyscan Processing	2	1
1.19559431961588	BFA	BFA mv 11_Airyscan Processing	2	1
0.64517381081132	BFA	BFA mv 11_Airyscan Processing	2	1
1.01931052358184	BFA	BFA mv 11_Airyscan Processing	2	1
1.4454377838853	BFA	BFA mv 11_Airyscan Processing	2	1
1.07894986337827	BFA	BFA mv 11_Airyscan Processing	2	1
0.608560571800072	BFA	BFA mv 11_Airyscan Processing	2	1
0.562688262023657	BFA	BFA mv 11_Airyscan Processing	2	1
1.07346590778512	BFA	BFA mv 11_Airyscan Processing	2	1
0.91680835992158	BFA	BFA mv 11_Airyscan Processing	2	1
0.775042731348048	BFA	BFA mv 11_Airyscan Processing	2	1
1.00496103364777	BFA	BFA mv 11_Airyscan Processing	2	1
1.18989705758388	BFA	BFA mv 11_Airyscan Processing	2	1
1.73146884389892	BFA	BFA mv 11_Airyscan Processing	2	1
1.07152430519962	BFA	BFA mv 11_Airyscan Processing	2	1
1.1399734303251	BFA	BFA mv 11_Airyscan Processing	2	1
0.762933508739371	BFA	BFA mv 11_Airyscan Processing	2	1
0.82608985119265	BFA	BFA mv 11_Airyscan Processing	2	1
0.796719065114395	BFA	BFA mv 11_Airyscan Processing	2	1
0.817717599557854	BFA	BFA mv 11_Airyscan Processing	2	1
1.02591868543902	BFA	BFA mv 11_Airyscan Processing	2	1
0.463570088148221	BFA	BFA mv 11_Airyscan Processing	2	1
1.0874114164149	BFA	BFA mv 11_Airyscan Processing	2	1
0.685595783878977	BFA	BFA mv 11_Airyscan Processing	2	1
1.07346822460712	BFA	BFA mv 11_Airyscan Processing	2	1
0.919875779726004	BFA	BFA mv 11_Airyscan Processing	2	1
0.994292962316181	BFA	BFA mv 11_Airyscan Processing	2	1
0.905359090561484	BFA	BFA mv 11_Airyscan Processing	2	1
0.980013036398398	BFA	BFA mv 11_Airyscan Processing	2	1
0.917779578966551	BFA	BFA mv 11_Airyscan Processing	2	1
0.538341667137412	BFA	BFA mv 11_Airyscan Processing	2	1
0.418460230528754	BFA	BFA mv 11_Airyscan Processing	2	1
0.815142546260305	BFA	BFA mv 11_Airyscan Processing	2	1
0.500726517060223	BFA	BFA mv 11_Airyscan Processing	2	1
1.16576192135123	BFA	BFA mv 11_Airyscan Processing	2	1
0.895641735493487	BFA	BFA mv 11_Airyscan Processing	2	1
1.62531376193616	BFA	BFA mv 11_Airyscan Processing	2	1
0.629611403207368	BFA	BFA mv 11_Airyscan Processing	2	1
0.384792810657162	BFA	BFA mv 11_Airyscan Processing	2	1
0.815770538843185	BFA	BFA mv 11_Airyscan Processing	2	1
0.568190159846502	BFA	BFA mv 11_Airyscan Processing	2	1
0.94064088827571	BFA	BFA mv 11_Airyscan Processing	2	1
0.797157682668216	BFA	BFA mv 11_Airyscan Processing	2	1
0.481088026363821	BFA	BFA mv 11_Airyscan Processing	2	1
1.3082182376638	BFA	BFA mv 11_Airyscan Processing	2	1
0.844217749772295	BFA	BFA mv 11_Airyscan Processing	2	1
0.73530873203264	BFA	BFA mv 11_Airyscan Processing	2	1
0.631692627190108	BFA	BFA mv 11_Airyscan Processing	2	1
0.946741131358048	BFA	BFA mv 11_Airyscan Processing	2	1
1.26748674799879	BFA	BFA mv 11_Airyscan Processing	2	1
0.982591646920468	BFA	BFA mv 11_Airyscan Processing	2	1
1.25582324611166	BFA	BFA mv 11_Airyscan Processing	2	1
0.938357364016308	BFA	BFA mv 11_Airyscan Processing	2	1
1.92852581155135	BFA	BFA mv 11_Airyscan Processing	2	1
1.22868008694004	BFA	BFA mv 11_Airyscan Processing	2	1
1.4796683226246	BFA	BFA mv 11_Airyscan Processing	2	1
0.831109471828085	BFA	BFA mv 11_Airyscan Processing	2	1
1.1734988896969	BFA	BFA mv 11_Airyscan Processing	2	1
0.966371485942291	BFA	BFA mv 11_Airyscan Processing	2	1
0.849161827959545	BFA	BFA mv 11_Airyscan Processing	2	1
0.743115183512264	BFA	BFA mv 11_Airyscan Processing	2	1
1.33567400970575	BFA	BFA mv 11_Airyscan Processing	2	1
0.898104372735303	BFA	BFA mv 11_Airyscan Processing	2	1
0.257843948126231	BFA	BFA mv 11_Airyscan Processing	2	1
0.467013747689345	BFA	BFA mv 11_Airyscan Processing	2	1
0.605608866493508	BFA	BFA mv 11_Airyscan Processing	2	1
1.68884952640755	BFA	BFA mv 11_Airyscan Processing	2	1
0.396654222146119	BFA	BFA mv 11_Airyscan Processing	2	1
0.830033470502784	BFA	BFA mv 11_Airyscan Processing	2	1
1.35494031758037	BFA	BFA mv 11_Airyscan Processing	2	1
0.381578801177975	BFA	BFA mv 11_Airyscan Processing	2	1
0.875830439466915	BFA	BFA mv 11_Airyscan Processing	2	1
0.725053524065824	BFA	BFA mv 11_Airyscan Processing	2	1
0.266480871611131	BFA	BFA mv 11_Airyscan Processing	2	1
1.24829345756312	BFA	BFA mv 11_Airyscan Processing	2	1
0.537921398457478	BFA	BFA mv 11_Airyscan Processing	2	1
0.330522154449375	BFA	BFA mv 11_Airyscan Processing	2	1
0.369153948345692	BFA	BFA mv 11_Airyscan Processing	2	1
1.20292243209536	BFA	BFA mv 11_Airyscan Processing	2	1
1.02584518706616	BFA	BFA mv 11_Airyscan Processing	2	1
1.02175080348942	BFA	BFA mv 11_Airyscan Processing	2	1
0.733816802485359	BFA	BFA mv 11_Airyscan Processing	2	1
0.236643126237766	BFA	BFA mv 11_Airyscan Processing	2	1
0.811799713780496	BFA	BFA mv 11_Airyscan Processing	2	1
0.768368957044876	BFA	BFA mv 11_Airyscan Processing	2	1
0.868661963836593	BFA	BFA mv 11_Airyscan Processing	2	1
1.15860869801389	BFA	BFA mv 11_Airyscan Processing	2	1
1.34284489398506	BFA	BFA mv 11_Airyscan Processing	2	1
0.765804619653519	BFA	BFA mv 11_Airyscan Processing	2	1
0.549201070674743	BFA	BFA mv 11_Airyscan Processing	2	1
1.05368041672708	BFA	BFA mv 11_Airyscan Processing	2	1
0.732285302727618	BFA	BFA mv 11_Airyscan Processing	2	1
0.557819198352336	BFA	BFA mv 11_Airyscan Processing	2	1
1.4454377838853	BFA	BFA mv 11_Airyscan Processing	2	1
0.720696639127664	BFA	BFA mv 11_Airyscan Processing	2	1
0.349529790442023	BFA	BFA mv 11_Airyscan Processing	2	1
0.789017295187505	BFA	BFA mv 11_Airyscan Processing	2	1
0.605754789972551	BFA	BFA mv 11_Airyscan Processing	2	1
0.832841403934495	BFA	BFA mv 11_Airyscan Processing	2	1
0.908466797794469	BFA	BFA mv 11_Airyscan Processing	2	1
0.817108573341707	BFA	BFA mv 11_Airyscan Processing	2	1
0.874020153564663	BFA	BFA mv 11_Airyscan Processing	2	1
0.755881190002139	BFA	BFA mv 11_Airyscan Processing	2	1
1.08099218462965	BFA	BFA mv 11_Airyscan Processing	2	1
0.603732992962593	BFA	BFA mv 11_Airyscan Processing	2	1
0.444471827687151	BFA	BFA mv 11_Airyscan Processing	2	1
0.703223940391864	BFA	BFA mv 11_Airyscan Processing	2	1
1.10365643481388	BFA	BFA mv 11_Airyscan Processing	2	1
0.803292216711533	BFA	BFA mv 11_Airyscan Processing	2	1
1.45552219212092	BFA	BFA mv 11_Airyscan Processing	2	1
0.966822218726518	BFA	BFA mv 11_Airyscan Processing	2	1
1.13435884221607	BFA	BFA mv 11_Airyscan Processing	2	1
0.776893831219714	BFA	BFA mv 11_Airyscan Processing	2	1
1.62531376193616	BFA	BFA mv 11_Airyscan Processing	2	1
0.804671194645994	BFA	BFA mv 11_Airyscan Processing	2	1
0.308049159700544	BFA	BFA mv 11_Airyscan Processing	2	1
0.67700254939408	BFA	BFA mv 11_Airyscan Processing	2	1
0.668182813966173	BFA	BFA mv 11_Airyscan Processing	2	1
0.736411261025547	BFA	BFA mv 11_Airyscan Processing	2	1
1.11356481722078	BFA	BFA mv 11_Airyscan Processing	2	1
0.48693892451547	BFA	BFA mv 11_Airyscan Processing	2	1
0.950566011884003	BFA	BFA mv 11_Airyscan Processing	2	1
1.02268505698206	BFA	BFA mv 11_Airyscan Processing	2	1
0.780430100722525	BFA	BFA mv 11_Airyscan Processing	2	1
0.647062736737672	BFA	BFA mv 11_Airyscan Processing	2	1
1.0516673723675	BFA	BFA mv 11_Airyscan Processing	2	1
0.776359528484891	BFA	BFA mv 11_Airyscan Processing	2	1
0.763651975210582	BFA	BFA mv 11_Airyscan Processing	2	1
0.798751284429037	BFA	BFA mv 11_Airyscan Processing	2	1
0.85082774958359	BFA	BFA mv 11_Airyscan Processing	2	1
1.01660265232658	BFA	BFA mv 11_Airyscan Processing	2	1
1.139551298109	BFA	BFA mv 11_Airyscan Processing	2	1
1.44155113191254	BFA	BFA mv 11_Airyscan Processing	2	1
1.92852581155135	BFA	BFA mv 11_Airyscan Processing	2	1
1.06351361637511	BFA	BFA mv 11_Airyscan Processing	2	1
0.963187824884591	BFA	BFA mv 11_Airyscan Processing	2	1
0.94944172634539	BFA	BFA mv 11_Airyscan Processing	2	1
0.628339319870738	BFA	BFA mv 11_Airyscan Processing	2	1
0.753079925466848	BFA	BFA mv 11_Airyscan Processing	2	1
1.50799339703646	BFA	BFA mv 11_Airyscan Processing	2	1
0.812149322120805	BFA	BFA mv 11_Airyscan Processing	2	1
0.788247239094117	BFA	BFA mv 11_Airyscan Processing	2	1
1.04105997430233	BFA	BFA mv 11_Airyscan Processing	2	1
1.12726165465988	BFA	BFA mv 11_Airyscan Processing	2	1
1.12691281795017	BFA	BFA mv 11_Airyscan Processing	2	1
0.806707103560552	BFA	BFA mv 13_Airyscan Processing	3	1
1.04139604468056	BFA	BFA mv 13_Airyscan Processing	3	1
0.818117389912452	BFA	BFA mv 13_Airyscan Processing	3	1
0.885429928242026	BFA	BFA mv 13_Airyscan Processing	3	1
0.832107539468806	BFA	BFA mv 13_Airyscan Processing	3	1
1.91597883403779	BFA	BFA mv 13_Airyscan Processing	3	1
1.11916115110774	BFA	BFA mv 13_Airyscan Processing	3	1
0.823510758195584	BFA	BFA mv 13_Airyscan Processing	3	1
0.838115257190701	BFA	BFA mv 13_Airyscan Processing	3	1
0.646492554071175	BFA	BFA mv 13_Airyscan Processing	3	1
0.447527135935913	BFA	BFA mv 13_Airyscan Processing	3	1
1.50799339703646	BFA	BFA mv 13_Airyscan Processing	3	1
1.01799775469774	BFA	BFA mv 13_Airyscan Processing	3	1
0.512066102392323	BFA	BFA mv 13_Airyscan Processing	3	1
0.590620290784858	BFA	BFA mv 13_Airyscan Processing	3	1
1.26672946963179	BFA	BFA mv 13_Airyscan Processing	3	1
0.921587319508696	BFA	BFA mv 13_Airyscan Processing	3	1
0.575831557623313	BFA	BFA mv 13_Airyscan Processing	3	1
1.10613315347437	BFA	BFA mv 13_Airyscan Processing	3	1
0.98543459490831	BFA	BFA mv 13_Airyscan Processing	3	1
0.851291329308415	BFA	BFA mv 13_Airyscan Processing	3	1
0.312562532965614	BFA	BFA mv 13_Airyscan Processing	3	1
1.3254008408869	BFA	BFA mv 13_Airyscan Processing	3	1
0.570117744738235	BFA	BFA mv 13_Airyscan Processing	3	1
0.971236300857636	BFA	BFA mv 13_Airyscan Processing	3	1
0.867838587921413	BFA	BFA mv 13_Airyscan Processing	3	1
1.11787840955484	BFA	BFA mv 13_Airyscan Processing	3	1
0.765836785220807	BFA	BFA mv 13_Airyscan Processing	3	1
0.47439837950407	BFA	BFA mv 13_Airyscan Processing	3	1
1.09359412580657	BFA	BFA mv 13_Airyscan Processing	3	1
0.867706732403314	BFA	BFA mv 13_Airyscan Processing	3	1
1.15919642877088	BFA	BFA mv 13_Airyscan Processing	3	1
0.805290024616277	BFA	BFA mv 13_Airyscan Processing	3	1
1.19292870399886	BFA	BFA mv 13_Airyscan Processing	3	1
0.53538197625868	BFA	BFA mv 13_Airyscan Processing	3	1
0.48969647090587	BFA	BFA mv 13_Airyscan Processing	3	1
0.661944713477839	BFA	BFA mv 13_Airyscan Processing	3	1
0.976535330665179	BFA	BFA mv 13_Airyscan Processing	3	1
0.472217734185853	BFA	BFA mv 13_Airyscan Processing	3	1
1.73146884389892	BFA	BFA mv 13_Airyscan Processing	3	1
0.402853121607887	BFA	BFA mv 13_Airyscan Processing	3	1
0.541979580721841	BFA	BFA mv 13_Airyscan Processing	3	1
0.308278517332134	BFA	BFA mv 13_Airyscan Processing	3	1
0.764241433738331	BFA	BFA mv 13_Airyscan Processing	3	1
0.539100792899387	BFA	BFA mv 13_Airyscan Processing	3	1
1.1990753363193	BFA	BFA mv 13_Airyscan Processing	3	1
0.428989586308976	BFA	BFA mv 13_Airyscan Processing	3	1
0.92312896099827	BFA	BFA mv 13_Airyscan Processing	3	1
0.455990100133691	BFA	BFA mv 13_Airyscan Processing	3	1
0.467106860244287	BFA	BFA mv 13_Airyscan Processing	3	1
0.755617965262871	BFA	BFA mv 13_Airyscan Processing	3	1
0.795373004189426	BFA	BFA mv 13_Airyscan Processing	3	1
0.860250221655228	BFA	BFA mv 13_Airyscan Processing	3	1
0.521214864689519	BFA	BFA mv 13_Airyscan Processing	3	1
0.539892593048986	BFA	BFA mv 13_Airyscan Processing	3	1
0.418894258125253	BFA	BFA mv 13_Airyscan Processing	3	1
1.08595074889864	BFA	BFA mv 13_Airyscan Processing	3	1
0.79011217887684	BFA	BFA mv 13_Airyscan Processing	3	1
1.17341911643373	BFA	BFA mv 13_Airyscan Processing	3	1
0.778214930224066	BFA	BFA mv 13_Airyscan Processing	3	1
0.956879850454785	BFA	BFA mv 13_Airyscan Processing	3	1
0.942589537859182	BFA	BFA mv 13_Airyscan Processing	3	1
1.18797760061911	BFA	BFA mv 13_Airyscan Processing	3	1
1.4796683226246	BFA	BFA mv 13_Airyscan Processing	3	1
0.989566140215226	BFA	BFA mv 13_Airyscan Processing	3	1
1.1498179446868	BFA	BFA mv 13_Airyscan Processing	3	1
1.13926997331849	BFA	BFA mv 13_Airyscan Processing	3	1
0.500331883704703	BFA	BFA mv 13_Airyscan Processing	3	1
1.44155113191254	BFA	BFA mv 13_Airyscan Processing	3	1
0.867242693596747	BFA	BFA mv 13_Airyscan Processing	3	1
1.43893043906983	BFA	BFA mv 13_Airyscan Processing	3	1
0.627763768477158	BFA	BFA mv 13_Airyscan Processing	3	1
1.3973810828808	BFA	BFA mv 13_Airyscan Processing	3	1
0.894498924286168	BFA	BFA mv 13_Airyscan Processing	3	1
0.622957079375661	BFA	BFA mv 13_Airyscan Processing	3	1
0.637717201260554	BFA	BFA mv 13_Airyscan Processing	3	1
0.854224317281825	BFA	BFA mv 13_Airyscan Processing	3	1
0.857082184643767	BFA	BFA mv 13_Airyscan Processing	3	1
1.49734359238202	BFA	BFA mv 13_Airyscan Processing	3	1
0.451831590411451	BFA	BFA mv 13_Airyscan Processing	3	1
0.999722308337666	BFA	BFA mv 13_Airyscan Processing	3	1
0.450389336337909	BFA	BFA mv 13_Airyscan Processing	3	1
0.698817215332928	BFA	BFA mv 13_Airyscan Processing	3	1
1.45402366224618	BFA	BFA mv 13_Airyscan Processing	3	1
0.782997954589764	BFA	BFA mv 13_Airyscan Processing	3	1
0.489316614224509	BFA	BFA mv 13_Airyscan Processing	3	1
1.39812694947167	BFA	BFA mv 13_Airyscan Processing	3	1
0.509188373605096	BFA	BFA mv 13_Airyscan Processing	3	1
1.11391650875206	BFA	BFA mv 13_Airyscan Processing	3	1
1.1550396691852	BFA	BFA mv 13_Airyscan Processing	3	1
0.811168854294324	BFA	BFA mv 13_Airyscan Processing	3	1
0.685380886070893	BFA	BFA mv 13_Airyscan Processing	3	1
0.706020608675673	BFA	BFA mv 13_Airyscan Processing	3	1
2.16232669786881	BFA	BFA mv 13_Airyscan Processing	3	1
1.92852581155135	BFA	BFA mv 13_Airyscan Processing	3	1
1.24443931614691	BFA	BFA mv 13_Airyscan Processing	3	1
1.00653359399904	BFA	BFA mv 13_Airyscan Processing	3	1
0.747797412526179	BFA	BFA mv 13_Airyscan Processing	3	1
0.439165769178032	BFA	BFA mv 13_Airyscan Processing	3	1
0.836424802127349	BFA	BFA mv 13_Airyscan Processing	3	1
1.21035094748966	BFA	BFA mv 13_Airyscan Processing	3	1
1.27738478864248	BFA	BFA mv 13_Airyscan Processing	3	1
0.573319241864884	BFA	BFA mv 13_Airyscan Processing	3	1
1.62690823694343	BFA	BFA mv 13_Airyscan Processing	3	1
0.772580834017695	BFA	BFA mv 13_Airyscan Processing	3	1
1.22396236138946	BFA	BFA mv 13_Airyscan Processing	3	1
0.707311870097313	BFA	BFA mv 13_Airyscan Processing	3	1
1.17399140094497	BFA	BFA mv 13_Airyscan Processing	3	1
1.19292870399886	BFA	BFA mv 13_Airyscan Processing	3	1
0.880687025725284	BFA	BFA mv 13_Airyscan Processing	3	1
0.641425422160985	BFA	BFA mv 13_Airyscan Processing	3	1
0.995108747200453	BFA	BFA mv 13_Airyscan Processing	3	1
1.04352184290035	BFA	BFA mv 13_Airyscan Processing	3	1
0.90607089604865	BFA	BFA mv 13_Airyscan Processing	3	1
0.799154213983478	BFA	BFA mv 13_Airyscan Processing	3	1
0.77618724223916	BFA	BFA mv 13_Airyscan Processing	3	1
0.576137730936078	BFA	BFA mv 13_Airyscan Processing	3	1
1.00268272515189	BFA	BFA mv 13_Airyscan Processing	3	1
0.882736783168998	BFA	BFA mv 13_Airyscan Processing	3	1
0.902209314004565	BFA	BFA mv 13_Airyscan Processing	3	1
0.615275123472872	BFA	BFA mv 13_Airyscan Processing	3	1
0.536330810781575	BFA	BFA mv 13_Airyscan Processing	3	1
0.614328751179162	BFA	BFA mv 13_Airyscan Processing	3	1
[truncated: 191,304 more rows]
