# Supplementary material for: Quantitative analysis of plant ER architecture and dynamics
Source: Nat Commun. 2019 Feb 28;10:984. doi: 10.1038/s41467-019-08893-9 (PMC6395764; doi:10.1038/s41467-019-08893-9)
Supplement: Supplementary file 6 — Source Data [file 41467_2019_8893_MOESM6_ESM.zip › Fig 6 - MANOVA source data/polygon_Perimeter.csv]

polygon_Perimeter	group	name	file	rep
0.199817832	BFA	BFA mv 10_Airyscan Processing	1	1
4.6881912888	BFA	BFA mv 10_Airyscan Processing	1	1
0.8285521128	BFA	BFA mv 10_Airyscan Processing	1	1
1.4916594888	BFA	BFA mv 10_Airyscan Processing	1	1
1.4802017904	BFA	BFA mv 10_Airyscan Processing	1	1
1.6665139296	BFA	BFA mv 10_Airyscan Processing	1	1
1.3449234576	BFA	BFA mv 10_Airyscan Processing	1	1
1.1412310416	BFA	BFA mv 10_Airyscan Processing	1	1
3.1034310816	BFA	BFA mv 10_Airyscan Processing	1	1
0.9841996872	BFA	BFA mv 10_Airyscan Processing	1	1
0.4149679464	BFA	BFA mv 10_Airyscan Processing	1	1
13.356521316	BFA	BFA mv 10_Airyscan Processing	1	1
6.5142273768	BFA	BFA mv 10_Airyscan Processing	1	1
1.9514619072	BFA	BFA mv 10_Airyscan Processing	1	1
2.5834065576	BFA	BFA mv 10_Airyscan Processing	1	1
1.2025601712	BFA	BFA mv 10_Airyscan Processing	1	1
0.381093012	BFA	BFA mv 10_Airyscan Processing	1	1
3.5007696708	BFA	BFA mv 10_Airyscan Processing	1	1
2.4854626092	BFA	BFA mv 10_Airyscan Processing	1	1
3.0040756776	BFA	BFA mv 10_Airyscan Processing	1	1
0.748901736	BFA	BFA mv 10_Airyscan Processing	1	1
1.0986382932	BFA	BFA mv 10_Airyscan Processing	1	1
4.8928246752	BFA	BFA mv 10_Airyscan Processing	1	1
1.9143766032	BFA	BFA mv 10_Airyscan Processing	1	1
0.9855834672	BFA	BFA mv 10_Airyscan Processing	1	1
1.406473992	BFA	BFA mv 10_Airyscan Processing	1	1
1.2453466488	BFA	BFA mv 10_Airyscan Processing	1	1
0.6269076912	BFA	BFA mv 10_Airyscan Processing	1	1
9.63941148	BFA	BFA mv 10_Airyscan Processing	1	1
0.6914471904	BFA	BFA mv 10_Airyscan Processing	1	1
7.0186982136	BFA	BFA mv 10_Airyscan Processing	1	1
2.4321040524	BFA	BFA mv 10_Airyscan Processing	1	1
0.7710975672	BFA	BFA mv 10_Airyscan Processing	1	1
0.2387297256	BFA	BFA mv 10_Airyscan Processing	1	1
2.7834457944	BFA	BFA mv 10_Airyscan Processing	1	1
3.6788621568	BFA	BFA mv 10_Airyscan Processing	1	1
0.199817832	BFA	BFA mv 10_Airyscan Processing	1	1
0.6996945192	BFA	BFA mv 10_Airyscan Processing	1	1
1.528246632	BFA	BFA mv 10_Airyscan Processing	1	1
0.5726635152	BFA	BFA mv 10_Airyscan Processing	1	1
0.8464028748	BFA	BFA mv 10_Airyscan Processing	1	1
2.5174832784	BFA	BFA mv 10_Airyscan Processing	1	1
9.4508299416	BFA	BFA mv 10_Airyscan Processing	1	1
18.2136721428	BFA	BFA mv 10_Airyscan Processing	1	1
0.562368192	BFA	BFA mv 10_Airyscan Processing	1	1
0.5419989504	BFA	BFA mv 10_Airyscan Processing	1	1
0.7589756544	BFA	BFA mv 10_Airyscan Processing	1	1
5.966997738	BFA	BFA mv 10_Airyscan Processing	1	1
1.4552383992	BFA	BFA mv 10_Airyscan Processing	1	1
0.4303002288	BFA	BFA mv 10_Airyscan Processing	1	1
2.14416711	BFA	BFA mv 10_Airyscan Processing	1	1
7.6302736224	BFA	BFA mv 10_Airyscan Processing	1	1
9.9401622252	BFA	BFA mv 10_Airyscan Processing	1	1
1.8704277504	BFA	BFA mv 10_Airyscan Processing	1	1
1.914598008	BFA	BFA mv 10_Airyscan Processing	1	1
1.0251595752	BFA	BFA mv 10_Airyscan Processing	1	1
0.386351376	BFA	BFA mv 10_Airyscan Processing	1	1
9.9941573208	BFA	BFA mv 10_Airyscan Processing	1	1
2.6550310104	BFA	BFA mv 10_Airyscan Processing	1	1
2.863317576	BFA	BFA mv 10_Airyscan Processing	1	1
1.6967080092	BFA	BFA mv 10_Airyscan Processing	1	1
0.2776416192	BFA	BFA mv 10_Airyscan Processing	1	1
1.672436508	BFA	BFA mv 10_Airyscan Processing	1	1
0.6044904552	BFA	BFA mv 10_Airyscan Processing	1	1
10.6794882036	BFA	BFA mv 10_Airyscan Processing	1	1
0.7827766704	BFA	BFA mv 10_Airyscan Processing	1	1
2.6456766576	BFA	BFA mv 10_Airyscan Processing	1	1
2.1549329184	BFA	BFA mv 10_Airyscan Processing	1	1
5.8797642468	BFA	BFA mv 10_Airyscan Processing	1	1
9.7394310984	BFA	BFA mv 10_Airyscan Processing	1	1
0.3371441592	BFA	BFA mv 10_Airyscan Processing	1	1
2.6703632928	BFA	BFA mv 10_Airyscan Processing	1	1
1.2366565104	BFA	BFA mv 10_Airyscan Processing	1	1
0.5337516216	BFA	BFA mv 10_Airyscan Processing	1	1
3.6742680072	BFA	BFA mv 10_Airyscan Processing	1	1
1.9029189048	BFA	BFA mv 10_Airyscan Processing	1	1
3.2201667624	BFA	BFA mv 10_Airyscan Processing	1	1
1.196139432	BFA	BFA mv 10_Airyscan Processing	1	1
2.3044365096	BFA	BFA mv 10_Airyscan Processing	1	1
4.0725198912	BFA	BFA mv 10_Airyscan Processing	1	1
2.2071291	BFA	BFA mv 10_Airyscan Processing	1	1
15.3104463516	BFA	BFA mv 10_Airyscan Processing	1	1
0.762186024	BFA	BFA mv 10_Airyscan Processing	1	1
1.0622448792	BFA	BFA mv 10_Airyscan Processing	1	1
4.729206528	BFA	BFA mv 10_Airyscan Processing	1	1
0.4927917336	BFA	BFA mv 10_Airyscan Processing	1	1
0.4641751632	BFA	BFA mv 10_Airyscan Processing	1	1
4.0478055804	BFA	BFA mv 10_Airyscan Processing	1	1
17.3463465144	BFA	BFA mv 10_Airyscan Processing	1	1
0.199817832	BFA	BFA mv 10_Airyscan Processing	1	1
11.1694847016	BFA	BFA mv 10_Airyscan Processing	1	1
0.7353960432	BFA	BFA mv 10_Airyscan Processing	1	1
6.0187234344	BFA	BFA mv 10_Airyscan Processing	1	1
0.8738847456	BFA	BFA mv 10_Airyscan Processing	1	1
0.2439880896	BFA	BFA mv 10_Airyscan Processing	1	1
0.9995319696	BFA	BFA mv 10_Airyscan Processing	1	1
0.6454503432	BFA	BFA mv 10_Airyscan Processing	1	1
0.8214671592	BFA	BFA mv 10_Airyscan Processing	1	1
2.8775428344	BFA	BFA mv 10_Airyscan Processing	1	1
0.5337516216	BFA	BFA mv 10_Airyscan Processing	1	1
2.1769073448	BFA	BFA mv 10_Airyscan Processing	1	1
3.0475817208	BFA	BFA mv 10_Airyscan Processing	1	1
1.9667941896	BFA	BFA mv 10_Airyscan Processing	1	1
0.567626556	BFA	BFA mv 10_Airyscan Processing	1	1
1.650019272	BFA	BFA mv 10_Airyscan Processing	1	1
0.5829588384	BFA	BFA mv 10_Airyscan Processing	1	1
1.9061292744	BFA	BFA mv 10_Airyscan Processing	1	1
4.4284281072	BFA	BFA mv 10_Airyscan Processing	1	1
1.868379756	BFA	BFA mv 10_Airyscan Processing	1	1
1.4943716976	BFA	BFA mv 10_Airyscan Processing	1	1
0.9741257688	BFA	BFA mv 10_Airyscan Processing	1	1
4.871043978	BFA	BFA mv 10_Airyscan Processing	1	1
9.1360199916	BFA	BFA mv 10_Airyscan Processing	1	1
0.8974643568	BFA	BFA mv 10_Airyscan Processing	1	1
7.915498356	BFA	BFA mv 10_Airyscan Processing	1	1
9.1608450048	BFA	BFA mv 10_Airyscan Processing	1	1
1.951683312	BFA	BFA mv 10_Airyscan Processing	1	1
4.5744445728	BFA	BFA mv 10_Airyscan Processing	1	1
5.5101012576	BFA	BFA mv 10_Airyscan Processing	1	1
1.3673406936	BFA	BFA mv 10_Airyscan Processing	1	1
0.8317624824	BFA	BFA mv 10_Airyscan Processing	1	1
0.5726635152	BFA	BFA mv 10_Airyscan Processing	1	1
1.0265433552	BFA	BFA mv 10_Airyscan Processing	1	1
4.5833837916	BFA	BFA mv 10_Airyscan Processing	1	1
17.927285034	BFA	BFA mv 10_Airyscan Processing	1	1
2.6037757992	BFA	BFA mv 10_Airyscan Processing	1	1
20.2925525124	BFA	BFA mv 10_Airyscan Processing	1	1
2.3682564432	BFA	BFA mv 10_Airyscan Processing	1	1
2.6021706144	BFA	BFA mv 10_Airyscan Processing	1	1
15.8260427796	BFA	BFA mv 10_Airyscan Processing	1	1
17.539965012	BFA	BFA mv 10_Airyscan Processing	1	1
7.597090578	BFA	BFA mv 10_Airyscan Processing	1	1
1.14715362	BFA	BFA mv 10_Airyscan Processing	1	1
1.1624859024	BFA	BFA mv 10_Airyscan Processing	1	1
3.7180231308	BFA	BFA mv 10_Airyscan Processing	1	1
4.7958216972	BFA	BFA mv 10_Airyscan Processing	1	1
1.7992461072	BFA	BFA mv 10_Airyscan Processing	1	1
0.8317624824	BFA	BFA mv 10_Airyscan Processing	1	1
1.673820288	BFA	BFA mv 10_Airyscan Processing	1	1
1.6898444604	BFA	BFA mv 10_Airyscan Processing	1	1
1.0601968848	BFA	BFA mv 10_Airyscan Processing	1	1
1.7035992336	BFA	BFA mv 10_Airyscan Processing	1	1
2.193152922	BFA	BFA mv 10_Airyscan Processing	1	1
17.2488730512	BFA	BFA mv 10_Airyscan Processing	1	1
20.2101622512	BFA	BFA mv 10_Airyscan Processing	1	1
3.394135584	BFA	BFA mv 10_Airyscan Processing	1	1
2.934720624	BFA	BFA mv 10_Airyscan Processing	1	1
2.6726880432	BFA	BFA mv 10_Airyscan Processing	1	1
2.5932590712	BFA	BFA mv 10_Airyscan Processing	1	1
1.3094433384	BFA	BFA mv 10_Airyscan Processing	1	1
4.1848828272	BFA	BFA mv 10_Airyscan Processing	1	1
6.0615375876	BFA	BFA mv 10_Airyscan Processing	1	1
0.8624270472	BFA	BFA mv 10_Airyscan Processing	1	1
0.7571490648	BFA	BFA mv 10_Airyscan Processing	1	1
1.6518458616	BFA	BFA mv 10_Airyscan Processing	1	1
17.1415470744	BFA	BFA mv 10_Airyscan Processing	1	1
2.0885668296	BFA	BFA mv 10_Airyscan Processing	1	1
1.17898056	BFA	BFA mv 10_Airyscan Processing	1	1
7.4015901396	BFA	BFA mv 10_Airyscan Processing	1	1
0.9823730976	BFA	BFA mv 10_Airyscan Processing	1	1
0.9452877936	BFA	BFA mv 10_Airyscan Processing	1	1
1.5703688952	BFA	BFA mv 10_Airyscan Processing	1	1
18.0167602488	BFA	BFA mv 10_Airyscan Processing	1	1
1.0047903336	BFA	BFA mv 10_Airyscan Processing	1	1
5.9287777344	BFA	BFA mv 10_Airyscan Processing	1	1
1.107577512	BFA	BFA mv 10_Airyscan Processing	1	1
2.3124070824	BFA	BFA mv 10_Airyscan Processing	1	1
0.6454503432	BFA	BFA mv 10_Airyscan Processing	1	1
8.9348737308	BFA	BFA mv 10_Airyscan Processing	1	1
1.3034930844	BFA	BFA mv 10_Airyscan Processing	1	1
0.8061348768	BFA	BFA mv 10_Airyscan Processing	1	1
16.1179650084	BFA	BFA mv 10_Airyscan Processing	1	1
1.2700886352	BFA	BFA mv 10_Airyscan Processing	1	1
0.7539386952	BFA	BFA mv 10_Airyscan Processing	1	1
2.4136167516	BFA	BFA mv 10_Airyscan Processing	1	1
0.689399196	BFA	BFA mv 10_Airyscan Processing	1	1
3.1620203268	BFA	BFA mv 10_Airyscan Processing	1	1
6.6783713604	BFA	BFA mv 10_Airyscan Processing	1	1
13.974240708	BFA	BFA mv 10_Airyscan Processing	1	1
0.707941848	BFA	BFA mv 10_Airyscan Processing	1	1
1.9043026848	BFA	BFA mv 10_Airyscan Processing	1	1
3.3872720352	BFA	BFA mv 10_Airyscan Processing	1	1
2.9168975376	BFA	BFA mv 10_Airyscan Processing	1	1
8.8848085704	BFA	BFA mv 10_Airyscan Processing	1	1
1.8377151912	BFA	BFA mv 10_Airyscan Processing	1	1
3.129280092	BFA	BFA mv 10_Airyscan Processing	1	1
3.8457183492	BFA	BFA mv 10_Airyscan Processing	1	1
2.126316348	BFA	BFA mv 10_Airyscan Processing	1	1
16.6494472308	BFA	BFA mv 10_Airyscan Processing	1	1
3.364107558	BFA	BFA mv 10_Airyscan Processing	1	1
7.73394642	BFA	BFA mv 10_Airyscan Processing	1	1
0.2439880896	BFA	BFA mv 10_Airyscan Processing	1	1
1.309886148	BFA	BFA mv 10_Airyscan Processing	1	1
3.2899646256	BFA	BFA mv 10_Airyscan Processing	1	1
14.4329361024	BFA	BFA mv 10_Airyscan Processing	1	1
2.1313533072	BFA	BFA mv 10_Airyscan Processing	1	1
3.0391129872	BFA	BFA mv 10_Airyscan Processing	1	1
4.0626673776	BFA	BFA mv 10_Airyscan Processing	1	1
4.2096248136	BFA	BFA mv 10_Airyscan Processing	1	1
0.2387297256	BFA	BFA mv 10_Airyscan Processing	1	1
0.72510072	BFA	BFA mv 10_Airyscan Processing	1	1
1.1368582968	BFA	BFA mv 10_Airyscan Processing	1	1
9.1672103928	BFA	BFA mv 10_Airyscan Processing	1	1
6.6738048864	BFA	BFA mv 10_Airyscan Processing	1	1
2.0784929112	BFA	BFA mv 10_Airyscan Processing	1	1
3.006400428	BFA	BFA mv 10_Airyscan Processing	1	1
1.791026454	BFA	BFA mv 10_Airyscan Processing	1	1
1.3916121948	BFA	BFA mv 10_Airyscan Processing	1	1
0.6401919792	BFA	BFA mv 10_Airyscan Processing	1	1
1.3520084112	BFA	BFA mv 10_Airyscan Processing	1	1
1.9315354752	BFA	BFA mv 10_Airyscan Processing	1	1
0.4641751632	BFA	BFA mv 10_Airyscan Processing	1	1
0.1373263272	BFA	BFA mv 10_Airyscan Processing	1	1
3.0517053852	BFA	BFA mv 10_Airyscan Processing	1	1
1.0654552488	BFA	BFA mv 10_Airyscan Processing	1	1
0.5522942736	BFA	BFA mv 10_Airyscan Processing	1	1
2.4543275592	BFA	BFA mv 10_Airyscan Processing	1	1
1.2677915604	BFA	BFA mv 10_Airyscan Processing	1	1
1.1932058184	BFA	BFA mv 10_Airyscan Processing	1	1
1.7790982704	BFA	BFA mv 10_Airyscan Processing	1	1
3.3838125852	BFA	BFA mv 10_Airyscan Processing	1	1
1.4856815592	BFA	BFA mv 10_Airyscan Processing	1	1
3.9162081024	BFA	BFA mv 10_Airyscan Processing	1	1
0.9803251032	BFA	BFA mv 10_Airyscan Processing	1	1
3.4213683744	BFA	BFA mv 10_Airyscan Processing	1	1
0.2776416192	BFA	BFA mv 10_Airyscan Processing	1	1
1.1215260144	BFA	BFA mv 10_Airyscan Processing	1	1
0.9063759	BFA	BFA mv 10_Airyscan Processing	1	1
5.826682446	BFA	BFA mv 10_Airyscan Processing	1	1
1.3263808056	BFA	BFA mv 10_Airyscan Processing	1	1
2.1696009864	BFA	BFA mv 10_Airyscan Processing	1	1
0.5030870568	BFA	BFA mv 10_Airyscan Processing	1	1
0.676114908	BFA	BFA mv 10_Airyscan Processing	1	1
3.8740858392	BFA	BFA mv 10_Airyscan Processing	1	1
1.4021565984	BFA	BFA mv 10_Airyscan Processing	1	1
2.2055239152	BFA	BFA mv 10_Airyscan Processing	1	1
3.9505258464	BFA	BFA mv 10_Airyscan Processing	1	1
16.313244042	BFA	BFA mv 10_Airyscan Processing	1	1
1.1400686664	BFA	BFA mv 10_Airyscan Processing	1	1
1.0979464032	BFA	BFA mv 10_Airyscan Processing	1	1
5.5417067928	BFA	BFA mv 10_Airyscan Processing	1	1
1.1412310416	BFA	BFA mv 10_Airyscan Processing	1	1
0.7029048888	BFA	BFA mv 10_Airyscan Processing	1	1
2.9144067336	BFA	BFA mv 10_Airyscan Processing	1	1
1.1297733432	BFA	BFA mv 10_Airyscan Processing	1	1
1.922623932	BFA	BFA mv 10_Airyscan Processing	1	1
6.0411406704	BFA	BFA mv 10_Airyscan Processing	1	1
0.7283110896	BFA	BFA mv 10_Airyscan Processing	1	1
0.9013389408	BFA	BFA mv 10_Airyscan Processing	1	1
0.4692121224	BFA	BFA mv 10_Airyscan Processing	1	1
3.3943846644	BFA	BFA mv 10_Airyscan Processing	1	1
1.0027423392	BFA	BFA mv 10_Airyscan Processing	1	1
1.921240152	BFA	BFA mv 10_Airyscan Processing	1	1
0.9587934864	BFA	BFA mv 10_Airyscan Processing	1	1
4.5149420328	BFA	BFA mv 10_Airyscan Processing	1	1
3.1350366168	BFA	BFA mv 10_Airyscan Processing	1	1
8.55383607	BFA	BFA mv 10_Airyscan Processing	1	1
0.2879369424	BFA	BFA mv 10_Airyscan Processing	1	1
0.326848836	BFA	BFA mv 10_Airyscan Processing	1	1
2.7811487196	BFA	BFA mv 10_Airyscan Processing	1	1
1.1689066416	BFA	BFA mv 10_Airyscan Processing	1	1
5.8546071264	BFA	BFA mv 10_Airyscan Processing	1	1
1.1689066416	BFA	BFA mv 10_Airyscan Processing	1	1
0.199817832	BFA	BFA mv 10_Airyscan Processing	1	1
1.2945538656	BFA	BFA mv 10_Airyscan Processing	1	1
2.8445811948	BFA	BFA mv 10_Airyscan Processing	1	1
8.5760319012	BFA	BFA mv 10_Airyscan Processing	1	1
2.802431256	BFA	BFA mv 10_Airyscan Processing	1	1
0.5470359096	BFA	BFA mv 10_Airyscan Processing	1	1
1.72418988	BFA	BFA mv 10_Airyscan Processing	1	1
7.2253795944	BFA	BFA mv 10_Airyscan Processing	1	1
0.199817832	BFA	BFA mv 10_Airyscan Processing	1	1
1.8045044712	BFA	BFA mv 10_Airyscan Processing	1	1
1.7740613112	BFA	BFA mv 10_Airyscan Processing	1	1
1.9333620648	BFA	BFA mv 10_Airyscan Processing	1	1
0.9823730976	BFA	BFA mv 10_Airyscan Processing	1	1
2.4975568464	BFA	BFA mv 10_Airyscan Processing	1	1
0.6422399736	BFA	BFA mv 10_Airyscan Processing	1	1
2.135034162	BFA	BFA mv 10_Airyscan Processing	1	1
1.8919593672	BFA	BFA mv 10_Airyscan Processing	1	1
4.184689098	BFA	BFA mv 10_Airyscan Processing	1	1
0.962003856	BFA	BFA mv 10_Airyscan Processing	1	1
1.0972545132	BFA	BFA mv 10_Airyscan Processing	1	1
1.051949556	BFA	BFA mv 10_Airyscan Processing	1	1
9.4902123204	BFA	BFA mv 10_Airyscan Processing	1	1
1.6603145952	BFA	BFA mv 10_Airyscan Processing	1	1
5.577463668	BFA	BFA mv 10_Airyscan Processing	1	1
2.9642781648	BFA	BFA mv 10_Airyscan Processing	1	1
3.2038935096	BFA	BFA mv 10_Airyscan Processing	1	1
11.6789924976	BFA	BFA mv 10_Airyscan Processing	1	1
2.0874044544	BFA	BFA mv 10_Airyscan Processing	1	1
1.8752433048	BFA	BFA mv 10_Airyscan Processing	1	1
2.2149059436	BFA	BFA mv 10_Airyscan Processing	1	1
0.2387297256	BFA	BFA mv 10_Airyscan Processing	1	1
2.7040168224	BFA	BFA mv 10_Airyscan Processing	1	1
0.7928505888	BFA	BFA mv 10_Airyscan Processing	1	1
2.6326137744	BFA	BFA mv 10_Airyscan Processing	1	1
0.7653963936	BFA	BFA mv 10_Airyscan Processing	1	1
1.5504424632	BFA	BFA mv 10_Airyscan Processing	1	1
1.2670996704	BFA	BFA mv 10_Airyscan Processing	1	1
1.8139141752	BFA	BFA mv 10_Airyscan Processing	1	1
0.8725009656	BFA	BFA mv 10_Airyscan Processing	1	1
6.2774349432	BFA	BFA mv 10_Airyscan Processing	1	1
5.0924211024	BFA	BFA mv 10_Airyscan Processing	1	1
0.45387984	BFA	BFA mv 10_Airyscan Processing	1	1
1.5804428136	BFA	BFA mv 10_Airyscan Processing	1	1
0.5367405864	BFA	BFA mv 10_Airyscan Processing	1	1
0.5234562984	BFA	BFA mv 10_Airyscan Processing	1	1
4.6793074212	BFA	BFA mv 10_Airyscan Processing	1	1
0.743643372	BFA	BFA mv 10_Airyscan Processing	1	1
2.3529241608	BFA	BFA mv 10_Airyscan Processing	1	1
0.7129788072	BFA	BFA mv 10_Airyscan Processing	1	1
10.8907360584	BFA	BFA mv 10_Airyscan Processing	1	1
0.8010979176	BFA	BFA mv 10_Airyscan Processing	1	1
5.0286011688	BFA	BFA mv 10_Airyscan Processing	1	1
1.5992068704	BFA	BFA mv 10_Airyscan Processing	1	1
4.5497579376	BFA	BFA mv 10_Airyscan Processing	1	1
0.4067206176	BFA	BFA mv 10_Airyscan Processing	1	1
0.254062008	BFA	BFA mv 10_Airyscan Processing	1	1
18.1399443444	BFA	BFA mv 10_Airyscan Processing	1	1
7.6536318288	BFA	BFA mv 10_Airyscan Processing	1	1
0.6301180608	BFA	BFA mv 10_Airyscan Processing	1	1
1.9061292744	BFA	BFA mv 10_Airyscan Processing	1	1
0.5184193392	BFA	BFA mv 10_Airyscan Processing	1	1
0.7200637608	BFA	BFA mv 10_Airyscan Processing	1	1
4.1892278964	BFA	BFA mv 10_Airyscan Processing	1	1
0.399635664	BFA	BFA mv 10_Airyscan Processing	1	1
1.9061292744	BFA	BFA mv 10_Airyscan Processing	1	1
3.3778623312	BFA	BFA mv 10_Airyscan Processing	1	1
4.2451049328	BFA	BFA mv 10_Airyscan Processing	1	1
0.2387297256	BFA	BFA mv 10_Airyscan Processing	1	1
2.5538766924	BFA	BFA mv 10_Airyscan Processing	1	1
2.5474836288	BFA	BFA mv 10_Airyscan Processing	1	1
1.0283699448	BFA	BFA mv 10_Airyscan Processing	1	1
4.5607174752	BFA	BFA mv 10_Airyscan Processing	1	1
11.0811441864	BFA	BFA mv 10_Airyscan Processing	1	1
0.326848836	BFA	BFA mv 10_Airyscan Processing	1	1
0.5726635152	BFA	BFA mv 10_Airyscan Processing	1	1
8.9260175388	BFA	BFA mv 10_Airyscan Processing	1	1
0.4742490816	BFA	BFA mv 10_Airyscan Processing	1	1
2.7003636432	BFA	BFA mv 10_Airyscan Processing	1	1
1.26892626	BFA	BFA mv 10_Airyscan Processing	1	1
21.7887507996	BFA	BFA mv 10_Airyscan Processing	1	1
18.102886716	BFA	BFA mv 10_Airyscan Processing	1	1
0.9555831168	BFA	BFA mv 10_Airyscan Processing	1	1
3.924676836	BFA	BFA mv 10_Airyscan Processing	1	1
0.4200049056	BFA	BFA mv 10_Airyscan Processing	1	1
17.1477464088	BFA	BFA mv 10_Airyscan Processing	1	1
1.0601968848	BFA	BFA mv 10_Airyscan Processing	1	1
11.7217512996	BFA	BFA mv 10_Airyscan Processing	1	1
4.5723965784	BFA	BFA mv 10_Airyscan Processing	1	1
2.3277393648	BFA	BFA mv 10_Airyscan Processing	1	1
2.7832243896	BFA	BFA mv 10_Airyscan Processing	1	1
2.9180599128	BFA	BFA mv 10_Airyscan Processing	1	1
8.2450594008	BFA	BFA mv 10_Airyscan Processing	1	1
2.8969711056	BFA	BFA mv 10_Airyscan Processing	1	1
2.0560756752	BFA	BFA mv 10_Airyscan Processing	1	1
1.7958143328	BFA	BFA mv 10_Airyscan Processing	1	1
2.2082914752	BFA	BFA mv 10_Airyscan Processing	1	1
4.4861317332	BFA	BFA mv 10_Airyscan Processing	1	1
16.16531796	BFA	BFA mv 10_Airyscan Processing	1	1
3.5392110792	BFA	BFA mv 10_Airyscan Processing	1	1
2.6957694936	BFA	BFA mv 10_Airyscan Processing	1	1
0.2879369424	BFA	BFA mv 10_Airyscan Processing	1	1
0.8606004576	BFA	BFA mv 10_Airyscan Processing	1	1
3.0398048772	BFA	BFA mv 10_Airyscan Processing	1	1
2.364603264	BFA	BFA mv 10_Airyscan Processing	1	1
0.7237446156	BFA	BFA mv 10_Airyscan Processing	1	1
20.339628708	BFA	BFA mv 10_Airyscan Processing	1	1
1.0581488904	BFA	BFA mv 10_Airyscan Processing	1	1
1.7655925776	BFA	BFA mv 10_Airyscan Processing	1	1
1.0521709608	BFA	BFA mv 10_Airyscan Processing	1	1
6.6159075312	BFA	BFA mv 10_Airyscan Processing	1	1
1.5671585256	BFA	BFA mv 10_Airyscan Processing	1	1
3.2822154576	BFA	BFA mv 10_Airyscan Processing	1	1
0.6012800856	BFA	BFA mv 10_Airyscan Processing	1	1
4.5481527528	BFA	BFA mv 10_Airyscan Processing	1	1
16.7721331656	BFA	BFA mv 10_Airyscan Processing	1	1
0.6319446504	BFA	BFA mv 10_Airyscan Processing	1	1
1.9125500136	BFA	BFA mv 10_Airyscan Processing	1	1
2.6717470728	BFA	BFA mv 10_Airyscan Processing	1	1
18.1108296132	BFA	BFA mv 10_Airyscan Processing	1	1
0.3524764416	BFA	BFA mv 10_Airyscan Processing	1	1
0.4845444048	BFA	BFA mv 10_Airyscan Processing	1	1
0.3371441592	BFA	BFA mv 10_Airyscan Processing	1	1
2.3064568284	BFA	BFA mv 10_Airyscan Processing	1	1
13.1505041496	BFA	BFA mv 10_Airyscan Processing	1	1
0.3760560528	BFA	BFA mv 10_Airyscan Processing	1	1
0.5777004744	BFA	BFA mv 10_Airyscan Processing	1	1
3.1727861352	BFA	BFA mv 10_Airyscan Processing	1	1
5.89351902	BFA	BFA mv 10_Airyscan Processing	1	1
3.8853221328	BFA	BFA mv 10_Airyscan Processing	1	1
1.8429735552	BFA	BFA mv 10_Airyscan Processing	1	1
1.863121392	BFA	BFA mv 10_Airyscan Processing	1	1
6.9404039412	BFA	BFA mv 10_Airyscan Processing	1	1
16.8348460752	BFA	BFA mv 10_Airyscan Processing	1	1
3.6438248472	BFA	BFA mv 10_Airyscan Processing	1	1
24.3158928624	BFA	BFA mv 10_Airyscan Processing	1	1
3.2611266504	BFA	BFA mv 10_Airyscan Processing	1	1
1.8772912992	BFA	BFA mv 10_Airyscan Processing	1	1
7.5190730616	BFA	BFA mv 10_Airyscan Processing	1	1
5.333641632	BFA	BFA mv 10_Airyscan Processing	1	1
0.199817832	BFA	BFA mv 10_Airyscan Processing	1	1
0.5030870568	BFA	BFA mv 10_Airyscan Processing	1	1
0.3657607296	BFA	BFA mv 10_Airyscan Processing	1	1
0.4845444048	BFA	BFA mv 10_Airyscan Processing	1	1
8.171636034	BFA	BFA mv 10_Airyscan Processing	1	1
5.2235757708	BFA	BFA mv 10_Airyscan Processing	1	1
0.6740669136	BFA	BFA mv 10_Airyscan Processing	1	1
2.1611322528	BFA	BFA mv 10_Airyscan Processing	1	1
0.2982322656	BFA	BFA mv 10_Airyscan Processing	1	1
0.5520728688	BFA	BFA mv 10_Airyscan Processing	1	1
16.5396027744	BFA	BFA mv 10_Airyscan Processing	1	1
1.7958143328	BFA	BFA mv 10_Airyscan Processing	1	1
0.6319446504	BFA	BFA mv 10_Airyscan Processing	1	1
8.06812929	BFA	BFA mv 10_Airyscan Processing	1	1
1.5126929448	BFA	BFA mv 10_Airyscan Processing	1	1
2.6937491748	BFA	BFA mv 10_Airyscan Processing	1	1
2.503534776	BFA	BFA mv 10_Airyscan Processing	1	1
12.3086677488	BFA	BFA mv 10_Airyscan Processing	1	1
1.5108663552	BFA	BFA mv 10_Airyscan Processing	1	1
4.0235340792	BFA	BFA mv 10_Airyscan Processing	1	1
1.051949556	BFA	BFA mv 10_Airyscan Processing	1	1
6.8259653352	BFA	BFA mv 10_Airyscan Processing	1	1
1.6243916664	BFA	BFA mv 10_Airyscan Processing	1	1
9.3102378936	BFA	BFA mv 10_Airyscan Processing	1	1
1.8898836972	BFA	BFA mv 10_Airyscan Processing	1	1
0.973904364	BFA	BFA mv 10_Airyscan Processing	1	1
0.3657607296	BFA	BFA mv 10_Airyscan Processing	1	1
0.6587346312	BFA	BFA mv 10_Airyscan Processing	1	1
0.8242070436	BFA	BFA mv 10_Airyscan Processing	1	1
0.6607826256	BFA	BFA mv 10_Airyscan Processing	1	1
0.2879369424	BFA	BFA mv 10_Airyscan Processing	1	1
0.5131609752	BFA	BFA mv 10_Airyscan Processing	1	1
1.6413291336	BFA	BFA mv 10_Airyscan Processing	1	1
1.0844407104	BFA	BFA mv 10_Airyscan Processing	1	1
0.4200049056	BFA	BFA mv 10_Airyscan Processing	1	1
1.2693690696	BFA	BFA mv 10_Airyscan Processing	1	1
2.0858269452	BFA	BFA mv 10_Airyscan Processing	1	1
0.8267255232	BFA	BFA mv 10_Airyscan Processing	1	1
0.8841800688	BFA	BFA mv 10_Airyscan Processing	1	1
1.1892758832	BFA	BFA mv 10_Airyscan Processing	1	1
0.4046726232	BFA	BFA mv 10_Airyscan Processing	1	1
0.762186024	BFA	BFA mv 10_Airyscan Processing	1	1
0.3943773	BFA	BFA mv 10_Airyscan Processing	1	1
2.7857151936	BFA	BFA mv 10_Airyscan Processing	1	1
5.9541562596	BFA	BFA mv 10_Airyscan Processing	1	1
0.5859478032	BFA	BFA mv 10_Airyscan Processing	1	1
2.4868187136	BFA	BFA mv 10_Airyscan Processing	1	1
0.3554654064	BFA	BFA mv 10_Airyscan Processing	1	1
0.9402508344	BFA	BFA mv 10_Airyscan Processing	1	1
0.8164302	BFA	BFA mv 10_Airyscan Processing	1	1
1.6326389952	BFA	BFA mv 10_Airyscan Processing	1	1
16.3800529404	BFA	BFA mv 10_Airyscan Processing	1	1
2.222904192	BFA	BFA mv 10_Airyscan Processing	1	1
4.2096248136	BFA	BFA mv 10_Airyscan Processing	1	1
5.2791760512	BFA	BFA mv 10_Airyscan Processing	1	1
0.702683484	BFA	BFA mv 10_Airyscan Processing	1	1
0.3318857952	BFA	BFA mv 10_Airyscan Processing	1	1
6.0537330684	BFA	BFA mv 10_Airyscan Processing	1	1
1.365514104	BFA	BFA mv 10_Airyscan Processing	1	1
0.199817832	BFA	BFA mv 10_Airyscan Processing	1	1
0.45387984	BFA	BFA mv 10_Airyscan Processing	1	1
3.9205808472	BFA	BFA mv 10_Airyscan Processing	1	1
3.0716041416	BFA	BFA mv 10_Airyscan Processing	1	1
0.6996945192	BFA	BFA mv 10_Airyscan Processing	1	1
6.1926645804	BFA	BFA mv 10_Airyscan Processing	1	1
3.0695838228	BFA	BFA mv 10_Airyscan Processing	1	1
0.6472769328	BFA	BFA mv 10_Airyscan Processing	1	1
5.0699761908	BFA	BFA mv 10_Airyscan Processing	1	1
0.2387297256	BFA	BFA mv 10_Airyscan Processing	1	1
0.8571686832	BFA	BFA mv 10_Airyscan Processing	1	1
1.9892114256	BFA	BFA mv 10_Airyscan Processing	1	1
1.2861128076	BFA	BFA mv 10_Airyscan Processing	1	1
3.9045013236	BFA	BFA mv 10_Airyscan Processing	1	1
0.833589072	BFA	BFA mv 10_Airyscan Processing	1	1
8.8577971848	BFA	BFA mv 10_Airyscan Processing	1	1
1.1874492936	BFA	BFA mv 10_Airyscan Processing	1	1
3.3853900944	BFA	BFA mv 10_Airyscan Processing	1	1
8.6449441452	BFA	BFA mv 10_Airyscan Processing	1	1
1.546789284	BFA	BFA mv 10_Airyscan Processing	1	1
2.5694580552	BFA	BFA mv 10_Airyscan Processing	1	1
1.6994478936	BFA	BFA mv 10_Airyscan Processing	1	1
4.2325125348	BFA	BFA mv 10_Airyscan Processing	1	1
1.8621804216	BFA	BFA mv 10_Airyscan Processing	1	1
1.5364939608	BFA	BFA mv 10_Airyscan Processing	1	1
16.683820326	BFA	BFA mv 10_Airyscan Processing	1	1
10.0339825092	BFA	BFA mv 10_Airyscan Processing	1	1
0.6147857784	BFA	BFA mv 10_Airyscan Processing	1	1
1.2167300784	BFA	BFA mv 10_Airyscan Processing	1	1
0.6301180608	BFA	BFA mv 10_Airyscan Processing	1	1
2.6294034048	BFA	BFA mv 10_Airyscan Processing	1	1
2.2258931568	BFA	BFA mv 10_Airyscan Processing	1	1
3.8262070512	BFA	BFA mv 10_Airyscan Processing	1	1
5.3760129756	BFA	BFA mv 10_Airyscan Processing	1	1
0.5317036272	BFA	BFA mv 10_Airyscan Processing	1	1
2.3329977288	BFA	BFA mv 10_Airyscan Processing	1	1
1.05582414	BFA	BFA mv 10_Airyscan Processing	1	1
0.4067206176	BFA	BFA mv 10_Airyscan Processing	1	1
4.3300136736	BFA	BFA mv 10_Airyscan Processing	1	1
2.1096279612	BFA	BFA mv 10_Airyscan Processing	1	1
7.3263401832	BFA	BFA mv 10_Airyscan Processing	1	1
0.6134019984	BFA	BFA mv 10_Airyscan Processing	1	1
4.2343668	BFA	BFA mv 10_Airyscan Processing	1	1
4.3687041624	BFA	BFA mv 10_Airyscan Processing	1	1
2.4094654116	BFA	BFA mv 10_Airyscan Processing	1	1
0.4097095824	BFA	BFA mv 10_Airyscan Processing	1	1
7.6558735524	BFA	BFA mv 10_Airyscan Processing	1	1
4.303694178	BFA	BFA mv 10_Airyscan Processing	1	1
0.4978286928	BFA	BFA mv 10_Airyscan Processing	1	1
3.531683316	BFA	BFA mv 10_Airyscan Processing	1	1
5.610674388	BFA	BFA mv 10_Airyscan Processing	1	1
1.6644382596	BFA	BFA mv 10_Airyscan Processing	1	1
0.4147465416	BFA	BFA mv 10_Airyscan Processing	1	1
0.911634264	BFA	BFA mv 10_Airyscan Processing	1	1
18.0941135508	BFA	BFA mv 10_Airyscan Processing	1	1
0.2879369424	BFA	BFA mv 10_Airyscan Processing	1	1
0.8246775288	BFA	BFA mv 10_Airyscan Processing	1	1
5.525295162	BFA	BFA mv 10_Airyscan Processing	1	1
6.1292597808	BFA	BFA mv 10_Airyscan Processing	1	1
3.2950015848	BFA	BFA mv 10_Airyscan Processing	1	1
0.6434023488	BFA	BFA mv 10_Airyscan Processing	1	1
2.8733914944	BFA	BFA mv 10_Airyscan Processing	1	1
9.82068666	BFA	BFA mv 10_Airyscan Processing	1	1
2.9569164552	BFA	BFA mv 10_Airyscan Processing	1	1
5.8877624952	BFA	BFA mv 10_Airyscan Processing	1	1
0.2439880896	BFA	BFA mv 10_Airyscan Processing	1	1
1.9750415184	BFA	BFA mv 10_Airyscan Processing	1	1
7.7568341412	BFA	BFA mv 10_Airyscan Processing	1	1
4.9502792208	BFA	BFA mv 10_Airyscan Processing	1	1
2.5573361424	BFA	BFA mv 10_Airyscan Processing	1	1
0.3657607296	BFA	BFA mv 10_Airyscan Processing	1	1
3.359541084	BFA	BFA mv 10_Airyscan Processing	1	1
5.4682557504	BFA	BFA mv 10_Airyscan Processing	1	1
2.5160994984	BFA	BFA mv 10_Airyscan Processing	1	1
1.6308124056	BFA	BFA mv 10_Airyscan Processing	1	1
0.2439880896	BFA	BFA mv 10_Airyscan Processing	1	1
7.0351928712	BFA	BFA mv 10_Airyscan Processing	1	1
1.1924862528	BFA	BFA mv 10_Airyscan Processing	1	1
2.3739852924	BFA	BFA mv 10_Airyscan Processing	1	1
12.475053456	BFA	BFA mv 10_Airyscan Processing	1	1
0.7981089528	BFA	BFA mv 10_Airyscan Processing	1	1
2.9503019868	BFA	BFA mv 10_Airyscan Processing	1	1
4.493410416	BFA	BFA mv 10_Airyscan Processing	1	1
5.9953929036	BFA	BFA mv 10_Airyscan Processing	1	1
0.4980500976	BFA	BFA mv 10_Airyscan Processing	1	1
1.1654748672	BFA	BFA mv 10_Airyscan Processing	1	1
1.0833060108	BFA	BFA mv 10_Airyscan Processing	1	1
3.4808709144	BFA	BFA mv 10_Airyscan Processing	1	1
0.9217081824	BFA	BFA mv 10_Airyscan Processing	1	1
0.7418167824	BFA	BFA mv 10_Airyscan Processing	1	1
1.2739632192	BFA	BFA mv 10_Airyscan Processing	1	1
8.7261720312	BFA	BFA mv 10_Airyscan Processing	1	1
2.5454356344	BFA	BFA mv 10_Airyscan Processing	1	1
2.1466855896	BFA	BFA mv 10_Airyscan Processing	1	1
4.721180604	BFA	BFA mv 10_Airyscan Processing	1	1
12.91412685	BFA	BFA mv 10_Airyscan Processing	1	1
0.2776416192	BFA	BFA mv 10_Airyscan Processing	1	1
0.5419989504	BFA	BFA mv 10_Airyscan Processing	1	1
0.199817832	BFA	BFA mv 10_Airyscan Processing	1	1
1.656661416	BFA	BFA mv 10_Airyscan Processing	1	1
7.4444319684	BFA	BFA mv 10_Airyscan Processing	1	1
3.2389308192	BFA	BFA mv 10_Airyscan Processing	1	1
18.8650450644	BFA	BFA mv 10_Airyscan Processing	1	1
4.6488365856	BFA	BFA mv 10_Airyscan Processing	1	1
2.0956517832	BFA	BFA mv 10_Airyscan Processing	1	1
0.3657607296	BFA	BFA mv 10_Airyscan Processing	1	1
3.0370373172	BFA	BFA mv 10_Airyscan Processing	1	1
0.7264845	BFA	BFA mv 10_Airyscan Processing	1	1
23.04616401	BFA	BFA mv 10_Airyscan Processing	1	1
1.8283054872	BFA	BFA mv 10_Airyscan Processing	1	1
2.151501144	BFA	BFA mv 10_Airyscan Processing	1	1
0.3524764416	BFA	BFA mv 10_Airyscan Processing	1	1
1.3195172568	BFA	BFA mv 10_Airyscan Processing	1	1
4.6618717932	BFA	BFA mv 10_Airyscan Processing	1	1
3.9949175088	BFA	BFA mv 10_Airyscan Processing	1	1
5.1926621256	BFA	BFA mv 10_Airyscan Processing	1	1
1.0020504492	BFA	BFA mv 10_Airyscan Processing	1	1
4.4826722832	BFA	BFA mv 10_Airyscan Processing	1	1
1.655277636	BFA	BFA mv 10_Airyscan Processing	1	1
2.3204330064	BFA	BFA mv 10_Airyscan Processing	1	1
5.2700431032	BFA	BFA mv 10_Airyscan Processing	1	1
3.8731725444	BFA	BFA mv 10_Airyscan Processing	1	1
1.6960161192	BFA	BFA mv 10_Airyscan Processing	1	1
2.9715845232	BFA	BFA mv 10_Airyscan Processing	1	1
2.7191277	BFA	BFA mv 10_Airyscan Processing	1	1
2.4875382792	BFA	BFA mv 10_Airyscan Processing	1	1
0.4742490816	BFA	BFA mv 10_Airyscan Processing	1	1
15.1806477876	BFA	BFA mv 10_Airyscan Processing	1	1
7.6961969016	BFA	BFA mv 10_Airyscan Processing	1	1
5.3817418248	BFA	BFA mv 10_Airyscan Processing	1	1
2.4856563384	BFA	BFA mv 10_Airyscan Processing	1	1
0.7960609584	BFA	BFA mv 10_Airyscan Processing	1	1
1.3419344928	BFA	BFA mv 10_Airyscan Processing	1	1
2.8736405748	BFA	BFA mv 10_Airyscan Processing	1	1
0.984421092	BFA	BFA mv 10_Airyscan Processing	1	1
1.1235740088	BFA	BFA mv 10_Airyscan Processing	1	1
0.3760560528	BFA	BFA mv 10_Airyscan Processing	1	1
5.2908551544	BFA	BFA mv 10_Airyscan Processing	1	1
6.512483814	BFA	BFA mv 10_Airyscan Processing	1	1
1.1400686664	BFA	BFA mv 10_Airyscan Processing	1	1
5.0775316296	BFA	BFA mv 10_Airyscan Processing	1	1
18.1984505628	BFA	BFA mv 10_Airyscan Processing	1	1
1.9802998824	BFA	BFA mv 10_Airyscan Processing	1	1
28.1759471724	BFA	BFA mv 10_Airyscan Processing	1	1
1.8704277504	BFA	BFA mv 10_Airyscan Processing	1	1
1.2684834504	BFA	BFA mv 10_Airyscan Processing	1	1
1.14715362	BFA	BFA mv 10_Airyscan Processing	1	1
4.5174328368	BFA	BFA mv 10_Airyscan Processing	1	1
1.7758879008	BFA	BFA mv 10_Airyscan Processing	1	1
0.5912061672	BFA	BFA mv 10_Airyscan Processing	1	1
22.1858403084	BFA	BFA mv 10_Airyscan Processing	1	1
6.3785615856	BFA	BFA mv 10_Airyscan Processing	1	1
0.653697672	BFA	BFA mv 10_Airyscan Processing	1	1
0.9466715736	BFA	BFA mv 10_Airyscan Processing	1	1
4.6110593916	BFA	BFA mv 10_Airyscan Processing	1	1
0.3371441592	BFA	BFA mv 10_Airyscan Processing	1	1
0.924918552	BFA	BFA mv 10_Airyscan Processing	1	1
0.3710190936	BFA	BFA mv 10_Airyscan Processing	1	1
0.9587934864	BFA	BFA mv 10_Airyscan Processing	1	1
2.4037365624	BFA	BFA mv 10_Airyscan Processing	1	1
1.384056756	BFA	BFA mv 10_Airyscan Processing	1	1
0.4252632696	BFA	BFA mv 10_Airyscan Processing	1	1
2.3732934024	BFA	BFA mv 10_Airyscan Processing	1	1
12.6148705872	BFA	BFA mv 10_Airyscan Processing	1	1
2.4444750456	BFA	BFA mv 10_Airyscan Processing	1	1
1.7548544448	BFA	BFA mv 10_Airyscan Processing	1	1
6.07894554	BFA	BFA mv 10_Airyscan Processing	1	1
4.768782636	BFA	BFA mv 10_Airyscan Processing	1	1
0.525974778	BFA	BFA mv 10_Airyscan Processing	1	1
2.2341404856	BFA	BFA mv 10_Airyscan Processing	1	1
0.5962431264	BFA	BFA mv 10_Airyscan Processing	1	1
10.2903692676	BFA	BFA mv 10_Airyscan Processing	1	1
0.7878136296	BFA	BFA mv 10_Airyscan Processing	1	1
6.7314808368	BFA	BFA mv 10_Airyscan Processing	1	1
3.4805941584	BFA	BFA mv 10_Airyscan Processing	1	1
0.4845444048	BFA	BFA mv 10_Airyscan Processing	1	1
0.163424418	BFA	BFA mv 10_Airyscan Processing	1	1
6.6005752488	BFA	BFA mv 10_Airyscan Processing	1	1
0.7468537416	BFA	BFA mv 10_Airyscan Processing	1	1
8.0262284316	BFA	BFA mv 10_Airyscan Processing	1	1
1.6340227752	BFA	BFA mv 10_Airyscan Processing	1	1
0.6301180608	BFA	BFA mv 10_Airyscan Processing	1	1
12.2272461336	BFA	BFA mv 10_Airyscan Processing	1	1
16.2381601392	BFA	BFA mv 10_Airyscan Processing	1	1
0.7692709776	BFA	BFA mv 10_Airyscan Processing	1	1
3.0807924408	BFA	BFA mv 10_Airyscan Processing	1	1
0.199817832	BFA	BFA mv 10_Airyscan Processing	1	1
1.283594328	BFA	BFA mv 10_Airyscan Processing	1	1
0.2387297256	BFA	BFA mv 10_Airyscan Processing	1	1
12.21393417	BFA	BFA mv 10_Airyscan Processing	1	1
1.5486158736	BFA	BFA mv 10_Airyscan Processing	1	1
0.4147465416	BFA	BFA mv 10_Airyscan Processing	1	1
0.4200049056	BFA	BFA mv 10_Airyscan Processing	1	1
0.4742490816	BFA	BFA mv 10_Airyscan Processing	1	1
8.8151767608	BFA	BFA mv 10_Airyscan Processing	1	1
2.166169212	BFA	BFA mv 10_Airyscan Processing	1	1
3.1661439912	BFA	BFA mv 10_Airyscan Processing	1	1
0.9555831168	BFA	BFA mv 10_Airyscan Processing	1	1
1.124736384	BFA	BFA mv 10_Airyscan Processing	1	1
0.3913883352	BFA	BFA mv 10_Airyscan Processing	1	1
10.4194759416	BFA	BFA mv 10_Airyscan Processing	1	1
7.081632528	BFA	BFA mv 10_Airyscan Processing	1	1
1.2668782656	BFA	BFA mv 10_Airyscan Processing	1	1
1.1521905792	BFA	BFA mv 10_Airyscan Processing	1	1
0.8132198304	BFA	BFA mv 10_Airyscan Processing	1	1
0.9065973048	BFA	BFA mv 10_Airyscan Processing	1	1
2.0160014064	BFA	BFA mv 10_Airyscan Processing	1	1
1.4618805432	BFA	BFA mv 10_Airyscan Processing	1	1
1.322478546	BFA	BFA mv 10_Airyscan Processing	1	1
0.84825714	BFA	BFA mv 10_Airyscan Processing	1	1
0.9590148912	BFA	BFA mv 10_Airyscan Processing	1	1
0.6690299544	BFA	BFA mv 10_Airyscan Processing	1	1
0.2387297256	BFA	BFA mv 10_Airyscan Processing	1	1
0.4998766872	BFA	BFA mv 10_Airyscan Processing	1	1
1.455459804	BFA	BFA mv 10_Airyscan Processing	1	1
0.4303002288	BFA	BFA mv 10_Airyscan Processing	1	1
0.2826785784	BFA	BFA mv 10_Airyscan Processing	1	1
0.3913883352	BFA	BFA mv 10_Airyscan Processing	1	1
3.8031256008	BFA	BFA mv 10_Airyscan Processing	1	1
0.9045493104	BFA	BFA mv 10_Airyscan Processing	1	1
4.5039548196	BFA	BFA mv 10_Airyscan Processing	1	1
0.5234562984	BFA	BFA mv 10_Airyscan Processing	1	1
8.1596801748	BFA	BFA mv 10_Airyscan Processing	1	1
1.274184624	BFA	BFA mv 10_Airyscan Processing	1	1
1.2229294128	BFA	BFA mv 10_Airyscan Processing	1	1
4.2837400704	BFA	BFA mv 10_Airyscan Processing	1	1
12.7858781196	BFA	BFA mv 10_Airyscan Processing	1	1
0.4506694704	BFA	BFA mv 10_Airyscan Processing	1	1
3.1670849616	BFA	BFA mv 10_Airyscan Processing	1	1
0.6996945192	BFA	BFA mv 10_Airyscan Processing	1	1
1.8990443208	BFA	BFA mv 10_Airyscan Processing	1	1
4.2229091016	BFA	BFA mv 10_Airyscan Processing	1	1
2.5108964856	BFA	BFA mv 10_Airyscan Processing	1	1
4.5577285104	BFA	BFA mv 10_Airyscan Processing	1	1
3.6861685152	BFA	BFA mv 10_Airyscan Processing	1	1
0.4845444048	BFA	BFA mv 10_Airyscan Processing	1	1
0.2879369424	BFA	BFA mv 10_Airyscan Processing	1	1
1.7024368584	BFA	BFA mv 10_Airyscan Processing	1	1
7.5009732192	BFA	BFA mv 10_Airyscan Processing	1	1
0.2826785784	BFA	BFA mv 10_Airyscan Processing	1	1
0.7353960432	BFA	BFA mv 10_Airyscan Processing	1	1
0.199817832	BFA	BFA mv 10_Airyscan Processing	1	1
2.315617452	BFA	BFA mv 10_Airyscan Processing	1	1
4.4536129032	BFA	BFA mv 10_Airyscan Processing	1	1
0.199817832	BFA	BFA mv 10_Airyscan Processing	1	1
0.8963019816	BFA	BFA mv 10_Airyscan Processing	1	1
0.4149679464	BFA	BFA mv 10_Airyscan Processing	1	1
2.5344207456	BFA	BFA mv 10_Airyscan Processing	1	1
11.643263298	BFA	BFA mv 10_Airyscan Processing	1	1
2.7275964336	BFA	BFA mv 10_Airyscan Processing	1	1
1.4721758664	BFA	BFA mv 10_Airyscan Processing	1	1
2.433930642	BFA	BFA mv 10_Airyscan Processing	1	1
0.4456325112	BFA	BFA mv 10_Airyscan Processing	1	1
14.3044936428	BFA	BFA mv 10_Airyscan Processing	1	1
1.961093016	BFA	BFA mv 10_Airyscan Processing	1	1
4.3251981192	BFA	BFA mv 10_Airyscan Processing	1	1
2.3682564432	BFA	BFA mv 10_Airyscan Processing	1	1
2.2091770944	BFA	BFA mv 10_Airyscan Processing	1	1
18.2639310324	BFA	BFA mv 10_Airyscan Processing	1	1
7.64676828	BFA	BFA mv 10_Airyscan Processing	1	1
0.4097095824	BFA	BFA mv 10_Airyscan Processing	1	1
3.1201194684	BFA	BFA mv 10_Airyscan Processing	1	1
1.2002630964	BFA	BFA mv 10_Airyscan Processing	1	1
1.608367494	BFA	BFA mv 10_Airyscan Processing	1	1
1.9871634312	BFA	BFA mv 10_Airyscan Processing	1	1
4.3265818992	BFA	BFA mv 10_Airyscan Processing	1	1
4.2325125348	BFA	BFA mv 10_Airyscan Processing	1	1
0.3913883352	BFA	BFA mv 10_Airyscan Processing	1	1
1.141895256	BFA	BFA mv 10_Airyscan Processing	1	1
2.8122837696	BFA	BFA mv 10_Airyscan Processing	1	1
4.38312315	BFA	BFA mv 10_Airyscan Processing	1	1
0.8841800688	BFA	BFA mv 10_Airyscan Processing	1	1
4.3100872416	BFA	BFA mv 10_Airyscan Processing	1	1
6.655705044	BFA	BFA mv 10_Airyscan Processing	1	1
4.0825938096	BFA	BFA mv 10_Airyscan Processing	1	1
0.4742490816	BFA	BFA mv 10_Airyscan Processing	1	1
0.6454503432	BFA	BFA mv 10_Airyscan Processing	1	1
1.021506396	BFA	BFA mv 10_Airyscan Processing	1	1
3.9269462352	BFA	BFA mv 10_Airyscan Processing	1	1
3.3030275088	BFA	BFA mv 10_Airyscan Processing	1	1
1.3398864984	BFA	BFA mv 10_Airyscan Processing	1	1
19.2693302292	BFA	BFA mv 10_Airyscan Processing	1	1
0.254062008	BFA	BFA mv 10_Airyscan Processing	1	1
6.4204347684	BFA	BFA mv 10_Airyscan Processing	1	1
1.7097432168	BFA	BFA mv 10_Airyscan Processing	1	1
0.9912846408	BFA	BFA mv 10_Airyscan Processing	1	1
0.8827962888	BFA	BFA mv 10_Airyscan Processing	1	1
8.2283433384	BFA	BFA mv 10_Airyscan Processing	1	1
4.3908999936	BFA	BFA mv 10_Airyscan Processing	1	1
1.6852779864	BFA	BFA mv 10_Airyscan Processing	1	1
3.0091126368	BFA	BFA mv 10_Airyscan Processing	1	1
0.3913883352	BFA	BFA mv 10_Airyscan Processing	1	1
0.36255036	BFA	BFA mv 10_Airyscan Processing	1	1
0.6083650392	BFA	BFA mv 10_Airyscan Processing	1	1
2.2915673556	BFA	BFA mv 10_Airyscan Processing	1	1
1.8212205336	BFA	BFA mv 10_Airyscan Processing	1	1
6.5383605	BFA	BFA mv 10_Airyscan Processing	1	1
3.340998432	BFA	BFA mv 10_Airyscan Processing	1	1
0.4845444048	BFA	BFA mv 10_Airyscan Processing	1	1
2.2380150696	BFA	BFA mv 10_Airyscan Processing	1	1
1.4751648312	BFA	BFA mv 10_Airyscan Processing	1	1
1.0105191828	BFA	BFA mv 10_Airyscan Processing	1	1
3.7580143728	BFA	BFA mv 10_Airyscan Processing	1	1
1.7074738176	BFA	BFA mv 10_Airyscan Processing	1	1
3.0677295576	BFA	BFA mv 10_Airyscan Processing	1	1
3.3657404184	BFA	BFA mv 10_Airyscan Processing	1	1
4.25996673	BFA	BFA mv 10_Airyscan Processing	1	1
0.6557456664	BFA	BFA mv 10_Airyscan Processing	1	1
2.1048400824	BFA	BFA mv 10_Airyscan Processing	1	1
1.070492208	BFA	BFA mv 10_Airyscan Processing	1	1
4.852086192	BFA	BFA mv 10_Airyscan Processing	1	1
11.1635344476	BFA	BFA mv 10_Airyscan Processing	1	1
0.6861888264	BFA	BFA mv 10_Airyscan Processing	1	1
0.4200049056	BFA	BFA mv 10_Airyscan Processing	1	1
0.8960805768	BFA	BFA mv 10_Airyscan Processing	1	1
7.3050299712	BFA	BFA mv 10_Airyscan Processing	1	1
1.0608610992	BFA	BFA mv 10_Airyscan Processing	1	1
2.0528653056	BFA	BFA mv 10_Airyscan Processing	1	1
4.301618508	BFA	BFA mv 10_Airyscan Processing	1	1
2.7154745208	BFA	BFA mv 10_Airyscan Processing	1	1
1.5076559856	BFA	BFA mv 10_Airyscan Processing	1	1
4.733081112	BFA	BFA mv 10_Airyscan Processing	1	1
4.1766908496	BFA	BFA mv 10_Airyscan Processing	1	1
2.3760609624	BFA	BFA mv 10_Airyscan Processing	1	1
0.5962431264	BFA	BFA mv 10_Airyscan Processing	1	1
2.6525402064	BFA	BFA mv 10_Airyscan Processing	1	1
0.6990026292	BFA	BFA mv 10_Airyscan Processing	1	1
0.4692121224	BFA	BFA mv 10_Airyscan Processing	1	1
0.9031655304	BFA	BFA mv 10_Airyscan Processing	1	1
4.1414044596	BFA	BFA mv 10_Airyscan Processing	1	1
0.9233133672	BFA	BFA mv 10_Airyscan Processing	1	1
6.441219144	BFA	BFA mv 10_Airyscan Processing	1	1
10.1967427128	BFA	BFA mv 10_Airyscan Processing	1	1
2.8725058752	BFA	BFA mv 10_Airyscan Processing	1	1
12.5650268316	BFA	BFA mv 10_Airyscan Processing	1	1
18.1385328888	BFA	BFA mv 10_Airyscan Processing	1	1
4.6978223976	BFA	BFA mv 10_Airyscan Processing	1	1
1.0773557568	BFA	BFA mv 10_Airyscan Processing	1	1
1.1718956064	BFA	BFA mv 10_Airyscan Processing	1	1
3.4068940356	BFA	BFA mv 10_Airyscan Processing	1	1
0.9912846408	BFA	BFA mv 10_Airyscan Processing	1	1
4.842676488	BFA	BFA mv 10_Airyscan Processing	1	1
7.3236002988	BFA	BFA mv 10_Airyscan Processing	1	1
0.2387297256	BFA	BFA mv 10_Airyscan Processing	1	1
2.6051595792	BFA	BFA mv 10_Airyscan Processing	1	1
1.6378973592	BFA	BFA mv 10_Airyscan Processing	1	1
6.3009315276	BFA	BFA mv 10_Airyscan Processing	1	1
0.4692121224	BFA	BFA mv 10_Airyscan Processing	1	1
6.041860236	BFA	BFA mv 10_Airyscan Processing	1	1
0.9995319696	BFA	BFA mv 10_Airyscan Processing	1	1
0.962003856	BFA	BFA mv 10_Airyscan Processing	1	1
0.8606004576	BFA	BFA mv 10_Airyscan Processing	1	1
3.396626388	BFA	BFA mv 10_Airyscan Processing	1	1
5.285209332	BFA	BFA mv 10_Airyscan Processing	1	1
1.8116171004	BFA	BFA mv 10_Airyscan Processing	1	1
4.0363755576	BFA	BFA mv 10_Airyscan Processing	1	1
0.9299555112	BFA	BFA mv 10_Airyscan Processing	1	1
0.7225822404	BFA	BFA mv 10_Airyscan Processing	1	1
1.0654552488	BFA	BFA mv 10_Airyscan Processing	1	1
9.6648453564	BFA	BFA mv 10_Airyscan Processing	1	1
6.9047024172	BFA	BFA mv 10_Airyscan Processing	1	1
1.2421639548	BFA	BFA mv 10_Airyscan Processing	1	1
3.581776152	BFA	BFA mv 10_Airyscan Processing	1	1
1.4362529376	BFA	BFA mv 10_Airyscan Processing	1	1
5.9816381304	BFA	BFA mv 10_Airyscan Processing	1	1
1.255641972	BFA	BFA mv 10_Airyscan Processing	1	1
6.0777831648	BFA	BFA mv 10_Airyscan Processing	1	1
11.3056486536	BFA	BFA mv 10_Airyscan Processing	1	1
0.3371441592	BFA	BFA mv 10_Airyscan Processing	1	1
1.143279036	BFA	BFA mv 10_Airyscan Processing	1	1
1.6431557232	BFA	BFA mv 10_Airyscan Processing	1	1
17.7623107824	BFA	BFA mv 10_Airyscan Processing	1	1
1.9068211644	BFA	BFA mv 10_Airyscan Processing	1	1
1.1196994248	BFA	BFA mv 10_Airyscan Processing	1	1
18.954464928	BFA	BFA mv 10_Airyscan Processing	1	1
2.9358829992	BFA	BFA mv 10_Airyscan Processing	1	1
5.2942869288	BFA	BFA mv 10_Airyscan Processing	1	1
2.5813308876	BFA	BFA mv 10_Airyscan Processing	1	1
1.1503639896	BFA	BFA mv 10_Airyscan Processing	1	1
1.0251595752	BFA	BFA mv 10_Airyscan Processing	1	1
0.2982322656	BFA	BFA mv 10_Airyscan Processing	1	1
5.494160112	BFA	BFA mv 10_Airyscan Processing	1	1
0.803145912	BFA	BFA mv 10_Airyscan Processing	1	1
1.6092807888	BFA	BFA mv 10_Airyscan Processing	1	1
1.7067819276	BFA	BFA mv 10_Airyscan Processing	1	1
1.6161443376	BFA	BFA mv 10_Airyscan Processing	1	1
19.4656055844	BFA	BFA mv 10_Airyscan Processing	1	1
11.0770481976	BFA	BFA mv 10_Airyscan Processing	1	1
0.2439880896	BFA	BFA mv 10_Airyscan Processing	1	1
0.3218118768	BFA	BFA mv 10_Airyscan Processing	1	1
1.4380795272	BFA	BFA mv 10_Airyscan Processing	1	1
3.183524268	BFA	BFA mv 10_Airyscan Processing	1	1
22.3030187988	BFA	BFA mv 10_Airyscan Processing	1	1
0.2387297256	BFA	BFA mv 10_Airyscan Processing	1	1
0.5023951668	BFA	BFA mv 10_Airyscan Processing	1	1
2.7580395936	BFA	BFA mv 10_Airyscan Processing	1	1
0.508124016	BFA	BFA mv 10_Airyscan Processing	1	1
0.3554654064	BFA	BFA mv 10_Airyscan Processing	1	1
5.858509386	BFA	BFA mv 10_Airyscan Processing	1	1
1.1854012992	BFA	BFA mv 10_Airyscan Processing	1	1
2.4446964504	BFA	BFA mv 10_Airyscan Processing	1	1
1.1862869184	BFA	BFA mv 10_Airyscan Processing	1	1
1.1535743592	BFA	BFA mv 10_Airyscan Processing	1	1
18.0504137784	BFA	BFA mv 10_Airyscan Processing	1	1
0.7182371712	BFA	BFA mv 10_Airyscan Processing	1	1
2.249472768	BFA	BFA mv 10_Airyscan Processing	1	1
14.4916914012	BFA	BFA mv 10_Airyscan Processing	1	1
2.3567987448	BFA	BFA mv 10_Airyscan Processing	1	1
0.6140938884	BFA	BFA mv 10_Airyscan Processing	1	1
0.8674640064	BFA	BFA mv 10_Airyscan Processing	1	1
8.5236143148	BFA	BFA mv 10_Airyscan Processing	1	1
0.2879369424	BFA	BFA mv 10_Airyscan Processing	1	1
0.7521121056	BFA	BFA mv 10_Airyscan Processing	1	1
1.9347458448	BFA	BFA mv 10_Airyscan Processing	1	1
2.502150996	BFA	BFA mv 10_Airyscan Processing	1	1
9.843103896	BFA	BFA mv 10_Airyscan Processing	1	1
3.0553585644	BFA	BFA mv 10_Airyscan Processing	1	1
1.4080791768	BFA	BFA mv 10_Airyscan Processing	1	1
2.7532240392	BFA	BFA mv 10_Airyscan Processing	1	1
1.324554216	BFA	BFA mv 10_Airyscan Processing	1	1
0.5834293236	BFA	BFA mv 10_Airyscan Processing	1	1
1.8040616616	BFA	BFA mv 10_Airyscan Processing	1	1
1.60103346	BFA	BFA mv 10_Airyscan Processing	1	1
2.017827996	BFA	BFA mv 10_Airyscan Processing	1	1
8.4735214788	BFA	BFA mv 10_Airyscan Processing	1	1
1.3636875144	BFA	BFA mv 10_Airyscan Processing	1	1
1.808877216	BFA	BFA mv 10_Airyscan Processing	1	1
16.1174945232	BFA	BFA mv 10_Airyscan Processing	1	1
4.0352131824	BFA	BFA mv 10_Airyscan Processing	1	1
2.9152923528	BFA	BFA mv 10_Airyscan Processing	1	1
1.415191806	BFA	BFA mv 10_Airyscan Processing	1	1
1.7489041908	BFA	BFA mv 10_Airyscan Processing	1	1
7.8678409728	BFA	BFA mv 10_Airyscan Processing	1	1
12.49069017	BFA	BFA mv 10_Airyscan Processing	1	1
1.1840175192	BFA	BFA mv 10_Airyscan Processing	1	1
6.7990093008	BFA	BFA mv 10_Airyscan Processing	1	1
1.892180772	BFA	BFA mv 10_Airyscan Processing	1	1
0.9670408152	BFA	BFA mv 10_Airyscan Processing	1	1
13.2855057264	BFA	BFA mv 10_Airyscan Processing	1	1
8.6604701568	BFA	BFA mv 10_Airyscan Processing	1	1
4.5820000116	BFA	BFA mv 10_Airyscan Processing	1	1
6.3444652464	BFA	BFA mv 10_Airyscan Processing	1	1
3.9096213096	BFA	BFA mv 10_Airyscan Processing	1	1
0.3778826424	BFA	BFA mv 10_Airyscan Processing	1	1
1.2384831	BFA	BFA mv 10_Airyscan Processing	1	1
0.7150268016	BFA	BFA mv 10_Airyscan Processing	1	1
1.1872278888	BFA	BFA mv 10_Airyscan Processing	1	1
1.1368582968	BFA	BFA mv 10_Airyscan Processing	1	1
0.4200049056	BFA	BFA mv 10_Airyscan Processing	1	1
0.6996945192	BFA	BFA mv 10_Airyscan Processing	1	1
0.199817832	BFA	BFA mv 10_Airyscan Processing	1	1
1.17898056	BFA	BFA mv 10_Airyscan Processing	1	1
0.8789217048	BFA	BFA mv 10_Airyscan Processing	1	1
1.9670155944	BFA	BFA mv 10_Airyscan Processing	1	1
1.0416542328	BFA	BFA mv 10_Airyscan Processing	1	1
0.4147465416	BFA	BFA mv 10_Airyscan Processing	1	1
1.414499916	BFA	BFA mv 10_Airyscan Processing	1	1
0.69465756	BFA	BFA mv 10_Airyscan Processing	1	1
0.3657607296	BFA	BFA mv 10_Airyscan Processing	1	1
0.199817832	BFA	BFA mv 10_Airyscan Processing	1	1
0.6250811016	BFA	BFA mv 10_Airyscan Processing	1	1
0.4435845168	BFA	BFA mv 10_Airyscan Processing	1	1
0.9013389408	BFA	BFA mv 10_Airyscan Processing	1	1
1.3758094272	BFA	BFA mv 10_Airyscan Processing	1	1
2.960182176	BFA	BFA mv 10_Airyscan Processing	1	1
0.2879369424	BFA	BFA mv 10_Airyscan Processing	1	1
0.9281289216	BFA	BFA mv 10_Airyscan Processing	1	1
1.2499407984	BFA	BFA mv 10_Airyscan Processing	1	1
0.9098076744	BFA	BFA mv 10_Airyscan Processing	1	1
1.4378581224	BFA	BFA mv 10_Airyscan Processing	1	1
3.4325769924	BFA	BFA mv 10_Airyscan Processing	1	1
1.9603734504	BFA	BFA mv 10_Airyscan Processing	1	1
0.3861299712	BFA	BFA mv 10_Airyscan Processing	1	1
0.3760560528	BFA	BFA mv 10_Airyscan Processing	1	1
12.7755274452	BFA	BFA mv 10_Airyscan Processing	1	1
0.6740669136	BFA	BFA mv 10_Airyscan Processing	1	1
0.8438843952	BFA	BFA mv 10_Airyscan Processing	1	1
0.199817832	BFA	BFA mv 10_Airyscan Processing	1	1
0.9402508344	BFA	BFA mv 10_Airyscan Processing	1	1
0.5573312328	BFA	BFA mv 10_Airyscan Processing	1	1
3.5598017256	BFA	BFA mv 10_Airyscan Processing	1	1
0.254062008	BFA	BFA mv 10_Airyscan Processing	1	1
1.1132786856	BFA	BFA mv 10_Airyscan Processing	1	1
0.7335694536	BFA	BFA mv 10_Airyscan Processing	1	1
0.9793841328	BFA	BFA mv 10_Airyscan Processing	1	1
1.5689851152	BFA	BFA mv 10_Airyscan Processing	1	1
1.286777022	BFA	BFA mv 10_Airyscan Processing	1	1
1.1029833624	BFA	BFA mv 10_Airyscan Processing	1	1
8.3467118796	BFA	BFA mv 10_Airyscan Processing	1	1
2.470324056	BFA	BFA mv 10_Airyscan Processing	1	1
6.729598896	BFA	BFA mv 10_Airyscan Processing	1	1
1.8718115304	BFA	BFA mv 10_Airyscan Processing	1	1
1.2753469992	BFA	BFA mv 10_Airyscan Processing	1	1
1.2593228268	BFA	BFA mv 10_Airyscan Processing	1	1
3.7399698816	BFA	BFA mv 10_Airyscan Processing	1	1
1.7060900376	BFA	BFA mv 10_Airyscan Processing	1	1
9.744302004	BFA	BFA mv 10_Airyscan Processing	1	1
3.6749598972	BFA	BFA mv 10_Airyscan Processing	1	1
1.378798392	BFA	BFA mv 10_Airyscan Processing	1	1
1.9564988664	BFA	BFA mv 10_Airyscan Processing	1	1
8.425006152	BFA	BFA mv 10_Airyscan Processing	1	1
10.0140837528	BFA	BFA mv 10_Airyscan Processing	1	1
0.2387297256	BFA	BFA mv 10_Airyscan Processing	1	1
2.4172422552	BFA	BFA mv 10_Airyscan Processing	1	1
3.4133147748	BFA	BFA mv 10_Airyscan Processing	1	1
2.4541061544	BFA	BFA mv 10_Airyscan Processing	1	1
8.8857495408	BFA	BFA mv 10_Airyscan Processing	1	1
3.5694328344	BFA	BFA mv 10_Airyscan Processing	1	1
2.4737558304	BFA	BFA mv 10_Airyscan Processing	1	1
17.5688583384	BFA	BFA mv 10_Airyscan Processing	1	1
2.9125247928	BFA	BFA mv 10_Airyscan Processing	1	1
3.4401047556	BFA	BFA mv 10_Airyscan Processing	1	1
2.7358437624	BFA	BFA mv 10_Airyscan Processing	1	1
2.7550783044	BFA	BFA mv 10_Airyscan Processing	1	1
1.4717330568	BFA	BFA mv 10_Airyscan Processing	1	1
1.8951697368	BFA	BFA mv 10_Airyscan Processing	1	1
2.3732934024	BFA	BFA mv 10_Airyscan Processing	1	1
1.6806838368	BFA	BFA mv 10_Airyscan Processing	1	1
0.9063759	BFA	BFA mv 10_Airyscan Processing	1	1
0.4456325112	BFA	BFA mv 10_Airyscan Processing	1	1
1.0192369968	BFA	BFA mv 10_Airyscan Processing	1	1
0.762186024	BFA	BFA mv 10_Airyscan Processing	1	1
0.7353960432	BFA	BFA mv 10_Airyscan Processing	1	1
5.9571452244	BFA	BFA mv 10_Airyscan Processing	1	1
3.1863195036	BFA	BFA mv 10_Airyscan Processing	1	1
0.9098076744	BFA	BFA mv 10_Airyscan Processing	1	1
8.1545048376	BFA	BFA mv 10_Airyscan Processing	1	1
6.9690758628	BFA	BFA mv 10_Airyscan Processing	1	1
2.2212990072	BFA	BFA mv 10_Airyscan Processing	1	1
2.3323335144	BFA	BFA mv 10_Airyscan Processing	1	1
4.338703812	BFA	BFA mv 10_Airyscan Processing	1	1
4.1496241128	BFA	BFA mv 10_Airyscan Processing	1	1
6.973836066	BFA	BFA mv 10_Airyscan Processing	1	1
0.2879369424	BFA	BFA mv 10_Airyscan Processing	1	1
16.388244918	BFA	BFA mv 10_Airyscan Processing	1	1
3.4199845944	BFA	BFA mv 10_Airyscan Processing	1	1
1.577232444	BFA	BFA mv 10_Airyscan Processing	1	1
0.4149679464	BFA	BFA mv 10_Airyscan Processing	1	1
2.0498763408	BFA	BFA mv 10_Airyscan Processing	1	1
3.7113533112	BFA	BFA mv 10_Airyscan Processing	1	1
0.870674376	BFA	BFA mv 10_Airyscan Processing	1	1
0.4506694704	BFA	BFA mv 10_Airyscan Processing	1	1
0.199817832	BFA	BFA mv 10_Airyscan Processing	1	1
3.5735288232	BFA	BFA mv 10_Airyscan Processing	1	1
17.726360178	BFA	BFA mv 10_Airyscan Processing	1	1
0.381093012	BFA	BFA mv 10_Airyscan Processing	1	1
0.2879369424	BFA	BFA mv 10_Airyscan Processing	1	1
0.45387984	BFA	BFA mv 10_Airyscan Processing	1	1
1.8191725392	BFA	BFA mv 10_Airyscan Processing	1	1
3.912776328	BFA	BFA mv 10_Airyscan Processing	1	1
3.7307815824	BFA	BFA mv 10_Airyscan Processing	1	1
0.199817832	BFA	BFA mv 10_Airyscan Processing	1	1
5.9752450668	BFA	BFA mv 10_Airyscan Processing	1	1
3.2490047376	BFA	BFA mv 10_Airyscan Processing	1	1
1.142587146	BFA	BFA mv 10_Airyscan Processing	1	1
0.9484981632	BFA	BFA mv 10_Airyscan Processing	1	1
8.3734741848	BFA	BFA mv 10_Airyscan Processing	1	1
0.7775183064	BFA	BFA mv 10_Airyscan Processing	1	1
0.6504873024	BFA	BFA mv 10_Airyscan Processing	1	1
2.9818798464	BFA	BFA mv 10_Airyscan Processing	1	1
2.4444750456	BFA	BFA mv 10_Airyscan Processing	1	1
0.870674376	BFA	BFA mv 10_Airyscan Processing	1	1
0.9663489252	BFA	BFA mv 10_Airyscan Processing	1	1
1.092909444	BFA	BFA mv 10_Airyscan Processing	1	1
1.1854012992	BFA	BFA mv 10_Airyscan Processing	1	1
0.45387984	BFA	BFA mv 10_Airyscan Processing	1	1
0.8235151536	BFA	BFA mv 10_Airyscan Processing	1	1
1.1757701904	BFA	BFA mv 10_Airyscan Processing	1	1
5.4879607776	BFA	BFA mv 10_Airyscan Processing	1	1
2.3171949612	BFA	BFA mv 10_Airyscan Processing	1	1
2.924895786	BFA	BFA mv 10_Airyscan Processing	1	1
2.5241254224	BFA	BFA mv 10_Airyscan Processing	1	1
3.4792934052	BFA	BFA mv 10_Airyscan Processing	1	1
1.868379756	BFA	BFA mv 10_Airyscan Processing	1	1
0.5284932576	BFA	BFA mv 10_Airyscan Processing	1	1
3.9283300152	BFA	BFA mv 10_Airyscan Processing	1	1
3.2249823168	BFA	BFA mv 10_Airyscan Processing	1	1
4.7957940216	BFA	BFA mv 10_Airyscan Processing	1	1
5.3881348884	BFA	BFA mv 10_Airyscan Processing	1	1
6.8122382376	BFA	BFA mv 10_Airyscan Processing	1	1
1.5756272592	BFA	BFA mv 10_Airyscan Processing	1	1
4.9516630008	BFA	BFA mv 10_Airyscan Processing	1	1
0.3318857952	BFA	BFA mv 10_Airyscan Processing	1	1
3.0686428524	BFA	BFA mv 10_Airyscan Processing	1	1
0.5541208632	BFA	BFA mv 10_Airyscan Processing	1	1
6.4190509884	BFA	BFA mv 10_Airyscan Processing	1	1
3.919418472	BFA	BFA mv 10_Airyscan Processing	1	1
3.334633044	BFA	BFA mv 10_Airyscan Processing	1	1
10.9727111856	BFA	BFA mv 10_Airyscan Processing	1	1
1.4247952392	BFA	BFA mv 10_Airyscan Processing	1	1
8.3233259976	BFA	BFA mv 10_Airyscan Processing	1	1
2.5410628896	BFA	BFA mv 10_Airyscan Processing	1	1
7.0345563324	BFA	BFA mv 10_Airyscan Processing	1	1
12.3496276368	BFA	BFA mv 10_Airyscan Processing	1	1
1.9429931736	BFA	BFA mv 10_Airyscan Processing	1	1
11.321949582	BFA	BFA mv 10_Airyscan Processing	1	1
1.7159425512	BFA	BFA mv 10_Airyscan Processing	1	1
15.1285069572	BFA	BFA mv 10_Airyscan Processing	1	1
7.770201456	BFA	BFA mv 10_Airyscan Processing	1	1
1.395957264	BFA	BFA mv 10_Airyscan Processing	1	1
0.9741257688	BFA	BFA mv 10_Airyscan Processing	1	1
1.7177691408	BFA	BFA mv 10_Airyscan Processing	1	1
1.7516440752	BFA	BFA mv 10_Airyscan Processing	1	1
6.7429108596	BFA	BFA mv 10_Airyscan Processing	1	1
2.4771876048	BFA	BFA mv 10_Airyscan Processing	1	1
1.45158522	BFA	BFA mv 10_Airyscan Processing	1	1
1.26892626	BFA	BFA mv 10_Airyscan Processing	1	1
13.1406239604	BFA	BFA mv 10_Airyscan Processing	1	1
2.1347850816	BFA	BFA mv 10_Airyscan Processing	1	1
2.7051791976	BFA	BFA mv 10_Airyscan Processing	1	1
0.5234562984	BFA	BFA mv 10_Airyscan Processing	1	1
1.129994748	BFA	BFA mv 10_Airyscan Processing	1	1
1.8674664612	BFA	BFA mv 10_Airyscan Processing	1	1
1.7177691408	BFA	BFA mv 10_Airyscan Processing	1	1
0.8301849732	BFA	BFA mv 10_Airyscan Processing	1	1
2.6969318688	BFA	BFA mv 10_Airyscan Processing	1	1
3.1911073824	BFA	BFA mv 10_Airyscan Processing	1	1
1.3776360168	BFA	BFA mv 10_Airyscan Processing	1	1
8.0056101096	BFA	BFA mv 10_Airyscan Processing	1	1
2.2062158052	BFA	BFA mv 10_Airyscan Processing	1	1
2.0089164528	BFA	BFA mv 10_Airyscan Processing	1	1
0.7097684376	BFA	BFA mv 10_Airyscan Processing	1	1
7.276883886	BFA	BFA mv 10_Airyscan Processing	1	1
1.05720792	BFA	BFA mv 10_Airyscan Processing	1	1
0.9013389408	BFA	BFA mv 10_Airyscan Processing	1	1
1.982126472	BFA	BFA mv 10_Airyscan Processing	1	1
1.4527199196	BFA	BFA mv 10_Airyscan Processing	1	1
0.4692121224	BFA	BFA mv 10_Airyscan Processing	1	1
1.2414720648	BFA	BFA mv 10_Airyscan Processing	1	1
1.384056756	BFA	BFA mv 10_Airyscan Processing	1	1
0.254062008	BFA	BFA mv 10_Airyscan Processing	1	1
11.6020820052	BFA	BFA mv 10_Airyscan Processing	1	1
4.6682925324	BFA	BFA mv 10_Airyscan Processing	1	1
19.2724022208	BFA	BFA mv 10_Airyscan Processing	1	1
7.43643372	BFA	BFA mv 10_Airyscan Processing	1	1
5.8072264992	BFA	BFA mv 10_Airyscan Processing	1	1
0.60332808	BFA	BFA mv 10_Airyscan Processing	1	1
0.3524764416	BFA	BFA mv 10_Airyscan Processing	1	1
0.8686263816	BFA	BFA mv 10_Airyscan Processing	1	1
3.9123058428	BFA	BFA mv 10_Airyscan Processing	1	1
2.2934216208	BFA	BFA mv 10_Airyscan Processing	1	1
0.3371441592	BFA	BFA mv 10_Airyscan Processing	1	1
12.0882592704	BFA	BFA mv 10_Airyscan Processing	1	1
1.3293697704	BFA	BFA mv 10_Airyscan Processing	1	1
12.722750076	BFA	BFA mv 10_Airyscan Processing	1	1
1.0212849912	BFA	BFA mv 10_Airyscan Processing	1	1
2.5620963456	BFA	BFA mv 10_Airyscan Processing	1	1
0.3165535128	BFA	BFA mv 10_Airyscan Processing	1	1
4.5435586032	BFA	BFA mv 10_Airyscan Processing	1	1
5.7602886816	BFA	BFA mv 10_Airyscan Processing	1	1
0.2387297256	BFA	BFA mv 10_Airyscan Processing	1	1
0.4435845168	BFA	BFA mv 10_Airyscan Processing	1	1
0.7129788072	BFA	BFA mv 10_Airyscan Processing	1	1
4.3668775728	BFA	BFA mv 10_Airyscan Processing	1	1
2.8987976952	BFA	BFA mv 10_Airyscan Processing	1	1
29.2429799304	BFA	BFA mv 10_Airyscan Processing	1	1
0.5470359096	BFA	BFA mv 10_Airyscan Processing	1	1
0.9823730976	BFA	BFA mv 10_Airyscan Processing	1	1
1.0647633588	BFA	BFA mv 10_Airyscan Processing	1	1
2.4749182056	BFA	BFA mv 10_Airyscan Processing	1	1
2.5456570392	BFA	BFA mv 10_Airyscan Processing	1	1
0.6976465248	BFA	BFA mv 10_Airyscan Processing	1	1
0.2439880896	BFA	BFA mv 10_Airyscan Processing	1	1
0.9166712232	BFA	BFA mv 10_Airyscan Processing	1	1
4.4085293508	BFA	BFA mv 10_Airyscan Processing	1	1
2.701968828	BFA	BFA mv 10_Airyscan Processing	1	1
0.440595552	BFA	BFA mv 10_Airyscan Processing	1	1
14.8772401848	BFA	BFA mv 10_Airyscan Processing	1	1
1.107577512	BFA	BFA mv 10_Airyscan Processing	1	1
3.3149003412	BFA	BFA mv 10_Airyscan Processing	1	1
1.1132786856	BFA	BFA mv 10_Airyscan Processing	1	1
2.11441584	BFA	BFA mv 10_Airyscan Processing	1	1
1.713673152	BFA	BFA mv 10_Airyscan Processing	1	1
1.4655337224	BFA	BFA mv 10_Airyscan Processing	1	1
0.8285521128	BFA	BFA mv 10_Airyscan Processing	1	1
14.752893714	BFA	BFA mv 10_Airyscan Processing	1	1
2.3838101304	BFA	BFA mv 10_Airyscan Processing	1	1
0.5470359096	BFA	BFA mv 10_Airyscan Processing	1	1
0.4927917336	BFA	BFA mv 10_Airyscan Processing	1	1
1.0622448792	BFA	BFA mv 10_Airyscan Processing	1	1
0.7047314784	BFA	BFA mv 10_Airyscan Processing	1	1
6.6880024692	BFA	BFA mv 10_Airyscan Processing	1	1
0.254062008	BFA	BFA mv 10_Airyscan Processing	1	1
0.9512380476	BFA	BFA mv 10_Airyscan Processing	1	1
1.7594209188	BFA	BFA mv 10_Airyscan Processing	1	1
0.2387297256	BFA	BFA mv 10_Airyscan Processing	1	1
1.5685423056	BFA	BFA mv 10_Airyscan Processing	1	1
2.7092751864	BFA	BFA mv 10_Airyscan Processing	1	1
1.6095021936	BFA	BFA mv 10_Airyscan Processing	1	1
8.2819509756	BFA	BFA mv 10_Airyscan Processing	1	1
0.5912061672	BFA	BFA mv 10_Airyscan Processing	1	1
0.9045493104	BFA	BFA mv 10_Airyscan Processing	1	1
4.0501026552	BFA	BFA mv 10_Airyscan Processing	1	1
2.3108018976	BFA	BFA mv 10_Airyscan Processing	1	1
16.5732009528	BFA	BFA mv 10_Airyscan Processing	1	1
1.495312668	BFA	BFA mv 10_Airyscan Processing	1	1
0.326848836	BFA	BFA mv 10_Airyscan Processing	1	1
1.762382208	BFA	BFA mv 10_Airyscan Processing	1	1
3.401884752	BFA	BFA mv 10_Airyscan Processing	1	1
0.308306184	BFA	BFA mv 10_Airyscan Processing	1	1
6.947544246	BFA	BFA mv 10_Airyscan Processing	1	1
2.5555095528	BFA	BFA mv 10_Airyscan Processing	1	1
4.371914532	BFA	BFA mv 10_Airyscan Processing	1	1
3.6529854708	BFA	BFA mv 10_Airyscan Processing	1	1
3.5857060872	BFA	BFA mv 10_Airyscan Processing	1	1
2.0912790384	BFA	BFA mv 10_Airyscan Processing	1	1
8.845398516	BFA	BFA mv 10_Airyscan Processing	1	1
5.4732927096	BFA	BFA mv 10_Airyscan Processing	1	1
0.2826785784	BFA	BFA mv 10_Airyscan Processing	1	1
0.7518907008	BFA	BFA mv 10_Airyscan Processing	1	1
3.8370005352	BFA	BFA mv 10_Airyscan Processing	1	1
0.5030870568	BFA	BFA mv 10_Airyscan Processing	1	1
0.7232741304	BFA	BFA mv 10_Airyscan Processing	1	1
0.7029048888	BFA	BFA mv 10_Airyscan Processing	1	1
8.1375120192	BFA	BFA mv 10_Airyscan Processing	1	1
1.0130376624	BFA	BFA mv 10_Airyscan Processing	1	1
4.2080196288	BFA	BFA mv 10_Airyscan Processing	1	1
0.9537565272	BFA	BFA mv 10_Airyscan Processing	1	1
1.5465678792	BFA	BFA mv 10_Airyscan Processing	1	1
1.4811427608	BFA	BFA mv 10_Airyscan Processing	1	1
1.2116931192	BFA	BFA mv 10_Airyscan Processing	1	1
0.4742490816	BFA	BFA mv 10_Airyscan Processing	1	1
0.7456913664	BFA	BFA mv 11_Airyscan Processing	2	1
9.587658108	BFA	BFA mv 11_Airyscan Processing	2	1
0.5930327568	BFA	BFA mv 11_Airyscan Processing	2	1
5.2157989272	BFA	BFA mv 11_Airyscan Processing	2	1
18.3523268988	BFA	BFA mv 11_Airyscan Processing	2	1
4.9468474464	BFA	BFA mv 11_Airyscan Processing	2	1
6.8905048344	BFA	BFA mv 11_Airyscan Processing	2	1
0.3710190936	BFA	BFA mv 11_Airyscan Processing	2	1
11.2836742272	BFA	BFA mv 11_Airyscan Processing	2	1
3.1956461808	BFA	BFA mv 11_Airyscan Processing	2	1
1.6603145952	BFA	BFA mv 11_Airyscan Processing	2	1
3.6071823528	BFA	BFA mv 11_Airyscan Processing	2	1
1.2826533576	BFA	BFA mv 11_Airyscan Processing	2	1
3.9514114656	BFA	BFA mv 11_Airyscan Processing	2	1
7.836484518	BFA	BFA mv 11_Airyscan Processing	2	1
3.2849276664	BFA	BFA mv 11_Airyscan Processing	2	1
0.2387297256	BFA	BFA mv 11_Airyscan Processing	2	1
1.2771735888	BFA	BFA mv 11_Airyscan Processing	2	1
1.2483356136	BFA	BFA mv 11_Airyscan Processing	2	1
0.6843622368	BFA	BFA mv 11_Airyscan Processing	2	1
8.6124253152	BFA	BFA mv 11_Airyscan Processing	2	1
2.8971925104	BFA	BFA mv 11_Airyscan Processing	2	1
1.2485570184	BFA	BFA mv 11_Airyscan Processing	2	1
2.3357652888	BFA	BFA mv 11_Airyscan Processing	2	1
1.0366172736	BFA	BFA mv 11_Airyscan Processing	2	1
8.2894233876	BFA	BFA mv 11_Airyscan Processing	2	1
3.2343366696	BFA	BFA mv 11_Airyscan Processing	2	1
3.5820252324	BFA	BFA mv 11_Airyscan Processing	2	1
2.3137908624	BFA	BFA mv 11_Airyscan Processing	2	1
0.9709153992	BFA	BFA mv 11_Airyscan Processing	2	1
5.2606333992	BFA	BFA mv 11_Airyscan Processing	2	1
2.0844708408	BFA	BFA mv 11_Airyscan Processing	2	1
6.545556156	BFA	BFA mv 11_Airyscan Processing	2	1
7.5208996512	BFA	BFA mv 11_Airyscan Processing	2	1
0.3371441592	BFA	BFA mv 11_Airyscan Processing	2	1
1.2588523416	BFA	BFA mv 11_Airyscan Processing	2	1
3.395242608	BFA	BFA mv 11_Airyscan Processing	2	1
1.6282662504	BFA	BFA mv 11_Airyscan Processing	2	1
0.4692121224	BFA	BFA mv 11_Airyscan Processing	2	1
1.6232292912	BFA	BFA mv 11_Airyscan Processing	2	1
2.1709570908	BFA	BFA mv 11_Airyscan Processing	2	1
0.459138204	BFA	BFA mv 11_Airyscan Processing	2	1
8.9845237572	BFA	BFA mv 11_Airyscan Processing	2	1
5.6202501456	BFA	BFA mv 11_Airyscan Processing	2	1
17.9243237448	BFA	BFA mv 11_Airyscan Processing	2	1
2.8056416256	BFA	BFA mv 11_Airyscan Processing	2	1
13.576403958	BFA	BFA mv 11_Airyscan Processing	2	1
2.626691196	BFA	BFA mv 11_Airyscan Processing	2	1
2.5515796176	BFA	BFA mv 11_Airyscan Processing	2	1
1.2856423224	BFA	BFA mv 11_Airyscan Processing	2	1
0.199817832	BFA	BFA mv 11_Airyscan Processing	2	1
0.6012800856	BFA	BFA mv 11_Airyscan Processing	2	1
0.9166712232	BFA	BFA mv 11_Airyscan Processing	2	1
7.6740010704	BFA	BFA mv 11_Airyscan Processing	2	1
2.29845858	BFA	BFA mv 11_Airyscan Processing	2	1
0.7672229832	BFA	BFA mv 11_Airyscan Processing	2	1
1.0601968848	BFA	BFA mv 11_Airyscan Processing	2	1
8.5821758844	BFA	BFA mv 11_Airyscan Processing	2	1
2.8743324648	BFA	BFA mv 11_Airyscan Processing	2	1
2.2883846616	BFA	BFA mv 11_Airyscan Processing	2	1
4.338703812	BFA	BFA mv 11_Airyscan Processing	2	1
1.1336479272	BFA	BFA mv 11_Airyscan Processing	2	1
6.955985304	BFA	BFA mv 11_Airyscan Processing	2	1
0.8827962888	BFA	BFA mv 11_Airyscan Processing	2	1
4.8083864196	BFA	BFA mv 11_Airyscan Processing	2	1
1.3183548816	BFA	BFA mv 11_Airyscan Processing	2	1
0.2879369424	BFA	BFA mv 11_Airyscan Processing	2	1
5.0777530344	BFA	BFA mv 11_Airyscan Processing	2	1
1.292727276	BFA	BFA mv 11_Airyscan Processing	2	1
0.5694531456	BFA	BFA mv 11_Airyscan Processing	2	1
1.1995712064	BFA	BFA mv 11_Airyscan Processing	2	1
6.0141569604	BFA	BFA mv 11_Airyscan Processing	2	1
2.9848688112	BFA	BFA mv 11_Airyscan Processing	2	1
0.8496132444	BFA	BFA mv 11_Airyscan Processing	2	1
3.4060084164	BFA	BFA mv 11_Airyscan Processing	2	1
16.4432363352	BFA	BFA mv 11_Airyscan Processing	2	1
0.9690888096	BFA	BFA mv 11_Airyscan Processing	2	1
5.7838682928	BFA	BFA mv 11_Airyscan Processing	2	1
2.1340931916	BFA	BFA mv 11_Airyscan Processing	2	1
6.9410958312	BFA	BFA mv 11_Airyscan Processing	2	1
3.5492849976	BFA	BFA mv 11_Airyscan Processing	2	1
2.5545685824	BFA	BFA mv 11_Airyscan Processing	2	1
0.4774594512	BFA	BFA mv 11_Airyscan Processing	2	1
6.715899474	BFA	BFA mv 11_Airyscan Processing	2	1
1.2806053632	BFA	BFA mv 11_Airyscan Processing	2	1
13.4072783664	BFA	BFA mv 11_Airyscan Processing	2	1
3.0223969248	BFA	BFA mv 11_Airyscan Processing	2	1
0.983037312	BFA	BFA mv 11_Airyscan Processing	2	1
3.3785265456	BFA	BFA mv 11_Airyscan Processing	2	1
1.3078381536	BFA	BFA mv 11_Airyscan Processing	2	1
2.4264028788	BFA	BFA mv 11_Airyscan Processing	2	1
4.13957787	BFA	BFA mv 11_Airyscan Processing	2	1
19.4516847576	BFA	BFA mv 11_Airyscan Processing	2	1
1.8441082548	BFA	BFA mv 11_Airyscan Processing	2	1
2.4781285752	BFA	BFA mv 11_Airyscan Processing	2	1
0.9587934864	BFA	BFA mv 11_Airyscan Processing	2	1
15.4647378216	BFA	BFA mv 11_Airyscan Processing	2	1
1.205549136	BFA	BFA mv 11_Airyscan Processing	2	1
1.4227472448	BFA	BFA mv 11_Airyscan Processing	2	1
0.2879369424	BFA	BFA mv 11_Airyscan Processing	2	1
2.5282214112	BFA	BFA mv 11_Airyscan Processing	2	1
0.5152089696	BFA	BFA mv 11_Airyscan Processing	2	1
3.35082327	BFA	BFA mv 11_Airyscan Processing	2	1
9.8559453744	BFA	BFA mv 11_Airyscan Processing	2	1
1.0283699448	BFA	BFA mv 11_Airyscan Processing	2	1
9.0926523264	BFA	BFA mv 11_Airyscan Processing	2	1
3.1812548688	BFA	BFA mv 11_Airyscan Processing	2	1
4.1480466036	BFA	BFA mv 11_Airyscan Processing	2	1
3.2752965576	BFA	BFA mv 11_Airyscan Processing	2	1
4.2151045824	BFA	BFA mv 11_Airyscan Processing	2	1
1.8397631856	BFA	BFA mv 11_Airyscan Processing	2	1
1.3055687544	BFA	BFA mv 11_Airyscan Processing	2	1
0.8910436176	BFA	BFA mv 11_Airyscan Processing	2	1
1.474002456	BFA	BFA mv 11_Airyscan Processing	2	1
0.7946771784	BFA	BFA mv 11_Airyscan Processing	2	1
0.738385008	BFA	BFA mv 11_Airyscan Processing	2	1
1.0896990744	BFA	BFA mv 11_Airyscan Processing	2	1
2.8782070488	BFA	BFA mv 11_Airyscan Processing	2	1
0.9063759	BFA	BFA mv 11_Airyscan Processing	2	1
1.5651105312	BFA	BFA mv 11_Airyscan Processing	2	1
2.6545882008	BFA	BFA mv 11_Airyscan Processing	2	1
0.381093012	BFA	BFA mv 11_Airyscan Processing	2	1
3.1324904616	BFA	BFA mv 11_Airyscan Processing	2	1
1.165696272	BFA	BFA mv 11_Airyscan Processing	2	1
0.8081828712	BFA	BFA mv 11_Airyscan Processing	2	1
3.4053165264	BFA	BFA mv 11_Airyscan Processing	2	1
1.0723187976	BFA	BFA mv 11_Airyscan Processing	2	1
0.4303002288	BFA	BFA mv 11_Airyscan Processing	2	1
1.1183156448	BFA	BFA mv 11_Airyscan Processing	2	1
0.5234562984	BFA	BFA mv 11_Airyscan Processing	2	1
2.5227416424	BFA	BFA mv 11_Airyscan Processing	2	1
0.2879369424	BFA	BFA mv 11_Airyscan Processing	2	1
0.670856544	BFA	BFA mv 11_Airyscan Processing	2	1
0.8196405696	BFA	BFA mv 11_Airyscan Processing	2	1
2.4904718928	BFA	BFA mv 11_Airyscan Processing	2	1
1.6907577552	BFA	BFA mv 11_Airyscan Processing	2	1
0.3524764416	BFA	BFA mv 11_Airyscan Processing	2	1
0.3112951488	BFA	BFA mv 11_Airyscan Processing	2	1
0.6236973216	BFA	BFA mv 11_Airyscan Processing	2	1
0.5419989504	BFA	BFA mv 11_Airyscan Processing	2	1
0.5694531456	BFA	BFA mv 11_Airyscan Processing	2	1
1.323170436	BFA	BFA mv 11_Airyscan Processing	2	1
5.0244498288	BFA	BFA mv 11_Airyscan Processing	2	1
0.381093012	BFA	BFA mv 11_Airyscan Processing	2	1
0.7878136296	BFA	BFA mv 11_Airyscan Processing	2	1
7.479192522	BFA	BFA mv 11_Airyscan Processing	2	1
0.8995123512	BFA	BFA mv 11_Airyscan Processing	2	1
0.9537565272	BFA	BFA mv 11_Airyscan Processing	2	1
1.373540028	BFA	BFA mv 11_Airyscan Processing	2	1
4.8710716536	BFA	BFA mv 11_Airyscan Processing	2	1
2.8413708252	BFA	BFA mv 11_Airyscan Processing	2	1
1.60380102	BFA	BFA mv 11_Airyscan Processing	2	1
0.8164302	BFA	BFA mv 11_Airyscan Processing	2	1
1.51039587	BFA	BFA mv 11_Airyscan Processing	2	1
1.9370429196	BFA	BFA mv 11_Airyscan Processing	2	1
3.8088267744	BFA	BFA mv 11_Airyscan Processing	2	1
18.1522599864	BFA	BFA mv 11_Airyscan Processing	2	1
5.92534596	BFA	BFA mv 11_Airyscan Processing	2	1
3.3837849096	BFA	BFA mv 11_Airyscan Processing	2	1
0.7857656352	BFA	BFA mv 11_Airyscan Processing	2	1
0.75692766	BFA	BFA mv 11_Airyscan Processing	2	1
2.6880203256	BFA	BFA mv 11_Airyscan Processing	2	1
7.5792674916	BFA	BFA mv 11_Airyscan Processing	2	1
2.2686796344	BFA	BFA mv 11_Airyscan Processing	2	1
2.2421664096	BFA	BFA mv 11_Airyscan Processing	2	1
2.802431256	BFA	BFA mv 11_Airyscan Processing	2	1
0.8995123512	BFA	BFA mv 11_Airyscan Processing	2	1
4.59553338	BFA	BFA mv 11_Airyscan Processing	2	1
1.3552187808	BFA	BFA mv 11_Airyscan Processing	2	1
2.1363902664	BFA	BFA mv 11_Airyscan Processing	2	1
1.14715362	BFA	BFA mv 11_Airyscan Processing	2	1
2.2515207624	BFA	BFA mv 11_Airyscan Processing	2	1
5.9177628456	BFA	BFA mv 11_Airyscan Processing	2	1
1.8635642016	BFA	BFA mv 11_Airyscan Processing	2	1
5.927836764	BFA	BFA mv 11_Airyscan Processing	2	1
0.2826785784	BFA	BFA mv 11_Airyscan Processing	2	1
0.5387885808	BFA	BFA mv 11_Airyscan Processing	2	1
1.409241552	BFA	BFA mv 11_Airyscan Processing	2	1
1.5108663552	BFA	BFA mv 11_Airyscan Processing	2	1
4.86537048	BFA	BFA mv 11_Airyscan Processing	2	1
1.66330356	BFA	BFA mv 11_Airyscan Processing	2	1
0.8553420936	BFA	BFA mv 11_Airyscan Processing	2	1
2.2968533952	BFA	BFA mv 11_Airyscan Processing	2	1
1.517729904	BFA	BFA mv 11_Airyscan Processing	2	1
0.4978286928	BFA	BFA mv 11_Airyscan Processing	2	1
4.375789116	BFA	BFA mv 11_Airyscan Processing	2	1
4.2341177196	BFA	BFA mv 11_Airyscan Processing	2	1
2.1524144388	BFA	BFA mv 11_Airyscan Processing	2	1
0.3421811184	BFA	BFA mv 11_Airyscan Processing	2	1
1.0404918576	BFA	BFA mv 11_Airyscan Processing	2	1
9.1919247036	BFA	BFA mv 11_Airyscan Processing	2	1
1.6749549876	BFA	BFA mv 11_Airyscan Processing	2	1
2.8958087304	BFA	BFA mv 11_Airyscan Processing	2	1
1.1082417264	BFA	BFA mv 11_Airyscan Processing	2	1
1.8212205336	BFA	BFA mv 11_Airyscan Processing	2	1
8.201110548	BFA	BFA mv 11_Airyscan Processing	2	1
6.439835364	BFA	BFA mv 11_Airyscan Processing	2	1
8.3919614856	BFA	BFA mv 11_Airyscan Processing	2	1
16.2058073628	BFA	BFA mv 11_Airyscan Processing	2	1
6.528397284	BFA	BFA mv 11_Airyscan Processing	2	1
0.870674376	BFA	BFA mv 11_Airyscan Processing	2	1
1.6511816472	BFA	BFA mv 11_Airyscan Processing	2	1
5.820732192	BFA	BFA mv 11_Airyscan Processing	2	1
0.199817832	BFA	BFA mv 11_Airyscan Processing	2	1
1.3130965176	BFA	BFA mv 11_Airyscan Processing	2	1
0.2439880896	BFA	BFA mv 11_Airyscan Processing	2	1
0.5758738848	BFA	BFA mv 11_Airyscan Processing	2	1
14.613270312	BFA	BFA mv 11_Airyscan Processing	2	1
8.3359460712	BFA	BFA mv 11_Airyscan Processing	2	1
2.2348047	BFA	BFA mv 11_Airyscan Processing	2	1
0.7029048888	BFA	BFA mv 11_Airyscan Processing	2	1
5.6826862992	BFA	BFA mv 11_Airyscan Processing	2	1
0.5419989504	BFA	BFA mv 11_Airyscan Processing	2	1
4.6266407544	BFA	BFA mv 11_Airyscan Processing	2	1
1.5209402736	BFA	BFA mv 11_Airyscan Processing	2	1
0.78460326	BFA	BFA mv 11_Airyscan Processing	2	1
1.034790684	BFA	BFA mv 11_Airyscan Processing	2	1
4.2828544512	BFA	BFA mv 11_Airyscan Processing	2	1
1.7653711728	BFA	BFA mv 11_Airyscan Processing	2	1
0.2879369424	BFA	BFA mv 11_Airyscan Processing	2	1
5.9424771564	BFA	BFA mv 11_Airyscan Processing	2	1
1.1771539704	BFA	BFA mv 11_Airyscan Processing	2	1
0.7099898424	BFA	BFA mv 11_Airyscan Processing	2	1
3.6161492472	BFA	BFA mv 11_Airyscan Processing	2	1
0.689399196	BFA	BFA mv 11_Airyscan Processing	2	1
0.6454503432	BFA	BFA mv 11_Airyscan Processing	2	1
0.9773361384	BFA	BFA mv 11_Airyscan Processing	2	1
3.8296665012	BFA	BFA mv 11_Airyscan Processing	2	1
2.9503019868	BFA	BFA mv 11_Airyscan Processing	2	1
0.8235151536	BFA	BFA mv 11_Airyscan Processing	2	1
25.5295786248	BFA	BFA mv 11_Airyscan Processing	2	1
1.2959376456	BFA	BFA mv 11_Airyscan Processing	2	1
5.7994496556	BFA	BFA mv 11_Airyscan Processing	2	1
1.7951224428	BFA	BFA mv 11_Airyscan Processing	2	1
4.8909980856	BFA	BFA mv 11_Airyscan Processing	2	1
0.621870732	BFA	BFA mv 11_Airyscan Processing	2	1
15.4576251924	BFA	BFA mv 11_Airyscan Processing	2	1
6.002007372	BFA	BFA mv 11_Airyscan Processing	2	1
2.5939509612	BFA	BFA mv 11_Airyscan Processing	2	1
1.8690439704	BFA	BFA mv 11_Airyscan Processing	2	1
2.4289213584	BFA	BFA mv 11_Airyscan Processing	2	1
0.9452877936	BFA	BFA mv 11_Airyscan Processing	2	1
0.9874100568	BFA	BFA mv 11_Airyscan Processing	2	1
4.6706172828	BFA	BFA mv 11_Airyscan Processing	2	1
2.0585664792	BFA	BFA mv 11_Airyscan Processing	2	1
4.2730019376	BFA	BFA mv 11_Airyscan Processing	2	1
5.9427262368	BFA	BFA mv 11_Airyscan Processing	2	1
4.0203237096	BFA	BFA mv 11_Airyscan Processing	2	1
1.4380795272	BFA	BFA mv 11_Airyscan Processing	2	1
0.4200049056	BFA	BFA mv 11_Airyscan Processing	2	1
9.21389913	BFA	BFA mv 11_Airyscan Processing	2	1
0.199817832	BFA	BFA mv 11_Airyscan Processing	2	1
1.1705118264	BFA	BFA mv 11_Airyscan Processing	2	1
2.9125247928	BFA	BFA mv 11_Airyscan Processing	2	1
14.7537793332	BFA	BFA mv 11_Airyscan Processing	2	1
5.3297947236	BFA	BFA mv 11_Airyscan Processing	2	1
15.6620925252	BFA	BFA mv 11_Airyscan Processing	2	1
2.6786106216	BFA	BFA mv 11_Airyscan Processing	2	1
3.5012124804	BFA	BFA mv 11_Airyscan Processing	2	1
0.670856544	BFA	BFA mv 11_Airyscan Processing	2	1
0.7960609584	BFA	BFA mv 11_Airyscan Processing	2	1
3.0903681984	BFA	BFA mv 11_Airyscan Processing	2	1
5.4030243612	BFA	BFA mv 11_Airyscan Processing	2	1
9.6410166648	BFA	BFA mv 11_Airyscan Processing	2	1
6.3826575744	BFA	BFA mv 11_Airyscan Processing	2	1
3.9791424168	BFA	BFA mv 11_Airyscan Processing	2	1
2.9509938768	BFA	BFA mv 11_Airyscan Processing	2	1
2.785272384	BFA	BFA mv 11_Airyscan Processing	2	1
0.78391137	BFA	BFA mv 11_Airyscan Processing	2	1
1.174414086	BFA	BFA mv 11_Airyscan Processing	2	1
2.2593252816	BFA	BFA mv 11_Airyscan Processing	2	1
3.345149772	BFA	BFA mv 11_Airyscan Processing	2	1
0.4488428808	BFA	BFA mv 11_Airyscan Processing	2	1
0.9505461576	BFA	BFA mv 11_Airyscan Processing	2	1
0.63515502	BFA	BFA mv 11_Airyscan Processing	2	1
4.3966565184	BFA	BFA mv 11_Airyscan Processing	2	1
1.7278430592	BFA	BFA mv 11_Airyscan Processing	2	1
0.3524764416	BFA	BFA mv 11_Airyscan Processing	2	1
1.3673406936	BFA	BFA mv 11_Airyscan Processing	2	1
1.9903738008	BFA	BFA mv 11_Airyscan Processing	2	1
0.4332891936	BFA	BFA mv 11_Airyscan Processing	2	1
0.4609647936	BFA	BFA mv 11_Airyscan Processing	2	1
2.2139926488	BFA	BFA mv 11_Airyscan Processing	2	1
0.508124016	BFA	BFA mv 11_Airyscan Processing	2	1
0.6658195848	BFA	BFA mv 11_Airyscan Processing	2	1
1.1689066416	BFA	BFA mv 11_Airyscan Processing	2	1
3.944326512	BFA	BFA mv 11_Airyscan Processing	2	1
1.111452096	BFA	BFA mv 11_Airyscan Processing	2	1
0.9320035056	BFA	BFA mv 11_Airyscan Processing	2	1
0.6658195848	BFA	BFA mv 11_Airyscan Processing	2	1
0.63515502	BFA	BFA mv 11_Airyscan Processing	2	1
1.1118949056	BFA	BFA mv 11_Airyscan Processing	2	1
2.92946226	BFA	BFA mv 11_Airyscan Processing	2	1
4.368455082	BFA	BFA mv 11_Airyscan Processing	2	1
5.2105405632	BFA	BFA mv 11_Airyscan Processing	2	1
6.2297498844	BFA	BFA mv 11_Airyscan Processing	2	1
2.8903289616	BFA	BFA mv 11_Airyscan Processing	2	1
1.4023780032	BFA	BFA mv 11_Airyscan Processing	2	1
0.416794536	BFA	BFA mv 11_Airyscan Processing	2	1
0.9848915772	BFA	BFA mv 11_Airyscan Processing	2	1
22.9956283644	BFA	BFA mv 11_Airyscan Processing	2	1
0.761494134	BFA	BFA mv 11_Airyscan Processing	2	1
0.254062008	BFA	BFA mv 11_Airyscan Processing	2	1
0.2126316348	BFA	BFA mv 11_Airyscan Processing	2	1
4.1096051952	BFA	BFA mv 11_Airyscan Processing	2	1
0.4456325112	BFA	BFA mv 11_Airyscan Processing	2	1
2.7676707024	BFA	BFA mv 11_Airyscan Processing	2	1
2.4668922816	BFA	BFA mv 11_Airyscan Processing	2	1
3.4371434664	BFA	BFA mv 11_Airyscan Processing	2	1
0.9198815928	BFA	BFA mv 11_Airyscan Processing	2	1
1.2302357712	BFA	BFA mv 11_Airyscan Processing	2	1
1.8377151912	BFA	BFA mv 11_Airyscan Processing	2	1
3.8742795684	BFA	BFA mv 11_Airyscan Processing	2	1
0.5284932576	BFA	BFA mv 11_Airyscan Processing	2	1
7.7628120708	BFA	BFA mv 11_Airyscan Processing	2	1
1.5250362624	BFA	BFA mv 11_Airyscan Processing	2	1
0.7571490648	BFA	BFA mv 11_Airyscan Processing	2	1
1.9615358256	BFA	BFA mv 11_Airyscan Processing	2	1
0.8624270472	BFA	BFA mv 11_Airyscan Processing	2	1
1.3858833456	BFA	BFA mv 11_Airyscan Processing	2	1
4.7804617392	BFA	BFA mv 11_Airyscan Processing	2	1
0.4877547744	BFA	BFA mv 11_Airyscan Processing	2	1
1.2128554944	BFA	BFA mv 11_Airyscan Processing	2	1
0.9995319696	BFA	BFA mv 11_Airyscan Processing	2	1
1.0313589096	BFA	BFA mv 11_Airyscan Processing	2	1
4.656834834	BFA	BFA mv 11_Airyscan Processing	2	1
0.7843818552	BFA	BFA mv 11_Airyscan Processing	2	1
0.6401919792	BFA	BFA mv 11_Airyscan Processing	2	1
0.381093012	BFA	BFA mv 11_Airyscan Processing	2	1
5.7884624424	BFA	BFA mv 11_Airyscan Processing	2	1
1.111452096	BFA	BFA mv 11_Airyscan Processing	2	1
0.6012800856	BFA	BFA mv 11_Airyscan Processing	2	1
2.585454552	BFA	BFA mv 11_Airyscan Processing	2	1
1.1215260144	BFA	BFA mv 11_Airyscan Processing	2	1
2.96059731	BFA	BFA mv 11_Airyscan Processing	2	1
2.3916146496	BFA	BFA mv 11_Airyscan Processing	2	1
1.5477302544	BFA	BFA mv 11_Airyscan Processing	2	1
8.9161373496	BFA	BFA mv 11_Airyscan Processing	2	1
1.9603734504	BFA	BFA mv 11_Airyscan Processing	2	1
1.4923237032	BFA	BFA mv 11_Airyscan Processing	2	1
4.1590338168	BFA	BFA mv 11_Airyscan Processing	2	1
7.866650922	BFA	BFA mv 11_Airyscan Processing	2	1
0.8827962888	BFA	BFA mv 11_Airyscan Processing	2	1
3.257694876	BFA	BFA mv 11_Airyscan Processing	2	1
3.1819467588	BFA	BFA mv 11_Airyscan Processing	2	1
5.6600476584	BFA	BFA mv 11_Airyscan Processing	2	1
25.6939440132	BFA	BFA mv 11_Airyscan Processing	2	1
4.709280096	BFA	BFA mv 11_Airyscan Processing	2	1
13.3928870544	BFA	BFA mv 11_Airyscan Processing	2	1
0.435337188	BFA	BFA mv 11_Airyscan Processing	2	1
0.199817832	BFA	BFA mv 11_Airyscan Processing	2	1
0.4149679464	BFA	BFA mv 11_Airyscan Processing	2	1
1.2414720648	BFA	BFA mv 11_Airyscan Processing	2	1
3.8218896576	BFA	BFA mv 11_Airyscan Processing	2	1
0.4303002288	BFA	BFA mv 11_Airyscan Processing	2	1
0.5500248744	BFA	BFA mv 11_Airyscan Processing	2	1
9.3420925092	BFA	BFA mv 11_Airyscan Processing	2	1
6.871297968	BFA	BFA mv 11_Airyscan Processing	2	1
1.1029833624	BFA	BFA mv 11_Airyscan Processing	2	1
0.6811518672	BFA	BFA mv 11_Airyscan Processing	2	1
3.8903037408	BFA	BFA mv 11_Airyscan Processing	2	1
5.0209903788	BFA	BFA mv 11_Airyscan Processing	2	1
1.161821688	BFA	BFA mv 11_Airyscan Processing	2	1
4.1471333088	BFA	BFA mv 11_Airyscan Processing	2	1
1.8090986208	BFA	BFA mv 11_Airyscan Processing	2	1
0.502865652	BFA	BFA mv 11_Airyscan Processing	2	1
0.4149679464	BFA	BFA mv 11_Airyscan Processing	2	1
6.0539267976	BFA	BFA mv 11_Airyscan Processing	2	1
3.1906368972	BFA	BFA mv 11_Airyscan Processing	2	1
1.4790394152	BFA	BFA mv 11_Airyscan Processing	2	1
6.10592925	BFA	BFA mv 11_Airyscan Processing	2	1
0.580910844	BFA	BFA mv 11_Airyscan Processing	2	1
4.7236990836	BFA	BFA mv 11_Airyscan Processing	2	1
2.1274787232	BFA	BFA mv 11_Airyscan Processing	2	1
1.7912201832	BFA	BFA mv 11_Airyscan Processing	2	1
2.229546336	BFA	BFA mv 11_Airyscan Processing	2	1
1.309886148	BFA	BFA mv 11_Airyscan Processing	2	1
1.1746354908	BFA	BFA mv 11_Airyscan Processing	2	1
4.5453575172	BFA	BFA mv 11_Airyscan Processing	2	1
16.7027227608	BFA	BFA mv 11_Airyscan Processing	2	1
17.8876535748	BFA	BFA mv 11_Airyscan Processing	2	1
3.6456514368	BFA	BFA mv 11_Airyscan Processing	2	1
1.9571630808	BFA	BFA mv 11_Airyscan Processing	2	1
4.4419338	BFA	BFA mv 11_Airyscan Processing	2	1
1.4671389072	BFA	BFA mv 11_Airyscan Processing	2	1
2.5545409068	BFA	BFA mv 11_Airyscan Processing	2	1
9.404584014	BFA	BFA mv 11_Airyscan Processing	2	1
11.5448211888	BFA	BFA mv 11_Airyscan Processing	2	1
0.2879369424	BFA	BFA mv 11_Airyscan Processing	2	1
3.2023160004	BFA	BFA mv 11_Airyscan Processing	2	1
0.5369619912	BFA	BFA mv 11_Airyscan Processing	2	1
1.2600147168	BFA	BFA mv 11_Airyscan Processing	2	1
3.3243100452	BFA	BFA mv 11_Airyscan Processing	2	1
0.4200049056	BFA	BFA mv 11_Airyscan Processing	2	1
0.199817832	BFA	BFA mv 11_Airyscan Processing	2	1
15.4120988304	BFA	BFA mv 11_Airyscan Processing	2	1
1.1087122116	BFA	BFA mv 11_Airyscan Processing	2	1
12.2431596036	BFA	BFA mv 11_Airyscan Processing	2	1
5.2004666448	BFA	BFA mv 11_Airyscan Processing	2	1
6.5652611832	BFA	BFA mv 11_Airyscan Processing	2	1
1.6859422008	BFA	BFA mv 11_Airyscan Processing	2	1
1.3620823296	BFA	BFA mv 11_Airyscan Processing	2	1
0.3421811184	BFA	BFA mv 11_Airyscan Processing	2	1
1.3939092696	BFA	BFA mv 11_Airyscan Processing	2	1
2.9976549384	BFA	BFA mv 11_Airyscan Processing	2	1
7.0148513052	BFA	BFA mv 11_Airyscan Processing	2	1
0.199817832	BFA	BFA mv 11_Airyscan Processing	2	1
2.5694580552	BFA	BFA mv 11_Airyscan Processing	2	1
6.8916948852	BFA	BFA mv 11_Airyscan Processing	2	1
15.389155758	BFA	BFA mv 11_Airyscan Processing	2	1
0.9384242448	BFA	BFA mv 11_Airyscan Processing	2	1
1.6928057496	BFA	BFA mv 11_Airyscan Processing	2	1
0.199817832	BFA	BFA mv 11_Airyscan Processing	2	1
3.0512349	BFA	BFA mv 11_Airyscan Processing	2	1
0.4149679464	BFA	BFA mv 11_Airyscan Processing	2	1
0.3861299712	BFA	BFA mv 11_Airyscan Processing	2	1
4.4707717752	BFA	BFA mv 11_Airyscan Processing	2	1
2.3279607696	BFA	BFA mv 11_Airyscan Processing	2	1
1.2771735888	BFA	BFA mv 11_Airyscan Processing	2	1
0.6793252776	BFA	BFA mv 11_Airyscan Processing	2	1
0.6095274144	BFA	BFA mv 11_Airyscan Processing	2	1
1.5637267512	BFA	BFA mv 11_Airyscan Processing	2	1
0.4877547744	BFA	BFA mv 11_Airyscan Processing	2	1
0.8912650224	BFA	BFA mv 11_Airyscan Processing	2	1
1.1112306912	BFA	BFA mv 11_Airyscan Processing	2	1
0.6964841496	BFA	BFA mv 11_Airyscan Processing	2	1
1.3664550744	BFA	BFA mv 11_Airyscan Processing	2	1
5.9468222256	BFA	BFA mv 11_Airyscan Processing	2	1
0.7150268016	BFA	BFA mv 11_Airyscan Processing	2	1
4.0168919352	BFA	BFA mv 11_Airyscan Processing	2	1
0.4067206176	BFA	BFA mv 11_Airyscan Processing	2	1
1.2691476648	BFA	BFA mv 11_Airyscan Processing	2	1
4.7481919896	BFA	BFA mv 11_Airyscan Processing	2	1
0.6472769328	BFA	BFA mv 11_Airyscan Processing	2	1
5.2929861756	BFA	BFA mv 11_Airyscan Processing	2	1
0.930176916	BFA	BFA mv 11_Airyscan Processing	2	1
0.2387297256	BFA	BFA mv 11_Airyscan Processing	2	1
1.0984168884	BFA	BFA mv 11_Airyscan Processing	2	1
23.8322340768	BFA	BFA mv 11_Airyscan Processing	2	1
0.6587346312	BFA	BFA mv 11_Airyscan Processing	2	1
1.3442315676	BFA	BFA mv 11_Airyscan Processing	2	1
1.528246632	BFA	BFA mv 11_Airyscan Processing	2	1
2.9159842428	BFA	BFA mv 11_Airyscan Processing	2	1
4.3441835808	BFA	BFA mv 11_Airyscan Processing	2	1
0.5591578224	BFA	BFA mv 11_Airyscan Processing	2	1
2.983706436	BFA	BFA mv 11_Airyscan Processing	2	1
1.3776360168	BFA	BFA mv 11_Airyscan Processing	2	1
0.6690299544	BFA	BFA mv 11_Airyscan Processing	2	1
0.4742490816	BFA	BFA mv 11_Airyscan Processing	2	1
3.7864095384	BFA	BFA mv 11_Airyscan Processing	2	1
1.5035323212	BFA	BFA mv 11_Airyscan Processing	2	1
1.500571032	BFA	BFA mv 11_Airyscan Processing	2	1
11.4079653468	BFA	BFA mv 11_Airyscan Processing	2	1
1.8159621696	BFA	BFA mv 11_Airyscan Processing	2	1
3.6710576376	BFA	BFA mv 11_Airyscan Processing	2	1
0.748901736	BFA	BFA mv 11_Airyscan Processing	2	1
2.7370061376	BFA	BFA mv 11_Airyscan Processing	2	1
3.1633764312	BFA	BFA mv 11_Airyscan Processing	2	1
0.3371441592	BFA	BFA mv 11_Airyscan Processing	2	1
3.9651939144	BFA	BFA mv 11_Airyscan Processing	2	1
1.4133375408	BFA	BFA mv 11_Airyscan Processing	2	1
0.4252632696	BFA	BFA mv 11_Airyscan Processing	2	1
0.838847436	BFA	BFA mv 11_Airyscan Processing	2	1
2.0652086232	BFA	BFA mv 11_Airyscan Processing	2	1
10.4818844196	BFA	BFA mv 11_Airyscan Processing	2	1
1.0283699448	BFA	BFA mv 11_Airyscan Processing	2	1
2.7729290664	BFA	BFA mv 11_Airyscan Processing	2	1
2.1485121792	BFA	BFA mv 11_Airyscan Processing	2	1
6.0450152544	BFA	BFA mv 11_Airyscan Processing	2	1
3.495705036	BFA	BFA mv 11_Airyscan Processing	2	1
8.5593158388	BFA	BFA mv 11_Airyscan Processing	2	1
0.8061348768	BFA	BFA mv 11_Airyscan Processing	2	1
0.4927917336	BFA	BFA mv 11_Airyscan Processing	2	1
0.7404330024	BFA	BFA mv 11_Airyscan Processing	2	1
0.8164302	BFA	BFA mv 11_Airyscan Processing	2	1
4.1883699528	BFA	BFA mv 11_Airyscan Processing	2	1
0.2879369424	BFA	BFA mv 11_Airyscan Processing	2	1
0.51338238	BFA	BFA mv 11_Airyscan Processing	2	1
2.3364295032	BFA	BFA mv 11_Airyscan Processing	2	1
0.4795074456	BFA	BFA mv 11_Airyscan Processing	2	1
2.0343226536	BFA	BFA mv 11_Airyscan Processing	2	1
7.0928688216	BFA	BFA mv 11_Airyscan Processing	2	1
2.4490691952	BFA	BFA mv 11_Airyscan Processing	2	1
0.199817832	BFA	BFA mv 11_Airyscan Processing	2	1
0.3710190936	BFA	BFA mv 11_Airyscan Processing	2	1
15.0483860952	BFA	BFA mv 11_Airyscan Processing	2	1
4.0113844908	BFA	BFA mv 11_Airyscan Processing	2	1
0.6012800856	BFA	BFA mv 11_Airyscan Processing	2	1
5.5683030444	BFA	BFA mv 11_Airyscan Processing	2	1
0.5419989504	BFA	BFA mv 11_Airyscan Processing	2	1
6.6552345588	BFA	BFA mv 11_Airyscan Processing	2	1
8.904209166	BFA	BFA mv 11_Airyscan Processing	2	1
0.381093012	BFA	BFA mv 11_Airyscan Processing	2	1
0.3165535128	BFA	BFA mv 11_Airyscan Processing	2	1
0.254062008	BFA	BFA mv 11_Airyscan Processing	2	1
4.5580052664	BFA	BFA mv 11_Airyscan Processing	2	1
3.4355382816	BFA	BFA mv 11_Airyscan Processing	2	1
0.8413659156	BFA	BFA mv 11_Airyscan Processing	2	1
7.6199782992	BFA	BFA mv 11_Airyscan Processing	2	1
0.5470359096	BFA	BFA mv 11_Airyscan Processing	2	1
5.6648355372	BFA	BFA mv 11_Airyscan Processing	2	1
4.6925917092	BFA	BFA mv 11_Airyscan Processing	2	1
0.69465756	BFA	BFA mv 11_Airyscan Processing	2	1
4.4231697432	BFA	BFA mv 11_Airyscan Processing	2	1
4.6296297192	BFA	BFA mv 11_Airyscan Processing	2	1
0.707941848	BFA	BFA mv 11_Airyscan Processing	2	1
3.0558290496	BFA	BFA mv 11_Airyscan Processing	2	1
0.6115754088	BFA	BFA mv 11_Airyscan Processing	2	1
6.4574923968	BFA	BFA mv 11_Airyscan Processing	2	1
1.9017842052	BFA	BFA mv 11_Airyscan Processing	2	1
23.3309182584	BFA	BFA mv 11_Airyscan Processing	2	1
6.871989858	BFA	BFA mv 11_Airyscan Processing	2	1
4.4144796048	BFA	BFA mv 11_Airyscan Processing	2	1
3.20206692	BFA	BFA mv 11_Airyscan Processing	2	1
0.6605612208	BFA	BFA mv 11_Airyscan Processing	2	1
1.0212849912	BFA	BFA mv 11_Airyscan Processing	2	1
0.5317036272	BFA	BFA mv 11_Airyscan Processing	2	1
15.3561941184	BFA	BFA mv 11_Airyscan Processing	2	1
0.9517085328	BFA	BFA mv 11_Airyscan Processing	2	1
1.6641891792	BFA	BFA mv 11_Airyscan Processing	2	1
14.499108462	BFA	BFA mv 11_Airyscan Processing	2	1
4.6781727216	BFA	BFA mv 11_Airyscan Processing	2	1
0.2439880896	BFA	BFA mv 11_Airyscan Processing	2	1
2.4135614004	BFA	BFA mv 11_Airyscan Processing	2	1
2.3057649384	BFA	BFA mv 11_Airyscan Processing	2	1
3.5806414524	BFA	BFA mv 11_Airyscan Processing	2	1
1.0130376624	BFA	BFA mv 11_Airyscan Processing	2	1
3.755302164	BFA	BFA mv 11_Airyscan Processing	2	1
2.1478479648	BFA	BFA mv 11_Airyscan Processing	2	1
2.1956714016	BFA	BFA mv 11_Airyscan Processing	2	1
0.743643372	BFA	BFA mv 11_Airyscan Processing	2	1
0.8686263816	BFA	BFA mv 11_Airyscan Processing	2	1
5.8005843552	BFA	BFA mv 11_Airyscan Processing	2	1
0.5287146624	BFA	BFA mv 11_Airyscan Processing	2	1
16.4150348988	BFA	BFA mv 11_Airyscan Processing	2	1
0.3318857952	BFA	BFA mv 11_Airyscan Processing	2	1
15.7366505916	BFA	BFA mv 11_Airyscan Processing	2	1
0.308306184	BFA	BFA mv 11_Airyscan Processing	2	1
0.199817832	BFA	BFA mv 11_Airyscan Processing	2	1
0.308306184	BFA	BFA mv 11_Airyscan Processing	2	1
0.2879369424	BFA	BFA mv 11_Airyscan Processing	2	1
7.3189784736	BFA	BFA mv 11_Airyscan Processing	2	1
1.6284876552	BFA	BFA mv 11_Airyscan Processing	2	1
3.252436512	BFA	BFA mv 11_Airyscan Processing	2	1
2.8280865372	BFA	BFA mv 11_Airyscan Processing	2	1
2.516127174	BFA	BFA mv 11_Airyscan Processing	2	1
1.14784551	BFA	BFA mv 11_Airyscan Processing	2	1
2.6866365456	BFA	BFA mv 11_Airyscan Processing	2	1
1.5836531832	BFA	BFA mv 11_Airyscan Processing	2	1
0.448621476	BFA	BFA mv 11_Airyscan Processing	2	1
7.3862855328	BFA	BFA mv 11_Airyscan Processing	2	1
0.9063759	BFA	BFA mv 11_Airyscan Processing	2	1
0.2826785784	BFA	BFA mv 11_Airyscan Processing	2	1
0.8809696992	BFA	BFA mv 11_Airyscan Processing	2	1
1.6349083944	BFA	BFA mv 11_Airyscan Processing	2	1
1.9043026848	BFA	BFA mv 11_Airyscan Processing	2	1
0.6063170448	BFA	BFA mv 11_Airyscan Processing	2	1
1.2590737464	BFA	BFA mv 11_Airyscan Processing	2	1
1.05720792	BFA	BFA mv 11_Airyscan Processing	2	1
0.9180550032	BFA	BFA mv 11_Airyscan Processing	2	1
0.60332808	BFA	BFA mv 11_Airyscan Processing	2	1
0.2982322656	BFA	BFA mv 11_Airyscan Processing	2	1
0.8789217048	BFA	BFA mv 11_Airyscan Processing	2	1
0.4774594512	BFA	BFA mv 11_Airyscan Processing	2	1
4.387689624	BFA	BFA mv 11_Airyscan Processing	2	1
5.6305731444	BFA	BFA mv 11_Airyscan Processing	2	1
2.0970078876	BFA	BFA mv 11_Airyscan Processing	2	1
3.0455337264	BFA	BFA mv 11_Airyscan Processing	2	1
0.63515502	BFA	BFA mv 11_Airyscan Processing	2	1
5.5415130636	BFA	BFA mv 11_Airyscan Processing	2	1
1.1675228616	BFA	BFA mv 11_Airyscan Processing	2	1
3.4094401908	BFA	BFA mv 11_Airyscan Processing	2	1
0.7692709776	BFA	BFA mv 11_Airyscan Processing	2	1
0.6861888264	BFA	BFA mv 11_Airyscan Processing	2	1
1.4758290456	BFA	BFA mv 11_Airyscan Processing	2	1
0.7363370136	BFA	BFA mv 11_Airyscan Processing	2	1
1.2959376456	BFA	BFA mv 11_Airyscan Processing	2	1
1.1586113184	BFA	BFA mv 11_Airyscan Processing	2	1
5.9106502164	BFA	BFA mv 11_Airyscan Processing	2	1
4.991017704	BFA	BFA mv 11_Airyscan Processing	2	1
1.7555186592	BFA	BFA mv 11_Airyscan Processing	2	1
3.0153119712	BFA	BFA mv 11_Airyscan Processing	2	1
0.8809696992	BFA	BFA mv 11_Airyscan Processing	2	1
1.6683405192	BFA	BFA mv 11_Airyscan Processing	2	1
0.2879369424	BFA	BFA mv 11_Airyscan Processing	2	1
3.1546862928	BFA	BFA mv 11_Airyscan Processing	2	1
9.309795084	BFA	BFA mv 11_Airyscan Processing	2	1
1.6722151032	BFA	BFA mv 11_Airyscan Processing	2	1
8.0305735008	BFA	BFA mv 11_Airyscan Processing	2	1
0.9755095488	BFA	BFA mv 11_Airyscan Processing	2	1
3.409910676	BFA	BFA mv 11_Airyscan Processing	2	1
3.4819779384	BFA	BFA mv 11_Airyscan Processing	2	1
0.45387984	BFA	BFA mv 11_Airyscan Processing	2	1
1.1249577888	BFA	BFA mv 11_Airyscan Processing	2	1
1.3144802976	BFA	BFA mv 11_Airyscan Processing	2	1
7.273424436	BFA	BFA mv 11_Airyscan Processing	2	1
0.9404722392	BFA	BFA mv 11_Airyscan Processing	2	1
0.508124016	BFA	BFA mv 11_Airyscan Processing	2	1
1.3570453704	BFA	BFA mv 11_Airyscan Processing	2	1
0.6065384496	BFA	BFA mv 11_Airyscan Processing	2	1
0.7232741304	BFA	BFA mv 11_Airyscan Processing	2	1
0.199817832	BFA	BFA mv 11_Airyscan Processing	2	1
0.4927917336	BFA	BFA mv 11_Airyscan Processing	2	1
0.3421811184	BFA	BFA mv 11_Airyscan Processing	2	1
5.2068320328	BFA	BFA mv 11_Airyscan Processing	2	1
0.5655785616	BFA	BFA mv 11_Airyscan Processing	2	1
1.2263611872	BFA	BFA mv 11_Airyscan Processing	2	1
1.6111073784	BFA	BFA mv 11_Airyscan Processing	2	1
1.9111662336	BFA	BFA mv 11_Airyscan Processing	2	1
0.5694531456	BFA	BFA mv 11_Airyscan Processing	2	1
1.8919593672	BFA	BFA mv 11_Airyscan Processing	2	1
7.8552485748	BFA	BFA mv 11_Airyscan Processing	2	1
9.5281832436	BFA	BFA mv 11_Airyscan Processing	2	1
14.7419065008	BFA	BFA mv 11_Airyscan Processing	2	1
0.2387297256	BFA	BFA mv 11_Airyscan Processing	2	1
8.423345616	BFA	BFA mv 11_Airyscan Processing	2	1
3.124713618	BFA	BFA mv 11_Airyscan Processing	2	1
0.45387984	BFA	BFA mv 11_Airyscan Processing	2	1
11.6968709352	BFA	BFA mv 11_Airyscan Processing	2	1
1.8605752368	BFA	BFA mv 11_Airyscan Processing	2	1
3.3153708264	BFA	BFA mv 11_Airyscan Processing	2	1
4.8861825312	BFA	BFA mv 11_Airyscan Processing	2	1
0.6083650392	BFA	BFA mv 11_Airyscan Processing	2	1
9.6746425188	BFA	BFA mv 11_Airyscan Processing	2	1
7.769647944	BFA	BFA mv 11_Airyscan Processing	2	1
14.6379846228	BFA	BFA mv 11_Airyscan Processing	2	1
0.8100094608	BFA	BFA mv 11_Airyscan Processing	2	1
1.546789284	BFA	BFA mv 11_Airyscan Processing	2	1
1.0807875312	BFA	BFA mv 11_Airyscan Processing	2	1
3.7585125336	BFA	BFA mv 11_Airyscan Processing	2	1
22.0464659868	BFA	BFA mv 11_Airyscan Processing	2	1
1.2975428304	BFA	BFA mv 11_Airyscan Processing	2	1
1.8150765504	BFA	BFA mv 11_Airyscan Processing	2	1
3.3270499296	BFA	BFA mv 11_Airyscan Processing	2	1
0.6248596968	BFA	BFA mv 11_Airyscan Processing	2	1
0.5287146624	BFA	BFA mv 11_Airyscan Processing	2	1
3.80677878	BFA	BFA mv 11_Airyscan Processing	2	1
4.1695782204	BFA	BFA mv 11_Airyscan Processing	2	1
0.6690299544	BFA	BFA mv 11_Airyscan Processing	2	1
0.9384242448	BFA	BFA mv 11_Airyscan Processing	2	1
6.0766207896	BFA	BFA mv 11_Airyscan Processing	2	1
0.2826785784	BFA	BFA mv 11_Airyscan Processing	2	1
4.3975421376	BFA	BFA mv 11_Airyscan Processing	2	1
21.9359296404	BFA	BFA mv 11_Airyscan Processing	2	1
1.219940448	BFA	BFA mv 11_Airyscan Processing	2	1
6.1585682412	BFA	BFA mv 11_Airyscan Processing	2	1
3.9935614044	BFA	BFA mv 11_Airyscan Processing	2	1
1.1554009488	BFA	BFA mv 11_Airyscan Processing	2	1
3.1865132328	BFA	BFA mv 11_Airyscan Processing	2	1
2.2261145616	BFA	BFA mv 11_Airyscan Processing	2	1
1.9512405024	BFA	BFA mv 11_Airyscan Processing	2	1
1.1973018072	BFA	BFA mv 11_Airyscan Processing	2	1
3.2998171392	BFA	BFA mv 11_Airyscan Processing	2	1
8.5185773556	BFA	BFA mv 11_Airyscan Processing	2	1
6.9578118936	BFA	BFA mv 11_Airyscan Processing	2	1
0.5603201976	BFA	BFA mv 11_Airyscan Processing	2	1
1.1840175192	BFA	BFA mv 11_Airyscan Processing	2	1
0.4303002288	BFA	BFA mv 11_Airyscan Processing	2	1
1.0027423392	BFA	BFA mv 11_Airyscan Processing	2	1
0.7015211088	BFA	BFA mv 11_Airyscan Processing	2	1
1.3449234576	BFA	BFA mv 11_Airyscan Processing	2	1
0.2879369424	BFA	BFA mv 11_Airyscan Processing	2	1
1.020122616	BFA	BFA mv 11_Airyscan Processing	2	1
15.2621524296	BFA	BFA mv 11_Airyscan Processing	2	1
6.9546291996	BFA	BFA mv 11_Airyscan Processing	2	1
5.2425612324	BFA	BFA mv 11_Airyscan Processing	2	1
0.870674376	BFA	BFA mv 11_Airyscan Processing	2	1
0.5879957976	BFA	BFA mv 11_Airyscan Processing	2	1
3.1343170512	BFA	BFA mv 11_Airyscan Processing	2	1
1.4266218288	BFA	BFA mv 11_Airyscan Processing	2	1
1.0448646024	BFA	BFA mv 11_Airyscan Processing	2	1
1.6131553728	BFA	BFA mv 11_Airyscan Processing	2	1
2.47558242	BFA	BFA mv 11_Airyscan Processing	2	1
0.9709153992	BFA	BFA mv 11_Airyscan Processing	2	1
0.7301376792	BFA	BFA mv 11_Airyscan Processing	2	1
2.5991816496	BFA	BFA mv 11_Airyscan Processing	2	1
1.6429343184	BFA	BFA mv 11_Airyscan Processing	2	1
3.6225146352	BFA	BFA mv 11_Airyscan Processing	2	1
0.57565248	BFA	BFA mv 11_Airyscan Processing	2	1
0.8910436176	BFA	BFA mv 11_Airyscan Processing	2	1
0.326848836	BFA	BFA mv 11_Airyscan Processing	2	1
0.199817832	BFA	BFA mv 11_Airyscan Processing	2	1
0.7182371712	BFA	BFA mv 11_Airyscan Processing	2	1
1.1041457376	BFA	BFA mv 11_Airyscan Processing	2	1
1.4380795272	BFA	BFA mv 11_Airyscan Processing	2	1
1.6788572472	BFA	BFA mv 11_Airyscan Processing	2	1
1.4165479104	BFA	BFA mv 11_Airyscan Processing	2	1
0.3913883352	BFA	BFA mv 11_Airyscan Processing	2	1
1.971609744	BFA	BFA mv 11_Airyscan Processing	2	1
1.3028011944	BFA	BFA mv 11_Airyscan Processing	2	1
1.0130376624	BFA	BFA mv 11_Airyscan Processing	2	1
0.6401919792	BFA	BFA mv 11_Airyscan Processing	2	1
0.8317624824	BFA	BFA mv 11_Airyscan Processing	2	1
2.288633742	BFA	BFA mv 13_Airyscan Processing	3	1
1.0487391864	BFA	BFA mv 13_Airyscan Processing	3	1
4.8117905184	BFA	BFA mv 13_Airyscan Processing	3	1
1.3433182728	BFA	BFA mv 13_Airyscan Processing	3	1
4.072741296	BFA	BFA mv 13_Airyscan Processing	3	1
0.2126316348	BFA	BFA mv 13_Airyscan Processing	3	1
0.9180550032	BFA	BFA mv 13_Airyscan Processing	3	1
3.8299155816	BFA	BFA mv 13_Airyscan Processing	3	1
3.6039719832	BFA	BFA mv 13_Airyscan Processing	3	1
9.5352958728	BFA	BFA mv 13_Airyscan Processing	3	1
9.8955768336	BFA	BFA mv 13_Airyscan Processing	3	1
0.3913883352	BFA	BFA mv 13_Airyscan Processing	3	1
1.5435789144	BFA	BFA mv 13_Airyscan Processing	3	1
7.4842294812	BFA	BFA mv 13_Airyscan Processing	3	1
3.769693476	BFA	BFA mv 13_Airyscan Processing	3	1
0.5912061672	BFA	BFA mv 13_Airyscan Processing	3	1
2.2737165936	BFA	BFA mv 13_Airyscan Processing	3	1
6.5068656672	BFA	BFA mv 13_Airyscan Processing	3	1
0.6791038728	BFA	BFA mv 13_Airyscan Processing	3	1
2.26663164	BFA	BFA mv 13_Airyscan Processing	3	1
3.7729038456	BFA	BFA mv 13_Airyscan Processing	3	1
18.1749263028	BFA	BFA mv 13_Airyscan Processing	3	1
0.4744704864	BFA	BFA mv 13_Airyscan Processing	3	1
1.3314177648	BFA	BFA mv 13_Airyscan Processing	3	1
1.7752236864	BFA	BFA mv 13_Airyscan Processing	3	1
3.4497081888	BFA	BFA mv 13_Airyscan Processing	3	1
0.4639537584	BFA	BFA mv 13_Airyscan Processing	3	1
3.4444498248	BFA	BFA mv 13_Airyscan Processing	3	1
4.7349077016	BFA	BFA mv 13_Airyscan Processing	3	1
0.689399196	BFA	BFA mv 13_Airyscan Processing	3	1
1.0265433552	BFA	BFA mv 13_Airyscan Processing	3	1
0.5234562984	BFA	BFA mv 13_Airyscan Processing	3	1
1.9310926656	BFA	BFA mv 13_Airyscan Processing	3	1
0.508124016	BFA	BFA mv 13_Airyscan Processing	3	1
3.9525738408	BFA	BFA mv 13_Airyscan Processing	3	1
3.2061905844	BFA	BFA mv 13_Airyscan Processing	3	1
2.249472768	BFA	BFA mv 13_Airyscan Processing	3	1
0.6434023488	BFA	BFA mv 13_Airyscan Processing	3	1
25.3854164244	BFA	BFA mv 13_Airyscan Processing	3	1
0.2982322656	BFA	BFA mv 13_Airyscan Processing	3	1
5.3634205776	BFA	BFA mv 13_Airyscan Processing	3	1
7.8387815928	BFA	BFA mv 13_Airyscan Processing	3	1
2.0757253512	BFA	BFA mv 13_Airyscan Processing	3	1
0.7097684376	BFA	BFA mv 13_Airyscan Processing	3	1
16.3031147724	BFA	BFA mv 13_Airyscan Processing	3	1
0.5522942736	BFA	BFA mv 13_Airyscan Processing	3	1
14.651739396	BFA	BFA mv 13_Airyscan Processing	3	1
1.17759678	BFA	BFA mv 13_Airyscan Processing	3	1
5.4998059344	BFA	BFA mv 13_Airyscan Processing	3	1
7.0717800144	BFA	BFA mv 13_Airyscan Processing	3	1
4.4462788692	BFA	BFA mv 13_Airyscan Processing	3	1
3.1036524864	BFA	BFA mv 13_Airyscan Processing	3	1
1.3295911752	BFA	BFA mv 13_Airyscan Processing	3	1
15.7476378048	BFA	BFA mv 13_Airyscan Processing	3	1
10.827524988	BFA	BFA mv 13_Airyscan Processing	3	1
4.0162277208	BFA	BFA mv 13_Airyscan Processing	3	1
0.8420578056	BFA	BFA mv 13_Airyscan Processing	3	1
6.4224550872	BFA	BFA mv 13_Airyscan Processing	3	1
0.640413384	BFA	BFA mv 13_Airyscan Processing	3	1
4.9072159872	BFA	BFA mv 13_Airyscan Processing	3	1
1.0755291672	BFA	BFA mv 13_Airyscan Processing	3	1
2.9530418712	BFA	BFA mv 13_Airyscan Processing	3	1
0.7743079368	BFA	BFA mv 13_Airyscan Processing	3	1
0.3421811184	BFA	BFA mv 13_Airyscan Processing	3	1
0.865416012	BFA	BFA mv 13_Airyscan Processing	3	1
0.748901736	BFA	BFA mv 13_Airyscan Processing	3	1
0.9727419888	BFA	BFA mv 13_Airyscan Processing	3	1
1.160437908	BFA	BFA mv 13_Airyscan Processing	3	1
0.326848836	BFA	BFA mv 13_Airyscan Processing	3	1
1.2945538656	BFA	BFA mv 13_Airyscan Processing	3	1
0.3657607296	BFA	BFA mv 13_Airyscan Processing	3	1
8.5581811392	BFA	BFA mv 13_Airyscan Processing	3	1
0.4149679464	BFA	BFA mv 13_Airyscan Processing	3	1
4.0228698648	BFA	BFA mv 13_Airyscan Processing	3	1
7.3924848672	BFA	BFA mv 13_Airyscan Processing	3	1
2.629182	BFA	BFA mv 13_Airyscan Processing	3	1
7.9887279936	BFA	BFA mv 13_Airyscan Processing	3	1
1.0437022272	BFA	BFA mv 13_Airyscan Processing	3	1
0.3760560528	BFA	BFA mv 13_Airyscan Processing	3	1
2.5405924044	BFA	BFA mv 13_Airyscan Processing	3	1
0.9812107224	BFA	BFA mv 13_Airyscan Processing	3	1
4.901072004	BFA	BFA mv 13_Airyscan Processing	3	1
4.6383198576	BFA	BFA mv 13_Airyscan Processing	3	1
0.4456325112	BFA	BFA mv 13_Airyscan Processing	3	1
0.9537565272	BFA	BFA mv 13_Airyscan Processing	3	1
9.356981982	BFA	BFA mv 13_Airyscan Processing	3	1
0.3318857952	BFA	BFA mv 13_Airyscan Processing	3	1
3.0247216752	BFA	BFA mv 13_Airyscan Processing	3	1
0.3943773	BFA	BFA mv 13_Airyscan Processing	3	1
0.6191308476	BFA	BFA mv 13_Airyscan Processing	3	1
2.7275964336	BFA	BFA mv 13_Airyscan Processing	3	1
3.6889083996	BFA	BFA mv 13_Airyscan Processing	3	1
3.619553346	BFA	BFA mv 13_Airyscan Processing	3	1
0.163424418	BFA	BFA mv 13_Airyscan Processing	3	1
0.199817832	BFA	BFA mv 13_Airyscan Processing	3	1
0.621870732	BFA	BFA mv 13_Airyscan Processing	3	1
0.508124016	BFA	BFA mv 13_Airyscan Processing	3	1
2.6461194672	BFA	BFA mv 13_Airyscan Processing	3	1
4.8539127816	BFA	BFA mv 13_Airyscan Processing	3	1
2.4344011272	BFA	BFA mv 13_Airyscan Processing	3	1
0.6964841496	BFA	BFA mv 13_Airyscan Processing	3	1
0.6319446504	BFA	BFA mv 13_Airyscan Processing	3	1
1.7953715232	BFA	BFA mv 13_Airyscan Processing	3	1
0.3524764416	BFA	BFA mv 13_Airyscan Processing	3	1
1.3806249816	BFA	BFA mv 13_Airyscan Processing	3	1
0.6811518672	BFA	BFA mv 13_Airyscan Processing	3	1
2.8502546928	BFA	BFA mv 13_Airyscan Processing	3	1
0.5726635152	BFA	BFA mv 13_Airyscan Processing	3	1
0.508124016	BFA	BFA mv 13_Airyscan Processing	3	1
0.9638304456	BFA	BFA mv 13_Airyscan Processing	3	1
5.3940851424	BFA	BFA mv 13_Airyscan Processing	3	1
1.1384634816	BFA	BFA mv 13_Airyscan Processing	3	1
0.6791038728	BFA	BFA mv 13_Airyscan Processing	3	1
2.9800532568	BFA	BFA mv 13_Airyscan Processing	3	1
1.6859422008	BFA	BFA mv 13_Airyscan Processing	3	1
2.2767055584	BFA	BFA mv 13_Airyscan Processing	3	1
10.7396272824	BFA	BFA mv 13_Airyscan Processing	3	1
1.5241506432	BFA	BFA mv 13_Airyscan Processing	3	1
1.5417523248	BFA	BFA mv 13_Airyscan Processing	3	1
2.3778598764	BFA	BFA mv 13_Airyscan Processing	3	1
2.8848491928	BFA	BFA mv 13_Airyscan Processing	3	1
7.2501215808	BFA	BFA mv 13_Airyscan Processing	3	1
4.3952450628	BFA	BFA mv 13_Airyscan Processing	3	1
[truncated: 191,304 more rows]
