# Supplementary material for: Quantitative analysis of plant ER architecture and dynamics
Source: Nat Commun. 2019 Feb 28;10:984. doi: 10.1038/s41467-019-08893-9 (PMC6395764; doi:10.1038/s41467-019-08893-9)
Supplement: Supplementary file 6 — Source Data [file 41467_2019_8893_MOESM6_ESM.zip › Fig 6 - MANOVA source data/tubule_Flow_coherence.csv]

Flow_coherence_logit	group	name	file	rep
2.26996088034743	BFA	BFA mv 10_Airyscan Processing	1	1
2.44564742155781	BFA	BFA mv 10_Airyscan Processing	1	1
3.63189239286158	BFA	BFA mv 10_Airyscan Processing	1	1
3.62803682722318	BFA	BFA mv 10_Airyscan Processing	1	1
3.41991214611328	BFA	BFA mv 10_Airyscan Processing	1	1
NaN	BFA	BFA mv 10_Airyscan Processing	1	1
NaN	BFA	BFA mv 10_Airyscan Processing	1	1
NaN	BFA	BFA mv 10_Airyscan Processing	1	1
2.7831003066893	BFA	BFA mv 10_Airyscan Processing	1	1
1.23373806224155	BFA	BFA mv 10_Airyscan Processing	1	1
0.636345312206779	BFA	BFA mv 10_Airyscan Processing	1	1
1.70873467222754	BFA	BFA mv 10_Airyscan Processing	1	1
3.08348555661917	BFA	BFA mv 10_Airyscan Processing	1	1
2.93698173922793	BFA	BFA mv 10_Airyscan Processing	1	1
1.42312338631944	BFA	BFA mv 10_Airyscan Processing	1	1
1.13753960359177	BFA	BFA mv 10_Airyscan Processing	1	1
0.881001291731611	BFA	BFA mv 10_Airyscan Processing	1	1
3.62843463597091	BFA	BFA mv 10_Airyscan Processing	1	1
2.87446342966124	BFA	BFA mv 10_Airyscan Processing	1	1
3.27195956214083	BFA	BFA mv 10_Airyscan Processing	1	1
3.62693685376844	BFA	BFA mv 10_Airyscan Processing	1	1
1.70854246203837	BFA	BFA mv 10_Airyscan Processing	1	1
NaN	BFA	BFA mv 10_Airyscan Processing	1	1
2.20454756380448	BFA	BFA mv 10_Airyscan Processing	1	1
3.24998472907588	BFA	BFA mv 10_Airyscan Processing	1	1
3.48427292785747	BFA	BFA mv 10_Airyscan Processing	1	1
2.34843396820357	BFA	BFA mv 10_Airyscan Processing	1	1
2.3419087438503	BFA	BFA mv 10_Airyscan Processing	1	1
0.174276701510329	BFA	BFA mv 10_Airyscan Processing	1	1
1.88249288479692	BFA	BFA mv 10_Airyscan Processing	1	1
3.64662659033549	BFA	BFA mv 10_Airyscan Processing	1	1
NaN	BFA	BFA mv 10_Airyscan Processing	1	1
NaN	BFA	BFA mv 10_Airyscan Processing	1	1
3.64792462314981	BFA	BFA mv 10_Airyscan Processing	1	1
3.59413584511478	BFA	BFA mv 10_Airyscan Processing	1	1
1.08279946671419	BFA	BFA mv 10_Airyscan Processing	1	1
2.01470025926515	BFA	BFA mv 10_Airyscan Processing	1	1
0.896394246228021	BFA	BFA mv 10_Airyscan Processing	1	1
NaN	BFA	BFA mv 10_Airyscan Processing	1	1
NaN	BFA	BFA mv 10_Airyscan Processing	1	1
NaN	BFA	BFA mv 10_Airyscan Processing	1	1
NaN	BFA	BFA mv 10_Airyscan Processing	1	1
NaN	BFA	BFA mv 10_Airyscan Processing	1	1
3.40360405679679	BFA	BFA mv 10_Airyscan Processing	1	1
NaN	BFA	BFA mv 10_Airyscan Processing	1	1
3.33897066304542	BFA	BFA mv 10_Airyscan Processing	1	1
NaN	BFA	BFA mv 10_Airyscan Processing	1	1
NaN	BFA	BFA mv 10_Airyscan Processing	1	1
3.66053912602953	BFA	BFA mv 10_Airyscan Processing	1	1
NaN	BFA	BFA mv 10_Airyscan Processing	1	1
NaN	BFA	BFA mv 10_Airyscan Processing	1	1
2.7074763214976	BFA	BFA mv 10_Airyscan Processing	1	1
NaN	BFA	BFA mv 10_Airyscan Processing	1	1
NaN	BFA	BFA mv 10_Airyscan Processing	1	1
1.48641998375057	BFA	BFA mv 10_Airyscan Processing	1	1
-0.123093983831339	BFA	BFA mv 10_Airyscan Processing	1	1
NaN	BFA	BFA mv 10_Airyscan Processing	1	1
2.0492835162895	BFA	BFA mv 10_Airyscan Processing	1	1
2.76538386388135	BFA	BFA mv 10_Airyscan Processing	1	1
NaN	BFA	BFA mv 10_Airyscan Processing	1	1
3.29797738945394	BFA	BFA mv 10_Airyscan Processing	1	1
3.65811339052733	BFA	BFA mv 10_Airyscan Processing	1	1
3.5681615010568	BFA	BFA mv 10_Airyscan Processing	1	1
NaN	BFA	BFA mv 10_Airyscan Processing	1	1
3.57456114360346	BFA	BFA mv 10_Airyscan Processing	1	1
2.67133262977726	BFA	BFA mv 10_Airyscan Processing	1	1
2.74407767135196	BFA	BFA mv 10_Airyscan Processing	1	1
3.57845452757782	BFA	BFA mv 10_Airyscan Processing	1	1
3.47278758459947	BFA	BFA mv 10_Airyscan Processing	1	1
3.41755785257678	BFA	BFA mv 10_Airyscan Processing	1	1
2.96041185334979	BFA	BFA mv 10_Airyscan Processing	1	1
1.24351391851429	BFA	BFA mv 10_Airyscan Processing	1	1
1.04188205928689	BFA	BFA mv 10_Airyscan Processing	1	1
3.64487080875227	BFA	BFA mv 10_Airyscan Processing	1	1
-0.177640184541728	BFA	BFA mv 10_Airyscan Processing	1	1
1.65080353735398	BFA	BFA mv 10_Airyscan Processing	1	1
NaN	BFA	BFA mv 10_Airyscan Processing	1	1
3.22420382784604	BFA	BFA mv 10_Airyscan Processing	1	1
3.61131830421515	BFA	BFA mv 10_Airyscan Processing	1	1
2.55049503078334	BFA	BFA mv 10_Airyscan Processing	1	1
2.6723463124374	BFA	BFA mv 10_Airyscan Processing	1	1
3.50710252717594	BFA	BFA mv 10_Airyscan Processing	1	1
NaN	BFA	BFA mv 10_Airyscan Processing	1	1
3.61937657264621	BFA	BFA mv 10_Airyscan Processing	1	1
0.453905928775495	BFA	BFA mv 10_Airyscan Processing	1	1
3.51562307174096	BFA	BFA mv 10_Airyscan Processing	1	1
3.65617821040841	BFA	BFA mv 10_Airyscan Processing	1	1
2.36712080727102	BFA	BFA mv 10_Airyscan Processing	1	1
2.24282677201529	BFA	BFA mv 10_Airyscan Processing	1	1
3.62690976417747	BFA	BFA mv 10_Airyscan Processing	1	1
3.42290097849999	BFA	BFA mv 10_Airyscan Processing	1	1
NaN	BFA	BFA mv 10_Airyscan Processing	1	1
NaN	BFA	BFA mv 10_Airyscan Processing	1	1
1.23145523094879	BFA	BFA mv 10_Airyscan Processing	1	1
2.83836236470014	BFA	BFA mv 10_Airyscan Processing	1	1
2.94793331989106	BFA	BFA mv 10_Airyscan Processing	1	1
2.6440049698311	BFA	BFA mv 10_Airyscan Processing	1	1
0.0183303773261435	BFA	BFA mv 10_Airyscan Processing	1	1
NaN	BFA	BFA mv 10_Airyscan Processing	1	1
NaN	BFA	BFA mv 10_Airyscan Processing	1	1
NaN	BFA	BFA mv 10_Airyscan Processing	1	1
NaN	BFA	BFA mv 10_Airyscan Processing	1	1
3.56662945366436	BFA	BFA mv 10_Airyscan Processing	1	1
3.60583404788397	BFA	BFA mv 10_Airyscan Processing	1	1
3.57214280637403	BFA	BFA mv 10_Airyscan Processing	1	1
1.70319673659865	BFA	BFA mv 10_Airyscan Processing	1	1
1.41801011241791	BFA	BFA mv 10_Airyscan Processing	1	1
3.20743019272617	BFA	BFA mv 10_Airyscan Processing	1	1
3.53172862548984	BFA	BFA mv 10_Airyscan Processing	1	1
3.42380280420742	BFA	BFA mv 10_Airyscan Processing	1	1
3.02161519741181	BFA	BFA mv 10_Airyscan Processing	1	1
3.64416839665858	BFA	BFA mv 10_Airyscan Processing	1	1
3.577342514992	BFA	BFA mv 10_Airyscan Processing	1	1
2.42064507420195	BFA	BFA mv 10_Airyscan Processing	1	1
1.16012273968147	BFA	BFA mv 10_Airyscan Processing	1	1
0.0253395599056902	BFA	BFA mv 10_Airyscan Processing	1	1
1.74952208283338	BFA	BFA mv 10_Airyscan Processing	1	1
0.977781814516689	BFA	BFA mv 10_Airyscan Processing	1	1
1.8048721697153	BFA	BFA mv 10_Airyscan Processing	1	1
2.71092672620004	BFA	BFA mv 10_Airyscan Processing	1	1
0.792027857529401	BFA	BFA mv 10_Airyscan Processing	1	1
2.15558847792388	BFA	BFA mv 10_Airyscan Processing	1	1
3.66251503546383	BFA	BFA mv 10_Airyscan Processing	1	1
-1.23418931116356	BFA	BFA mv 10_Airyscan Processing	1	1
3.56499316929365	BFA	BFA mv 10_Airyscan Processing	1	1
3.65131995058197	BFA	BFA mv 10_Airyscan Processing	1	1
3.39453532893164	BFA	BFA mv 10_Airyscan Processing	1	1
3.51377147908301	BFA	BFA mv 10_Airyscan Processing	1	1
1.54882170583316	BFA	BFA mv 10_Airyscan Processing	1	1
2.75108898073137	BFA	BFA mv 10_Airyscan Processing	1	1
-0.0194317600405237	BFA	BFA mv 10_Airyscan Processing	1	1
1.66483936351141	BFA	BFA mv 10_Airyscan Processing	1	1
3.63885353016163	BFA	BFA mv 10_Airyscan Processing	1	1
3.36317271113741	BFA	BFA mv 10_Airyscan Processing	1	1
2.5322244879455	BFA	BFA mv 10_Airyscan Processing	1	1
-1.40443782231919	BFA	BFA mv 10_Airyscan Processing	1	1
0.122986011539742	BFA	BFA mv 10_Airyscan Processing	1	1
2.99483911133291	BFA	BFA mv 10_Airyscan Processing	1	1
3.40279405343663	BFA	BFA mv 10_Airyscan Processing	1	1
-1.50959059308719	BFA	BFA mv 10_Airyscan Processing	1	1
0.198538406186465	BFA	BFA mv 10_Airyscan Processing	1	1
1.75379973036314	BFA	BFA mv 10_Airyscan Processing	1	1
2.85947596263806	BFA	BFA mv 10_Airyscan Processing	1	1
0.239344550814189	BFA	BFA mv 10_Airyscan Processing	1	1
1.51429061607949	BFA	BFA mv 10_Airyscan Processing	1	1
1.3990431810849	BFA	BFA mv 10_Airyscan Processing	1	1
3.64696245253765	BFA	BFA mv 10_Airyscan Processing	1	1
3.14697188782158	BFA	BFA mv 10_Airyscan Processing	1	1
1.60302495442881	BFA	BFA mv 10_Airyscan Processing	1	1
1.0549529248972	BFA	BFA mv 10_Airyscan Processing	1	1
3.37139081506285	BFA	BFA mv 10_Airyscan Processing	1	1
0.939964406899882	BFA	BFA mv 10_Airyscan Processing	1	1
0.39491587044608	BFA	BFA mv 10_Airyscan Processing	1	1
3.26669908958798	BFA	BFA mv 10_Airyscan Processing	1	1
3.21041595181469	BFA	BFA mv 10_Airyscan Processing	1	1
2.88732037796852	BFA	BFA mv 10_Airyscan Processing	1	1
2.06693472099177	BFA	BFA mv 10_Airyscan Processing	1	1
3.64492132701562	BFA	BFA mv 10_Airyscan Processing	1	1
-1.08614447268664	BFA	BFA mv 10_Airyscan Processing	1	1
1.64702423151705	BFA	BFA mv 10_Airyscan Processing	1	1
2.85357709422059	BFA	BFA mv 10_Airyscan Processing	1	1
2.02127160653691	BFA	BFA mv 10_Airyscan Processing	1	1
3.08814024618401	BFA	BFA mv 10_Airyscan Processing	1	1
0.177459531787262	BFA	BFA mv 10_Airyscan Processing	1	1
2.66992851868461	BFA	BFA mv 10_Airyscan Processing	1	1
0.541642138689026	BFA	BFA mv 10_Airyscan Processing	1	1
3.35588624454182	BFA	BFA mv 10_Airyscan Processing	1	1
0.984090730446476	BFA	BFA mv 10_Airyscan Processing	1	1
1.72483772899747	BFA	BFA mv 10_Airyscan Processing	1	1
1.97821744394129	BFA	BFA mv 10_Airyscan Processing	1	1
2.14524117567476	BFA	BFA mv 10_Airyscan Processing	1	1
2.69429751454278	BFA	BFA mv 10_Airyscan Processing	1	1
0.810684316386382	BFA	BFA mv 10_Airyscan Processing	1	1
3.23024135406499	BFA	BFA mv 10_Airyscan Processing	1	1
0.876429937644852	BFA	BFA mv 10_Airyscan Processing	1	1
3.34013539080911	BFA	BFA mv 10_Airyscan Processing	1	1
3.66251970552126	BFA	BFA mv 10_Airyscan Processing	1	1
-1.96746544193732	BFA	BFA mv 10_Airyscan Processing	1	1
1.75588602035631	BFA	BFA mv 10_Airyscan Processing	1	1
2.18614527512535	BFA	BFA mv 10_Airyscan Processing	1	1
2.96438209919172	BFA	BFA mv 10_Airyscan Processing	1	1
2.54539534270573	BFA	BFA mv 10_Airyscan Processing	1	1
3.12476790096821	BFA	BFA mv 10_Airyscan Processing	1	1
1.13506248514702	BFA	BFA mv 10_Airyscan Processing	1	1
1.00981285335489	BFA	BFA mv 10_Airyscan Processing	1	1
-0.946950809287884	BFA	BFA mv 10_Airyscan Processing	1	1
1.01836366038011	BFA	BFA mv 10_Airyscan Processing	1	1
0.105449571024813	BFA	BFA mv 10_Airyscan Processing	1	1
3.65234854942429	BFA	BFA mv 10_Airyscan Processing	1	1
1.40775501252526	BFA	BFA mv 10_Airyscan Processing	1	1
0.678769133101687	BFA	BFA mv 10_Airyscan Processing	1	1
3.26403908394392	BFA	BFA mv 10_Airyscan Processing	1	1
3.34674793189553	BFA	BFA mv 10_Airyscan Processing	1	1
2.38028338456479	BFA	BFA mv 10_Airyscan Processing	1	1
3.58261120961883	BFA	BFA mv 10_Airyscan Processing	1	1
3.38557882736	BFA	BFA mv 10_Airyscan Processing	1	1
3.29117123218072	BFA	BFA mv 10_Airyscan Processing	1	1
3.54145114478793	BFA	BFA mv 10_Airyscan Processing	1	1
3.66039230563256	BFA	BFA mv 10_Airyscan Processing	1	1
3.05654741933175	BFA	BFA mv 10_Airyscan Processing	1	1
0.199209989814201	BFA	BFA mv 10_Airyscan Processing	1	1
0.747669103921738	BFA	BFA mv 10_Airyscan Processing	1	1
0.342407356656759	BFA	BFA mv 10_Airyscan Processing	1	1
2.49992970403524	BFA	BFA mv 10_Airyscan Processing	1	1
3.57737697844085	BFA	BFA mv 10_Airyscan Processing	1	1
1.35765791261637	BFA	BFA mv 10_Airyscan Processing	1	1
2.58589092561812	BFA	BFA mv 10_Airyscan Processing	1	1
0.899980648899873	BFA	BFA mv 10_Airyscan Processing	1	1
1.09052780250047	BFA	BFA mv 10_Airyscan Processing	1	1
3.32770584820702	BFA	BFA mv 10_Airyscan Processing	1	1
3.60691223078802	BFA	BFA mv 10_Airyscan Processing	1	1
-0.240953537166056	BFA	BFA mv 10_Airyscan Processing	1	1
2.16716664728841	BFA	BFA mv 10_Airyscan Processing	1	1
2.54439055812162	BFA	BFA mv 10_Airyscan Processing	1	1
2.01732538364928	BFA	BFA mv 10_Airyscan Processing	1	1
NaN	BFA	BFA mv 10_Airyscan Processing	1	1
2.14820387253163	BFA	BFA mv 10_Airyscan Processing	1	1
-0.742105013596813	BFA	BFA mv 10_Airyscan Processing	1	1
-0.18323440009631	BFA	BFA mv 10_Airyscan Processing	1	1
3.64573224692518	BFA	BFA mv 10_Airyscan Processing	1	1
3.66181476137126	BFA	BFA mv 10_Airyscan Processing	1	1
3.32971341082654	BFA	BFA mv 10_Airyscan Processing	1	1
3.64480651628363	BFA	BFA mv 10_Airyscan Processing	1	1
1.81571473010948	BFA	BFA mv 10_Airyscan Processing	1	1
3.65847154478499	BFA	BFA mv 10_Airyscan Processing	1	1
3.54373144168977	BFA	BFA mv 10_Airyscan Processing	1	1
3.64169760969007	BFA	BFA mv 10_Airyscan Processing	1	1
3.03166899871097	BFA	BFA mv 10_Airyscan Processing	1	1
3.65997759036442	BFA	BFA mv 10_Airyscan Processing	1	1
3.65179829745195	BFA	BFA mv 10_Airyscan Processing	1	1
3.54829842942823	BFA	BFA mv 10_Airyscan Processing	1	1
-0.619882743511281	BFA	BFA mv 10_Airyscan Processing	1	1
3.0342768550172	BFA	BFA mv 10_Airyscan Processing	1	1
-0.0317827956020145	BFA	BFA mv 10_Airyscan Processing	1	1
3.65400566475866	BFA	BFA mv 10_Airyscan Processing	1	1
1.67919784783038	BFA	BFA mv 10_Airyscan Processing	1	1
2.40185775529167	BFA	BFA mv 10_Airyscan Processing	1	1
3.65125757352466	BFA	BFA mv 10_Airyscan Processing	1	1
0.88719035549501	BFA	BFA mv 10_Airyscan Processing	1	1
1.58020675042209	BFA	BFA mv 10_Airyscan Processing	1	1
3.04417176411503	BFA	BFA mv 10_Airyscan Processing	1	1
3.14984215357703	BFA	BFA mv 10_Airyscan Processing	1	1
2.69952130079174	BFA	BFA mv 10_Airyscan Processing	1	1
3.66355697144743	BFA	BFA mv 10_Airyscan Processing	1	1
-0.860602439949853	BFA	BFA mv 10_Airyscan Processing	1	1
3.60743954643356	BFA	BFA mv 10_Airyscan Processing	1	1
0.883106867158353	BFA	BFA mv 10_Airyscan Processing	1	1
0.491728765366694	BFA	BFA mv 10_Airyscan Processing	1	1
2.85167139331634	BFA	BFA mv 10_Airyscan Processing	1	1
3.13212956416713	BFA	BFA mv 10_Airyscan Processing	1	1
2.06015723797411	BFA	BFA mv 10_Airyscan Processing	1	1
1.39826220630119	BFA	BFA mv 10_Airyscan Processing	1	1
2.76147728646351	BFA	BFA mv 10_Airyscan Processing	1	1
2.15359244201188	BFA	BFA mv 10_Airyscan Processing	1	1
-1.53979830494079	BFA	BFA mv 10_Airyscan Processing	1	1
3.39499973517783	BFA	BFA mv 10_Airyscan Processing	1	1
-0.425993393792712	BFA	BFA mv 10_Airyscan Processing	1	1
-0.407387942323983	BFA	BFA mv 10_Airyscan Processing	1	1
0.0120737118869147	BFA	BFA mv 10_Airyscan Processing	1	1
3.46874151157939	BFA	BFA mv 10_Airyscan Processing	1	1
3.63270469576328	BFA	BFA mv 10_Airyscan Processing	1	1
3.12875657182282	BFA	BFA mv 10_Airyscan Processing	1	1
3.40630728781016	BFA	BFA mv 10_Airyscan Processing	1	1
2.26518799742326	BFA	BFA mv 10_Airyscan Processing	1	1
3.55702484167304	BFA	BFA mv 10_Airyscan Processing	1	1
2.69684528449532	BFA	BFA mv 10_Airyscan Processing	1	1
-0.238086152168053	BFA	BFA mv 10_Airyscan Processing	1	1
1.24628257029182	BFA	BFA mv 10_Airyscan Processing	1	1
2.68267817447685	BFA	BFA mv 10_Airyscan Processing	1	1
0.446200711492338	BFA	BFA mv 10_Airyscan Processing	1	1
3.23940444401797	BFA	BFA mv 10_Airyscan Processing	1	1
3.4878024399385	BFA	BFA mv 10_Airyscan Processing	1	1
3.59091502164428	BFA	BFA mv 10_Airyscan Processing	1	1
3.05834503615301	BFA	BFA mv 10_Airyscan Processing	1	1
3.52453629742802	BFA	BFA mv 10_Airyscan Processing	1	1
2.96725924998024	BFA	BFA mv 10_Airyscan Processing	1	1
2.19834446144918	BFA	BFA mv 10_Airyscan Processing	1	1
1.11813465119777	BFA	BFA mv 10_Airyscan Processing	1	1
2.35756095593266	BFA	BFA mv 10_Airyscan Processing	1	1
3.66339103367725	BFA	BFA mv 10_Airyscan Processing	1	1
0.99089420418194	BFA	BFA mv 10_Airyscan Processing	1	1
1.98013546186542	BFA	BFA mv 10_Airyscan Processing	1	1
3.64841755799491	BFA	BFA mv 10_Airyscan Processing	1	1
3.61835052283468	BFA	BFA mv 10_Airyscan Processing	1	1
3.03177412901435	BFA	BFA mv 10_Airyscan Processing	1	1
0.530055467358774	BFA	BFA mv 10_Airyscan Processing	1	1
1.66738839180595	BFA	BFA mv 10_Airyscan Processing	1	1
2.3539902028717	BFA	BFA mv 10_Airyscan Processing	1	1
1.50595087515606	BFA	BFA mv 10_Airyscan Processing	1	1
0.997901630429541	BFA	BFA mv 10_Airyscan Processing	1	1
2.92647799522686	BFA	BFA mv 10_Airyscan Processing	1	1
2.34240653505539	BFA	BFA mv 10_Airyscan Processing	1	1
-0.136785375432314	BFA	BFA mv 10_Airyscan Processing	1	1
3.0437281713667	BFA	BFA mv 10_Airyscan Processing	1	1
2.87866182474292	BFA	BFA mv 10_Airyscan Processing	1	1
3.50086389967636	BFA	BFA mv 10_Airyscan Processing	1	1
3.32651706657218	BFA	BFA mv 10_Airyscan Processing	1	1
2.81921331637896	BFA	BFA mv 10_Airyscan Processing	1	1
3.11208245292582	BFA	BFA mv 10_Airyscan Processing	1	1
1.01528894596459	BFA	BFA mv 10_Airyscan Processing	1	1
3.24502721989265	BFA	BFA mv 10_Airyscan Processing	1	1
1.65037887283749	BFA	BFA mv 10_Airyscan Processing	1	1
2.79656858082674	BFA	BFA mv 10_Airyscan Processing	1	1
2.32898096047531	BFA	BFA mv 10_Airyscan Processing	1	1
2.54177204227298	BFA	BFA mv 10_Airyscan Processing	1	1
NaN	BFA	BFA mv 10_Airyscan Processing	1	1
0.588664722714896	BFA	BFA mv 10_Airyscan Processing	1	1
2.11438432196761	BFA	BFA mv 10_Airyscan Processing	1	1
3.01082032627754	BFA	BFA mv 10_Airyscan Processing	1	1
3.47649258514988	BFA	BFA mv 10_Airyscan Processing	1	1
3.10282779181081	BFA	BFA mv 10_Airyscan Processing	1	1
2.23418562246228	BFA	BFA mv 10_Airyscan Processing	1	1
3.40452451199558	BFA	BFA mv 10_Airyscan Processing	1	1
-0.424631323223879	BFA	BFA mv 10_Airyscan Processing	1	1
3.56874887604509	BFA	BFA mv 10_Airyscan Processing	1	1
1.99987596226652	BFA	BFA mv 10_Airyscan Processing	1	1
3.64984468344466	BFA	BFA mv 10_Airyscan Processing	1	1
3.64881161104252	BFA	BFA mv 10_Airyscan Processing	1	1
-0.458992310571159	BFA	BFA mv 10_Airyscan Processing	1	1
2.70136228249025	BFA	BFA mv 10_Airyscan Processing	1	1
NaN	BFA	BFA mv 10_Airyscan Processing	1	1
-0.395999769345005	BFA	BFA mv 10_Airyscan Processing	1	1
2.10513566695612	BFA	BFA mv 10_Airyscan Processing	1	1
-0.959232866645491	BFA	BFA mv 10_Airyscan Processing	1	1
3.0293081584714	BFA	BFA mv 10_Airyscan Processing	1	1
0.866890970139754	BFA	BFA mv 10_Airyscan Processing	1	1
3.66355697144743	BFA	BFA mv 10_Airyscan Processing	1	1
-1.03054007890815	BFA	BFA mv 10_Airyscan Processing	1	1
3.53615912442075	BFA	BFA mv 10_Airyscan Processing	1	1
3.56051910833508	BFA	BFA mv 10_Airyscan Processing	1	1
1.15638492775296	BFA	BFA mv 10_Airyscan Processing	1	1
2.95708764824202	BFA	BFA mv 10_Airyscan Processing	1	1
2.39657820636951	BFA	BFA mv 10_Airyscan Processing	1	1
3.37465626729547	BFA	BFA mv 10_Airyscan Processing	1	1
1.75068304062152	BFA	BFA mv 10_Airyscan Processing	1	1
3.57318714156311	BFA	BFA mv 10_Airyscan Processing	1	1
3.13838470382314	BFA	BFA mv 10_Airyscan Processing	1	1
2.7501069090467	BFA	BFA mv 10_Airyscan Processing	1	1
3.38337604736166	BFA	BFA mv 10_Airyscan Processing	1	1
2.79008608758239	BFA	BFA mv 10_Airyscan Processing	1	1
2.33969643797171	BFA	BFA mv 10_Airyscan Processing	1	1
1.88435363678229	BFA	BFA mv 10_Airyscan Processing	1	1
1.65720136483346	BFA	BFA mv 10_Airyscan Processing	1	1
1.82749781814986	BFA	BFA mv 10_Airyscan Processing	1	1
1.04053484381101	BFA	BFA mv 10_Airyscan Processing	1	1
3.56075020828693	BFA	BFA mv 10_Airyscan Processing	1	1
0.443518756657606	BFA	BFA mv 10_Airyscan Processing	1	1
2.72280269102506	BFA	BFA mv 10_Airyscan Processing	1	1
3.40473323434749	BFA	BFA mv 10_Airyscan Processing	1	1
2.60758181346855	BFA	BFA mv 10_Airyscan Processing	1	1
1.25473222726785	BFA	BFA mv 10_Airyscan Processing	1	1
3.31618189512742	BFA	BFA mv 10_Airyscan Processing	1	1
1.39710308224482	BFA	BFA mv 10_Airyscan Processing	1	1
1.16417736187312	BFA	BFA mv 10_Airyscan Processing	1	1
0.299667734557631	BFA	BFA mv 10_Airyscan Processing	1	1
1.19709352057011	BFA	BFA mv 10_Airyscan Processing	1	1
1.40791481978285	BFA	BFA mv 10_Airyscan Processing	1	1
0.0440023045350758	BFA	BFA mv 10_Airyscan Processing	1	1
3.5781850373375	BFA	BFA mv 10_Airyscan Processing	1	1
3.46030934592905	BFA	BFA mv 10_Airyscan Processing	1	1
1.52350040707319	BFA	BFA mv 10_Airyscan Processing	1	1
3.52514302513966	BFA	BFA mv 10_Airyscan Processing	1	1
3.46265372996217	BFA	BFA mv 10_Airyscan Processing	1	1
3.66008707796253	BFA	BFA mv 10_Airyscan Processing	1	1
1.74970858523312	BFA	BFA mv 10_Airyscan Processing	1	1
0.718739342339485	BFA	BFA mv 10_Airyscan Processing	1	1
0.201478239784685	BFA	BFA mv 10_Airyscan Processing	1	1
1.28373041654726	BFA	BFA mv 10_Airyscan Processing	1	1
3.49734274456587	BFA	BFA mv 10_Airyscan Processing	1	1
3.65337815378204	BFA	BFA mv 10_Airyscan Processing	1	1
1.30103042304135	BFA	BFA mv 10_Airyscan Processing	1	1
3.65041238208136	BFA	BFA mv 10_Airyscan Processing	1	1
0.685779641449951	BFA	BFA mv 10_Airyscan Processing	1	1
0.645597785715541	BFA	BFA mv 10_Airyscan Processing	1	1
2.46303122423957	BFA	BFA mv 10_Airyscan Processing	1	1
2.78442226258093	BFA	BFA mv 10_Airyscan Processing	1	1
3.16857231381564	BFA	BFA mv 10_Airyscan Processing	1	1
3.66339804460307	BFA	BFA mv 10_Airyscan Processing	1	1
-0.342000628418066	BFA	BFA mv 10_Airyscan Processing	1	1
1.93140937098475	BFA	BFA mv 10_Airyscan Processing	1	1
0.0270912052996116	BFA	BFA mv 10_Airyscan Processing	1	1
2.06281328083891	BFA	BFA mv 10_Airyscan Processing	1	1
2.37655401120285	BFA	BFA mv 10_Airyscan Processing	1	1
1.51004868731362	BFA	BFA mv 10_Airyscan Processing	1	1
2.8714653584935	BFA	BFA mv 10_Airyscan Processing	1	1
1.56925845369968	BFA	BFA mv 10_Airyscan Processing	1	1
2.31217703537649	BFA	BFA mv 10_Airyscan Processing	1	1
3.65301478518607	BFA	BFA mv 10_Airyscan Processing	1	1
3.60375827237109	BFA	BFA mv 10_Airyscan Processing	1	1
1.95906974851549	BFA	BFA mv 10_Airyscan Processing	1	1
3.63943132687087	BFA	BFA mv 10_Airyscan Processing	1	1
3.65717671882621	BFA	BFA mv 10_Airyscan Processing	1	1
-0.639928444248314	BFA	BFA mv 10_Airyscan Processing	1	1
3.08512484903191	BFA	BFA mv 10_Airyscan Processing	1	1
-1.63863115028988	BFA	BFA mv 10_Airyscan Processing	1	1
1.95184699193926	BFA	BFA mv 10_Airyscan Processing	1	1
3.57628761538287	BFA	BFA mv 10_Airyscan Processing	1	1
3.39047493257846	BFA	BFA mv 10_Airyscan Processing	1	1
1.85032740542132	BFA	BFA mv 10_Airyscan Processing	1	1
1.46915088808032	BFA	BFA mv 10_Airyscan Processing	1	1
2.39468737619218	BFA	BFA mv 10_Airyscan Processing	1	1
3.34886792225901	BFA	BFA mv 10_Airyscan Processing	1	1
1.44033348900755	BFA	BFA mv 10_Airyscan Processing	1	1
1.74197821190978	BFA	BFA mv 10_Airyscan Processing	1	1
1.85500108623826	BFA	BFA mv 10_Airyscan Processing	1	1
1.67665049535778	BFA	BFA mv 10_Airyscan Processing	1	1
2.99513161999114	BFA	BFA mv 10_Airyscan Processing	1	1
2.79246305149903	BFA	BFA mv 10_Airyscan Processing	1	1
1.09664909322292	BFA	BFA mv 10_Airyscan Processing	1	1
2.17722396973046	BFA	BFA mv 10_Airyscan Processing	1	1
1.55444681332197	BFA	BFA mv 10_Airyscan Processing	1	1
3.66355697144743	BFA	BFA mv 10_Airyscan Processing	1	1
3.37613673058394	BFA	BFA mv 10_Airyscan Processing	1	1
2.4371793724907	BFA	BFA mv 10_Airyscan Processing	1	1
2.53811962327263	BFA	BFA mv 10_Airyscan Processing	1	1
3.03097098039408	BFA	BFA mv 10_Airyscan Processing	1	1
3.46928217503132	BFA	BFA mv 10_Airyscan Processing	1	1
2.37512901068837	BFA	BFA mv 10_Airyscan Processing	1	1
NaN	BFA	BFA mv 10_Airyscan Processing	1	1
1.92468343247683	BFA	BFA mv 10_Airyscan Processing	1	1
3.18356843107438	BFA	BFA mv 10_Airyscan Processing	1	1
3.53399014607871	BFA	BFA mv 10_Airyscan Processing	1	1
0.0925098964655897	BFA	BFA mv 10_Airyscan Processing	1	1
1.05661695746217	BFA	BFA mv 10_Airyscan Processing	1	1
-1.63296669873008	BFA	BFA mv 10_Airyscan Processing	1	1
3.28133651508314	BFA	BFA mv 10_Airyscan Processing	1	1
0.90488450938476	BFA	BFA mv 10_Airyscan Processing	1	1
0.320850050080827	BFA	BFA mv 10_Airyscan Processing	1	1
2.2963927081729	BFA	BFA mv 10_Airyscan Processing	1	1
2.89746228562446	BFA	BFA mv 10_Airyscan Processing	1	1
3.13491534007896	BFA	BFA mv 10_Airyscan Processing	1	1
0.918938245698621	BFA	BFA mv 10_Airyscan Processing	1	1
1.29690254640371	BFA	BFA mv 10_Airyscan Processing	1	1
3.01892548125886	BFA	BFA mv 10_Airyscan Processing	1	1
2.56542359822052	BFA	BFA mv 10_Airyscan Processing	1	1
1.58515307309554	BFA	BFA mv 10_Airyscan Processing	1	1
3.53898461686225	BFA	BFA mv 10_Airyscan Processing	1	1
2.54778834386009	BFA	BFA mv 10_Airyscan Processing	1	1
3.66218584862026	BFA	BFA mv 10_Airyscan Processing	1	1
3.31835383520965	BFA	BFA mv 10_Airyscan Processing	1	1
NaN	BFA	BFA mv 10_Airyscan Processing	1	1
NaN	BFA	BFA mv 10_Airyscan Processing	1	1
NaN	BFA	BFA mv 10_Airyscan Processing	1	1
NaN	BFA	BFA mv 10_Airyscan Processing	1	1
-1.40225417801393	BFA	BFA mv 10_Airyscan Processing	1	1
NaN	BFA	BFA mv 10_Airyscan Processing	1	1
1.10966179771246	BFA	BFA mv 10_Airyscan Processing	1	1
NaN	BFA	BFA mv 10_Airyscan Processing	1	1
NaN	BFA	BFA mv 10_Airyscan Processing	1	1
3.61353160043008	BFA	BFA mv 10_Airyscan Processing	1	1
NaN	BFA	BFA mv 10_Airyscan Processing	1	1
1.42625741097727	BFA	BFA mv 10_Airyscan Processing	1	1
1.18592531851918	BFA	BFA mv 10_Airyscan Processing	1	1
3.66355697144743	BFA	BFA mv 10_Airyscan Processing	1	1
NaN	BFA	BFA mv 10_Airyscan Processing	1	1
3.2942905452143	BFA	BFA mv 10_Airyscan Processing	1	1
3.60834191126064	BFA	BFA mv 10_Airyscan Processing	1	1
1.58743581719702	BFA	BFA mv 10_Airyscan Processing	1	1
3.51863677914575	BFA	BFA mv 10_Airyscan Processing	1	1
3.14101155499148	BFA	BFA mv 10_Airyscan Processing	1	1
2.70877544844412	BFA	BFA mv 10_Airyscan Processing	1	1
3.52532347059556	BFA	BFA mv 10_Airyscan Processing	1	1
2.99893373492817	BFA	BFA mv 10_Airyscan Processing	1	1
3.45175587913963	BFA	BFA mv 10_Airyscan Processing	1	1
1.23751526690107	BFA	BFA mv 10_Airyscan Processing	1	1
3.55910816131585	BFA	BFA mv 10_Airyscan Processing	1	1
2.31183871090751	BFA	BFA mv 10_Airyscan Processing	1	1
2.83167376656545	BFA	BFA mv 10_Airyscan Processing	1	1
3.65198091224346	BFA	BFA mv 10_Airyscan Processing	1	1
NaN	BFA	BFA mv 10_Airyscan Processing	1	1
1.57029778392799	BFA	BFA mv 10_Airyscan Processing	1	1
3.62038791647706	BFA	BFA mv 10_Airyscan Processing	1	1
NaN	BFA	BFA mv 10_Airyscan Processing	1	1
3.61449273369351	BFA	BFA mv 10_Airyscan Processing	1	1
2.58402611510985	BFA	BFA mv 10_Airyscan Processing	1	1
1.77432069831908	BFA	BFA mv 10_Airyscan Processing	1	1
NaN	BFA	BFA mv 10_Airyscan Processing	1	1
2.10090055535475	BFA	BFA mv 10_Airyscan Processing	1	1
2.73613923390228	BFA	BFA mv 10_Airyscan Processing	1	1
3.24697966857132	BFA	BFA mv 10_Airyscan Processing	1	1
3.49560248617907	BFA	BFA mv 10_Airyscan Processing	1	1
NaN	BFA	BFA mv 10_Airyscan Processing	1	1
3.61906058636246	BFA	BFA mv 10_Airyscan Processing	1	1
NaN	BFA	BFA mv 10_Airyscan Processing	1	1
NaN	BFA	BFA mv 10_Airyscan Processing	1	1
NaN	BFA	BFA mv 10_Airyscan Processing	1	1
2.02906187508957	BFA	BFA mv 10_Airyscan Processing	1	1
2.36863244961825	BFA	BFA mv 10_Airyscan Processing	1	1
2.52252786303095	BFA	BFA mv 10_Airyscan Processing	1	1
3.57165423149402	BFA	BFA mv 10_Airyscan Processing	1	1
3.57862919393243	BFA	BFA mv 10_Airyscan Processing	1	1
2.16632700911271	BFA	BFA mv 10_Airyscan Processing	1	1
3.54975589149382	BFA	BFA mv 10_Airyscan Processing	1	1
3.25034310710733	BFA	BFA mv 10_Airyscan Processing	1	1
2.82185025576504	BFA	BFA mv 10_Airyscan Processing	1	1
0.836378365019738	BFA	BFA mv 10_Airyscan Processing	1	1
2.96183277964837	BFA	BFA mv 10_Airyscan Processing	1	1
0.650503828801212	BFA	BFA mv 10_Airyscan Processing	1	1
0.0514827750753413	BFA	BFA mv 10_Airyscan Processing	1	1
3.60716699327865	BFA	BFA mv 10_Airyscan Processing	1	1
1.48900611564059	BFA	BFA mv 10_Airyscan Processing	1	1
0.875524165114926	BFA	BFA mv 10_Airyscan Processing	1	1
3.08681708877529	BFA	BFA mv 10_Airyscan Processing	1	1
3.66211115387923	BFA	BFA mv 10_Airyscan Processing	1	1
3.66355697144743	BFA	BFA mv 10_Airyscan Processing	1	1
1.48035273226933	BFA	BFA mv 10_Airyscan Processing	1	1
3.52827852775984	BFA	BFA mv 10_Airyscan Processing	1	1
2.11720567626444	BFA	BFA mv 10_Airyscan Processing	1	1
1.23338907955179	BFA	BFA mv 10_Airyscan Processing	1	1
3.47476458631699	BFA	BFA mv 10_Airyscan Processing	1	1
0.640085714322141	BFA	BFA mv 10_Airyscan Processing	1	1
0.414377110085809	BFA	BFA mv 10_Airyscan Processing	1	1
3.59700657783664	BFA	BFA mv 10_Airyscan Processing	1	1
NaN	BFA	BFA mv 10_Airyscan Processing	1	1
NaN	BFA	BFA mv 10_Airyscan Processing	1	1
NaN	BFA	BFA mv 10_Airyscan Processing	1	1
NaN	BFA	BFA mv 10_Airyscan Processing	1	1
2.82405171209367	BFA	BFA mv 10_Airyscan Processing	1	1
NaN	BFA	BFA mv 10_Airyscan Processing	1	1
2.70152856098488	BFA	BFA mv 10_Airyscan Processing	1	1
1.64199288164378	BFA	BFA mv 10_Airyscan Processing	1	1
3.55415720826469	BFA	BFA mv 10_Airyscan Processing	1	1
0.0159931800650393	BFA	BFA mv 10_Airyscan Processing	1	1
0.69988461166922	BFA	BFA mv 10_Airyscan Processing	1	1
1.9933681225955	BFA	BFA mv 10_Airyscan Processing	1	1
3.21117591521936	BFA	BFA mv 10_Airyscan Processing	1	1
2.82943789084084	BFA	BFA mv 10_Airyscan Processing	1	1
NaN	BFA	BFA mv 10_Airyscan Processing	1	1
1.5095247776679	BFA	BFA mv 10_Airyscan Processing	1	1
1.99625002523214	BFA	BFA mv 10_Airyscan Processing	1	1
3.39931054693089	BFA	BFA mv 10_Airyscan Processing	1	1
0.514167162710504	BFA	BFA mv 10_Airyscan Processing	1	1
3.62737941561404	BFA	BFA mv 10_Airyscan Processing	1	1
1.78967784689463	BFA	BFA mv 10_Airyscan Processing	1	1
0.570601336551536	BFA	BFA mv 10_Airyscan Processing	1	1
2.66163026003204	BFA	BFA mv 10_Airyscan Processing	1	1
2.20767220350954	BFA	BFA mv 10_Airyscan Processing	1	1
0.924449496494815	BFA	BFA mv 10_Airyscan Processing	1	1
2.89187971367632	BFA	BFA mv 10_Airyscan Processing	1	1
2.69400741501451	BFA	BFA mv 10_Airyscan Processing	1	1
2.65761280758951	BFA	BFA mv 10_Airyscan Processing	1	1
3.30591505495272	BFA	BFA mv 10_Airyscan Processing	1	1
0.0379599615298319	BFA	BFA mv 10_Airyscan Processing	1	1
1.43741836025497	BFA	BFA mv 10_Airyscan Processing	1	1
1.93401712388704	BFA	BFA mv 10_Airyscan Processing	1	1
1.50006535436941	BFA	BFA mv 10_Airyscan Processing	1	1
NaN	BFA	BFA mv 10_Airyscan Processing	1	1
NaN	BFA	BFA mv 10_Airyscan Processing	1	1
3.6374890866608	BFA	BFA mv 10_Airyscan Processing	1	1
NaN	BFA	BFA mv 10_Airyscan Processing	1	1
NaN	BFA	BFA mv 10_Airyscan Processing	1	1
1.42917780378614	BFA	BFA mv 10_Airyscan Processing	1	1
2.8444974725796	BFA	BFA mv 10_Airyscan Processing	1	1
1.20527115886819	BFA	BFA mv 10_Airyscan Processing	1	1
NaN	BFA	BFA mv 10_Airyscan Processing	1	1
3.66170742718798	BFA	BFA mv 10_Airyscan Processing	1	1
3.12035181497479	BFA	BFA mv 10_Airyscan Processing	1	1
-1.34679965007948	BFA	BFA mv 10_Airyscan Processing	1	1
2.62177642850327	BFA	BFA mv 10_Airyscan Processing	1	1
1.36792269754433	BFA	BFA mv 10_Airyscan Processing	1	1
NaN	BFA	BFA mv 10_Airyscan Processing	1	1
1.51556478458086	BFA	BFA mv 10_Airyscan Processing	1	1
3.57870898939864	BFA	BFA mv 10_Airyscan Processing	1	1
NaN	BFA	BFA mv 10_Airyscan Processing	1	1
3.10863009070121	BFA	BFA mv 10_Airyscan Processing	1	1
1.41936712674998	BFA	BFA mv 10_Airyscan Processing	1	1
1.90669602065066	BFA	BFA mv 10_Airyscan Processing	1	1
3.28746817335118	BFA	BFA mv 10_Airyscan Processing	1	1
2.34594752783159	BFA	BFA mv 10_Airyscan Processing	1	1
3.44070509264721	BFA	BFA mv 10_Airyscan Processing	1	1
3.36190882046055	BFA	BFA mv 10_Airyscan Processing	1	1
-0.266927066594838	BFA	BFA mv 10_Airyscan Processing	1	1
3.62034304697817	BFA	BFA mv 10_Airyscan Processing	1	1
3.45800475820654	BFA	BFA mv 10_Airyscan Processing	1	1
2.60283600477849	BFA	BFA mv 10_Airyscan Processing	1	1
0.415418136058527	BFA	BFA mv 10_Airyscan Processing	1	1
0.155515397219709	BFA	BFA mv 10_Airyscan Processing	1	1
3.63238015333536	BFA	BFA mv 10_Airyscan Processing	1	1
2.59322971748958	BFA	BFA mv 10_Airyscan Processing	1	1
3.31494347504863	BFA	BFA mv 10_Airyscan Processing	1	1
3.54835501283143	BFA	BFA mv 10_Airyscan Processing	1	1
3.61677307043571	BFA	BFA mv 10_Airyscan Processing	1	1
3.47583862923014	BFA	BFA mv 10_Airyscan Processing	1	1
1.14149503959309	BFA	BFA mv 10_Airyscan Processing	1	1
1.79440322714257	BFA	BFA mv 10_Airyscan Processing	1	1
1.05669791723323	BFA	BFA mv 10_Airyscan Processing	1	1
3.60871904888396	BFA	BFA mv 10_Airyscan Processing	1	1
-1.35927640310781	BFA	BFA mv 10_Airyscan Processing	1	1
0.678314720451046	BFA	BFA mv 10_Airyscan Processing	1	1
3.33407061554981	BFA	BFA mv 10_Airyscan Processing	1	1
0.588779894317449	BFA	BFA mv 10_Airyscan Processing	1	1
3.21526469058571	BFA	BFA mv 10_Airyscan Processing	1	1
3.42838143134947	BFA	BFA mv 10_Airyscan Processing	1	1
-1.07481154990978	BFA	BFA mv 10_Airyscan Processing	1	1
1.41409534003665	BFA	BFA mv 10_Airyscan Processing	1	1
3.51203246413235	BFA	BFA mv 10_Airyscan Processing	1	1
0.677570354084353	BFA	BFA mv 10_Airyscan Processing	1	1
2.64458168478772	BFA	BFA mv 10_Airyscan Processing	1	1
3.57126439063011	BFA	BFA mv 10_Airyscan Processing	1	1
1.78531566596278	BFA	BFA mv 10_Airyscan Processing	1	1
3.412654463107	BFA	BFA mv 10_Airyscan Processing	1	1
0.371218513020357	BFA	BFA mv 10_Airyscan Processing	1	1
3.6321441852094	BFA	BFA mv 10_Airyscan Processing	1	1
2.56601840205347	BFA	BFA mv 10_Airyscan Processing	1	1
3.62090405291992	BFA	BFA mv 10_Airyscan Processing	1	1
2.82087893802887	BFA	BFA mv 10_Airyscan Processing	1	1
3.55018617367459	BFA	BFA mv 10_Airyscan Processing	1	1
3.62203819569118	BFA	BFA mv 10_Airyscan Processing	1	1
2.18588616415726	BFA	BFA mv 10_Airyscan Processing	1	1
3.42069434837967	BFA	BFA mv 10_Airyscan Processing	1	1
NaN	BFA	BFA mv 10_Airyscan Processing	1	1
0.675315399764459	BFA	BFA mv 10_Airyscan Processing	1	1
3.42389787568519	BFA	BFA mv 10_Airyscan Processing	1	1
1.35157394467386	BFA	BFA mv 10_Airyscan Processing	1	1
3.61292771627146	BFA	BFA mv 10_Airyscan Processing	1	1
3.42291215349467	BFA	BFA mv 10_Airyscan Processing	1	1
3.47311552832538	BFA	BFA mv 10_Airyscan Processing	1	1
0.593529816469267	BFA	BFA mv 10_Airyscan Processing	1	1
1.98579034194411	BFA	BFA mv 10_Airyscan Processing	1	1
0.755779145555382	BFA	BFA mv 10_Airyscan Processing	1	1
3.41084081643191	BFA	BFA mv 10_Airyscan Processing	1	1
0.830456348524819	BFA	BFA mv 10_Airyscan Processing	1	1
0.0671963371558964	BFA	BFA mv 10_Airyscan Processing	1	1
2.86236741929104	BFA	BFA mv 10_Airyscan Processing	1	1
2.308454381387	BFA	BFA mv 10_Airyscan Processing	1	1
3.58058699872863	BFA	BFA mv 10_Airyscan Processing	1	1
3.24724057800287	BFA	BFA mv 10_Airyscan Processing	1	1
2.4986569769076	BFA	BFA mv 10_Airyscan Processing	1	1
2.15333689345391	BFA	BFA mv 10_Airyscan Processing	1	1
3.59189945548279	BFA	BFA mv 10_Airyscan Processing	1	1
NaN	BFA	BFA mv 10_Airyscan Processing	1	1
3.284340695744	BFA	BFA mv 10_Airyscan Processing	1	1
2.89721048670908	BFA	BFA mv 10_Airyscan Processing	1	1
1.6240880224926	BFA	BFA mv 10_Airyscan Processing	1	1
3.56281326044615	BFA	BFA mv 10_Airyscan Processing	1	1
3.65986811415117	BFA	BFA mv 10_Airyscan Processing	1	1
1.23271380847607	BFA	BFA mv 10_Airyscan Processing	1	1
2.61166734299231	BFA	BFA mv 10_Airyscan Processing	1	1
1.61120077193636	BFA	BFA mv 10_Airyscan Processing	1	1
0.60606573474801	BFA	BFA mv 10_Airyscan Processing	1	1
3.49356251207057	BFA	BFA mv 10_Airyscan Processing	1	1
2.25383219391196	BFA	BFA mv 10_Airyscan Processing	1	1
3.36013695577815	BFA	BFA mv 10_Airyscan Processing	1	1
1.13732515455332	BFA	BFA mv 10_Airyscan Processing	1	1
1.32610361518848	BFA	BFA mv 10_Airyscan Processing	1	1
3.6336130376647	BFA	BFA mv 10_Airyscan Processing	1	1
3.04591374212621	BFA	BFA mv 10_Airyscan Processing	1	1
1.63401189081778	BFA	BFA mv 10_Airyscan Processing	1	1
1.67372410316784	BFA	BFA mv 10_Airyscan Processing	1	1
0.617838092411893	BFA	BFA mv 10_Airyscan Processing	1	1
1.55636472351227	BFA	BFA mv 10_Airyscan Processing	1	1
0.648046201448894	BFA	BFA mv 10_Airyscan Processing	1	1
3.53280611855769	BFA	BFA mv 10_Airyscan Processing	1	1
1.43406448538977	BFA	BFA mv 10_Airyscan Processing	1	1
3.65853900305099	BFA	BFA mv 10_Airyscan Processing	1	1
-0.830284013126098	BFA	BFA mv 10_Airyscan Processing	1	1
3.64032262259563	BFA	BFA mv 10_Airyscan Processing	1	1
3.66349386526934	BFA	BFA mv 10_Airyscan Processing	1	1
1.61864900128349	BFA	BFA mv 10_Airyscan Processing	1	1
2.29834081223409	BFA	BFA mv 10_Airyscan Processing	1	1
NaN	BFA	BFA mv 10_Airyscan Processing	1	1
3.57777123404405	BFA	BFA mv 10_Airyscan Processing	1	1
3.60838627340057	BFA	BFA mv 10_Airyscan Processing	1	1
3.64183497815781	BFA	BFA mv 10_Airyscan Processing	1	1
NaN	BFA	BFA mv 10_Airyscan Processing	1	1
NaN	BFA	BFA mv 10_Airyscan Processing	1	1
3.01649317995506	BFA	BFA mv 10_Airyscan Processing	1	1
1.90788233313587	BFA	BFA mv 10_Airyscan Processing	1	1
2.57330698526122	BFA	BFA mv 10_Airyscan Processing	1	1
-0.32718545149699	BFA	BFA mv 10_Airyscan Processing	1	1
0.513621505603896	BFA	BFA mv 10_Airyscan Processing	1	1
2.83228550624149	BFA	BFA mv 10_Airyscan Processing	1	1
2.47174099612634	BFA	BFA mv 10_Airyscan Processing	1	1
-1.21661089728032	BFA	BFA mv 10_Airyscan Processing	1	1
3.5372743148495	BFA	BFA mv 10_Airyscan Processing	1	1
2.93621116540517	BFA	BFA mv 10_Airyscan Processing	1	1
3.29860249115194	BFA	BFA mv 10_Airyscan Processing	1	1
1.93644686241884	BFA	BFA mv 10_Airyscan Processing	1	1
3.28962071305249	BFA	BFA mv 10_Airyscan Processing	1	1
3.37489307515007	BFA	BFA mv 10_Airyscan Processing	1	1
2.43656063232217	BFA	BFA mv 10_Airyscan Processing	1	1
-0.159870357772723	BFA	BFA mv 10_Airyscan Processing	1	1
1.20027467624469	BFA	BFA mv 10_Airyscan Processing	1	1
3.63631315864392	BFA	BFA mv 10_Airyscan Processing	1	1
0.0818706276238678	BFA	BFA mv 10_Airyscan Processing	1	1
2.78474675188302	BFA	BFA mv 10_Airyscan Processing	1	1
3.39564225438063	BFA	BFA mv 10_Airyscan Processing	1	1
2.46184478562541	BFA	BFA mv 10_Airyscan Processing	1	1
3.3144148429816	BFA	BFA mv 10_Airyscan Processing	1	1
-1.35795907889198	BFA	BFA mv 10_Airyscan Processing	1	1
3.4856430264355	BFA	BFA mv 10_Airyscan Processing	1	1
1.50118771274728	BFA	BFA mv 10_Airyscan Processing	1	1
3.64626324361157	BFA	BFA mv 10_Airyscan Processing	1	1
0.302445517598945	BFA	BFA mv 10_Airyscan Processing	1	1
3.53829725851722	BFA	BFA mv 10_Airyscan Processing	1	1
3.2909554743387	BFA	BFA mv 10_Airyscan Processing	1	1
2.13295144417266	BFA	BFA mv 10_Airyscan Processing	1	1
3.54668393305295	BFA	BFA mv 10_Airyscan Processing	1	1
3.4729632561684	BFA	BFA mv 10_Airyscan Processing	1	1
2.68414749597446	BFA	BFA mv 10_Airyscan Processing	1	1
2.70226840656864	BFA	BFA mv 10_Airyscan Processing	1	1
3.64975009674354	BFA	BFA mv 10_Airyscan Processing	1	1
1.80668908331916	BFA	BFA mv 10_Airyscan Processing	1	1
3.66354762214528	BFA	BFA mv 10_Airyscan Processing	1	1
3.66339804460307	BFA	BFA mv 10_Airyscan Processing	1	1
-0.336189934304463	BFA	BFA mv 10_Airyscan Processing	1	1
1.60646400518178	BFA	BFA mv 10_Airyscan Processing	1	1
2.9487325364404	BFA	BFA mv 10_Airyscan Processing	1	1
3.6599822491792	BFA	BFA mv 10_Airyscan Processing	1	1
0.550385969808319	BFA	BFA mv 10_Airyscan Processing	1	1
0.79337315132732	BFA	BFA mv 10_Airyscan Processing	1	1
0.898772479341613	BFA	BFA mv 10_Airyscan Processing	1	1
3.06823991926321	BFA	BFA mv 10_Airyscan Processing	1	1
1.45826776047993	BFA	BFA mv 10_Airyscan Processing	1	1
2.9141833739097	BFA	BFA mv 10_Airyscan Processing	1	1
-0.512605926268161	BFA	BFA mv 10_Airyscan Processing	1	1
0.612989018980403	BFA	BFA mv 10_Airyscan Processing	1	1
0.707131934868272	BFA	BFA mv 10_Airyscan Processing	1	1
2.96294448936589	BFA	BFA mv 10_Airyscan Processing	1	1
2.04645656641166	BFA	BFA mv 10_Airyscan Processing	1	1
0.804472628791133	BFA	BFA mv 10_Airyscan Processing	1	1
2.55940497253134	BFA	BFA mv 10_Airyscan Processing	1	1
3.6090119781066	BFA	BFA mv 10_Airyscan Processing	1	1
3.52519223449238	BFA	BFA mv 10_Airyscan Processing	1	1
2.23958966949811	BFA	BFA mv 10_Airyscan Processing	1	1
NaN	BFA	BFA mv 10_Airyscan Processing	1	1
0.675961069389826	BFA	BFA mv 10_Airyscan Processing	1	1
3.48636629733729	BFA	BFA mv 10_Airyscan Processing	1	1
-0.755795521422901	BFA	BFA mv 10_Airyscan Processing	1	1
2.95537839705785	BFA	BFA mv 10_Airyscan Processing	1	1
3.56787540735797	BFA	BFA mv 10_Airyscan Processing	1	1
3.2660310595452	BFA	BFA mv 10_Airyscan Processing	1	1
3.41444162938568	BFA	BFA mv 10_Airyscan Processing	1	1
3.18929335342366	BFA	BFA mv 10_Airyscan Processing	1	1
2.61790324357453	BFA	BFA mv 10_Airyscan Processing	1	1
0.998249628138839	BFA	BFA mv 10_Airyscan Processing	1	1
1.20673338615484	BFA	BFA mv 10_Airyscan Processing	1	1
1.59977184895735	BFA	BFA mv 10_Airyscan Processing	1	1
3.03736566555579	BFA	BFA mv 10_Airyscan Processing	1	1
3.20820026885957	BFA	BFA mv 10_Airyscan Processing	1	1
0.667646283155886	BFA	BFA mv 10_Airyscan Processing	1	1
2.322204636856	BFA	BFA mv 10_Airyscan Processing	1	1
2.98493211598309	BFA	BFA mv 10_Airyscan Processing	1	1
1.68906830685911	BFA	BFA mv 10_Airyscan Processing	1	1
2.85636136208498	BFA	BFA mv 10_Airyscan Processing	1	1
2.62363702929212	BFA	BFA mv 10_Airyscan Processing	1	1
-0.330600646069648	BFA	BFA mv 10_Airyscan Processing	1	1
3.05413794238507	BFA	BFA mv 10_Airyscan Processing	1	1
0.554561131154241	BFA	BFA mv 10_Airyscan Processing	1	1
3.59867342609204	BFA	BFA mv 10_Airyscan Processing	1	1
1.76535432118649	BFA	BFA mv 10_Airyscan Processing	1	1
3.44553202148645	BFA	BFA mv 10_Airyscan Processing	1	1
3.01771891216956	BFA	BFA mv 10_Airyscan Processing	1	1
2.78010460443638	BFA	BFA mv 10_Airyscan Processing	1	1
2.50241658071753	BFA	BFA mv 10_Airyscan Processing	1	1
3.63823954018096	BFA	BFA mv 10_Airyscan Processing	1	1
3.57974256114188	BFA	BFA mv 10_Airyscan Processing	1	1
2.47630917874975	BFA	BFA mv 10_Airyscan Processing	1	1
3.42230887113186	BFA	BFA mv 10_Airyscan Processing	1	1
1.9357508715831	BFA	BFA mv 10_Airyscan Processing	1	1
0.513116784666065	BFA	BFA mv 10_Airyscan Processing	1	1
2.98661783160938	BFA	BFA mv 10_Airyscan Processing	1	1
3.64459988848661	BFA	BFA mv 10_Airyscan Processing	1	1
3.14191106499793	BFA	BFA mv 10_Airyscan Processing	1	1
1.57027619893799	BFA	BFA mv 10_Airyscan Processing	1	1
2.70732277983557	BFA	BFA mv 10_Airyscan Processing	1	1
1.64334647073186	BFA	BFA mv 10_Airyscan Processing	1	1
3.66112661245702	BFA	BFA mv 10_Airyscan Processing	1	1
2.98555057739203	BFA	BFA mv 10_Airyscan Processing	1	1
3.4808632514399	BFA	BFA mv 10_Airyscan Processing	1	1
0.804572945496938	BFA	BFA mv 10_Airyscan Processing	1	1
2.31234519044855	BFA	BFA mv 10_Airyscan Processing	1	1
-0.0390927734995552	BFA	BFA mv 10_Airyscan Processing	1	1
3.64758615195837	BFA	BFA mv 10_Airyscan Processing	1	1
3.58927125093847	BFA	BFA mv 10_Airyscan Processing	1	1
2.73608442355037	BFA	BFA mv 10_Airyscan Processing	1	1
3.64230445557565	BFA	BFA mv 10_Airyscan Processing	1	1
NaN	BFA	BFA mv 10_Airyscan Processing	1	1
NaN	BFA	BFA mv 10_Airyscan Processing	1	1
2.21334214228113	BFA	BFA mv 10_Airyscan Processing	1	1
3.34058025049135	BFA	BFA mv 10_Airyscan Processing	1	1
-0.983252491814514	BFA	BFA mv 10_Airyscan Processing	1	1
2.50176364391594	BFA	BFA mv 10_Airyscan Processing	1	1
-0.8023407397599	BFA	BFA mv 10_Airyscan Processing	1	1
NaN	BFA	BFA mv 10_Airyscan Processing	1	1
3.65796458302713	BFA	BFA mv 10_Airyscan Processing	1	1
3.38675393954945	BFA	BFA mv 10_Airyscan Processing	1	1
-0.756996857099786	BFA	BFA mv 10_Airyscan Processing	1	1
0.676476326003354	BFA	BFA mv 10_Airyscan Processing	1	1
-0.684711681758891	BFA	BFA mv 10_Airyscan Processing	1	1
3.63113284339374	BFA	BFA mv 10_Airyscan Processing	1	1
2.5210244467316	BFA	BFA mv 10_Airyscan Processing	1	1
1.91884070164633	BFA	BFA mv 10_Airyscan Processing	1	1
3.66007542980448	BFA	BFA mv 10_Airyscan Processing	1	1
-0.0837885420442844	BFA	BFA mv 10_Airyscan Processing	1	1
0.3664553475682	BFA	BFA mv 10_Airyscan Processing	1	1
2.879459266492	BFA	BFA mv 10_Airyscan Processing	1	1
1.05286414334443	BFA	BFA mv 10_Airyscan Processing	1	1
3.28357169140014	BFA	BFA mv 10_Airyscan Processing	1	1
3.37801028399069	BFA	BFA mv 10_Airyscan Processing	1	1
1.0847482431184	BFA	BFA mv 10_Airyscan Processing	1	1
3.66065100293375	BFA	BFA mv 10_Airyscan Processing	1	1
1.53589821075695	BFA	BFA mv 10_Airyscan Processing	1	1
2.58643677776605	BFA	BFA mv 10_Airyscan Processing	1	1
3.53093256222729	BFA	BFA mv 10_Airyscan Processing	1	1
3.45158367165481	BFA	BFA mv 10_Airyscan Processing	1	1
3.65401029722612	BFA	BFA mv 10_Airyscan Processing	1	1
1.13556552045693	BFA	BFA mv 10_Airyscan Processing	1	1
2.4664775959623	BFA	BFA mv 10_Airyscan Processing	1	1
-0.163518024198886	BFA	BFA mv 10_Airyscan Processing	1	1
3.2710505852457	BFA	BFA mv 10_Airyscan Processing	1	1
2.74737006808221	BFA	BFA mv 10_Airyscan Processing	1	1
-2.07838789482641	BFA	BFA mv 10_Airyscan Processing	1	1
3.1797145175486	BFA	BFA mv 10_Airyscan Processing	1	1
0.580191366556708	BFA	BFA mv 10_Airyscan Processing	1	1
3.64624714887034	BFA	BFA mv 10_Airyscan Processing	1	1
3.39928504188275	BFA	BFA mv 10_Airyscan Processing	1	1
3.65231848622093	BFA	BFA mv 10_Airyscan Processing	1	1
3.60962917079089	BFA	BFA mv 10_Airyscan Processing	1	1
2.51279643274913	BFA	BFA mv 10_Airyscan Processing	1	1
1.55474156834723	BFA	BFA mv 10_Airyscan Processing	1	1
2.67011757842114	BFA	BFA mv 10_Airyscan Processing	1	1
0.475847966293805	BFA	BFA mv 10_Airyscan Processing	1	1
1.08142881670754	BFA	BFA mv 10_Airyscan Processing	1	1
3.10022890530544	BFA	BFA mv 10_Airyscan Processing	1	1
2.87827066394447	BFA	BFA mv 10_Airyscan Processing	1	1
3.24178882140642	BFA	BFA mv 10_Airyscan Processing	1	1
3.61719573062384	BFA	BFA mv 10_Airyscan Processing	1	1
3.40404497120551	BFA	BFA mv 10_Airyscan Processing	1	1
3.63947244700935	BFA	BFA mv 10_Airyscan Processing	1	1
-0.145028315640124	BFA	BFA mv 10_Airyscan Processing	1	1
-1.61954666176863	BFA	BFA mv 10_Airyscan Processing	1	1
1.69439330693142	BFA	BFA mv 10_Airyscan Processing	1	1
3.66280228254612	BFA	BFA mv 10_Airyscan Processing	1	1
1.54858010355742	BFA	BFA mv 10_Airyscan Processing	1	1
3.27660209561161	BFA	BFA mv 10_Airyscan Processing	1	1
2.41529510505653	BFA	BFA mv 10_Airyscan Processing	1	1
2.59870183301456	BFA	BFA mv 10_Airyscan Processing	1	1
3.36438519300014	BFA	BFA mv 10_Airyscan Processing	1	1
0.563492726993235	BFA	BFA mv 10_Airyscan Processing	1	1
3.39585832920237	BFA	BFA mv 10_Airyscan Processing	1	1
2.89852759763071	BFA	BFA mv 10_Airyscan Processing	1	1
3.0216666408224	BFA	BFA mv 10_Airyscan Processing	1	1
3.46261119928768	BFA	BFA mv 10_Airyscan Processing	1	1
1.9014511067174	BFA	BFA mv 10_Airyscan Processing	1	1
2.58689972819363	BFA	BFA mv 10_Airyscan Processing	1	1
3.27819420135454	BFA	BFA mv 10_Airyscan Processing	1	1
3.65430450064689	BFA	BFA mv 10_Airyscan Processing	1	1
3.64786014406209	BFA	BFA mv 10_Airyscan Processing	1	1
1.2829390410051	BFA	BFA mv 10_Airyscan Processing	1	1
NaN	BFA	BFA mv 10_Airyscan Processing	1	1
2.64766976006988	BFA	BFA mv 10_Airyscan Processing	1	1
NaN	BFA	BFA mv 10_Airyscan Processing	1	1
1.87972784846002	BFA	BFA mv 10_Airyscan Processing	1	1
-0.390115581570151	BFA	BFA mv 10_Airyscan Processing	1	1
NaN	BFA	BFA mv 10_Airyscan Processing	1	1
3.40685756216414	BFA	BFA mv 10_Airyscan Processing	1	1
1.87458703290757	BFA	BFA mv 10_Airyscan Processing	1	1
0.985711744718598	BFA	BFA mv 10_Airyscan Processing	1	1
2.85194517328673	BFA	BFA mv 10_Airyscan Processing	1	1
-0.429024383229952	BFA	BFA mv 10_Airyscan Processing	1	1
2.94924920372964	BFA	BFA mv 10_Airyscan Processing	1	1
-0.755968980553548	BFA	BFA mv 10_Airyscan Processing	1	1
1.20253967916806	BFA	BFA mv 10_Airyscan Processing	1	1
3.51563932808262	BFA	BFA mv 10_Airyscan Processing	1	1
1.67073429594407	BFA	BFA mv 10_Airyscan Processing	1	1
3.63205797925809	BFA	BFA mv 10_Airyscan Processing	1	1
-0.895643770232364	BFA	BFA mv 10_Airyscan Processing	1	1
3.01662375742273	BFA	BFA mv 10_Airyscan Processing	1	1
3.41305852935957	BFA	BFA mv 10_Airyscan Processing	1	1
2.89680933540479	BFA	BFA mv 10_Airyscan Processing	1	1
-0.350146203235866	BFA	BFA mv 10_Airyscan Processing	1	1
3.30386972457016	BFA	BFA mv 10_Airyscan Processing	1	1
-0.305690139840327	BFA	BFA mv 10_Airyscan Processing	1	1
3.56616259901114	BFA	BFA mv 10_Airyscan Processing	1	1
1.64788648659713	BFA	BFA mv 10_Airyscan Processing	1	1
0.975113512932029	BFA	BFA mv 10_Airyscan Processing	1	1
2.22265207932069	BFA	BFA mv 10_Airyscan Processing	1	1
1.65161018835719	BFA	BFA mv 10_Airyscan Processing	1	1
2.24614149802525	BFA	BFA mv 10_Airyscan Processing	1	1
2.5274264697423	BFA	BFA mv 10_Airyscan Processing	1	1
0.57107155929361	BFA	BFA mv 10_Airyscan Processing	1	1
2.82349502372648	BFA	BFA mv 10_Airyscan Processing	1	1
3.34695609924004	BFA	BFA mv 10_Airyscan Processing	1	1
3.25954133953135	BFA	BFA mv 10_Airyscan Processing	1	1
0.962006203294798	BFA	BFA mv 10_Airyscan Processing	1	1
3.59659411507799	BFA	BFA mv 10_Airyscan Processing	1	1
1.10610233142256	BFA	BFA mv 10_Airyscan Processing	1	1
0.530885608460571	BFA	BFA mv 10_Airyscan Processing	1	1
0.441993101102299	BFA	BFA mv 10_Airyscan Processing	1	1
1.69798222314973	BFA	BFA mv 10_Airyscan Processing	1	1
2.72008049847157	BFA	BFA mv 10_Airyscan Processing	1	1
3.18384434092404	BFA	BFA mv 10_Airyscan Processing	1	1
NaN	BFA	BFA mv 10_Airyscan Processing	1	1
NaN	BFA	BFA mv 10_Airyscan Processing	1	1
0.78770389122413	BFA	BFA mv 10_Airyscan Processing	1	1
0.252306525487018	BFA	BFA mv 10_Airyscan Processing	1	1
2.92402938716884	BFA	BFA mv 10_Airyscan Processing	1	1
2.21802444860566	BFA	BFA mv 10_Airyscan Processing	1	1
1.62307305945341	BFA	BFA mv 10_Airyscan Processing	1	1
NaN	BFA	BFA mv 10_Airyscan Processing	1	1
NaN	BFA	BFA mv 10_Airyscan Processing	1	1
3.64339307356997	BFA	BFA mv 10_Airyscan Processing	1	1
0.545723901740179	BFA	BFA mv 10_Airyscan Processing	1	1
0.956714689195166	BFA	BFA mv 10_Airyscan Processing	1	1
3.66355697144743	BFA	BFA mv 10_Airyscan Processing	1	1
-0.335721169755185	BFA	BFA mv 10_Airyscan Processing	1	1
2.7489039431135	BFA	BFA mv 10_Airyscan Processing	1	1
2.73374797121617	BFA	BFA mv 10_Airyscan Processing	1	1
NaN	BFA	BFA mv 10_Airyscan Processing	1	1
1.13266023277747	BFA	BFA mv 10_Airyscan Processing	1	1
NaN	BFA	BFA mv 10_Airyscan Processing	1	1
3.56715197820998	BFA	BFA mv 10_Airyscan Processing	1	1
3.60628112770435	BFA	BFA mv 10_Airyscan Processing	1	1
NaN	BFA	BFA mv 10_Airyscan Processing	1	1
2.25017505990988	BFA	BFA mv 10_Airyscan Processing	1	1
NaN	BFA	BFA mv 10_Airyscan Processing	1	1
NaN	BFA	BFA mv 10_Airyscan Processing	1	1
3.66355697144743	BFA	BFA mv 10_Airyscan Processing	1	1
NaN	BFA	BFA mv 10_Airyscan Processing	1	1
NaN	BFA	BFA mv 10_Airyscan Processing	1	1
NaN	BFA	BFA mv 10_Airyscan Processing	1	1
2.92728437279189	BFA	BFA mv 10_Airyscan Processing	1	1
1.97979716283167	BFA	BFA mv 10_Airyscan Processing	1	1
0.871075137149533	BFA	BFA mv 10_Airyscan Processing	1	1
1.46980775671814	BFA	BFA mv 10_Airyscan Processing	1	1
3.47716850089194	BFA	BFA mv 10_Airyscan Processing	1	1
3.56667636369243	BFA	BFA mv 10_Airyscan Processing	1	1
3.65556796111233	BFA	BFA mv 10_Airyscan Processing	1	1
2.53148299795387	BFA	BFA mv 10_Airyscan Processing	1	1
1.61050481934752	BFA	BFA mv 10_Airyscan Processing	1	1
3.57106524167985	BFA	BFA mv 10_Airyscan Processing	1	1
2.44200004636509	BFA	BFA mv 10_Airyscan Processing	1	1
1.51354795869286	BFA	BFA mv 10_Airyscan Processing	1	1
1.50083490713299	BFA	BFA mv 10_Airyscan Processing	1	1
3.57649420672512	BFA	BFA mv 10_Airyscan Processing	1	1
0.154111641405546	BFA	BFA mv 10_Airyscan Processing	1	1
NaN	BFA	BFA mv 10_Airyscan Processing	1	1
2.04280058910808	BFA	BFA mv 10_Airyscan Processing	1	1
2.87436655595722	BFA	BFA mv 10_Airyscan Processing	1	1
2.96342023194141	BFA	BFA mv 10_Airyscan Processing	1	1
3.65474943673138	BFA	BFA mv 10_Airyscan Processing	1	1
2.57266348820102	BFA	BFA mv 10_Airyscan Processing	1	1
3.60038693625024	BFA	BFA mv 10_Airyscan Processing	1	1
3.57990880371555	BFA	BFA mv 10_Airyscan Processing	1	1
3.65853667683194	BFA	BFA mv 10_Airyscan Processing	1	1
2.27867054049415	BFA	BFA mv 10_Airyscan Processing	1	1
3.28913889367264	BFA	BFA mv 10_Airyscan Processing	1	1
3.55946813424144	BFA	BFA mv 10_Airyscan Processing	1	1
2.98843715090926	BFA	BFA mv 10_Airyscan Processing	1	1
3.4919556045464	BFA	BFA mv 10_Airyscan Processing	1	1
3.66355697144743	BFA	BFA mv 10_Airyscan Processing	1	1
3.50857305032854	BFA	BFA mv 10_Airyscan Processing	1	1
1.57153983504863	BFA	BFA mv 10_Airyscan Processing	1	1
3.62849341589596	BFA	BFA mv 10_Airyscan Processing	1	1
2.00557455629052	BFA	BFA mv 10_Airyscan Processing	1	1
3.40367356649281	BFA	BFA mv 10_Airyscan Processing	1	1
-0.182569466552466	BFA	BFA mv 10_Airyscan Processing	1	1
2.31784243711044	BFA	BFA mv 10_Airyscan Processing	1	1
2.8004844392056	BFA	BFA mv 10_Airyscan Processing	1	1
2.29138568097584	BFA	BFA mv 10_Airyscan Processing	1	1
1.83326515250555	BFA	BFA mv 10_Airyscan Processing	1	1
NaN	BFA	BFA mv 10_Airyscan Processing	1	1
NaN	BFA	BFA mv 10_Airyscan Processing	1	1
NaN	BFA	BFA mv 10_Airyscan Processing	1	1
3.0611276370691	BFA	BFA mv 10_Airyscan Processing	1	1
NaN	BFA	BFA mv 10_Airyscan Processing	1	1
NaN	BFA	BFA mv 10_Airyscan Processing	1	1
NaN	BFA	BFA mv 10_Airyscan Processing	1	1
NaN	BFA	BFA mv 10_Airyscan Processing	1	1
1.98590414890755	BFA	BFA mv 10_Airyscan Processing	1	1
2.06596677397339	BFA	BFA mv 10_Airyscan Processing	1	1
3.65224448814521	BFA	BFA mv 10_Airyscan Processing	1	1
2.0524143107091	BFA	BFA mv 10_Airyscan Processing	1	1
3.66321110255959	BFA	BFA mv 10_Airyscan Processing	1	1
3.48476824965219	BFA	BFA mv 10_Airyscan Processing	1	1
1.46002018053406	BFA	BFA mv 10_Airyscan Processing	1	1
1.83846420901469	BFA	BFA mv 10_Airyscan Processing	1	1
NaN	BFA	BFA mv 10_Airyscan Processing	1	1
1.55419641490579	BFA	BFA mv 10_Airyscan Processing	1	1
0.71927187259133	BFA	BFA mv 10_Airyscan Processing	1	1
3.20305648395485	BFA	BFA mv 10_Airyscan Processing	1	1
NaN	BFA	BFA mv 10_Airyscan Processing	1	1
3.66355463411411	BFA	BFA mv 10_Airyscan Processing	1	1
3.65301941329712	BFA	BFA mv 10_Airyscan Processing	1	1
NaN	BFA	BFA mv 10_Airyscan Processing	1	1
3.32124135276903	BFA	BFA mv 10_Airyscan Processing	1	1
2.63754746462283	BFA	BFA mv 10_Airyscan Processing	1	1
0.778240113081343	BFA	BFA mv 10_Airyscan Processing	1	1
1.54952426258279	BFA	BFA mv 10_Airyscan Processing	1	1
-0.22161447109313	BFA	BFA mv 10_Airyscan Processing	1	1
NaN	BFA	BFA mv 10_Airyscan Processing	1	1
NaN	BFA	BFA mv 10_Airyscan Processing	1	1
1.45953450866013	BFA	BFA mv 10_Airyscan Processing	1	1
2.99399591450434	BFA	BFA mv 10_Airyscan Processing	1	1
0.931257599465558	BFA	BFA mv 10_Airyscan Processing	1	1
3.66355463411411	BFA	BFA mv 10_Airyscan Processing	1	1
3.62538033142691	BFA	BFA mv 10_Airyscan Processing	1	1
0.552612907988108	BFA	BFA mv 10_Airyscan Processing	1	1
3.20286368629179	BFA	BFA mv 10_Airyscan Processing	1	1
3.63908415410507	BFA	BFA mv 10_Airyscan Processing	1	1
NaN	BFA	BFA mv 10_Airyscan Processing	1	1
1.7145583152918	BFA	BFA mv 10_Airyscan Processing	1	1
NaN	BFA	BFA mv 10_Airyscan Processing	1	1
NaN	BFA	BFA mv 10_Airyscan Processing	1	1
3.48098715560356	BFA	BFA mv 10_Airyscan Processing	1	1
3.44011248755701	BFA	BFA mv 10_Airyscan Processing	1	1
1.20062672931703	BFA	BFA mv 10_Airyscan Processing	1	1
3.42618026719075	BFA	BFA mv 10_Airyscan Processing	1	1
NaN	BFA	BFA mv 10_Airyscan Processing	1	1
2.84187373043232	BFA	BFA mv 10_Airyscan Processing	1	1
3.61989445691264	BFA	BFA mv 10_Airyscan Processing	1	1
3.55028904750041	BFA	BFA mv 10_Airyscan Processing	1	1
3.21984838570698	BFA	BFA mv 10_Airyscan Processing	1	1
1.12971049503423	BFA	BFA mv 10_Airyscan Processing	1	1
1.76975617991729	BFA	BFA mv 10_Airyscan Processing	1	1
NaN	BFA	BFA mv 10_Airyscan Processing	1	1
0.562933293771221	BFA	BFA mv 10_Airyscan Processing	1	1
NaN	BFA	BFA mv 10_Airyscan Processing	1	1
3.6626668229364	BFA	BFA mv 10_Airyscan Processing	1	1
NaN	BFA	BFA mv 10_Airyscan Processing	1	1
2.54081159021004	BFA	BFA mv 10_Airyscan Processing	1	1
3.631255241249	BFA	BFA mv 10_Airyscan Processing	1	1
3.21751795608081	BFA	BFA mv 10_Airyscan Processing	1	1
2.71244547862361	BFA	BFA mv 10_Airyscan Processing	1	1
NaN	BFA	BFA mv 10_Airyscan Processing	1	1
3.65965152454795	BFA	BFA mv 10_Airyscan Processing	1	1
3.29933417176769	BFA	BFA mv 10_Airyscan Processing	1	1
2.20081222960415	BFA	BFA mv 10_Airyscan Processing	1	1
3.62211684484498	BFA	BFA mv 10_Airyscan Processing	1	1
2.84119113806232	BFA	BFA mv 10_Airyscan Processing	1	1
3.27772396847076	BFA	BFA mv 10_Airyscan Processing	1	1
1.76185042592719	BFA	BFA mv 10_Airyscan Processing	1	1
-0.688207956728678	BFA	BFA mv 10_Airyscan Processing	1	1
3.38668011963815	BFA	BFA mv 10_Airyscan Processing	1	1
-0.800961695085495	BFA	BFA mv 10_Airyscan Processing	1	1
3.45260392857273	BFA	BFA mv 10_Airyscan Processing	1	1
3.39609079456623	BFA	BFA mv 10_Airyscan Processing	1	1
1.90774715015839	BFA	BFA mv 10_Airyscan Processing	1	1
1.77938975986085	BFA	BFA mv 10_Airyscan Processing	1	1
2.11593428462796	BFA	BFA mv 10_Airyscan Processing	1	1
3.17058179226972	BFA	BFA mv 10_Airyscan Processing	1	1
2.81774399093673	BFA	BFA mv 10_Airyscan Processing	1	1
1.03846401001991	BFA	BFA mv 10_Airyscan Processing	1	1
3.66355229678598	BFA	BFA mv 10_Airyscan Processing	1	1
0.852423727863004	BFA	BFA mv 10_Airyscan Processing	1	1
2.77081022131495	BFA	BFA mv 10_Airyscan Processing	1	1
1.58549379184694	BFA	BFA mv 10_Airyscan Processing	1	1
0.213924055624196	BFA	BFA mv 10_Airyscan Processing	1	1
3.44721319039201	BFA	BFA mv 10_Airyscan Processing	1	1
3.08938156087801	BFA	BFA mv 10_Airyscan Processing	1	1
0.408526780947172	BFA	BFA mv 10_Airyscan Processing	1	1
3.65449913705366	BFA	BFA mv 10_Airyscan Processing	1	1
1.03089504755738	BFA	BFA mv 10_Airyscan Processing	1	1
3.6439412459022	BFA	BFA mv 10_Airyscan Processing	1	1
NaN	BFA	BFA mv 10_Airyscan Processing	1	1
3.59924941841767	BFA	BFA mv 10_Airyscan Processing	1	1
NaN	BFA	BFA mv 10_Airyscan Processing	1	1
3.29073646668013	BFA	BFA mv 10_Airyscan Processing	1	1
0.0179429303164111	BFA	BFA mv 10_Airyscan Processing	1	1
2.7277283700913	BFA	BFA mv 10_Airyscan Processing	1	1
NaN	BFA	BFA mv 10_Airyscan Processing	1	1
1.54614294743302	BFA	BFA mv 10_Airyscan Processing	1	1
3.58732992666806	BFA	BFA mv 10_Airyscan Processing	1	1
NaN	BFA	BFA mv 10_Airyscan Processing	1	1
3.6280481265373	BFA	BFA mv 10_Airyscan Processing	1	1
0.389864714788658	BFA	BFA mv 10_Airyscan Processing	1	1
2.49141151591349	BFA	BFA mv 10_Airyscan Processing	1	1
3.10831829770387	BFA	BFA mv 10_Airyscan Processing	1	1
NaN	BFA	BFA mv 10_Airyscan Processing	1	1
3.60040674915465	BFA	BFA mv 10_Airyscan Processing	1	1
2.30271025983395	BFA	BFA mv 10_Airyscan Processing	1	1
2.12488411818039	BFA	BFA mv 10_Airyscan Processing	1	1
1.5633496118597	BFA	BFA mv 10_Airyscan Processing	1	1
3.0197789544498	BFA	BFA mv 10_Airyscan Processing	1	1
1.24712851729621	BFA	BFA mv 10_Airyscan Processing	1	1
3.54389420984392	BFA	BFA mv 10_Airyscan Processing	1	1
1.65454646114057	BFA	BFA mv 10_Airyscan Processing	1	1
0.370759365753004	BFA	BFA mv 10_Airyscan Processing	1	1
2.22079405715717	BFA	BFA mv 10_Airyscan Processing	1	1
1.55682625046793	BFA	BFA mv 10_Airyscan Processing	1	1
3.15873761958689	BFA	BFA mv 10_Airyscan Processing	1	1
1.50014175788115	BFA	BFA mv 10_Airyscan Processing	1	1
2.00772011252532	BFA	BFA mv 10_Airyscan Processing	1	1
3.6553824040746	BFA	BFA mv 10_Airyscan Processing	1	1
1.01440280895495	BFA	BFA mv 10_Airyscan Processing	1	1
-0.205103818867069	BFA	BFA mv 10_Airyscan Processing	1	1
2.82065771503378	BFA	BFA mv 10_Airyscan Processing	1	1
1.48230180854132	BFA	BFA mv 10_Airyscan Processing	1	1
3.55010430164789	BFA	BFA mv 10_Airyscan Processing	1	1
3.6047238072418	BFA	BFA mv 10_Airyscan Processing	1	1
3.30698096736219	BFA	BFA mv 10_Airyscan Processing	1	1
1.18693161950396	BFA	BFA mv 10_Airyscan Processing	1	1
3.57106095931849	BFA	BFA mv 10_Airyscan Processing	1	1
0.958086365400471	BFA	BFA mv 10_Airyscan Processing	1	1
3.66038764500289	BFA	BFA mv 10_Airyscan Processing	1	1
3.54245728882612	BFA	BFA mv 10_Airyscan Processing	1	1
-1.50302019132031	BFA	BFA mv 10_Airyscan Processing	1	1
1.54929358991218	BFA	BFA mv 10_Airyscan Processing	1	1
3.28810691387971	BFA	BFA mv 10_Airyscan Processing	1	1
3.66064867204364	BFA	BFA mv 10_Airyscan Processing	1	1
2.03285406757063	BFA	BFA mv 10_Airyscan Processing	1	1
3.50670549229361	BFA	BFA mv 10_Airyscan Processing	1	1
3.55796552917502	BFA	BFA mv 10_Airyscan Processing	1	1
NaN	BFA	BFA mv 10_Airyscan Processing	1	1
3.29476971677348	BFA	BFA mv 10_Airyscan Processing	1	1
3.48073346255893	BFA	BFA mv 10_Airyscan Processing	1	1
1.5707983215896	BFA	BFA mv 10_Airyscan Processing	1	1
3.54105353346059	BFA	BFA mv 10_Airyscan Processing	1	1
3.03615698811509	BFA	BFA mv 10_Airyscan Processing	1	1
1.89123697400119	BFA	BFA mv 10_Airyscan Processing	1	1
3.5945517275894	BFA	BFA mv 10_Airyscan Processing	1	1
3.21960787154149	BFA	BFA mv 10_Airyscan Processing	1	1
2.9567492257163	BFA	BFA mv 10_Airyscan Processing	1	1
0.990639708356957	BFA	BFA mv 10_Airyscan Processing	1	1
3.09244849265082	BFA	BFA mv 10_Airyscan Processing	1	1
2.44857199266346	BFA	BFA mv 10_Airyscan Processing	1	1
3.35920122960712	BFA	BFA mv 10_Airyscan Processing	1	1
3.65170584633908	BFA	BFA mv 10_Airyscan Processing	1	1
3.37100573240171	BFA	BFA mv 10_Airyscan Processing	1	1
2.64824277423414	BFA	BFA mv 10_Airyscan Processing	1	1
-1.13081654929014	BFA	BFA mv 10_Airyscan Processing	1	1
2.71816400768267	BFA	BFA mv 10_Airyscan Processing	1	1
0.217406997210175	BFA	BFA mv 10_Airyscan Processing	1	1
-0.389042264341663	BFA	BFA mv 10_Airyscan Processing	1	1
2.82100889994456	BFA	BFA mv 10_Airyscan Processing	1	1
3.09567535936713	BFA	BFA mv 10_Airyscan Processing	1	1
-0.518962345548476	BFA	BFA mv 10_Airyscan Processing	1	1
3.63243461501886	BFA	BFA mv 10_Airyscan Processing	1	1
2.34001558609529	BFA	BFA mv 10_Airyscan Processing	1	1
2.16289212076819	BFA	BFA mv 10_Airyscan Processing	1	1
1.78090144327696	BFA	BFA mv 10_Airyscan Processing	1	1
0.784956402876642	BFA	BFA mv 10_Airyscan Processing	1	1
2.93641001046661	BFA	BFA mv 10_Airyscan Processing	1	1
1.07934779238784	BFA	BFA mv 10_Airyscan Processing	1	1
2.50386703612424	BFA	BFA mv 10_Airyscan Processing	1	1
3.01571515636236	BFA	BFA mv 10_Airyscan Processing	1	1
2.96025854596131	BFA	BFA mv 10_Airyscan Processing	1	1
3.42328844660325	BFA	BFA mv 10_Airyscan Processing	1	1
3.40896038461401	BFA	BFA mv 10_Airyscan Processing	1	1
1.9412947124815	BFA	BFA mv 10_Airyscan Processing	1	1
2.53117752021291	BFA	BFA mv 10_Airyscan Processing	1	1
2.06376860681304	BFA	BFA mv 10_Airyscan Processing	1	1
3.07383310268359	BFA	BFA mv 10_Airyscan Processing	1	1
3.51728453781896	BFA	BFA mv 10_Airyscan Processing	1	1
3.57930656844247	BFA	BFA mv 10_Airyscan Processing	1	1
-1.87379920142112	BFA	BFA mv 10_Airyscan Processing	1	1
2.07063101842321	BFA	BFA mv 10_Airyscan Processing	1	1
0.045672219258834	BFA	BFA mv 10_Airyscan Processing	1	1
3.36282930646799	BFA	BFA mv 10_Airyscan Processing	1	1
3.54197805346784	BFA	BFA mv 10_Airyscan Processing	1	1
3.52903144202904	BFA	BFA mv 10_Airyscan Processing	1	1
3.08303395677454	BFA	BFA mv 10_Airyscan Processing	1	1
1.22128680025144	BFA	BFA mv 10_Airyscan Processing	1	1
3.10135262608685	BFA	BFA mv 10_Airyscan Processing	1	1
3.01032503408381	BFA	BFA mv 10_Airyscan Processing	1	1
3.42787796113102	BFA	BFA mv 10_Airyscan Processing	1	1
-1.85322482375338	BFA	BFA mv 10_Airyscan Processing	1	1
3.37864446580606	BFA	BFA mv 10_Airyscan Processing	1	1
3.64852354607749	BFA	BFA mv 10_Airyscan Processing	1	1
0.969629640888208	BFA	BFA mv 10_Airyscan Processing	1	1
0.667597214362141	BFA	BFA mv 10_Airyscan Processing	1	1
0.0390458099823446	BFA	BFA mv 10_Airyscan Processing	1	1
1.6267278413898	BFA	BFA mv 10_Airyscan Processing	1	1
-0.0443775967101568	BFA	BFA mv 10_Airyscan Processing	1	1
-0.191208402423914	BFA	BFA mv 10_Airyscan Processing	1	1
2.59523983787211	BFA	BFA mv 10_Airyscan Processing	1	1
3.02989886614914	BFA	BFA mv 10_Airyscan Processing	1	1
0.451572007694182	BFA	BFA mv 10_Airyscan Processing	1	1
0.228571876522997	BFA	BFA mv 10_Airyscan Processing	1	1
1.57571768612649	BFA	BFA mv 10_Airyscan Processing	1	1
2.32061612884831	BFA	BFA mv 10_Airyscan Processing	1	1
2.39468812002784	BFA	BFA mv 10_Airyscan Processing	1	1
2.1601344658427	BFA	BFA mv 10_Airyscan Processing	1	1
3.66258742368232	BFA	BFA mv 10_Airyscan Processing	1	1
3.58012906140293	BFA	BFA mv 10_Airyscan Processing	1	1
3.61127381868848	BFA	BFA mv 10_Airyscan Processing	1	1
-0.338620128598401	BFA	BFA mv 10_Airyscan Processing	1	1
2.93810699739703	BFA	BFA mv 10_Airyscan Processing	1	1
0.235878397348928	BFA	BFA mv 10_Airyscan Processing	1	1
2.99763302899324	BFA	BFA mv 10_Airyscan Processing	1	1
3.29644849813144	BFA	BFA mv 10_Airyscan Processing	1	1
-0.19147610323735	BFA	BFA mv 10_Airyscan Processing	1	1
1.91223669676281	BFA	BFA mv 10_Airyscan Processing	1	1
3.04911323364733	BFA	BFA mv 10_Airyscan Processing	1	1
2.93593141369623	BFA	BFA mv 10_Airyscan Processing	1	1
3.4666398135294	BFA	BFA mv 10_Airyscan Processing	1	1
2.09657185161687	BFA	BFA mv 10_Airyscan Processing	1	1
2.90566581506667	BFA	BFA mv 10_Airyscan Processing	1	1
3.59704388294208	BFA	BFA mv 10_Airyscan Processing	1	1
1.20302977246864	BFA	BFA mv 10_Airyscan Processing	1	1
2.4805176877698	BFA	BFA mv 10_Airyscan Processing	1	1
3.09286145135921	BFA	BFA mv 10_Airyscan Processing	1	1
3.64419363865451	BFA	BFA mv 10_Airyscan Processing	1	1
3.0637115093538	BFA	BFA mv 10_Airyscan Processing	1	1
1.88455518056417	BFA	BFA mv 10_Airyscan Processing	1	1
2.99946049669438	BFA	BFA mv 10_Airyscan Processing	1	1
-1.61498540726794	BFA	BFA mv 10_Airyscan Processing	1	1
3.66118724479751	BFA	BFA mv 10_Airyscan Processing	1	1
3.47174001325866	BFA	BFA mv 10_Airyscan Processing	1	1
2.6063501456229	BFA	BFA mv 10_Airyscan Processing	1	1
2.65654323194012	BFA	BFA mv 10_Airyscan Processing	1	1
3.47506575671181	BFA	BFA mv 10_Airyscan Processing	1	1
0.93844919591723	BFA	BFA mv 10_Airyscan Processing	1	1
3.45488341333169	BFA	BFA mv 10_Airyscan Processing	1	1
3.01176696530857	BFA	BFA mv 10_Airyscan Processing	1	1
NaN	BFA	BFA mv 10_Airyscan Processing	1	1
1.78050490746117	BFA	BFA mv 10_Airyscan Processing	1	1
0.75590229445178	BFA	BFA mv 10_Airyscan Processing	1	1
1.49493303656209	BFA	BFA mv 10_Airyscan Processing	1	1
1.18816344242866	BFA	BFA mv 10_Airyscan Processing	1	1
0.918602888896573	BFA	BFA mv 10_Airyscan Processing	1	1
3.23355774305968	BFA	BFA mv 10_Airyscan Processing	1	1
2.87579911336109	BFA	BFA mv 10_Airyscan Processing	1	1
3.65845293636872	BFA	BFA mv 10_Airyscan Processing	1	1
2.05813232735498	BFA	BFA mv 10_Airyscan Processing	1	1
1.88233238877939	BFA	BFA mv 10_Airyscan Processing	1	1
3.3138999291263	BFA	BFA mv 10_Airyscan Processing	1	1
1.68047513082781	BFA	BFA mv 10_Airyscan Processing	1	1
2.60319102341642	BFA	BFA mv 10_Airyscan Processing	1	1
3.57618218327291	BFA	BFA mv 10_Airyscan Processing	1	1
2.72849727305783	BFA	BFA mv 10_Airyscan Processing	1	1
2.22044381026069	BFA	BFA mv 10_Airyscan Processing	1	1
3.56271765994417	BFA	BFA mv 10_Airyscan Processing	1	1
3.62876475032243	BFA	BFA mv 10_Airyscan Processing	1	1
0.177728731861633	BFA	BFA mv 10_Airyscan Processing	1	1
2.51409194410918	BFA	BFA mv 10_Airyscan Processing	1	1
3.65171277989107	BFA	BFA mv 10_Airyscan Processing	1	1
1.19099728600154	BFA	BFA mv 10_Airyscan Processing	1	1
3.66356164612965	BFA	BFA mv 10_Airyscan Processing	1	1
1.85651116988492	BFA	BFA mv 10_Airyscan Processing	1	1
1.8053884284984	BFA	BFA mv 10_Airyscan Processing	1	1
3.35981559185759	BFA	BFA mv 10_Airyscan Processing	1	1
1.28620138736269	BFA	BFA mv 10_Airyscan Processing	1	1
3.64344810728529	BFA	BFA mv 10_Airyscan Processing	1	1
2.83533288583906	BFA	BFA mv 10_Airyscan Processing	1	1
1.74422669506207	BFA	BFA mv 10_Airyscan Processing	1	1
3.42362386910053	BFA	BFA mv 10_Airyscan Processing	1	1
NaN	BFA	BFA mv 10_Airyscan Processing	1	1
1.72309240886045	BFA	BFA mv 10_Airyscan Processing	1	1
2.63569629993868	BFA	BFA mv 10_Airyscan Processing	1	1
NaN	BFA	BFA mv 10_Airyscan Processing	1	1
0.148070761489041	BFA	BFA mv 10_Airyscan Processing	1	1
-0.182209727520777	BFA	BFA mv 10_Airyscan Processing	1	1
2.40638749294179	BFA	BFA mv 10_Airyscan Processing	1	1
0.595570330075198	BFA	BFA mv 10_Airyscan Processing	1	1
3.52352858477391	BFA	BFA mv 10_Airyscan Processing	1	1
NaN	BFA	BFA mv 10_Airyscan Processing	1	1
-0.542289165095604	BFA	BFA mv 10_Airyscan Processing	1	1
3.44605151084657	BFA	BFA mv 10_Airyscan Processing	1	1
1.65735090644202	BFA	BFA mv 10_Airyscan Processing	1	1
3.66124088400975	BFA	BFA mv 10_Airyscan Processing	1	1
3.57098173876006	BFA	BFA mv 10_Airyscan Processing	1	1
2.75031879516355	BFA	BFA mv 10_Airyscan Processing	1	1
2.97395334044042	BFA	BFA mv 10_Airyscan Processing	1	1
1.08027376667369	BFA	BFA mv 10_Airyscan Processing	1	1
3.51014668672464	BFA	BFA mv 10_Airyscan Processing	1	1
3.59386013961936	BFA	BFA mv 10_Airyscan Processing	1	1
NaN	BFA	BFA mv 10_Airyscan Processing	1	1
1.29986154466874	BFA	BFA mv 10_Airyscan Processing	1	1
1.39286679157484	BFA	BFA mv 10_Airyscan Processing	1	1
3.32995757608662	BFA	BFA mv 10_Airyscan Processing	1	1
3.22382769470292	BFA	BFA mv 10_Airyscan Processing	1	1
2.46171574242958	BFA	BFA mv 10_Airyscan Processing	1	1
3.61820946301083	BFA	BFA mv 10_Airyscan Processing	1	1
1.07156654623775	BFA	BFA mv 10_Airyscan Processing	1	1
2.10759161576594	BFA	BFA mv 10_Airyscan Processing	1	1
3.60110263797615	BFA	BFA mv 10_Airyscan Processing	1	1
3.51668838848083	BFA	BFA mv 10_Airyscan Processing	1	1
3.52009277126897	BFA	BFA mv 10_Airyscan Processing	1	1
2.75336624958666	BFA	BFA mv 10_Airyscan Processing	1	1
2.39407089490615	BFA	BFA mv 10_Airyscan Processing	1	1
1.38046851354042	BFA	BFA mv 10_Airyscan Processing	1	1
1.99365592082085	BFA	BFA mv 10_Airyscan Processing	1	1
-0.272187084940792	BFA	BFA mv 10_Airyscan Processing	1	1
1.12859465448298	BFA	BFA mv 10_Airyscan Processing	1	1
-0.42550329440641	BFA	BFA mv 10_Airyscan Processing	1	1
1.15882345218832	BFA	BFA mv 10_Airyscan Processing	1	1
2.62484924803207	BFA	BFA mv 10_Airyscan Processing	1	1
0.714332579950156	BFA	BFA mv 10_Airyscan Processing	1	1
NaN	BFA	BFA mv 10_Airyscan Processing	1	1
NaN	BFA	BFA mv 10_Airyscan Processing	1	1
3.66345647080082	BFA	BFA mv 10_Airyscan Processing	1	1
3.6596701541602	BFA	BFA mv 10_Airyscan Processing	1	1
NaN	BFA	BFA mv 10_Airyscan Processing	1	1
2.68086505523012	BFA	BFA mv 10_Airyscan Processing	1	1
3.4958078958302	BFA	BFA mv 10_Airyscan Processing	1	1
3.26863468554757	BFA	BFA mv 10_Airyscan Processing	1	1
0.600751745875551	BFA	BFA mv 10_Airyscan Processing	1	1
3.64436575929092	BFA	BFA mv 10_Airyscan Processing	1	1
0.108852850573953	BFA	BFA mv 10_Airyscan Processing	1	1
3.19686312992812	BFA	BFA mv 10_Airyscan Processing	1	1
3.39374485096164	BFA	BFA mv 10_Airyscan Processing	1	1
2.90021623089532	BFA	BFA mv 10_Airyscan Processing	1	1
3.6458839329584	BFA	BFA mv 10_Airyscan Processing	1	1
3.28897614332063	BFA	BFA mv 10_Airyscan Processing	1	1
3.46730949776183	BFA	BFA mv 10_Airyscan Processing	1	1
3.61981148865343	BFA	BFA mv 10_Airyscan Processing	1	1
3.00529178998109	BFA	BFA mv 10_Airyscan Processing	1	1
-1.22134851761223	BFA	BFA mv 10_Airyscan Processing	1	1
2.65856789487925	BFA	BFA mv 10_Airyscan Processing	1	1
1.22497371928062	BFA	BFA mv 10_Airyscan Processing	1	1
3.65290140281767	BFA	BFA mv 10_Airyscan Processing	1	1
2.1360145306609	BFA	BFA mv 10_Airyscan Processing	1	1
1.28413596622953	BFA	BFA mv 10_Airyscan Processing	1	1
2.12813630298986	BFA	BFA mv 10_Airyscan Processing	1	1
3.66042726101283	BFA	BFA mv 10_Airyscan Processing	1	1
3.6205113174395	BFA	BFA mv 10_Airyscan Processing	1	1
3.61372776999621	BFA	BFA mv 10_Airyscan Processing	1	1
-1.00663208087763	BFA	BFA mv 10_Airyscan Processing	1	1
3.60578315475849	BFA	BFA mv 10_Airyscan Processing	1	1
2.66362929421262	BFA	BFA mv 10_Airyscan Processing	1	1
2.81313412144532	BFA	BFA mv 10_Airyscan Processing	1	1
1.0192271766564	BFA	BFA mv 10_Airyscan Processing	1	1
0.0632847530063181	BFA	BFA mv 10_Airyscan Processing	1	1
1.2842158124583	BFA	BFA mv 10_Airyscan Processing	1	1
0.451573445941055	BFA	BFA mv 10_Airyscan Processing	1	1
0.829678169608213	BFA	BFA mv 10_Airyscan Processing	1	1
3.62225168560928	BFA	BFA mv 10_Airyscan Processing	1	1
1.27334164773976	BFA	BFA mv 10_Airyscan Processing	1	1
1.94097965866866	BFA	BFA mv 10_Airyscan Processing	1	1
1.0006961647684	BFA	BFA mv 10_Airyscan Processing	1	1
0.967909871387712	BFA	BFA mv 10_Airyscan Processing	1	1
3.39138414980139	BFA	BFA mv 10_Airyscan Processing	1	1
1.07265846461783	BFA	BFA mv 10_Airyscan Processing	1	1
1.34264702861071	BFA	BFA mv 10_Airyscan Processing	1	1
1.65968284111587	BFA	BFA mv 10_Airyscan Processing	1	1
3.49052773555266	BFA	BFA mv 10_Airyscan Processing	1	1
0.0162388627997664	BFA	BFA mv 10_Airyscan Processing	1	1
2.41557058887205	BFA	BFA mv 10_Airyscan Processing	1	1
-1.59959018349109	BFA	BFA mv 10_Airyscan Processing	1	1
-0.0822753596381177	BFA	BFA mv 10_Airyscan Processing	1	1
3.57792423618603	BFA	BFA mv 10_Airyscan Processing	1	1
2.17072293416669	BFA	BFA mv 10_Airyscan Processing	1	1
3.38887348169126	BFA	BFA mv 10_Airyscan Processing	1	1
0.233872894173515	BFA	BFA mv 10_Airyscan Processing	1	1
3.39824895841222	BFA	BFA mv 10_Airyscan Processing	1	1
2.46930828088757	BFA	BFA mv 10_Airyscan Processing	1	1
2.35842028734892	BFA	BFA mv 10_Airyscan Processing	1	1
2.40768238412323	BFA	BFA mv 10_Airyscan Processing	1	1
NaN	BFA	BFA mv 10_Airyscan Processing	1	1
2.60412968346924	BFA	BFA mv 10_Airyscan Processing	1	1
1.8435481963377	BFA	BFA mv 10_Airyscan Processing	1	1
3.23365768865143	BFA	BFA mv 10_Airyscan Processing	1	1
NaN	BFA	BFA mv 10_Airyscan Processing	1	1
1.27758778006085	BFA	BFA mv 10_Airyscan Processing	1	1
-0.149152014498929	BFA	BFA mv 10_Airyscan Processing	1	1
2.71334871323141	BFA	BFA mv 10_Airyscan Processing	1	1
3.56303423687463	BFA	BFA mv 10_Airyscan Processing	1	1
-0.537339974669531	BFA	BFA mv 10_Airyscan Processing	1	1
3.45864784535186	BFA	BFA mv 10_Airyscan Processing	1	1
3.6531328083713	BFA	BFA mv 10_Airyscan Processing	1	1
1.21002963489354	BFA	BFA mv 10_Airyscan Processing	1	1
1.26428573214354	BFA	BFA mv 10_Airyscan Processing	1	1
3.6157674175179	BFA	BFA mv 10_Airyscan Processing	1	1
2.36890690156045	BFA	BFA mv 10_Airyscan Processing	1	1
3.44144015327398	BFA	BFA mv 10_Airyscan Processing	1	1
0.296973330478365	BFA	BFA mv 10_Airyscan Processing	1	1
3.06903048857688	BFA	BFA mv 10_Airyscan Processing	1	1
1.4195396937242	BFA	BFA mv 10_Airyscan Processing	1	1
3.66355697144743	BFA	BFA mv 10_Airyscan Processing	1	1
3.00030282909026	BFA	BFA mv 10_Airyscan Processing	1	1
1.5792704011589	BFA	BFA mv 10_Airyscan Processing	1	1
3.25058896607613	BFA	BFA mv 10_Airyscan Processing	1	1
2.63958021918022	BFA	BFA mv 10_Airyscan Processing	1	1
0.889940930087885	BFA	BFA mv 10_Airyscan Processing	1	1
2.57718586640008	BFA	BFA mv 10_Airyscan Processing	1	1
3.09779881732209	BFA	BFA mv 10_Airyscan Processing	1	1
3.60910741957471	BFA	BFA mv 10_Airyscan Processing	1	1
1.55437283671346	BFA	BFA mv 10_Airyscan Processing	1	1
NaN	BFA	BFA mv 10_Airyscan Processing	1	1
3.66041793946461	BFA	BFA mv 10_Airyscan Processing	1	1
2.29296668854627	BFA	BFA mv 10_Airyscan Processing	1	1
2.74698465868256	BFA	BFA mv 10_Airyscan Processing	1	1
2.2902768444226	BFA	BFA mv 10_Airyscan Processing	1	1
2.40155323842795	BFA	BFA mv 10_Airyscan Processing	1	1
NaN	BFA	BFA mv 10_Airyscan Processing	1	1
1.37886292602037	BFA	BFA mv 10_Airyscan Processing	1	1
0.29119155836119	BFA	BFA mv 10_Airyscan Processing	1	1
3.4572447218354	BFA	BFA mv 10_Airyscan Processing	1	1
3.62597334369328	BFA	BFA mv 10_Airyscan Processing	1	1
NaN	BFA	BFA mv 10_Airyscan Processing	1	1
NaN	BFA	BFA mv 10_Airyscan Processing	1	1
-0.518706470154115	BFA	BFA mv 10_Airyscan Processing	1	1
1.10271972605533	BFA	BFA mv 10_Airyscan Processing	1	1
2.11344861370165	BFA	BFA mv 10_Airyscan Processing	1	1
1.18349302668825	BFA	BFA mv 10_Airyscan Processing	1	1
1.40816159551819	BFA	BFA mv 10_Airyscan Processing	1	1
3.63617878529346	BFA	BFA mv 10_Airyscan Processing	1	1
3.58720164633422	BFA	BFA mv 10_Airyscan Processing	1	1
2.28184258459079	BFA	BFA mv 10_Airyscan Processing	1	1
2.97719392434288	BFA	BFA mv 10_Airyscan Processing	1	1
3.57317212327908	BFA	BFA mv 10_Airyscan Processing	1	1
1.45642767469396	BFA	BFA mv 10_Airyscan Processing	1	1
0.567822742974282	BFA	BFA mv 10_Airyscan Processing	1	1
3.48529934881809	BFA	BFA mv 10_Airyscan Processing	1	1
2.88666421469372	BFA	BFA mv 10_Airyscan Processing	1	1
NaN	BFA	BFA mv 10_Airyscan Processing	1	1
3.29858590551873	BFA	BFA mv 10_Airyscan Processing	1	1
NaN	BFA	BFA mv 10_Airyscan Processing	1	1
-0.972496358200631	BFA	BFA mv 10_Airyscan Processing	1	1
NaN	BFA	BFA mv 10_Airyscan Processing	1	1
-1.31933383685169	BFA	BFA mv 10_Airyscan Processing	1	1
0.342615952135715	BFA	BFA mv 10_Airyscan Processing	1	1
NaN	BFA	BFA mv 10_Airyscan Processing	1	1
NaN	BFA	BFA mv 10_Airyscan Processing	1	1
2.91903453994592	BFA	BFA mv 10_Airyscan Processing	1	1
NaN	BFA	BFA mv 10_Airyscan Processing	1	1
-1.40998135474166	BFA	BFA mv 10_Airyscan Processing	1	1
3.65011234061662	BFA	BFA mv 10_Airyscan Processing	1	1
NaN	BFA	BFA mv 10_Airyscan Processing	1	1
2.00306477771029	BFA	BFA mv 10_Airyscan Processing	1	1
3.66356164612965	BFA	BFA mv 10_Airyscan Processing	1	1
3.0482920646931	BFA	BFA mv 10_Airyscan Processing	1	1
1.98566688323634	BFA	BFA mv 10_Airyscan Processing	1	1
3.58581330161935	BFA	BFA mv 10_Airyscan Processing	1	1
1.88916151185282	BFA	BFA mv 10_Airyscan Processing	1	1
3.43701849819328	BFA	BFA mv 10_Airyscan Processing	1	1
2.92492709569791	BFA	BFA mv 10_Airyscan Processing	1	1
-0.522419695832909	BFA	BFA mv 10_Airyscan Processing	1	1
3.50959898249215	BFA	BFA mv 10_Airyscan Processing	1	1
3.25023209235682	BFA	BFA mv 10_Airyscan Processing	1	1
NaN	BFA	BFA mv 10_Airyscan Processing	1	1
3.64679910891487	BFA	BFA mv 10_Airyscan Processing	1	1
NaN	BFA	BFA mv 10_Airyscan Processing	1	1
3.56280901135157	BFA	BFA mv 10_Airyscan Processing	1	1
3.60184748262894	BFA	BFA mv 10_Airyscan Processing	1	1
3.03941183569785	BFA	BFA mv 10_Airyscan Processing	1	1
3.56778575211934	BFA	BFA mv 10_Airyscan Processing	1	1
NaN	BFA	BFA mv 10_Airyscan Processing	1	1
NaN	BFA	BFA mv 10_Airyscan Processing	1	1
NaN	BFA	BFA mv 10_Airyscan Processing	1	1
3.21347893493122	BFA	BFA mv 10_Airyscan Processing	1	1
NaN	BFA	BFA mv 10_Airyscan Processing	1	1
2.11435646005908	BFA	BFA mv 10_Airyscan Processing	1	1
NaN	BFA	BFA mv 10_Airyscan Processing	1	1
2.99932563184658	BFA	BFA mv 10_Airyscan Processing	1	1
1.01137981012081	BFA	BFA mv 10_Airyscan Processing	1	1
NaN	BFA	BFA mv 10_Airyscan Processing	1	1
NaN	BFA	BFA mv 10_Airyscan Processing	1	1
3.56497400907707	BFA	BFA mv 10_Airyscan Processing	1	1
NaN	BFA	BFA mv 10_Airyscan Processing	1	1
3.60759690590049	BFA	BFA mv 10_Airyscan Processing	1	1
NaN	BFA	BFA mv 10_Airyscan Processing	1	1
3.62613123585554	BFA	BFA mv 10_Airyscan Processing	1	1
NaN	BFA	BFA mv 10_Airyscan Processing	1	1
NaN	BFA	BFA mv 10_Airyscan Processing	1	1
3.08166940636881	BFA	BFA mv 10_Airyscan Processing	1	1
2.9347845723048	BFA	BFA mv 10_Airyscan Processing	1	1
1.94911074444776	BFA	BFA mv 10_Airyscan Processing	1	1
3.66355697144743	BFA	BFA mv 10_Airyscan Processing	1	1
3.50321917657927	BFA	BFA mv 10_Airyscan Processing	1	1
1.42498871691452	BFA	BFA mv 10_Airyscan Processing	1	1
3.65653570693192	BFA	BFA mv 10_Airyscan Processing	1	1
3.33463301877802	BFA	BFA mv 10_Airyscan Processing	1	1
-0.22227949068791	BFA	BFA mv 10_Airyscan Processing	1	1
NaN	BFA	BFA mv 10_Airyscan Processing	1	1
3.65451072368847	BFA	BFA mv 10_Airyscan Processing	1	1
2.92008076843888	BFA	BFA mv 10_Airyscan Processing	1	1
NaN	BFA	BFA mv 10_Airyscan Processing	1	1
3.31850081477156	BFA	BFA mv 10_Airyscan Processing	1	1
3.18598539514735	BFA	BFA mv 10_Airyscan Processing	1	1
3.55120695627843	BFA	BFA mv 10_Airyscan Processing	1	1
NaN	BFA	BFA mv 10_Airyscan Processing	1	1
2.63418267220015	BFA	BFA mv 10_Airyscan Processing	1	1
3.47283637934833	BFA	BFA mv 10_Airyscan Processing	1	1
2.69564042229068	BFA	BFA mv 10_Airyscan Processing	1	1
3.44211314011197	BFA	BFA mv 10_Airyscan Processing	1	1
NaN	BFA	BFA mv 10_Airyscan Processing	1	1
1.49016618688542	BFA	BFA mv 10_Airyscan Processing	1	1
3.63246411627207	BFA	BFA mv 10_Airyscan Processing	1	1
-1.72715416717219	BFA	BFA mv 10_Airyscan Processing	1	1
2.19989964658252	BFA	BFA mv 10_Airyscan Processing	1	1
1.8335628787681	BFA	BFA mv 10_Airyscan Processing	1	1
0.0263855278247894	BFA	BFA mv 10_Airyscan Processing	1	1
2.33375671639398	BFA	BFA mv 10_Airyscan Processing	1	1
3.47137545849481	BFA	BFA mv 10_Airyscan Processing	1	1
2.2681765883628	BFA	BFA mv 10_Airyscan Processing	1	1
3.52705977558805	BFA	BFA mv 10_Airyscan Processing	1	1
2.96725435260452	BFA	BFA mv 10_Airyscan Processing	1	1
3.58618247979859	BFA	BFA mv 10_Airyscan Processing	1	1
1.88154459341884	BFA	BFA mv 10_Airyscan Processing	1	1
NaN	BFA	BFA mv 10_Airyscan Processing	1	1
NaN	BFA	BFA mv 10_Airyscan Processing	1	1
0.789200844022631	BFA	BFA mv 10_Airyscan Processing	1	1
3.63457673529973	BFA	BFA mv 10_Airyscan Processing	1	1
0.746545688214733	BFA	BFA mv 10_Airyscan Processing	1	1
2.68345637583444	BFA	BFA mv 10_Airyscan Processing	1	1
0.916153174914617	BFA	BFA mv 10_Airyscan Processing	1	1
0.16624874844661	BFA	BFA mv 10_Airyscan Processing	1	1
3.3173998014071	BFA	BFA mv 10_Airyscan Processing	1	1
2.99535513370887	BFA	BFA mv 10_Airyscan Processing	1	1
0.924711730291481	BFA	BFA mv 10_Airyscan Processing	1	1
2.97888025909552	BFA	BFA mv 10_Airyscan Processing	1	1
1.75056780590094	BFA	BFA mv 10_Airyscan Processing	1	1
1.63611680427891	BFA	BFA mv 10_Airyscan Processing	1	1
2.89086758675514	BFA	BFA mv 10_Airyscan Processing	1	1
3.60664645719296	BFA	BFA mv 10_Airyscan Processing	1	1
1.07214557108668	BFA	BFA mv 10_Airyscan Processing	1	1
0.907880123607923	BFA	BFA mv 10_Airyscan Processing	1	1
0.170791732100571	BFA	BFA mv 10_Airyscan Processing	1	1
2.73409410473289	BFA	BFA mv 10_Airyscan Processing	1	1
0.666778159595375	BFA	BFA mv 10_Airyscan Processing	1	1
2.52188105884505	BFA	BFA mv 10_Airyscan Processing	1	1
NaN	BFA	BFA mv 10_Airyscan Processing	1	1
2.55736268377863	BFA	BFA mv 10_Airyscan Processing	1	1
NaN	BFA	BFA mv 10_Airyscan Processing	1	1
3.01511409949115	BFA	BFA mv 10_Airyscan Processing	1	1
3.11083884848054	BFA	BFA mv 10_Airyscan Processing	1	1
2.88969763573204	BFA	BFA mv 10_Airyscan Processing	1	1
2.35659773022874	BFA	BFA mv 10_Airyscan Processing	1	1
NaN	BFA	BFA mv 10_Airyscan Processing	1	1
NaN	BFA	BFA mv 10_Airyscan Processing	1	1
3.03938700292512	BFA	BFA mv 10_Airyscan Processing	1	1
3.3434175473265	BFA	BFA mv 10_Airyscan Processing	1	1
3.39355094676852	BFA	BFA mv 10_Airyscan Processing	1	1
1.20644991121717	BFA	BFA mv 10_Airyscan Processing	1	1
3.02953999937853	BFA	BFA mv 10_Airyscan Processing	1	1
2.51646554155683	BFA	BFA mv 10_Airyscan Processing	1	1
3.62513916326684	BFA	BFA mv 10_Airyscan Processing	1	1
1.39926781990724	BFA	BFA mv 10_Airyscan Processing	1	1
2.60686384941181	BFA	BFA mv 10_Airyscan Processing	1	1
NaN	BFA	BFA mv 10_Airyscan Processing	1	1
1.88591999577843	BFA	BFA mv 10_Airyscan Processing	1	1
1.47351008183601	BFA	BFA mv 10_Airyscan Processing	1	1
2.08559918643996	BFA	BFA mv 10_Airyscan Processing	1	1
3.63552083095439	BFA	BFA mv 10_Airyscan Processing	1	1
NaN	BFA	BFA mv 10_Airyscan Processing	1	1
3.24019289149463	BFA	BFA mv 10_Airyscan Processing	1	1
3.43194807853533	BFA	BFA mv 10_Airyscan Processing	1	1
3.20465331510901	BFA	BFA mv 10_Airyscan Processing	1	1
2.29241074508581	BFA	BFA mv 10_Airyscan Processing	1	1
NaN	BFA	BFA mv 10_Airyscan Processing	1	1
NaN	BFA	BFA mv 10_Airyscan Processing	1	1
2.01993540639261	BFA	BFA mv 10_Airyscan Processing	1	1
3.11931524288956	BFA	BFA mv 10_Airyscan Processing	1	1
3.39156319216124	BFA	BFA mv 10_Airyscan Processing	1	1
3.37478445752772	BFA	BFA mv 10_Airyscan Processing	1	1
2.57610912660869	BFA	BFA mv 10_Airyscan Processing	1	1
3.65849247964641	BFA	BFA mv 10_Airyscan Processing	1	1
3.63556407485848	BFA	BFA mv 10_Airyscan Processing	1	1
2.1106432376496	BFA	BFA mv 10_Airyscan Processing	1	1
3.08740405119821	BFA	BFA mv 10_Airyscan Processing	1	1
0.362022364636089	BFA	BFA mv 10_Airyscan Processing	1	1
3.61939674519688	BFA	BFA mv 10_Airyscan Processing	1	1
NaN	BFA	BFA mv 10_Airyscan Processing	1	1
2.98258461353287	BFA	BFA mv 10_Airyscan Processing	1	1
3.62488002530911	BFA	BFA mv 10_Airyscan Processing	1	1
3.61655845071227	BFA	BFA mv 10_Airyscan Processing	1	1
0.603365081250481	BFA	BFA mv 10_Airyscan Processing	1	1
0.66366075787882	BFA	BFA mv 10_Airyscan Processing	1	1
0.0813928561529205	BFA	BFA mv 10_Airyscan Processing	1	1
2.97816906434926	BFA	BFA mv 10_Airyscan Processing	1	1
3.09180398466386	BFA	BFA mv 10_Airyscan Processing	1	1
3.6536582877596	BFA	BFA mv 10_Airyscan Processing	1	1
0.266902593299501	BFA	BFA mv 10_Airyscan Processing	1	1
-0.123215339137336	BFA	BFA mv 10_Airyscan Processing	1	1
1.04522252657863	BFA	BFA mv 10_Airyscan Processing	1	1
2.26684609092989	BFA	BFA mv 10_Airyscan Processing	1	1
3.65305875306222	BFA	BFA mv 10_Airyscan Processing	1	1
3.57655447013603	BFA	BFA mv 10_Airyscan Processing	1	1
1.7485484230669	BFA	BFA mv 10_Airyscan Processing	1	1
NaN	BFA	BFA mv 10_Airyscan Processing	1	1
0.989183708942332	BFA	BFA mv 10_Airyscan Processing	1	1
0.525442854272449	BFA	BFA mv 10_Airyscan Processing	1	1
3.31592229850116	BFA	BFA mv 10_Airyscan Processing	1	1
1.69557920243626	BFA	BFA mv 10_Airyscan Processing	1	1
-0.090753502964001	BFA	BFA mv 10_Airyscan Processing	1	1
-0.223211638734676	BFA	BFA mv 10_Airyscan Processing	1	1
1.05011392196818	BFA	BFA mv 10_Airyscan Processing	1	1
-0.915190862913416	BFA	BFA mv 10_Airyscan Processing	1	1
2.75895084662408	BFA	BFA mv 10_Airyscan Processing	1	1
-0.307528809843277	BFA	BFA mv 10_Airyscan Processing	1	1
2.19321839995414	BFA	BFA mv 10_Airyscan Processing	1	1
3.2939767207771	BFA	BFA mv 10_Airyscan Processing	1	1
3.10973182154864	BFA	BFA mv 10_Airyscan Processing	1	1
3.03818654940027	BFA	BFA mv 10_Airyscan Processing	1	1
3.44415175297407	BFA	BFA mv 10_Airyscan Processing	1	1
3.41418112253606	BFA	BFA mv 10_Airyscan Processing	1	1
2.9867461707037	BFA	BFA mv 10_Airyscan Processing	1	1
3.15631494561635	BFA	BFA mv 10_Airyscan Processing	1	1
0.951471605430136	BFA	BFA mv 10_Airyscan Processing	1	1
2.91910371082229	BFA	BFA mv 10_Airyscan Processing	1	1
2.66207201005623	BFA	BFA mv 10_Airyscan Processing	1	1
3.18806628764802	BFA	BFA mv 10_Airyscan Processing	1	1
2.7605737590122	BFA	BFA mv 10_Airyscan Processing	1	1
1.33186873454614	BFA	BFA mv 10_Airyscan Processing	1	1
2.28477619440022	BFA	BFA mv 10_Airyscan Processing	1	1
1.0814360472553	BFA	BFA mv 10_Airyscan Processing	1	1
3.457412075684	BFA	BFA mv 10_Airyscan Processing	1	1
0.191761290323026	BFA	BFA mv 10_Airyscan Processing	1	1
1.94895515379325	BFA	BFA mv 10_Airyscan Processing	1	1
-0.557697257385957	BFA	BFA mv 10_Airyscan Processing	1	1
2.92036008522417	BFA	BFA mv 10_Airyscan Processing	1	1
2.64962434669745	BFA	BFA mv 10_Airyscan Processing	1	1
3.60257961697334	BFA	BFA mv 10_Airyscan Processing	1	1
3.62244049163979	BFA	BFA mv 10_Airyscan Processing	1	1
-0.273925424975215	BFA	BFA mv 10_Airyscan Processing	1	1
0.826452392987949	BFA	BFA mv 10_Airyscan Processing	1	1
3.30484852906881	BFA	BFA mv 10_Airyscan Processing	1	1
3.04848708621713	BFA	BFA mv 10_Airyscan Processing	1	1
1.78109998403005	BFA	BFA mv 10_Airyscan Processing	1	1
2.37989390964243	BFA	BFA mv 10_Airyscan Processing	1	1
0.095319829952072	BFA	BFA mv 10_Airyscan Processing	1	1
2.59198856344438	BFA	BFA mv 10_Airyscan Processing	1	1
-1.25872574091572	BFA	BFA mv 10_Airyscan Processing	1	1
3.17137777676307	BFA	BFA mv 10_Airyscan Processing	1	1
2.61728757464228	BFA	BFA mv 10_Airyscan Processing	1	1
2.07472583946659	BFA	BFA mv 10_Airyscan Processing	1	1
2.70246577957562	BFA	BFA mv 10_Airyscan Processing	1	1
3.62522480545808	BFA	BFA mv 10_Airyscan Processing	1	1
1.11506141470825	BFA	BFA mv 10_Airyscan Processing	1	1
2.03769577125543	BFA	BFA mv 10_Airyscan Processing	1	1
2.81546181775484	BFA	BFA mv 10_Airyscan Processing	1	1
2.51909253560926	BFA	BFA mv 10_Airyscan Processing	1	1
2.49932281462778	BFA	BFA mv 10_Airyscan Processing	1	1
3.18151994241993	BFA	BFA mv 10_Airyscan Processing	1	1
3.50667526729257	BFA	BFA mv 10_Airyscan Processing	1	1
3.59605903110633	BFA	BFA mv 10_Airyscan Processing	1	1
3.57179349519809	BFA	BFA mv 10_Airyscan Processing	1	1
3.44203918557168	BFA	BFA mv 10_Airyscan Processing	1	1
1.39657559617033	BFA	BFA mv 10_Airyscan Processing	1	1
1.51857655088226	BFA	BFA mv 10_Airyscan Processing	1	1
-1.68913400753065	BFA	BFA mv 10_Airyscan Processing	1	1
3.62363254767995	BFA	BFA mv 10_Airyscan Processing	1	1
3.55823626381249	BFA	BFA mv 10_Airyscan Processing	1	1
1.62532007465612	BFA	BFA mv 10_Airyscan Processing	1	1
2.38058770359332	BFA	BFA mv 10_Airyscan Processing	1	1
3.64403990132644	BFA	BFA mv 10_Airyscan Processing	1	1
3.4992019006726	BFA	BFA mv 10_Airyscan Processing	1	1
1.63930698786623	BFA	BFA mv 10_Airyscan Processing	1	1
3.51098394688343	BFA	BFA mv 10_Airyscan Processing	1	1
3.6031091869796	BFA	BFA mv 10_Airyscan Processing	1	1
2.16390699418549	BFA	BFA mv 10_Airyscan Processing	1	1
3.64406972920342	BFA	BFA mv 10_Airyscan Processing	1	1
1.01880531369699	BFA	BFA mv 10_Airyscan Processing	1	1
0.536717526996751	BFA	BFA mv 10_Airyscan Processing	1	1
2.47217273230771	BFA	BFA mv 10_Airyscan Processing	1	1
-0.344338496569724	BFA	BFA mv 10_Airyscan Processing	1	1
-0.96947232097126	BFA	BFA mv 10_Airyscan Processing	1	1
3.652145061417	BFA	BFA mv 10_Airyscan Processing	1	1
-0.113413564072709	BFA	BFA mv 10_Airyscan Processing	1	1
0.51787197626915	BFA	BFA mv 10_Airyscan Processing	1	1
1.86072373089369	BFA	BFA mv 10_Airyscan Processing	1	1
3.66228155900336	BFA	BFA mv 10_Airyscan Processing	1	1
3.32710958985819	BFA	BFA mv 10_Airyscan Processing	1	1
1.27770209432452	BFA	BFA mv 10_Airyscan Processing	1	1
2.65037863053699	BFA	BFA mv 10_Airyscan Processing	1	1
1.29404232332916	BFA	BFA mv 10_Airyscan Processing	1	1
2.9539814342605	BFA	BFA mv 10_Airyscan Processing	1	1
1.89734383782889	BFA	BFA mv 10_Airyscan Processing	1	1
3.62228989362623	BFA	BFA mv 10_Airyscan Processing	1	1
3.52773371835585	BFA	BFA mv 10_Airyscan Processing	1	1
2.74181791158625	BFA	BFA mv 10_Airyscan Processing	1	1
0.695339946391837	BFA	BFA mv 10_Airyscan Processing	1	1
2.91956456881071	BFA	BFA mv 10_Airyscan Processing	1	1
3.63059582076177	BFA	BFA mv 10_Airyscan Processing	1	1
1.36729590594782	BFA	BFA mv 10_Airyscan Processing	1	1
3.36167838270582	BFA	BFA mv 10_Airyscan Processing	1	1
3.5930771782898	BFA	BFA mv 10_Airyscan Processing	1	1
3.6195581394886	BFA	BFA mv 10_Airyscan Processing	1	1
2.47253475010369	BFA	BFA mv 10_Airyscan Processing	1	1
2.88827683310031	BFA	BFA mv 10_Airyscan Processing	1	1
2.9841300000614	BFA	BFA mv 10_Airyscan Processing	1	1
0.984579814954187	BFA	BFA mv 10_Airyscan Processing	1	1
3.0487875924848	BFA	BFA mv 10_Airyscan Processing	1	1
NaN	BFA	BFA mv 10_Airyscan Processing	1	1
2.9532279981868	BFA	BFA mv 10_Airyscan Processing	1	1
3.63301344421145	BFA	BFA mv 10_Airyscan Processing	1	1
0.354690130213338	BFA	BFA mv 10_Airyscan Processing	1	1
NaN	BFA	BFA mv 10_Airyscan Processing	1	1
3.56004646466141	BFA	BFA mv 10_Airyscan Processing	1	1
0.861364913401637	BFA	BFA mv 10_Airyscan Processing	1	1
NaN	BFA	BFA mv 10_Airyscan Processing	1	1
NaN	BFA	BFA mv 10_Airyscan Processing	1	1
1.40467372687022	BFA	BFA mv 10_Airyscan Processing	1	1
2.00401313809225	BFA	BFA mv 10_Airyscan Processing	1	1
3.00262761684076	BFA	BFA mv 10_Airyscan Processing	1	1
3.15370757325588	BFA	BFA mv 10_Airyscan Processing	1	1
3.3357278060136	BFA	BFA mv 10_Airyscan Processing	1	1
0.828325006194286	BFA	BFA mv 10_Airyscan Processing	1	1
3.19924938646923	BFA	BFA mv 10_Airyscan Processing	1	1
3.0284472771584	BFA	BFA mv 10_Airyscan Processing	1	1
0.700799518269629	BFA	BFA mv 10_Airyscan Processing	1	1
1.2723672612803	BFA	BFA mv 10_Airyscan Processing	1	1
1.72246222051297	BFA	BFA mv 10_Airyscan Processing	1	1
3.32089586323987	BFA	BFA mv 10_Airyscan Processing	1	1
3.64789468593972	BFA	BFA mv 10_Airyscan Processing	1	1
1.99480882487522	BFA	BFA mv 10_Airyscan Processing	1	1
2.91996342933681	BFA	BFA mv 10_Airyscan Processing	1	1
-1.23445327795708	BFA	BFA mv 10_Airyscan Processing	1	1
0.866407274750383	BFA	BFA mv 10_Airyscan Processing	1	1
0.529730348914648	BFA	BFA mv 10_Airyscan Processing	1	1
2.61772165459868	BFA	BFA mv 10_Airyscan Processing	1	1
3.08179437417882	BFA	BFA mv 10_Airyscan Processing	1	1
-0.491135069996389	BFA	BFA mv 10_Airyscan Processing	1	1
2.59242206898414	BFA	BFA mv 10_Airyscan Processing	1	1
3.13464157463783	BFA	BFA mv 10_Airyscan Processing	1	1
2.13575165586321	BFA	BFA mv 10_Airyscan Processing	1	1
3.41145055111017	BFA	BFA mv 10_Airyscan Processing	1	1
3.63866176253954	BFA	BFA mv 10_Airyscan Processing	1	1
2.13673590752874	BFA	BFA mv 10_Airyscan Processing	1	1
3.08584042525286	BFA	BFA mv 10_Airyscan Processing	1	1
3.25493641510561	BFA	BFA mv 10_Airyscan Processing	1	1
3.53797968757365	BFA	BFA mv 10_Airyscan Processing	1	1
3.65993799127105	BFA	BFA mv 10_Airyscan Processing	1	1
3.66021987607382	BFA	BFA mv 10_Airyscan Processing	1	1
1.42329525742575	BFA	BFA mv 10_Airyscan Processing	1	1
3.60505985251685	BFA	BFA mv 10_Airyscan Processing	1	1
3.13748952606114	BFA	BFA mv 10_Airyscan Processing	1	1
3.5913405512309	BFA	BFA mv 10_Airyscan Processing	1	1
3.47210664345251	BFA	BFA mv 10_Airyscan Processing	1	1
2.86598834521901	BFA	BFA mv 10_Airyscan Processing	1	1
3.47113379049237	BFA	BFA mv 10_Airyscan Processing	1	1
3.65927900151078	BFA	BFA mv 10_Airyscan Processing	1	1
3.62663890653075	BFA	BFA mv 10_Airyscan Processing	1	1
3.23615463761519	BFA	BFA mv 10_Airyscan Processing	1	1
1.38012932136658	BFA	BFA mv 10_Airyscan Processing	1	1
3.45137514651703	BFA	BFA mv 10_Airyscan Processing	1	1
1.66942363556818	BFA	BFA mv 10_Airyscan Processing	1	1
0.450037899244866	BFA	BFA mv 10_Airyscan Processing	1	1
1.69118824583645	BFA	BFA mv 10_Airyscan Processing	1	1
3.40853765130594	BFA	BFA mv 10_Airyscan Processing	1	1
1.43655831555009	BFA	BFA mv 10_Airyscan Processing	1	1
-0.326617216826949	BFA	BFA mv 10_Airyscan Processing	1	1
1.35896554331912	BFA	BFA mv 10_Airyscan Processing	1	1
2.50876204213626	BFA	BFA mv 10_Airyscan Processing	1	1
1.5789399208096	BFA	BFA mv 10_Airyscan Processing	1	1
1.27885969083871	BFA	BFA mv 10_Airyscan Processing	1	1
3.50574274512396	BFA	BFA mv 10_Airyscan Processing	1	1
1.17112227183317	BFA	BFA mv 10_Airyscan Processing	1	1
1.27418879454936	BFA	BFA mv 10_Airyscan Processing	1	1
3.49709310583965	BFA	BFA mv 10_Airyscan Processing	1	1
3.53532039570046	BFA	BFA mv 10_Airyscan Processing	1	1
3.61223734969287	BFA	BFA mv 10_Airyscan Processing	1	1
1.69530133418027	BFA	BFA mv 10_Airyscan Processing	1	1
1.90626912251927	BFA	BFA mv 10_Airyscan Processing	1	1
-0.949559356345584	BFA	BFA mv 10_Airyscan Processing	1	1
0.386773655495467	BFA	BFA mv 10_Airyscan Processing	1	1
2.47033259894121	BFA	BFA mv 10_Airyscan Processing	1	1
3.11597453258434	BFA	BFA mv 10_Airyscan Processing	1	1
3.01013283400327	BFA	BFA mv 10_Airyscan Processing	1	1
-0.844127810934045	BFA	BFA mv 10_Airyscan Processing	1	1
3.64059244528767	BFA	BFA mv 10_Airyscan Processing	1	1
0.626298817501743	BFA	BFA mv 10_Airyscan Processing	1	1
2.83009064533889	BFA	BFA mv 10_Airyscan Processing	1	1
3.24275853548783	BFA	BFA mv 10_Airyscan Processing	1	1
1.50466380785706	BFA	BFA mv 10_Airyscan Processing	1	1
NaN	BFA	BFA mv 10_Airyscan Processing	1	1
2.87917415822121	BFA	BFA mv 10_Airyscan Processing	1	1
-0.191092607840119	BFA	BFA mv 10_Airyscan Processing	1	1
3.63618561742338	BFA	BFA mv 10_Airyscan Processing	1	1
1.53045777614546	BFA	BFA mv 10_Airyscan Processing	1	1
2.4702890097561	BFA	BFA mv 10_Airyscan Processing	1	1
1.09200155948803	BFA	BFA mv 10_Airyscan Processing	1	1
3.23449978440248	BFA	BFA mv 10_Airyscan Processing	1	1
-0.169431799073516	BFA	BFA mv 10_Airyscan Processing	1	1
2.3851536295124	BFA	BFA mv 10_Airyscan Processing	1	1
-0.987250414603078	BFA	BFA mv 10_Airyscan Processing	1	1
3.54927544141881	BFA	BFA mv 10_Airyscan Processing	1	1
3.1844590515198	BFA	BFA mv 10_Airyscan Processing	1	1
3.00455581047822	BFA	BFA mv 10_Airyscan Processing	1	1
3.4669406340326	BFA	BFA mv 10_Airyscan Processing	1	1
3.57628761538287	BFA	BFA mv 10_Airyscan Processing	1	1
3.62251917079372	BFA	BFA mv 10_Airyscan Processing	1	1
3.52900469001407	BFA	BFA mv 10_Airyscan Processing	1	1
3.590214907477	BFA	BFA mv 10_Airyscan Processing	1	1
3.55670583192651	BFA	BFA mv 10_Airyscan Processing	1	1
0.450526044340263	BFA	BFA mv 10_Airyscan Processing	1	1
3.65443193708551	BFA	BFA mv 10_Airyscan Processing	1	1
2.19282219053737	BFA	BFA mv 10_Airyscan Processing	1	1
0.62723861675143	BFA	BFA mv 10_Airyscan Processing	1	1
3.64421888125514	BFA	BFA mv 10_Airyscan Processing	1	1
2.58774559185196	BFA	BFA mv 10_Airyscan Processing	1	1
3.40247972539336	BFA	BFA mv 10_Airyscan Processing	1	1
1.68952556720911	BFA	BFA mv 10_Airyscan Processing	1	1
3.40023460428842	BFA	BFA mv 10_Airyscan Processing	1	1
3.35920122960712	BFA	BFA mv 10_Airyscan Processing	1	1
1.67602003658807	BFA	BFA mv 10_Airyscan Processing	1	1
2.22301070413135	BFA	BFA mv 10_Airyscan Processing	1	1
0.331279323352536	BFA	BFA mv 10_Airyscan Processing	1	1
3.5364740779113	BFA	BFA mv 10_Airyscan Processing	1	1
1.02189711359687	BFA	BFA mv 10_Airyscan Processing	1	1
-0.0770658224276713	BFA	BFA mv 10_Airyscan Processing	1	1
1.75715797365095	BFA	BFA mv 10_Airyscan Processing	1	1
2.9956138633233	BFA	BFA mv 10_Airyscan Processing	1	1
2.85376286594162	BFA	BFA mv 10_Airyscan Processing	1	1
3.42822606017817	BFA	BFA mv 10_Airyscan Processing	1	1
-0.112228640998747	BFA	BFA mv 10_Airyscan Processing	1	1
3.57249223293739	BFA	BFA mv 10_Airyscan Processing	1	1
3.41204404104889	BFA	BFA mv 10_Airyscan Processing	1	1
1.66315026694504	BFA	BFA mv 10_Airyscan Processing	1	1
0.131627942749338	BFA	BFA mv 10_Airyscan Processing	1	1
3.63626532887782	BFA	BFA mv 10_Airyscan Processing	1	1
1.95848804162957	BFA	BFA mv 10_Airyscan Processing	1	1
1.62559414061565	BFA	BFA mv 10_Airyscan Processing	1	1
2.25301488269016	BFA	BFA mv 10_Airyscan Processing	1	1
1.9375608913245	BFA	BFA mv 10_Airyscan Processing	1	1
0.963243764307867	BFA	BFA mv 10_Airyscan Processing	1	1
3.49748256787796	BFA	BFA mv 10_Airyscan Processing	1	1
1.8604009948558	BFA	BFA mv 10_Airyscan Processing	1	1
3.10786190400568	BFA	BFA mv 10_Airyscan Processing	1	1
3.41499611079096	BFA	BFA mv 10_Airyscan Processing	1	1
2.60657180270102	BFA	BFA mv 10_Airyscan Processing	1	1
3.55336517827353	BFA	BFA mv 10_Airyscan Processing	1	1
3.64168845242886	BFA	BFA mv 10_Airyscan Processing	1	1
1.70398650875477	BFA	BFA mv 10_Airyscan Processing	1	1
1.75828839696507	BFA	BFA mv 10_Airyscan Processing	1	1
3.49378743426305	BFA	BFA mv 10_Airyscan Processing	1	1
3.40649801749812	BFA	BFA mv 10_Airyscan Processing	1	1
3.59003177657648	BFA	BFA mv 10_Airyscan Processing	1	1
3.51006380557964	BFA	BFA mv 10_Airyscan Processing	1	1
1.38757223212758	BFA	BFA mv 10_Airyscan Processing	1	1
-0.980729497121944	BFA	BFA mv 10_Airyscan Processing	1	1
NaN	BFA	BFA mv 10_Airyscan Processing	1	1
3.65427438155992	BFA	BFA mv 10_Airyscan Processing	1	1
2.93192974737465	BFA	BFA mv 10_Airyscan Processing	1	1
2.03375637386689	BFA	BFA mv 10_Airyscan Processing	1	1
3.59364575174113	BFA	BFA mv 10_Airyscan Processing	1	1
3.60914071514024	BFA	BFA mv 10_Airyscan Processing	1	1
-0.115326458267373	BFA	BFA mv 10_Airyscan Processing	1	1
3.65570251041306	BFA	BFA mv 10_Airyscan Processing	1	1
2.55321224958701	BFA	BFA mv 10_Airyscan Processing	1	1
2.45276034899315	BFA	BFA mv 10_Airyscan Processing	1	1
2.23529992381987	BFA	BFA mv 10_Airyscan Processing	1	1
3.33153659858209	BFA	BFA mv 10_Airyscan Processing	1	1
3.36563435531017	BFA	BFA mv 10_Airyscan Processing	1	1
3.14438675292201	BFA	BFA mv 10_Airyscan Processing	1	1
0.316932196568115	BFA	BFA mv 10_Airyscan Processing	1	1
3.50612935040115	BFA	BFA mv 10_Airyscan Processing	1	1
2.84830758840704	BFA	BFA mv 10_Airyscan Processing	1	1
2.40284965458394	BFA	BFA mv 10_Airyscan Processing	1	1
3.58896632276689	BFA	BFA mv 10_Airyscan Processing	1	1
0.739556447839763	BFA	BFA mv 10_Airyscan Processing	1	1
-1.44456836110339	BFA	BFA mv 10_Airyscan Processing	1	1
0.0758558901813531	BFA	BFA mv 10_Airyscan Processing	1	1
3.19492353765226	BFA	BFA mv 10_Airyscan Processing	1	1
2.14869467659128	BFA	BFA mv 10_Airyscan Processing	1	1
NaN	BFA	BFA mv 10_Airyscan Processing	1	1
3.19872150989237	BFA	BFA mv 10_Airyscan Processing	1	1
3.04785207561535	BFA	BFA mv 10_Airyscan Processing	1	1
NaN	BFA	BFA mv 10_Airyscan Processing	1	1
NaN	BFA	BFA mv 10_Airyscan Processing	1	1
0.306791087137387	BFA	BFA mv 10_Airyscan Processing	1	1
-0.342304117529426	BFA	BFA mv 10_Airyscan Processing	1	1
1.13665159132377	BFA	BFA mv 10_Airyscan Processing	1	1
2.69438590384156	BFA	BFA mv 10_Airyscan Processing	1	1
0.707115449361428	BFA	BFA mv 10_Airyscan Processing	1	1
0.00729995933024151	BFA	BFA mv 10_Airyscan Processing	1	1
NaN	BFA	BFA mv 10_Airyscan Processing	1	1
3.59078848692673	BFA	BFA mv 10_Airyscan Processing	1	1
NaN	BFA	BFA mv 10_Airyscan Processing	1	1
NaN	BFA	BFA mv 10_Airyscan Processing	1	1
3.658794918528	BFA	BFA mv 10_Airyscan Processing	1	1
NaN	BFA	BFA mv 10_Airyscan Processing	1	1
2.50126726326299	BFA	BFA mv 10_Airyscan Processing	1	1
3.51129758382374	BFA	BFA mv 10_Airyscan Processing	1	1
1.70586296435051	BFA	BFA mv 10_Airyscan Processing	1	1
3.59208072620024	BFA	BFA mv 10_Airyscan Processing	1	1
2.17364554359944	BFA	BFA mv 10_Airyscan Processing	1	1
-0.631895515100497	BFA	BFA mv 10_Airyscan Processing	1	1
0.318706406390855	BFA	BFA mv 10_Airyscan Processing	1	1
-1.21451639553261	BFA	BFA mv 10_Airyscan Processing	1	1
NaN	BFA	BFA mv 10_Airyscan Processing	1	1
3.66355229678598	BFA	BFA mv 10_Airyscan Processing	1	1
1.18995185139078	BFA	BFA mv 10_Airyscan Processing	1	1
3.59689905872687	BFA	BFA mv 10_Airyscan Processing	1	1
3.55976467447425	BFA	BFA mv 10_Airyscan Processing	1	1
3.04910532219267	BFA	BFA mv 10_Airyscan Processing	1	1
NaN	BFA	BFA mv 10_Airyscan Processing	1	1
1.97910480189156	BFA	BFA mv 10_Airyscan Processing	1	1
3.57681708651236	BFA	BFA mv 10_Airyscan Processing	1	1
0.601515755668234	BFA	BFA mv 10_Airyscan Processing	1	1
3.52167950685429	BFA	BFA mv 10_Airyscan Processing	1	1
NaN	BFA	BFA mv 10_Airyscan Processing	1	1
3.04679497740519	BFA	BFA mv 10_Airyscan Processing	1	1
1.06796654247992	BFA	BFA mv 10_Airyscan Processing	1	1
0.51441410750397	BFA	BFA mv 10_Airyscan Processing	1	1
-0.7562816012461	BFA	BFA mv 10_Airyscan Processing	1	1
1.71998005693408	BFA	BFA mv 10_Airyscan Processing	1	1
2.67798024104091	BFA	BFA mv 10_Airyscan Processing	1	1
2.90920098870644	BFA	BFA mv 10_Airyscan Processing	1	1
3.48787172450755	BFA	BFA mv 10_Airyscan Processing	1	1
2.01348807695739	BFA	BFA mv 10_Airyscan Processing	1	1
0.685567119067658	BFA	BFA mv 10_Airyscan Processing	1	1
1.57870999391927	BFA	BFA mv 10_Airyscan Processing	1	1
2.72157803198918	BFA	BFA mv 10_Airyscan Processing	1	1
1.67247539571723	BFA	BFA mv 10_Airyscan Processing	1	1
3.52355929357656	BFA	BFA mv 10_Airyscan Processing	1	1
-0.398043099401013	BFA	BFA mv 10_Airyscan Processing	1	1
2.41784044631438	BFA	BFA mv 10_Airyscan Processing	1	1
1.4012061474769	BFA	BFA mv 10_Airyscan Processing	1	1
2.96974991868533	BFA	BFA mv 10_Airyscan Processing	1	1
3.63778327375856	BFA	BFA mv 10_Airyscan Processing	1	1
0.661754404979353	BFA	BFA mv 10_Airyscan Processing	1	1
-0.678926955869635	BFA	BFA mv 10_Airyscan Processing	1	1
0.84882123374699	BFA	BFA mv 10_Airyscan Processing	1	1
1.88559074114052	BFA	BFA mv 10_Airyscan Processing	1	1
2.32746801466105	BFA	BFA mv 10_Airyscan Processing	1	1
3.01083688229777	BFA	BFA mv 10_Airyscan Processing	1	1
0.286526358594095	BFA	BFA mv 10_Airyscan Processing	1	1
3.50726178592335	BFA	BFA mv 10_Airyscan Processing	1	1
1.28304531957079	BFA	BFA mv 10_Airyscan Processing	1	1
0.241722247097026	BFA	BFA mv 10_Airyscan Processing	1	1
3.06189308931911	BFA	BFA mv 10_Airyscan Processing	1	1
1.8143900075585	BFA	BFA mv 10_Airyscan Processing	1	1
3.3105002872395	BFA	BFA mv 10_Airyscan Processing	1	1
1.59499247041288	BFA	BFA mv 10_Airyscan Processing	1	1
2.73720108216347	BFA	BFA mv 10_Airyscan Processing	1	1
0.795002760538399	BFA	BFA mv 10_Airyscan Processing	1	1
NaN	BFA	BFA mv 10_Airyscan Processing	1	1
3.16135561839739	BFA	BFA mv 10_Airyscan Processing	1	1
-0.559963695343737	BFA	BFA mv 10_Airyscan Processing	1	1
2.60810052071454	BFA	BFA mv 10_Airyscan Processing	1	1
3.2972068749343	BFA	BFA mv 10_Airyscan Processing	1	1
3.02533043472869	BFA	BFA mv 10_Airyscan Processing	1	1
1.378754452824	BFA	BFA mv 10_Airyscan Processing	1	1
-0.0621335687119493	BFA	BFA mv 10_Airyscan Processing	1	1
2.13186854741838	BFA	BFA mv 10_Airyscan Processing	1	1
0.894194276338627	BFA	BFA mv 10_Airyscan Processing	1	1
3.66293075172836	BFA	BFA mv 10_Airyscan Processing	1	1
-0.349732239839576	BFA	BFA mv 10_Airyscan Processing	1	1
3.6301134134184	BFA	BFA mv 10_Airyscan Processing	1	1
3.27440400943174	BFA	BFA mv 10_Airyscan Processing	1	1
3.05743323831242	BFA	BFA mv 10_Airyscan Processing	1	1
2.37122950165897	BFA	BFA mv 10_Airyscan Processing	1	1
3.41098999426987	BFA	BFA mv 10_Airyscan Processing	1	1
3.26572052613115	BFA	BFA mv 10_Airyscan Processing	1	1
-0.74517800668478	BFA	BFA mv 10_Airyscan Processing	1	1
0.997426914988242	BFA	BFA mv 10_Airyscan Processing	1	1
-0.421753408285711	BFA	BFA mv 10_Airyscan Processing	1	1
2.91199457867703	BFA	BFA mv 10_Airyscan Processing	1	1
3.48869556708678	BFA	BFA mv 10_Airyscan Processing	1	1
3.66152545075388	BFA	BFA mv 10_Airyscan Processing	1	1
2.94582489812075	BFA	BFA mv 10_Airyscan Processing	1	1
2.4317634036402	BFA	BFA mv 10_Airyscan Processing	1	1
2.92342660869022	BFA	BFA mv 10_Airyscan Processing	1	1
3.55126369528104	BFA	BFA mv 10_Airyscan Processing	1	1
3.60641174615427	BFA	BFA mv 10_Airyscan Processing	1	1
3.51131175025979	BFA	BFA mv 10_Airyscan Processing	1	1
3.35991392249999	BFA	BFA mv 10_Airyscan Processing	1	1
3.65253125965281	BFA	BFA mv 10_Airyscan Processing	1	1
1.62514098465007	BFA	BFA mv 10_Airyscan Processing	1	1
2.09767137877512	BFA	BFA mv 10_Airyscan Processing	1	1
3.32629069997929	BFA	BFA mv 10_Airyscan Processing	1	1
3.66310362591579	BFA	BFA mv 10_Airyscan Processing	1	1
3.66355697144743	BFA	BFA mv 10_Airyscan Processing	1	1
3.13526905548053	BFA	BFA mv 10_Airyscan Processing	1	1
3.04067774220491	BFA	BFA mv 10_Airyscan Processing	1	1
NaN	BFA	BFA mv 10_Airyscan Processing	1	1
NaN	BFA	BFA mv 10_Airyscan Processing	1	1
NaN	BFA	BFA mv 10_Airyscan Processing	1	1
NaN	BFA	BFA mv 10_Airyscan Processing	1	1
NaN	BFA	BFA mv 10_Airyscan Processing	1	1
NaN	BFA	BFA mv 10_Airyscan Processing	1	1
NaN	BFA	BFA mv 10_Airyscan Processing	1	1
NaN	BFA	BFA mv 10_Airyscan Processing	1	1
NaN	BFA	BFA mv 10_Airyscan Processing	1	1
NaN	BFA	BFA mv 10_Airyscan Processing	1	1
NaN	BFA	BFA mv 10_Airyscan Processing	1	1
NaN	BFA	BFA mv 10_Airyscan Processing	1	1
NaN	BFA	BFA mv 10_Airyscan Processing	1	1
NaN	BFA	BFA mv 10_Airyscan Processing	1	1
NaN	BFA	BFA mv 10_Airyscan Processing	1	1
NaN	BFA	BFA mv 10_Airyscan Processing	1	1
NaN	BFA	BFA mv 10_Airyscan Processing	1	1
NaN	BFA	BFA mv 10_Airyscan Processing	1	1
NaN	BFA	BFA mv 10_Airyscan Processing	1	1
NaN	BFA	BFA mv 10_Airyscan Processing	1	1
NaN	BFA	BFA mv 10_Airyscan Processing	1	1
NaN	BFA	BFA mv 10_Airyscan Processing	1	1
NaN	BFA	BFA mv 10_Airyscan Processing	1	1
NaN	BFA	BFA mv 10_Airyscan Processing	1	1
NaN	BFA	BFA mv 10_Airyscan Processing	1	1
NaN	BFA	BFA mv 10_Airyscan Processing	1	1
NaN	BFA	BFA mv 10_Airyscan Processing	1	1
NaN	BFA	BFA mv 10_Airyscan Processing	1	1
NaN	BFA	BFA mv 10_Airyscan Processing	1	1
NaN	BFA	BFA mv 10_Airyscan Processing	1	1
NaN	BFA	BFA mv 10_Airyscan Processing	1	1
NaN	BFA	BFA mv 10_Airyscan Processing	1	1
NaN	BFA	BFA mv 10_Airyscan Processing	1	1
NaN	BFA	BFA mv 10_Airyscan Processing	1	1
NaN	BFA	BFA mv 10_Airyscan Processing	1	1
NaN	BFA	BFA mv 10_Airyscan Processing	1	1
NaN	BFA	BFA mv 10_Airyscan Processing	1	1
NaN	BFA	BFA mv 10_Airyscan Processing	1	1
NaN	BFA	BFA mv 10_Airyscan Processing	1	1
NaN	BFA	BFA mv 10_Airyscan Processing	1	1
NaN	BFA	BFA mv 10_Airyscan Processing	1	1
NaN	BFA	BFA mv 10_Airyscan Processing	1	1
NaN	BFA	BFA mv 10_Airyscan Processing	1	1
NaN	BFA	BFA mv 10_Airyscan Processing	1	1
NaN	BFA	BFA mv 10_Airyscan Processing	1	1
NaN	BFA	BFA mv 10_Airyscan Processing	1	1
NaN	BFA	BFA mv 10_Airyscan Processing	1	1
NaN	BFA	BFA mv 10_Airyscan Processing	1	1
NaN	BFA	BFA mv 10_Airyscan Processing	1	1
NaN	BFA	BFA mv 10_Airyscan Processing	1	1
[truncated: 410,675 more rows]
