# Supplementary material for: Quantitative analysis of plant ER architecture and dynamics
Source: Nat Commun. 2019 Feb 28;10:984. doi: 10.1038/s41467-019-08893-9 (PMC6395764; doi:10.1038/s41467-019-08893-9)
Supplement: Supplementary file 6 — Source Data [file 41467_2019_8893_MOESM6_ESM.zip › Fig 6 - MANOVA source data/tubule_Length.csv]

Length_log	group	name	file	rep
-0.355858033508789	BFA	BFA mv 10_Airyscan Processing	1	1
-0.745664616180359	BFA	BFA mv 10_Airyscan Processing	1	1
0.139846197551627	BFA	BFA mv 10_Airyscan Processing	1	1
-1.26064465443802	BFA	BFA mv 10_Airyscan Processing	1	1
-0.795198353837885	BFA	BFA mv 10_Airyscan Processing	1	1
-1.36337648693258	BFA	BFA mv 10_Airyscan Processing	1	1
-1.07649096652224	BFA	BFA mv 10_Airyscan Processing	1	1
-3.58720412040565	BFA	BFA mv 10_Airyscan Processing	1	1
-0.212583340878635	BFA	BFA mv 10_Airyscan Processing	1	1
-1.23723162052833	BFA	BFA mv 10_Airyscan Processing	1	1
0.801021693130018	BFA	BFA mv 10_Airyscan Processing	1	1
-0.75992038433079	BFA	BFA mv 10_Airyscan Processing	1	1
-0.626388991706268	BFA	BFA mv 10_Airyscan Processing	1	1
-2.10237443078432	BFA	BFA mv 10_Airyscan Processing	1	1
-0.749819030672031	BFA	BFA mv 10_Airyscan Processing	1	1
0.764337272249355	BFA	BFA mv 10_Airyscan Processing	1	1
-0.679554242687189	BFA	BFA mv 10_Airyscan Processing	1	1
-3.58720412040565	BFA	BFA mv 10_Airyscan Processing	1	1
-0.897458968357567	BFA	BFA mv 10_Airyscan Processing	1	1
-1.18286891836728	BFA	BFA mv 10_Airyscan Processing	1	1
-1.72868772340382	BFA	BFA mv 10_Airyscan Processing	1	1
-0.75992038433079	BFA	BFA mv 10_Airyscan Processing	1	1
-1.18930884760728	BFA	BFA mv 10_Airyscan Processing	1	1
-0.22686380772526	BFA	BFA mv 10_Airyscan Processing	1	1
-1.18286891836728	BFA	BFA mv 10_Airyscan Processing	1	1
-1.23723162052833	BFA	BFA mv 10_Airyscan Processing	1	1
-0.068878078288819	BFA	BFA mv 10_Airyscan Processing	1	1
-1.82445694636656	BFA	BFA mv 10_Airyscan Processing	1	1
-0.943083359347018	BFA	BFA mv 10_Airyscan Processing	1	1
-2.01268335282616	BFA	BFA mv 10_Airyscan Processing	1	1
-1.52944250864726	BFA	BFA mv 10_Airyscan Processing	1	1
-1.14613778528401	BFA	BFA mv 10_Airyscan Processing	1	1
-1.75580084050434	BFA	BFA mv 10_Airyscan Processing	1	1
-0.784736175526643	BFA	BFA mv 10_Airyscan Processing	1	1
-1.36337648693258	BFA	BFA mv 10_Airyscan Processing	1	1
-0.492936518350216	BFA	BFA mv 10_Airyscan Processing	1	1
0.704395234091642	BFA	BFA mv 10_Airyscan Processing	1	1
0.0737771464998041	BFA	BFA mv 10_Airyscan Processing	1	1
-0.897458968357567	BFA	BFA mv 10_Airyscan Processing	1	1
-0.249936178787072	BFA	BFA mv 10_Airyscan Processing	1	1
-2.35925694310613	BFA	BFA mv 10_Airyscan Processing	1	1
-1.82445694636656	BFA	BFA mv 10_Airyscan Processing	1	1
-0.626388991706268	BFA	BFA mv 10_Airyscan Processing	1	1
-1.47788335608659	BFA	BFA mv 10_Airyscan Processing	1	1
-0.831766512420168	BFA	BFA mv 10_Airyscan Processing	1	1
-0.670229306372632	BFA	BFA mv 10_Airyscan Processing	1	1
0.155528929321092	BFA	BFA mv 10_Airyscan Processing	1	1
0.0155313479670355	BFA	BFA mv 10_Airyscan Processing	1	1
-3.58720412040565	BFA	BFA mv 10_Airyscan Processing	1	1
-1.82445694636656	BFA	BFA mv 10_Airyscan Processing	1	1
-0.00730122069188693	BFA	BFA mv 10_Airyscan Processing	1	1
-0.914071064158049	BFA	BFA mv 10_Airyscan Processing	1	1
-2.7058305333861	BFA	BFA mv 10_Airyscan Processing	1	1
-0.688966952563902	BFA	BFA mv 10_Airyscan Processing	1	1
-0.85845571283223	BFA	BFA mv 10_Airyscan Processing	1	1
-0.836295328087311	BFA	BFA mv 10_Airyscan Processing	1	1
-1.97776620797155	BFA	BFA mv 10_Airyscan Processing	1	1
0.356278399114757	BFA	BFA mv 10_Airyscan Processing	1	1
-0.847314136384277	BFA	BFA mv 10_Airyscan Processing	1	1
-1.08227912417881	BFA	BFA mv 10_Airyscan Processing	1	1
-0.527853663204828	BFA	BFA mv 10_Airyscan Processing	1	1
-0.617544741162986	BFA	BFA mv 10_Airyscan Processing	1	1
-1.52944250864726	BFA	BFA mv 10_Airyscan Processing	1	1
-2.01268335282616	BFA	BFA mv 10_Airyscan Processing	1	1
-1.04340595278945	BFA	BFA mv 10_Airyscan Processing	1	1
-0.596509769067045	BFA	BFA mv 10_Airyscan Processing	1	1
-1.01680289665261	BFA	BFA mv 10_Airyscan Processing	1	1
-0.85845571283223	BFA	BFA mv 10_Airyscan Processing	1	1
-2.7058305333861	BFA	BFA mv 10_Airyscan Processing	1	1
-2.14201824145756	BFA	BFA mv 10_Airyscan Processing	1	1
-1.58380521080831	BFA	BFA mv 10_Airyscan Processing	1	1
-2.01268335282616	BFA	BFA mv 10_Airyscan Processing	1	1
-0.567497473878076	BFA	BFA mv 10_Airyscan Processing	1	1
-1.93037880108828	BFA	BFA mv 10_Airyscan Processing	1	1
-1.08227912417881	BFA	BFA mv 10_Airyscan Processing	1	1
-1.63119261769157	BFA	BFA mv 10_Airyscan Processing	1	1
-0.688966952563902	BFA	BFA mv 10_Airyscan Processing	1	1
-0.369506479384453	BFA	BFA mv 10_Airyscan Processing	1	1
-1.50776257872581	BFA	BFA mv 10_Airyscan Processing	1	1
0.538980224735613	BFA	BFA mv 10_Airyscan Processing	1	1
-0.500740546104305	BFA	BFA mv 10_Airyscan Processing	1	1
-1.66610976254619	BFA	BFA mv 10_Airyscan Processing	1	1
-0.497500619932203	BFA	BFA mv 10_Airyscan Processing	1	1
-3.24063053012567	BFA	BFA mv 10_Airyscan Processing	1	1
0.529957741184518	BFA	BFA mv 10_Airyscan Processing	1	1
-1.04900521406873	BFA	BFA mv 10_Airyscan Processing	1	1
-0.810183495330133	BFA	BFA mv 10_Airyscan Processing	1	1
0.013592937872756	BFA	BFA mv 10_Airyscan Processing	1	1
-0.34239336228393	BFA	BFA mv 10_Airyscan Processing	1	1
-0.874427253484801	BFA	BFA mv 10_Airyscan Processing	1	1
-1.03554054284388	BFA	BFA mv 10_Airyscan Processing	1	1
-0.725844657698451	BFA	BFA mv 10_Airyscan Processing	1	1
-0.702431623788762	BFA	BFA mv 10_Airyscan Processing	1	1
0.108756980737135	BFA	BFA mv 10_Airyscan Processing	1	1
-1.82445694636656	BFA	BFA mv 10_Airyscan Processing	1	1
-0.343541365523121	BFA	BFA mv 10_Airyscan Processing	1	1
-1.49891832818253	BFA	BFA mv 10_Airyscan Processing	1	1
-0.60516912465256	BFA	BFA mv 10_Airyscan Processing	1	1
-2.7058305333861	BFA	BFA mv 10_Airyscan Processing	1	1
-1.72868772340382	BFA	BFA mv 10_Airyscan Processing	1	1
-0.948146790790388	BFA	BFA mv 10_Airyscan Processing	1	1
-1.82445694636656	BFA	BFA mv 10_Airyscan Processing	1	1
-2.01268335282616	BFA	BFA mv 10_Airyscan Processing	1	1
-2.54748334956573	BFA	BFA mv 10_Airyscan Processing	1	1
0.119709782554712	BFA	BFA mv 10_Airyscan Processing	1	1
-2.8940569398457	BFA	BFA mv 10_Airyscan Processing	1	1
-0.336868781445188	BFA	BFA mv 10_Airyscan Processing	1	1
-1.1107081634904	BFA	BFA mv 10_Airyscan Processing	1	1
-0.692891924472424	BFA	BFA mv 10_Airyscan Processing	1	1
-0.75992038433079	BFA	BFA mv 10_Airyscan Processing	1	1
-2.7058305333861	BFA	BFA mv 10_Airyscan Processing	1	1
-2.7058305333861	BFA	BFA mv 10_Airyscan Processing	1	1
-0.764134573210431	BFA	BFA mv 10_Airyscan Processing	1	1
-0.820916776676956	BFA	BFA mv 10_Airyscan Processing	1	1
-1.22100084376477	BFA	BFA mv 10_Airyscan Processing	1	1
-0.277216870512608	BFA	BFA mv 10_Airyscan Processing	1	1
-0.6984691041029	BFA	BFA mv 10_Airyscan Processing	1	1
1.16030264340082	BFA	BFA mv 10_Airyscan Processing	1	1
-0.774382322054477	BFA	BFA mv 10_Airyscan Processing	1	1
-0.317114081315228	BFA	BFA mv 10_Airyscan Processing	1	1
0.0667581888536771	BFA	BFA mv 10_Airyscan Processing	1	1
-2.14201824145756	BFA	BFA mv 10_Airyscan Processing	1	1
-3.58720412040565	BFA	BFA mv 10_Airyscan Processing	1	1
0.615106865647794	BFA	BFA mv 10_Airyscan Processing	1	1
-2.01268335282616	BFA	BFA mv 10_Airyscan Processing	1	1
-1.0626536599444	BFA	BFA mv 10_Airyscan Processing	1	1
-2.24475007395212	BFA	BFA mv 10_Airyscan Processing	1	1
-1.23723162052833	BFA	BFA mv 10_Airyscan Processing	1	1
-0.810183495330133	BFA	BFA mv 10_Airyscan Processing	1	1
-2.24475007395212	BFA	BFA mv 10_Airyscan Processing	1	1
-1.096392620952	BFA	BFA mv 10_Airyscan Processing	1	1
0.612536670211254	BFA	BFA mv 10_Airyscan Processing	1	1
-1.1107081634904	BFA	BFA mv 10_Airyscan Processing	1	1
-2.14201824145756	BFA	BFA mv 10_Airyscan Processing	1	1
-1.24403255863754	BFA	BFA mv 10_Airyscan Processing	1	1
-0.396163793363212	BFA	BFA mv 10_Airyscan Processing	1	1
0.0163331644893018	BFA	BFA mv 10_Airyscan Processing	1	1
-1.75580084050434	BFA	BFA mv 10_Airyscan Processing	1	1
-1.69155708234968	BFA	BFA mv 10_Airyscan Processing	1	1
-0.268395471255863	BFA	BFA mv 10_Airyscan Processing	1	1
-0.320940888654177	BFA	BFA mv 10_Airyscan Processing	1	1
-0.466741698383923	BFA	BFA mv 10_Airyscan Processing	1	1
-0.885876804900446	BFA	BFA mv 10_Airyscan Processing	1	1
-0.0915889949666975	BFA	BFA mv 10_Airyscan Processing	1	1
-1.26064465443802	BFA	BFA mv 10_Airyscan Processing	1	1
-0.403245440392058	BFA	BFA mv 10_Airyscan Processing	1	1
-2.01268335282616	BFA	BFA mv 10_Airyscan Processing	1	1
-0.524524838877332	BFA	BFA mv 10_Airyscan Processing	1	1
-0.555722437218622	BFA	BFA mv 10_Airyscan Processing	1	1
0.662899803766336	BFA	BFA mv 10_Airyscan Processing	1	1
-0.702431623788762	BFA	BFA mv 10_Airyscan Processing	1	1
0.0496070745993749	BFA	BFA mv 10_Airyscan Processing	1	1
0.151456210777272	BFA	BFA mv 10_Airyscan Processing	1	1
-3.58720412040565	BFA	BFA mv 10_Airyscan Processing	1	1
-2.10237443078432	BFA	BFA mv 10_Airyscan Processing	1	1
-2.01268335282616	BFA	BFA mv 10_Airyscan Processing	1	1
-0.232839225485524	BFA	BFA mv 10_Airyscan Processing	1	1
-2.10237443078432	BFA	BFA mv 10_Airyscan Processing	1	1
0.263828845856557	BFA	BFA mv 10_Airyscan Processing	1	1
-0.0769776369029958	BFA	BFA mv 10_Airyscan Processing	1	1
-1.49891832818253	BFA	BFA mv 10_Airyscan Processing	1	1
0.233304665391829	BFA	BFA mv 10_Airyscan Processing	1	1
-2.24475007395212	BFA	BFA mv 10_Airyscan Processing	1	1
-0.567497473878076	BFA	BFA mv 10_Airyscan Processing	1	1
-0.831766512420168	BFA	BFA mv 10_Airyscan Processing	1	1
-0.474343186396983	BFA	BFA mv 10_Airyscan Processing	1	1
0.0586036359968241	BFA	BFA mv 10_Airyscan Processing	1	1
0.577215779259663	BFA	BFA mv 10_Airyscan Processing	1	1
0.369491464467285	BFA	BFA mv 10_Airyscan Processing	1	1
-0.524524838877332	BFA	BFA mv 10_Airyscan Processing	1	1
0.696753571675313	BFA	BFA mv 10_Airyscan Processing	1	1
-0.427808731774504	BFA	BFA mv 10_Airyscan Processing	1	1
-0.264764198264468	BFA	BFA mv 10_Airyscan Processing	1	1
-1.69155708234968	BFA	BFA mv 10_Airyscan Processing	1	1
-0.0425583533388899	BFA	BFA mv 10_Airyscan Processing	1	1
-1.0626536599444	BFA	BFA mv 10_Airyscan Processing	1	1
-1.58380521080831	BFA	BFA mv 10_Airyscan Processing	1	1
0.353519923814715	BFA	BFA mv 10_Airyscan Processing	1	1
-0.739818694793062	BFA	BFA mv 10_Airyscan Processing	1	1
-1.26064465443802	BFA	BFA mv 10_Airyscan Processing	1	1
0.0586036359968245	BFA	BFA mv 10_Airyscan Processing	1	1
-1.14613778528401	BFA	BFA mv 10_Airyscan Processing	1	1
-0.914071064158049	BFA	BFA mv 10_Airyscan Processing	1	1
-1.58380521080831	BFA	BFA mv 10_Airyscan Processing	1	1
-0.749819030672031	BFA	BFA mv 10_Airyscan Processing	1	1
-1.38211413312385	BFA	BFA mv 10_Airyscan Processing	1	1
0.0359586287237115	BFA	BFA mv 10_Airyscan Processing	1	1
-0.355858033508789	BFA	BFA mv 10_Airyscan Processing	1	1
-1.97776620797155	BFA	BFA mv 10_Airyscan Processing	1	1
-1.2050293031122	BFA	BFA mv 10_Airyscan Processing	1	1
-1.1107081634904	BFA	BFA mv 10_Airyscan Processing	1	1
-1.27753738038276	BFA	BFA mv 10_Airyscan Processing	1	1
0.0450782589322316	BFA	BFA mv 10_Airyscan Processing	1	1
-0.0833707105197013	BFA	BFA mv 10_Airyscan Processing	1	1
-1.69155708234968	BFA	BFA mv 10_Airyscan Processing	1	1
-1.1107081634904	BFA	BFA mv 10_Airyscan Processing	1	1
-2.35925694310613	BFA	BFA mv 10_Airyscan Processing	1	1
-2.54748334956573	BFA	BFA mv 10_Airyscan Processing	1	1
-0.527853663204828	BFA	BFA mv 10_Airyscan Processing	1	1
-0.474343186396983	BFA	BFA mv 10_Airyscan Processing	1	1
0.161260453611316	BFA	BFA mv 10_Airyscan Processing	1	1
0.0854275265582703	BFA	BFA mv 10_Airyscan Processing	1	1
-0.683442371725161	BFA	BFA mv 10_Airyscan Processing	1	1
-0.692891924472424	BFA	BFA mv 10_Airyscan Processing	1	1
-1.00376214211621	BFA	BFA mv 10_Airyscan Processing	1	1
0.253459268991862	BFA	BFA mv 10_Airyscan Processing	1	1
-0.795198353837885	BFA	BFA mv 10_Airyscan Processing	1	1
-1.60721824471799	BFA	BFA mv 10_Airyscan Processing	1	1
-0.725844657698451	BFA	BFA mv 10_Airyscan Processing	1	1
-2.7058305333861	BFA	BFA mv 10_Airyscan Processing	1	1
-0.810183495330133	BFA	BFA mv 10_Airyscan Processing	1	1
1.21492622514496	BFA	BFA mv 10_Airyscan Processing	1	1
-0.148642374985591	BFA	BFA mv 10_Airyscan Processing	1	1
0.317339322664402	BFA	BFA mv 10_Airyscan Processing	1	1
-0.22686380772526	BFA	BFA mv 10_Airyscan Processing	1	1
-0.082119169915575	BFA	BFA mv 10_Airyscan Processing	1	1
-0.902296027498595	BFA	BFA mv 10_Airyscan Processing	1	1
0.35017998139534	BFA	BFA mv 10_Airyscan Processing	1	1
-0.784736175526643	BFA	BFA mv 10_Airyscan Processing	1	1
-1.40922725022437	BFA	BFA mv 10_Airyscan Processing	1	1
-3.58720412040565	BFA	BFA mv 10_Airyscan Processing	1	1
-1.24403255863754	BFA	BFA mv 10_Airyscan Processing	1	1
-2.8940569398457	BFA	BFA mv 10_Airyscan Processing	1	1
-1.03554054284388	BFA	BFA mv 10_Airyscan Processing	1	1
-3.58720412040565	BFA	BFA mv 10_Airyscan Processing	1	1
-1.66610976254619	BFA	BFA mv 10_Airyscan Processing	1	1
-1.40922725022437	BFA	BFA mv 10_Airyscan Processing	1	1
-0.820916776676956	BFA	BFA mv 10_Airyscan Processing	1	1
-2.35925694310613	BFA	BFA mv 10_Airyscan Processing	1	1
-2.54748334956573	BFA	BFA mv 10_Airyscan Processing	1	1
-1.22100084376477	BFA	BFA mv 10_Airyscan Processing	1	1
-0.11482770731685	BFA	BFA mv 10_Airyscan Processing	1	1
-1.13130976580662	BFA	BFA mv 10_Airyscan Processing	1	1
-0.874427253484801	BFA	BFA mv 10_Airyscan Processing	1	1
-3.24063053012567	BFA	BFA mv 10_Airyscan Processing	1	1
-2.35925694310613	BFA	BFA mv 10_Airyscan Processing	1	1
-1.03554054284388	BFA	BFA mv 10_Airyscan Processing	1	1
-2.7058305333861	BFA	BFA mv 10_Airyscan Processing	1	1
-1.42885271445878	BFA	BFA mv 10_Airyscan Processing	1	1
-1.93037880108828	BFA	BFA mv 10_Airyscan Processing	1	1
-1.0626536599444	BFA	BFA mv 10_Airyscan Processing	1	1
-1.18286891836728	BFA	BFA mv 10_Airyscan Processing	1	1
-1.0626536599444	BFA	BFA mv 10_Airyscan Processing	1	1
-3.24063053012567	BFA	BFA mv 10_Airyscan Processing	1	1
0.117239013809112	BFA	BFA mv 10_Airyscan Processing	1	1
-2.35925694310613	BFA	BFA mv 10_Airyscan Processing	1	1
-1.31953617226621	BFA	BFA mv 10_Airyscan Processing	1	1
-1.096392620952	BFA	BFA mv 10_Airyscan Processing	1	1
-1.93037880108828	BFA	BFA mv 10_Airyscan Processing	1	1
-1.30192520670469	BFA	BFA mv 10_Airyscan Processing	1	1
-1.13130976580662	BFA	BFA mv 10_Airyscan Processing	1	1
-0.427808731774504	BFA	BFA mv 10_Airyscan Processing	1	1
-0.780434455529687	BFA	BFA mv 10_Airyscan Processing	1	1
-1.69155708234968	BFA	BFA mv 10_Airyscan Processing	1	1
-0.702431623788762	BFA	BFA mv 10_Airyscan Processing	1	1
-1.42885271445878	BFA	BFA mv 10_Airyscan Processing	1	1
-0.820916776676956	BFA	BFA mv 10_Airyscan Processing	1	1
1.07378022147518	BFA	BFA mv 10_Airyscan Processing	1	1
-1.14613778528401	BFA	BFA mv 10_Airyscan Processing	1	1
-0.60516912465256	BFA	BFA mv 10_Airyscan Processing	1	1
-0.592944793681566	BFA	BFA mv 10_Airyscan Processing	1	1
0.286342021286559	BFA	BFA mv 10_Airyscan Processing	1	1
-1.06836204921327	BFA	BFA mv 10_Airyscan Processing	1	1
-0.355858033508789	BFA	BFA mv 10_Airyscan Processing	1	1
-0.0446128190259263	BFA	BFA mv 10_Airyscan Processing	1	1
-0.544084439968387	BFA	BFA mv 10_Airyscan Processing	1	1
0.246061425501522	BFA	BFA mv 10_Airyscan Processing	1	1
-1.44887106089762	BFA	BFA mv 10_Airyscan Processing	1	1
-0.670229306372632	BFA	BFA mv 10_Airyscan Processing	1	1
-1.29472038107036	BFA	BFA mv 10_Airyscan Processing	1	1
-0.670229306372632	BFA	BFA mv 10_Airyscan Processing	1	1
-1.93037880108828	BFA	BFA mv 10_Airyscan Processing	1	1
-2.14201824145756	BFA	BFA mv 10_Airyscan Processing	1	1
-0.270971150883013	BFA	BFA mv 10_Airyscan Processing	1	1
-1.93037880108828	BFA	BFA mv 10_Airyscan Processing	1	1
-0.0894358218706365	BFA	BFA mv 10_Airyscan Processing	1	1
-2.01268335282616	BFA	BFA mv 10_Airyscan Processing	1	1
0.430942744695175	BFA	BFA mv 10_Airyscan Processing	1	1
-1.30192520670469	BFA	BFA mv 10_Airyscan Processing	1	1
-3.58720412040565	BFA	BFA mv 10_Airyscan Processing	1	1
0.0477336653831649	BFA	BFA mv 10_Airyscan Processing	1	1
-0.403245440392058	BFA	BFA mv 10_Airyscan Processing	1	1
-1.97776620797155	BFA	BFA mv 10_Airyscan Processing	1	1
-0.85845571283223	BFA	BFA mv 10_Airyscan Processing	1	1
-0.739818694793062	BFA	BFA mv 10_Airyscan Processing	1	1
-0.972962581986241	BFA	BFA mv 10_Airyscan Processing	1	1
-0.60516912465256	BFA	BFA mv 10_Airyscan Processing	1	1
-1.01680289665261	BFA	BFA mv 10_Airyscan Processing	1	1
0.199543565546992	BFA	BFA mv 10_Airyscan Processing	1	1
-1.0626536599444	BFA	BFA mv 10_Airyscan Processing	1	1
-0.985605298311315	BFA	BFA mv 10_Airyscan Processing	1	1
-0.0160853813380243	BFA	BFA mv 10_Airyscan Processing	1	1
-0.359836317242973	BFA	BFA mv 10_Airyscan Processing	1	1
-0.660990521754764	BFA	BFA mv 10_Airyscan Processing	1	1
-0.683442371725161	BFA	BFA mv 10_Airyscan Processing	1	1
-1.55160289339218	BFA	BFA mv 10_Airyscan Processing	1	1
-1.85433616900578	BFA	BFA mv 10_Airyscan Processing	1	1
-0.393245104513089	BFA	BFA mv 10_Airyscan Processing	1	1
-1.69155708234968	BFA	BFA mv 10_Airyscan Processing	1	1
0.0248383100109313	BFA	BFA mv 10_Airyscan Processing	1	1
-1.89817648367215	BFA	BFA mv 10_Airyscan Processing	1	1
-1.82445694636656	BFA	BFA mv 10_Airyscan Processing	1	1
-0.104231711291772	BFA	BFA mv 10_Airyscan Processing	1	1
-2.48859183173754	BFA	BFA mv 10_Airyscan Processing	1	1
-0.86310731172423	BFA	BFA mv 10_Airyscan Processing	1	1
-0.725844657698451	BFA	BFA mv 10_Airyscan Processing	1	1
0.243884244426204	BFA	BFA mv 10_Airyscan Processing	1	1
-0.511882122552257	BFA	BFA mv 10_Airyscan Processing	1	1
-1.89817648367215	BFA	BFA mv 10_Airyscan Processing	1	1
-0.05459248547283	BFA	BFA mv 10_Airyscan Processing	1	1
-1.29472038107036	BFA	BFA mv 10_Airyscan Processing	1	1
-0.127769596117011	BFA	BFA mv 10_Airyscan Processing	1	1
-1.14613778528401	BFA	BFA mv 10_Airyscan Processing	1	1
0.655531419881932	BFA	BFA mv 10_Airyscan Processing	1	1
-2.24475007395212	BFA	BFA mv 10_Airyscan Processing	1	1
0.231745882963122	BFA	BFA mv 10_Airyscan Processing	1	1
-2.48859183173754	BFA	BFA mv 10_Airyscan Processing	1	1
-1.72868772340382	BFA	BFA mv 10_Airyscan Processing	1	1
-0.165308532272285	BFA	BFA mv 10_Airyscan Processing	1	1
-1.22100084376477	BFA	BFA mv 10_Airyscan Processing	1	1
-1.11669840774291	BFA	BFA mv 10_Airyscan Processing	1	1
0.12319358859819	BFA	BFA mv 10_Airyscan Processing	1	1
-0.555722437218622	BFA	BFA mv 10_Airyscan Processing	1	1
-0.575908166750833	BFA	BFA mv 10_Airyscan Processing	1	1
-0.943083359347018	BFA	BFA mv 10_Airyscan Processing	1	1
-0.223380001681783	BFA	BFA mv 10_Airyscan Processing	1	1
-0.749819030672031	BFA	BFA mv 10_Airyscan Processing	1	1
-1.89817648367215	BFA	BFA mv 10_Airyscan Processing	1	1
-1.18286891836728	BFA	BFA mv 10_Airyscan Processing	1	1
-2.48859183173754	BFA	BFA mv 10_Airyscan Processing	1	1
0.327070316092596	BFA	BFA mv 10_Airyscan Processing	1	1
-1.44887106089762	BFA	BFA mv 10_Airyscan Processing	1	1
-0.657188551836234	BFA	BFA mv 10_Airyscan Processing	1	1
-0.78905648029379	BFA	BFA mv 10_Airyscan Processing	1	1
0.312438084448392	BFA	BFA mv 10_Airyscan Processing	1	1
-1.49891832818253	BFA	BFA mv 10_Airyscan Processing	1	1
-1.75580084050434	BFA	BFA mv 10_Airyscan Processing	1	1
-1.0626536599444	BFA	BFA mv 10_Airyscan Processing	1	1
-1.47788335608659	BFA	BFA mv 10_Airyscan Processing	1	1
-0.712063206208862	BFA	BFA mv 10_Airyscan Processing	1	1
-1.60721824471799	BFA	BFA mv 10_Airyscan Processing	1	1
-0.0237668294901573	BFA	BFA mv 10_Airyscan Processing	1	1
-0.162032365769912	BFA	BFA mv 10_Airyscan Processing	1	1
0.0182662752953129	BFA	BFA mv 10_Airyscan Processing	1	1
-1.72868772340382	BFA	BFA mv 10_Airyscan Processing	1	1
-0.897458968357567	BFA	BFA mv 10_Airyscan Processing	1	1
-1.16118898844584	BFA	BFA mv 10_Airyscan Processing	1	1
-0.955351616424714	BFA	BFA mv 10_Airyscan Processing	1	1
-1.82445694636656	BFA	BFA mv 10_Airyscan Processing	1	1
-0.32365571609266	BFA	BFA mv 10_Airyscan Processing	1	1
-1.31953617226621	BFA	BFA mv 10_Airyscan Processing	1	1
-1.72868772340382	BFA	BFA mv 10_Airyscan Processing	1	1
-1.19848766833477	BFA	BFA mv 10_Airyscan Processing	1	1
0.332484951718774	BFA	BFA mv 10_Airyscan Processing	1	1
-0.353054483908409	BFA	BFA mv 10_Airyscan Processing	1	1
-0.592944793681566	BFA	BFA mv 10_Airyscan Processing	1	1
0.174963679496597	BFA	BFA mv 10_Airyscan Processing	1	1
0.155528929321092	BFA	BFA mv 10_Airyscan Processing	1	1
-2.35925694310613	BFA	BFA mv 10_Airyscan Processing	1	1
-0.596509769067045	BFA	BFA mv 10_Airyscan Processing	1	1
-0.784736175526643	BFA	BFA mv 10_Airyscan Processing	1	1
-1.45728175377038	BFA	BFA mv 10_Airyscan Processing	1	1
-0.617544741162986	BFA	BFA mv 10_Airyscan Processing	1	1
-1.89817648367215	BFA	BFA mv 10_Airyscan Processing	1	1
-0.288738571238048	BFA	BFA mv 10_Airyscan Processing	1	1
-0.186988462193731	BFA	BFA mv 10_Airyscan Processing	1	1
0.0667581888536775	BFA	BFA mv 10_Airyscan Processing	1	1
1.03829623869364	BFA	BFA mv 10_Airyscan Processing	1	1
-0.666392115731142	BFA	BFA mv 10_Airyscan Processing	1	1
-3.58720412040565	BFA	BFA mv 10_Airyscan Processing	1	1
0.447512721769827	BFA	BFA mv 10_Airyscan Processing	1	1
-3.24063053012567	BFA	BFA mv 10_Airyscan Processing	1	1
0.928330231766175	BFA	BFA mv 10_Airyscan Processing	1	1
-1.07649096652224	BFA	BFA mv 10_Airyscan Processing	1	1
-1.01680289665261	BFA	BFA mv 10_Airyscan Processing	1	1
-1.69155708234968	BFA	BFA mv 10_Airyscan Processing	1	1
-1.14613778528401	BFA	BFA mv 10_Airyscan Processing	1	1
-3.58720412040565	BFA	BFA mv 10_Airyscan Processing	1	1
-0.396163793363212	BFA	BFA mv 10_Airyscan Processing	1	1
0.30895782960196	BFA	BFA mv 10_Airyscan Processing	1	1
0.520369054501214	BFA	BFA mv 10_Airyscan Processing	1	1
0.313280713014617	BFA	BFA mv 10_Airyscan Processing	1	1
0.344044144663795	BFA	BFA mv 10_Airyscan Processing	1	1
-0.716080069664426	BFA	BFA mv 10_Airyscan Processing	1	1
-0.874427253484801	BFA	BFA mv 10_Airyscan Processing	1	1
-0.0575344191529763	BFA	BFA mv 10_Airyscan Processing	1	1
-0.417560982930458	BFA	BFA mv 10_Airyscan Processing	1	1
-1.13130976580662	BFA	BFA mv 10_Airyscan Processing	1	1
-2.48859183173754	BFA	BFA mv 10_Airyscan Processing	1	1
0.665343915788537	BFA	BFA mv 10_Airyscan Processing	1	1
-2.8940569398457	BFA	BFA mv 10_Airyscan Processing	1	1
-2.7058305333861	BFA	BFA mv 10_Airyscan Processing	1	1
-1.93037880108828	BFA	BFA mv 10_Airyscan Processing	1	1
-0.955351616424714	BFA	BFA mv 10_Airyscan Processing	1	1
0.194027909681317	BFA	BFA mv 10_Airyscan Processing	1	1
-0.660990521754764	BFA	BFA mv 10_Airyscan Processing	1	1
-2.7058305333861	BFA	BFA mv 10_Airyscan Processing	1	1
-0.33962725674523	BFA	BFA mv 10_Airyscan Processing	1	1
-0.985605298311315	BFA	BFA mv 10_Airyscan Processing	1	1
-0.955351616424714	BFA	BFA mv 10_Airyscan Processing	1	1
-0.836295328087311	BFA	BFA mv 10_Airyscan Processing	1	1
-2.35925694310613	BFA	BFA mv 10_Airyscan Processing	1	1
0.552266004635378	BFA	BFA mv 10_Airyscan Processing	1	1
-1.42885271445878	BFA	BFA mv 10_Airyscan Processing	1	1
-2.14201824145756	BFA	BFA mv 10_Airyscan Processing	1	1
1.31209699557803	BFA	BFA mv 10_Airyscan Processing	1	1
-2.01268335282616	BFA	BFA mv 10_Airyscan Processing	1	1
-1.69155708234968	BFA	BFA mv 10_Airyscan Processing	1	1
-0.523149233693563	BFA	BFA mv 10_Airyscan Processing	1	1
-1.15234473790256	BFA	BFA mv 10_Airyscan Processing	1	1
-0.43511889477065	BFA	BFA mv 10_Airyscan Processing	1	1
-2.14201824145756	BFA	BFA mv 10_Airyscan Processing	1	1
-1.89817648367215	BFA	BFA mv 10_Airyscan Processing	1	1
-0.301495331347741	BFA	BFA mv 10_Airyscan Processing	1	1
-1.58380521080831	BFA	BFA mv 10_Airyscan Processing	1	1
0.257137768409336	BFA	BFA mv 10_Airyscan Processing	1	1
-1.66610976254619	BFA	BFA mv 10_Airyscan Processing	1	1
-0.836295328087311	BFA	BFA mv 10_Airyscan Processing	1	1
-0.630075434735711	BFA	BFA mv 10_Airyscan Processing	1	1
-2.24475007395212	BFA	BFA mv 10_Airyscan Processing	1	1
-0.874427253484801	BFA	BFA mv 10_Airyscan Processing	1	1
-0.270971150883013	BFA	BFA mv 10_Airyscan Processing	1	1
0.498029801057244	BFA	BFA mv 10_Airyscan Processing	1	1
0.294914408894993	BFA	BFA mv 10_Airyscan Processing	1	1
0.87653133146449	BFA	BFA mv 10_Airyscan Processing	1	1
-0.298839924896807	BFA	BFA mv 10_Airyscan Processing	1	1
-1.55160289339218	BFA	BFA mv 10_Airyscan Processing	1	1
-1.38211413312385	BFA	BFA mv 10_Airyscan Processing	1	1
-1.13130976580662	BFA	BFA mv 10_Airyscan Processing	1	1
-0.445549111466947	BFA	BFA mv 10_Airyscan Processing	1	1
-0.639031708031343	BFA	BFA mv 10_Airyscan Processing	1	1
-0.745664616180359	BFA	BFA mv 10_Airyscan Processing	1	1
-0.972962581986241	BFA	BFA mv 10_Airyscan Processing	1	1
-0.831766512420168	BFA	BFA mv 10_Airyscan Processing	1	1
-0.206727392728345	BFA	BFA mv 10_Airyscan Processing	1	1
0.0163331644893018	BFA	BFA mv 10_Airyscan Processing	1	1
-1.82445694636656	BFA	BFA mv 10_Airyscan Processing	1	1
-0.492936518350216	BFA	BFA mv 10_Airyscan Processing	1	1
-0.831766512420168	BFA	BFA mv 10_Airyscan Processing	1	1
-0.836295328087312	BFA	BFA mv 10_Airyscan Processing	1	1
0.376033099244717	BFA	BFA mv 10_Airyscan Processing	1	1
-0.721788458933301	BFA	BFA mv 10_Airyscan Processing	1	1
-0.943083359347018	BFA	BFA mv 10_Airyscan Processing	1	1
-0.552299698664973	BFA	BFA mv 10_Airyscan Processing	1	1
0.177296023820806	BFA	BFA mv 10_Airyscan Processing	1	1
-0.897458968357567	BFA	BFA mv 10_Airyscan Processing	1	1
-0.320940888654177	BFA	BFA mv 10_Airyscan Processing	1	1
-0.97296258198624	BFA	BFA mv 10_Airyscan Processing	1	1
-0.547479127439237	BFA	BFA mv 10_Airyscan Processing	1	1
-1.30192520670469	BFA	BFA mv 10_Airyscan Processing	1	1
-1.52944250864726	BFA	BFA mv 10_Airyscan Processing	1	1
-0.85845571283223	BFA	BFA mv 10_Airyscan Processing	1	1
-1.79544465117759	BFA	BFA mv 10_Airyscan Processing	1	1
-0.413346794050818	BFA	BFA mv 10_Airyscan Processing	1	1
-0.825396611856993	BFA	BFA mv 10_Airyscan Processing	1	1
-0.688966952563902	BFA	BFA mv 10_Airyscan Processing	1	1
-0.575908166750833	BFA	BFA mv 10_Airyscan Processing	1	1
-0.955351616424714	BFA	BFA mv 10_Airyscan Processing	1	1
-0.712063206208862	BFA	BFA mv 10_Airyscan Processing	1	1
-2.7058305333861	BFA	BFA mv 10_Airyscan Processing	1	1
-1.2050293031122	BFA	BFA mv 10_Airyscan Processing	1	1
-2.54748334956573	BFA	BFA mv 10_Airyscan Processing	1	1
-0.86310731172423	BFA	BFA mv 10_Airyscan Processing	1	1
-1.42885271445878	BFA	BFA mv 10_Airyscan Processing	1	1
-1.93037880108828	BFA	BFA mv 10_Airyscan Processing	1	1
-1.47788335608659	BFA	BFA mv 10_Airyscan Processing	1	1
0.113734364794448	BFA	BFA mv 10_Airyscan Processing	1	1
-1.47788335608659	BFA	BFA mv 10_Airyscan Processing	1	1
-1.1107081634904	BFA	BFA mv 10_Airyscan Processing	1	1
-1.26064465443802	BFA	BFA mv 10_Airyscan Processing	1	1
0.477622955651675	BFA	BFA mv 10_Airyscan Processing	1	1
-1.60721824471799	BFA	BFA mv 10_Airyscan Processing	1	1
-0.195117379502701	BFA	BFA mv 10_Airyscan Processing	1	1
-1.42885271445878	BFA	BFA mv 10_Airyscan Processing	1	1
-0.657188551836234	BFA	BFA mv 10_Airyscan Processing	1	1
-0.96047771042685	BFA	BFA mv 10_Airyscan Processing	1	1
-1.16118898844584	BFA	BFA mv 10_Airyscan Processing	1	1
-1.04340595278945	BFA	BFA mv 10_Airyscan Processing	1	1
-0.820916776676956	BFA	BFA mv 10_Airyscan Processing	1	1
-1.82445694636656	BFA	BFA mv 10_Airyscan Processing	1	1
-1.33746285227801	BFA	BFA mv 10_Airyscan Processing	1	1
-3.58720412040565	BFA	BFA mv 10_Airyscan Processing	1	1
-1.93037880108828	BFA	BFA mv 10_Airyscan Processing	1	1
-1.13130976580662	BFA	BFA mv 10_Airyscan Processing	1	1
-1.55160289339218	BFA	BFA mv 10_Airyscan Processing	1	1
-1.23723162052833	BFA	BFA mv 10_Airyscan Processing	1	1
-0.847314136384277	BFA	BFA mv 10_Airyscan Processing	1	1
-0.784736175526643	BFA	BFA mv 10_Airyscan Processing	1	1
-1.69155708234968	BFA	BFA mv 10_Airyscan Processing	1	1
-2.7058305333861	BFA	BFA mv 10_Airyscan Processing	1	1
-2.48859183173754	BFA	BFA mv 10_Airyscan Processing	1	1
-1.36337648693258	BFA	BFA mv 10_Airyscan Processing	1	1
-1.52944250864726	BFA	BFA mv 10_Airyscan Processing	1	1
-0.626388991706268	BFA	BFA mv 10_Airyscan Processing	1	1
-0.317114081315228	BFA	BFA mv 10_Airyscan Processing	1	1
-1.13130976580662	BFA	BFA mv 10_Airyscan Processing	1	1
-0.63531216151802	BFA	BFA mv 10_Airyscan Processing	1	1
-0.406193506825015	BFA	BFA mv 10_Airyscan Processing	1	1
-1.0626536599444	BFA	BFA mv 10_Airyscan Processing	1	1
-3.24063053012567	BFA	BFA mv 10_Airyscan Processing	1	1
-1.15234473790256	BFA	BFA mv 10_Airyscan Processing	1	1
-1.42885271445878	BFA	BFA mv 10_Airyscan Processing	1	1
-2.7058305333861	BFA	BFA mv 10_Airyscan Processing	1	1
-2.54748334956573	BFA	BFA mv 10_Airyscan Processing	1	1
0.121453202688752	BFA	BFA mv 10_Airyscan Processing	1	1
-1.15234473790256	BFA	BFA mv 10_Airyscan Processing	1	1
-2.54748334956573	BFA	BFA mv 10_Airyscan Processing	1	1
-0.358669465102267	BFA	BFA mv 10_Airyscan Processing	1	1
-0.914071064158049	BFA	BFA mv 10_Airyscan Processing	1	1
-2.54748334956573	BFA	BFA mv 10_Airyscan Processing	1	1
0.729105809283656	BFA	BFA mv 10_Airyscan Processing	1	1
0.509016986208627	BFA	BFA mv 10_Airyscan Processing	1	1
-2.54748334956573	BFA	BFA mv 10_Airyscan Processing	1	1
-0.897458968357567	BFA	BFA mv 10_Airyscan Processing	1	1
-0.836295328087311	BFA	BFA mv 10_Airyscan Processing	1	1
-2.35925694310613	BFA	BFA mv 10_Airyscan Processing	1	1
-1.47788335608659	BFA	BFA mv 10_Airyscan Processing	1	1
-2.14201824145756	BFA	BFA mv 10_Airyscan Processing	1	1
-1.30192520670469	BFA	BFA mv 10_Airyscan Processing	1	1
-0.564034264355141	BFA	BFA mv 10_Airyscan Processing	1	1
-1.49891832818253	BFA	BFA mv 10_Airyscan Processing	1	1
-1.60721824471799	BFA	BFA mv 10_Airyscan Processing	1	1
-0.805771147622584	BFA	BFA mv 10_Airyscan Processing	1	1
-0.195117379502701	BFA	BFA mv 10_Airyscan Processing	1	1
-0.00928444322881695	BFA	BFA mv 10_Airyscan Processing	1	1
-1.47788335608659	BFA	BFA mv 10_Airyscan Processing	1	1
-0.820916776676956	BFA	BFA mv 10_Airyscan Processing	1	1
-0.670229306372632	BFA	BFA mv 10_Airyscan Processing	1	1
-0.874427253484801	BFA	BFA mv 10_Airyscan Processing	1	1
-2.54748334956573	BFA	BFA mv 10_Airyscan Processing	1	1
-1.66610976254619	BFA	BFA mv 10_Airyscan Processing	1	1
0.12319358859819	BFA	BFA mv 10_Airyscan Processing	1	1
-2.14201824145756	BFA	BFA mv 10_Airyscan Processing	1	1
-0.938045437131628	BFA	BFA mv 10_Airyscan Processing	1	1
-1.11669840774291	BFA	BFA mv 10_Airyscan Processing	1	1
-0.445549111466947	BFA	BFA mv 10_Airyscan Processing	1	1
-0.735705533898835	BFA	BFA mv 10_Airyscan Processing	1	1
-0.897458968357567	BFA	BFA mv 10_Airyscan Processing	1	1
-1.18286891836728	BFA	BFA mv 10_Airyscan Processing	1	1
0.108756980737135	BFA	BFA mv 10_Airyscan Processing	1	1
-1.36337648693258	BFA	BFA mv 10_Airyscan Processing	1	1
-1.33746285227801	BFA	BFA mv 10_Airyscan Processing	1	1
-1.00376214211621	BFA	BFA mv 10_Airyscan Processing	1	1
-1.60721824471799	BFA	BFA mv 10_Airyscan Processing	1	1
-1.30192520670469	BFA	BFA mv 10_Airyscan Processing	1	1
-0.492936518350216	BFA	BFA mv 10_Airyscan Processing	1	1
-0.393245104513089	BFA	BFA mv 10_Airyscan Processing	1	1
-3.24063053012567	BFA	BFA mv 10_Airyscan Processing	1	1
-1.45728175377038	BFA	BFA mv 10_Airyscan Processing	1	1
-3.58720412040565	BFA	BFA mv 10_Airyscan Processing	1	1
-1.85433616900578	BFA	BFA mv 10_Airyscan Processing	1	1
-0.253513908705202	BFA	BFA mv 10_Airyscan Processing	1	1
-1.55160289339218	BFA	BFA mv 10_Airyscan Processing	1	1
0.267469466872666	BFA	BFA mv 10_Airyscan Processing	1	1
-0.955351616424714	BFA	BFA mv 10_Airyscan Processing	1	1
-2.10237443078432	BFA	BFA mv 10_Airyscan Processing	1	1
-0.657188551836234	BFA	BFA mv 10_Airyscan Processing	1	1
0.644589863586879	BFA	BFA mv 10_Airyscan Processing	1	1
-0.289826569261144	BFA	BFA mv 10_Airyscan Processing	1	1
0.108756980737135	BFA	BFA mv 10_Airyscan Processing	1	1
-2.01268335282616	BFA	BFA mv 10_Airyscan Processing	1	1
-0.319818525451169	BFA	BFA mv 10_Airyscan Processing	1	1
-2.35925694310613	BFA	BFA mv 10_Airyscan Processing	1	1
-2.7058305333861	BFA	BFA mv 10_Airyscan Processing	1	1
0.14976436520062	BFA	BFA mv 10_Airyscan Processing	1	1
0.323640701175491	BFA	BFA mv 10_Airyscan Processing	1	1
-0.702431623788762	BFA	BFA mv 10_Airyscan Processing	1	1
-0.307935260587733	BFA	BFA mv 10_Airyscan Processing	1	1
-1.69155708234968	BFA	BFA mv 10_Airyscan Processing	1	1
-3.24063053012567	BFA	BFA mv 10_Airyscan Processing	1	1
-3.24063053012567	BFA	BFA mv 10_Airyscan Processing	1	1
0.2423418789882	BFA	BFA mv 10_Airyscan Processing	1	1
-2.8940569398457	BFA	BFA mv 10_Airyscan Processing	1	1
-1.72868772340382	BFA	BFA mv 10_Airyscan Processing	1	1
-0.688966952563902	BFA	BFA mv 10_Airyscan Processing	1	1
1.50054273817432	BFA	BFA mv 10_Airyscan Processing	1	1
-0.587924754634752	BFA	BFA mv 10_Airyscan Processing	1	1
-2.7058305333861	BFA	BFA mv 10_Airyscan Processing	1	1
-0.353054483908409	BFA	BFA mv 10_Airyscan Processing	1	1
-0.579412815765497	BFA	BFA mv 10_Airyscan Processing	1	1
-0.148642374985591	BFA	BFA mv 10_Airyscan Processing	1	1
-2.8940569398457	BFA	BFA mv 10_Airyscan Processing	1	1
-0.376401198982651	BFA	BFA mv 10_Airyscan Processing	1	1
-1.60721824471799	BFA	BFA mv 10_Airyscan Processing	1	1
-1.16749036695693	BFA	BFA mv 10_Airyscan Processing	1	1
-1.69155708234968	BFA	BFA mv 10_Airyscan Processing	1	1
-0.86310731172423	BFA	BFA mv 10_Airyscan Processing	1	1
-0.237816609542838	BFA	BFA mv 10_Airyscan Processing	1	1
-1.60721824471799	BFA	BFA mv 10_Airyscan Processing	1	1
-1.69155708234968	BFA	BFA mv 10_Airyscan Processing	1	1
-0.831766512420168	BFA	BFA mv 10_Airyscan Processing	1	1
-0.330240425790671	BFA	BFA mv 10_Airyscan Processing	1	1
-2.7058305333861	BFA	BFA mv 10_Airyscan Processing	1	1
0.463300127150089	BFA	BFA mv 10_Airyscan Processing	1	1
-1.24403255863754	BFA	BFA mv 10_Airyscan Processing	1	1
-2.54748334956573	BFA	BFA mv 10_Airyscan Processing	1	1
-1.55160289339218	BFA	BFA mv 10_Airyscan Processing	1	1
-1.93037880108828	BFA	BFA mv 10_Airyscan Processing	1	1
-1.10229747061765	BFA	BFA mv 10_Airyscan Processing	1	1
-0.75992038433079	BFA	BFA mv 10_Airyscan Processing	1	1
-0.670229306372632	BFA	BFA mv 10_Airyscan Processing	1	1
-0.842735257327303	BFA	BFA mv 10_Airyscan Processing	1	1
-1.72868772340382	BFA	BFA mv 10_Airyscan Processing	1	1
-1.69155708234968	BFA	BFA mv 10_Airyscan Processing	1	1
-2.7058305333861	BFA	BFA mv 10_Airyscan Processing	1	1
-1.93037880108828	BFA	BFA mv 10_Airyscan Processing	1	1
-1.0626536599444	BFA	BFA mv 10_Airyscan Processing	1	1
-1.36337648693258	BFA	BFA mv 10_Airyscan Processing	1	1
-0.283501844455738	BFA	BFA mv 10_Airyscan Processing	1	1
-2.10237443078432	BFA	BFA mv 10_Airyscan Processing	1	1
-0.955351616424714	BFA	BFA mv 10_Airyscan Processing	1	1
0.12319358859819	BFA	BFA mv 10_Airyscan Processing	1	1
-2.35925694310613	BFA	BFA mv 10_Airyscan Processing	1	1
0.251298152283832	BFA	BFA mv 10_Airyscan Processing	1	1
-2.24475007395212	BFA	BFA mv 10_Airyscan Processing	1	1
-1.33746285227801	BFA	BFA mv 10_Airyscan Processing	1	1
-0.670229306372632	BFA	BFA mv 10_Airyscan Processing	1	1
-1.31953617226621	BFA	BFA mv 10_Airyscan Processing	1	1
-0.43816258524667	BFA	BFA mv 10_Airyscan Processing	1	1
-0.784736175526643	BFA	BFA mv 10_Airyscan Processing	1	1
-2.54748334956573	BFA	BFA mv 10_Airyscan Processing	1	1
-1.18286891836728	BFA	BFA mv 10_Airyscan Processing	1	1
-0.0355756054295555	BFA	BFA mv 10_Airyscan Processing	1	1
-0.679554242687189	BFA	BFA mv 10_Airyscan Processing	1	1
-0.847314136384277	BFA	BFA mv 10_Airyscan Processing	1	1
-1.36337648693258	BFA	BFA mv 10_Airyscan Processing	1	1
-0.332980652407216	BFA	BFA mv 10_Airyscan Processing	1	1
0.534578024312968	BFA	BFA mv 10_Airyscan Processing	1	1
-1.04900521406873	BFA	BFA mv 10_Airyscan Processing	1	1
-1.1107081634904	BFA	BFA mv 10_Airyscan Processing	1	1
-3.58720412040565	BFA	BFA mv 10_Airyscan Processing	1	1
-1.49891832818253	BFA	BFA mv 10_Airyscan Processing	1	1
-0.555722437218622	BFA	BFA mv 10_Airyscan Processing	1	1
-0.33962725674523	BFA	BFA mv 10_Airyscan Processing	1	1
-1.79544465117759	BFA	BFA mv 10_Airyscan Processing	1	1
-2.54748334956573	BFA	BFA mv 10_Airyscan Processing	1	1
-0.00252944561617699	BFA	BFA mv 10_Airyscan Processing	1	1
-1.27753738038276	BFA	BFA mv 10_Airyscan Processing	1	1
-0.442482890013817	BFA	BFA mv 10_Airyscan Processing	1	1
0.0359586287237115	BFA	BFA mv 10_Airyscan Processing	1	1
-2.24475007395212	BFA	BFA mv 10_Airyscan Processing	1	1
0.0201956563927166	BFA	BFA mv 10_Airyscan Processing	1	1
-1.33746285227801	BFA	BFA mv 10_Airyscan Processing	1	1
0.368131281878416	BFA	BFA mv 10_Airyscan Processing	1	1
0.143260672243395	BFA	BFA mv 10_Airyscan Processing	1	1
-2.10237443078432	BFA	BFA mv 10_Airyscan Processing	1	1
-0.572415757417583	BFA	BFA mv 10_Airyscan Processing	1	1
0.153843965939472	BFA	BFA mv 10_Airyscan Processing	1	1
-0.99840990178973	BFA	BFA mv 10_Airyscan Processing	1	1
-1.26064465443802	BFA	BFA mv 10_Airyscan Processing	1	1
0.410186053291285	BFA	BFA mv 10_Airyscan Processing	1	1
0.304864989785824	BFA	BFA mv 10_Airyscan Processing	1	1
-1.97776620797155	BFA	BFA mv 10_Airyscan Processing	1	1
-0.505340487774826	BFA	BFA mv 10_Airyscan Processing	1	1
-3.24063053012567	BFA	BFA mv 10_Airyscan Processing	1	1
0.416467640408056	BFA	BFA mv 10_Airyscan Processing	1	1
-1.13130976580662	BFA	BFA mv 10_Airyscan Processing	1	1
-2.8940569398457	BFA	BFA mv 10_Airyscan Processing	1	1
-1.69155708234968	BFA	BFA mv 10_Airyscan Processing	1	1
-0.617544741162986	BFA	BFA mv 10_Airyscan Processing	1	1
-1.22100084376477	BFA	BFA mv 10_Airyscan Processing	1	1
-3.58720412040565	BFA	BFA mv 10_Airyscan Processing	1	1
-2.54748334956573	BFA	BFA mv 10_Airyscan Processing	1	1
-2.24475007395212	BFA	BFA mv 10_Airyscan Processing	1	1
-3.24063053012567	BFA	BFA mv 10_Airyscan Processing	1	1
-1.93037880108828	BFA	BFA mv 10_Airyscan Processing	1	1
-0.104231711291772	BFA	BFA mv 10_Airyscan Processing	1	1
-0.349103035896149	BFA	BFA mv 10_Airyscan Processing	1	1
-1.66610976254619	BFA	BFA mv 10_Airyscan Processing	1	1
-0.544084439968387	BFA	BFA mv 10_Airyscan Processing	1	1
-0.914071064158049	BFA	BFA mv 10_Airyscan Processing	1	1
-1.40922725022437	BFA	BFA mv 10_Airyscan Processing	1	1
0.380633040915238	BFA	BFA mv 10_Airyscan Processing	1	1
-0.000559561455432299	BFA	BFA mv 10_Airyscan Processing	1	1
-1.69155708234968	BFA	BFA mv 10_Airyscan Processing	1	1
-1.03554054284388	BFA	BFA mv 10_Airyscan Processing	1	1
-0.745664616180359	BFA	BFA mv 10_Airyscan Processing	1	1
0.534578024312968	BFA	BFA mv 10_Airyscan Processing	1	1
-1.85433616900578	BFA	BFA mv 10_Airyscan Processing	1	1
-1.66610976254619	BFA	BFA mv 10_Airyscan Processing	1	1
0.369491464467285	BFA	BFA mv 10_Airyscan Processing	1	1
-0.264764198264468	BFA	BFA mv 10_Airyscan Processing	1	1
-0.167631627049192	BFA	BFA mv 10_Airyscan Processing	1	1
-2.7058305333861	BFA	BFA mv 10_Airyscan Processing	1	1
-0.497500619932203	BFA	BFA mv 10_Airyscan Processing	1	1
-1.72868772340382	BFA	BFA mv 10_Airyscan Processing	1	1
0.293448832384791	BFA	BFA mv 10_Airyscan Processing	1	1
-1.14613778528401	BFA	BFA mv 10_Airyscan Processing	1	1
-1.27753738038276	BFA	BFA mv 10_Airyscan Processing	1	1
-1.22100084376477	BFA	BFA mv 10_Airyscan Processing	1	1
-1.23723162052833	BFA	BFA mv 10_Airyscan Processing	1	1
0.479346734729296	BFA	BFA mv 10_Airyscan Processing	1	1
-2.8940569398457	BFA	BFA mv 10_Airyscan Processing	1	1
-1.26064465443802	BFA	BFA mv 10_Airyscan Processing	1	1
-2.7058305333861	BFA	BFA mv 10_Airyscan Processing	1	1
-2.24475007395212	BFA	BFA mv 10_Airyscan Processing	1	1
-0.795198353837885	BFA	BFA mv 10_Airyscan Processing	1	1
-1.55160289339218	BFA	BFA mv 10_Airyscan Processing	1	1
-1.40922725022437	BFA	BFA mv 10_Airyscan Processing	1	1
-0.721788458933301	BFA	BFA mv 10_Airyscan Processing	1	1
0.108756980737135	BFA	BFA mv 10_Airyscan Processing	1	1
-1.66610976254619	BFA	BFA mv 10_Airyscan Processing	1	1
-1.11669840774291	BFA	BFA mv 10_Airyscan Processing	1	1
-2.35925694310613	BFA	BFA mv 10_Airyscan Processing	1	1
-3.58720412040565	BFA	BFA mv 10_Airyscan Processing	1	1
0.87653133146449	BFA	BFA mv 10_Airyscan Processing	1	1
0.312438084448392	BFA	BFA mv 10_Airyscan Processing	1	1
-1.52944250864726	BFA	BFA mv 10_Airyscan Processing	1	1
-2.01268335282616	BFA	BFA mv 10_Airyscan Processing	1	1
-1.3449834920697	BFA	BFA mv 10_Airyscan Processing	1	1
0.113006990356794	BFA	BFA mv 10_Airyscan Processing	1	1
0.0163331644893018	BFA	BFA mv 10_Airyscan Processing	1	1
-1.096392620952	BFA	BFA mv 10_Airyscan Processing	1	1
-1.16118898844584	BFA	BFA mv 10_Airyscan Processing	1	1
-0.725844657698451	BFA	BFA mv 10_Airyscan Processing	1	1
-1.22100084376477	BFA	BFA mv 10_Airyscan Processing	1	1
-0.648068921627714	BFA	BFA mv 10_Airyscan Processing	1	1
-2.10237443078432	BFA	BFA mv 10_Airyscan Processing	1	1
-3.58720412040565	BFA	BFA mv 10_Airyscan Processing	1	1
-0.770124817462941	BFA	BFA mv 10_Airyscan Processing	1	1
-0.24385803378249	BFA	BFA mv 10_Airyscan Processing	1	1
-0.784736175526643	BFA	BFA mv 10_Airyscan Processing	1	1
-1.29472038107036	BFA	BFA mv 10_Airyscan Processing	1	1
-2.54748334956573	BFA	BFA mv 10_Airyscan Processing	1	1
-0.702431623788762	BFA	BFA mv 10_Airyscan Processing	1	1
-2.35925694310613	BFA	BFA mv 10_Airyscan Processing	1	1
-0.200905537159265	BFA	BFA mv 10_Airyscan Processing	1	1
-2.54748334956573	BFA	BFA mv 10_Airyscan Processing	1	1
-0.218473783253206	BFA	BFA mv 10_Airyscan Processing	1	1
-0.252464689719933	BFA	BFA mv 10_Airyscan Processing	1	1
-1.01680289665261	BFA	BFA mv 10_Airyscan Processing	1	1
-0.497500619932203	BFA	BFA mv 10_Airyscan Processing	1	1
-0.403245440392058	BFA	BFA mv 10_Airyscan Processing	1	1
-0.58439019982281	BFA	BFA mv 10_Airyscan Processing	1	1
-1.26064465443802	BFA	BFA mv 10_Airyscan Processing	1	1
-0.249936178787072	BFA	BFA mv 10_Airyscan Processing	1	1
-1.27753738038276	BFA	BFA mv 10_Airyscan Processing	1	1
-0.575908166750833	BFA	BFA mv 10_Airyscan Processing	1	1
-1.27753738038276	BFA	BFA mv 10_Airyscan Processing	1	1
-0.683442371725161	BFA	BFA mv 10_Airyscan Processing	1	1
-0.0355756054295555	BFA	BFA mv 10_Airyscan Processing	1	1
-1.60721824471799	BFA	BFA mv 10_Airyscan Processing	1	1
-2.01268335282616	BFA	BFA mv 10_Airyscan Processing	1	1
-1.85433616900578	BFA	BFA mv 10_Airyscan Processing	1	1
-0.0209224404790519	BFA	BFA mv 10_Airyscan Processing	1	1
-0.96047771042685	BFA	BFA mv 10_Airyscan Processing	1	1
0.990433203586227	BFA	BFA mv 10_Airyscan Processing	1	1
-0.555722437218622	BFA	BFA mv 10_Airyscan Processing	1	1
-1.33746285227801	BFA	BFA mv 10_Airyscan Processing	1	1
-1.03554054284388	BFA	BFA mv 10_Airyscan Processing	1	1
-1.49891832818253	BFA	BFA mv 10_Airyscan Processing	1	1
-1.18286891836728	BFA	BFA mv 10_Airyscan Processing	1	1
-3.24063053012567	BFA	BFA mv 10_Airyscan Processing	1	1
0.595256807082157	BFA	BFA mv 10_Airyscan Processing	1	1
-2.48859183173754	BFA	BFA mv 10_Airyscan Processing	1	1
-3.58720412040565	BFA	BFA mv 10_Airyscan Processing	1	1
-1.55160289339218	BFA	BFA mv 10_Airyscan Processing	1	1
-0.902296027498595	BFA	BFA mv 10_Airyscan Processing	1	1
-1.096392620952	BFA	BFA mv 10_Airyscan Processing	1	1
-0.47882302157702	BFA	BFA mv 10_Airyscan Processing	1	1
-0.146362928070243	BFA	BFA mv 10_Airyscan Processing	1	1
-2.35925694310613	BFA	BFA mv 10_Airyscan Processing	1	1
-3.58720412040565	BFA	BFA mv 10_Airyscan Processing	1	1
-1.096392620952	BFA	BFA mv 10_Airyscan Processing	1	1
-1.44887106089762	BFA	BFA mv 10_Airyscan Processing	1	1
-0.445549111466947	BFA	BFA mv 10_Airyscan Processing	1	1
-1.14613778528401	BFA	BFA mv 10_Airyscan Processing	1	1
-3.24063053012567	BFA	BFA mv 10_Airyscan Processing	1	1
-1.1107081634904	BFA	BFA mv 10_Airyscan Processing	1	1
-0.810183495330133	BFA	BFA mv 10_Airyscan Processing	1	1
-1.58380521080831	BFA	BFA mv 10_Airyscan Processing	1	1
-1.2050293031122	BFA	BFA mv 10_Airyscan Processing	1	1
0.207292309238575	BFA	BFA mv 10_Airyscan Processing	1	1
-2.48859183173754	BFA	BFA mv 10_Airyscan Processing	1	1
-0.770124817462941	BFA	BFA mv 10_Airyscan Processing	1	1
-1.13130976580662	BFA	BFA mv 10_Airyscan Processing	1	1
-2.7058305333861	BFA	BFA mv 10_Airyscan Processing	1	1
-0.674081277780968	BFA	BFA mv 10_Airyscan Processing	1	1
0.0774244066692717	BFA	BFA mv 10_Airyscan Processing	1	1
-0.379271067418478	BFA	BFA mv 10_Airyscan Processing	1	1
-1.04340595278945	BFA	BFA mv 10_Airyscan Processing	1	1
0.208889648546214	BFA	BFA mv 10_Airyscan Processing	1	1
0.542889851449487	BFA	BFA mv 10_Airyscan Processing	1	1
-0.925986406045469	BFA	BFA mv 10_Airyscan Processing	1	1
0.229537275509785	BFA	BFA mv 10_Airyscan Processing	1	1
-1.31953617226621	BFA	BFA mv 10_Airyscan Processing	1	1
-1.30192520670469	BFA	BFA mv 10_Airyscan Processing	1	1
0.913530245824724	BFA	BFA mv 10_Airyscan Processing	1	1
-0.0739780294051713	BFA	BFA mv 10_Airyscan Processing	1	1
-0.0257830105309429	BFA	BFA mv 10_Airyscan Processing	1	1
-0.630075434735711	BFA	BFA mv 10_Airyscan Processing	1	1
-1.47788335608659	BFA	BFA mv 10_Airyscan Processing	1	1
-0.805771147622584	BFA	BFA mv 10_Airyscan Processing	1	1
-0.310614961556261	BFA	BFA mv 10_Airyscan Processing	1	1
-0.109515674978495	BFA	BFA mv 10_Airyscan Processing	1	1
-0.613904120146877	BFA	BFA mv 10_Airyscan Processing	1	1
-0.46360990505016	BFA	BFA mv 10_Airyscan Processing	1	1
0.0450782589322316	BFA	BFA mv 10_Airyscan Processing	1	1
-2.35925694310613	BFA	BFA mv 10_Airyscan Processing	1	1
-0.688966952563902	BFA	BFA mv 10_Airyscan Processing	1	1
-0.0446128190259263	BFA	BFA mv 10_Airyscan Processing	1	1
-1.69155708234968	BFA	BFA mv 10_Airyscan Processing	1	1
-0.420551619685144	BFA	BFA mv 10_Airyscan Processing	1	1
-2.10237443078432	BFA	BFA mv 10_Airyscan Processing	1	1
-0.914071064158049	BFA	BFA mv 10_Airyscan Processing	1	1
-0.326377933887256	BFA	BFA mv 10_Airyscan Processing	1	1
-2.54748334956573	BFA	BFA mv 10_Airyscan Processing	1	1
-0.0646727504451815	BFA	BFA mv 10_Airyscan Processing	1	1
-0.301495331347741	BFA	BFA mv 10_Airyscan Processing	1	1
-1.63119261769157	BFA	BFA mv 10_Airyscan Processing	1	1
-1.66610976254619	BFA	BFA mv 10_Airyscan Processing	1	1
-1.2050293031122	BFA	BFA mv 10_Airyscan Processing	1	1
0.284863817952498	BFA	BFA mv 10_Airyscan Processing	1	1
-2.54748334956573	BFA	BFA mv 10_Airyscan Processing	1	1
0.121453202688752	BFA	BFA mv 10_Airyscan Processing	1	1
-2.35925694310613	BFA	BFA mv 10_Airyscan Processing	1	1
-1.19848766833477	BFA	BFA mv 10_Airyscan Processing	1	1
-1.58380521080831	BFA	BFA mv 10_Airyscan Processing	1	1
-2.54748334956573	BFA	BFA mv 10_Airyscan Processing	1	1
-0.617544741162986	BFA	BFA mv 10_Airyscan Processing	1	1
-0.0667732037708451	BFA	BFA mv 10_Airyscan Processing	1	1
-1.3449834920697	BFA	BFA mv 10_Airyscan Processing	1	1
-1.18286891836728	BFA	BFA mv 10_Airyscan Processing	1	1
-1.04900521406873	BFA	BFA mv 10_Airyscan Processing	1	1
-0.774382322054477	BFA	BFA mv 10_Airyscan Processing	1	1
-1.26064465443802	BFA	BFA mv 10_Airyscan Processing	1	1
-0.990889261998038	BFA	BFA mv 10_Airyscan Processing	1	1
-1.97776620797155	BFA	BFA mv 10_Airyscan Processing	1	1
-2.54748334956573	BFA	BFA mv 10_Airyscan Processing	1	1
-2.54748334956573	BFA	BFA mv 10_Airyscan Processing	1	1
-0.223380001681783	BFA	BFA mv 10_Airyscan Processing	1	1
-2.7058305333861	BFA	BFA mv 10_Airyscan Processing	1	1
0.896572623312551	BFA	BFA mv 10_Airyscan Processing	1	1
-2.14201824145756	BFA	BFA mv 10_Airyscan Processing	1	1
0.842560794990669	BFA	BFA mv 10_Airyscan Processing	1	1
-1.97776620797155	BFA	BFA mv 10_Airyscan Processing	1	1
-0.516533721444257	BFA	BFA mv 10_Airyscan Processing	1	1
-2.24475007395212	BFA	BFA mv 10_Airyscan Processing	1	1
-0.511882122552257	BFA	BFA mv 10_Airyscan Processing	1	1
1.38059797832956	BFA	BFA mv 10_Airyscan Processing	1	1
-1.55160289339218	BFA	BFA mv 10_Airyscan Processing	1	1
-3.58720412040565	BFA	BFA mv 10_Airyscan Processing	1	1
-0.068878078288819	BFA	BFA mv 10_Airyscan Processing	1	1
0.145668053120708	BFA	BFA mv 10_Airyscan Processing	1	1
0.00499119417551529	BFA	BFA mv 10_Airyscan Processing	1	1
-0.379271067418478	BFA	BFA mv 10_Airyscan Processing	1	1
-0.24385803378249	BFA	BFA mv 10_Airyscan Processing	1	1
-2.54748334956573	BFA	BFA mv 10_Airyscan Processing	1	1
-0.820916776676956	BFA	BFA mv 10_Airyscan Processing	1	1
-0.355858033508789	BFA	BFA mv 10_Airyscan Processing	1	1
-2.14201824145756	BFA	BFA mv 10_Airyscan Processing	1	1
-0.212583340878635	BFA	BFA mv 10_Airyscan Processing	1	1
-0.78905648029379	BFA	BFA mv 10_Airyscan Processing	1	1
0.557717870926883	BFA	BFA mv 10_Airyscan Processing	1	1
0.178260521444302	BFA	BFA mv 10_Airyscan Processing	1	1
-1.89817648367215	BFA	BFA mv 10_Airyscan Processing	1	1
-1.75580084050434	BFA	BFA mv 10_Airyscan Processing	1	1
-0.712063206208862	BFA	BFA mv 10_Airyscan Processing	1	1
-0.527853663204828	BFA	BFA mv 10_Airyscan Processing	1	1
-0.12016810810395	BFA	BFA mv 10_Airyscan Processing	1	1
-0.332980652407216	BFA	BFA mv 10_Airyscan Processing	1	1
-0.914071064158049	BFA	BFA mv 10_Airyscan Processing	1	1
0.747262653088547	BFA	BFA mv 10_Airyscan Processing	1	1
-0.150927029652231	BFA	BFA mv 10_Airyscan Processing	1	1
-1.3449834920697	BFA	BFA mv 10_Airyscan Processing	1	1
-1.14613778528401	BFA	BFA mv 10_Airyscan Processing	1	1
-3.58720412040565	BFA	BFA mv 10_Airyscan Processing	1	1
-1.44887106089762	BFA	BFA mv 10_Airyscan Processing	1	1
-2.14201824145756	BFA	BFA mv 10_Airyscan Processing	1	1
-0.330240425790671	BFA	BFA mv 10_Airyscan Processing	1	1
-1.82445694636656	BFA	BFA mv 10_Airyscan Processing	1	1
-0.262204435864769	BFA	BFA mv 10_Airyscan Processing	1	1
-0.810183495330133	BFA	BFA mv 10_Airyscan Processing	1	1
0.537356316707503	BFA	BFA mv 10_Airyscan Processing	1	1
-2.54748334956573	BFA	BFA mv 10_Airyscan Processing	1	1
-1.16749036695693	BFA	BFA mv 10_Airyscan Processing	1	1
-1.01680289665261	BFA	BFA mv 10_Airyscan Processing	1	1
-1.3449834920697	BFA	BFA mv 10_Airyscan Processing	1	1
-0.29245811775137	BFA	BFA mv 10_Airyscan Processing	1	1
-0.249936178787072	BFA	BFA mv 10_Airyscan Processing	1	1
-0.735705533898835	BFA	BFA mv 10_Airyscan Processing	1	1
-0.626388991706268	BFA	BFA mv 10_Airyscan Processing	1	1
-1.18930884760728	BFA	BFA mv 10_Airyscan Processing	1	1
-0.375214868653329	BFA	BFA mv 10_Airyscan Processing	1	1
-1.1107081634904	BFA	BFA mv 10_Airyscan Processing	1	1
-0.780434455529687	BFA	BFA mv 10_Airyscan Processing	1	1
-1.93037880108828	BFA	BFA mv 10_Airyscan Processing	1	1
0.775862334222692	BFA	BFA mv 10_Airyscan Processing	1	1
-0.167631627049192	BFA	BFA mv 10_Airyscan Processing	1	1
-0.531193605624203	BFA	BFA mv 10_Airyscan Processing	1	1
-1.08227912417881	BFA	BFA mv 10_Airyscan Processing	1	1
-0.117036314770187	BFA	BFA mv 10_Airyscan Processing	1	1
-0.874427253484801	BFA	BFA mv 10_Airyscan Processing	1	1
-1.64129397135033	BFA	BFA mv 10_Airyscan Processing	1	1
-0.885876804900445	BFA	BFA mv 10_Airyscan Processing	1	1
0.0818093920155045	BFA	BFA mv 10_Airyscan Processing	1	1
0.157211058376181	BFA	BFA mv 10_Airyscan Processing	1	1
-1.89817648367215	BFA	BFA mv 10_Airyscan Processing	1	1
-0.651836311509758	BFA	BFA mv 10_Airyscan Processing	1	1
0.086175233181658	BFA	BFA mv 10_Airyscan Processing	1	1
-2.24475007395212	BFA	BFA mv 10_Airyscan Processing	1	1
-2.14201824145756	BFA	BFA mv 10_Airyscan Processing	1	1
-2.24475007395212	BFA	BFA mv 10_Airyscan Processing	1	1
0.559309074047636	BFA	BFA mv 10_Airyscan Processing	1	1
-2.35925694310613	BFA	BFA mv 10_Airyscan Processing	1	1
-3.58720412040565	BFA	BFA mv 10_Airyscan Processing	1	1
0.811260440829323	BFA	BFA mv 10_Airyscan Processing	1	1
-2.01268335282616	BFA	BFA mv 10_Airyscan Processing	1	1
-0.43511889477065	BFA	BFA mv 10_Airyscan Processing	1	1
-1.38211413312385	BFA	BFA mv 10_Airyscan Processing	1	1
-1.58380521080831	BFA	BFA mv 10_Airyscan Processing	1	1
-1.85433616900578	BFA	BFA mv 10_Airyscan Processing	1	1
-2.7058305333861	BFA	BFA mv 10_Airyscan Processing	1	1
-1.36337648693258	BFA	BFA mv 10_Airyscan Processing	1	1
-1.89817648367215	BFA	BFA mv 10_Airyscan Processing	1	1
-0.550885378077595	BFA	BFA mv 10_Airyscan Processing	1	1
-1.93037880108828	BFA	BFA mv 10_Airyscan Processing	1	1
-2.14201824145756	BFA	BFA mv 10_Airyscan Processing	1	1
-1.58380521080831	BFA	BFA mv 10_Airyscan Processing	1	1
-2.35925694310613	BFA	BFA mv 10_Airyscan Processing	1	1
-1.55160289339218	BFA	BFA mv 10_Airyscan Processing	1	1
-1.69155708234968	BFA	BFA mv 10_Airyscan Processing	1	1
-1.45728175377038	BFA	BFA mv 10_Airyscan Processing	1	1
-1.52944250864726	BFA	BFA mv 10_Airyscan Processing	1	1
-0.657188551836234	BFA	BFA mv 10_Airyscan Processing	1	1
-0.43816258524667	BFA	BFA mv 10_Airyscan Processing	1	1
-2.14201824145756	BFA	BFA mv 10_Airyscan Processing	1	1
-2.10237443078432	BFA	BFA mv 10_Airyscan Processing	1	1
-2.7058305333861	BFA	BFA mv 10_Airyscan Processing	1	1
-0.836295328087311	BFA	BFA mv 10_Airyscan Processing	1	1
-0.587924754634752	BFA	BFA mv 10_Airyscan Processing	1	1
-1.52944250864726	BFA	BFA mv 10_Airyscan Processing	1	1
-1.69155708234968	BFA	BFA mv 10_Airyscan Processing	1	1
-0.286116779937385	BFA	BFA mv 10_Airyscan Processing	1	1
-1.60721824471799	BFA	BFA mv 10_Airyscan Processing	1	1
-2.35925694310613	BFA	BFA mv 10_Airyscan Processing	1	1
0.182904482916643	BFA	BFA mv 10_Airyscan Processing	1	1
-2.24475007395212	BFA	BFA mv 10_Airyscan Processing	1	1
-0.253513908705202	BFA	BFA mv 10_Airyscan Processing	1	1
-0.902296027498595	BFA	BFA mv 10_Airyscan Processing	1	1
-0.930963790102783	BFA	BFA mv 10_Airyscan Processing	1	1
-1.30192520670469	BFA	BFA mv 10_Airyscan Processing	1	1
-1.03554054284388	BFA	BFA mv 10_Airyscan Processing	1	1
-0.869722823973536	BFA	BFA mv 10_Airyscan Processing	1	1
-1.16118898844584	BFA	BFA mv 10_Airyscan Processing	1	1
-2.48859183173754	BFA	BFA mv 10_Airyscan Processing	1	1
-1.89817648367215	BFA	BFA mv 10_Airyscan Processing	1	1
-0.874427253484801	BFA	BFA mv 10_Airyscan Processing	1	1
-1.97776620797155	BFA	BFA mv 10_Airyscan Processing	1	1
-2.10237443078432	BFA	BFA mv 10_Airyscan Processing	1	1
-1.85433616900578	BFA	BFA mv 10_Airyscan Processing	1	1
-2.01268335282616	BFA	BFA mv 10_Airyscan Processing	1	1
-1.36337648693258	BFA	BFA mv 10_Airyscan Processing	1	1
-1.00376214211621	BFA	BFA mv 10_Airyscan Processing	1	1
-1.85433616900578	BFA	BFA mv 10_Airyscan Processing	1	1
-2.7058305333861	BFA	BFA mv 10_Airyscan Processing	1	1
-1.40922725022437	BFA	BFA mv 10_Airyscan Processing	1	1
0.111248769556602	BFA	BFA mv 10_Airyscan Processing	1	1
-0.626388991706268	BFA	BFA mv 10_Airyscan Processing	1	1
-0.0587555475196134	BFA	BFA mv 10_Airyscan Processing	1	1
-1.42885271445878	BFA	BFA mv 10_Airyscan Processing	1	1
-0.143148147527366	BFA	BFA mv 10_Airyscan Processing	1	1
-1.66610976254619	BFA	BFA mv 10_Airyscan Processing	1	1
-1.82445694636656	BFA	BFA mv 10_Airyscan Processing	1	1
-2.54748334956573	BFA	BFA mv 10_Airyscan Processing	1	1
-1.01680289665261	BFA	BFA mv 10_Airyscan Processing	1	1
-1.72868772340382	BFA	BFA mv 10_Airyscan Processing	1	1
-0.972962581986241	BFA	BFA mv 10_Airyscan Processing	1	1
-1.36337648693258	BFA	BFA mv 10_Airyscan Processing	1	1
-1.27753738038276	BFA	BFA mv 10_Airyscan Processing	1	1
-0.660990521754764	BFA	BFA mv 10_Airyscan Processing	1	1
-0.362658971617997	BFA	BFA mv 10_Airyscan Processing	1	1
-3.58720412040565	BFA	BFA mv 10_Airyscan Processing	1	1
-0.657188551836234	BFA	BFA mv 10_Airyscan Processing	1	1
-3.58720412040565	BFA	BFA mv 10_Airyscan Processing	1	1
-2.10237443078432	BFA	BFA mv 10_Airyscan Processing	1	1
-0.0596199165450419	BFA	BFA mv 10_Airyscan Processing	1	1
-0.739818694793062	BFA	BFA mv 10_Airyscan Processing	1	1
-0.351895513822927	BFA	BFA mv 10_Airyscan Processing	1	1
-0.902296027498595	BFA	BFA mv 10_Airyscan Processing	1	1
-0.914071064158049	BFA	BFA mv 10_Airyscan Processing	1	1
-0.99840990178973	BFA	BFA mv 10_Airyscan Processing	1	1
-1.93037880108828	BFA	BFA mv 10_Airyscan Processing	1	1
-1.096392620952	BFA	BFA mv 10_Airyscan Processing	1	1
-2.24475007395212	BFA	BFA mv 10_Airyscan Processing	1	1
0.135708970839184	BFA	BFA mv 10_Airyscan Processing	1	1
-2.7058305333861	BFA	BFA mv 10_Airyscan Processing	1	1
-1.69155708234968	BFA	BFA mv 10_Airyscan Processing	1	1
0.726812847270751	BFA	BFA mv 10_Airyscan Processing	1	1
-0.943083359347018	BFA	BFA mv 10_Airyscan Processing	1	1
-0.972962581986241	BFA	BFA mv 10_Airyscan Processing	1	1
-2.24475007395212	BFA	BFA mv 10_Airyscan Processing	1	1
-0.97296258198624	BFA	BFA mv 10_Airyscan Processing	1	1
-0.29245811775137	BFA	BFA mv 10_Airyscan Processing	1	1
-0.0894358218706365	BFA	BFA mv 10_Airyscan Processing	1	1
-0.0915889949666975	BFA	BFA mv 10_Airyscan Processing	1	1
0.545172978338595	BFA	BFA mv 10_Airyscan Processing	1	1
-1.03554054284388	BFA	BFA mv 10_Airyscan Processing	1	1
0.310400868104755	BFA	BFA mv 10_Airyscan Processing	1	1
-0.575908166750833	BFA	BFA mv 10_Airyscan Processing	1	1
-3.24063053012567	BFA	BFA mv 10_Airyscan Processing	1	1
-1.55160289339218	BFA	BFA mv 10_Airyscan Processing	1	1
-1.1107081634904	BFA	BFA mv 10_Airyscan Processing	1	1
-1.00376214211621	BFA	BFA mv 10_Airyscan Processing	1	1
-0.203312918036577	BFA	BFA mv 10_Airyscan Processing	1	1
-1.24403255863754	BFA	BFA mv 10_Airyscan Processing	1	1
-1.29472038107036	BFA	BFA mv 10_Airyscan Processing	1	1
-0.0739780294051713	BFA	BFA mv 10_Airyscan Processing	1	1
-0.955351616424714	BFA	BFA mv 10_Airyscan Processing	1	1
-1.85433616900578	BFA	BFA mv 10_Airyscan Processing	1	1
-1.096392620952	BFA	BFA mv 10_Airyscan Processing	1	1
-2.54748334956573	BFA	BFA mv 10_Airyscan Processing	1	1
0.14976436520062	BFA	BFA mv 10_Airyscan Processing	1	1
-1.93037880108828	BFA	BFA mv 10_Airyscan Processing	1	1
-1.04900521406873	BFA	BFA mv 10_Airyscan Processing	1	1
0.546784252489701	BFA	BFA mv 10_Airyscan Processing	1	1
0.644589863586879	BFA	BFA mv 10_Airyscan Processing	1	1
0.154831339043875	BFA	BFA mv 10_Airyscan Processing	1	1
-3.58720412040565	BFA	BFA mv 10_Airyscan Processing	1	1
-2.48859183173754	BFA	BFA mv 10_Airyscan Processing	1	1
-1.72868772340382	BFA	BFA mv 10_Airyscan Processing	1	1
-0.990889261998038	BFA	BFA mv 10_Airyscan Processing	1	1
-1.93037880108828	BFA	BFA mv 10_Airyscan Processing	1	1
-0.555722437218622	BFA	BFA mv 10_Airyscan Processing	1	1
-1.93037880108828	BFA	BFA mv 10_Airyscan Processing	1	1
-2.24475007395212	BFA	BFA mv 10_Airyscan Processing	1	1
-2.7058305333861	BFA	BFA mv 10_Airyscan Processing	1	1
-2.35925694310613	BFA	BFA mv 10_Airyscan Processing	1	1
-0.670229306372632	BFA	BFA mv 10_Airyscan Processing	1	1
-2.35925694310613	BFA	BFA mv 10_Airyscan Processing	1	1
-0.967772255024797	BFA	BFA mv 10_Airyscan Processing	1	1
-0.99840990178973	BFA	BFA mv 10_Airyscan Processing	1	1
0.58363150558145	BFA	BFA mv 10_Airyscan Processing	1	1
-0.925986406045469	BFA	BFA mv 10_Airyscan Processing	1	1
-0.666392115731142	BFA	BFA mv 10_Airyscan Processing	1	1
-0.34239336228393	BFA	BFA mv 10_Airyscan Processing	1	1
-1.16118898844584	BFA	BFA mv 10_Airyscan Processing	1	1
-0.63531216151802	BFA	BFA mv 10_Airyscan Processing	1	1
-1.93037880108828	BFA	BFA mv 10_Airyscan Processing	1	1
-2.01268335282616	BFA	BFA mv 10_Airyscan Processing	1	1
-0.43816258524667	BFA	BFA mv 10_Airyscan Processing	1	1
-0.117036314770187	BFA	BFA mv 10_Airyscan Processing	1	1
-0.657188551836234	BFA	BFA mv 10_Airyscan Processing	1	1
-0.0306673211637877	BFA	BFA mv 10_Airyscan Processing	1	1
-1.97776620797155	BFA	BFA mv 10_Airyscan Processing	1	1
0.363473336889291	BFA	BFA mv 10_Airyscan Processing	1	1
-0.780434455529687	BFA	BFA mv 10_Airyscan Processing	1	1
-0.85845571283223	BFA	BFA mv 10_Airyscan Processing	1	1
-0.332980652407216	BFA	BFA mv 10_Airyscan Processing	1	1
-1.72868772340382	BFA	BFA mv 10_Airyscan Processing	1	1
-0.836295328087312	BFA	BFA mv 10_Airyscan Processing	1	1
0.233304665391829	BFA	BFA mv 10_Airyscan Processing	1	1
-1.82445694636656	BFA	BFA mv 10_Airyscan Processing	1	1
-0.00648089362843697	BFA	BFA mv 10_Airyscan Processing	1	1
-1.82445694636656	BFA	BFA mv 10_Airyscan Processing	1	1
-1.55160289339218	BFA	BFA mv 10_Airyscan Processing	1	1
-1.72868772340382	BFA	BFA mv 10_Airyscan Processing	1	1
-0.241351164354779	BFA	BFA mv 10_Airyscan Processing	1	1
-0.985605298311315	BFA	BFA mv 10_Airyscan Processing	1	1
1.3030153457058	BFA	BFA mv 10_Airyscan Processing	1	1
-2.10237443078432	BFA	BFA mv 10_Airyscan Processing	1	1
-2.20090975928576	BFA	BFA mv 10_Airyscan Processing	1	1
-1.60721824471799	BFA	BFA mv 10_Airyscan Processing	1	1
-2.24475007395212	BFA	BFA mv 10_Airyscan Processing	1	1
-0.770124817462941	BFA	BFA mv 10_Airyscan Processing	1	1
-1.69155708234968	BFA	BFA mv 10_Airyscan Processing	1	1
0.7692836056545	BFA	BFA mv 10_Airyscan Processing	1	1
0.276204462366982	BFA	BFA mv 10_Airyscan Processing	1	1
-2.20090975928576	BFA	BFA mv 10_Airyscan Processing	1	1
-3.58720412040565	BFA	BFA mv 10_Airyscan Processing	1	1
-0.885876804900446	BFA	BFA mv 10_Airyscan Processing	1	1
-2.20090975928576	BFA	BFA mv 10_Airyscan Processing	1	1
-2.10237443078432	BFA	BFA mv 10_Airyscan Processing	1	1
-1.33746285227801	BFA	BFA mv 10_Airyscan Processing	1	1
-1.01680289665261	BFA	BFA mv 10_Airyscan Processing	1	1
-1.75580084050434	BFA	BFA mv 10_Airyscan Processing	1	1
-1.97776620797155	BFA	BFA mv 10_Airyscan Processing	1	1
-0.897458968357567	BFA	BFA mv 10_Airyscan Processing	1	1
-0.186988462193731	BFA	BFA mv 10_Airyscan Processing	1	1
-0.831766512420168	BFA	BFA mv 10_Airyscan Processing	1	1
0.07119009168941	BFA	BFA mv 10_Airyscan Processing	1	1
-0.564034264355141	BFA	BFA mv 10_Airyscan Processing	1	1
0.0623065567847175	BFA	BFA mv 10_Airyscan Processing	1	1
-0.555722437218622	BFA	BFA mv 10_Airyscan Processing	1	1
-2.35925694310613	BFA	BFA mv 10_Airyscan Processing	1	1
-0.567497473878076	BFA	BFA mv 10_Airyscan Processing	1	1
0.537832221496421	BFA	BFA mv 10_Airyscan Processing	1	1
-1.72868772340382	BFA	BFA mv 10_Airyscan Processing	1	1
-0.24385803378249	BFA	BFA mv 10_Airyscan Processing	1	1
-1.60721824471799	BFA	BFA mv 10_Airyscan Processing	1	1
-1.03554054284388	BFA	BFA mv 10_Airyscan Processing	1	1
-2.20090975928576	BFA	BFA mv 10_Airyscan Processing	1	1
-0.712063206208862	BFA	BFA mv 10_Airyscan Processing	1	1
-3.58720412040565	BFA	BFA mv 10_Airyscan Processing	1	1
0.87734964467441	BFA	BFA mv 10_Airyscan Processing	1	1
-3.58720412040565	BFA	BFA mv 10_Airyscan Processing	1	1
-1.36337648693258	BFA	BFA mv 10_Airyscan Processing	1	1
-0.34239336228393	BFA	BFA mv 10_Airyscan Processing	1	1
0.137424743341323	BFA	BFA mv 10_Airyscan Processing	1	1
-1.69155708234968	BFA	BFA mv 10_Airyscan Processing	1	1
-1.97776620797155	BFA	BFA mv 10_Airyscan Processing	1	1
-0.721788458933301	BFA	BFA mv 10_Airyscan Processing	1	1
-1.14613778528401	BFA	BFA mv 10_Airyscan Processing	1	1
-0.745664616180359	BFA	BFA mv 10_Airyscan Processing	1	1
0.377382583491817	BFA	BFA mv 10_Airyscan Processing	1	1
-0.679554242687189	BFA	BFA mv 10_Airyscan Processing	1	1
-1.11669840774291	BFA	BFA mv 10_Airyscan Processing	1	1
-0.85845571283223	BFA	BFA mv 10_Airyscan Processing	1	1
-1.14613778528401	BFA	BFA mv 10_Airyscan Processing	1	1
-1.30192520670469	BFA	BFA mv 10_Airyscan Processing	1	1
0.258657498379534	BFA	BFA mv 10_Airyscan Processing	1	1
-1.2050293031122	BFA	BFA mv 10_Airyscan Processing	1	1
-0.430830219979147	BFA	BFA mv 10_Airyscan Processing	1	1
-1.31953617226621	BFA	BFA mv 10_Airyscan Processing	1	1
-0.238850563609901	BFA	BFA mv 10_Airyscan Processing	1	1
-1.096392620952	BFA	BFA mv 10_Airyscan Processing	1	1
-0.702431623788762	BFA	BFA mv 10_Airyscan Processing	1	1
-1.66610976254619	BFA	BFA mv 10_Airyscan Processing	1	1
-2.10237443078432	BFA	BFA mv 10_Airyscan Processing	1	1
-0.657188551836234	BFA	BFA mv 10_Airyscan Processing	1	1
-2.24475007395212	BFA	BFA mv 10_Airyscan Processing	1	1
0.00889765778191839	BFA	BFA mv 10_Airyscan Processing	1	1
-0.847314136384277	BFA	BFA mv 10_Airyscan Processing	1	1
-0.0937468142229257	BFA	BFA mv 10_Airyscan Processing	1	1
0.201819344332354	BFA	BFA mv 10_Airyscan Processing	1	1
-0.587924754634752	BFA	BFA mv 10_Airyscan Processing	1	1
0.15790699113484	BFA	BFA mv 10_Airyscan Processing	1	1
0.149062740591558	BFA	BFA mv 10_Airyscan Processing	1	1
-1.16749036695693	BFA	BFA mv 10_Airyscan Processing	1	1
0.292841141045526	BFA	BFA mv 10_Airyscan Processing	1	1
-0.359836317242973	BFA	BFA mv 10_Airyscan Processing	1	1
-1.18286891836728	BFA	BFA mv 10_Airyscan Processing	1	1
0.0477336653831651	BFA	BFA mv 10_Airyscan Processing	1	1
-1.66610976254619	BFA	BFA mv 10_Airyscan Processing	1	1
-0.25605149367744	BFA	BFA mv 10_Airyscan Processing	1	1
-0.220923883598103	BFA	BFA mv 10_Airyscan Processing	1	1
-1.60721824471799	BFA	BFA mv 10_Airyscan Processing	1	1
-1.89817648367215	BFA	BFA mv 10_Airyscan Processing	1	1
0.192406634455641	BFA	BFA mv 10_Airyscan Processing	1	1
-2.14201824145756	BFA	BFA mv 10_Airyscan Processing	1	1
-0.608778026144742	BFA	BFA mv 10_Airyscan Processing	1	1
-0.0209224404790517	BFA	BFA mv 10_Airyscan Processing	1	1
-1.89817648367215	BFA	BFA mv 10_Airyscan Processing	1	1
-1.44887106089762	BFA	BFA mv 10_Airyscan Processing	1	1
-2.48859183173754	BFA	BFA mv 10_Airyscan Processing	1	1
-1.31953617226621	BFA	BFA mv 10_Airyscan Processing	1	1
0.117239013809112	BFA	BFA mv 10_Airyscan Processing	1	1
0.151456210777272	BFA	BFA mv 10_Airyscan Processing	1	1
-0.382149195709528	BFA	BFA mv 10_Airyscan Processing	1	1
-1.22100084376477	BFA	BFA mv 10_Airyscan Processing	1	1
-1.75580084050434	BFA	BFA mv 10_Airyscan Processing	1	1
-1.14613778528401	BFA	BFA mv 10_Airyscan Processing	1	1
-1.27753738038276	BFA	BFA mv 10_Airyscan Processing	1	1
-1.19848766833477	BFA	BFA mv 10_Airyscan Processing	1	1
-1.33746285227801	BFA	BFA mv 10_Airyscan Processing	1	1
-1.75580084050434	BFA	BFA mv 10_Airyscan Processing	1	1
-1.01680289665261	BFA	BFA mv 10_Airyscan Processing	1	1
-0.232839225485524	BFA	BFA mv 10_Airyscan Processing	1	1
-0.63531216151802	BFA	BFA mv 10_Airyscan Processing	1	1
-1.93037880108828	BFA	BFA mv 10_Airyscan Processing	1	1
-0.146362928070243	BFA	BFA mv 10_Airyscan Processing	1	1
0.685845959868058	BFA	BFA mv 10_Airyscan Processing	1	1
-1.33746285227801	BFA	BFA mv 10_Airyscan Processing	1	1
-1.23723162052833	BFA	BFA mv 10_Airyscan Processing	1	1
-0.579412815765497	BFA	BFA mv 10_Airyscan Processing	1	1
-0.071862404086451	BFA	BFA mv 10_Airyscan Processing	1	1
-0.579412815765497	BFA	BFA mv 10_Airyscan Processing	1	1
-0.943083359347018	BFA	BFA mv 10_Airyscan Processing	1	1
-1.08227912417881	BFA	BFA mv 10_Airyscan Processing	1	1
-0.068878078288819	BFA	BFA mv 10_Airyscan Processing	1	1
-1.82445694636656	BFA	BFA mv 10_Airyscan Processing	1	1
-1.49891832818253	BFA	BFA mv 10_Airyscan Processing	1	1
-1.16749036695693	BFA	BFA mv 10_Airyscan Processing	1	1
-0.396163793363213	BFA	BFA mv 10_Airyscan Processing	1	1
-2.35925694310613	BFA	BFA mv 10_Airyscan Processing	1	1
-1.42885271445878	BFA	BFA mv 10_Airyscan Processing	1	1
-1.60721824471799	BFA	BFA mv 10_Airyscan Processing	1	1
0.676061930722384	BFA	BFA mv 10_Airyscan Processing	1	1
-1.89817648367215	BFA	BFA mv 10_Airyscan Processing	1	1
0.335301983525442	BFA	BFA mv 10_Airyscan Processing	1	1
-0.0812351414945314	BFA	BFA mv 10_Airyscan Processing	1	1
-0.943083359347018	BFA	BFA mv 10_Airyscan Processing	1	1
0.0818093920155045	BFA	BFA mv 10_Airyscan Processing	1	1
0.306913503609651	BFA	BFA mv 10_Airyscan Processing	1	1
-0.567497473878076	BFA	BFA mv 10_Airyscan Processing	1	1
-0.332980652407216	BFA	BFA mv 10_Airyscan Processing	1	1
-1.69155708234968	BFA	BFA mv 10_Airyscan Processing	1	1
-0.670229306372632	BFA	BFA mv 10_Airyscan Processing	1	1
-2.10237443078432	BFA	BFA mv 10_Airyscan Processing	1	1
-2.7058305333861	BFA	BFA mv 10_Airyscan Processing	1	1
0.18058519797532	BFA	BFA mv 10_Airyscan Processing	1	1
-1.24403255863754	BFA	BFA mv 10_Airyscan Processing	1	1
-1.36337648693258	BFA	BFA mv 10_Airyscan Processing	1	1
-2.7058305333861	BFA	BFA mv 10_Airyscan Processing	1	1
-0.97296258198624	BFA	BFA mv 10_Airyscan Processing	1	1
-0.943083359347018	BFA	BFA mv 10_Airyscan Processing	1	1
-2.7058305333861	BFA	BFA mv 10_Airyscan Processing	1	1
-0.985605298311315	BFA	BFA mv 10_Airyscan Processing	1	1
-2.54748334956573	BFA	BFA mv 10_Airyscan Processing	1	1
-1.63119261769157	BFA	BFA mv 10_Airyscan Processing	1	1
-0.279815401426295	BFA	BFA mv 10_Airyscan Processing	1	1
-0.253513908705202	BFA	BFA mv 10_Airyscan Processing	1	1
-2.8940569398457	BFA	BFA mv 10_Airyscan Processing	1	1
0.311841827247666	BFA	BFA mv 10_Airyscan Processing	1	1
-1.75580084050434	BFA	BFA mv 10_Airyscan Processing	1	1
-1.75580084050434	BFA	BFA mv 10_Airyscan Processing	1	1
-3.58720412040565	BFA	BFA mv 10_Airyscan Processing	1	1
-0.527853663204828	BFA	BFA mv 10_Airyscan Processing	1	1
0.443211001772873	BFA	BFA mv 10_Airyscan Processing	1	1
-0.298839924896807	BFA	BFA mv 10_Airyscan Processing	1	1
-0.154166955824332	BFA	BFA mv 10_Airyscan Processing	1	1
-1.3449834920697	BFA	BFA mv 10_Airyscan Processing	1	1
-1.55160289339218	BFA	BFA mv 10_Airyscan Processing	1	1
-0.820916776676956	BFA	BFA mv 10_Airyscan Processing	1	1
-3.58720412040565	BFA	BFA mv 10_Airyscan Processing	1	1
-1.22100084376477	BFA	BFA mv 10_Airyscan Processing	1	1
-0.386233676950294	BFA	BFA mv 10_Airyscan Processing	1	1
-2.35925694310613	BFA	BFA mv 10_Airyscan Processing	1	1
-0.165308532272285	BFA	BFA mv 10_Airyscan Processing	1	1
-0.198503937848992	BFA	BFA mv 10_Airyscan Processing	1	1
-0.784736175526643	BFA	BFA mv 10_Airyscan Processing	1	1
-2.35925694310613	BFA	BFA mv 10_Airyscan Processing	1	1
-0.456089265258468	BFA	BFA mv 10_Airyscan Processing	1	1
-1.64129397135033	BFA	BFA mv 10_Airyscan Processing	1	1
-1.72868772340382	BFA	BFA mv 10_Airyscan Processing	1	1
-0.459197557342611	BFA	BFA mv 10_Airyscan Processing	1	1
-0.326377933887256	BFA	BFA mv 10_Airyscan Processing	1	1
-2.24475007395212	BFA	BFA mv 10_Airyscan Processing	1	1
-1.18286891836728	BFA	BFA mv 10_Airyscan Processing	1	1
-1.27753738038276	BFA	BFA mv 10_Airyscan Processing	1	1
-0.679554242687189	BFA	BFA mv 10_Airyscan Processing	1	1
-0.386233676950294	BFA	BFA mv 10_Airyscan Processing	1	1
-0.930963790102783	BFA	BFA mv 10_Airyscan Processing	1	1
-1.19848766833477	BFA	BFA mv 10_Airyscan Processing	1	1
-1.23723162052833	BFA	BFA mv 10_Airyscan Processing	1	1
-1.55160289339218	BFA	BFA mv 10_Airyscan Processing	1	1
-0.600087498985175	BFA	BFA mv 10_Airyscan Processing	1	1
-2.10237443078432	BFA	BFA mv 10_Airyscan Processing	1	1
-1.82445694636656	BFA	BFA mv 10_Airyscan Processing	1	1
-0.386233676950294	BFA	BFA mv 10_Airyscan Processing	1	1
0.43402394811857	BFA	BFA mv 10_Airyscan Processing	1	1
-0.679554242687189	BFA	BFA mv 10_Airyscan Processing	1	1
-0.795198353837885	BFA	BFA mv 10_Airyscan Processing	1	1
-0.43511889477065	BFA	BFA mv 10_Airyscan Processing	1	1
-0.0112716067545296	BFA	BFA mv 10_Airyscan Processing	1	1
-1.52944250864726	BFA	BFA mv 10_Airyscan Processing	1	1
-1.16749036695693	BFA	BFA mv 10_Airyscan Processing	1	1
-0.679554242687189	BFA	BFA mv 10_Airyscan Processing	1	1
-0.1927296243405	BFA	BFA mv 10_Airyscan Processing	1	1
-0.885876804900445	BFA	BFA mv 10_Airyscan Processing	1	1
-1.52944250864726	BFA	BFA mv 10_Airyscan Processing	1	1
-3.58720412040565	BFA	BFA mv 10_Airyscan Processing	1	1
-2.54748334956573	BFA	BFA mv 10_Airyscan Processing	1	1
-0.527853663204828	BFA	BFA mv 10_Airyscan Processing	1	1
-0.349103035896149	BFA	BFA mv 10_Airyscan Processing	1	1
-1.55160289339218	BFA	BFA mv 10_Airyscan Processing	1	1
-1.38211413312385	BFA	BFA mv 10_Airyscan Processing	1	1
-1.55160289339218	BFA	BFA mv 10_Airyscan Processing	1	1
-2.7058305333861	BFA	BFA mv 10_Airyscan Processing	1	1
-0.648068921627713	BFA	BFA mv 10_Airyscan Processing	1	1
-0.307935260587733	BFA	BFA mv 10_Airyscan Processing	1	1
-1.66610976254619	BFA	BFA mv 10_Airyscan Processing	1	1
-0.96047771042685	BFA	BFA mv 10_Airyscan Processing	1	1
-0.596509769067045	BFA	BFA mv 10_Airyscan Processing	1	1
-1.55160289339218	BFA	BFA mv 10_Airyscan Processing	1	1
0.509016986208627	BFA	BFA mv 10_Airyscan Processing	1	1
-0.0638040047552522	BFA	BFA mv 10_Airyscan Processing	1	1
-0.85845571283223	BFA	BFA mv 10_Airyscan Processing	1	1
-2.35925694310613	BFA	BFA mv 10_Airyscan Processing	1	1
-1.08227912417881	BFA	BFA mv 10_Airyscan Processing	1	1
-0.527853663204828	BFA	BFA mv 10_Airyscan Processing	1	1
-1.33746285227801	BFA	BFA mv 10_Airyscan Processing	1	1
0.139137577009833	BFA	BFA mv 10_Airyscan Processing	1	1
0.392980433835339	BFA	BFA mv 10_Airyscan Processing	1	1
-0.874427253484801	BFA	BFA mv 10_Airyscan Processing	1	1
-0.375214868653329	BFA	BFA mv 10_Airyscan Processing	1	1
-1.27753738038276	BFA	BFA mv 10_Airyscan Processing	1	1
0.566956655544751	BFA	BFA mv 10_Airyscan Processing	1	1
-0.0617097723274747	BFA	BFA mv 10_Airyscan Processing	1	1
0.798888011521171	BFA	BFA mv 10_Airyscan Processing	1	1
-2.01268335282616	BFA	BFA mv 10_Airyscan Processing	1	1
-0.774382322054477	BFA	BFA mv 10_Airyscan Processing	1	1
-3.58720412040565	BFA	BFA mv 10_Airyscan Processing	1	1
-2.24475007395212	BFA	BFA mv 10_Airyscan Processing	1	1
-0.739818694793062	BFA	BFA mv 10_Airyscan Processing	1	1
-0.203312918036578	BFA	BFA mv 10_Airyscan Processing	1	1
-0.990889261998038	BFA	BFA mv 10_Airyscan Processing	1	1
-1.14613778528401	BFA	BFA mv 10_Airyscan Processing	1	1
0.161260453611316	BFA	BFA mv 10_Airyscan Processing	1	1
-1.82445694636656	BFA	BFA mv 10_Airyscan Processing	1	1
0.663912912944374	BFA	BFA mv 10_Airyscan Processing	1	1
-1.55160289339218	BFA	BFA mv 10_Airyscan Processing	1	1
0.356278399114756	BFA	BFA mv 10_Airyscan Processing	1	1
-1.49891832818253	BFA	BFA mv 10_Airyscan Processing	1	1
-1.1107081634904	BFA	BFA mv 10_Airyscan Processing	1	1
-1.55160289339218	BFA	BFA mv 10_Airyscan Processing	1	1
-1.2050293031122	BFA	BFA mv 10_Airyscan Processing	1	1
-1.096392620952	BFA	BFA mv 10_Airyscan Processing	1	1
-1.38211413312385	BFA	BFA mv 10_Airyscan Processing	1	1
-0.63531216151802	BFA	BFA mv 10_Airyscan Processing	1	1
0.420885697786854	BFA	BFA mv 10_Airyscan Processing	1	1
-0.626388991706268	BFA	BFA mv 10_Airyscan Processing	1	1
-1.38211413312385	BFA	BFA mv 10_Airyscan Processing	1	1
-0.967772255024797	BFA	BFA mv 10_Airyscan Processing	1	1
-0.820916776676956	BFA	BFA mv 10_Airyscan Processing	1	1
-0.784736175526643	BFA	BFA mv 10_Airyscan Processing	1	1
-2.54748334956573	BFA	BFA mv 10_Airyscan Processing	1	1
-2.35925694310613	BFA	BFA mv 10_Airyscan Processing	1	1
-1.13130976580662	BFA	BFA mv 10_Airyscan Processing	1	1
0.695366848276051	BFA	BFA mv 10_Airyscan Processing	1	1
-1.47788335608659	BFA	BFA mv 10_Airyscan Processing	1	1
-0.670229306372632	BFA	BFA mv 10_Airyscan Processing	1	1
-0.617544741162986	BFA	BFA mv 10_Airyscan Processing	1	1
-0.46360990505016	BFA	BFA mv 10_Airyscan Processing	1	1
0.65101379390341	BFA	BFA mv 10_Airyscan Processing	1	1
-0.626388991706268	BFA	BFA mv 10_Airyscan Processing	1	1
-1.47788335608659	BFA	BFA mv 10_Airyscan Processing	1	1
0.573438326431809	BFA	BFA mv 10_Airyscan Processing	1	1
-2.24475007395212	BFA	BFA mv 10_Airyscan Processing	1	1
0.974433268594313	BFA	BFA mv 10_Airyscan Processing	1	1
-0.452990604724066	BFA	BFA mv 10_Airyscan Processing	1	1
-0.847314136384277	BFA	BFA mv 10_Airyscan Processing	1	1
-1.1107081634904	BFA	BFA mv 10_Airyscan Processing	1	1
-0.206727392728345	BFA	BFA mv 10_Airyscan Processing	1	1
0.482282561119156	BFA	BFA mv 10_Airyscan Processing	1	1
-1.82445694636656	BFA	BFA mv 10_Airyscan Processing	1	1
-1.22100084376477	BFA	BFA mv 10_Airyscan Processing	1	1
-2.24475007395212	BFA	BFA mv 10_Airyscan Processing	1	1
-0.286116779937385	BFA	BFA mv 10_Airyscan Processing	1	1
-1.26064465443802	BFA	BFA mv 10_Airyscan Processing	1	1
-0.626388991706268	BFA	BFA mv 10_Airyscan Processing	1	1
-0.427808731774504	BFA	BFA mv 10_Airyscan Processing	1	1
-2.01268335282616	BFA	BFA mv 10_Airyscan Processing	1	1
-1.31953617226621	BFA	BFA mv 10_Airyscan Processing	1	1
-2.48859183173754	BFA	BFA mv 10_Airyscan Processing	1	1
-0.00928444322881662	BFA	BFA mv 10_Airyscan Processing	1	1
-1.47788335608659	BFA	BFA mv 10_Airyscan Processing	1	1
-1.07649096652224	BFA	BFA mv 10_Airyscan Processing	1	1
0.195646560627741	BFA	BFA mv 10_Airyscan Processing	1	1
-0.406193506825015	BFA	BFA mv 10_Airyscan Processing	1	1
-0.531193605624203	BFA	BFA mv 10_Airyscan Processing	1	1
-2.20090975928576	BFA	BFA mv 10_Airyscan Processing	1	1
0.102715556497483	BFA	BFA mv 10_Airyscan Processing	1	1
-2.54748334956573	BFA	BFA mv 10_Airyscan Processing	1	1
-0.799564195004039	BFA	BFA mv 10_Airyscan Processing	1	1
0.564259505704314	BFA	BFA mv 10_Airyscan Processing	1	1
0.397503250160022	BFA	BFA mv 10_Airyscan Processing	1	1
-0.648068921627714	BFA	BFA mv 10_Airyscan Processing	1	1
-3.24063053012567	BFA	BFA mv 10_Airyscan Processing	1	1
0.672224740080893	BFA	BFA mv 10_Airyscan Processing	1	1
-1.66610976254619	BFA	BFA mv 10_Airyscan Processing	1	1
-1.89817648367215	BFA	BFA mv 10_Airyscan Processing	1	1
-1.03001596200513	BFA	BFA mv 10_Airyscan Processing	1	1
-1.01680289665261	BFA	BFA mv 10_Airyscan Processing	1	1
-2.14201824145756	BFA	BFA mv 10_Airyscan Processing	1	1
0.720695116410899	BFA	BFA mv 10_Airyscan Processing	1	1
-1.58380521080831	BFA	BFA mv 10_Airyscan Processing	1	1
-0.500740546104305	BFA	BFA mv 10_Airyscan Processing	1	1
0.0359586287237111	BFA	BFA mv 10_Airyscan Processing	1	1
-1.33746285227801	BFA	BFA mv 10_Airyscan Processing	1	1
-0.770124817462941	BFA	BFA mv 10_Airyscan Processing	1	1
-0.410377595035225	BFA	BFA mv 10_Airyscan Processing	1	1
-0.277216870512608	BFA	BFA mv 10_Airyscan Processing	1	1
-1.85433616900578	BFA	BFA mv 10_Airyscan Processing	1	1
-0.874427253484801	BFA	BFA mv 10_Airyscan Processing	1	1
-0.47882302157702	BFA	BFA mv 10_Airyscan Processing	1	1
0.247598069092998	BFA	BFA mv 10_Airyscan Processing	1	1
-0.531193605624202	BFA	BFA mv 10_Airyscan Processing	1	1
-1.69155708234968	BFA	BFA mv 10_Airyscan Processing	1	1
0.186175291557379	BFA	BFA mv 10_Airyscan Processing	1	1
-0.648068921627713	BFA	BFA mv 10_Airyscan Processing	1	1
-2.8940569398457	BFA	BFA mv 10_Airyscan Processing	1	1
-0.43816258524667	BFA	BFA mv 10_Airyscan Processing	1	1
-1.03554054284388	BFA	BFA mv 10_Airyscan Processing	1	1
-0.0937468142229257	BFA	BFA mv 10_Airyscan Processing	1	1
-0.178925091714646	BFA	BFA mv 10_Airyscan Processing	1	1
-1.18286891836728	BFA	BFA mv 10_Airyscan Processing	1	1
-0.220923883598103	BFA	BFA mv 10_Airyscan Processing	1	1
-0.879153919303437	BFA	BFA mv 10_Airyscan Processing	1	1
-1.69155708234968	BFA	BFA mv 10_Airyscan Processing	1	1
-0.97296258198624	BFA	BFA mv 10_Airyscan Processing	1	1
-0.97296258198624	BFA	BFA mv 10_Airyscan Processing	1	1
-0.774382322054477	BFA	BFA mv 10_Airyscan Processing	1	1
0.507343642983361	BFA	BFA mv 10_Airyscan Processing	1	1
-0.130007005093722	BFA	BFA mv 10_Airyscan Processing	1	1
-1.63119261769157	BFA	BFA mv 10_Airyscan Processing	1	1
-0.774382322054477	BFA	BFA mv 10_Airyscan Processing	1	1
-1.93037880108828	BFA	BFA mv 10_Airyscan Processing	1	1
-1.40922725022437	BFA	BFA mv 10_Airyscan Processing	1	1
-0.774382322054477	BFA	BFA mv 10_Airyscan Processing	1	1
-0.198503937848992	BFA	BFA mv 10_Airyscan Processing	1	1
-2.01268335282616	BFA	BFA mv 10_Airyscan Processing	1	1
-0.427808731774504	BFA	BFA mv 10_Airyscan Processing	1	1
-1.30192520670469	BFA	BFA mv 10_Airyscan Processing	1	1
-1.47788335608659	BFA	BFA mv 10_Airyscan Processing	1	1
-0.535936122183764	BFA	BFA mv 10_Airyscan Processing	1	1
-0.914071064158049	BFA	BFA mv 10_Airyscan Processing	1	1
-1.2050293031122	BFA	BFA mv 10_Airyscan Processing	1	1
-0.914071064158049	BFA	BFA mv 10_Airyscan Processing	1	1
-0.666392115731142	BFA	BFA mv 10_Airyscan Processing	1	1
0.984824039568359	BFA	BFA mv 10_Airyscan Processing	1	1
-1.97776620797155	BFA	BFA mv 10_Airyscan Processing	1	1
0.324229966613632	BFA	BFA mv 10_Airyscan Processing	1	1
-0.89065803024836	BFA	BFA mv 10_Airyscan Processing	1	1
-0.990889261998038	BFA	BFA mv 10_Airyscan Processing	1	1
-0.914071064158049	BFA	BFA mv 10_Airyscan Processing	1	1
-0.96047771042685	BFA	BFA mv 10_Airyscan Processing	1	1
-1.18286891836728	BFA	BFA mv 10_Airyscan Processing	1	1
-0.735705533898835	BFA	BFA mv 10_Airyscan Processing	1	1
-3.24063053012567	BFA	BFA mv 10_Airyscan Processing	1	1
-1.42885271445878	BFA	BFA mv 10_Airyscan Processing	1	1
-0.396163793363213	BFA	BFA mv 10_Airyscan Processing	1	1
-1.24403255863754	BFA	BFA mv 10_Airyscan Processing	1	1
-1.0626536599444	BFA	BFA mv 10_Airyscan Processing	1	1
0.0469566447466326	BFA	BFA mv 10_Airyscan Processing	1	1
-1.0626536599444	BFA	BFA mv 10_Airyscan Processing	1	1
-1.30192520670469	BFA	BFA mv 10_Airyscan Processing	1	1
-0.885876804900446	BFA	BFA mv 10_Airyscan Processing	1	1
-1.33746285227801	BFA	BFA mv 10_Airyscan Processing	1	1
0.525515553510753	BFA	BFA mv 10_Airyscan Processing	1	1
-2.35925694310613	BFA	BFA mv 10_Airyscan Processing	1	1
-0.43816258524667	BFA	BFA mv 10_Airyscan Processing	1	1
-2.35925694310613	BFA	BFA mv 10_Airyscan Processing	1	1
-0.0475254966159012	BFA	BFA mv 10_Airyscan Processing	1	1
-0.897458968357567	BFA	BFA mv 10_Airyscan Processing	1	1
0.0450782589322316	BFA	BFA mv 10_Airyscan Processing	1	1
-2.7058305333861	BFA	BFA mv 10_Airyscan Processing	1	1
-1.40922725022437	BFA	BFA mv 10_Airyscan Processing	1	1
-1.97776620797155	BFA	BFA mv 10_Airyscan Processing	1	1
-0.774382322054477	BFA	BFA mv 10_Airyscan Processing	1	1
-0.317114081315228	BFA	BFA mv 10_Airyscan Processing	1	1
-1.3449834920697	BFA	BFA mv 10_Airyscan Processing	1	1
-1.30192520670469	BFA	BFA mv 10_Airyscan Processing	1	1
-1.31953617226621	BFA	BFA mv 10_Airyscan Processing	1	1
-1.096392620952	BFA	BFA mv 10_Airyscan Processing	1	1
-1.75580084050434	BFA	BFA mv 10_Airyscan Processing	1	1
-0.186988462193731	BFA	BFA mv 10_Airyscan Processing	1	1
-0.206727392728345	BFA	BFA mv 10_Airyscan Processing	1	1
-0.831766512420168	BFA	BFA mv 10_Airyscan Processing	1	1
-2.24475007395212	BFA	BFA mv 10_Airyscan Processing	1	1
-1.60721824471799	BFA	BFA mv 10_Airyscan Processing	1	1
-2.01268335282616	BFA	BFA mv 10_Airyscan Processing	1	1
-2.35925694310613	BFA	BFA mv 10_Airyscan Processing	1	1
-1.64129397135033	BFA	BFA mv 10_Airyscan Processing	1	1
-1.22100084376477	BFA	BFA mv 10_Airyscan Processing	1	1
-0.914071064158049	BFA	BFA mv 10_Airyscan Processing	1	1
-2.35925694310613	BFA	BFA mv 10_Airyscan Processing	1	1
-1.72868772340382	BFA	BFA mv 10_Airyscan Processing	1	1
-3.58720412040565	BFA	BFA mv 10_Airyscan Processing	1	1
-0.362658971617997	BFA	BFA mv 10_Airyscan Processing	1	1
-1.18286891836728	BFA	BFA mv 10_Airyscan Processing	1	1
-2.01268335282616	BFA	BFA mv 10_Airyscan Processing	1	1
-2.14201824145756	BFA	BFA mv 10_Airyscan Processing	1	1
-2.7058305333861	BFA	BFA mv 10_Airyscan Processing	1	1
-2.10237443078432	BFA	BFA mv 10_Airyscan Processing	1	1
-1.36337648693258	BFA	BFA mv 10_Airyscan Processing	1	1
-0.670229306372632	BFA	BFA mv 10_Airyscan Processing	1	1
-0.567497473878076	BFA	BFA mv 10_Airyscan Processing	1	1
-0.237816609542838	BFA	BFA mv 10_Airyscan Processing	1	1
-0.770124817462941	BFA	BFA mv 10_Airyscan Processing	1	1
-0.657188551836234	BFA	BFA mv 10_Airyscan Processing	1	1
-1.38997954306943	BFA	BFA mv 10_Airyscan Processing	1	1
-1.45728175377038	BFA	BFA mv 10_Airyscan Processing	1	1
-1.50776257872581	BFA	BFA mv 10_Airyscan Processing	1	1
-1.42885271445878	BFA	BFA mv 10_Airyscan Processing	1	1
-1.23723162052833	BFA	BFA mv 10_Airyscan Processing	1	1
-1.31953617226621	BFA	BFA mv 10_Airyscan Processing	1	1
-1.42885271445878	BFA	BFA mv 10_Airyscan Processing	1	1
-2.8940569398457	BFA	BFA mv 10_Airyscan Processing	1	1
-1.75580084050434	BFA	BFA mv 10_Airyscan Processing	1	1
-0.452990604724066	BFA	BFA mv 10_Airyscan Processing	1	1
-0.1927296243405	BFA	BFA mv 10_Airyscan Processing	1	1
-0.902296027498595	BFA	BFA mv 10_Airyscan Processing	1	1
-2.54748334956573	BFA	BFA mv 10_Airyscan Processing	1	1
0.787626772796617	BFA	BFA mv 10_Airyscan Processing	1	1
0.0313674349374338	BFA	BFA mv 10_Airyscan Processing	1	1
-0.749819030672031	BFA	BFA mv 10_Airyscan Processing	1	1
-0.679554242687189	BFA	BFA mv 10_Airyscan Processing	1	1
-2.7058305333861	BFA	BFA mv 10_Airyscan Processing	1	1
-0.784736175526643	BFA	BFA mv 10_Airyscan Processing	1	1
-3.24063053012567	BFA	BFA mv 10_Airyscan Processing	1	1
-0.902296027498595	BFA	BFA mv 10_Airyscan Processing	1	1
-1.55160289339218	BFA	BFA mv 10_Airyscan Processing	1	1
-1.03001596200513	BFA	BFA mv 10_Airyscan Processing	1	1
0.392980433835339	BFA	BFA mv 10_Airyscan Processing	1	1
-1.58380521080831	BFA	BFA mv 10_Airyscan Processing	1	1
-0.657188551836234	BFA	BFA mv 10_Airyscan Processing	1	1
-0.448624763557912	BFA	BFA mv 10_Airyscan Processing	1	1
-0.617544741162986	BFA	BFA mv 10_Airyscan Processing	1	1
0.632482882060736	BFA	BFA mv 10_Airyscan Processing	1	1
-2.01268335282616	BFA	BFA mv 10_Airyscan Processing	1	1
-3.58720412040565	BFA	BFA mv 10_Airyscan Processing	1	1
-0.567497473878076	BFA	BFA mv 10_Airyscan Processing	1	1
-0.735705533898835	BFA	BFA mv 10_Airyscan Processing	1	1
-1.69155708234968	BFA	BFA mv 10_Airyscan Processing	1	1
-1.2050293031122	BFA	BFA mv 10_Airyscan Processing	1	1
-1.60721824471799	BFA	BFA mv 10_Airyscan Processing	1	1
-2.35925694310613	BFA	BFA mv 10_Airyscan Processing	1	1
-1.31953617226621	BFA	BFA mv 10_Airyscan Processing	1	1
-1.06836204921327	BFA	BFA mv 10_Airyscan Processing	1	1
0.391101014026877	BFA	BFA mv 10_Airyscan Processing	1	1
-0.770124817462941	BFA	BFA mv 10_Airyscan Processing	1	1
-1.75580084050434	BFA	BFA mv 10_Airyscan Processing	1	1
-1.33746285227801	BFA	BFA mv 10_Airyscan Processing	1	1
-1.82445694636656	BFA	BFA mv 10_Airyscan Processing	1	1
-2.10237443078432	BFA	BFA mv 10_Airyscan Processing	1	1
-0.985605298311315	BFA	BFA mv 10_Airyscan Processing	1	1
-1.69155708234968	BFA	BFA mv 10_Airyscan Processing	1	1
-0.445549111466947	BFA	BFA mv 10_Airyscan Processing	1	1
-0.847314136384277	BFA	BFA mv 10_Airyscan Processing	1	1
-0.596509769067045	BFA	BFA mv 10_Airyscan Processing	1	1
0.443950376575515	BFA	BFA mv 10_Airyscan Processing	1	1
-2.01268335282616	BFA	BFA mv 10_Airyscan Processing	1	1
-0.505340487774826	BFA	BFA mv 10_Airyscan Processing	1	1
-0.925986406045469	BFA	BFA mv 10_Airyscan Processing	1	1
-0.0355756054295553	BFA	BFA mv 10_Airyscan Processing	1	1
-0.327507687500995	BFA	BFA mv 10_Airyscan Processing	1	1
-1.19848766833477	BFA	BFA mv 10_Airyscan Processing	1	1
-0.666392115731142	BFA	BFA mv 10_Airyscan Processing	1	1
-2.24475007395212	BFA	BFA mv 10_Airyscan Processing	1	1
0.137424743341323	BFA	BFA mv 10_Airyscan Processing	1	1
-0.810183495330133	BFA	BFA mv 10_Airyscan Processing	1	1
-3.24063053012567	BFA	BFA mv 10_Airyscan Processing	1	1
0.493443164015549	BFA	BFA mv 10_Airyscan Processing	1	1
-0.706409907522946	BFA	BFA mv 10_Airyscan Processing	1	1
-0.307935260587733	BFA	BFA mv 10_Airyscan Processing	1	1
-2.14201824145756	BFA	BFA mv 10_Airyscan Processing	1	1
-2.10237443078432	BFA	BFA mv 10_Airyscan Processing	1	1
-0.283501844455738	BFA	BFA mv 10_Airyscan Processing	1	1
-2.14201824145756	BFA	BFA mv 10_Airyscan Processing	1	1
-0.85845571283223	BFA	BFA mv 10_Airyscan Processing	1	1
-1.75580084050434	BFA	BFA mv 10_Airyscan Processing	1	1
-2.7058305333861	BFA	BFA mv 10_Airyscan Processing	1	1
0.190782726427531	BFA	BFA mv 10_Airyscan Processing	1	1
-0.47882302157702	BFA	BFA mv 10_Airyscan Processing	1	1
-0.847314136384277	BFA	BFA mv 10_Airyscan Processing	1	1
-0.617544741162986	BFA	BFA mv 10_Airyscan Processing	1	1
-1.0626536599444	BFA	BFA mv 10_Airyscan Processing	1	1
-2.54748334956573	BFA	BFA mv 10_Airyscan Processing	1	1
-1.45728175377038	BFA	BFA mv 10_Airyscan Processing	1	1
-2.35925694310613	BFA	BFA mv 10_Airyscan Processing	1	1
0.27109688183111	BFA	BFA mv 10_Airyscan Processing	1	1
-2.10237443078432	BFA	BFA mv 10_Airyscan Processing	1	1
-0.570972718914788	BFA	BFA mv 10_Airyscan Processing	1	1
-0.897458968357567	BFA	BFA mv 10_Airyscan Processing	1	1
-1.08227912417881	BFA	BFA mv 10_Airyscan Processing	1	1
-1.19848766833477	BFA	BFA mv 10_Airyscan Processing	1	1
-0.617544741162986	BFA	BFA mv 10_Airyscan Processing	1	1
-3.24063053012567	BFA	BFA mv 10_Airyscan Processing	1	1
0.0667581888536775	BFA	BFA mv 10_Airyscan Processing	1	1
0.165293517355117	BFA	BFA mv 10_Airyscan Processing	1	1
-1.79544465117759	BFA	BFA mv 10_Airyscan Processing	1	1
-0.564034264355141	BFA	BFA mv 10_Airyscan Processing	1	1
-1.85433616900578	BFA	BFA mv 10_Airyscan Processing	1	1
-2.7058305333861	BFA	BFA mv 10_Airyscan Processing	1	1
-0.670229306372632	BFA	BFA mv 10_Airyscan Processing	1	1
-1.93037880108828	BFA	BFA mv 10_Airyscan Processing	1	1
0.352137827462541	BFA	BFA mv 10_Airyscan Processing	1	1
-0.24385803378249	BFA	BFA mv 10_Airyscan Processing	1	1
-1.04900521406873	BFA	BFA mv 10_Airyscan Processing	1	1
-0.0257830105309429	BFA	BFA mv 10_Airyscan Processing	1	1
0.438365284285594	BFA	BFA mv 10_Airyscan Processing	1	1
-3.58720412040565	BFA	BFA mv 10_Airyscan Processing	1	1
-1.03001596200513	BFA	BFA mv 10_Airyscan Processing	1	1
0.545645178516667	BFA	BFA mv 10_Airyscan Processing	1	1
-0.148642374985591	BFA	BFA mv 10_Airyscan Processing	1	1
-0.33962725674523	BFA	BFA mv 10_Airyscan Processing	1	1
-0.212583340878635	BFA	BFA mv 10_Airyscan Processing	1	1
-2.48859183173754	BFA	BFA mv 10_Airyscan Processing	1	1
-0.482002899913035	BFA	BFA mv 10_Airyscan Processing	1	1
0.0604568103425871	BFA	BFA mv 10_Airyscan Processing	1	1
-0.692891924472424	BFA	BFA mv 10_Airyscan Processing	1	1
1.4709282136036	BFA	BFA mv 10_Airyscan Processing	1	1
-2.54748334956573	BFA	BFA mv 10_Airyscan Processing	1	1
-1.60721824471799	BFA	BFA mv 10_Airyscan Processing	1	1
-1.93037880108828	BFA	BFA mv 10_Airyscan Processing	1	1
-1.36337648693258	BFA	BFA mv 10_Airyscan Processing	1	1
-1.38211413312385	BFA	BFA mv 10_Airyscan Processing	1	1
-1.72868772340382	BFA	BFA mv 10_Airyscan Processing	1	1
-0.157417413247753	BFA	BFA mv 10_Airyscan Processing	1	1
-2.7058305333861	BFA	BFA mv 10_Airyscan Processing	1	1
-0.902296027498595	BFA	BFA mv 10_Airyscan Processing	1	1
-1.49891832818253	BFA	BFA mv 10_Airyscan Processing	1	1
-0.938045437131628	BFA	BFA mv 10_Airyscan Processing	1	1
-2.10237443078432	BFA	BFA mv 10_Airyscan Processing	1	1
-1.0626536599444	BFA	BFA mv 10_Airyscan Processing	1	1
-0.914071064158049	BFA	BFA mv 10_Airyscan Processing	1	1
-0.702431623788762	BFA	BFA mv 10_Airyscan Processing	1	1
0.0843691544152034	BFA	BFA mv 10_Airyscan Processing	1	1
-2.7058305333861	BFA	BFA mv 10_Airyscan Processing	1	1
-1.66610976254619	BFA	BFA mv 10_Airyscan Processing	1	1
-0.0112716067545296	BFA	BFA mv 10_Airyscan Processing	1	1
-0.330240425790671	BFA	BFA mv 10_Airyscan Processing	1	1
-0.770124817462941	BFA	BFA mv 10_Airyscan Processing	1	1
-1.04900521406873	BFA	BFA mv 10_Airyscan Processing	1	1
-1.93037880108828	BFA	BFA mv 10_Airyscan Processing	1	1
-1.58380521080831	BFA	BFA mv 10_Airyscan Processing	1	1
0.569185551259576	BFA	BFA mv 10_Airyscan Processing	1	1
0.679471583064089	BFA	BFA mv 10_Airyscan Processing	1	1
-1.27753738038276	BFA	BFA mv 10_Airyscan Processing	1	1
-2.24475007395212	BFA	BFA mv 10_Airyscan Processing	1	1
-0.122388555096664	BFA	BFA mv 10_Airyscan Processing	1	1
-1.08227912417881	BFA	BFA mv 10_Airyscan Processing	1	1
-1.60721824471799	BFA	BFA mv 10_Airyscan Processing	1	1
-0.133179749465077	BFA	BFA mv 10_Airyscan Processing	1	1
-1.58380521080831	BFA	BFA mv 10_Airyscan Processing	1	1
-2.7058305333861	BFA	BFA mv 10_Airyscan Processing	1	1
-1.75580084050434	BFA	BFA mv 10_Airyscan Processing	1	1
-0.0425583533388899	BFA	BFA mv 10_Airyscan Processing	1	1
-1.69155708234968	BFA	BFA mv 10_Airyscan Processing	1	1
-0.346318334192451	BFA	BFA mv 10_Airyscan Processing	1	1
-1.31953617226621	BFA	BFA mv 10_Airyscan Processing	1	1
-1.33746285227801	BFA	BFA mv 10_Airyscan Processing	1	1
-0.277216870512608	BFA	BFA mv 10_Airyscan Processing	1	1
-0.32365571609266	BFA	BFA mv 10_Airyscan Processing	1	1
0.358224353325979	BFA	BFA mv 10_Airyscan Processing	1	1
-2.54748334956573	BFA	BFA mv 10_Airyscan Processing	1	1
-1.44887106089762	BFA	BFA mv 10_Airyscan Processing	1	1
-2.20090975928576	BFA	BFA mv 10_Airyscan Processing	1	1
-0.774382322054477	BFA	BFA mv 10_Airyscan Processing	1	1
-1.82445694636656	BFA	BFA mv 10_Airyscan Processing	1	1
0.284250885509859	BFA	BFA mv 10_Airyscan Processing	1	1
-0.799564195004039	BFA	BFA mv 10_Airyscan Processing	1	1
0.456061042250366	BFA	BFA mv 10_Airyscan Processing	1	1
-2.10237443078432	BFA	BFA mv 10_Airyscan Processing	1	1
-1.19848766833477	BFA	BFA mv 10_Airyscan Processing	1	1
-0.423551227182968	BFA	BFA mv 10_Airyscan Processing	1	1
0.174963679496597	BFA	BFA mv 10_Airyscan Processing	1	1
-2.7058305333861	BFA	BFA mv 10_Airyscan Processing	1	1
-2.24475007395212	BFA	BFA mv 10_Airyscan Processing	1	1
-0.820916776676956	BFA	BFA mv 10_Airyscan Processing	1	1
-2.01268335282616	BFA	BFA mv 10_Airyscan Processing	1	1
-0.516533721444257	BFA	BFA mv 10_Airyscan Processing	1	1
-0.914071064158049	BFA	BFA mv 10_Airyscan Processing	1	1
-2.14201824145756	BFA	BFA mv 10_Airyscan Processing	1	1
-0.990889261998038	BFA	BFA mv 10_Airyscan Processing	1	1
-0.47882302157702	BFA	BFA mv 10_Airyscan Processing	1	1
-1.72868772340382	BFA	BFA mv 10_Airyscan Processing	1	1
0.568071724399049	BFA	BFA mv 10_Airyscan Processing	1	1
-0.0863986680052544	BFA	BFA mv 10_Airyscan Processing	1	1
-1.50776257872581	BFA	BFA mv 10_Airyscan Processing	1	1
-0.0306673211637877	BFA	BFA mv 10_Airyscan Processing	1	1
0.493940427623292	BFA	BFA mv 10_Airyscan Processing	1	1
-0.00252944561617665	BFA	BFA mv 10_Airyscan Processing	1	1
-3.58720412040565	BFA	BFA mv 10_Airyscan Processing	1	1
-1.27753738038276	BFA	BFA mv 10_Airyscan Processing	1	1
0.162932977114419	BFA	BFA mv 10_Airyscan Processing	1	1
-0.301495331347741	BFA	BFA mv 10_Airyscan Processing	1	1
0.0209937431924648	BFA	BFA mv 10_Airyscan Processing	1	1
-0.805771147622584	BFA	BFA mv 10_Airyscan Processing	1	1
-1.40922725022437	BFA	BFA mv 10_Airyscan Processing	1	1
-2.35925694310613	BFA	BFA mv 10_Airyscan Processing	1	1
-3.24063053012567	BFA	BFA mv 10_Airyscan Processing	1	1
-1.01680289665261	BFA	BFA mv 10_Airyscan Processing	1	1
-0.178925091714646	BFA	BFA mv 10_Airyscan Processing	1	1
-0.784736175526643	BFA	BFA mv 10_Airyscan Processing	1	1
-2.8940569398457	BFA	BFA mv 10_Airyscan Processing	1	1
-1.27753738038276	BFA	BFA mv 10_Airyscan Processing	1	1
-1.79544465117759	BFA	BFA mv 10_Airyscan Processing	1	1
-1.44887106089762	BFA	BFA mv 10_Airyscan Processing	1	1
-1.30192520670469	BFA	BFA mv 10_Airyscan Processing	1	1
-1.08227912417881	BFA	BFA mv 10_Airyscan Processing	1	1
-0.482002899913035	BFA	BFA mv 10_Airyscan Processing	1	1
-1.66610976254619	BFA	BFA mv 10_Airyscan Processing	1	1
0.145668053120707	BFA	BFA mv 10_Airyscan Processing	1	1
-2.10237443078432	BFA	BFA mv 10_Airyscan Processing	1	1
-0.85845571283223	BFA	BFA mv 10_Airyscan Processing	1	1
-1.19848766833477	BFA	BFA mv 10_Airyscan Processing	1	1
-1.42885271445878	BFA	BFA mv 10_Airyscan Processing	1	1
0.133277465556998	BFA	BFA mv 10_Airyscan Processing	1	1
0.0559769751625497	BFA	BFA mv 10_Airyscan Processing	1	1
-1.69155708234968	BFA	BFA mv 10_Airyscan Processing	1	1
0.212735483767664	BFA	BFA mv 10_Airyscan Processing	1	1
-2.54748334956573	BFA	BFA mv 10_Airyscan Processing	1	1
-1.69155708234968	BFA	BFA mv 10_Airyscan Processing	1	1
-0.382149195709528	BFA	BFA mv 10_Airyscan Processing	1	1
0.271975060156089	BFA	BFA mv 10_Airyscan Processing	1	1
-0.579412815765497	BFA	BFA mv 10_Airyscan Processing	1	1
-1.89817648367215	BFA	BFA mv 10_Airyscan Processing	1	1
-1.72868772340382	BFA	BFA mv 10_Airyscan Processing	1	1
-1.04900521406873	BFA	BFA mv 10_Airyscan Processing	1	1
-0.0863986680052547	BFA	BFA mv 10_Airyscan Processing	1	1
-1.63119261769157	BFA	BFA mv 10_Airyscan Processing	1	1
-0.0842566296991742	BFA	BFA mv 10_Airyscan Processing	1	1
0.748193837554465	BFA	BFA mv 10_Airyscan Processing	1	1
-0.564034264355141	BFA	BFA mv 10_Airyscan Processing	1	1
-0.218473783253206	BFA	BFA mv 10_Airyscan Processing	1	1
-2.01268335282616	BFA	BFA mv 10_Airyscan Processing	1	1
-2.14201824145756	BFA	BFA mv 10_Airyscan Processing	1	1
-0.985605298311315	BFA	BFA mv 10_Airyscan Processing	1	1
0.572329228990584	BFA	BFA mv 10_Airyscan Processing	1	1
-2.7058305333861	BFA	BFA mv 10_Airyscan Processing	1	1
-1.33746285227801	BFA	BFA mv 10_Airyscan Processing	1	1
-1.08227912417881	BFA	BFA mv 10_Airyscan Processing	1	1
-3.58720412040565	BFA	BFA mv 10_Airyscan Processing	1	1
0.340092696651535	BFA	BFA mv 10_Airyscan Processing	1	1
-2.8940569398457	BFA	BFA mv 10_Airyscan Processing	1	1
-1.49891832818253	BFA	BFA mv 10_Airyscan Processing	1	1
-0.00252944561617665	BFA	BFA mv 10_Airyscan Processing	1	1
-2.24475007395212	BFA	BFA mv 10_Airyscan Processing	1	1
-1.69155708234968	BFA	BFA mv 10_Airyscan Processing	1	1
-0.820916776676956	BFA	BFA mv 10_Airyscan Processing	1	1
-1.18286891836728	BFA	BFA mv 10_Airyscan Processing	1	1
-0.173262416673623	BFA	BFA mv 10_Airyscan Processing	1	1
-0.482002899913035	BFA	BFA mv 10_Airyscan Processing	1	1
-1.79544465117759	BFA	BFA mv 10_Airyscan Processing	1	1
-3.24063053012567	BFA	BFA mv 10_Airyscan Processing	1	1
-1.30192520670469	BFA	BFA mv 10_Airyscan Processing	1	1
-0.902296027498595	BFA	BFA mv 10_Airyscan Processing	1	1
-0.96047771042685	BFA	BFA mv 10_Airyscan Processing	1	1
-2.48859183173754	BFA	BFA mv 10_Airyscan Processing	1	1
-0.925986406045469	BFA	BFA mv 10_Airyscan Processing	1	1
-1.03001596200513	BFA	BFA mv 10_Airyscan Processing	1	1
-2.01268335282616	BFA	BFA mv 10_Airyscan Processing	1	1
-2.7058305333861	BFA	BFA mv 10_Airyscan Processing	1	1
-2.10237443078432	BFA	BFA mv 10_Airyscan Processing	1	1
-0.985605298311315	BFA	BFA mv 10_Airyscan Processing	1	1
-0.104231711291772	BFA	BFA mv 10_Airyscan Processing	1	1
-1.50776257872581	BFA	BFA mv 10_Airyscan Processing	1	1
-0.524524838877332	BFA	BFA mv 10_Airyscan Processing	1	1
-0.735705533898835	BFA	BFA mv 10_Airyscan Processing	1	1
-1.66610976254619	BFA	BFA mv 10_Airyscan Processing	1	1
-1.36337648693258	BFA	BFA mv 10_Airyscan Processing	1	1
-0.241351164354779	BFA	BFA mv 10_Airyscan Processing	1	1
0.219729295079204	BFA	BFA mv 10_Airyscan Processing	1	1
-0.666392115731142	BFA	BFA mv 10_Airyscan Processing	1	1
-0.508605956049884	BFA	BFA mv 10_Airyscan Processing	1	1
-0.874427253484801	BFA	BFA mv 10_Airyscan Processing	1	1
-1.23723162052833	BFA	BFA mv 10_Airyscan Processing	1	1
-3.24063053012567	BFA	BFA mv 10_Airyscan Processing	1	1
-0.505340487774826	BFA	BFA mv 10_Airyscan Processing	1	1
-1.26064465443802	BFA	BFA mv 10_Airyscan Processing	1	1
-1.75580084050434	BFA	BFA mv 10_Airyscan Processing	1	1
-1.72868772340382	BFA	BFA mv 10_Airyscan Processing	1	1
-1.75580084050434	BFA	BFA mv 10_Airyscan Processing	1	1
-0.75992038433079	BFA	BFA mv 10_Airyscan Processing	1	1
-0.885876804900445	BFA	BFA mv 10_Airyscan Processing	1	1
-0.955351616424714	BFA	BFA mv 10_Airyscan Processing	1	1
-0.725844657698451	BFA	BFA mv 10_Airyscan Processing	1	1
-0.204311787797622	BFA	BFA mv 10_Airyscan Processing	1	1
-1.58380521080831	BFA	BFA mv 10_Airyscan Processing	1	1
-2.54748334956573	BFA	BFA mv 10_Airyscan Processing	1	1
-1.3449834920697	BFA	BFA mv 10_Airyscan Processing	1	1
-2.7058305333861	BFA	BFA mv 10_Airyscan Processing	1	1
-0.885876804900446	BFA	BFA mv 10_Airyscan Processing	1	1
-1.0626536599444	BFA	BFA mv 10_Airyscan Processing	1	1
-1.89817648367215	BFA	BFA mv 10_Airyscan Processing	1	1
-0.943083359347018	BFA	BFA mv 10_Airyscan Processing	1	1
-3.58720412040565	BFA	BFA mv 10_Airyscan Processing	1	1
-1.93037880108828	BFA	BFA mv 10_Airyscan Processing	1	1
-1.52944250864726	BFA	BFA mv 10_Airyscan Processing	1	1
-2.54748334956573	BFA	BFA mv 10_Airyscan Processing	1	1
-1.04900521406873	BFA	BFA mv 10_Airyscan Processing	1	1
-1.93037880108828	BFA	BFA mv 10_Airyscan Processing	1	1
0.200210662209729	BFA	BFA mv 10_Airyscan Processing	1	1
-0.527853663204828	BFA	BFA mv 10_Airyscan Processing	1	1
-0.842735257327303	BFA	BFA mv 10_Airyscan Processing	1	1
-0.25605149367744	BFA	BFA mv 10_Airyscan Processing	1	1
0.169310380810681	BFA	BFA mv 10_Airyscan Processing	1	1
-0.97296258198624	BFA	BFA mv 10_Airyscan Processing	1	1
-1.93037880108828	BFA	BFA mv 10_Airyscan Processing	1	1
-1.75580084050434	BFA	BFA mv 10_Airyscan Processing	1	1
-2.01268335282616	BFA	BFA mv 10_Airyscan Processing	1	1
-1.06836204921327	BFA	BFA mv 10_Airyscan Processing	1	1
-2.24475007395212	BFA	BFA mv 10_Airyscan Processing	1	1
-1.75580084050434	BFA	BFA mv 10_Airyscan Processing	1	1
-2.7058305333861	BFA	BFA mv 10_Airyscan Processing	1	1
-0.955351616424714	BFA	BFA mv 10_Airyscan Processing	1	1
0.0135929378727565	BFA	BFA mv 10_Airyscan Processing	1	1
-1.13130976580662	BFA	BFA mv 10_Airyscan Processing	1	1
-1.75580084050434	BFA	BFA mv 10_Airyscan Processing	1	1
-0.764134573210431	BFA	BFA mv 10_Airyscan Processing	1	1
-1.2846190274116	BFA	BFA mv 10_Airyscan Processing	1	1
-0.869722823973536	BFA	BFA mv 10_Airyscan Processing	1	1
-1.52944250864726	BFA	BFA mv 10_Airyscan Processing	1	1
0.192406634455641	BFA	BFA mv 10_Airyscan Processing	1	1
-1.93037880108828	BFA	BFA mv 10_Airyscan Processing	1	1
-1.42885271445878	BFA	BFA mv 10_Airyscan Processing	1	1
-1.36337648693258	BFA	BFA mv 10_Airyscan Processing	1	1
-0.688966952563902	BFA	BFA mv 10_Airyscan Processing	1	1
-0.456089265258468	BFA	BFA mv 10_Airyscan Processing	1	1
-1.00376214211621	BFA	BFA mv 10_Airyscan Processing	1	1
-0.175604084494908	BFA	BFA mv 10_Airyscan Processing	1	1
0.134997411455124	BFA	BFA mv 10_Airyscan Processing	1	1
-0.670229306372632	BFA	BFA mv 10_Airyscan Processing	1	1
-1.93037880108828	BFA	BFA mv 10_Airyscan Processing	1	1
-1.47788335608659	BFA	BFA mv 10_Airyscan Processing	1	1
-2.48859183173754	BFA	BFA mv 10_Airyscan Processing	1	1
0.451796016205166	BFA	BFA mv 10_Airyscan Processing	1	1
-1.63119261769157	BFA	BFA mv 10_Airyscan Processing	1	1
0.637515553237053	BFA	BFA mv 10_Airyscan Processing	1	1
-1.40922725022437	BFA	BFA mv 10_Airyscan Processing	1	1
1.01120226061755	BFA	BFA mv 10_Airyscan Processing	1	1
-3.58720412040565	BFA	BFA mv 10_Airyscan Processing	1	1
-0.389131943618863	BFA	BFA mv 10_Airyscan Processing	1	1
0.607820105248634	BFA	BFA mv 10_Airyscan Processing	1	1
-0.531193605624203	BFA	BFA mv 10_Airyscan Processing	1	1
-0.626388991706268	BFA	BFA mv 10_Airyscan Processing	1	1
0.834702072786426	BFA	BFA mv 10_Airyscan Processing	1	1
-2.7058305333861	BFA	BFA mv 10_Airyscan Processing	1	1
-1.2050293031122	BFA	BFA mv 10_Airyscan Processing	1	1
-0.58439019982281	BFA	BFA mv 10_Airyscan Processing	1	1
-0.78905648029379	BFA	BFA mv 10_Airyscan Processing	1	1
-1.75580084050434	BFA	BFA mv 10_Airyscan Processing	1	1
-1.82445694636656	BFA	BFA mv 10_Airyscan Processing	1	1
-1.75580084050434	BFA	BFA mv 10_Airyscan Processing	1	1
-0.071862404086451	BFA	BFA mv 10_Airyscan Processing	1	1
-0.99840990178973	BFA	BFA mv 10_Airyscan Processing	1	1
-1.18286891836728	BFA	BFA mv 10_Airyscan Processing	1	1
0.379287938934613	BFA	BFA mv 10_Airyscan Processing	1	1
-2.48859183173754	BFA	BFA mv 10_Airyscan Processing	1	1
-3.58720412040565	BFA	BFA mv 10_Airyscan Processing	1	1
0.127382810670112	BFA	BFA mv 10_Airyscan Processing	1	1
-0.555722437218622	BFA	BFA mv 10_Airyscan Processing	1	1
-2.7058305333861	BFA	BFA mv 10_Airyscan Processing	1	1
-0.355858033508789	BFA	BFA mv 10_Airyscan Processing	1	1
-0.567497473878076	BFA	BFA mv 10_Airyscan Processing	1	1
-0.298839924896807	BFA	BFA mv 10_Airyscan Processing	1	1
-2.7058305333861	BFA	BFA mv 10_Airyscan Processing	1	1
-1.45728175377038	BFA	BFA mv 10_Airyscan Processing	1	1
0.808635405181529	BFA	BFA mv 10_Airyscan Processing	1	1
-1.45728175377038	BFA	BFA mv 10_Airyscan Processing	1	1
-0.716080069664426	BFA	BFA mv 10_Airyscan Processing	1	1
-0.795198353837885	BFA	BFA mv 10_Airyscan Processing	1	1
-0.270971150883013	BFA	BFA mv 10_Airyscan Processing	1	1
-2.24475007395212	BFA	BFA mv 10_Airyscan Processing	1	1
-1.22100084376477	BFA	BFA mv 10_Airyscan Processing	1	1
-2.7058305333861	BFA	BFA mv 10_Airyscan Processing	1	1
-0.403245440392058	BFA	BFA mv 10_Airyscan Processing	1	1
-1.36337648693258	BFA	BFA mv 10_Airyscan Processing	1	1
-1.23723162052833	BFA	BFA mv 10_Airyscan Processing	1	1
-1.19848766833477	BFA	BFA mv 10_Airyscan Processing	1	1
-1.82445694636656	BFA	BFA mv 10_Airyscan Processing	1	1
-0.735705533898835	BFA	BFA mv 10_Airyscan Processing	1	1
-0.307935260587733	BFA	BFA mv 10_Airyscan Processing	1	1
-0.559156931158607	BFA	BFA mv 10_Airyscan Processing	1	1
-2.7058305333861	BFA	BFA mv 10_Airyscan Processing	1	1
-0.0915889949666972	BFA	BFA mv 10_Airyscan Processing	1	1
-1.93037880108828	BFA	BFA mv 10_Airyscan Processing	1	1
-0.914071064158049	BFA	BFA mv 10_Airyscan Processing	1	1
-0.307935260587733	BFA	BFA mv 10_Airyscan Processing	1	1
-1.38211413312385	BFA	BFA mv 10_Airyscan Processing	1	1
-0.519836006953596	BFA	BFA mv 10_Airyscan Processing	1	1
1.07282927813717	BFA	BFA mv 10_Airyscan Processing	1	1
0.478128146627484	BFA	BFA mv 10_Airyscan Processing	1	1
-1.1107081634904	BFA	BFA mv 10_Airyscan Processing	1	1
-1.1107081634904	BFA	BFA mv 10_Airyscan Processing	1	1
0.924569925163018	BFA	BFA mv 10_Airyscan Processing	1	1
1.25819741675435	BFA	BFA mv 10_Airyscan Processing	1	1
-0.774382322054477	BFA	BFA mv 10_Airyscan Processing	1	1
-3.58720412040565	BFA	BFA mv 10_Airyscan Processing	1	1
-0.508605956049884	BFA	BFA mv 10_Airyscan Processing	1	1
-1.64129397135033	BFA	BFA mv 10_Airyscan Processing	1	1
-1.29472038107036	BFA	BFA mv 10_Airyscan Processing	1	1
-0.567497473878076	BFA	BFA mv 10_Airyscan Processing	1	1
-2.48859183173754	BFA	BFA mv 10_Airyscan Processing	1	1
-0.874427253484801	BFA	BFA mv 10_Airyscan Processing	1	1
-0.925986406045469	BFA	BFA mv 10_Airyscan Processing	1	1
-0.795198353837885	BFA	BFA mv 10_Airyscan Processing	1	1
0.520369054501214	BFA	BFA mv 10_Airyscan Processing	1	1
0.292841141045526	BFA	BFA mv 10_Airyscan Processing	1	1
-0.99840990178973	BFA	BFA mv 10_Airyscan Processing	1	1
0.14806965243098	BFA	BFA mv 10_Airyscan Processing	1	1
-0.21501903393246	BFA	BFA mv 10_Airyscan Processing	1	1
-1.44887106089762	BFA	BFA mv 10_Airyscan Processing	1	1
0.816700836574361	BFA	BFA mv 10_Airyscan Processing	1	1
-1.49891832818253	BFA	BFA mv 10_Airyscan Processing	1	1
-2.20090975928576	BFA	BFA mv 10_Airyscan Processing	1	1
-0.0376157606780124	BFA	BFA mv 10_Airyscan Processing	1	1
-2.01268335282616	BFA	BFA mv 10_Airyscan Processing	1	1
-0.596509769067045	BFA	BFA mv 10_Airyscan Processing	1	1
-2.7058305333861	BFA	BFA mv 10_Airyscan Processing	1	1
-0.104231711291772	BFA	BFA mv 10_Airyscan Processing	1	1
-1.07649096652224	BFA	BFA mv 10_Airyscan Processing	1	1
-0.0739780294051713	BFA	BFA mv 10_Airyscan Processing	1	1
-0.29245811775137	BFA	BFA mv 10_Airyscan Processing	1	1
-0.683442371725161	BFA	BFA mv 10_Airyscan Processing	1	1
0.874552984432897	BFA	BFA mv 10_Airyscan Processing	1	1
-0.332980652407216	BFA	BFA mv 10_Airyscan Processing	1	1
-1.2050293031122	BFA	BFA mv 10_Airyscan Processing	1	1
-0.831766512420168	BFA	BFA mv 10_Airyscan Processing	1	1
-2.35925694310613	BFA	BFA mv 10_Airyscan Processing	1	1
-1.55160289339218	BFA	BFA mv 10_Airyscan Processing	1	1
-0.346318334192451	BFA	BFA mv 10_Airyscan Processing	1	1
-0.608778026144742	BFA	BFA mv 10_Airyscan Processing	1	1
-0.847314136384277	BFA	BFA mv 10_Airyscan Processing	1	1
-0.745664616180359	BFA	BFA mv 10_Airyscan Processing	1	1
-1.2050293031122	BFA	BFA mv 10_Airyscan Processing	1	1
-1.47788335608659	BFA	BFA mv 10_Airyscan Processing	1	1
-0.831766512420168	BFA	BFA mv 10_Airyscan Processing	1	1
-1.26064465443802	BFA	BFA mv 10_Airyscan Processing	1	1
-1.36337648693258	BFA	BFA mv 10_Airyscan Processing	1	1
-0.639031708031343	BFA	BFA mv 10_Airyscan Processing	1	1
-1.97776620797155	BFA	BFA mv 10_Airyscan Processing	1	1
-0.626388991706268	BFA	BFA mv 10_Airyscan Processing	1	1
-1.38211413312385	BFA	BFA mv 10_Airyscan Processing	1	1
0.41333177913365	BFA	BFA mv 10_Airyscan Processing	1	1
-1.42885271445878	BFA	BFA mv 10_Airyscan Processing	1	1
-2.24475007395212	BFA	BFA mv 10_Airyscan Processing	1	1
-0.985605298311315	BFA	BFA mv 10_Airyscan Processing	1	1
-0.897458968357567	BFA	BFA mv 10_Airyscan Processing	1	1
-0.918989347697555	BFA	BFA mv 10_Airyscan Processing	1	1
0.221959646831688	BFA	BFA mv 10_Airyscan Processing	1	1
-1.69155708234968	BFA	BFA mv 10_Airyscan Processing	1	1
-1.82445694636656	BFA	BFA mv 10_Airyscan Processing	1	1
-2.24475007395212	BFA	BFA mv 10_Airyscan Processing	1	1
-2.7058305333861	BFA	BFA mv 10_Airyscan Processing	1	1
-0.990889261998038	BFA	BFA mv 10_Airyscan Processing	1	1
-0.608778026144742	BFA	BFA mv 10_Airyscan Processing	1	1
-0.825396611856993	BFA	BFA mv 10_Airyscan Processing	1	1
-2.8940569398457	BFA	BFA mv 10_Airyscan Processing	1	1
-1.97776620797155	BFA	BFA mv 10_Airyscan Processing	1	1
0.360969899806837	BFA	BFA mv 10_Airyscan Processing	1	1
0.379287938934613	BFA	BFA mv 10_Airyscan Processing	1	1
-0.358669465102267	BFA	BFA mv 10_Airyscan Processing	1	1
-1.33746285227801	BFA	BFA mv 10_Airyscan Processing	1	1
-0.286116779937385	BFA	BFA mv 10_Airyscan Processing	1	1
1.02915218383303	BFA	BFA mv 10_Airyscan Processing	1	1
-1.45728175377038	BFA	BFA mv 10_Airyscan Processing	1	1
-2.35925694310613	BFA	BFA mv 10_Airyscan Processing	1	1
-1.97776620797155	BFA	BFA mv 10_Airyscan Processing	1	1
-2.01268335282616	BFA	BFA mv 10_Airyscan Processing	1	1
-2.14201824145756	BFA	BFA mv 10_Airyscan Processing	1	1
-0.805771147622584	BFA	BFA mv 10_Airyscan Processing	1	1
0.614483838364286	BFA	BFA mv 10_Airyscan Processing	1	1
-0.516533721444257	BFA	BFA mv 10_Airyscan Processing	1	1
-2.48859183173754	BFA	BFA mv 10_Airyscan Processing	1	1
-2.7058305333861	BFA	BFA mv 10_Airyscan Processing	1	1
-0.0355756054295555	BFA	BFA mv 10_Airyscan Processing	1	1
-0.320940888654177	BFA	BFA mv 10_Airyscan Processing	1	1
0.411490256350743	BFA	BFA mv 10_Airyscan Processing	1	1
-0.902296027498595	BFA	BFA mv 10_Airyscan Processing	1	1
-1.14613778528401	BFA	BFA mv 10_Airyscan Processing	1	1
-1.85433616900578	BFA	BFA mv 10_Airyscan Processing	1	1
-0.0446128190259265	BFA	BFA mv 10_Airyscan Processing	1	1
-2.14201824145756	BFA	BFA mv 10_Airyscan Processing	1	1
-0.885876804900446	BFA	BFA mv 10_Airyscan Processing	1	1
-1.69155708234968	BFA	BFA mv 10_Airyscan Processing	1	1
-1.75580084050434	BFA	BFA mv 10_Airyscan Processing	1	1
-1.31953617226621	BFA	BFA mv 10_Airyscan Processing	1	1
-0.617544741162986	BFA	BFA mv 10_Airyscan Processing	1	1
-1.22100084376477	BFA	BFA mv 10_Airyscan Processing	1	1
-2.8940569398457	BFA	BFA mv 10_Airyscan Processing	1	1
-0.47882302157702	BFA	BFA mv 10_Airyscan Processing	1	1
-1.82445694636656	BFA	BFA mv 10_Airyscan Processing	1	1
-3.24063053012567	BFA	BFA mv 10_Airyscan Processing	1	1
-1.63119261769157	BFA	BFA mv 10_Airyscan Processing	1	1
-1.0626536599444	BFA	BFA mv 10_Airyscan Processing	1	1
-0.448624763557912	BFA	BFA mv 10_Airyscan Processing	1	1
0.331900532051345	BFA	BFA mv 10_Airyscan Processing	1	1
-0.445549111466947	BFA	BFA mv 10_Airyscan Processing	1	1
-0.75992038433079	BFA	BFA mv 10_Airyscan Processing	1	1
-0.206727392728345	BFA	BFA mv 10_Airyscan Processing	1	1
-1.08227912417881	BFA	BFA mv 10_Airyscan Processing	1	1
-3.24063053012567	BFA	BFA mv 10_Airyscan Processing	1	1
-0.587924754634752	BFA	BFA mv 10_Airyscan Processing	1	1
-0.400306039514419	BFA	BFA mv 10_Airyscan Processing	1	1
-1.3449834920697	BFA	BFA mv 10_Airyscan Processing	1	1
-1.85433616900578	BFA	BFA mv 10_Airyscan Processing	1	1
-1.31953617226621	BFA	BFA mv 10_Airyscan Processing	1	1
-0.423551227182968	BFA	BFA mv 10_Airyscan Processing	1	1
-0.572415757417583	BFA	BFA mv 10_Airyscan Processing	1	1
-0.914071064158049	BFA	BFA mv 10_Airyscan Processing	1	1
-0.749819030672031	BFA	BFA mv 10_Airyscan Processing	1	1
-1.36337648693258	BFA	BFA mv 10_Airyscan Processing	1	1
-0.75992038433079	BFA	BFA mv 10_Airyscan Processing	1	1
-0.847314136384277	BFA	BFA mv 10_Airyscan Processing	1	1
-0.847314136384277	BFA	BFA mv 10_Airyscan Processing	1	1
-3.58720412040565	BFA	BFA mv 10_Airyscan Processing	1	1
-1.63119261769157	BFA	BFA mv 10_Airyscan Processing	1	1
-0.784736175526642	BFA	BFA mv 10_Airyscan Processing	1	1
-1.85433616900578	BFA	BFA mv 10_Airyscan Processing	1	1
-1.27753738038276	BFA	BFA mv 10_Airyscan Processing	1	1
-0.967772255024797	BFA	BFA mv 10_Airyscan Processing	1	1
-1.36337648693258	BFA	BFA mv 10_Airyscan Processing	1	1
0.89221876879664	BFA	BFA mv 10_Airyscan Processing	1	1
-1.75580084050434	BFA	BFA mv 10_Airyscan Processing	1	1
-1.29472038107036	BFA	BFA mv 10_Airyscan Processing	1	1
-2.01268335282616	BFA	BFA mv 10_Airyscan Processing	1	1
-1.38211413312385	BFA	BFA mv 10_Airyscan Processing	1	1
-1.89817648367215	BFA	BFA mv 10_Airyscan Processing	1	1
-1.72868772340382	BFA	BFA mv 10_Airyscan Processing	1	1
-2.54748334956573	BFA	BFA mv 10_Airyscan Processing	1	1
-1.66610976254619	BFA	BFA mv 10_Airyscan Processing	1	1
-2.54748334956573	BFA	BFA mv 10_Airyscan Processing	1	1
-1.93037880108828	BFA	BFA mv 10_Airyscan Processing	1	1
-1.01680289665261	BFA	BFA mv 10_Airyscan Processing	1	1
-3.24063053012567	BFA	BFA mv 10_Airyscan Processing	1	1
-2.01268335282616	BFA	BFA mv 10_Airyscan Processing	1	1
-2.01268335282616	BFA	BFA mv 10_Airyscan Processing	1	1
-1.89817648367215	BFA	BFA mv 10_Airyscan Processing	1	1
-1.42885271445878	BFA	BFA mv 10_Airyscan Processing	1	1
-0.326377933887256	BFA	BFA mv 10_Airyscan Processing	1	1
-0.692891924472424	BFA	BFA mv 10_Airyscan Processing	1	1
-1.2050293031122	BFA	BFA mv 10_Airyscan Processing	1	1
-0.575908166750833	BFA	BFA mv 10_Airyscan Processing	1	1
-1.18930884760728	BFA	BFA mv 10_Airyscan Processing	1	1
-1.40922725022437	BFA	BFA mv 10_Airyscan Processing	1	1
-0.902296027498595	BFA	BFA mv 10_Airyscan Processing	1	1
[truncated: 410,675 more rows]
