# Supplementary material for: Quantitative analysis of plant ER architecture and dynamics
Source: Nat Commun. 2019 Feb 28;10:984. doi: 10.1038/s41467-019-08893-9 (PMC6395764; doi:10.1038/s41467-019-08893-9)
Supplement: Supplementary file 6 — Source Data [file 41467_2019_8893_MOESM6_ESM.zip › Fig 6 - MANOVA source data/tubule_Persistency.csv]

Persistency_logit	group	name	file	rep
-1.19226502342337	BFA	BFA mv 10_Airyscan Processing	1	1
-3.66356164612965	BFA	BFA mv 10_Airyscan Processing	1	1
-1.72829010299772	BFA	BFA mv 10_Airyscan Processing	1	1
-3.66356164612965	BFA	BFA mv 10_Airyscan Processing	1	1
-0.80216712309818	BFA	BFA mv 10_Airyscan Processing	1	1
-3.66356164612965	BFA	BFA mv 10_Airyscan Processing	1	1
-1.48711730635835	BFA	BFA mv 10_Airyscan Processing	1	1
-3.66356164612965	BFA	BFA mv 10_Airyscan Processing	1	1
-1.44356058357616	BFA	BFA mv 10_Airyscan Processing	1	1
-3.66356164612965	BFA	BFA mv 10_Airyscan Processing	1	1
-0.333287511997257	BFA	BFA mv 10_Airyscan Processing	1	1
-3.66356164612965	BFA	BFA mv 10_Airyscan Processing	1	1
-3.66356164612965	BFA	BFA mv 10_Airyscan Processing	1	1
-3.66356164612965	BFA	BFA mv 10_Airyscan Processing	1	1
-3.66356164612965	BFA	BFA mv 10_Airyscan Processing	1	1
-3.66356164612965	BFA	BFA mv 10_Airyscan Processing	1	1
-3.66356164612965	BFA	BFA mv 10_Airyscan Processing	1	1
-0.308884735997215	BFA	BFA mv 10_Airyscan Processing	1	1
-0.588456189081283	BFA	BFA mv 10_Airyscan Processing	1	1
-2.66881638768151	BFA	BFA mv 10_Airyscan Processing	1	1
-2.41664206538023	BFA	BFA mv 10_Airyscan Processing	1	1
-3.66356164612965	BFA	BFA mv 10_Airyscan Processing	1	1
-3.66356164612965	BFA	BFA mv 10_Airyscan Processing	1	1
-3.66356164612965	BFA	BFA mv 10_Airyscan Processing	1	1
-3.66356164612965	BFA	BFA mv 10_Airyscan Processing	1	1
-3.66356164612965	BFA	BFA mv 10_Airyscan Processing	1	1
-0.361751003350027	BFA	BFA mv 10_Airyscan Processing	1	1
-3.66356164612965	BFA	BFA mv 10_Airyscan Processing	1	1
-3.66356164612965	BFA	BFA mv 10_Airyscan Processing	1	1
-3.66356164612965	BFA	BFA mv 10_Airyscan Processing	1	1
-3.66356164612965	BFA	BFA mv 10_Airyscan Processing	1	1
-3.66356164612965	BFA	BFA mv 10_Airyscan Processing	1	1
-3.66356164612965	BFA	BFA mv 10_Airyscan Processing	1	1
-3.66356164612965	BFA	BFA mv 10_Airyscan Processing	1	1
-1.67472175028384	BFA	BFA mv 10_Airyscan Processing	1	1
-0.154995067519709	BFA	BFA mv 10_Airyscan Processing	1	1
0.252624753853748	BFA	BFA mv 10_Airyscan Processing	1	1
-0.091171799723414	BFA	BFA mv 10_Airyscan Processing	1	1
-3.66356164612965	BFA	BFA mv 10_Airyscan Processing	1	1
-2.80841828734977	BFA	BFA mv 10_Airyscan Processing	1	1
-3.66356164612965	BFA	BFA mv 10_Airyscan Processing	1	1
-3.66356164612965	BFA	BFA mv 10_Airyscan Processing	1	1
-3.66356164612965	BFA	BFA mv 10_Airyscan Processing	1	1
-1.9496021480813	BFA	BFA mv 10_Airyscan Processing	1	1
-3.66356164612965	BFA	BFA mv 10_Airyscan Processing	1	1
-3.66356164612965	BFA	BFA mv 10_Airyscan Processing	1	1
-3.66356164612965	BFA	BFA mv 10_Airyscan Processing	1	1
-3.66356164612965	BFA	BFA mv 10_Airyscan Processing	1	1
-3.66356164612965	BFA	BFA mv 10_Airyscan Processing	1	1
-3.66356164612965	BFA	BFA mv 10_Airyscan Processing	1	1
-3.66356164612965	BFA	BFA mv 10_Airyscan Processing	1	1
-3.66356164612965	BFA	BFA mv 10_Airyscan Processing	1	1
-3.66356164612965	BFA	BFA mv 10_Airyscan Processing	1	1
-3.66356164612965	BFA	BFA mv 10_Airyscan Processing	1	1
-2.35979564868792	BFA	BFA mv 10_Airyscan Processing	1	1
-1.67472175028384	BFA	BFA mv 10_Airyscan Processing	1	1
-3.66356164612965	BFA	BFA mv 10_Airyscan Processing	1	1
-2.53289899677613	BFA	BFA mv 10_Airyscan Processing	1	1
-3.66356164612965	BFA	BFA mv 10_Airyscan Processing	1	1
-3.66356164612965	BFA	BFA mv 10_Airyscan Processing	1	1
-3.66356164612965	BFA	BFA mv 10_Airyscan Processing	1	1
-3.66356164612965	BFA	BFA mv 10_Airyscan Processing	1	1
-3.66356164612965	BFA	BFA mv 10_Airyscan Processing	1	1
-3.66356164612965	BFA	BFA mv 10_Airyscan Processing	1	1
-3.66356164612965	BFA	BFA mv 10_Airyscan Processing	1	1
-0.129572153448363	BFA	BFA mv 10_Airyscan Processing	1	1
-2.78392736958009	BFA	BFA mv 10_Airyscan Processing	1	1
-0.566275420151155	BFA	BFA mv 10_Airyscan Processing	1	1
-3.66356164612965	BFA	BFA mv 10_Airyscan Processing	1	1
-0.736407475467423	BFA	BFA mv 10_Airyscan Processing	1	1
-1.9496021480813	BFA	BFA mv 10_Airyscan Processing	1	1
-3.66356164612965	BFA	BFA mv 10_Airyscan Processing	1	1
-3.66356164612965	BFA	BFA mv 10_Airyscan Processing	1	1
-3.66356164612965	BFA	BFA mv 10_Airyscan Processing	1	1
-1.24139365692364	BFA	BFA mv 10_Airyscan Processing	1	1
-3.66356164612965	BFA	BFA mv 10_Airyscan Processing	1	1
-3.66356164612965	BFA	BFA mv 10_Airyscan Processing	1	1
-3.66356164612965	BFA	BFA mv 10_Airyscan Processing	1	1
-3.66356164612965	BFA	BFA mv 10_Airyscan Processing	1	1
-3.17718254133932	BFA	BFA mv 10_Airyscan Processing	1	1
-0.559647852612346	BFA	BFA mv 10_Airyscan Processing	1	1
-3.66356164612965	BFA	BFA mv 10_Airyscan Processing	1	1
-3.66356164612965	BFA	BFA mv 10_Airyscan Processing	1	1
-0.308884735997215	BFA	BFA mv 10_Airyscan Processing	1	1
-2.17648944574134	BFA	BFA mv 10_Airyscan Processing	1	1
-3.66356164612965	BFA	BFA mv 10_Airyscan Processing	1	1
-3.66356164612965	BFA	BFA mv 10_Airyscan Processing	1	1
-0.469082607847961	BFA	BFA mv 10_Airyscan Processing	1	1
-1.71525131023998	BFA	BFA mv 10_Airyscan Processing	1	1
-1.08453002626581	BFA	BFA mv 10_Airyscan Processing	1	1
-1.5284146133196	BFA	BFA mv 10_Airyscan Processing	1	1
-3.66356164612965	BFA	BFA mv 10_Airyscan Processing	1	1
-3.66356164612965	BFA	BFA mv 10_Airyscan Processing	1	1
0.578355064271449	BFA	BFA mv 10_Airyscan Processing	1	1
-3.66356164612965	BFA	BFA mv 10_Airyscan Processing	1	1
-1.62558957873731	BFA	BFA mv 10_Airyscan Processing	1	1
-1.41315265171293	BFA	BFA mv 10_Airyscan Processing	1	1
-0.709773521585664	BFA	BFA mv 10_Airyscan Processing	1	1
-3.66356164612965	BFA	BFA mv 10_Airyscan Processing	1	1
-3.66356164612965	BFA	BFA mv 10_Airyscan Processing	1	1
-3.66356164612965	BFA	BFA mv 10_Airyscan Processing	1	1
-3.66356164612965	BFA	BFA mv 10_Airyscan Processing	1	1
-3.66356164612965	BFA	BFA mv 10_Airyscan Processing	1	1
-3.66356164612965	BFA	BFA mv 10_Airyscan Processing	1	1
-3.66356164612965	BFA	BFA mv 10_Airyscan Processing	1	1
0.795346944103404	BFA	BFA mv 10_Airyscan Processing	1	1
-1.08453002626581	BFA	BFA mv 10_Airyscan Processing	1	1
-3.66356164612965	BFA	BFA mv 10_Airyscan Processing	1	1
-3.66356164612965	BFA	BFA mv 10_Airyscan Processing	1	1
-1.89006967449608	BFA	BFA mv 10_Airyscan Processing	1	1
-3.66356164612965	BFA	BFA mv 10_Airyscan Processing	1	1
-0.308884735997215	BFA	BFA mv 10_Airyscan Processing	1	1
-3.66356164612965	BFA	BFA mv 10_Airyscan Processing	1	1
-3.66356164612965	BFA	BFA mv 10_Airyscan Processing	1	1
-3.66356164612965	BFA	BFA mv 10_Airyscan Processing	1	1
-0.677671828126579	BFA	BFA mv 10_Airyscan Processing	1	1
-1.82508480619491	BFA	BFA mv 10_Airyscan Processing	1	1
-0.481540928871442	BFA	BFA mv 10_Airyscan Processing	1	1
-3.66356164612965	BFA	BFA mv 10_Airyscan Processing	1	1
-3.66356164612965	BFA	BFA mv 10_Airyscan Processing	1	1
-2.73015945385423	BFA	BFA mv 10_Airyscan Processing	1	1
-3.66356164612965	BFA	BFA mv 10_Airyscan Processing	1	1
-0.308884735997215	BFA	BFA mv 10_Airyscan Processing	1	1
0.304320618122001	BFA	BFA mv 10_Airyscan Processing	1	1
-3.66356164612965	BFA	BFA mv 10_Airyscan Processing	1	1
-3.66356164612965	BFA	BFA mv 10_Airyscan Processing	1	1
-3.66356164612965	BFA	BFA mv 10_Airyscan Processing	1	1
-3.66356164612965	BFA	BFA mv 10_Airyscan Processing	1	1
-0.892513878792583	BFA	BFA mv 10_Airyscan Processing	1	1
-3.66356164612965	BFA	BFA mv 10_Airyscan Processing	1	1
-3.66356164612965	BFA	BFA mv 10_Airyscan Processing	1	1
-1.62022964353089	BFA	BFA mv 10_Airyscan Processing	1	1
-3.66356164612965	BFA	BFA mv 10_Airyscan Processing	1	1
-3.66356164612965	BFA	BFA mv 10_Airyscan Processing	1	1
-3.66356164612965	BFA	BFA mv 10_Airyscan Processing	1	1
-0.951819856082217	BFA	BFA mv 10_Airyscan Processing	1	1
-0.504354315207919	BFA	BFA mv 10_Airyscan Processing	1	1
-0.040866502172475	BFA	BFA mv 10_Airyscan Processing	1	1
-3.66356164612965	BFA	BFA mv 10_Airyscan Processing	1	1
0.274734834161358	BFA	BFA mv 10_Airyscan Processing	1	1
-0.0788431458777911	BFA	BFA mv 10_Airyscan Processing	1	1
-3.66356164612965	BFA	BFA mv 10_Airyscan Processing	1	1
-3.66356164612965	BFA	BFA mv 10_Airyscan Processing	1	1
-2.64638051858658	BFA	BFA mv 10_Airyscan Processing	1	1
-3.66356164612965	BFA	BFA mv 10_Airyscan Processing	1	1
-3.66356164612965	BFA	BFA mv 10_Airyscan Processing	1	1
-3.66356164612965	BFA	BFA mv 10_Airyscan Processing	1	1
-2.55832704432043	BFA	BFA mv 10_Airyscan Processing	1	1
-3.66356164612965	BFA	BFA mv 10_Airyscan Processing	1	1
-1.24139377361078	BFA	BFA mv 10_Airyscan Processing	1	1
-1.55479274399088	BFA	BFA mv 10_Airyscan Processing	1	1
-2.55832704432043	BFA	BFA mv 10_Airyscan Processing	1	1
-1.51683352614093	BFA	BFA mv 10_Airyscan Processing	1	1
-3.66356164612965	BFA	BFA mv 10_Airyscan Processing	1	1
-3.66356164612965	BFA	BFA mv 10_Airyscan Processing	1	1
0.0122576512875742	BFA	BFA mv 10_Airyscan Processing	1	1
-2.48433727484492	BFA	BFA mv 10_Airyscan Processing	1	1
-3.66356164612965	BFA	BFA mv 10_Airyscan Processing	1	1
-3.66356164612965	BFA	BFA mv 10_Airyscan Processing	1	1
-0.620746790872608	BFA	BFA mv 10_Airyscan Processing	1	1
-3.66356164612965	BFA	BFA mv 10_Airyscan Processing	1	1
-0.828932277922968	BFA	BFA mv 10_Airyscan Processing	1	1
-3.66356164612965	BFA	BFA mv 10_Airyscan Processing	1	1
-0.395395030191598	BFA	BFA mv 10_Airyscan Processing	1	1
-3.66356164612965	BFA	BFA mv 10_Airyscan Processing	1	1
0.541089191572119	BFA	BFA mv 10_Airyscan Processing	1	1
-1.00245652562288	BFA	BFA mv 10_Airyscan Processing	1	1
-0.249795720978957	BFA	BFA mv 10_Airyscan Processing	1	1
-2.91209011489746	BFA	BFA mv 10_Airyscan Processing	1	1
-1.61708577144239	BFA	BFA mv 10_Airyscan Processing	1	1
-3.43482005317377	BFA	BFA mv 10_Airyscan Processing	1	1
-1.35979178049118	BFA	BFA mv 10_Airyscan Processing	1	1
-0.718269745109466	BFA	BFA mv 10_Airyscan Processing	1	1
-3.66356164612965	BFA	BFA mv 10_Airyscan Processing	1	1
-3.66356164612965	BFA	BFA mv 10_Airyscan Processing	1	1
-3.66356164612965	BFA	BFA mv 10_Airyscan Processing	1	1
-0.974462773684096	BFA	BFA mv 10_Airyscan Processing	1	1
-1.31942523870142	BFA	BFA mv 10_Airyscan Processing	1	1
-3.66356164612965	BFA	BFA mv 10_Airyscan Processing	1	1
-3.66356164612965	BFA	BFA mv 10_Airyscan Processing	1	1
-2.29668559423729	BFA	BFA mv 10_Airyscan Processing	1	1
-3.66356164612965	BFA	BFA mv 10_Airyscan Processing	1	1
-3.66356164612965	BFA	BFA mv 10_Airyscan Processing	1	1
-3.66356164612965	BFA	BFA mv 10_Airyscan Processing	1	1
-0.51685212093087	BFA	BFA mv 10_Airyscan Processing	1	1
1.21950026103283	BFA	BFA mv 10_Airyscan Processing	1	1
0.639800717596801	BFA	BFA mv 10_Airyscan Processing	1	1
-1.63190631987189	BFA	BFA mv 10_Airyscan Processing	1	1
-0.892513878792583	BFA	BFA mv 10_Airyscan Processing	1	1
-3.66356164612965	BFA	BFA mv 10_Airyscan Processing	1	1
-3.66356164612965	BFA	BFA mv 10_Airyscan Processing	1	1
-1.67472175028384	BFA	BFA mv 10_Airyscan Processing	1	1
-1.34868776047835	BFA	BFA mv 10_Airyscan Processing	1	1
0.274734337820489	BFA	BFA mv 10_Airyscan Processing	1	1
-3.66356164612965	BFA	BFA mv 10_Airyscan Processing	1	1
-3.66356164612965	BFA	BFA mv 10_Airyscan Processing	1	1
-1.9496021480813	BFA	BFA mv 10_Airyscan Processing	1	1
-3.66356164612965	BFA	BFA mv 10_Airyscan Processing	1	1
-3.66356164612965	BFA	BFA mv 10_Airyscan Processing	1	1
-3.66356164612965	BFA	BFA mv 10_Airyscan Processing	1	1
0.693952659436408	BFA	BFA mv 10_Airyscan Processing	1	1
-1.48711730635835	BFA	BFA mv 10_Airyscan Processing	1	1
-3.66356164612965	BFA	BFA mv 10_Airyscan Processing	1	1
-3.66356164612965	BFA	BFA mv 10_Airyscan Processing	1	1
-3.66356164612965	BFA	BFA mv 10_Airyscan Processing	1	1
-0.833316017452163	BFA	BFA mv 10_Airyscan Processing	1	1
-1.24139365692364	BFA	BFA mv 10_Airyscan Processing	1	1
-3.66356164612965	BFA	BFA mv 10_Airyscan Processing	1	1
-0.207597668506139	BFA	BFA mv 10_Airyscan Processing	1	1
-3.66356164612965	BFA	BFA mv 10_Airyscan Processing	1	1
-3.66356164612965	BFA	BFA mv 10_Airyscan Processing	1	1
-3.66356164612965	BFA	BFA mv 10_Airyscan Processing	1	1
-1.16135258214461	BFA	BFA mv 10_Airyscan Processing	1	1
-2.5825301627435	BFA	BFA mv 10_Airyscan Processing	1	1
-3.13717866136849	BFA	BFA mv 10_Airyscan Processing	1	1
-3.66356164612965	BFA	BFA mv 10_Airyscan Processing	1	1
-3.66356164612965	BFA	BFA mv 10_Airyscan Processing	1	1
-3.09996983525184	BFA	BFA mv 10_Airyscan Processing	1	1
-1.02511536809966	BFA	BFA mv 10_Airyscan Processing	1	1
-3.66356164612965	BFA	BFA mv 10_Airyscan Processing	1	1
-3.66356164612965	BFA	BFA mv 10_Airyscan Processing	1	1
-3.66356164612965	BFA	BFA mv 10_Airyscan Processing	1	1
-0.308884735997215	BFA	BFA mv 10_Airyscan Processing	1	1
-3.66356164612965	BFA	BFA mv 10_Airyscan Processing	1	1
1.52841281188088	BFA	BFA mv 10_Airyscan Processing	1	1
-3.66356164612965	BFA	BFA mv 10_Airyscan Processing	1	1
-3.66356164612965	BFA	BFA mv 10_Airyscan Processing	1	1
-1.41315265171293	BFA	BFA mv 10_Airyscan Processing	1	1
-3.66356164612965	BFA	BFA mv 10_Airyscan Processing	1	1
-3.66356164612965	BFA	BFA mv 10_Airyscan Processing	1	1
-3.66356164612965	BFA	BFA mv 10_Airyscan Processing	1	1
-0.82196641556426	BFA	BFA mv 10_Airyscan Processing	1	1
-3.66356164612965	BFA	BFA mv 10_Airyscan Processing	1	1
-3.66356164612965	BFA	BFA mv 10_Airyscan Processing	1	1
-3.66356164612965	BFA	BFA mv 10_Airyscan Processing	1	1
-3.66356164612965	BFA	BFA mv 10_Airyscan Processing	1	1
-2.35979564868792	BFA	BFA mv 10_Airyscan Processing	1	1
-3.66356164612965	BFA	BFA mv 10_Airyscan Processing	1	1
-1.24139365692364	BFA	BFA mv 10_Airyscan Processing	1	1
-3.66356164612965	BFA	BFA mv 10_Airyscan Processing	1	1
-3.66356164612965	BFA	BFA mv 10_Airyscan Processing	1	1
-2.14630086984185	BFA	BFA mv 10_Airyscan Processing	1	1
-3.66356164612965	BFA	BFA mv 10_Airyscan Processing	1	1
-3.66356164612965	BFA	BFA mv 10_Airyscan Processing	1	1
-3.66356164612965	BFA	BFA mv 10_Airyscan Processing	1	1
-3.66356164612965	BFA	BFA mv 10_Airyscan Processing	1	1
-1.37346325058466	BFA	BFA mv 10_Airyscan Processing	1	1
-2.73015945385423	BFA	BFA mv 10_Airyscan Processing	1	1
-0.308884735997215	BFA	BFA mv 10_Airyscan Processing	1	1
-3.66356164612965	BFA	BFA mv 10_Airyscan Processing	1	1
-3.66356164612965	BFA	BFA mv 10_Airyscan Processing	1	1
-0.828932277922968	BFA	BFA mv 10_Airyscan Processing	1	1
-2.02177617879629	BFA	BFA mv 10_Airyscan Processing	1	1
-3.66356164612965	BFA	BFA mv 10_Airyscan Processing	1	1
-2.9465633964723	BFA	BFA mv 10_Airyscan Processing	1	1
-2.51521555282073	BFA	BFA mv 10_Airyscan Processing	1	1
-3.66356164612965	BFA	BFA mv 10_Airyscan Processing	1	1
-1.13144812713532	BFA	BFA mv 10_Airyscan Processing	1	1
-3.66356164612965	BFA	BFA mv 10_Airyscan Processing	1	1
-2.00443453415823	BFA	BFA mv 10_Airyscan Processing	1	1
-3.66356164612965	BFA	BFA mv 10_Airyscan Processing	1	1
-3.66356164612965	BFA	BFA mv 10_Airyscan Processing	1	1
-3.66356164612965	BFA	BFA mv 10_Airyscan Processing	1	1
-1.29189105246246	BFA	BFA mv 10_Airyscan Processing	1	1
-2.1740278923114	BFA	BFA mv 10_Airyscan Processing	1	1
-2.55832704432043	BFA	BFA mv 10_Airyscan Processing	1	1
-0.595518775260844	BFA	BFA mv 10_Airyscan Processing	1	1
-0.308884735997215	BFA	BFA mv 10_Airyscan Processing	1	1
-1.61708569800458	BFA	BFA mv 10_Airyscan Processing	1	1
-1.55479281447039	BFA	BFA mv 10_Airyscan Processing	1	1
-2.00443453415823	BFA	BFA mv 10_Airyscan Processing	1	1
-3.66356164612965	BFA	BFA mv 10_Airyscan Processing	1	1
-3.66356164612965	BFA	BFA mv 10_Airyscan Processing	1	1
-3.66356164612965	BFA	BFA mv 10_Airyscan Processing	1	1
-1.48711730635835	BFA	BFA mv 10_Airyscan Processing	1	1
-2.59803144646438	BFA	BFA mv 10_Airyscan Processing	1	1
-0.308884735997215	BFA	BFA mv 10_Airyscan Processing	1	1
-0.849945091848107	BFA	BFA mv 10_Airyscan Processing	1	1
-3.66356164612965	BFA	BFA mv 10_Airyscan Processing	1	1
-3.66356164612965	BFA	BFA mv 10_Airyscan Processing	1	1
-1.51683352614093	BFA	BFA mv 10_Airyscan Processing	1	1
-1.82508480619491	BFA	BFA mv 10_Airyscan Processing	1	1
-3.66356164612965	BFA	BFA mv 10_Airyscan Processing	1	1
-3.66356164612965	BFA	BFA mv 10_Airyscan Processing	1	1
-3.66356164612965	BFA	BFA mv 10_Airyscan Processing	1	1
-2.35979564868792	BFA	BFA mv 10_Airyscan Processing	1	1
-0.504354315207919	BFA	BFA mv 10_Airyscan Processing	1	1
0.0919998033475501	BFA	BFA mv 10_Airyscan Processing	1	1
-2.78392736958009	BFA	BFA mv 10_Airyscan Processing	1	1
-3.66356164612965	BFA	BFA mv 10_Airyscan Processing	1	1
-1.67472175028384	BFA	BFA mv 10_Airyscan Processing	1	1
-0.463996461038566	BFA	BFA mv 10_Airyscan Processing	1	1
-0.924944183810082	BFA	BFA mv 10_Airyscan Processing	1	1
-1.67472175028384	BFA	BFA mv 10_Airyscan Processing	1	1
-1.11830349685543	BFA	BFA mv 10_Airyscan Processing	1	1
-3.66356164612965	BFA	BFA mv 10_Airyscan Processing	1	1
-3.66356164612965	BFA	BFA mv 10_Airyscan Processing	1	1
-2.66881638768151	BFA	BFA mv 10_Airyscan Processing	1	1
-3.66356164612965	BFA	BFA mv 10_Airyscan Processing	1	1
-0.415122073484452	BFA	BFA mv 10_Airyscan Processing	1	1
-3.66356164612965	BFA	BFA mv 10_Airyscan Processing	1	1
-3.66356164612965	BFA	BFA mv 10_Airyscan Processing	1	1
-1.28132507915412	BFA	BFA mv 10_Airyscan Processing	1	1
-3.66356164612965	BFA	BFA mv 10_Airyscan Processing	1	1
-1.31942536064804	BFA	BFA mv 10_Airyscan Processing	1	1
-3.66356164612965	BFA	BFA mv 10_Airyscan Processing	1	1
1.03509670434214	BFA	BFA mv 10_Airyscan Processing	1	1
-2.18744915466106	BFA	BFA mv 10_Airyscan Processing	1	1
-3.66356164612965	BFA	BFA mv 10_Airyscan Processing	1	1
-2.26942039287655	BFA	BFA mv 10_Airyscan Processing	1	1
-3.66356164612965	BFA	BFA mv 10_Airyscan Processing	1	1
-2.3889358206494	BFA	BFA mv 10_Airyscan Processing	1	1
-3.66356164612965	BFA	BFA mv 10_Airyscan Processing	1	1
-0.28128286458837	BFA	BFA mv 10_Airyscan Processing	1	1
-3.66356164612965	BFA	BFA mv 10_Airyscan Processing	1	1
-1.13540878657966	BFA	BFA mv 10_Airyscan Processing	1	1
-3.66356164612965	BFA	BFA mv 10_Airyscan Processing	1	1
-3.66356164612965	BFA	BFA mv 10_Airyscan Processing	1	1
-3.66356164612965	BFA	BFA mv 10_Airyscan Processing	1	1
-3.66356164612965	BFA	BFA mv 10_Airyscan Processing	1	1
-3.66356164612965	BFA	BFA mv 10_Airyscan Processing	1	1
-1.24139365692364	BFA	BFA mv 10_Airyscan Processing	1	1
-3.66356164612965	BFA	BFA mv 10_Airyscan Processing	1	1
-2.29668559423729	BFA	BFA mv 10_Airyscan Processing	1	1
-3.66356164612965	BFA	BFA mv 10_Airyscan Processing	1	1
-3.66356164612965	BFA	BFA mv 10_Airyscan Processing	1	1
-3.66356164612965	BFA	BFA mv 10_Airyscan Processing	1	1
-3.66356164612965	BFA	BFA mv 10_Airyscan Processing	1	1
-3.66356164612965	BFA	BFA mv 10_Airyscan Processing	1	1
-1.24139365692364	BFA	BFA mv 10_Airyscan Processing	1	1
-2.70053800116749	BFA	BFA mv 10_Airyscan Processing	1	1
-0.547371080630714	BFA	BFA mv 10_Airyscan Processing	1	1
-3.66356164612965	BFA	BFA mv 10_Airyscan Processing	1	1
-2.55832704432043	BFA	BFA mv 10_Airyscan Processing	1	1
-2.74425062032951	BFA	BFA mv 10_Airyscan Processing	1	1
-0.308884735997215	BFA	BFA mv 10_Airyscan Processing	1	1
-1.67472175028384	BFA	BFA mv 10_Airyscan Processing	1	1
-1.86905601081626	BFA	BFA mv 10_Airyscan Processing	1	1
-0.308884735997215	BFA	BFA mv 10_Airyscan Processing	1	1
-1.48711730635835	BFA	BFA mv 10_Airyscan Processing	1	1
-0.547371080630714	BFA	BFA mv 10_Airyscan Processing	1	1
0.955287514327092	BFA	BFA mv 10_Airyscan Processing	1	1
-3.66356164612965	BFA	BFA mv 10_Airyscan Processing	1	1
-0.624804916950546	BFA	BFA mv 10_Airyscan Processing	1	1
-3.66356164612965	BFA	BFA mv 10_Airyscan Processing	1	1
-1.24139365692364	BFA	BFA mv 10_Airyscan Processing	1	1
0.595879729418377	BFA	BFA mv 10_Airyscan Processing	1	1
-2.29668559423729	BFA	BFA mv 10_Airyscan Processing	1	1
1.12749416840434	BFA	BFA mv 10_Airyscan Processing	1	1
0.249105767688852	BFA	BFA mv 10_Airyscan Processing	1	1
-3.66356164612965	BFA	BFA mv 10_Airyscan Processing	1	1
-1.41315265171293	BFA	BFA mv 10_Airyscan Processing	1	1
-3.66356164612965	BFA	BFA mv 10_Airyscan Processing	1	1
0.284368763489137	BFA	BFA mv 10_Airyscan Processing	1	1
-3.07926247347441	BFA	BFA mv 10_Airyscan Processing	1	1
-1.7385599856212	BFA	BFA mv 10_Airyscan Processing	1	1
-3.66356164612965	BFA	BFA mv 10_Airyscan Processing	1	1
-2.61673904469058	BFA	BFA mv 10_Airyscan Processing	1	1
-0.308884735997215	BFA	BFA mv 10_Airyscan Processing	1	1
-3.66356164612965	BFA	BFA mv 10_Airyscan Processing	1	1
-3.66356164612965	BFA	BFA mv 10_Airyscan Processing	1	1
-3.66356164612965	BFA	BFA mv 10_Airyscan Processing	1	1
-3.00651061900318	BFA	BFA mv 10_Airyscan Processing	1	1
-3.66356164612965	BFA	BFA mv 10_Airyscan Processing	1	1
-2.179430739446	BFA	BFA mv 10_Airyscan Processing	1	1
-3.16968569382049	BFA	BFA mv 10_Airyscan Processing	1	1
-3.66356164612965	BFA	BFA mv 10_Airyscan Processing	1	1
-0.42663240032803	BFA	BFA mv 10_Airyscan Processing	1	1
-0.766898243633535	BFA	BFA mv 10_Airyscan Processing	1	1
-0.308884735997215	BFA	BFA mv 10_Airyscan Processing	1	1
-0.852584121748085	BFA	BFA mv 10_Airyscan Processing	1	1
-3.66356164612965	BFA	BFA mv 10_Airyscan Processing	1	1
0.6079791783298	BFA	BFA mv 10_Airyscan Processing	1	1
-1.77827640537905	BFA	BFA mv 10_Airyscan Processing	1	1
-0.588456189081283	BFA	BFA mv 10_Airyscan Processing	1	1
-3.66356164612965	BFA	BFA mv 10_Airyscan Processing	1	1
-0.308884735997215	BFA	BFA mv 10_Airyscan Processing	1	1
-3.66356164612965	BFA	BFA mv 10_Airyscan Processing	1	1
-1.34868776047835	BFA	BFA mv 10_Airyscan Processing	1	1
-0.951819856082217	BFA	BFA mv 10_Airyscan Processing	1	1
-0.769089053509265	BFA	BFA mv 10_Airyscan Processing	1	1
-0.858845640912391	BFA	BFA mv 10_Airyscan Processing	1	1
-0.865256923365159	BFA	BFA mv 10_Airyscan Processing	1	1
-3.66356164612965	BFA	BFA mv 10_Airyscan Processing	1	1
-1.41315265171293	BFA	BFA mv 10_Airyscan Processing	1	1
-0.308884735997215	BFA	BFA mv 10_Airyscan Processing	1	1
-3.66356164612965	BFA	BFA mv 10_Airyscan Processing	1	1
-3.66356164612965	BFA	BFA mv 10_Airyscan Processing	1	1
-3.66356164612965	BFA	BFA mv 10_Airyscan Processing	1	1
-1.67472190300067	BFA	BFA mv 10_Airyscan Processing	1	1
-0.308884735997215	BFA	BFA mv 10_Airyscan Processing	1	1
-3.66356164612965	BFA	BFA mv 10_Airyscan Processing	1	1
1.52841281188088	BFA	BFA mv 10_Airyscan Processing	1	1
-3.66356164612965	BFA	BFA mv 10_Airyscan Processing	1	1
-0.875166509463351	BFA	BFA mv 10_Airyscan Processing	1	1
-1.24139365692364	BFA	BFA mv 10_Airyscan Processing	1	1
-3.66356164612965	BFA	BFA mv 10_Airyscan Processing	1	1
-3.66356164612965	BFA	BFA mv 10_Airyscan Processing	1	1
-1.67472175028384	BFA	BFA mv 10_Airyscan Processing	1	1
-3.66356164612965	BFA	BFA mv 10_Airyscan Processing	1	1
-2.91209011489746	BFA	BFA mv 10_Airyscan Processing	1	1
-0.308884735997215	BFA	BFA mv 10_Airyscan Processing	1	1
-1.54828079025562	BFA	BFA mv 10_Airyscan Processing	1	1
-3.66356164612965	BFA	BFA mv 10_Airyscan Processing	1	1
-0.308884735997215	BFA	BFA mv 10_Airyscan Processing	1	1
-0.921447971315826	BFA	BFA mv 10_Airyscan Processing	1	1
-3.66356164612965	BFA	BFA mv 10_Airyscan Processing	1	1
0.795347133526598	BFA	BFA mv 10_Airyscan Processing	1	1
-0.69534778045798	BFA	BFA mv 10_Airyscan Processing	1	1
-2.78392736958009	BFA	BFA mv 10_Airyscan Processing	1	1
-2.63474531553234	BFA	BFA mv 10_Airyscan Processing	1	1
-1.9496021480813	BFA	BFA mv 10_Airyscan Processing	1	1
-3.66356164612965	BFA	BFA mv 10_Airyscan Processing	1	1
-2.11136305058328	BFA	BFA mv 10_Airyscan Processing	1	1
-3.66356164612965	BFA	BFA mv 10_Airyscan Processing	1	1
-2.03533608540731	BFA	BFA mv 10_Airyscan Processing	1	1
-1.82508480619491	BFA	BFA mv 10_Airyscan Processing	1	1
-3.66356164612965	BFA	BFA mv 10_Airyscan Processing	1	1
-3.66356164612965	BFA	BFA mv 10_Airyscan Processing	1	1
-3.66356164612965	BFA	BFA mv 10_Airyscan Processing	1	1
-1.41315265171293	BFA	BFA mv 10_Airyscan Processing	1	1
-1.67472175028384	BFA	BFA mv 10_Airyscan Processing	1	1
0.783680254566197	BFA	BFA mv 10_Airyscan Processing	1	1
-1.55479281447039	BFA	BFA mv 10_Airyscan Processing	1	1
0.264198384558575	BFA	BFA mv 10_Airyscan Processing	1	1
-0.161936989054754	BFA	BFA mv 10_Airyscan Processing	1	1
-3.66356164612965	BFA	BFA mv 10_Airyscan Processing	1	1
-0.51685212093087	BFA	BFA mv 10_Airyscan Processing	1	1
-1.14010003039855	BFA	BFA mv 10_Airyscan Processing	1	1
-2.14630086984185	BFA	BFA mv 10_Airyscan Processing	1	1
-0.892513878792583	BFA	BFA mv 10_Airyscan Processing	1	1
-0.938982468433153	BFA	BFA mv 10_Airyscan Processing	1	1
-1.15533443856244	BFA	BFA mv 10_Airyscan Processing	1	1
-3.66356164612965	BFA	BFA mv 10_Airyscan Processing	1	1
-0.791537542206303	BFA	BFA mv 10_Airyscan Processing	1	1
-2.55832704432043	BFA	BFA mv 10_Airyscan Processing	1	1
-3.66356164612965	BFA	BFA mv 10_Airyscan Processing	1	1
-1.99381302130968	BFA	BFA mv 10_Airyscan Processing	1	1
-2.02177617879629	BFA	BFA mv 10_Airyscan Processing	1	1
-0.892513878792583	BFA	BFA mv 10_Airyscan Processing	1	1
-3.66356164612965	BFA	BFA mv 10_Airyscan Processing	1	1
-3.66356164612965	BFA	BFA mv 10_Airyscan Processing	1	1
-1.7537041114542	BFA	BFA mv 10_Airyscan Processing	1	1
-3.66356164612965	BFA	BFA mv 10_Airyscan Processing	1	1
-1.55479281447039	BFA	BFA mv 10_Airyscan Processing	1	1
-3.66356164612965	BFA	BFA mv 10_Airyscan Processing	1	1
-1.5384104375289	BFA	BFA mv 10_Airyscan Processing	1	1
-3.66356164612965	BFA	BFA mv 10_Airyscan Processing	1	1
-3.66356164612965	BFA	BFA mv 10_Airyscan Processing	1	1
-3.66356164612965	BFA	BFA mv 10_Airyscan Processing	1	1
-3.66356164612965	BFA	BFA mv 10_Airyscan Processing	1	1
-2.35979564868792	BFA	BFA mv 10_Airyscan Processing	1	1
-1.82508480619491	BFA	BFA mv 10_Airyscan Processing	1	1
-3.66356164612965	BFA	BFA mv 10_Airyscan Processing	1	1
-3.66356164612965	BFA	BFA mv 10_Airyscan Processing	1	1
-0.892513878792583	BFA	BFA mv 10_Airyscan Processing	1	1
-3.00651061900318	BFA	BFA mv 10_Airyscan Processing	1	1
-3.66356164612965	BFA	BFA mv 10_Airyscan Processing	1	1
-3.66356164612965	BFA	BFA mv 10_Airyscan Processing	1	1
-3.66356164612965	BFA	BFA mv 10_Airyscan Processing	1	1
-0.459223786531231	BFA	BFA mv 10_Airyscan Processing	1	1
-3.66356164612965	BFA	BFA mv 10_Airyscan Processing	1	1
-1.67472175028384	BFA	BFA mv 10_Airyscan Processing	1	1
-3.66356164612965	BFA	BFA mv 10_Airyscan Processing	1	1
-3.66356164612965	BFA	BFA mv 10_Airyscan Processing	1	1
-3.66356164612965	BFA	BFA mv 10_Airyscan Processing	1	1
-2.23667166386999	BFA	BFA mv 10_Airyscan Processing	1	1
-3.66356164612965	BFA	BFA mv 10_Airyscan Processing	1	1
-3.66356164612965	BFA	BFA mv 10_Airyscan Processing	1	1
-3.66356164612965	BFA	BFA mv 10_Airyscan Processing	1	1
0.650942487337604	BFA	BFA mv 10_Airyscan Processing	1	1
-3.66356164612965	BFA	BFA mv 10_Airyscan Processing	1	1
-3.66356164612965	BFA	BFA mv 10_Airyscan Processing	1	1
-0.308884735997215	BFA	BFA mv 10_Airyscan Processing	1	1
-2.9465633964723	BFA	BFA mv 10_Airyscan Processing	1	1
-1.41315265171293	BFA	BFA mv 10_Airyscan Processing	1	1
-3.66356164612965	BFA	BFA mv 10_Airyscan Processing	1	1
-1.77827640537905	BFA	BFA mv 10_Airyscan Processing	1	1
-3.66356164612965	BFA	BFA mv 10_Airyscan Processing	1	1
-3.66356164612965	BFA	BFA mv 10_Airyscan Processing	1	1
-3.66356164612965	BFA	BFA mv 10_Airyscan Processing	1	1
-3.66356164612965	BFA	BFA mv 10_Airyscan Processing	1	1
-3.66356164612965	BFA	BFA mv 10_Airyscan Processing	1	1
-3.66356164612965	BFA	BFA mv 10_Airyscan Processing	1	1
-3.66356164612965	BFA	BFA mv 10_Airyscan Processing	1	1
-3.66356164612965	BFA	BFA mv 10_Airyscan Processing	1	1
-2.87395434933524	BFA	BFA mv 10_Airyscan Processing	1	1
-1.89006967449608	BFA	BFA mv 10_Airyscan Processing	1	1
-3.66356164612965	BFA	BFA mv 10_Airyscan Processing	1	1
-3.66356164612965	BFA	BFA mv 10_Airyscan Processing	1	1
-3.66356164612965	BFA	BFA mv 10_Airyscan Processing	1	1
-3.66356164612965	BFA	BFA mv 10_Airyscan Processing	1	1
-3.66356164612965	BFA	BFA mv 10_Airyscan Processing	1	1
-3.66356164612965	BFA	BFA mv 10_Airyscan Processing	1	1
-1.67472175028384	BFA	BFA mv 10_Airyscan Processing	1	1
-3.66356164612965	BFA	BFA mv 10_Airyscan Processing	1	1
-1.7385599856212	BFA	BFA mv 10_Airyscan Processing	1	1
-3.66356164612965	BFA	BFA mv 10_Airyscan Processing	1	1
-3.66356164612965	BFA	BFA mv 10_Airyscan Processing	1	1
-3.66356164612965	BFA	BFA mv 10_Airyscan Processing	1	1
-3.66356164612965	BFA	BFA mv 10_Airyscan Processing	1	1
-0.51685212093087	BFA	BFA mv 10_Airyscan Processing	1	1
-3.66356164612965	BFA	BFA mv 10_Airyscan Processing	1	1
-1.67472175028384	BFA	BFA mv 10_Airyscan Processing	1	1
-3.66356164612965	BFA	BFA mv 10_Airyscan Processing	1	1
-3.66356164612965	BFA	BFA mv 10_Airyscan Processing	1	1
-3.66356164612965	BFA	BFA mv 10_Airyscan Processing	1	1
-3.15396119328908	BFA	BFA mv 10_Airyscan Processing	1	1
-0.993804767155468	BFA	BFA mv 10_Airyscan Processing	1	1
-3.66356164612965	BFA	BFA mv 10_Airyscan Processing	1	1
0.377173889371937	BFA	BFA mv 10_Airyscan Processing	1	1
-1.42711660730416	BFA	BFA mv 10_Airyscan Processing	1	1
-3.66356164612965	BFA	BFA mv 10_Airyscan Processing	1	1
-3.66356164612965	BFA	BFA mv 10_Airyscan Processing	1	1
-3.66356164612965	BFA	BFA mv 10_Airyscan Processing	1	1
-3.66356164612965	BFA	BFA mv 10_Airyscan Processing	1	1
-3.66356164612965	BFA	BFA mv 10_Airyscan Processing	1	1
-3.66356164612965	BFA	BFA mv 10_Airyscan Processing	1	1
-3.66356164612965	BFA	BFA mv 10_Airyscan Processing	1	1
-2.00443453415823	BFA	BFA mv 10_Airyscan Processing	1	1
-3.66356164612965	BFA	BFA mv 10_Airyscan Processing	1	1
-3.66356164612965	BFA	BFA mv 10_Airyscan Processing	1	1
-3.66356164612965	BFA	BFA mv 10_Airyscan Processing	1	1
-1.19946152117514	BFA	BFA mv 10_Airyscan Processing	1	1
-1.92046661525892	BFA	BFA mv 10_Airyscan Processing	1	1
-3.66356164612965	BFA	BFA mv 10_Airyscan Processing	1	1
-3.66356164612965	BFA	BFA mv 10_Airyscan Processing	1	1
-3.66356164612965	BFA	BFA mv 10_Airyscan Processing	1	1
-0.19322615385736	BFA	BFA mv 10_Airyscan Processing	1	1
-3.66356164612965	BFA	BFA mv 10_Airyscan Processing	1	1
-3.66356164612965	BFA	BFA mv 10_Airyscan Processing	1	1
-3.66356164612965	BFA	BFA mv 10_Airyscan Processing	1	1
-1.9496021480813	BFA	BFA mv 10_Airyscan Processing	1	1
-2.22606662728894	BFA	BFA mv 10_Airyscan Processing	1	1
-1.24139365692364	BFA	BFA mv 10_Airyscan Processing	1	1
-1.7782763232983	BFA	BFA mv 10_Airyscan Processing	1	1
-3.66356164612965	BFA	BFA mv 10_Airyscan Processing	1	1
-3.66356164612965	BFA	BFA mv 10_Airyscan Processing	1	1
-3.66356164612965	BFA	BFA mv 10_Airyscan Processing	1	1
-3.66356164612965	BFA	BFA mv 10_Airyscan Processing	1	1
-1.67472175028384	BFA	BFA mv 10_Airyscan Processing	1	1
-3.66356164612965	BFA	BFA mv 10_Airyscan Processing	1	1
-3.66356164612965	BFA	BFA mv 10_Airyscan Processing	1	1
-3.66356164612965	BFA	BFA mv 10_Airyscan Processing	1	1
-3.66356164612965	BFA	BFA mv 10_Airyscan Processing	1	1
-3.07926247347441	BFA	BFA mv 10_Airyscan Processing	1	1
-3.66356164612965	BFA	BFA mv 10_Airyscan Processing	1	1
-3.66356164612965	BFA	BFA mv 10_Airyscan Processing	1	1
0.407331742439367	BFA	BFA mv 10_Airyscan Processing	1	1
-3.66356164612965	BFA	BFA mv 10_Airyscan Processing	1	1
-3.66356164612965	BFA	BFA mv 10_Airyscan Processing	1	1
-1.14010003039855	BFA	BFA mv 10_Airyscan Processing	1	1
-3.66356164612965	BFA	BFA mv 10_Airyscan Processing	1	1
0.264198219344909	BFA	BFA mv 10_Airyscan Processing	1	1
-3.66356164612965	BFA	BFA mv 10_Airyscan Processing	1	1
-3.66356164612965	BFA	BFA mv 10_Airyscan Processing	1	1
-0.624804916950546	BFA	BFA mv 10_Airyscan Processing	1	1
-0.92666360421967	BFA	BFA mv 10_Airyscan Processing	1	1
-1.29677609943301	BFA	BFA mv 10_Airyscan Processing	1	1
-1.01272624278229	BFA	BFA mv 10_Airyscan Processing	1	1
-3.66356164612965	BFA	BFA mv 10_Airyscan Processing	1	1
-0.771619186652404	BFA	BFA mv 10_Airyscan Processing	1	1
-0.308884735997215	BFA	BFA mv 10_Airyscan Processing	1	1
-3.66356164612965	BFA	BFA mv 10_Airyscan Processing	1	1
-3.66356164612965	BFA	BFA mv 10_Airyscan Processing	1	1
-0.0343871843308055	BFA	BFA mv 10_Airyscan Processing	1	1
-3.66356164612965	BFA	BFA mv 10_Airyscan Processing	1	1
-2.48433727484492	BFA	BFA mv 10_Airyscan Processing	1	1
-3.66356164612965	BFA	BFA mv 10_Airyscan Processing	1	1
-3.66356164612965	BFA	BFA mv 10_Airyscan Processing	1	1
-3.66356164612965	BFA	BFA mv 10_Airyscan Processing	1	1
-3.66356164612965	BFA	BFA mv 10_Airyscan Processing	1	1
-3.66356164612965	BFA	BFA mv 10_Airyscan Processing	1	1
-1.08453002626581	BFA	BFA mv 10_Airyscan Processing	1	1
-3.66356164612965	BFA	BFA mv 10_Airyscan Processing	1	1
-0.766016153015366	BFA	BFA mv 10_Airyscan Processing	1	1
-3.0327577358056	BFA	BFA mv 10_Airyscan Processing	1	1
-3.66356164612965	BFA	BFA mv 10_Airyscan Processing	1	1
-3.66356164612965	BFA	BFA mv 10_Airyscan Processing	1	1
-0.474514454034589	BFA	BFA mv 10_Airyscan Processing	1	1
-2.87395434933524	BFA	BFA mv 10_Airyscan Processing	1	1
-0.308884735997215	BFA	BFA mv 10_Airyscan Processing	1	1
-0.147363380471491	BFA	BFA mv 10_Airyscan Processing	1	1
-3.66356164612965	BFA	BFA mv 10_Airyscan Processing	1	1
-0.614852849689768	BFA	BFA mv 10_Airyscan Processing	1	1
-3.66356164612965	BFA	BFA mv 10_Airyscan Processing	1	1
-2.46819308085237	BFA	BFA mv 10_Airyscan Processing	1	1
-3.66356164612965	BFA	BFA mv 10_Airyscan Processing	1	1
-0.0788431458777911	BFA	BFA mv 10_Airyscan Processing	1	1
-3.66356164612965	BFA	BFA mv 10_Airyscan Processing	1	1
-3.66356164612965	BFA	BFA mv 10_Airyscan Processing	1	1
-3.66356164612965	BFA	BFA mv 10_Airyscan Processing	1	1
-1.67472175028384	BFA	BFA mv 10_Airyscan Processing	1	1
1.30772137862627	BFA	BFA mv 10_Airyscan Processing	1	1
-3.66356164612965	BFA	BFA mv 10_Airyscan Processing	1	1
-3.66356164612965	BFA	BFA mv 10_Airyscan Processing	1	1
-3.66356164612965	BFA	BFA mv 10_Airyscan Processing	1	1
-3.66356164612965	BFA	BFA mv 10_Airyscan Processing	1	1
-3.66356164612965	BFA	BFA mv 10_Airyscan Processing	1	1
-3.66356164612965	BFA	BFA mv 10_Airyscan Processing	1	1
-1.79736073089619	BFA	BFA mv 10_Airyscan Processing	1	1
-3.66356164612965	BFA	BFA mv 10_Airyscan Processing	1	1
-3.66356164612965	BFA	BFA mv 10_Airyscan Processing	1	1
-3.66356164612965	BFA	BFA mv 10_Airyscan Processing	1	1
-3.66356164612965	BFA	BFA mv 10_Airyscan Processing	1	1
-3.66356164612965	BFA	BFA mv 10_Airyscan Processing	1	1
-3.66356164612965	BFA	BFA mv 10_Airyscan Processing	1	1
-3.66356164612965	BFA	BFA mv 10_Airyscan Processing	1	1
-2.45154699691966	BFA	BFA mv 10_Airyscan Processing	1	1
-3.66356164612965	BFA	BFA mv 10_Airyscan Processing	1	1
-3.66356164612965	BFA	BFA mv 10_Airyscan Processing	1	1
-0.30888490226475	BFA	BFA mv 10_Airyscan Processing	1	1
-3.66356164612965	BFA	BFA mv 10_Airyscan Processing	1	1
-0.646806274633687	BFA	BFA mv 10_Airyscan Processing	1	1
-1.24139365692364	BFA	BFA mv 10_Airyscan Processing	1	1
-3.66356164612965	BFA	BFA mv 10_Airyscan Processing	1	1
-0.930714327956525	BFA	BFA mv 10_Airyscan Processing	1	1
-3.66356164612965	BFA	BFA mv 10_Airyscan Processing	1	1
-3.66356164612965	BFA	BFA mv 10_Airyscan Processing	1	1
-3.66356164612965	BFA	BFA mv 10_Airyscan Processing	1	1
-3.66356164612965	BFA	BFA mv 10_Airyscan Processing	1	1
-3.66356164612965	BFA	BFA mv 10_Airyscan Processing	1	1
-2.08698115651577	BFA	BFA mv 10_Airyscan Processing	1	1
-3.66356164612965	BFA	BFA mv 10_Airyscan Processing	1	1
-3.66356164612965	BFA	BFA mv 10_Airyscan Processing	1	1
-3.66356164612965	BFA	BFA mv 10_Airyscan Processing	1	1
-3.66356164612965	BFA	BFA mv 10_Airyscan Processing	1	1
-1.21816987987446	BFA	BFA mv 10_Airyscan Processing	1	1
-3.66356164612965	BFA	BFA mv 10_Airyscan Processing	1	1
-3.66356164612965	BFA	BFA mv 10_Airyscan Processing	1	1
-3.66356164612965	BFA	BFA mv 10_Airyscan Processing	1	1
-3.66356164612965	BFA	BFA mv 10_Airyscan Processing	1	1
-3.66356164612965	BFA	BFA mv 10_Airyscan Processing	1	1
-3.66356164612965	BFA	BFA mv 10_Airyscan Processing	1	1
-3.66356164612965	BFA	BFA mv 10_Airyscan Processing	1	1
-1.67472175028384	BFA	BFA mv 10_Airyscan Processing	1	1
-0.363521212612423	BFA	BFA mv 10_Airyscan Processing	1	1
-3.66356164612965	BFA	BFA mv 10_Airyscan Processing	1	1
-3.66356164612965	BFA	BFA mv 10_Airyscan Processing	1	1
-1.06517637232824	BFA	BFA mv 10_Airyscan Processing	1	1
-0.736407475467423	BFA	BFA mv 10_Airyscan Processing	1	1
-3.66356164612965	BFA	BFA mv 10_Airyscan Processing	1	1
0.293211260401054	BFA	BFA mv 10_Airyscan Processing	1	1
-1.42086268760915	BFA	BFA mv 10_Airyscan Processing	1	1
0.0216317697287232	BFA	BFA mv 10_Airyscan Processing	1	1
-3.66356164612965	BFA	BFA mv 10_Airyscan Processing	1	1
-1.7385599856212	BFA	BFA mv 10_Airyscan Processing	1	1
-2.83150702563649	BFA	BFA mv 10_Airyscan Processing	1	1
-1.58656310343255	BFA	BFA mv 10_Airyscan Processing	1	1
-0.828932277922968	BFA	BFA mv 10_Airyscan Processing	1	1
-0.342973872232295	BFA	BFA mv 10_Airyscan Processing	1	1
-1.90238582642094	BFA	BFA mv 10_Airyscan Processing	1	1
-1.24139365692364	BFA	BFA mv 10_Airyscan Processing	1	1
0.353345925077956	BFA	BFA mv 10_Airyscan Processing	1	1
-3.66356164612965	BFA	BFA mv 10_Airyscan Processing	1	1
-0.243912222547417	BFA	BFA mv 10_Airyscan Processing	1	1
-3.66356164612965	BFA	BFA mv 10_Airyscan Processing	1	1
-0.308884735997215	BFA	BFA mv 10_Airyscan Processing	1	1
-1.67472175028384	BFA	BFA mv 10_Airyscan Processing	1	1
-0.493277551197191	BFA	BFA mv 10_Airyscan Processing	1	1
-3.66356164612965	BFA	BFA mv 10_Airyscan Processing	1	1
-3.66356164612965	BFA	BFA mv 10_Airyscan Processing	1	1
-3.66356164612965	BFA	BFA mv 10_Airyscan Processing	1	1
-0.308884735997215	BFA	BFA mv 10_Airyscan Processing	1	1
-3.66356164612965	BFA	BFA mv 10_Airyscan Processing	1	1
-3.66356164612965	BFA	BFA mv 10_Airyscan Processing	1	1
-3.66356164612965	BFA	BFA mv 10_Airyscan Processing	1	1
-3.66356164612965	BFA	BFA mv 10_Airyscan Processing	1	1
-3.66356164612965	BFA	BFA mv 10_Airyscan Processing	1	1
0.257388323830939	BFA	BFA mv 10_Airyscan Processing	1	1
-0.308884735997215	BFA	BFA mv 10_Airyscan Processing	1	1
-3.66356164612965	BFA	BFA mv 10_Airyscan Processing	1	1
-2.61305497655172	BFA	BFA mv 10_Airyscan Processing	1	1
0.0919994779322113	BFA	BFA mv 10_Airyscan Processing	1	1
-3.66356164612965	BFA	BFA mv 10_Airyscan Processing	1	1
-1.5284146133196	BFA	BFA mv 10_Airyscan Processing	1	1
-3.66356164612965	BFA	BFA mv 10_Airyscan Processing	1	1
-2.12906840988995	BFA	BFA mv 10_Airyscan Processing	1	1
-3.66356164612965	BFA	BFA mv 10_Airyscan Processing	1	1
-3.66356164612965	BFA	BFA mv 10_Airyscan Processing	1	1
-1.6095672498033	BFA	BFA mv 10_Airyscan Processing	1	1
0.674092760194365	BFA	BFA mv 10_Airyscan Processing	1	1
0.285678162574034	BFA	BFA mv 10_Airyscan Processing	1	1
-3.66356164612965	BFA	BFA mv 10_Airyscan Processing	1	1
-1.67472175028384	BFA	BFA mv 10_Airyscan Processing	1	1
-3.66356164612965	BFA	BFA mv 10_Airyscan Processing	1	1
-1.60502078330902	BFA	BFA mv 10_Airyscan Processing	1	1
-3.66356164612965	BFA	BFA mv 10_Airyscan Processing	1	1
-2.59803144646438	BFA	BFA mv 10_Airyscan Processing	1	1
-0.308884735997215	BFA	BFA mv 10_Airyscan Processing	1	1
-0.308884735997215	BFA	BFA mv 10_Airyscan Processing	1	1
-1.96836924643935	BFA	BFA mv 10_Airyscan Processing	1	1
-3.66356164612965	BFA	BFA mv 10_Airyscan Processing	1	1
-3.66356164612965	BFA	BFA mv 10_Airyscan Processing	1	1
-3.66356164612965	BFA	BFA mv 10_Airyscan Processing	1	1
-3.66356164612965	BFA	BFA mv 10_Airyscan Processing	1	1
-3.66356164612965	BFA	BFA mv 10_Airyscan Processing	1	1
-3.66356164612965	BFA	BFA mv 10_Airyscan Processing	1	1
-0.129572153448363	BFA	BFA mv 10_Airyscan Processing	1	1
-0.672137619816455	BFA	BFA mv 10_Airyscan Processing	1	1
-1.58656303146932	BFA	BFA mv 10_Airyscan Processing	1	1
-3.66356164612965	BFA	BFA mv 10_Airyscan Processing	1	1
-3.66356164612965	BFA	BFA mv 10_Airyscan Processing	1	1
-3.66356164612965	BFA	BFA mv 10_Airyscan Processing	1	1
-3.66356164612965	BFA	BFA mv 10_Airyscan Processing	1	1
-1.64644629722339	BFA	BFA mv 10_Airyscan Processing	1	1
-1.81454624972031	BFA	BFA mv 10_Airyscan Processing	1	1
-3.66356164612965	BFA	BFA mv 10_Airyscan Processing	1	1
-3.66356164612965	BFA	BFA mv 10_Airyscan Processing	1	1
-3.66356164612965	BFA	BFA mv 10_Airyscan Processing	1	1
-1.89693837305237	BFA	BFA mv 10_Airyscan Processing	1	1
-2.55832704432043	BFA	BFA mv 10_Airyscan Processing	1	1
-1.86905601081626	BFA	BFA mv 10_Airyscan Processing	1	1
-3.66356164612965	BFA	BFA mv 10_Airyscan Processing	1	1
-3.66356164612965	BFA	BFA mv 10_Airyscan Processing	1	1
-3.66356164612965	BFA	BFA mv 10_Airyscan Processing	1	1
-3.66356164612965	BFA	BFA mv 10_Airyscan Processing	1	1
-3.66356164612965	BFA	BFA mv 10_Airyscan Processing	1	1
-3.66356164612965	BFA	BFA mv 10_Airyscan Processing	1	1
-3.66356164612965	BFA	BFA mv 10_Airyscan Processing	1	1
-3.66356164612965	BFA	BFA mv 10_Airyscan Processing	1	1
-3.66356164612965	BFA	BFA mv 10_Airyscan Processing	1	1
-3.66356164612965	BFA	BFA mv 10_Airyscan Processing	1	1
-3.66356164612965	BFA	BFA mv 10_Airyscan Processing	1	1
-3.66356164612965	BFA	BFA mv 10_Airyscan Processing	1	1
-3.66356164612965	BFA	BFA mv 10_Airyscan Processing	1	1
-3.66356164612965	BFA	BFA mv 10_Airyscan Processing	1	1
-3.66356164612965	BFA	BFA mv 10_Airyscan Processing	1	1
-3.66356164612965	BFA	BFA mv 10_Airyscan Processing	1	1
-2.3889358206494	BFA	BFA mv 10_Airyscan Processing	1	1
-2.78392736958009	BFA	BFA mv 10_Airyscan Processing	1	1
-2.29668559423729	BFA	BFA mv 10_Airyscan Processing	1	1
-3.66356164612965	BFA	BFA mv 10_Airyscan Processing	1	1
-3.66356164612965	BFA	BFA mv 10_Airyscan Processing	1	1
-3.66356164612965	BFA	BFA mv 10_Airyscan Processing	1	1
-2.14630086984185	BFA	BFA mv 10_Airyscan Processing	1	1
-3.66356164612965	BFA	BFA mv 10_Airyscan Processing	1	1
-3.66356164612965	BFA	BFA mv 10_Airyscan Processing	1	1
-1.67472175028384	BFA	BFA mv 10_Airyscan Processing	1	1
-2.59803144646438	BFA	BFA mv 10_Airyscan Processing	1	1
-1.82508480619491	BFA	BFA mv 10_Airyscan Processing	1	1
-3.66356164612965	BFA	BFA mv 10_Airyscan Processing	1	1
-3.66356164612965	BFA	BFA mv 10_Airyscan Processing	1	1
-3.66356164612965	BFA	BFA mv 10_Airyscan Processing	1	1
-2.1740278923114	BFA	BFA mv 10_Airyscan Processing	1	1
-2.41664206538023	BFA	BFA mv 10_Airyscan Processing	1	1
-2.82504586606002	BFA	BFA mv 10_Airyscan Processing	1	1
-3.66356164612965	BFA	BFA mv 10_Airyscan Processing	1	1
-3.66356164612965	BFA	BFA mv 10_Airyscan Processing	1	1
-3.66356164612965	BFA	BFA mv 10_Airyscan Processing	1	1
-3.66356164612965	BFA	BFA mv 10_Airyscan Processing	1	1
-3.66356164612965	BFA	BFA mv 10_Airyscan Processing	1	1
-3.66356164612965	BFA	BFA mv 10_Airyscan Processing	1	1
-2.7524891317426	BFA	BFA mv 10_Airyscan Processing	1	1
-0.308884735997215	BFA	BFA mv 10_Airyscan Processing	1	1
-3.66356164612965	BFA	BFA mv 10_Airyscan Processing	1	1
-1.82508480619491	BFA	BFA mv 10_Airyscan Processing	1	1
-3.66356164612965	BFA	BFA mv 10_Airyscan Processing	1	1
-2.22606662728894	BFA	BFA mv 10_Airyscan Processing	1	1
-3.00651061900318	BFA	BFA mv 10_Airyscan Processing	1	1
-1.5284146133196	BFA	BFA mv 10_Airyscan Processing	1	1
-3.66356164612965	BFA	BFA mv 10_Airyscan Processing	1	1
-3.66356164612965	BFA	BFA mv 10_Airyscan Processing	1	1
-3.66356164612965	BFA	BFA mv 10_Airyscan Processing	1	1
-3.66356164612965	BFA	BFA mv 10_Airyscan Processing	1	1
-3.66356164612965	BFA	BFA mv 10_Airyscan Processing	1	1
-0.828932277922968	BFA	BFA mv 10_Airyscan Processing	1	1
-3.66356164612965	BFA	BFA mv 10_Airyscan Processing	1	1
-3.66356164612965	BFA	BFA mv 10_Airyscan Processing	1	1
1.52841281188088	BFA	BFA mv 10_Airyscan Processing	1	1
-3.66356164612965	BFA	BFA mv 10_Airyscan Processing	1	1
-3.66356164612965	BFA	BFA mv 10_Airyscan Processing	1	1
-3.66356164612965	BFA	BFA mv 10_Airyscan Processing	1	1
-3.66356164612965	BFA	BFA mv 10_Airyscan Processing	1	1
-3.66356164612965	BFA	BFA mv 10_Airyscan Processing	1	1
-3.66356164612965	BFA	BFA mv 10_Airyscan Processing	1	1
-3.66356164612965	BFA	BFA mv 10_Airyscan Processing	1	1
-3.66356164612965	BFA	BFA mv 10_Airyscan Processing	1	1
-3.66356164612965	BFA	BFA mv 10_Airyscan Processing	1	1
-0.0892090558811762	BFA	BFA mv 10_Airyscan Processing	1	1
-0.308884735997215	BFA	BFA mv 10_Airyscan Processing	1	1
0.0919998033475501	BFA	BFA mv 10_Airyscan Processing	1	1
-0.880157780214222	BFA	BFA mv 10_Airyscan Processing	1	1
-1.05956601752442	BFA	BFA mv 10_Airyscan Processing	1	1
-3.66356164612965	BFA	BFA mv 10_Airyscan Processing	1	1
-3.66356164612965	BFA	BFA mv 10_Airyscan Processing	1	1
-3.66356164612965	BFA	BFA mv 10_Airyscan Processing	1	1
-0.120338273796317	BFA	BFA mv 10_Airyscan Processing	1	1
-0.706240705027494	BFA	BFA mv 10_Airyscan Processing	1	1
0.988628820248199	BFA	BFA mv 10_Airyscan Processing	1	1
-3.66356164612965	BFA	BFA mv 10_Airyscan Processing	1	1
-3.66356164612965	BFA	BFA mv 10_Airyscan Processing	1	1
-3.66356164612965	BFA	BFA mv 10_Airyscan Processing	1	1
-1.98663918053386	BFA	BFA mv 10_Airyscan Processing	1	1
-1.60502071045992	BFA	BFA mv 10_Airyscan Processing	1	1
-3.66356164612965	BFA	BFA mv 10_Airyscan Processing	1	1
-3.66356164612965	BFA	BFA mv 10_Airyscan Processing	1	1
-1.14010003039855	BFA	BFA mv 10_Airyscan Processing	1	1
-3.66356164612965	BFA	BFA mv 10_Airyscan Processing	1	1
-3.66356164612965	BFA	BFA mv 10_Airyscan Processing	1	1
-3.66356164612965	BFA	BFA mv 10_Airyscan Processing	1	1
-3.66356164612965	BFA	BFA mv 10_Airyscan Processing	1	1
-3.66356164612965	BFA	BFA mv 10_Airyscan Processing	1	1
-3.66356164612965	BFA	BFA mv 10_Airyscan Processing	1	1
-3.66356164612965	BFA	BFA mv 10_Airyscan Processing	1	1
-3.66356164612965	BFA	BFA mv 10_Airyscan Processing	1	1
-3.66356164612965	BFA	BFA mv 10_Airyscan Processing	1	1
-1.04035665298711	BFA	BFA mv 10_Airyscan Processing	1	1
-1.67472175028384	BFA	BFA mv 10_Airyscan Processing	1	1
-3.66356164612965	BFA	BFA mv 10_Airyscan Processing	1	1
-3.66356164612965	BFA	BFA mv 10_Airyscan Processing	1	1
-0.614852849689768	BFA	BFA mv 10_Airyscan Processing	1	1
-0.986416198578373	BFA	BFA mv 10_Airyscan Processing	1	1
-3.66356164612965	BFA	BFA mv 10_Airyscan Processing	1	1
-0.686300526290426	BFA	BFA mv 10_Airyscan Processing	1	1
-3.66356164612965	BFA	BFA mv 10_Airyscan Processing	1	1
-1.11830349685543	BFA	BFA mv 10_Airyscan Processing	1	1
-3.66356164612965	BFA	BFA mv 10_Airyscan Processing	1	1
-3.66356164612965	BFA	BFA mv 10_Airyscan Processing	1	1
-3.66356164612965	BFA	BFA mv 10_Airyscan Processing	1	1
-2.26942039287655	BFA	BFA mv 10_Airyscan Processing	1	1
-3.66356164612965	BFA	BFA mv 10_Airyscan Processing	1	1
-3.66356164612965	BFA	BFA mv 10_Airyscan Processing	1	1
-3.66356164612965	BFA	BFA mv 10_Airyscan Processing	1	1
-2.20058957882105	BFA	BFA mv 10_Airyscan Processing	1	1
-3.66356164612965	BFA	BFA mv 10_Airyscan Processing	1	1
-3.66356164612965	BFA	BFA mv 10_Airyscan Processing	1	1
-3.66356164612965	BFA	BFA mv 10_Airyscan Processing	1	1
-3.66356164612965	BFA	BFA mv 10_Airyscan Processing	1	1
-3.66356164612965	BFA	BFA mv 10_Airyscan Processing	1	1
-3.66356164612965	BFA	BFA mv 10_Airyscan Processing	1	1
-3.66356164612965	BFA	BFA mv 10_Airyscan Processing	1	1
0.284853028965383	BFA	BFA mv 10_Airyscan Processing	1	1
-3.66356164612965	BFA	BFA mv 10_Airyscan Processing	1	1
-2.08698115651577	BFA	BFA mv 10_Airyscan Processing	1	1
-3.66356164612965	BFA	BFA mv 10_Airyscan Processing	1	1
-0.400241178804243	BFA	BFA mv 10_Airyscan Processing	1	1
-3.66356164612965	BFA	BFA mv 10_Airyscan Processing	1	1
-3.66356164612965	BFA	BFA mv 10_Airyscan Processing	1	1
0.00197629363858041	BFA	BFA mv 10_Airyscan Processing	1	1
-3.66356164612965	BFA	BFA mv 10_Airyscan Processing	1	1
-3.66356164612965	BFA	BFA mv 10_Airyscan Processing	1	1
-0.934444613320848	BFA	BFA mv 10_Airyscan Processing	1	1
-3.66356164612965	BFA	BFA mv 10_Airyscan Processing	1	1
-2.39458797433113	BFA	BFA mv 10_Airyscan Processing	1	1
-1.86905592317586	BFA	BFA mv 10_Airyscan Processing	1	1
-0.771619186652404	BFA	BFA mv 10_Airyscan Processing	1	1
-3.66356164612965	BFA	BFA mv 10_Airyscan Processing	1	1
-1.60502071045992	BFA	BFA mv 10_Airyscan Processing	1	1
-3.66356164612965	BFA	BFA mv 10_Airyscan Processing	1	1
-3.66356164612965	BFA	BFA mv 10_Airyscan Processing	1	1
-0.892513878792583	BFA	BFA mv 10_Airyscan Processing	1	1
-3.66356164612965	BFA	BFA mv 10_Airyscan Processing	1	1
-0.880830174779553	BFA	BFA mv 10_Airyscan Processing	1	1
0.474906237174755	BFA	BFA mv 10_Airyscan Processing	1	1
-3.66356164612965	BFA	BFA mv 10_Airyscan Processing	1	1
-3.66356164612965	BFA	BFA mv 10_Airyscan Processing	1	1
-3.66356164612965	BFA	BFA mv 10_Airyscan Processing	1	1
-3.66356164612965	BFA	BFA mv 10_Airyscan Processing	1	1
-3.66356164612965	BFA	BFA mv 10_Airyscan Processing	1	1
-3.66356164612965	BFA	BFA mv 10_Airyscan Processing	1	1
-3.66356164612965	BFA	BFA mv 10_Airyscan Processing	1	1
0.0630872632342731	BFA	BFA mv 10_Airyscan Processing	1	1
-1.31942536064804	BFA	BFA mv 10_Airyscan Processing	1	1
-3.66356164612965	BFA	BFA mv 10_Airyscan Processing	1	1
1.52841281188088	BFA	BFA mv 10_Airyscan Processing	1	1
-3.66356164612965	BFA	BFA mv 10_Airyscan Processing	1	1
-3.66356164612965	BFA	BFA mv 10_Airyscan Processing	1	1
-0.308884735997215	BFA	BFA mv 10_Airyscan Processing	1	1
-2.73015945385423	BFA	BFA mv 10_Airyscan Processing	1	1
-0.892513878792583	BFA	BFA mv 10_Airyscan Processing	1	1
-0.16827859912799	BFA	BFA mv 10_Airyscan Processing	1	1
-3.66356164612965	BFA	BFA mv 10_Airyscan Processing	1	1
0.60361824400429	BFA	BFA mv 10_Airyscan Processing	1	1
-3.66356164612965	BFA	BFA mv 10_Airyscan Processing	1	1
-3.66356164612965	BFA	BFA mv 10_Airyscan Processing	1	1
-1.67472175028384	BFA	BFA mv 10_Airyscan Processing	1	1
-3.66356164612965	BFA	BFA mv 10_Airyscan Processing	1	1
-3.66356164612965	BFA	BFA mv 10_Airyscan Processing	1	1
-3.15396119328908	BFA	BFA mv 10_Airyscan Processing	1	1
-3.66356164612965	BFA	BFA mv 10_Airyscan Processing	1	1
-3.66356164612965	BFA	BFA mv 10_Airyscan Processing	1	1
-3.66356164612965	BFA	BFA mv 10_Airyscan Processing	1	1
-0.508349297734459	BFA	BFA mv 10_Airyscan Processing	1	1
-3.66356164612965	BFA	BFA mv 10_Airyscan Processing	1	1
-0.435801417657972	BFA	BFA mv 10_Airyscan Processing	1	1
-2.14630086984185	BFA	BFA mv 10_Airyscan Processing	1	1
-1.02511536809966	BFA	BFA mv 10_Airyscan Processing	1	1
-3.66356164612965	BFA	BFA mv 10_Airyscan Processing	1	1
-2.70053800116749	BFA	BFA mv 10_Airyscan Processing	1	1
-3.66356164612965	BFA	BFA mv 10_Airyscan Processing	1	1
-3.66356164612965	BFA	BFA mv 10_Airyscan Processing	1	1
-3.66356164612965	BFA	BFA mv 10_Airyscan Processing	1	1
-3.66356164612965	BFA	BFA mv 10_Airyscan Processing	1	1
-3.66356164612965	BFA	BFA mv 10_Airyscan Processing	1	1
-1.70441202247108	BFA	BFA mv 10_Airyscan Processing	1	1
-3.66356164612965	BFA	BFA mv 10_Airyscan Processing	1	1
-3.66356164612965	BFA	BFA mv 10_Airyscan Processing	1	1
-3.66356164612965	BFA	BFA mv 10_Airyscan Processing	1	1
-1.48711737384435	BFA	BFA mv 10_Airyscan Processing	1	1
-3.66356164612965	BFA	BFA mv 10_Airyscan Processing	1	1
-3.66356164612965	BFA	BFA mv 10_Airyscan Processing	1	1
-3.66356164612965	BFA	BFA mv 10_Airyscan Processing	1	1
0.0232484679902827	BFA	BFA mv 10_Airyscan Processing	1	1
-3.66356164612965	BFA	BFA mv 10_Airyscan Processing	1	1
-3.66356164612965	BFA	BFA mv 10_Airyscan Processing	1	1
0.169639457419087	BFA	BFA mv 10_Airyscan Processing	1	1
-3.66356164612965	BFA	BFA mv 10_Airyscan Processing	1	1
-0.57326505210687	BFA	BFA mv 10_Airyscan Processing	1	1
-3.66356164612965	BFA	BFA mv 10_Airyscan Processing	1	1
-3.66356164612965	BFA	BFA mv 10_Airyscan Processing	1	1
-3.66356164612965	BFA	BFA mv 10_Airyscan Processing	1	1
-3.66356164612965	BFA	BFA mv 10_Airyscan Processing	1	1
-1.37346325058466	BFA	BFA mv 10_Airyscan Processing	1	1
-3.66356164612965	BFA	BFA mv 10_Airyscan Processing	1	1
-2.70053800116749	BFA	BFA mv 10_Airyscan Processing	1	1
-3.66356164612965	BFA	BFA mv 10_Airyscan Processing	1	1
-3.66356164612965	BFA	BFA mv 10_Airyscan Processing	1	1
-1.55479281447039	BFA	BFA mv 10_Airyscan Processing	1	1
-3.66356164612965	BFA	BFA mv 10_Airyscan Processing	1	1
-1.08453002626581	BFA	BFA mv 10_Airyscan Processing	1	1
-3.66356164612965	BFA	BFA mv 10_Airyscan Processing	1	1
-3.66356164612965	BFA	BFA mv 10_Airyscan Processing	1	1
-3.66356164612965	BFA	BFA mv 10_Airyscan Processing	1	1
-1.9496021480813	BFA	BFA mv 10_Airyscan Processing	1	1
-0.892513878792583	BFA	BFA mv 10_Airyscan Processing	1	1
-0.308884735997215	BFA	BFA mv 10_Airyscan Processing	1	1
-3.66356164612965	BFA	BFA mv 10_Airyscan Processing	1	1
-3.66356164612965	BFA	BFA mv 10_Airyscan Processing	1	1
-1.16658370433542	BFA	BFA mv 10_Airyscan Processing	1	1
-3.66356164612965	BFA	BFA mv 10_Airyscan Processing	1	1
-0.974462773684096	BFA	BFA mv 10_Airyscan Processing	1	1
-3.66356164612965	BFA	BFA mv 10_Airyscan Processing	1	1
-3.66356164612965	BFA	BFA mv 10_Airyscan Processing	1	1
-3.66356164612965	BFA	BFA mv 10_Airyscan Processing	1	1
-3.66356164612965	BFA	BFA mv 10_Airyscan Processing	1	1
NaN	BFA	BFA mv 10_Airyscan Processing	1	1
NaN	BFA	BFA mv 10_Airyscan Processing	1	1
NaN	BFA	BFA mv 10_Airyscan Processing	1	1
NaN	BFA	BFA mv 10_Airyscan Processing	1	1
NaN	BFA	BFA mv 10_Airyscan Processing	1	1
NaN	BFA	BFA mv 10_Airyscan Processing	1	1
NaN	BFA	BFA mv 10_Airyscan Processing	1	1
NaN	BFA	BFA mv 10_Airyscan Processing	1	1
NaN	BFA	BFA mv 10_Airyscan Processing	1	1
NaN	BFA	BFA mv 10_Airyscan Processing	1	1
NaN	BFA	BFA mv 10_Airyscan Processing	1	1
NaN	BFA	BFA mv 10_Airyscan Processing	1	1
NaN	BFA	BFA mv 10_Airyscan Processing	1	1
NaN	BFA	BFA mv 10_Airyscan Processing	1	1
NaN	BFA	BFA mv 10_Airyscan Processing	1	1
NaN	BFA	BFA mv 10_Airyscan Processing	1	1
NaN	BFA	BFA mv 10_Airyscan Processing	1	1
NaN	BFA	BFA mv 10_Airyscan Processing	1	1
NaN	BFA	BFA mv 10_Airyscan Processing	1	1
NaN	BFA	BFA mv 10_Airyscan Processing	1	1
NaN	BFA	BFA mv 10_Airyscan Processing	1	1
NaN	BFA	BFA mv 10_Airyscan Processing	1	1
NaN	BFA	BFA mv 10_Airyscan Processing	1	1
NaN	BFA	BFA mv 10_Airyscan Processing	1	1
NaN	BFA	BFA mv 10_Airyscan Processing	1	1
NaN	BFA	BFA mv 10_Airyscan Processing	1	1
NaN	BFA	BFA mv 10_Airyscan Processing	1	1
NaN	BFA	BFA mv 10_Airyscan Processing	1	1
NaN	BFA	BFA mv 10_Airyscan Processing	1	1
NaN	BFA	BFA mv 10_Airyscan Processing	1	1
NaN	BFA	BFA mv 10_Airyscan Processing	1	1
NaN	BFA	BFA mv 10_Airyscan Processing	1	1
NaN	BFA	BFA mv 10_Airyscan Processing	1	1
NaN	BFA	BFA mv 10_Airyscan Processing	1	1
NaN	BFA	BFA mv 10_Airyscan Processing	1	1
NaN	BFA	BFA mv 10_Airyscan Processing	1	1
NaN	BFA	BFA mv 10_Airyscan Processing	1	1
NaN	BFA	BFA mv 10_Airyscan Processing	1	1
NaN	BFA	BFA mv 10_Airyscan Processing	1	1
NaN	BFA	BFA mv 10_Airyscan Processing	1	1
NaN	BFA	BFA mv 10_Airyscan Processing	1	1
NaN	BFA	BFA mv 10_Airyscan Processing	1	1
NaN	BFA	BFA mv 10_Airyscan Processing	1	1
NaN	BFA	BFA mv 10_Airyscan Processing	1	1
NaN	BFA	BFA mv 10_Airyscan Processing	1	1
NaN	BFA	BFA mv 10_Airyscan Processing	1	1
NaN	BFA	BFA mv 10_Airyscan Processing	1	1
NaN	BFA	BFA mv 10_Airyscan Processing	1	1
NaN	BFA	BFA mv 10_Airyscan Processing	1	1
NaN	BFA	BFA mv 10_Airyscan Processing	1	1
NaN	BFA	BFA mv 10_Airyscan Processing	1	1
NaN	BFA	BFA mv 10_Airyscan Processing	1	1
NaN	BFA	BFA mv 10_Airyscan Processing	1	1
NaN	BFA	BFA mv 10_Airyscan Processing	1	1
NaN	BFA	BFA mv 10_Airyscan Processing	1	1
NaN	BFA	BFA mv 10_Airyscan Processing	1	1
NaN	BFA	BFA mv 10_Airyscan Processing	1	1
NaN	BFA	BFA mv 10_Airyscan Processing	1	1
NaN	BFA	BFA mv 10_Airyscan Processing	1	1
NaN	BFA	BFA mv 10_Airyscan Processing	1	1
NaN	BFA	BFA mv 10_Airyscan Processing	1	1
NaN	BFA	BFA mv 10_Airyscan Processing	1	1
NaN	BFA	BFA mv 10_Airyscan Processing	1	1
NaN	BFA	BFA mv 10_Airyscan Processing	1	1
NaN	BFA	BFA mv 10_Airyscan Processing	1	1
NaN	BFA	BFA mv 10_Airyscan Processing	1	1
NaN	BFA	BFA mv 10_Airyscan Processing	1	1
NaN	BFA	BFA mv 10_Airyscan Processing	1	1
NaN	BFA	BFA mv 10_Airyscan Processing	1	1
NaN	BFA	BFA mv 10_Airyscan Processing	1	1
NaN	BFA	BFA mv 10_Airyscan Processing	1	1
NaN	BFA	BFA mv 10_Airyscan Processing	1	1
NaN	BFA	BFA mv 10_Airyscan Processing	1	1
NaN	BFA	BFA mv 10_Airyscan Processing	1	1
NaN	BFA	BFA mv 10_Airyscan Processing	1	1
NaN	BFA	BFA mv 10_Airyscan Processing	1	1
NaN	BFA	BFA mv 10_Airyscan Processing	1	1
NaN	BFA	BFA mv 10_Airyscan Processing	1	1
NaN	BFA	BFA mv 10_Airyscan Processing	1	1
NaN	BFA	BFA mv 10_Airyscan Processing	1	1
NaN	BFA	BFA mv 10_Airyscan Processing	1	1
NaN	BFA	BFA mv 10_Airyscan Processing	1	1
NaN	BFA	BFA mv 10_Airyscan Processing	1	1
NaN	BFA	BFA mv 10_Airyscan Processing	1	1
NaN	BFA	BFA mv 10_Airyscan Processing	1	1
NaN	BFA	BFA mv 10_Airyscan Processing	1	1
NaN	BFA	BFA mv 10_Airyscan Processing	1	1
NaN	BFA	BFA mv 10_Airyscan Processing	1	1
NaN	BFA	BFA mv 10_Airyscan Processing	1	1
NaN	BFA	BFA mv 10_Airyscan Processing	1	1
NaN	BFA	BFA mv 10_Airyscan Processing	1	1
NaN	BFA	BFA mv 10_Airyscan Processing	1	1
NaN	BFA	BFA mv 10_Airyscan Processing	1	1
NaN	BFA	BFA mv 10_Airyscan Processing	1	1
NaN	BFA	BFA mv 10_Airyscan Processing	1	1
NaN	BFA	BFA mv 10_Airyscan Processing	1	1
NaN	BFA	BFA mv 10_Airyscan Processing	1	1
NaN	BFA	BFA mv 10_Airyscan Processing	1	1
NaN	BFA	BFA mv 10_Airyscan Processing	1	1
NaN	BFA	BFA mv 10_Airyscan Processing	1	1
NaN	BFA	BFA mv 10_Airyscan Processing	1	1
NaN	BFA	BFA mv 10_Airyscan Processing	1	1
NaN	BFA	BFA mv 10_Airyscan Processing	1	1
NaN	BFA	BFA mv 10_Airyscan Processing	1	1
NaN	BFA	BFA mv 10_Airyscan Processing	1	1
NaN	BFA	BFA mv 10_Airyscan Processing	1	1
NaN	BFA	BFA mv 10_Airyscan Processing	1	1
NaN	BFA	BFA mv 10_Airyscan Processing	1	1
NaN	BFA	BFA mv 10_Airyscan Processing	1	1
NaN	BFA	BFA mv 10_Airyscan Processing	1	1
NaN	BFA	BFA mv 10_Airyscan Processing	1	1
NaN	BFA	BFA mv 10_Airyscan Processing	1	1
NaN	BFA	BFA mv 10_Airyscan Processing	1	1
NaN	BFA	BFA mv 10_Airyscan Processing	1	1
NaN	BFA	BFA mv 10_Airyscan Processing	1	1
NaN	BFA	BFA mv 10_Airyscan Processing	1	1
NaN	BFA	BFA mv 10_Airyscan Processing	1	1
NaN	BFA	BFA mv 10_Airyscan Processing	1	1
NaN	BFA	BFA mv 10_Airyscan Processing	1	1
NaN	BFA	BFA mv 10_Airyscan Processing	1	1
NaN	BFA	BFA mv 10_Airyscan Processing	1	1
NaN	BFA	BFA mv 10_Airyscan Processing	1	1
NaN	BFA	BFA mv 10_Airyscan Processing	1	1
NaN	BFA	BFA mv 10_Airyscan Processing	1	1
NaN	BFA	BFA mv 10_Airyscan Processing	1	1
NaN	BFA	BFA mv 10_Airyscan Processing	1	1
NaN	BFA	BFA mv 10_Airyscan Processing	1	1
NaN	BFA	BFA mv 10_Airyscan Processing	1	1
NaN	BFA	BFA mv 10_Airyscan Processing	1	1
NaN	BFA	BFA mv 10_Airyscan Processing	1	1
NaN	BFA	BFA mv 10_Airyscan Processing	1	1
NaN	BFA	BFA mv 10_Airyscan Processing	1	1
NaN	BFA	BFA mv 10_Airyscan Processing	1	1
NaN	BFA	BFA mv 10_Airyscan Processing	1	1
NaN	BFA	BFA mv 10_Airyscan Processing	1	1
NaN	BFA	BFA mv 10_Airyscan Processing	1	1
NaN	BFA	BFA mv 10_Airyscan Processing	1	1
NaN	BFA	BFA mv 10_Airyscan Processing	1	1
NaN	BFA	BFA mv 10_Airyscan Processing	1	1
NaN	BFA	BFA mv 10_Airyscan Processing	1	1
NaN	BFA	BFA mv 10_Airyscan Processing	1	1
NaN	BFA	BFA mv 10_Airyscan Processing	1	1
NaN	BFA	BFA mv 10_Airyscan Processing	1	1
NaN	BFA	BFA mv 10_Airyscan Processing	1	1
NaN	BFA	BFA mv 10_Airyscan Processing	1	1
NaN	BFA	BFA mv 10_Airyscan Processing	1	1
NaN	BFA	BFA mv 10_Airyscan Processing	1	1
NaN	BFA	BFA mv 10_Airyscan Processing	1	1
NaN	BFA	BFA mv 10_Airyscan Processing	1	1
NaN	BFA	BFA mv 10_Airyscan Processing	1	1
NaN	BFA	BFA mv 10_Airyscan Processing	1	1
NaN	BFA	BFA mv 10_Airyscan Processing	1	1
NaN	BFA	BFA mv 10_Airyscan Processing	1	1
NaN	BFA	BFA mv 10_Airyscan Processing	1	1
NaN	BFA	BFA mv 10_Airyscan Processing	1	1
NaN	BFA	BFA mv 10_Airyscan Processing	1	1
NaN	BFA	BFA mv 10_Airyscan Processing	1	1
NaN	BFA	BFA mv 10_Airyscan Processing	1	1
NaN	BFA	BFA mv 10_Airyscan Processing	1	1
NaN	BFA	BFA mv 10_Airyscan Processing	1	1
NaN	BFA	BFA mv 10_Airyscan Processing	1	1
NaN	BFA	BFA mv 10_Airyscan Processing	1	1
NaN	BFA	BFA mv 10_Airyscan Processing	1	1
NaN	BFA	BFA mv 10_Airyscan Processing	1	1
NaN	BFA	BFA mv 10_Airyscan Processing	1	1
NaN	BFA	BFA mv 10_Airyscan Processing	1	1
NaN	BFA	BFA mv 10_Airyscan Processing	1	1
NaN	BFA	BFA mv 10_Airyscan Processing	1	1
NaN	BFA	BFA mv 10_Airyscan Processing	1	1
NaN	BFA	BFA mv 10_Airyscan Processing	1	1
NaN	BFA	BFA mv 10_Airyscan Processing	1	1
NaN	BFA	BFA mv 10_Airyscan Processing	1	1
NaN	BFA	BFA mv 10_Airyscan Processing	1	1
NaN	BFA	BFA mv 10_Airyscan Processing	1	1
NaN	BFA	BFA mv 10_Airyscan Processing	1	1
NaN	BFA	BFA mv 10_Airyscan Processing	1	1
NaN	BFA	BFA mv 10_Airyscan Processing	1	1
NaN	BFA	BFA mv 10_Airyscan Processing	1	1
NaN	BFA	BFA mv 10_Airyscan Processing	1	1
NaN	BFA	BFA mv 10_Airyscan Processing	1	1
NaN	BFA	BFA mv 10_Airyscan Processing	1	1
NaN	BFA	BFA mv 10_Airyscan Processing	1	1
NaN	BFA	BFA mv 10_Airyscan Processing	1	1
NaN	BFA	BFA mv 10_Airyscan Processing	1	1
NaN	BFA	BFA mv 10_Airyscan Processing	1	1
NaN	BFA	BFA mv 10_Airyscan Processing	1	1
NaN	BFA	BFA mv 10_Airyscan Processing	1	1
NaN	BFA	BFA mv 10_Airyscan Processing	1	1
NaN	BFA	BFA mv 10_Airyscan Processing	1	1
NaN	BFA	BFA mv 10_Airyscan Processing	1	1
NaN	BFA	BFA mv 10_Airyscan Processing	1	1
NaN	BFA	BFA mv 10_Airyscan Processing	1	1
NaN	BFA	BFA mv 10_Airyscan Processing	1	1
NaN	BFA	BFA mv 10_Airyscan Processing	1	1
NaN	BFA	BFA mv 10_Airyscan Processing	1	1
NaN	BFA	BFA mv 10_Airyscan Processing	1	1
NaN	BFA	BFA mv 10_Airyscan Processing	1	1
NaN	BFA	BFA mv 10_Airyscan Processing	1	1
NaN	BFA	BFA mv 10_Airyscan Processing	1	1
NaN	BFA	BFA mv 10_Airyscan Processing	1	1
NaN	BFA	BFA mv 10_Airyscan Processing	1	1
NaN	BFA	BFA mv 10_Airyscan Processing	1	1
NaN	BFA	BFA mv 10_Airyscan Processing	1	1
NaN	BFA	BFA mv 10_Airyscan Processing	1	1
NaN	BFA	BFA mv 10_Airyscan Processing	1	1
NaN	BFA	BFA mv 10_Airyscan Processing	1	1
NaN	BFA	BFA mv 10_Airyscan Processing	1	1
NaN	BFA	BFA mv 10_Airyscan Processing	1	1
NaN	BFA	BFA mv 10_Airyscan Processing	1	1
NaN	BFA	BFA mv 10_Airyscan Processing	1	1
NaN	BFA	BFA mv 10_Airyscan Processing	1	1
NaN	BFA	BFA mv 10_Airyscan Processing	1	1
NaN	BFA	BFA mv 10_Airyscan Processing	1	1
NaN	BFA	BFA mv 10_Airyscan Processing	1	1
NaN	BFA	BFA mv 10_Airyscan Processing	1	1
NaN	BFA	BFA mv 10_Airyscan Processing	1	1
NaN	BFA	BFA mv 10_Airyscan Processing	1	1
NaN	BFA	BFA mv 10_Airyscan Processing	1	1
NaN	BFA	BFA mv 10_Airyscan Processing	1	1
NaN	BFA	BFA mv 10_Airyscan Processing	1	1
NaN	BFA	BFA mv 10_Airyscan Processing	1	1
NaN	BFA	BFA mv 10_Airyscan Processing	1	1
NaN	BFA	BFA mv 10_Airyscan Processing	1	1
NaN	BFA	BFA mv 10_Airyscan Processing	1	1
NaN	BFA	BFA mv 10_Airyscan Processing	1	1
NaN	BFA	BFA mv 10_Airyscan Processing	1	1
NaN	BFA	BFA mv 10_Airyscan Processing	1	1
NaN	BFA	BFA mv 10_Airyscan Processing	1	1
NaN	BFA	BFA mv 10_Airyscan Processing	1	1
NaN	BFA	BFA mv 10_Airyscan Processing	1	1
NaN	BFA	BFA mv 10_Airyscan Processing	1	1
NaN	BFA	BFA mv 10_Airyscan Processing	1	1
NaN	BFA	BFA mv 10_Airyscan Processing	1	1
NaN	BFA	BFA mv 10_Airyscan Processing	1	1
NaN	BFA	BFA mv 10_Airyscan Processing	1	1
NaN	BFA	BFA mv 10_Airyscan Processing	1	1
NaN	BFA	BFA mv 10_Airyscan Processing	1	1
NaN	BFA	BFA mv 10_Airyscan Processing	1	1
NaN	BFA	BFA mv 10_Airyscan Processing	1	1
NaN	BFA	BFA mv 10_Airyscan Processing	1	1
NaN	BFA	BFA mv 10_Airyscan Processing	1	1
NaN	BFA	BFA mv 10_Airyscan Processing	1	1
NaN	BFA	BFA mv 10_Airyscan Processing	1	1
NaN	BFA	BFA mv 10_Airyscan Processing	1	1
NaN	BFA	BFA mv 10_Airyscan Processing	1	1
NaN	BFA	BFA mv 10_Airyscan Processing	1	1
NaN	BFA	BFA mv 10_Airyscan Processing	1	1
NaN	BFA	BFA mv 10_Airyscan Processing	1	1
NaN	BFA	BFA mv 10_Airyscan Processing	1	1
NaN	BFA	BFA mv 10_Airyscan Processing	1	1
NaN	BFA	BFA mv 10_Airyscan Processing	1	1
NaN	BFA	BFA mv 10_Airyscan Processing	1	1
NaN	BFA	BFA mv 10_Airyscan Processing	1	1
NaN	BFA	BFA mv 10_Airyscan Processing	1	1
NaN	BFA	BFA mv 10_Airyscan Processing	1	1
NaN	BFA	BFA mv 10_Airyscan Processing	1	1
NaN	BFA	BFA mv 10_Airyscan Processing	1	1
NaN	BFA	BFA mv 10_Airyscan Processing	1	1
NaN	BFA	BFA mv 10_Airyscan Processing	1	1
NaN	BFA	BFA mv 10_Airyscan Processing	1	1
NaN	BFA	BFA mv 10_Airyscan Processing	1	1
NaN	BFA	BFA mv 10_Airyscan Processing	1	1
NaN	BFA	BFA mv 10_Airyscan Processing	1	1
NaN	BFA	BFA mv 10_Airyscan Processing	1	1
NaN	BFA	BFA mv 10_Airyscan Processing	1	1
NaN	BFA	BFA mv 10_Airyscan Processing	1	1
NaN	BFA	BFA mv 10_Airyscan Processing	1	1
NaN	BFA	BFA mv 10_Airyscan Processing	1	1
NaN	BFA	BFA mv 10_Airyscan Processing	1	1
NaN	BFA	BFA mv 10_Airyscan Processing	1	1
NaN	BFA	BFA mv 10_Airyscan Processing	1	1
NaN	BFA	BFA mv 10_Airyscan Processing	1	1
NaN	BFA	BFA mv 10_Airyscan Processing	1	1
NaN	BFA	BFA mv 10_Airyscan Processing	1	1
NaN	BFA	BFA mv 10_Airyscan Processing	1	1
NaN	BFA	BFA mv 10_Airyscan Processing	1	1
NaN	BFA	BFA mv 10_Airyscan Processing	1	1
NaN	BFA	BFA mv 10_Airyscan Processing	1	1
NaN	BFA	BFA mv 10_Airyscan Processing	1	1
NaN	BFA	BFA mv 10_Airyscan Processing	1	1
NaN	BFA	BFA mv 10_Airyscan Processing	1	1
NaN	BFA	BFA mv 10_Airyscan Processing	1	1
NaN	BFA	BFA mv 10_Airyscan Processing	1	1
NaN	BFA	BFA mv 10_Airyscan Processing	1	1
NaN	BFA	BFA mv 10_Airyscan Processing	1	1
NaN	BFA	BFA mv 10_Airyscan Processing	1	1
NaN	BFA	BFA mv 10_Airyscan Processing	1	1
NaN	BFA	BFA mv 10_Airyscan Processing	1	1
NaN	BFA	BFA mv 10_Airyscan Processing	1	1
NaN	BFA	BFA mv 10_Airyscan Processing	1	1
NaN	BFA	BFA mv 10_Airyscan Processing	1	1
NaN	BFA	BFA mv 10_Airyscan Processing	1	1
NaN	BFA	BFA mv 10_Airyscan Processing	1	1
NaN	BFA	BFA mv 10_Airyscan Processing	1	1
NaN	BFA	BFA mv 10_Airyscan Processing	1	1
NaN	BFA	BFA mv 10_Airyscan Processing	1	1
NaN	BFA	BFA mv 10_Airyscan Processing	1	1
NaN	BFA	BFA mv 10_Airyscan Processing	1	1
NaN	BFA	BFA mv 10_Airyscan Processing	1	1
NaN	BFA	BFA mv 10_Airyscan Processing	1	1
NaN	BFA	BFA mv 10_Airyscan Processing	1	1
NaN	BFA	BFA mv 10_Airyscan Processing	1	1
NaN	BFA	BFA mv 10_Airyscan Processing	1	1
NaN	BFA	BFA mv 10_Airyscan Processing	1	1
NaN	BFA	BFA mv 10_Airyscan Processing	1	1
NaN	BFA	BFA mv 10_Airyscan Processing	1	1
NaN	BFA	BFA mv 10_Airyscan Processing	1	1
NaN	BFA	BFA mv 10_Airyscan Processing	1	1
NaN	BFA	BFA mv 10_Airyscan Processing	1	1
NaN	BFA	BFA mv 10_Airyscan Processing	1	1
NaN	BFA	BFA mv 10_Airyscan Processing	1	1
NaN	BFA	BFA mv 10_Airyscan Processing	1	1
NaN	BFA	BFA mv 10_Airyscan Processing	1	1
NaN	BFA	BFA mv 10_Airyscan Processing	1	1
NaN	BFA	BFA mv 10_Airyscan Processing	1	1
NaN	BFA	BFA mv 10_Airyscan Processing	1	1
NaN	BFA	BFA mv 10_Airyscan Processing	1	1
NaN	BFA	BFA mv 10_Airyscan Processing	1	1
NaN	BFA	BFA mv 10_Airyscan Processing	1	1
NaN	BFA	BFA mv 10_Airyscan Processing	1	1
NaN	BFA	BFA mv 10_Airyscan Processing	1	1
NaN	BFA	BFA mv 10_Airyscan Processing	1	1
NaN	BFA	BFA mv 10_Airyscan Processing	1	1
NaN	BFA	BFA mv 10_Airyscan Processing	1	1
NaN	BFA	BFA mv 10_Airyscan Processing	1	1
NaN	BFA	BFA mv 10_Airyscan Processing	1	1
NaN	BFA	BFA mv 10_Airyscan Processing	1	1
NaN	BFA	BFA mv 10_Airyscan Processing	1	1
NaN	BFA	BFA mv 10_Airyscan Processing	1	1
NaN	BFA	BFA mv 10_Airyscan Processing	1	1
NaN	BFA	BFA mv 10_Airyscan Processing	1	1
NaN	BFA	BFA mv 10_Airyscan Processing	1	1
NaN	BFA	BFA mv 10_Airyscan Processing	1	1
NaN	BFA	BFA mv 10_Airyscan Processing	1	1
NaN	BFA	BFA mv 10_Airyscan Processing	1	1
NaN	BFA	BFA mv 10_Airyscan Processing	1	1
NaN	BFA	BFA mv 10_Airyscan Processing	1	1
NaN	BFA	BFA mv 10_Airyscan Processing	1	1
NaN	BFA	BFA mv 10_Airyscan Processing	1	1
NaN	BFA	BFA mv 10_Airyscan Processing	1	1
NaN	BFA	BFA mv 10_Airyscan Processing	1	1
NaN	BFA	BFA mv 10_Airyscan Processing	1	1
NaN	BFA	BFA mv 10_Airyscan Processing	1	1
NaN	BFA	BFA mv 10_Airyscan Processing	1	1
NaN	BFA	BFA mv 10_Airyscan Processing	1	1
NaN	BFA	BFA mv 10_Airyscan Processing	1	1
NaN	BFA	BFA mv 10_Airyscan Processing	1	1
NaN	BFA	BFA mv 10_Airyscan Processing	1	1
NaN	BFA	BFA mv 10_Airyscan Processing	1	1
NaN	BFA	BFA mv 10_Airyscan Processing	1	1
NaN	BFA	BFA mv 10_Airyscan Processing	1	1
NaN	BFA	BFA mv 10_Airyscan Processing	1	1
NaN	BFA	BFA mv 10_Airyscan Processing	1	1
NaN	BFA	BFA mv 10_Airyscan Processing	1	1
NaN	BFA	BFA mv 10_Airyscan Processing	1	1
NaN	BFA	BFA mv 10_Airyscan Processing	1	1
NaN	BFA	BFA mv 10_Airyscan Processing	1	1
NaN	BFA	BFA mv 10_Airyscan Processing	1	1
NaN	BFA	BFA mv 10_Airyscan Processing	1	1
NaN	BFA	BFA mv 10_Airyscan Processing	1	1
NaN	BFA	BFA mv 10_Airyscan Processing	1	1
NaN	BFA	BFA mv 10_Airyscan Processing	1	1
NaN	BFA	BFA mv 10_Airyscan Processing	1	1
NaN	BFA	BFA mv 10_Airyscan Processing	1	1
NaN	BFA	BFA mv 10_Airyscan Processing	1	1
NaN	BFA	BFA mv 10_Airyscan Processing	1	1
NaN	BFA	BFA mv 10_Airyscan Processing	1	1
NaN	BFA	BFA mv 10_Airyscan Processing	1	1
NaN	BFA	BFA mv 10_Airyscan Processing	1	1
NaN	BFA	BFA mv 10_Airyscan Processing	1	1
NaN	BFA	BFA mv 10_Airyscan Processing	1	1
NaN	BFA	BFA mv 10_Airyscan Processing	1	1
NaN	BFA	BFA mv 10_Airyscan Processing	1	1
NaN	BFA	BFA mv 10_Airyscan Processing	1	1
NaN	BFA	BFA mv 10_Airyscan Processing	1	1
NaN	BFA	BFA mv 10_Airyscan Processing	1	1
NaN	BFA	BFA mv 10_Airyscan Processing	1	1
NaN	BFA	BFA mv 10_Airyscan Processing	1	1
NaN	BFA	BFA mv 10_Airyscan Processing	1	1
NaN	BFA	BFA mv 10_Airyscan Processing	1	1
NaN	BFA	BFA mv 10_Airyscan Processing	1	1
NaN	BFA	BFA mv 10_Airyscan Processing	1	1
NaN	BFA	BFA mv 10_Airyscan Processing	1	1
NaN	BFA	BFA mv 10_Airyscan Processing	1	1
NaN	BFA	BFA mv 10_Airyscan Processing	1	1
NaN	BFA	BFA mv 10_Airyscan Processing	1	1
NaN	BFA	BFA mv 10_Airyscan Processing	1	1
NaN	BFA	BFA mv 10_Airyscan Processing	1	1
NaN	BFA	BFA mv 10_Airyscan Processing	1	1
NaN	BFA	BFA mv 10_Airyscan Processing	1	1
NaN	BFA	BFA mv 10_Airyscan Processing	1	1
NaN	BFA	BFA mv 10_Airyscan Processing	1	1
NaN	BFA	BFA mv 10_Airyscan Processing	1	1
NaN	BFA	BFA mv 10_Airyscan Processing	1	1
NaN	BFA	BFA mv 10_Airyscan Processing	1	1
NaN	BFA	BFA mv 10_Airyscan Processing	1	1
NaN	BFA	BFA mv 10_Airyscan Processing	1	1
NaN	BFA	BFA mv 10_Airyscan Processing	1	1
NaN	BFA	BFA mv 10_Airyscan Processing	1	1
NaN	BFA	BFA mv 10_Airyscan Processing	1	1
NaN	BFA	BFA mv 10_Airyscan Processing	1	1
NaN	BFA	BFA mv 10_Airyscan Processing	1	1
NaN	BFA	BFA mv 10_Airyscan Processing	1	1
NaN	BFA	BFA mv 10_Airyscan Processing	1	1
NaN	BFA	BFA mv 10_Airyscan Processing	1	1
NaN	BFA	BFA mv 10_Airyscan Processing	1	1
NaN	BFA	BFA mv 10_Airyscan Processing	1	1
NaN	BFA	BFA mv 10_Airyscan Processing	1	1
NaN	BFA	BFA mv 10_Airyscan Processing	1	1
NaN	BFA	BFA mv 10_Airyscan Processing	1	1
NaN	BFA	BFA mv 10_Airyscan Processing	1	1
NaN	BFA	BFA mv 10_Airyscan Processing	1	1
NaN	BFA	BFA mv 10_Airyscan Processing	1	1
NaN	BFA	BFA mv 10_Airyscan Processing	1	1
NaN	BFA	BFA mv 10_Airyscan Processing	1	1
NaN	BFA	BFA mv 10_Airyscan Processing	1	1
NaN	BFA	BFA mv 10_Airyscan Processing	1	1
NaN	BFA	BFA mv 10_Airyscan Processing	1	1
NaN	BFA	BFA mv 10_Airyscan Processing	1	1
NaN	BFA	BFA mv 10_Airyscan Processing	1	1
NaN	BFA	BFA mv 10_Airyscan Processing	1	1
NaN	BFA	BFA mv 10_Airyscan Processing	1	1
NaN	BFA	BFA mv 10_Airyscan Processing	1	1
NaN	BFA	BFA mv 10_Airyscan Processing	1	1
NaN	BFA	BFA mv 10_Airyscan Processing	1	1
NaN	BFA	BFA mv 10_Airyscan Processing	1	1
NaN	BFA	BFA mv 10_Airyscan Processing	1	1
NaN	BFA	BFA mv 10_Airyscan Processing	1	1
NaN	BFA	BFA mv 10_Airyscan Processing	1	1
NaN	BFA	BFA mv 10_Airyscan Processing	1	1
NaN	BFA	BFA mv 10_Airyscan Processing	1	1
NaN	BFA	BFA mv 10_Airyscan Processing	1	1
NaN	BFA	BFA mv 10_Airyscan Processing	1	1
NaN	BFA	BFA mv 10_Airyscan Processing	1	1
NaN	BFA	BFA mv 10_Airyscan Processing	1	1
NaN	BFA	BFA mv 10_Airyscan Processing	1	1
NaN	BFA	BFA mv 10_Airyscan Processing	1	1
NaN	BFA	BFA mv 10_Airyscan Processing	1	1
NaN	BFA	BFA mv 10_Airyscan Processing	1	1
NaN	BFA	BFA mv 10_Airyscan Processing	1	1
NaN	BFA	BFA mv 10_Airyscan Processing	1	1
NaN	BFA	BFA mv 10_Airyscan Processing	1	1
NaN	BFA	BFA mv 10_Airyscan Processing	1	1
NaN	BFA	BFA mv 10_Airyscan Processing	1	1
NaN	BFA	BFA mv 10_Airyscan Processing	1	1
NaN	BFA	BFA mv 10_Airyscan Processing	1	1
NaN	BFA	BFA mv 10_Airyscan Processing	1	1
NaN	BFA	BFA mv 10_Airyscan Processing	1	1
NaN	BFA	BFA mv 10_Airyscan Processing	1	1
NaN	BFA	BFA mv 10_Airyscan Processing	1	1
NaN	BFA	BFA mv 10_Airyscan Processing	1	1
NaN	BFA	BFA mv 10_Airyscan Processing	1	1
NaN	BFA	BFA mv 10_Airyscan Processing	1	1
NaN	BFA	BFA mv 10_Airyscan Processing	1	1
NaN	BFA	BFA mv 10_Airyscan Processing	1	1
NaN	BFA	BFA mv 10_Airyscan Processing	1	1
NaN	BFA	BFA mv 10_Airyscan Processing	1	1
NaN	BFA	BFA mv 10_Airyscan Processing	1	1
NaN	BFA	BFA mv 10_Airyscan Processing	1	1
NaN	BFA	BFA mv 10_Airyscan Processing	1	1
NaN	BFA	BFA mv 10_Airyscan Processing	1	1
NaN	BFA	BFA mv 10_Airyscan Processing	1	1
NaN	BFA	BFA mv 10_Airyscan Processing	1	1
NaN	BFA	BFA mv 10_Airyscan Processing	1	1
NaN	BFA	BFA mv 10_Airyscan Processing	1	1
NaN	BFA	BFA mv 10_Airyscan Processing	1	1
NaN	BFA	BFA mv 10_Airyscan Processing	1	1
NaN	BFA	BFA mv 10_Airyscan Processing	1	1
NaN	BFA	BFA mv 10_Airyscan Processing	1	1
NaN	BFA	BFA mv 10_Airyscan Processing	1	1
NaN	BFA	BFA mv 10_Airyscan Processing	1	1
NaN	BFA	BFA mv 10_Airyscan Processing	1	1
NaN	BFA	BFA mv 10_Airyscan Processing	1	1
NaN	BFA	BFA mv 10_Airyscan Processing	1	1
NaN	BFA	BFA mv 10_Airyscan Processing	1	1
NaN	BFA	BFA mv 10_Airyscan Processing	1	1
NaN	BFA	BFA mv 10_Airyscan Processing	1	1
NaN	BFA	BFA mv 10_Airyscan Processing	1	1
NaN	BFA	BFA mv 10_Airyscan Processing	1	1
NaN	BFA	BFA mv 10_Airyscan Processing	1	1
NaN	BFA	BFA mv 10_Airyscan Processing	1	1
NaN	BFA	BFA mv 10_Airyscan Processing	1	1
NaN	BFA	BFA mv 10_Airyscan Processing	1	1
NaN	BFA	BFA mv 10_Airyscan Processing	1	1
NaN	BFA	BFA mv 10_Airyscan Processing	1	1
NaN	BFA	BFA mv 10_Airyscan Processing	1	1
NaN	BFA	BFA mv 10_Airyscan Processing	1	1
NaN	BFA	BFA mv 10_Airyscan Processing	1	1
NaN	BFA	BFA mv 10_Airyscan Processing	1	1
NaN	BFA	BFA mv 10_Airyscan Processing	1	1
NaN	BFA	BFA mv 10_Airyscan Processing	1	1
NaN	BFA	BFA mv 10_Airyscan Processing	1	1
NaN	BFA	BFA mv 10_Airyscan Processing	1	1
NaN	BFA	BFA mv 10_Airyscan Processing	1	1
NaN	BFA	BFA mv 10_Airyscan Processing	1	1
NaN	BFA	BFA mv 10_Airyscan Processing	1	1
NaN	BFA	BFA mv 10_Airyscan Processing	1	1
NaN	BFA	BFA mv 10_Airyscan Processing	1	1
NaN	BFA	BFA mv 10_Airyscan Processing	1	1
NaN	BFA	BFA mv 10_Airyscan Processing	1	1
NaN	BFA	BFA mv 10_Airyscan Processing	1	1
NaN	BFA	BFA mv 10_Airyscan Processing	1	1
NaN	BFA	BFA mv 10_Airyscan Processing	1	1
NaN	BFA	BFA mv 10_Airyscan Processing	1	1
NaN	BFA	BFA mv 10_Airyscan Processing	1	1
NaN	BFA	BFA mv 10_Airyscan Processing	1	1
NaN	BFA	BFA mv 10_Airyscan Processing	1	1
NaN	BFA	BFA mv 10_Airyscan Processing	1	1
NaN	BFA	BFA mv 10_Airyscan Processing	1	1
NaN	BFA	BFA mv 10_Airyscan Processing	1	1
NaN	BFA	BFA mv 10_Airyscan Processing	1	1
NaN	BFA	BFA mv 10_Airyscan Processing	1	1
NaN	BFA	BFA mv 10_Airyscan Processing	1	1
NaN	BFA	BFA mv 10_Airyscan Processing	1	1
NaN	BFA	BFA mv 10_Airyscan Processing	1	1
NaN	BFA	BFA mv 10_Airyscan Processing	1	1
NaN	BFA	BFA mv 10_Airyscan Processing	1	1
NaN	BFA	BFA mv 10_Airyscan Processing	1	1
NaN	BFA	BFA mv 10_Airyscan Processing	1	1
NaN	BFA	BFA mv 10_Airyscan Processing	1	1
NaN	BFA	BFA mv 10_Airyscan Processing	1	1
NaN	BFA	BFA mv 10_Airyscan Processing	1	1
NaN	BFA	BFA mv 10_Airyscan Processing	1	1
NaN	BFA	BFA mv 10_Airyscan Processing	1	1
NaN	BFA	BFA mv 10_Airyscan Processing	1	1
NaN	BFA	BFA mv 10_Airyscan Processing	1	1
NaN	BFA	BFA mv 10_Airyscan Processing	1	1
NaN	BFA	BFA mv 10_Airyscan Processing	1	1
NaN	BFA	BFA mv 10_Airyscan Processing	1	1
NaN	BFA	BFA mv 10_Airyscan Processing	1	1
NaN	BFA	BFA mv 10_Airyscan Processing	1	1
NaN	BFA	BFA mv 10_Airyscan Processing	1	1
NaN	BFA	BFA mv 10_Airyscan Processing	1	1
NaN	BFA	BFA mv 10_Airyscan Processing	1	1
NaN	BFA	BFA mv 10_Airyscan Processing	1	1
NaN	BFA	BFA mv 10_Airyscan Processing	1	1
NaN	BFA	BFA mv 10_Airyscan Processing	1	1
NaN	BFA	BFA mv 10_Airyscan Processing	1	1
NaN	BFA	BFA mv 10_Airyscan Processing	1	1
NaN	BFA	BFA mv 10_Airyscan Processing	1	1
NaN	BFA	BFA mv 10_Airyscan Processing	1	1
NaN	BFA	BFA mv 10_Airyscan Processing	1	1
NaN	BFA	BFA mv 10_Airyscan Processing	1	1
NaN	BFA	BFA mv 10_Airyscan Processing	1	1
NaN	BFA	BFA mv 10_Airyscan Processing	1	1
NaN	BFA	BFA mv 10_Airyscan Processing	1	1
NaN	BFA	BFA mv 10_Airyscan Processing	1	1
NaN	BFA	BFA mv 10_Airyscan Processing	1	1
NaN	BFA	BFA mv 10_Airyscan Processing	1	1
NaN	BFA	BFA mv 10_Airyscan Processing	1	1
NaN	BFA	BFA mv 10_Airyscan Processing	1	1
NaN	BFA	BFA mv 10_Airyscan Processing	1	1
NaN	BFA	BFA mv 10_Airyscan Processing	1	1
NaN	BFA	BFA mv 10_Airyscan Processing	1	1
NaN	BFA	BFA mv 10_Airyscan Processing	1	1
NaN	BFA	BFA mv 10_Airyscan Processing	1	1
NaN	BFA	BFA mv 10_Airyscan Processing	1	1
NaN	BFA	BFA mv 10_Airyscan Processing	1	1
NaN	BFA	BFA mv 10_Airyscan Processing	1	1
NaN	BFA	BFA mv 10_Airyscan Processing	1	1
NaN	BFA	BFA mv 10_Airyscan Processing	1	1
NaN	BFA	BFA mv 10_Airyscan Processing	1	1
NaN	BFA	BFA mv 10_Airyscan Processing	1	1
NaN	BFA	BFA mv 10_Airyscan Processing	1	1
NaN	BFA	BFA mv 10_Airyscan Processing	1	1
NaN	BFA	BFA mv 10_Airyscan Processing	1	1
NaN	BFA	BFA mv 10_Airyscan Processing	1	1
NaN	BFA	BFA mv 10_Airyscan Processing	1	1
NaN	BFA	BFA mv 10_Airyscan Processing	1	1
NaN	BFA	BFA mv 10_Airyscan Processing	1	1
NaN	BFA	BFA mv 10_Airyscan Processing	1	1
NaN	BFA	BFA mv 10_Airyscan Processing	1	1
NaN	BFA	BFA mv 10_Airyscan Processing	1	1
NaN	BFA	BFA mv 10_Airyscan Processing	1	1
NaN	BFA	BFA mv 10_Airyscan Processing	1	1
NaN	BFA	BFA mv 10_Airyscan Processing	1	1
NaN	BFA	BFA mv 10_Airyscan Processing	1	1
NaN	BFA	BFA mv 10_Airyscan Processing	1	1
NaN	BFA	BFA mv 10_Airyscan Processing	1	1
NaN	BFA	BFA mv 10_Airyscan Processing	1	1
NaN	BFA	BFA mv 10_Airyscan Processing	1	1
NaN	BFA	BFA mv 10_Airyscan Processing	1	1
NaN	BFA	BFA mv 10_Airyscan Processing	1	1
NaN	BFA	BFA mv 10_Airyscan Processing	1	1
NaN	BFA	BFA mv 10_Airyscan Processing	1	1
NaN	BFA	BFA mv 10_Airyscan Processing	1	1
NaN	BFA	BFA mv 10_Airyscan Processing	1	1
NaN	BFA	BFA mv 10_Airyscan Processing	1	1
NaN	BFA	BFA mv 10_Airyscan Processing	1	1
NaN	BFA	BFA mv 10_Airyscan Processing	1	1
NaN	BFA	BFA mv 10_Airyscan Processing	1	1
NaN	BFA	BFA mv 10_Airyscan Processing	1	1
NaN	BFA	BFA mv 10_Airyscan Processing	1	1
NaN	BFA	BFA mv 10_Airyscan Processing	1	1
NaN	BFA	BFA mv 10_Airyscan Processing	1	1
NaN	BFA	BFA mv 10_Airyscan Processing	1	1
NaN	BFA	BFA mv 10_Airyscan Processing	1	1
NaN	BFA	BFA mv 10_Airyscan Processing	1	1
NaN	BFA	BFA mv 10_Airyscan Processing	1	1
NaN	BFA	BFA mv 10_Airyscan Processing	1	1
NaN	BFA	BFA mv 10_Airyscan Processing	1	1
NaN	BFA	BFA mv 10_Airyscan Processing	1	1
NaN	BFA	BFA mv 10_Airyscan Processing	1	1
NaN	BFA	BFA mv 10_Airyscan Processing	1	1
NaN	BFA	BFA mv 10_Airyscan Processing	1	1
NaN	BFA	BFA mv 10_Airyscan Processing	1	1
NaN	BFA	BFA mv 10_Airyscan Processing	1	1
NaN	BFA	BFA mv 10_Airyscan Processing	1	1
NaN	BFA	BFA mv 10_Airyscan Processing	1	1
NaN	BFA	BFA mv 10_Airyscan Processing	1	1
NaN	BFA	BFA mv 10_Airyscan Processing	1	1
NaN	BFA	BFA mv 10_Airyscan Processing	1	1
NaN	BFA	BFA mv 10_Airyscan Processing	1	1
NaN	BFA	BFA mv 10_Airyscan Processing	1	1
NaN	BFA	BFA mv 10_Airyscan Processing	1	1
NaN	BFA	BFA mv 10_Airyscan Processing	1	1
NaN	BFA	BFA mv 10_Airyscan Processing	1	1
NaN	BFA	BFA mv 10_Airyscan Processing	1	1
NaN	BFA	BFA mv 10_Airyscan Processing	1	1
NaN	BFA	BFA mv 10_Airyscan Processing	1	1
NaN	BFA	BFA mv 10_Airyscan Processing	1	1
NaN	BFA	BFA mv 10_Airyscan Processing	1	1
NaN	BFA	BFA mv 10_Airyscan Processing	1	1
NaN	BFA	BFA mv 10_Airyscan Processing	1	1
NaN	BFA	BFA mv 10_Airyscan Processing	1	1
NaN	BFA	BFA mv 10_Airyscan Processing	1	1
NaN	BFA	BFA mv 10_Airyscan Processing	1	1
NaN	BFA	BFA mv 10_Airyscan Processing	1	1
NaN	BFA	BFA mv 10_Airyscan Processing	1	1
NaN	BFA	BFA mv 10_Airyscan Processing	1	1
NaN	BFA	BFA mv 10_Airyscan Processing	1	1
NaN	BFA	BFA mv 10_Airyscan Processing	1	1
NaN	BFA	BFA mv 10_Airyscan Processing	1	1
NaN	BFA	BFA mv 10_Airyscan Processing	1	1
NaN	BFA	BFA mv 10_Airyscan Processing	1	1
NaN	BFA	BFA mv 10_Airyscan Processing	1	1
NaN	BFA	BFA mv 10_Airyscan Processing	1	1
NaN	BFA	BFA mv 10_Airyscan Processing	1	1
NaN	BFA	BFA mv 10_Airyscan Processing	1	1
NaN	BFA	BFA mv 10_Airyscan Processing	1	1
NaN	BFA	BFA mv 10_Airyscan Processing	1	1
NaN	BFA	BFA mv 10_Airyscan Processing	1	1
NaN	BFA	BFA mv 10_Airyscan Processing	1	1
NaN	BFA	BFA mv 10_Airyscan Processing	1	1
NaN	BFA	BFA mv 10_Airyscan Processing	1	1
NaN	BFA	BFA mv 10_Airyscan Processing	1	1
NaN	BFA	BFA mv 10_Airyscan Processing	1	1
NaN	BFA	BFA mv 10_Airyscan Processing	1	1
NaN	BFA	BFA mv 10_Airyscan Processing	1	1
NaN	BFA	BFA mv 10_Airyscan Processing	1	1
NaN	BFA	BFA mv 10_Airyscan Processing	1	1
NaN	BFA	BFA mv 10_Airyscan Processing	1	1
NaN	BFA	BFA mv 10_Airyscan Processing	1	1
NaN	BFA	BFA mv 10_Airyscan Processing	1	1
NaN	BFA	BFA mv 10_Airyscan Processing	1	1
NaN	BFA	BFA mv 10_Airyscan Processing	1	1
NaN	BFA	BFA mv 10_Airyscan Processing	1	1
NaN	BFA	BFA mv 10_Airyscan Processing	1	1
NaN	BFA	BFA mv 10_Airyscan Processing	1	1
NaN	BFA	BFA mv 10_Airyscan Processing	1	1
NaN	BFA	BFA mv 10_Airyscan Processing	1	1
NaN	BFA	BFA mv 10_Airyscan Processing	1	1
NaN	BFA	BFA mv 10_Airyscan Processing	1	1
NaN	BFA	BFA mv 10_Airyscan Processing	1	1
NaN	BFA	BFA mv 10_Airyscan Processing	1	1
NaN	BFA	BFA mv 10_Airyscan Processing	1	1
NaN	BFA	BFA mv 10_Airyscan Processing	1	1
NaN	BFA	BFA mv 10_Airyscan Processing	1	1
NaN	BFA	BFA mv 10_Airyscan Processing	1	1
NaN	BFA	BFA mv 10_Airyscan Processing	1	1
NaN	BFA	BFA mv 10_Airyscan Processing	1	1
NaN	BFA	BFA mv 10_Airyscan Processing	1	1
NaN	BFA	BFA mv 10_Airyscan Processing	1	1
NaN	BFA	BFA mv 10_Airyscan Processing	1	1
NaN	BFA	BFA mv 10_Airyscan Processing	1	1
NaN	BFA	BFA mv 10_Airyscan Processing	1	1
NaN	BFA	BFA mv 10_Airyscan Processing	1	1
NaN	BFA	BFA mv 10_Airyscan Processing	1	1
NaN	BFA	BFA mv 10_Airyscan Processing	1	1
NaN	BFA	BFA mv 10_Airyscan Processing	1	1
NaN	BFA	BFA mv 10_Airyscan Processing	1	1
NaN	BFA	BFA mv 10_Airyscan Processing	1	1
NaN	BFA	BFA mv 10_Airyscan Processing	1	1
NaN	BFA	BFA mv 10_Airyscan Processing	1	1
NaN	BFA	BFA mv 10_Airyscan Processing	1	1
NaN	BFA	BFA mv 10_Airyscan Processing	1	1
NaN	BFA	BFA mv 10_Airyscan Processing	1	1
NaN	BFA	BFA mv 10_Airyscan Processing	1	1
NaN	BFA	BFA mv 10_Airyscan Processing	1	1
NaN	BFA	BFA mv 10_Airyscan Processing	1	1
NaN	BFA	BFA mv 10_Airyscan Processing	1	1
NaN	BFA	BFA mv 10_Airyscan Processing	1	1
NaN	BFA	BFA mv 10_Airyscan Processing	1	1
NaN	BFA	BFA mv 10_Airyscan Processing	1	1
NaN	BFA	BFA mv 10_Airyscan Processing	1	1
NaN	BFA	BFA mv 10_Airyscan Processing	1	1
NaN	BFA	BFA mv 10_Airyscan Processing	1	1
NaN	BFA	BFA mv 10_Airyscan Processing	1	1
NaN	BFA	BFA mv 10_Airyscan Processing	1	1
NaN	BFA	BFA mv 10_Airyscan Processing	1	1
NaN	BFA	BFA mv 10_Airyscan Processing	1	1
NaN	BFA	BFA mv 10_Airyscan Processing	1	1
NaN	BFA	BFA mv 10_Airyscan Processing	1	1
NaN	BFA	BFA mv 10_Airyscan Processing	1	1
NaN	BFA	BFA mv 10_Airyscan Processing	1	1
NaN	BFA	BFA mv 10_Airyscan Processing	1	1
NaN	BFA	BFA mv 10_Airyscan Processing	1	1
NaN	BFA	BFA mv 10_Airyscan Processing	1	1
NaN	BFA	BFA mv 10_Airyscan Processing	1	1
NaN	BFA	BFA mv 10_Airyscan Processing	1	1
NaN	BFA	BFA mv 10_Airyscan Processing	1	1
NaN	BFA	BFA mv 10_Airyscan Processing	1	1
NaN	BFA	BFA mv 10_Airyscan Processing	1	1
NaN	BFA	BFA mv 10_Airyscan Processing	1	1
NaN	BFA	BFA mv 10_Airyscan Processing	1	1
NaN	BFA	BFA mv 10_Airyscan Processing	1	1
NaN	BFA	BFA mv 10_Airyscan Processing	1	1
NaN	BFA	BFA mv 10_Airyscan Processing	1	1
NaN	BFA	BFA mv 10_Airyscan Processing	1	1
NaN	BFA	BFA mv 10_Airyscan Processing	1	1
NaN	BFA	BFA mv 10_Airyscan Processing	1	1
NaN	BFA	BFA mv 10_Airyscan Processing	1	1
NaN	BFA	BFA mv 10_Airyscan Processing	1	1
NaN	BFA	BFA mv 10_Airyscan Processing	1	1
NaN	BFA	BFA mv 10_Airyscan Processing	1	1
NaN	BFA	BFA mv 10_Airyscan Processing	1	1
NaN	BFA	BFA mv 10_Airyscan Processing	1	1
NaN	BFA	BFA mv 10_Airyscan Processing	1	1
NaN	BFA	BFA mv 10_Airyscan Processing	1	1
NaN	BFA	BFA mv 10_Airyscan Processing	1	1
NaN	BFA	BFA mv 10_Airyscan Processing	1	1
NaN	BFA	BFA mv 10_Airyscan Processing	1	1
NaN	BFA	BFA mv 10_Airyscan Processing	1	1
NaN	BFA	BFA mv 10_Airyscan Processing	1	1
NaN	BFA	BFA mv 10_Airyscan Processing	1	1
NaN	BFA	BFA mv 10_Airyscan Processing	1	1
NaN	BFA	BFA mv 10_Airyscan Processing	1	1
NaN	BFA	BFA mv 10_Airyscan Processing	1	1
NaN	BFA	BFA mv 10_Airyscan Processing	1	1
NaN	BFA	BFA mv 10_Airyscan Processing	1	1
NaN	BFA	BFA mv 10_Airyscan Processing	1	1
NaN	BFA	BFA mv 10_Airyscan Processing	1	1
NaN	BFA	BFA mv 10_Airyscan Processing	1	1
NaN	BFA	BFA mv 10_Airyscan Processing	1	1
NaN	BFA	BFA mv 10_Airyscan Processing	1	1
NaN	BFA	BFA mv 10_Airyscan Processing	1	1
NaN	BFA	BFA mv 10_Airyscan Processing	1	1
NaN	BFA	BFA mv 10_Airyscan Processing	1	1
NaN	BFA	BFA mv 10_Airyscan Processing	1	1
NaN	BFA	BFA mv 10_Airyscan Processing	1	1
NaN	BFA	BFA mv 10_Airyscan Processing	1	1
NaN	BFA	BFA mv 10_Airyscan Processing	1	1
NaN	BFA	BFA mv 10_Airyscan Processing	1	1
NaN	BFA	BFA mv 10_Airyscan Processing	1	1
NaN	BFA	BFA mv 10_Airyscan Processing	1	1
NaN	BFA	BFA mv 10_Airyscan Processing	1	1
NaN	BFA	BFA mv 10_Airyscan Processing	1	1
NaN	BFA	BFA mv 10_Airyscan Processing	1	1
NaN	BFA	BFA mv 10_Airyscan Processing	1	1
NaN	BFA	BFA mv 10_Airyscan Processing	1	1
NaN	BFA	BFA mv 10_Airyscan Processing	1	1
NaN	BFA	BFA mv 10_Airyscan Processing	1	1
NaN	BFA	BFA mv 10_Airyscan Processing	1	1
NaN	BFA	BFA mv 10_Airyscan Processing	1	1
NaN	BFA	BFA mv 10_Airyscan Processing	1	1
NaN	BFA	BFA mv 10_Airyscan Processing	1	1
NaN	BFA	BFA mv 10_Airyscan Processing	1	1
NaN	BFA	BFA mv 10_Airyscan Processing	1	1
NaN	BFA	BFA mv 10_Airyscan Processing	1	1
NaN	BFA	BFA mv 10_Airyscan Processing	1	1
NaN	BFA	BFA mv 10_Airyscan Processing	1	1
NaN	BFA	BFA mv 10_Airyscan Processing	1	1
NaN	BFA	BFA mv 10_Airyscan Processing	1	1
NaN	BFA	BFA mv 10_Airyscan Processing	1	1
NaN	BFA	BFA mv 10_Airyscan Processing	1	1
NaN	BFA	BFA mv 10_Airyscan Processing	1	1
NaN	BFA	BFA mv 10_Airyscan Processing	1	1
NaN	BFA	BFA mv 10_Airyscan Processing	1	1
NaN	BFA	BFA mv 10_Airyscan Processing	1	1
NaN	BFA	BFA mv 10_Airyscan Processing	1	1
NaN	BFA	BFA mv 10_Airyscan Processing	1	1
NaN	BFA	BFA mv 10_Airyscan Processing	1	1
NaN	BFA	BFA mv 10_Airyscan Processing	1	1
NaN	BFA	BFA mv 10_Airyscan Processing	1	1
NaN	BFA	BFA mv 10_Airyscan Processing	1	1
NaN	BFA	BFA mv 10_Airyscan Processing	1	1
NaN	BFA	BFA mv 10_Airyscan Processing	1	1
NaN	BFA	BFA mv 10_Airyscan Processing	1	1
NaN	BFA	BFA mv 10_Airyscan Processing	1	1
NaN	BFA	BFA mv 10_Airyscan Processing	1	1
NaN	BFA	BFA mv 10_Airyscan Processing	1	1
NaN	BFA	BFA mv 10_Airyscan Processing	1	1
NaN	BFA	BFA mv 10_Airyscan Processing	1	1
NaN	BFA	BFA mv 10_Airyscan Processing	1	1
NaN	BFA	BFA mv 10_Airyscan Processing	1	1
NaN	BFA	BFA mv 10_Airyscan Processing	1	1
NaN	BFA	BFA mv 10_Airyscan Processing	1	1
NaN	BFA	BFA mv 10_Airyscan Processing	1	1
NaN	BFA	BFA mv 10_Airyscan Processing	1	1
NaN	BFA	BFA mv 10_Airyscan Processing	1	1
NaN	BFA	BFA mv 10_Airyscan Processing	1	1
NaN	BFA	BFA mv 10_Airyscan Processing	1	1
NaN	BFA	BFA mv 10_Airyscan Processing	1	1
NaN	BFA	BFA mv 10_Airyscan Processing	1	1
NaN	BFA	BFA mv 10_Airyscan Processing	1	1
NaN	BFA	BFA mv 10_Airyscan Processing	1	1
NaN	BFA	BFA mv 10_Airyscan Processing	1	1
NaN	BFA	BFA mv 10_Airyscan Processing	1	1
NaN	BFA	BFA mv 10_Airyscan Processing	1	1
NaN	BFA	BFA mv 10_Airyscan Processing	1	1
NaN	BFA	BFA mv 10_Airyscan Processing	1	1
NaN	BFA	BFA mv 10_Airyscan Processing	1	1
NaN	BFA	BFA mv 10_Airyscan Processing	1	1
NaN	BFA	BFA mv 10_Airyscan Processing	1	1
NaN	BFA	BFA mv 10_Airyscan Processing	1	1
NaN	BFA	BFA mv 10_Airyscan Processing	1	1
NaN	BFA	BFA mv 10_Airyscan Processing	1	1
NaN	BFA	BFA mv 10_Airyscan Processing	1	1
NaN	BFA	BFA mv 10_Airyscan Processing	1	1
NaN	BFA	BFA mv 10_Airyscan Processing	1	1
NaN	BFA	BFA mv 10_Airyscan Processing	1	1
NaN	BFA	BFA mv 10_Airyscan Processing	1	1
NaN	BFA	BFA mv 10_Airyscan Processing	1	1
NaN	BFA	BFA mv 10_Airyscan Processing	1	1
NaN	BFA	BFA mv 10_Airyscan Processing	1	1
NaN	BFA	BFA mv 10_Airyscan Processing	1	1
NaN	BFA	BFA mv 10_Airyscan Processing	1	1
NaN	BFA	BFA mv 10_Airyscan Processing	1	1
NaN	BFA	BFA mv 10_Airyscan Processing	1	1
NaN	BFA	BFA mv 10_Airyscan Processing	1	1
NaN	BFA	BFA mv 10_Airyscan Processing	1	1
NaN	BFA	BFA mv 10_Airyscan Processing	1	1
NaN	BFA	BFA mv 10_Airyscan Processing	1	1
NaN	BFA	BFA mv 10_Airyscan Processing	1	1
NaN	BFA	BFA mv 10_Airyscan Processing	1	1
NaN	BFA	BFA mv 10_Airyscan Processing	1	1
NaN	BFA	BFA mv 10_Airyscan Processing	1	1
NaN	BFA	BFA mv 10_Airyscan Processing	1	1
NaN	BFA	BFA mv 10_Airyscan Processing	1	1
NaN	BFA	BFA mv 10_Airyscan Processing	1	1
NaN	BFA	BFA mv 10_Airyscan Processing	1	1
NaN	BFA	BFA mv 10_Airyscan Processing	1	1
NaN	BFA	BFA mv 10_Airyscan Processing	1	1
NaN	BFA	BFA mv 10_Airyscan Processing	1	1
NaN	BFA	BFA mv 10_Airyscan Processing	1	1
NaN	BFA	BFA mv 10_Airyscan Processing	1	1
NaN	BFA	BFA mv 10_Airyscan Processing	1	1
NaN	BFA	BFA mv 10_Airyscan Processing	1	1
NaN	BFA	BFA mv 10_Airyscan Processing	1	1
NaN	BFA	BFA mv 10_Airyscan Processing	1	1
NaN	BFA	BFA mv 10_Airyscan Processing	1	1
NaN	BFA	BFA mv 10_Airyscan Processing	1	1
NaN	BFA	BFA mv 10_Airyscan Processing	1	1
NaN	BFA	BFA mv 10_Airyscan Processing	1	1
NaN	BFA	BFA mv 10_Airyscan Processing	1	1
NaN	BFA	BFA mv 10_Airyscan Processing	1	1
NaN	BFA	BFA mv 10_Airyscan Processing	1	1
NaN	BFA	BFA mv 10_Airyscan Processing	1	1
NaN	BFA	BFA mv 10_Airyscan Processing	1	1
NaN	BFA	BFA mv 10_Airyscan Processing	1	1
NaN	BFA	BFA mv 10_Airyscan Processing	1	1
NaN	BFA	BFA mv 10_Airyscan Processing	1	1
NaN	BFA	BFA mv 10_Airyscan Processing	1	1
NaN	BFA	BFA mv 10_Airyscan Processing	1	1
NaN	BFA	BFA mv 10_Airyscan Processing	1	1
NaN	BFA	BFA mv 10_Airyscan Processing	1	1
NaN	BFA	BFA mv 10_Airyscan Processing	1	1
NaN	BFA	BFA mv 10_Airyscan Processing	1	1
NaN	BFA	BFA mv 10_Airyscan Processing	1	1
NaN	BFA	BFA mv 10_Airyscan Processing	1	1
NaN	BFA	BFA mv 10_Airyscan Processing	1	1
NaN	BFA	BFA mv 10_Airyscan Processing	1	1
NaN	BFA	BFA mv 10_Airyscan Processing	1	1
NaN	BFA	BFA mv 10_Airyscan Processing	1	1
NaN	BFA	BFA mv 10_Airyscan Processing	1	1
NaN	BFA	BFA mv 10_Airyscan Processing	1	1
NaN	BFA	BFA mv 10_Airyscan Processing	1	1
NaN	BFA	BFA mv 10_Airyscan Processing	1	1
NaN	BFA	BFA mv 10_Airyscan Processing	1	1
NaN	BFA	BFA mv 10_Airyscan Processing	1	1
NaN	BFA	BFA mv 10_Airyscan Processing	1	1
NaN	BFA	BFA mv 10_Airyscan Processing	1	1
NaN	BFA	BFA mv 10_Airyscan Processing	1	1
NaN	BFA	BFA mv 10_Airyscan Processing	1	1
NaN	BFA	BFA mv 10_Airyscan Processing	1	1
NaN	BFA	BFA mv 10_Airyscan Processing	1	1
NaN	BFA	BFA mv 10_Airyscan Processing	1	1
NaN	BFA	BFA mv 10_Airyscan Processing	1	1
NaN	BFA	BFA mv 10_Airyscan Processing	1	1
NaN	BFA	BFA mv 10_Airyscan Processing	1	1
NaN	BFA	BFA mv 10_Airyscan Processing	1	1
NaN	BFA	BFA mv 10_Airyscan Processing	1	1
NaN	BFA	BFA mv 10_Airyscan Processing	1	1
NaN	BFA	BFA mv 10_Airyscan Processing	1	1
NaN	BFA	BFA mv 10_Airyscan Processing	1	1
NaN	BFA	BFA mv 10_Airyscan Processing	1	1
NaN	BFA	BFA mv 10_Airyscan Processing	1	1
NaN	BFA	BFA mv 10_Airyscan Processing	1	1
NaN	BFA	BFA mv 10_Airyscan Processing	1	1
NaN	BFA	BFA mv 10_Airyscan Processing	1	1
NaN	BFA	BFA mv 10_Airyscan Processing	1	1
NaN	BFA	BFA mv 10_Airyscan Processing	1	1
NaN	BFA	BFA mv 10_Airyscan Processing	1	1
NaN	BFA	BFA mv 10_Airyscan Processing	1	1
NaN	BFA	BFA mv 10_Airyscan Processing	1	1
NaN	BFA	BFA mv 10_Airyscan Processing	1	1
NaN	BFA	BFA mv 10_Airyscan Processing	1	1
NaN	BFA	BFA mv 10_Airyscan Processing	1	1
NaN	BFA	BFA mv 10_Airyscan Processing	1	1
NaN	BFA	BFA mv 10_Airyscan Processing	1	1
NaN	BFA	BFA mv 10_Airyscan Processing	1	1
NaN	BFA	BFA mv 10_Airyscan Processing	1	1
NaN	BFA	BFA mv 10_Airyscan Processing	1	1
NaN	BFA	BFA mv 10_Airyscan Processing	1	1
NaN	BFA	BFA mv 10_Airyscan Processing	1	1
NaN	BFA	BFA mv 10_Airyscan Processing	1	1
NaN	BFA	BFA mv 10_Airyscan Processing	1	1
NaN	BFA	BFA mv 10_Airyscan Processing	1	1
NaN	BFA	BFA mv 10_Airyscan Processing	1	1
NaN	BFA	BFA mv 10_Airyscan Processing	1	1
NaN	BFA	BFA mv 10_Airyscan Processing	1	1
NaN	BFA	BFA mv 10_Airyscan Processing	1	1
NaN	BFA	BFA mv 10_Airyscan Processing	1	1
NaN	BFA	BFA mv 10_Airyscan Processing	1	1
NaN	BFA	BFA mv 10_Airyscan Processing	1	1
NaN	BFA	BFA mv 10_Airyscan Processing	1	1
NaN	BFA	BFA mv 10_Airyscan Processing	1	1
NaN	BFA	BFA mv 10_Airyscan Processing	1	1
NaN	BFA	BFA mv 10_Airyscan Processing	1	1
NaN	BFA	BFA mv 10_Airyscan Processing	1	1
NaN	BFA	BFA mv 10_Airyscan Processing	1	1
NaN	BFA	BFA mv 10_Airyscan Processing	1	1
NaN	BFA	BFA mv 10_Airyscan Processing	1	1
NaN	BFA	BFA mv 10_Airyscan Processing	1	1
NaN	BFA	BFA mv 10_Airyscan Processing	1	1
NaN	BFA	BFA mv 10_Airyscan Processing	1	1
NaN	BFA	BFA mv 10_Airyscan Processing	1	1
NaN	BFA	BFA mv 10_Airyscan Processing	1	1
NaN	BFA	BFA mv 10_Airyscan Processing	1	1
NaN	BFA	BFA mv 10_Airyscan Processing	1	1
NaN	BFA	BFA mv 10_Airyscan Processing	1	1
NaN	BFA	BFA mv 10_Airyscan Processing	1	1
NaN	BFA	BFA mv 10_Airyscan Processing	1	1
NaN	BFA	BFA mv 10_Airyscan Processing	1	1
NaN	BFA	BFA mv 10_Airyscan Processing	1	1
NaN	BFA	BFA mv 10_Airyscan Processing	1	1
NaN	BFA	BFA mv 10_Airyscan Processing	1	1
NaN	BFA	BFA mv 10_Airyscan Processing	1	1
NaN	BFA	BFA mv 10_Airyscan Processing	1	1
NaN	BFA	BFA mv 10_Airyscan Processing	1	1
NaN	BFA	BFA mv 10_Airyscan Processing	1	1
NaN	BFA	BFA mv 10_Airyscan Processing	1	1
NaN	BFA	BFA mv 10_Airyscan Processing	1	1
NaN	BFA	BFA mv 10_Airyscan Processing	1	1
NaN	BFA	BFA mv 10_Airyscan Processing	1	1
NaN	BFA	BFA mv 10_Airyscan Processing	1	1
NaN	BFA	BFA mv 10_Airyscan Processing	1	1
NaN	BFA	BFA mv 10_Airyscan Processing	1	1
NaN	BFA	BFA mv 10_Airyscan Processing	1	1
NaN	BFA	BFA mv 10_Airyscan Processing	1	1
NaN	BFA	BFA mv 10_Airyscan Processing	1	1
NaN	BFA	BFA mv 10_Airyscan Processing	1	1
NaN	BFA	BFA mv 10_Airyscan Processing	1	1
NaN	BFA	BFA mv 10_Airyscan Processing	1	1
NaN	BFA	BFA mv 10_Airyscan Processing	1	1
NaN	BFA	BFA mv 10_Airyscan Processing	1	1
NaN	BFA	BFA mv 10_Airyscan Processing	1	1
NaN	BFA	BFA mv 10_Airyscan Processing	1	1
NaN	BFA	BFA mv 10_Airyscan Processing	1	1
NaN	BFA	BFA mv 10_Airyscan Processing	1	1
NaN	BFA	BFA mv 10_Airyscan Processing	1	1
NaN	BFA	BFA mv 10_Airyscan Processing	1	1
NaN	BFA	BFA mv 10_Airyscan Processing	1	1
NaN	BFA	BFA mv 10_Airyscan Processing	1	1
NaN	BFA	BFA mv 10_Airyscan Processing	1	1
NaN	BFA	BFA mv 10_Airyscan Processing	1	1
NaN	BFA	BFA mv 10_Airyscan Processing	1	1
NaN	BFA	BFA mv 10_Airyscan Processing	1	1
NaN	BFA	BFA mv 10_Airyscan Processing	1	1
NaN	BFA	BFA mv 10_Airyscan Processing	1	1
NaN	BFA	BFA mv 10_Airyscan Processing	1	1
NaN	BFA	BFA mv 10_Airyscan Processing	1	1
NaN	BFA	BFA mv 10_Airyscan Processing	1	1
NaN	BFA	BFA mv 10_Airyscan Processing	1	1
NaN	BFA	BFA mv 10_Airyscan Processing	1	1
NaN	BFA	BFA mv 10_Airyscan Processing	1	1
NaN	BFA	BFA mv 10_Airyscan Processing	1	1
NaN	BFA	BFA mv 10_Airyscan Processing	1	1
NaN	BFA	BFA mv 10_Airyscan Processing	1	1
NaN	BFA	BFA mv 10_Airyscan Processing	1	1
NaN	BFA	BFA mv 10_Airyscan Processing	1	1
NaN	BFA	BFA mv 10_Airyscan Processing	1	1
NaN	BFA	BFA mv 10_Airyscan Processing	1	1
NaN	BFA	BFA mv 10_Airyscan Processing	1	1
NaN	BFA	BFA mv 10_Airyscan Processing	1	1
NaN	BFA	BFA mv 10_Airyscan Processing	1	1
NaN	BFA	BFA mv 10_Airyscan Processing	1	1
NaN	BFA	BFA mv 10_Airyscan Processing	1	1
NaN	BFA	BFA mv 10_Airyscan Processing	1	1
NaN	BFA	BFA mv 10_Airyscan Processing	1	1
NaN	BFA	BFA mv 10_Airyscan Processing	1	1
NaN	BFA	BFA mv 10_Airyscan Processing	1	1
NaN	BFA	BFA mv 10_Airyscan Processing	1	1
NaN	BFA	BFA mv 10_Airyscan Processing	1	1
NaN	BFA	BFA mv 10_Airyscan Processing	1	1
NaN	BFA	BFA mv 10_Airyscan Processing	1	1
NaN	BFA	BFA mv 10_Airyscan Processing	1	1
NaN	BFA	BFA mv 10_Airyscan Processing	1	1
NaN	BFA	BFA mv 10_Airyscan Processing	1	1
NaN	BFA	BFA mv 10_Airyscan Processing	1	1
NaN	BFA	BFA mv 10_Airyscan Processing	1	1
NaN	BFA	BFA mv 10_Airyscan Processing	1	1
NaN	BFA	BFA mv 10_Airyscan Processing	1	1
NaN	BFA	BFA mv 10_Airyscan Processing	1	1
NaN	BFA	BFA mv 10_Airyscan Processing	1	1
NaN	BFA	BFA mv 10_Airyscan Processing	1	1
NaN	BFA	BFA mv 10_Airyscan Processing	1	1
NaN	BFA	BFA mv 10_Airyscan Processing	1	1
NaN	BFA	BFA mv 10_Airyscan Processing	1	1
NaN	BFA	BFA mv 10_Airyscan Processing	1	1
NaN	BFA	BFA mv 10_Airyscan Processing	1	1
NaN	BFA	BFA mv 10_Airyscan Processing	1	1
NaN	BFA	BFA mv 10_Airyscan Processing	1	1
NaN	BFA	BFA mv 10_Airyscan Processing	1	1
NaN	BFA	BFA mv 10_Airyscan Processing	1	1
NaN	BFA	BFA mv 10_Airyscan Processing	1	1
NaN	BFA	BFA mv 10_Airyscan Processing	1	1
NaN	BFA	BFA mv 10_Airyscan Processing	1	1
NaN	BFA	BFA mv 10_Airyscan Processing	1	1
NaN	BFA	BFA mv 10_Airyscan Processing	1	1
NaN	BFA	BFA mv 10_Airyscan Processing	1	1
NaN	BFA	BFA mv 10_Airyscan Processing	1	1
NaN	BFA	BFA mv 10_Airyscan Processing	1	1
NaN	BFA	BFA mv 10_Airyscan Processing	1	1
NaN	BFA	BFA mv 10_Airyscan Processing	1	1
NaN	BFA	BFA mv 10_Airyscan Processing	1	1
NaN	BFA	BFA mv 10_Airyscan Processing	1	1
NaN	BFA	BFA mv 10_Airyscan Processing	1	1
NaN	BFA	BFA mv 10_Airyscan Processing	1	1
NaN	BFA	BFA mv 10_Airyscan Processing	1	1
NaN	BFA	BFA mv 10_Airyscan Processing	1	1
NaN	BFA	BFA mv 10_Airyscan Processing	1	1
NaN	BFA	BFA mv 10_Airyscan Processing	1	1
NaN	BFA	BFA mv 10_Airyscan Processing	1	1
NaN	BFA	BFA mv 10_Airyscan Processing	1	1
NaN	BFA	BFA mv 10_Airyscan Processing	1	1
NaN	BFA	BFA mv 10_Airyscan Processing	1	1
NaN	BFA	BFA mv 10_Airyscan Processing	1	1
NaN	BFA	BFA mv 10_Airyscan Processing	1	1
NaN	BFA	BFA mv 10_Airyscan Processing	1	1
NaN	BFA	BFA mv 10_Airyscan Processing	1	1
NaN	BFA	BFA mv 10_Airyscan Processing	1	1
NaN	BFA	BFA mv 10_Airyscan Processing	1	1
NaN	BFA	BFA mv 10_Airyscan Processing	1	1
NaN	BFA	BFA mv 10_Airyscan Processing	1	1
NaN	BFA	BFA mv 10_Airyscan Processing	1	1
NaN	BFA	BFA mv 10_Airyscan Processing	1	1
NaN	BFA	BFA mv 10_Airyscan Processing	1	1
NaN	BFA	BFA mv 10_Airyscan Processing	1	1
NaN	BFA	BFA mv 10_Airyscan Processing	1	1
NaN	BFA	BFA mv 10_Airyscan Processing	1	1
NaN	BFA	BFA mv 10_Airyscan Processing	1	1
NaN	BFA	BFA mv 10_Airyscan Processing	1	1
[truncated: 410,675 more rows]
