# Supplementary material for: Quantitative analysis of plant ER architecture and dynamics
Source: Nat Commun. 2019 Feb 28;10:984. doi: 10.1038/s41467-019-08893-9 (PMC6395764; doi:10.1038/s41467-019-08893-9)
Supplement: Supplementary file 6 — Source Data [file 41467_2019_8893_MOESM6_ESM.zip › Fig 6 - MANOVA source data/tubule_Speed_global.csv]

Speed_global_sqrt	group	name	file	rep
0.202334120605988	BFA	BFA mv 10_Airyscan Processing	1	1
0.169202443514533	BFA	BFA mv 10_Airyscan Processing	1	1
0.220504958723065	BFA	BFA mv 10_Airyscan Processing	1	1
0.448143942045555	BFA	BFA mv 10_Airyscan Processing	1	1
0.340350332547963	BFA	BFA mv 10_Airyscan Processing	1	1
0	BFA	BFA mv 10_Airyscan Processing	1	1
0	BFA	BFA mv 10_Airyscan Processing	1	1
0	BFA	BFA mv 10_Airyscan Processing	1	1
0.422265966593475	BFA	BFA mv 10_Airyscan Processing	1	1
0.186474938603361	BFA	BFA mv 10_Airyscan Processing	1	1
0.184339449574811	BFA	BFA mv 10_Airyscan Processing	1	1
0.176578546740085	BFA	BFA mv 10_Airyscan Processing	1	1
0.348747458961418	BFA	BFA mv 10_Airyscan Processing	1	1
0.191543315934981	BFA	BFA mv 10_Airyscan Processing	1	1
0.272104406034896	BFA	BFA mv 10_Airyscan Processing	1	1
0.30778707021632	BFA	BFA mv 10_Airyscan Processing	1	1
0.262800004369483	BFA	BFA mv 10_Airyscan Processing	1	1
0.309126478618166	BFA	BFA mv 10_Airyscan Processing	1	1
0.363268739218274	BFA	BFA mv 10_Airyscan Processing	1	1
0.309545100776926	BFA	BFA mv 10_Airyscan Processing	1	1
0.322035574442088	BFA	BFA mv 10_Airyscan Processing	1	1
0.377557793323801	BFA	BFA mv 10_Airyscan Processing	1	1
0	BFA	BFA mv 10_Airyscan Processing	1	1
0.454629259213835	BFA	BFA mv 10_Airyscan Processing	1	1
0.149377837184074	BFA	BFA mv 10_Airyscan Processing	1	1
0.127683227401293	BFA	BFA mv 10_Airyscan Processing	1	1
0.163998500511827	BFA	BFA mv 10_Airyscan Processing	1	1
0.160672640442799	BFA	BFA mv 10_Airyscan Processing	1	1
0.128293502886881	BFA	BFA mv 10_Airyscan Processing	1	1
0.135452785321222	BFA	BFA mv 10_Airyscan Processing	1	1
0.569691280492647	BFA	BFA mv 10_Airyscan Processing	1	1
0	BFA	BFA mv 10_Airyscan Processing	1	1
0	BFA	BFA mv 10_Airyscan Processing	1	1
0.2956383824495	BFA	BFA mv 10_Airyscan Processing	1	1
0.101386293363698	BFA	BFA mv 10_Airyscan Processing	1	1
0.24314236065336	BFA	BFA mv 10_Airyscan Processing	1	1
0.189545736584756	BFA	BFA mv 10_Airyscan Processing	1	1
0.176520609950131	BFA	BFA mv 10_Airyscan Processing	1	1
0	BFA	BFA mv 10_Airyscan Processing	1	1
0	BFA	BFA mv 10_Airyscan Processing	1	1
0	BFA	BFA mv 10_Airyscan Processing	1	1
0	BFA	BFA mv 10_Airyscan Processing	1	1
0	BFA	BFA mv 10_Airyscan Processing	1	1
0.307376294955907	BFA	BFA mv 10_Airyscan Processing	1	1
0	BFA	BFA mv 10_Airyscan Processing	1	1
0.306090353206463	BFA	BFA mv 10_Airyscan Processing	1	1
0	BFA	BFA mv 10_Airyscan Processing	1	1
0	BFA	BFA mv 10_Airyscan Processing	1	1
0.343090617050125	BFA	BFA mv 10_Airyscan Processing	1	1
0	BFA	BFA mv 10_Airyscan Processing	1	1
0	BFA	BFA mv 10_Airyscan Processing	1	1
0.34305922503167	BFA	BFA mv 10_Airyscan Processing	1	1
0	BFA	BFA mv 10_Airyscan Processing	1	1
0	BFA	BFA mv 10_Airyscan Processing	1	1
0.2286376953125	BFA	BFA mv 10_Airyscan Processing	1	1
0.105245632363882	BFA	BFA mv 10_Airyscan Processing	1	1
0	BFA	BFA mv 10_Airyscan Processing	1	1
0.325863321061387	BFA	BFA mv 10_Airyscan Processing	1	1
0.263200267482972	BFA	BFA mv 10_Airyscan Processing	1	1
0	BFA	BFA mv 10_Airyscan Processing	1	1
0.131745109352874	BFA	BFA mv 10_Airyscan Processing	1	1
0.0711013956203164	BFA	BFA mv 10_Airyscan Processing	1	1
0.436671886761721	BFA	BFA mv 10_Airyscan Processing	1	1
0	BFA	BFA mv 10_Airyscan Processing	1	1
0.0944115375296379	BFA	BFA mv 10_Airyscan Processing	1	1
0.229397084435894	BFA	BFA mv 10_Airyscan Processing	1	1
0.412883645885602	BFA	BFA mv 10_Airyscan Processing	1	1
0.405546808538577	BFA	BFA mv 10_Airyscan Processing	1	1
0.277769836007606	BFA	BFA mv 10_Airyscan Processing	1	1
0.333746686090312	BFA	BFA mv 10_Airyscan Processing	1	1
0.180052252294807	BFA	BFA mv 10_Airyscan Processing	1	1
0.145444177627541	BFA	BFA mv 10_Airyscan Processing	1	1
0.138580446593954	BFA	BFA mv 10_Airyscan Processing	1	1
0.21276156862119	BFA	BFA mv 10_Airyscan Processing	1	1
0.131796569597742	BFA	BFA mv 10_Airyscan Processing	1	1
0.125734155142976	BFA	BFA mv 10_Airyscan Processing	1	1
0	BFA	BFA mv 10_Airyscan Processing	1	1
0.264448280233748	BFA	BFA mv 10_Airyscan Processing	1	1
0.307291615480753	BFA	BFA mv 10_Airyscan Processing	1	1
0.278232105398612	BFA	BFA mv 10_Airyscan Processing	1	1
0.284193739920494	BFA	BFA mv 10_Airyscan Processing	1	1
0.2386090572121	BFA	BFA mv 10_Airyscan Processing	1	1
0	BFA	BFA mv 10_Airyscan Processing	1	1
0.204804137536765	BFA	BFA mv 10_Airyscan Processing	1	1
0.217678459907435	BFA	BFA mv 10_Airyscan Processing	1	1
0.170126764047644	BFA	BFA mv 10_Airyscan Processing	1	1
0.110745473843208	BFA	BFA mv 10_Airyscan Processing	1	1
0.336660649183682	BFA	BFA mv 10_Airyscan Processing	1	1
0.363568899652148	BFA	BFA mv 10_Airyscan Processing	1	1
0.489607786690665	BFA	BFA mv 10_Airyscan Processing	1	1
0.294367566146451	BFA	BFA mv 10_Airyscan Processing	1	1
0	BFA	BFA mv 10_Airyscan Processing	1	1
0	BFA	BFA mv 10_Airyscan Processing	1	1
0.231573841767028	BFA	BFA mv 10_Airyscan Processing	1	1
0.160517848423587	BFA	BFA mv 10_Airyscan Processing	1	1
0.188942318936574	BFA	BFA mv 10_Airyscan Processing	1	1
0.195231210958511	BFA	BFA mv 10_Airyscan Processing	1	1
0.119326017313944	BFA	BFA mv 10_Airyscan Processing	1	1
0	BFA	BFA mv 10_Airyscan Processing	1	1
0	BFA	BFA mv 10_Airyscan Processing	1	1
0	BFA	BFA mv 10_Airyscan Processing	1	1
0	BFA	BFA mv 10_Airyscan Processing	1	1
0.428239463206649	BFA	BFA mv 10_Airyscan Processing	1	1
0.436771109211158	BFA	BFA mv 10_Airyscan Processing	1	1
0.0984183236017509	BFA	BFA mv 10_Airyscan Processing	1	1
0.141155936054373	BFA	BFA mv 10_Airyscan Processing	1	1
0.195103199393432	BFA	BFA mv 10_Airyscan Processing	1	1
0.35908737282389	BFA	BFA mv 10_Airyscan Processing	1	1
0.351034743168112	BFA	BFA mv 10_Airyscan Processing	1	1
0.279810972503964	BFA	BFA mv 10_Airyscan Processing	1	1
0.148658117929719	BFA	BFA mv 10_Airyscan Processing	1	1
0.159345283262272	BFA	BFA mv 10_Airyscan Processing	1	1
0.138837285853164	BFA	BFA mv 10_Airyscan Processing	1	1
0.112233931601242	BFA	BFA mv 10_Airyscan Processing	1	1
0.212150222399948	BFA	BFA mv 10_Airyscan Processing	1	1
0.134075067926952	BFA	BFA mv 10_Airyscan Processing	1	1
0.157519996675488	BFA	BFA mv 10_Airyscan Processing	1	1
0.224271545109296	BFA	BFA mv 10_Airyscan Processing	1	1
0.274540977045168	BFA	BFA mv 10_Airyscan Processing	1	1
0.271266094798205	BFA	BFA mv 10_Airyscan Processing	1	1
0.304336002757707	BFA	BFA mv 10_Airyscan Processing	1	1
0.224045751203702	BFA	BFA mv 10_Airyscan Processing	1	1
0.15955703568058	BFA	BFA mv 10_Airyscan Processing	1	1
0.0918511625834256	BFA	BFA mv 10_Airyscan Processing	1	1
0.312174973737731	BFA	BFA mv 10_Airyscan Processing	1	1
0.631018296765425	BFA	BFA mv 10_Airyscan Processing	1	1
0.319724042506182	BFA	BFA mv 10_Airyscan Processing	1	1
0.286531346581845	BFA	BFA mv 10_Airyscan Processing	1	1
0.426859758364685	BFA	BFA mv 10_Airyscan Processing	1	1
0.236007851728657	BFA	BFA mv 10_Airyscan Processing	1	1
0.112523065626392	BFA	BFA mv 10_Airyscan Processing	1	1
0.444800651587594	BFA	BFA mv 10_Airyscan Processing	1	1
0.47276152076885	BFA	BFA mv 10_Airyscan Processing	1	1
0.521404045861661	BFA	BFA mv 10_Airyscan Processing	1	1
0.13669269177197	BFA	BFA mv 10_Airyscan Processing	1	1
0.124330283721654	BFA	BFA mv 10_Airyscan Processing	1	1
0.257807543735837	BFA	BFA mv 10_Airyscan Processing	1	1
0.17945262859045	BFA	BFA mv 10_Airyscan Processing	1	1
0.151851696936568	BFA	BFA mv 10_Airyscan Processing	1	1
0.0954865223220679	BFA	BFA mv 10_Airyscan Processing	1	1
0.15383411982815	BFA	BFA mv 10_Airyscan Processing	1	1
0.163750579046725	BFA	BFA mv 10_Airyscan Processing	1	1
0.58514791057435	BFA	BFA mv 10_Airyscan Processing	1	1
0.218695276091053	BFA	BFA mv 10_Airyscan Processing	1	1
0.182763556098952	BFA	BFA mv 10_Airyscan Processing	1	1
0.283565604964963	BFA	BFA mv 10_Airyscan Processing	1	1
0.241573239256778	BFA	BFA mv 10_Airyscan Processing	1	1
0.285124228260279	BFA	BFA mv 10_Airyscan Processing	1	1
0.31589487925941	BFA	BFA mv 10_Airyscan Processing	1	1
0.286883570308281	BFA	BFA mv 10_Airyscan Processing	1	1
0.430564349821306	BFA	BFA mv 10_Airyscan Processing	1	1
0.174979223993547	BFA	BFA mv 10_Airyscan Processing	1	1
0.306591880471476	BFA	BFA mv 10_Airyscan Processing	1	1
0.0521594157432409	BFA	BFA mv 10_Airyscan Processing	1	1
0.26550371542628	BFA	BFA mv 10_Airyscan Processing	1	1
0.341339251842649	BFA	BFA mv 10_Airyscan Processing	1	1
0.272897282062435	BFA	BFA mv 10_Airyscan Processing	1	1
0.354088419329993	BFA	BFA mv 10_Airyscan Processing	1	1
0.158617706791373	BFA	BFA mv 10_Airyscan Processing	1	1
0.268640774887186	BFA	BFA mv 10_Airyscan Processing	1	1
0.23486891202462	BFA	BFA mv 10_Airyscan Processing	1	1
0.365485507895652	BFA	BFA mv 10_Airyscan Processing	1	1
0.216278082631077	BFA	BFA mv 10_Airyscan Processing	1	1
0.185474291206889	BFA	BFA mv 10_Airyscan Processing	1	1
0.364429913892771	BFA	BFA mv 10_Airyscan Processing	1	1
0.198329934305094	BFA	BFA mv 10_Airyscan Processing	1	1
0.4297542173435	BFA	BFA mv 10_Airyscan Processing	1	1
0.265208942278283	BFA	BFA mv 10_Airyscan Processing	1	1
0.180595642743322	BFA	BFA mv 10_Airyscan Processing	1	1
0.314116445814272	BFA	BFA mv 10_Airyscan Processing	1	1
0.186984316658425	BFA	BFA mv 10_Airyscan Processing	1	1
0.298732006596538	BFA	BFA mv 10_Airyscan Processing	1	1
0.237668751068681	BFA	BFA mv 10_Airyscan Processing	1	1
0.416225380470157	BFA	BFA mv 10_Airyscan Processing	1	1
0.13798127342188	BFA	BFA mv 10_Airyscan Processing	1	1
0.204951010773184	BFA	BFA mv 10_Airyscan Processing	1	1
0.326300121838316	BFA	BFA mv 10_Airyscan Processing	1	1
0.0825339761765465	BFA	BFA mv 10_Airyscan Processing	1	1
0.125585206891392	BFA	BFA mv 10_Airyscan Processing	1	1
0.138508532590499	BFA	BFA mv 10_Airyscan Processing	1	1
0.37115467976746	BFA	BFA mv 10_Airyscan Processing	1	1
0.140658083309014	BFA	BFA mv 10_Airyscan Processing	1	1
0.274178984603492	BFA	BFA mv 10_Airyscan Processing	1	1
0.141047776009853	BFA	BFA mv 10_Airyscan Processing	1	1
0.199304693047019	BFA	BFA mv 10_Airyscan Processing	1	1
0.068476647873655	BFA	BFA mv 10_Airyscan Processing	1	1
0.226929589198538	BFA	BFA mv 10_Airyscan Processing	1	1
0.213021255802087	BFA	BFA mv 10_Airyscan Processing	1	1
0.226637597627615	BFA	BFA mv 10_Airyscan Processing	1	1
0.296907736830446	BFA	BFA mv 10_Airyscan Processing	1	1
0.22162473728543	BFA	BFA mv 10_Airyscan Processing	1	1
0.270864052436433	BFA	BFA mv 10_Airyscan Processing	1	1
0.192361694958402	BFA	BFA mv 10_Airyscan Processing	1	1
0.335203144376307	BFA	BFA mv 10_Airyscan Processing	1	1
0.357917962503067	BFA	BFA mv 10_Airyscan Processing	1	1
0.213958929581695	BFA	BFA mv 10_Airyscan Processing	1	1
0.24064640439189	BFA	BFA mv 10_Airyscan Processing	1	1
0.385182131038933	BFA	BFA mv 10_Airyscan Processing	1	1
0.0940565669843701	BFA	BFA mv 10_Airyscan Processing	1	1
0.161100349624084	BFA	BFA mv 10_Airyscan Processing	1	1
0.19373013371476	BFA	BFA mv 10_Airyscan Processing	1	1
0.24862861000459	BFA	BFA mv 10_Airyscan Processing	1	1
0.210612638532421	BFA	BFA mv 10_Airyscan Processing	1	1
0.260986228207747	BFA	BFA mv 10_Airyscan Processing	1	1
0.424692406559348	BFA	BFA mv 10_Airyscan Processing	1	1
0.336465597910841	BFA	BFA mv 10_Airyscan Processing	1	1
0.184016572763095	BFA	BFA mv 10_Airyscan Processing	1	1
0.175919774892096	BFA	BFA mv 10_Airyscan Processing	1	1
0.201064405160118	BFA	BFA mv 10_Airyscan Processing	1	1
0.334159816148908	BFA	BFA mv 10_Airyscan Processing	1	1
0.463395997708003	BFA	BFA mv 10_Airyscan Processing	1	1
0.212440671422371	BFA	BFA mv 10_Airyscan Processing	1	1
0.376819725348249	BFA	BFA mv 10_Airyscan Processing	1	1
0.413150196172757	BFA	BFA mv 10_Airyscan Processing	1	1
0.338860294590744	BFA	BFA mv 10_Airyscan Processing	1	1
0	BFA	BFA mv 10_Airyscan Processing	1	1
0.145807220613172	BFA	BFA mv 10_Airyscan Processing	1	1
0.12127162574585	BFA	BFA mv 10_Airyscan Processing	1	1
0.128818135056377	BFA	BFA mv 10_Airyscan Processing	1	1
0.509135562110021	BFA	BFA mv 10_Airyscan Processing	1	1
0.348986438312157	BFA	BFA mv 10_Airyscan Processing	1	1
0.363393540614387	BFA	BFA mv 10_Airyscan Processing	1	1
0.169872654988143	BFA	BFA mv 10_Airyscan Processing	1	1
0.159529739880864	BFA	BFA mv 10_Airyscan Processing	1	1
0.417497547536488	BFA	BFA mv 10_Airyscan Processing	1	1
0.224839648089394	BFA	BFA mv 10_Airyscan Processing	1	1
0.472474007900776	BFA	BFA mv 10_Airyscan Processing	1	1
0.173318125479077	BFA	BFA mv 10_Airyscan Processing	1	1
0.262271581905419	BFA	BFA mv 10_Airyscan Processing	1	1
0.270676914614097	BFA	BFA mv 10_Airyscan Processing	1	1
0.393895288183993	BFA	BFA mv 10_Airyscan Processing	1	1
0.123273848292095	BFA	BFA mv 10_Airyscan Processing	1	1
0.25822313436059	BFA	BFA mv 10_Airyscan Processing	1	1
0.183249485599972	BFA	BFA mv 10_Airyscan Processing	1	1
0.264567091711162	BFA	BFA mv 10_Airyscan Processing	1	1
0.209333769453737	BFA	BFA mv 10_Airyscan Processing	1	1
0.269786989817101	BFA	BFA mv 10_Airyscan Processing	1	1
0.259991311148197	BFA	BFA mv 10_Airyscan Processing	1	1
0.155174787841075	BFA	BFA mv 10_Airyscan Processing	1	1
0.156051115775741	BFA	BFA mv 10_Airyscan Processing	1	1
0.1893415023902	BFA	BFA mv 10_Airyscan Processing	1	1
0.371423253788322	BFA	BFA mv 10_Airyscan Processing	1	1
0.376308364111767	BFA	BFA mv 10_Airyscan Processing	1	1
0.127469560282985	BFA	BFA mv 10_Airyscan Processing	1	1
0.100363202375873	BFA	BFA mv 10_Airyscan Processing	1	1
0.421193119278203	BFA	BFA mv 10_Airyscan Processing	1	1
0.0992327094583235	BFA	BFA mv 10_Airyscan Processing	1	1
0.148693190753971	BFA	BFA mv 10_Airyscan Processing	1	1
0.26057944773337	BFA	BFA mv 10_Airyscan Processing	1	1
0.349187169791264	BFA	BFA mv 10_Airyscan Processing	1	1
0.249473792849796	BFA	BFA mv 10_Airyscan Processing	1	1
0.26467235217836	BFA	BFA mv 10_Airyscan Processing	1	1
0.177776803202946	BFA	BFA mv 10_Airyscan Processing	1	1
0.0759700736827309	BFA	BFA mv 10_Airyscan Processing	1	1
0.0712917438420873	BFA	BFA mv 10_Airyscan Processing	1	1
0.109916131764938	BFA	BFA mv 10_Airyscan Processing	1	1
0.0616815593790576	BFA	BFA mv 10_Airyscan Processing	1	1
0.129031590011585	BFA	BFA mv 10_Airyscan Processing	1	1
0.0569851607422019	BFA	BFA mv 10_Airyscan Processing	1	1
0.224964723205773	BFA	BFA mv 10_Airyscan Processing	1	1
0.48829502849212	BFA	BFA mv 10_Airyscan Processing	1	1
0.49276619148748	BFA	BFA mv 10_Airyscan Processing	1	1
0.125702708168358	BFA	BFA mv 10_Airyscan Processing	1	1
0.248660380175391	BFA	BFA mv 10_Airyscan Processing	1	1
0.469738061966381	BFA	BFA mv 10_Airyscan Processing	1	1
0.449970263584764	BFA	BFA mv 10_Airyscan Processing	1	1
0.117427520521061	BFA	BFA mv 10_Airyscan Processing	1	1
0.181388577562315	BFA	BFA mv 10_Airyscan Processing	1	1
0.135225258557945	BFA	BFA mv 10_Airyscan Processing	1	1
0.0454694606784456	BFA	BFA mv 10_Airyscan Processing	1	1
0.335458935814814	BFA	BFA mv 10_Airyscan Processing	1	1
0.377359734269726	BFA	BFA mv 10_Airyscan Processing	1	1
0.478968378862939	BFA	BFA mv 10_Airyscan Processing	1	1
0.201505837497329	BFA	BFA mv 10_Airyscan Processing	1	1
0.233759269951282	BFA	BFA mv 10_Airyscan Processing	1	1
0.345940212266691	BFA	BFA mv 10_Airyscan Processing	1	1
0.146314255158409	BFA	BFA mv 10_Airyscan Processing	1	1
0.263626193575194	BFA	BFA mv 10_Airyscan Processing	1	1
0.428897269733408	BFA	BFA mv 10_Airyscan Processing	1	1
0.563955780881252	BFA	BFA mv 10_Airyscan Processing	1	1
0.188407035218585	BFA	BFA mv 10_Airyscan Processing	1	1
0.284316092457762	BFA	BFA mv 10_Airyscan Processing	1	1
0.570810335860874	BFA	BFA mv 10_Airyscan Processing	1	1
0.480843901520832	BFA	BFA mv 10_Airyscan Processing	1	1
0.290726216954013	BFA	BFA mv 10_Airyscan Processing	1	1
0.237721677272441	BFA	BFA mv 10_Airyscan Processing	1	1
0.31026678830048	BFA	BFA mv 10_Airyscan Processing	1	1
0.344933985047179	BFA	BFA mv 10_Airyscan Processing	1	1
0.358622904238556	BFA	BFA mv 10_Airyscan Processing	1	1
0.253282646843684	BFA	BFA mv 10_Airyscan Processing	1	1
0.00472058536919189	BFA	BFA mv 10_Airyscan Processing	1	1
0.280261634285709	BFA	BFA mv 10_Airyscan Processing	1	1
0.0861978407592478	BFA	BFA mv 10_Airyscan Processing	1	1
0.279228775685491	BFA	BFA mv 10_Airyscan Processing	1	1
0.200037852445465	BFA	BFA mv 10_Airyscan Processing	1	1
0.337451583427098	BFA	BFA mv 10_Airyscan Processing	1	1
0.00388268666778126	BFA	BFA mv 10_Airyscan Processing	1	1
0.118046449815753	BFA	BFA mv 10_Airyscan Processing	1	1
0.317072144094555	BFA	BFA mv 10_Airyscan Processing	1	1
0.286136067342636	BFA	BFA mv 10_Airyscan Processing	1	1
0.00308233469962667	BFA	BFA mv 10_Airyscan Processing	1	1
0.0030744871448724	BFA	BFA mv 10_Airyscan Processing	1	1
0.335927220120723	BFA	BFA mv 10_Airyscan Processing	1	1
0.169068567154795	BFA	BFA mv 10_Airyscan Processing	1	1
0.111006451891515	BFA	BFA mv 10_Airyscan Processing	1	1
0	BFA	BFA mv 10_Airyscan Processing	1	1
0.242565790191428	BFA	BFA mv 10_Airyscan Processing	1	1
0.209236189391028	BFA	BFA mv 10_Airyscan Processing	1	1
0.340252039086218	BFA	BFA mv 10_Airyscan Processing	1	1
0.0759174272465415	BFA	BFA mv 10_Airyscan Processing	1	1
0.283372604696535	BFA	BFA mv 10_Airyscan Processing	1	1
0.384225611615741	BFA	BFA mv 10_Airyscan Processing	1	1
0.462061949075448	BFA	BFA mv 10_Airyscan Processing	1	1
0.171072261148875	BFA	BFA mv 10_Airyscan Processing	1	1
0.254287887742576	BFA	BFA mv 10_Airyscan Processing	1	1
0.296137017986435	BFA	BFA mv 10_Airyscan Processing	1	1
0.307407877117449	BFA	BFA mv 10_Airyscan Processing	1	1
0.301826012567809	BFA	BFA mv 10_Airyscan Processing	1	1
0.126535491651805	BFA	BFA mv 10_Airyscan Processing	1	1
0.154770624820415	BFA	BFA mv 10_Airyscan Processing	1	1
0	BFA	BFA mv 10_Airyscan Processing	1	1
0.156486237277273	BFA	BFA mv 10_Airyscan Processing	1	1
0.157707084252296	BFA	BFA mv 10_Airyscan Processing	1	1
0.03380103519313	BFA	BFA mv 10_Airyscan Processing	1	1
0.373447981491793	BFA	BFA mv 10_Airyscan Processing	1	1
0.237487494930021	BFA	BFA mv 10_Airyscan Processing	1	1
0.0353135770948893	BFA	BFA mv 10_Airyscan Processing	1	1
0.0945023261895936	BFA	BFA mv 10_Airyscan Processing	1	1
0.272880504605057	BFA	BFA mv 10_Airyscan Processing	1	1
0.156066536483384	BFA	BFA mv 10_Airyscan Processing	1	1
0.306169804466043	BFA	BFA mv 10_Airyscan Processing	1	1
0.137751561032258	BFA	BFA mv 10_Airyscan Processing	1	1
0.165943247781766	BFA	BFA mv 10_Airyscan Processing	1	1
0.166850063009124	BFA	BFA mv 10_Airyscan Processing	1	1
0.249727808774538	BFA	BFA mv 10_Airyscan Processing	1	1
0.296980073805465	BFA	BFA mv 10_Airyscan Processing	1	1
0.157989870380092	BFA	BFA mv 10_Airyscan Processing	1	1
0.314168315351058	BFA	BFA mv 10_Airyscan Processing	1	1
0.306652676290853	BFA	BFA mv 10_Airyscan Processing	1	1
0.254222584785185	BFA	BFA mv 10_Airyscan Processing	1	1
0.19220614187808	BFA	BFA mv 10_Airyscan Processing	1	1
0.193591075367651	BFA	BFA mv 10_Airyscan Processing	1	1
0.37749321940945	BFA	BFA mv 10_Airyscan Processing	1	1
0.200107853091146	BFA	BFA mv 10_Airyscan Processing	1	1
0.0943997437837324	BFA	BFA mv 10_Airyscan Processing	1	1
0.253138511202927	BFA	BFA mv 10_Airyscan Processing	1	1
0.231661418026591	BFA	BFA mv 10_Airyscan Processing	1	1
0.146390764207272	BFA	BFA mv 10_Airyscan Processing	1	1
0.171913906592273	BFA	BFA mv 10_Airyscan Processing	1	1
0.240581308460622	BFA	BFA mv 10_Airyscan Processing	1	1
0.249227470137766	BFA	BFA mv 10_Airyscan Processing	1	1
0.185977736695526	BFA	BFA mv 10_Airyscan Processing	1	1
0.133762753816636	BFA	BFA mv 10_Airyscan Processing	1	1
0.231468835271112	BFA	BFA mv 10_Airyscan Processing	1	1
0.226085275334338	BFA	BFA mv 10_Airyscan Processing	1	1
0.342205740385885	BFA	BFA mv 10_Airyscan Processing	1	1
0.336253704915677	BFA	BFA mv 10_Airyscan Processing	1	1
0.263920645448231	BFA	BFA mv 10_Airyscan Processing	1	1
0.133429580337318	BFA	BFA mv 10_Airyscan Processing	1	1
0.491509803571363	BFA	BFA mv 10_Airyscan Processing	1	1
0.249459300348561	BFA	BFA mv 10_Airyscan Processing	1	1
0.299630341175488	BFA	BFA mv 10_Airyscan Processing	1	1
0.300054961375413	BFA	BFA mv 10_Airyscan Processing	1	1
0.37418654747264	BFA	BFA mv 10_Airyscan Processing	1	1
0.233049954538846	BFA	BFA mv 10_Airyscan Processing	1	1
0.169007807952975	BFA	BFA mv 10_Airyscan Processing	1	1
0.182282339720311	BFA	BFA mv 10_Airyscan Processing	1	1
0.262950546328167	BFA	BFA mv 10_Airyscan Processing	1	1
0.313854417618277	BFA	BFA mv 10_Airyscan Processing	1	1
0.362037395578248	BFA	BFA mv 10_Airyscan Processing	1	1
0.189117330686854	BFA	BFA mv 10_Airyscan Processing	1	1
0.378209289109702	BFA	BFA mv 10_Airyscan Processing	1	1
0.192754212708828	BFA	BFA mv 10_Airyscan Processing	1	1
0.154431917753879	BFA	BFA mv 10_Airyscan Processing	1	1
0.251365078885379	BFA	BFA mv 10_Airyscan Processing	1	1
0.219198992294933	BFA	BFA mv 10_Airyscan Processing	1	1
0.283184340281509	BFA	BFA mv 10_Airyscan Processing	1	1
0.344770498960937	BFA	BFA mv 10_Airyscan Processing	1	1
0.190735439452255	BFA	BFA mv 10_Airyscan Processing	1	1
0.279639187694598	BFA	BFA mv 10_Airyscan Processing	1	1
0.196643196743867	BFA	BFA mv 10_Airyscan Processing	1	1
0.261077251244058	BFA	BFA mv 10_Airyscan Processing	1	1
0.259676107599708	BFA	BFA mv 10_Airyscan Processing	1	1
0.247502789048172	BFA	BFA mv 10_Airyscan Processing	1	1
0.293103238072692	BFA	BFA mv 10_Airyscan Processing	1	1
0.212363000492586	BFA	BFA mv 10_Airyscan Processing	1	1
0.236555652015368	BFA	BFA mv 10_Airyscan Processing	1	1
0.179524627759293	BFA	BFA mv 10_Airyscan Processing	1	1
0.199846298419252	BFA	BFA mv 10_Airyscan Processing	1	1
0.29393607343684	BFA	BFA mv 10_Airyscan Processing	1	1
0.131918612800719	BFA	BFA mv 10_Airyscan Processing	1	1
0.224029771736877	BFA	BFA mv 10_Airyscan Processing	1	1
0.0366647825309587	BFA	BFA mv 10_Airyscan Processing	1	1
0.245211184287101	BFA	BFA mv 10_Airyscan Processing	1	1
0.0715882769588203	BFA	BFA mv 10_Airyscan Processing	1	1
0.293341285361168	BFA	BFA mv 10_Airyscan Processing	1	1
0.135785390990471	BFA	BFA mv 10_Airyscan Processing	1	1
0.328923706533787	BFA	BFA mv 10_Airyscan Processing	1	1
0.110800732001192	BFA	BFA mv 10_Airyscan Processing	1	1
0.12487663574145	BFA	BFA mv 10_Airyscan Processing	1	1
0.091429436628305	BFA	BFA mv 10_Airyscan Processing	1	1
0.192820713851299	BFA	BFA mv 10_Airyscan Processing	1	1
0.22900484162162	BFA	BFA mv 10_Airyscan Processing	1	1
0.0928762268027738	BFA	BFA mv 10_Airyscan Processing	1	1
0.203605898716419	BFA	BFA mv 10_Airyscan Processing	1	1
0.380201975451399	BFA	BFA mv 10_Airyscan Processing	1	1
0.24944582253749	BFA	BFA mv 10_Airyscan Processing	1	1
0.145168555398197	BFA	BFA mv 10_Airyscan Processing	1	1
0.0544621409535092	BFA	BFA mv 10_Airyscan Processing	1	1
0.197292156134955	BFA	BFA mv 10_Airyscan Processing	1	1
0.173558631687307	BFA	BFA mv 10_Airyscan Processing	1	1
0.164875553326477	BFA	BFA mv 10_Airyscan Processing	1	1
0.445389055062956	BFA	BFA mv 10_Airyscan Processing	1	1
0.303759800945133	BFA	BFA mv 10_Airyscan Processing	1	1
0.112548894323632	BFA	BFA mv 10_Airyscan Processing	1	1
0.332036220288942	BFA	BFA mv 10_Airyscan Processing	1	1
0.265306885348738	BFA	BFA mv 10_Airyscan Processing	1	1
0.222875604160151	BFA	BFA mv 10_Airyscan Processing	1	1
0	BFA	BFA mv 10_Airyscan Processing	1	1
0.170362575195157	BFA	BFA mv 10_Airyscan Processing	1	1
0.258139244291558	BFA	BFA mv 10_Airyscan Processing	1	1
0.0961084007709326	BFA	BFA mv 10_Airyscan Processing	1	1
0.167777773497998	BFA	BFA mv 10_Airyscan Processing	1	1
0.203389206866035	BFA	BFA mv 10_Airyscan Processing	1	1
0.0913700009467757	BFA	BFA mv 10_Airyscan Processing	1	1
0.313794708429102	BFA	BFA mv 10_Airyscan Processing	1	1
0.170631592731475	BFA	BFA mv 10_Airyscan Processing	1	1
0.179781536706132	BFA	BFA mv 10_Airyscan Processing	1	1
0.218997423706621	BFA	BFA mv 10_Airyscan Processing	1	1
0.378242599706121	BFA	BFA mv 10_Airyscan Processing	1	1
0.150917628482767	BFA	BFA mv 10_Airyscan Processing	1	1
0.150106837302714	BFA	BFA mv 10_Airyscan Processing	1	1
0.201075716091841	BFA	BFA mv 10_Airyscan Processing	1	1
0.289363781400527	BFA	BFA mv 10_Airyscan Processing	1	1
0.297064657866002	BFA	BFA mv 10_Airyscan Processing	1	1
0.303173706231605	BFA	BFA mv 10_Airyscan Processing	1	1
0.262666977272439	BFA	BFA mv 10_Airyscan Processing	1	1
0.22716140513252	BFA	BFA mv 10_Airyscan Processing	1	1
0.122279434368781	BFA	BFA mv 10_Airyscan Processing	1	1
0.254257121106425	BFA	BFA mv 10_Airyscan Processing	1	1
0	BFA	BFA mv 10_Airyscan Processing	1	1
0	BFA	BFA mv 10_Airyscan Processing	1	1
0	BFA	BFA mv 10_Airyscan Processing	1	1
0	BFA	BFA mv 10_Airyscan Processing	1	1
0.0731833412282113	BFA	BFA mv 10_Airyscan Processing	1	1
0	BFA	BFA mv 10_Airyscan Processing	1	1
0.113605270175441	BFA	BFA mv 10_Airyscan Processing	1	1
0	BFA	BFA mv 10_Airyscan Processing	1	1
0	BFA	BFA mv 10_Airyscan Processing	1	1
0.281504886418783	BFA	BFA mv 10_Airyscan Processing	1	1
0	BFA	BFA mv 10_Airyscan Processing	1	1
0.118207277324631	BFA	BFA mv 10_Airyscan Processing	1	1
0.129012367612122	BFA	BFA mv 10_Airyscan Processing	1	1
0.0453102926218116	BFA	BFA mv 10_Airyscan Processing	1	1
0	BFA	BFA mv 10_Airyscan Processing	1	1
0.18143648551108	BFA	BFA mv 10_Airyscan Processing	1	1
0.220474791778573	BFA	BFA mv 10_Airyscan Processing	1	1
0.212439969994264	BFA	BFA mv 10_Airyscan Processing	1	1
0.211157304541267	BFA	BFA mv 10_Airyscan Processing	1	1
0.0781527082660011	BFA	BFA mv 10_Airyscan Processing	1	1
0.224589388414215	BFA	BFA mv 10_Airyscan Processing	1	1
0.16767078963211	BFA	BFA mv 10_Airyscan Processing	1	1
0.28773673925327	BFA	BFA mv 10_Airyscan Processing	1	1
0.352776001325442	BFA	BFA mv 10_Airyscan Processing	1	1
0.114169225014379	BFA	BFA mv 10_Airyscan Processing	1	1
0.154553983846317	BFA	BFA mv 10_Airyscan Processing	1	1
0.29553767202813	BFA	BFA mv 10_Airyscan Processing	1	1
0.163987017478934	BFA	BFA mv 10_Airyscan Processing	1	1
0.0937472084742424	BFA	BFA mv 10_Airyscan Processing	1	1
0	BFA	BFA mv 10_Airyscan Processing	1	1
0.18641968283013	BFA	BFA mv 10_Airyscan Processing	1	1
0.295211637014525	BFA	BFA mv 10_Airyscan Processing	1	1
0	BFA	BFA mv 10_Airyscan Processing	1	1
0.214775733584968	BFA	BFA mv 10_Airyscan Processing	1	1
0.111419481304981	BFA	BFA mv 10_Airyscan Processing	1	1
0.185293566812503	BFA	BFA mv 10_Airyscan Processing	1	1
0	BFA	BFA mv 10_Airyscan Processing	1	1
0.117692779959428	BFA	BFA mv 10_Airyscan Processing	1	1
0.38176599823031	BFA	BFA mv 10_Airyscan Processing	1	1
0.139369893547135	BFA	BFA mv 10_Airyscan Processing	1	1
0.232614861836246	BFA	BFA mv 10_Airyscan Processing	1	1
0	BFA	BFA mv 10_Airyscan Processing	1	1
0.197102214624208	BFA	BFA mv 10_Airyscan Processing	1	1
0	BFA	BFA mv 10_Airyscan Processing	1	1
0	BFA	BFA mv 10_Airyscan Processing	1	1
0	BFA	BFA mv 10_Airyscan Processing	1	1
0.141070164623945	BFA	BFA mv 10_Airyscan Processing	1	1
0.274083967314157	BFA	BFA mv 10_Airyscan Processing	1	1
0.0615290741381979	BFA	BFA mv 10_Airyscan Processing	1	1
0.0920290749491996	BFA	BFA mv 10_Airyscan Processing	1	1
0.147817042766872	BFA	BFA mv 10_Airyscan Processing	1	1
0.082468939966176	BFA	BFA mv 10_Airyscan Processing	1	1
0.110104651744024	BFA	BFA mv 10_Airyscan Processing	1	1
0.153871910747116	BFA	BFA mv 10_Airyscan Processing	1	1
0.290990636379962	BFA	BFA mv 10_Airyscan Processing	1	1
0.0650346344938284	BFA	BFA mv 10_Airyscan Processing	1	1
0.123680048622461	BFA	BFA mv 10_Airyscan Processing	1	1
0.251897554405322	BFA	BFA mv 10_Airyscan Processing	1	1
0.188014902979421	BFA	BFA mv 10_Airyscan Processing	1	1
0.296756319115323	BFA	BFA mv 10_Airyscan Processing	1	1
0.106725686596286	BFA	BFA mv 10_Airyscan Processing	1	1
0.0788447750803957	BFA	BFA mv 10_Airyscan Processing	1	1
0.081326110660991	BFA	BFA mv 10_Airyscan Processing	1	1
0.255325284098534	BFA	BFA mv 10_Airyscan Processing	1	1
0.0456642685674255	BFA	BFA mv 10_Airyscan Processing	1	1
0.189909110964363	BFA	BFA mv 10_Airyscan Processing	1	1
0.188841007868004	BFA	BFA mv 10_Airyscan Processing	1	1
0.116036263791115	BFA	BFA mv 10_Airyscan Processing	1	1
0.211970097740688	BFA	BFA mv 10_Airyscan Processing	1	1
0.368984512338768	BFA	BFA mv 10_Airyscan Processing	1	1
0.16509999611899	BFA	BFA mv 10_Airyscan Processing	1	1
0.205098696085669	BFA	BFA mv 10_Airyscan Processing	1	1
0.247816745004939	BFA	BFA mv 10_Airyscan Processing	1	1
0	BFA	BFA mv 10_Airyscan Processing	1	1
0	BFA	BFA mv 10_Airyscan Processing	1	1
0	BFA	BFA mv 10_Airyscan Processing	1	1
0	BFA	BFA mv 10_Airyscan Processing	1	1
0.214865718065211	BFA	BFA mv 10_Airyscan Processing	1	1
0	BFA	BFA mv 10_Airyscan Processing	1	1
0.297072683571928	BFA	BFA mv 10_Airyscan Processing	1	1
0.199774928780745	BFA	BFA mv 10_Airyscan Processing	1	1
0.340988882617727	BFA	BFA mv 10_Airyscan Processing	1	1
0.211175863374395	BFA	BFA mv 10_Airyscan Processing	1	1
0.211799423571105	BFA	BFA mv 10_Airyscan Processing	1	1
0.220114539197342	BFA	BFA mv 10_Airyscan Processing	1	1
0.300902874619345	BFA	BFA mv 10_Airyscan Processing	1	1
0.305344216213353	BFA	BFA mv 10_Airyscan Processing	1	1
0	BFA	BFA mv 10_Airyscan Processing	1	1
0.144301237908844	BFA	BFA mv 10_Airyscan Processing	1	1
0.196830420518017	BFA	BFA mv 10_Airyscan Processing	1	1
0.297063115400804	BFA	BFA mv 10_Airyscan Processing	1	1
0.191422218513009	BFA	BFA mv 10_Airyscan Processing	1	1
0.426065787337521	BFA	BFA mv 10_Airyscan Processing	1	1
0.256648470266611	BFA	BFA mv 10_Airyscan Processing	1	1
0.141736341328859	BFA	BFA mv 10_Airyscan Processing	1	1
0.255694795048013	BFA	BFA mv 10_Airyscan Processing	1	1
0.202155099289079	BFA	BFA mv 10_Airyscan Processing	1	1
0.314890054464024	BFA	BFA mv 10_Airyscan Processing	1	1
0.253224278631283	BFA	BFA mv 10_Airyscan Processing	1	1
0.331057489433922	BFA	BFA mv 10_Airyscan Processing	1	1
0.20860244932858	BFA	BFA mv 10_Airyscan Processing	1	1
0.119781031516573	BFA	BFA mv 10_Airyscan Processing	1	1
0.0774265449426216	BFA	BFA mv 10_Airyscan Processing	1	1
0.0972096387372796	BFA	BFA mv 10_Airyscan Processing	1	1
0.230923099727004	BFA	BFA mv 10_Airyscan Processing	1	1
0.255346512204035	BFA	BFA mv 10_Airyscan Processing	1	1
0	BFA	BFA mv 10_Airyscan Processing	1	1
0	BFA	BFA mv 10_Airyscan Processing	1	1
0.205933503588276	BFA	BFA mv 10_Airyscan Processing	1	1
0	BFA	BFA mv 10_Airyscan Processing	1	1
0	BFA	BFA mv 10_Airyscan Processing	1	1
0.240403875395505	BFA	BFA mv 10_Airyscan Processing	1	1
0.125200148621466	BFA	BFA mv 10_Airyscan Processing	1	1
0.143491711719003	BFA	BFA mv 10_Airyscan Processing	1	1
0	BFA	BFA mv 10_Airyscan Processing	1	1
0.420072927586486	BFA	BFA mv 10_Airyscan Processing	1	1
0.243091227642292	BFA	BFA mv 10_Airyscan Processing	1	1
0.145552385147065	BFA	BFA mv 10_Airyscan Processing	1	1
0.273052407619324	BFA	BFA mv 10_Airyscan Processing	1	1
0.225963433559372	BFA	BFA mv 10_Airyscan Processing	1	1
0	BFA	BFA mv 10_Airyscan Processing	1	1
0.218708051337827	BFA	BFA mv 10_Airyscan Processing	1	1
0.320111828259334	BFA	BFA mv 10_Airyscan Processing	1	1
0	BFA	BFA mv 10_Airyscan Processing	1	1
0.130524477221544	BFA	BFA mv 10_Airyscan Processing	1	1
0.236428491702136	BFA	BFA mv 10_Airyscan Processing	1	1
0.355502808165424	BFA	BFA mv 10_Airyscan Processing	1	1
0.411499331238529	BFA	BFA mv 10_Airyscan Processing	1	1
0.197108328775297	BFA	BFA mv 10_Airyscan Processing	1	1
0.115461586160875	BFA	BFA mv 10_Airyscan Processing	1	1
0.101281497178487	BFA	BFA mv 10_Airyscan Processing	1	1
0.105222843624443	BFA	BFA mv 10_Airyscan Processing	1	1
0.28428691138964	BFA	BFA mv 10_Airyscan Processing	1	1
0.463890444523886	BFA	BFA mv 10_Airyscan Processing	1	1
0.153678178750058	BFA	BFA mv 10_Airyscan Processing	1	1
0.195688838779935	BFA	BFA mv 10_Airyscan Processing	1	1
0.199020708044801	BFA	BFA mv 10_Airyscan Processing	1	1
0.387623758703395	BFA	BFA mv 10_Airyscan Processing	1	1
0.314935468277658	BFA	BFA mv 10_Airyscan Processing	1	1
0.409350575744953	BFA	BFA mv 10_Airyscan Processing	1	1
0.165626670496092	BFA	BFA mv 10_Airyscan Processing	1	1
0.176503815646168	BFA	BFA mv 10_Airyscan Processing	1	1
0.193052993177276	BFA	BFA mv 10_Airyscan Processing	1	1
0.180993486037589	BFA	BFA mv 10_Airyscan Processing	1	1
0.225568308285909	BFA	BFA mv 10_Airyscan Processing	1	1
0.227501755631663	BFA	BFA mv 10_Airyscan Processing	1	1
0.119814534095179	BFA	BFA mv 10_Airyscan Processing	1	1
0.0845687655732514	BFA	BFA mv 10_Airyscan Processing	1	1
0.0739608758194987	BFA	BFA mv 10_Airyscan Processing	1	1
0.324367799164479	BFA	BFA mv 10_Airyscan Processing	1	1
0.103880033914466	BFA	BFA mv 10_Airyscan Processing	1	1
0.398640636944833	BFA	BFA mv 10_Airyscan Processing	1	1
0.195705333476445	BFA	BFA mv 10_Airyscan Processing	1	1
0.0796641371643309	BFA	BFA mv 10_Airyscan Processing	1	1
0.381319384436617	BFA	BFA mv 10_Airyscan Processing	1	1
0.336752822550504	BFA	BFA mv 10_Airyscan Processing	1	1
0.133262419158557	BFA	BFA mv 10_Airyscan Processing	1	1
0.186967749942207	BFA	BFA mv 10_Airyscan Processing	1	1
0.399581016212934	BFA	BFA mv 10_Airyscan Processing	1	1
0.204875919018791	BFA	BFA mv 10_Airyscan Processing	1	1
0.407775362742725	BFA	BFA mv 10_Airyscan Processing	1	1
0.235505097513246	BFA	BFA mv 10_Airyscan Processing	1	1
0.268823399057395	BFA	BFA mv 10_Airyscan Processing	1	1
0.209612766171612	BFA	BFA mv 10_Airyscan Processing	1	1
0.228639512021759	BFA	BFA mv 10_Airyscan Processing	1	1
0.244556431494452	BFA	BFA mv 10_Airyscan Processing	1	1
0.242652899663116	BFA	BFA mv 10_Airyscan Processing	1	1
0.455460367403708	BFA	BFA mv 10_Airyscan Processing	1	1
0.334204751640455	BFA	BFA mv 10_Airyscan Processing	1	1
0.267005084046526	BFA	BFA mv 10_Airyscan Processing	1	1
0	BFA	BFA mv 10_Airyscan Processing	1	1
0.194434509964934	BFA	BFA mv 10_Airyscan Processing	1	1
0.414195003541137	BFA	BFA mv 10_Airyscan Processing	1	1
0.314671766196534	BFA	BFA mv 10_Airyscan Processing	1	1
0.34374322667818	BFA	BFA mv 10_Airyscan Processing	1	1
0.169228008550615	BFA	BFA mv 10_Airyscan Processing	1	1
0.353952654055245	BFA	BFA mv 10_Airyscan Processing	1	1
0.144153759262329	BFA	BFA mv 10_Airyscan Processing	1	1
0.314633821021251	BFA	BFA mv 10_Airyscan Processing	1	1
0.237696242193506	BFA	BFA mv 10_Airyscan Processing	1	1
0.156375715226658	BFA	BFA mv 10_Airyscan Processing	1	1
0.142938595859328	BFA	BFA mv 10_Airyscan Processing	1	1
0.203603886083383	BFA	BFA mv 10_Airyscan Processing	1	1
0.1683930151006	BFA	BFA mv 10_Airyscan Processing	1	1
0.279474282107688	BFA	BFA mv 10_Airyscan Processing	1	1
0.510669418606842	BFA	BFA mv 10_Airyscan Processing	1	1
0.233063605280593	BFA	BFA mv 10_Airyscan Processing	1	1
0.342546708635797	BFA	BFA mv 10_Airyscan Processing	1	1
0.267148473466028	BFA	BFA mv 10_Airyscan Processing	1	1
0.536614457038194	BFA	BFA mv 10_Airyscan Processing	1	1
0	BFA	BFA mv 10_Airyscan Processing	1	1
0.15948192011223	BFA	BFA mv 10_Airyscan Processing	1	1
0.398583086380326	BFA	BFA mv 10_Airyscan Processing	1	1
0.310509373541798	BFA	BFA mv 10_Airyscan Processing	1	1
0.336344306281854	BFA	BFA mv 10_Airyscan Processing	1	1
0.395979160083185	BFA	BFA mv 10_Airyscan Processing	1	1
0.270009846022123	BFA	BFA mv 10_Airyscan Processing	1	1
0.360822354565225	BFA	BFA mv 10_Airyscan Processing	1	1
0.330070585808061	BFA	BFA mv 10_Airyscan Processing	1	1
0.173161508940205	BFA	BFA mv 10_Airyscan Processing	1	1
0.155494382796301	BFA	BFA mv 10_Airyscan Processing	1	1
0.336004760573643	BFA	BFA mv 10_Airyscan Processing	1	1
0.195221927623067	BFA	BFA mv 10_Airyscan Processing	1	1
0.318093674603225	BFA	BFA mv 10_Airyscan Processing	1	1
0.174764117002909	BFA	BFA mv 10_Airyscan Processing	1	1
0.338746502847673	BFA	BFA mv 10_Airyscan Processing	1	1
0.136990590277923	BFA	BFA mv 10_Airyscan Processing	1	1
0.155356301083618	BFA	BFA mv 10_Airyscan Processing	1	1
0.224471091120027	BFA	BFA mv 10_Airyscan Processing	1	1
0.110663302816523	BFA	BFA mv 10_Airyscan Processing	1	1
0.209404683144097	BFA	BFA mv 10_Airyscan Processing	1	1
0.208583348975738	BFA	BFA mv 10_Airyscan Processing	1	1
0.261501207610564	BFA	BFA mv 10_Airyscan Processing	1	1
0.180939129902774	BFA	BFA mv 10_Airyscan Processing	1	1
0.287090884800511	BFA	BFA mv 10_Airyscan Processing	1	1
0.166939883378631	BFA	BFA mv 10_Airyscan Processing	1	1
0.153944452017659	BFA	BFA mv 10_Airyscan Processing	1	1
0.25486701244038	BFA	BFA mv 10_Airyscan Processing	1	1
0.208789770483774	BFA	BFA mv 10_Airyscan Processing	1	1
0.195821071344013	BFA	BFA mv 10_Airyscan Processing	1	1
0	BFA	BFA mv 10_Airyscan Processing	1	1
0.27778811518322	BFA	BFA mv 10_Airyscan Processing	1	1
0.443868655472846	BFA	BFA mv 10_Airyscan Processing	1	1
0.268582179656368	BFA	BFA mv 10_Airyscan Processing	1	1
0	BFA	BFA mv 10_Airyscan Processing	1	1
0	BFA	BFA mv 10_Airyscan Processing	1	1
0.305041681963059	BFA	BFA mv 10_Airyscan Processing	1	1
0.327071975198982	BFA	BFA mv 10_Airyscan Processing	1	1
0.435424770465376	BFA	BFA mv 10_Airyscan Processing	1	1
0.108336301986049	BFA	BFA mv 10_Airyscan Processing	1	1
0.173724459693775	BFA	BFA mv 10_Airyscan Processing	1	1
0.287428801469432	BFA	BFA mv 10_Airyscan Processing	1	1
0.406360391143609	BFA	BFA mv 10_Airyscan Processing	1	1
0.104025668343414	BFA	BFA mv 10_Airyscan Processing	1	1
0.320890730465208	BFA	BFA mv 10_Airyscan Processing	1	1
0.388304839002925	BFA	BFA mv 10_Airyscan Processing	1	1
0.354587027313469	BFA	BFA mv 10_Airyscan Processing	1	1
0.377907232361658	BFA	BFA mv 10_Airyscan Processing	1	1
0.38368711015253	BFA	BFA mv 10_Airyscan Processing	1	1
0.425745148834393	BFA	BFA mv 10_Airyscan Processing	1	1
0.34835275252336	BFA	BFA mv 10_Airyscan Processing	1	1
0.156250971552689	BFA	BFA mv 10_Airyscan Processing	1	1
0.155222932531102	BFA	BFA mv 10_Airyscan Processing	1	1
0.416489237519206	BFA	BFA mv 10_Airyscan Processing	1	1
0.136022716974935	BFA	BFA mv 10_Airyscan Processing	1	1
0.554874361827163	BFA	BFA mv 10_Airyscan Processing	1	1
0.391326636556977	BFA	BFA mv 10_Airyscan Processing	1	1
0.176608465127728	BFA	BFA mv 10_Airyscan Processing	1	1
0.290964954240434	BFA	BFA mv 10_Airyscan Processing	1	1
0.0667543683131779	BFA	BFA mv 10_Airyscan Processing	1	1
0.326276008749462	BFA	BFA mv 10_Airyscan Processing	1	1
0.334334897818444	BFA	BFA mv 10_Airyscan Processing	1	1
0.316085346579751	BFA	BFA mv 10_Airyscan Processing	1	1
0.175516103408163	BFA	BFA mv 10_Airyscan Processing	1	1
0.298155919896763	BFA	BFA mv 10_Airyscan Processing	1	1
0.278785397287836	BFA	BFA mv 10_Airyscan Processing	1	1
0.212524291361117	BFA	BFA mv 10_Airyscan Processing	1	1
0.359471536192617	BFA	BFA mv 10_Airyscan Processing	1	1
0.426427403390448	BFA	BFA mv 10_Airyscan Processing	1	1
0.361793527639148	BFA	BFA mv 10_Airyscan Processing	1	1
0.374831221268961	BFA	BFA mv 10_Airyscan Processing	1	1
0.389675722624871	BFA	BFA mv 10_Airyscan Processing	1	1
0.153589825740134	BFA	BFA mv 10_Airyscan Processing	1	1
0.498436838705647	BFA	BFA mv 10_Airyscan Processing	1	1
0.507084280335486	BFA	BFA mv 10_Airyscan Processing	1	1
0.21556760051618	BFA	BFA mv 10_Airyscan Processing	1	1
0.233283896651588	BFA	BFA mv 10_Airyscan Processing	1	1
0.338693700788902	BFA	BFA mv 10_Airyscan Processing	1	1
0.228390398518516	BFA	BFA mv 10_Airyscan Processing	1	1
0.060436195687009	BFA	BFA mv 10_Airyscan Processing	1	1
0.156484154250189	BFA	BFA mv 10_Airyscan Processing	1	1
0.291486116566155	BFA	BFA mv 10_Airyscan Processing	1	1
0.430091026867948	BFA	BFA mv 10_Airyscan Processing	1	1
0.30380646163207	BFA	BFA mv 10_Airyscan Processing	1	1
0.168963536067952	BFA	BFA mv 10_Airyscan Processing	1	1
0.118333934813329	BFA	BFA mv 10_Airyscan Processing	1	1
0.261540879115953	BFA	BFA mv 10_Airyscan Processing	1	1
0.0868835100844501	BFA	BFA mv 10_Airyscan Processing	1	1
0.0519257914552397	BFA	BFA mv 10_Airyscan Processing	1	1
0.276520299116362	BFA	BFA mv 10_Airyscan Processing	1	1
0.221261289222335	BFA	BFA mv 10_Airyscan Processing	1	1
0.294266357500364	BFA	BFA mv 10_Airyscan Processing	1	1
0.25548619435332	BFA	BFA mv 10_Airyscan Processing	1	1
0.0754575769326012	BFA	BFA mv 10_Airyscan Processing	1	1
0.211801586978157	BFA	BFA mv 10_Airyscan Processing	1	1
0	BFA	BFA mv 10_Airyscan Processing	1	1
0.160663713741875	BFA	BFA mv 10_Airyscan Processing	1	1
0.343078054072371	BFA	BFA mv 10_Airyscan Processing	1	1
0.0584111746800838	BFA	BFA mv 10_Airyscan Processing	1	1
0.355378757864841	BFA	BFA mv 10_Airyscan Processing	1	1
0.406804128677053	BFA	BFA mv 10_Airyscan Processing	1	1
0.318081143265902	BFA	BFA mv 10_Airyscan Processing	1	1
0.433426627178827	BFA	BFA mv 10_Airyscan Processing	1	1
0.363657705028901	BFA	BFA mv 10_Airyscan Processing	1	1
0.261299509212312	BFA	BFA mv 10_Airyscan Processing	1	1
0.289753191802816	BFA	BFA mv 10_Airyscan Processing	1	1
0.143795602759052	BFA	BFA mv 10_Airyscan Processing	1	1
0.285670248324829	BFA	BFA mv 10_Airyscan Processing	1	1
0.163926789375986	BFA	BFA mv 10_Airyscan Processing	1	1
0.408414849672607	BFA	BFA mv 10_Airyscan Processing	1	1
0.265070097194887	BFA	BFA mv 10_Airyscan Processing	1	1
0.225279719935023	BFA	BFA mv 10_Airyscan Processing	1	1
0.169818347875495	BFA	BFA mv 10_Airyscan Processing	1	1
0.103712807295444	BFA	BFA mv 10_Airyscan Processing	1	1
0.357562407501748	BFA	BFA mv 10_Airyscan Processing	1	1
0.257441933505971	BFA	BFA mv 10_Airyscan Processing	1	1
0.179303141715044	BFA	BFA mv 10_Airyscan Processing	1	1
0.310223573060988	BFA	BFA mv 10_Airyscan Processing	1	1
0.100425054531591	BFA	BFA mv 10_Airyscan Processing	1	1
0.602665521591429	BFA	BFA mv 10_Airyscan Processing	1	1
0.136559475356766	BFA	BFA mv 10_Airyscan Processing	1	1
0.21400073858996	BFA	BFA mv 10_Airyscan Processing	1	1
0.0792584041706861	BFA	BFA mv 10_Airyscan Processing	1	1
0.440945781789497	BFA	BFA mv 10_Airyscan Processing	1	1
0.138065887840896	BFA	BFA mv 10_Airyscan Processing	1	1
0.177679493573788	BFA	BFA mv 10_Airyscan Processing	1	1
0.276963712331174	BFA	BFA mv 10_Airyscan Processing	1	1
0.224065121245647	BFA	BFA mv 10_Airyscan Processing	1	1
0.18036984379722	BFA	BFA mv 10_Airyscan Processing	1	1
0.272879330553963	BFA	BFA mv 10_Airyscan Processing	1	1
0.211907856933865	BFA	BFA mv 10_Airyscan Processing	1	1
0.274557178143549	BFA	BFA mv 10_Airyscan Processing	1	1
0.318598148695368	BFA	BFA mv 10_Airyscan Processing	1	1
0.356659978736285	BFA	BFA mv 10_Airyscan Processing	1	1
0.174717657705341	BFA	BFA mv 10_Airyscan Processing	1	1
0.463084570578203	BFA	BFA mv 10_Airyscan Processing	1	1
0.21002320541734	BFA	BFA mv 10_Airyscan Processing	1	1
0.376425437992406	BFA	BFA mv 10_Airyscan Processing	1	1
0.272403533248071	BFA	BFA mv 10_Airyscan Processing	1	1
0.311433211028935	BFA	BFA mv 10_Airyscan Processing	1	1
0.163190419883568	BFA	BFA mv 10_Airyscan Processing	1	1
0.226480921494944	BFA	BFA mv 10_Airyscan Processing	1	1
0.158552502215077	BFA	BFA mv 10_Airyscan Processing	1	1
0.380372151482303	BFA	BFA mv 10_Airyscan Processing	1	1
0.26634718388393	BFA	BFA mv 10_Airyscan Processing	1	1
0.390993421383367	BFA	BFA mv 10_Airyscan Processing	1	1
0.271387892669412	BFA	BFA mv 10_Airyscan Processing	1	1
0	BFA	BFA mv 10_Airyscan Processing	1	1
0	BFA	BFA mv 10_Airyscan Processing	1	1
0.27223397102407	BFA	BFA mv 10_Airyscan Processing	1	1
0.259730573311387	BFA	BFA mv 10_Airyscan Processing	1	1
0.142649750159306	BFA	BFA mv 10_Airyscan Processing	1	1
0.348595219142661	BFA	BFA mv 10_Airyscan Processing	1	1
0.047974178806139	BFA	BFA mv 10_Airyscan Processing	1	1
0	BFA	BFA mv 10_Airyscan Processing	1	1
0.215921801011589	BFA	BFA mv 10_Airyscan Processing	1	1
0.335007789382476	BFA	BFA mv 10_Airyscan Processing	1	1
0.166235654541851	BFA	BFA mv 10_Airyscan Processing	1	1
0.182709818311664	BFA	BFA mv 10_Airyscan Processing	1	1
0.112969194776733	BFA	BFA mv 10_Airyscan Processing	1	1
0.515957493940499	BFA	BFA mv 10_Airyscan Processing	1	1
0.270848717008076	BFA	BFA mv 10_Airyscan Processing	1	1
0.229306328365798	BFA	BFA mv 10_Airyscan Processing	1	1
0.0983256666008598	BFA	BFA mv 10_Airyscan Processing	1	1
0.14271294085752	BFA	BFA mv 10_Airyscan Processing	1	1
0.203595862798494	BFA	BFA mv 10_Airyscan Processing	1	1
0.32913001868496	BFA	BFA mv 10_Airyscan Processing	1	1
0.239062202054505	BFA	BFA mv 10_Airyscan Processing	1	1
0.301169974077413	BFA	BFA mv 10_Airyscan Processing	1	1
0.342530286574072	BFA	BFA mv 10_Airyscan Processing	1	1
0.230140808322949	BFA	BFA mv 10_Airyscan Processing	1	1
0.503479769712271	BFA	BFA mv 10_Airyscan Processing	1	1
0.199056185048783	BFA	BFA mv 10_Airyscan Processing	1	1
0.344777327735904	BFA	BFA mv 10_Airyscan Processing	1	1
0.505594220869092	BFA	BFA mv 10_Airyscan Processing	1	1
0.522541788565611	BFA	BFA mv 10_Airyscan Processing	1	1
0.270761088981631	BFA	BFA mv 10_Airyscan Processing	1	1
0.178162258835762	BFA	BFA mv 10_Airyscan Processing	1	1
0.370809707353326	BFA	BFA mv 10_Airyscan Processing	1	1
0.0828209006798971	BFA	BFA mv 10_Airyscan Processing	1	1
0.215618194251532	BFA	BFA mv 10_Airyscan Processing	1	1
0.39302032390123	BFA	BFA mv 10_Airyscan Processing	1	1
0.0852140569464771	BFA	BFA mv 10_Airyscan Processing	1	1
0.383952972121471	BFA	BFA mv 10_Airyscan Processing	1	1
0.202922958982091	BFA	BFA mv 10_Airyscan Processing	1	1
0.365552325239679	BFA	BFA mv 10_Airyscan Processing	1	1
0.369037048502322	BFA	BFA mv 10_Airyscan Processing	1	1
0.324208512202025	BFA	BFA mv 10_Airyscan Processing	1	1
0.172588104505206	BFA	BFA mv 10_Airyscan Processing	1	1
0.285233735308717	BFA	BFA mv 10_Airyscan Processing	1	1
0.350152323988932	BFA	BFA mv 10_Airyscan Processing	1	1
0.406064908338007	BFA	BFA mv 10_Airyscan Processing	1	1
0.0956980645535113	BFA	BFA mv 10_Airyscan Processing	1	1
0.23866616100208	BFA	BFA mv 10_Airyscan Processing	1	1
0.231877964777128	BFA	BFA mv 10_Airyscan Processing	1	1
0.238704290233479	BFA	BFA mv 10_Airyscan Processing	1	1
0.278050114161806	BFA	BFA mv 10_Airyscan Processing	1	1
0.380736326245136	BFA	BFA mv 10_Airyscan Processing	1	1
0.149520387404462	BFA	BFA mv 10_Airyscan Processing	1	1
0.168377655789275	BFA	BFA mv 10_Airyscan Processing	1	1
0.218249694015074	BFA	BFA mv 10_Airyscan Processing	1	1
0.0416690975028993	BFA	BFA mv 10_Airyscan Processing	1	1
0.311845618796204	BFA	BFA mv 10_Airyscan Processing	1	1
0.214480995493412	BFA	BFA mv 10_Airyscan Processing	1	1
0.357468523827298	BFA	BFA mv 10_Airyscan Processing	1	1
0.507877316373162	BFA	BFA mv 10_Airyscan Processing	1	1
0.209206543239413	BFA	BFA mv 10_Airyscan Processing	1	1
0.0348172884183821	BFA	BFA mv 10_Airyscan Processing	1	1
0.286365869800313	BFA	BFA mv 10_Airyscan Processing	1	1
0.203806293951639	BFA	BFA mv 10_Airyscan Processing	1	1
0.334496278694363	BFA	BFA mv 10_Airyscan Processing	1	1
0.185998187058853	BFA	BFA mv 10_Airyscan Processing	1	1
0.379822929781478	BFA	BFA mv 10_Airyscan Processing	1	1
0.123115947803322	BFA	BFA mv 10_Airyscan Processing	1	1
0.177758110473662	BFA	BFA mv 10_Airyscan Processing	1	1
0.114329193510636	BFA	BFA mv 10_Airyscan Processing	1	1
0.343880216903523	BFA	BFA mv 10_Airyscan Processing	1	1
0.218132637991432	BFA	BFA mv 10_Airyscan Processing	1	1
0.416903037339426	BFA	BFA mv 10_Airyscan Processing	1	1
0.164901608442081	BFA	BFA mv 10_Airyscan Processing	1	1
0	BFA	BFA mv 10_Airyscan Processing	1	1
0.430663491592548	BFA	BFA mv 10_Airyscan Processing	1	1
0	BFA	BFA mv 10_Airyscan Processing	1	1
0.349287129647811	BFA	BFA mv 10_Airyscan Processing	1	1
0.203871428413962	BFA	BFA mv 10_Airyscan Processing	1	1
0	BFA	BFA mv 10_Airyscan Processing	1	1
0.103729485974175	BFA	BFA mv 10_Airyscan Processing	1	1
0.272828158861034	BFA	BFA mv 10_Airyscan Processing	1	1
0.134801866661587	BFA	BFA mv 10_Airyscan Processing	1	1
0.215395790400674	BFA	BFA mv 10_Airyscan Processing	1	1
0.0294506112304699	BFA	BFA mv 10_Airyscan Processing	1	1
0.268130310446162	BFA	BFA mv 10_Airyscan Processing	1	1
0.109042099565407	BFA	BFA mv 10_Airyscan Processing	1	1
0.252296214158529	BFA	BFA mv 10_Airyscan Processing	1	1
0.198040375612292	BFA	BFA mv 10_Airyscan Processing	1	1
0.157111973202778	BFA	BFA mv 10_Airyscan Processing	1	1
0.09438074047112	BFA	BFA mv 10_Airyscan Processing	1	1
0.0202242636098459	BFA	BFA mv 10_Airyscan Processing	1	1
0.140855976990449	BFA	BFA mv 10_Airyscan Processing	1	1
0.4005105932123	BFA	BFA mv 10_Airyscan Processing	1	1
0.190685442816191	BFA	BFA mv 10_Airyscan Processing	1	1
0.113115308337223	BFA	BFA mv 10_Airyscan Processing	1	1
0.316404342645618	BFA	BFA mv 10_Airyscan Processing	1	1
0.158490426367069	BFA	BFA mv 10_Airyscan Processing	1	1
0.136832122117934	BFA	BFA mv 10_Airyscan Processing	1	1
0.185350203433747	BFA	BFA mv 10_Airyscan Processing	1	1
0.117331837139572	BFA	BFA mv 10_Airyscan Processing	1	1
0.0834737602838163	BFA	BFA mv 10_Airyscan Processing	1	1
0.0406608937638486	BFA	BFA mv 10_Airyscan Processing	1	1
0.361284098649341	BFA	BFA mv 10_Airyscan Processing	1	1
0.243382413333904	BFA	BFA mv 10_Airyscan Processing	1	1
0.110665187944425	BFA	BFA mv 10_Airyscan Processing	1	1
0.283844464979119	BFA	BFA mv 10_Airyscan Processing	1	1
0.169939796554997	BFA	BFA mv 10_Airyscan Processing	1	1
0.145051490267689	BFA	BFA mv 10_Airyscan Processing	1	1
0.188835109365301	BFA	BFA mv 10_Airyscan Processing	1	1
0.210729452248639	BFA	BFA mv 10_Airyscan Processing	1	1
0.309487870366932	BFA	BFA mv 10_Airyscan Processing	1	1
0.0724813232124803	BFA	BFA mv 10_Airyscan Processing	1	1
0.046902757611851	BFA	BFA mv 10_Airyscan Processing	1	1
0.0600491415509754	BFA	BFA mv 10_Airyscan Processing	1	1
0.356288823304474	BFA	BFA mv 10_Airyscan Processing	1	1
0.0428757052993491	BFA	BFA mv 10_Airyscan Processing	1	1
0	BFA	BFA mv 10_Airyscan Processing	1	1
0	BFA	BFA mv 10_Airyscan Processing	1	1
0.185926520800811	BFA	BFA mv 10_Airyscan Processing	1	1
0.126470867587931	BFA	BFA mv 10_Airyscan Processing	1	1
0.152170804476789	BFA	BFA mv 10_Airyscan Processing	1	1
0.258300463959295	BFA	BFA mv 10_Airyscan Processing	1	1
0.258893707998377	BFA	BFA mv 10_Airyscan Processing	1	1
0	BFA	BFA mv 10_Airyscan Processing	1	1
0	BFA	BFA mv 10_Airyscan Processing	1	1
0.365717807630681	BFA	BFA mv 10_Airyscan Processing	1	1
0.180196238857942	BFA	BFA mv 10_Airyscan Processing	1	1
0.0924623947044842	BFA	BFA mv 10_Airyscan Processing	1	1
0.210081349820162	BFA	BFA mv 10_Airyscan Processing	1	1
0.187550239984729	BFA	BFA mv 10_Airyscan Processing	1	1
0.351194857056436	BFA	BFA mv 10_Airyscan Processing	1	1
0.250317550684423	BFA	BFA mv 10_Airyscan Processing	1	1
0	BFA	BFA mv 10_Airyscan Processing	1	1
0.147259454572606	BFA	BFA mv 10_Airyscan Processing	1	1
0	BFA	BFA mv 10_Airyscan Processing	1	1
0.135849073577761	BFA	BFA mv 10_Airyscan Processing	1	1
0.146687011434313	BFA	BFA mv 10_Airyscan Processing	1	1
0	BFA	BFA mv 10_Airyscan Processing	1	1
0.412163174990929	BFA	BFA mv 10_Airyscan Processing	1	1
0	BFA	BFA mv 10_Airyscan Processing	1	1
0	BFA	BFA mv 10_Airyscan Processing	1	1
0.111542349212321	BFA	BFA mv 10_Airyscan Processing	1	1
0	BFA	BFA mv 10_Airyscan Processing	1	1
0	BFA	BFA mv 10_Airyscan Processing	1	1
0	BFA	BFA mv 10_Airyscan Processing	1	1
0.195880578730293	BFA	BFA mv 10_Airyscan Processing	1	1
0.28351478528182	BFA	BFA mv 10_Airyscan Processing	1	1
0.206423912274485	BFA	BFA mv 10_Airyscan Processing	1	1
0.273040551479392	BFA	BFA mv 10_Airyscan Processing	1	1
0.204847705913437	BFA	BFA mv 10_Airyscan Processing	1	1
0.285658042131725	BFA	BFA mv 10_Airyscan Processing	1	1
0.381222087588766	BFA	BFA mv 10_Airyscan Processing	1	1
0.304231718479541	BFA	BFA mv 10_Airyscan Processing	1	1
0.203248435809156	BFA	BFA mv 10_Airyscan Processing	1	1
0.178708425618847	BFA	BFA mv 10_Airyscan Processing	1	1
0.21903623858864	BFA	BFA mv 10_Airyscan Processing	1	1
0.268921743453088	BFA	BFA mv 10_Airyscan Processing	1	1
0.140999394959562	BFA	BFA mv 10_Airyscan Processing	1	1
0.493614278319962	BFA	BFA mv 10_Airyscan Processing	1	1
0.0985881071470909	BFA	BFA mv 10_Airyscan Processing	1	1
0	BFA	BFA mv 10_Airyscan Processing	1	1
0.112795916432098	BFA	BFA mv 10_Airyscan Processing	1	1
0.11978290921487	BFA	BFA mv 10_Airyscan Processing	1	1
0.132713379055359	BFA	BFA mv 10_Airyscan Processing	1	1
0.2162038924285	BFA	BFA mv 10_Airyscan Processing	1	1
0.170561802237465	BFA	BFA mv 10_Airyscan Processing	1	1
0.370550138944518	BFA	BFA mv 10_Airyscan Processing	1	1
0.217582567672985	BFA	BFA mv 10_Airyscan Processing	1	1
0.188641174851489	BFA	BFA mv 10_Airyscan Processing	1	1
0.124327493399444	BFA	BFA mv 10_Airyscan Processing	1	1
0.283411068046619	BFA	BFA mv 10_Airyscan Processing	1	1
0.153126095505124	BFA	BFA mv 10_Airyscan Processing	1	1
0.210712613212861	BFA	BFA mv 10_Airyscan Processing	1	1
0.220937730783668	BFA	BFA mv 10_Airyscan Processing	1	1
0.114814989225475	BFA	BFA mv 10_Airyscan Processing	1	1
0.169028300371209	BFA	BFA mv 10_Airyscan Processing	1	1
0.105917518913021	BFA	BFA mv 10_Airyscan Processing	1	1
0.274551832158143	BFA	BFA mv 10_Airyscan Processing	1	1
0.0736651857884971	BFA	BFA mv 10_Airyscan Processing	1	1
0.213403102454378	BFA	BFA mv 10_Airyscan Processing	1	1
0.15095101025538	BFA	BFA mv 10_Airyscan Processing	1	1
0.290616510636409	BFA	BFA mv 10_Airyscan Processing	1	1
0.197545249967281	BFA	BFA mv 10_Airyscan Processing	1	1
0.186171704339042	BFA	BFA mv 10_Airyscan Processing	1	1
0.246760185016521	BFA	BFA mv 10_Airyscan Processing	1	1
0	BFA	BFA mv 10_Airyscan Processing	1	1
0	BFA	BFA mv 10_Airyscan Processing	1	1
0	BFA	BFA mv 10_Airyscan Processing	1	1
0.0726523843116304	BFA	BFA mv 10_Airyscan Processing	1	1
0	BFA	BFA mv 10_Airyscan Processing	1	1
0	BFA	BFA mv 10_Airyscan Processing	1	1
0	BFA	BFA mv 10_Airyscan Processing	1	1
0	BFA	BFA mv 10_Airyscan Processing	1	1
0.13726726580938	BFA	BFA mv 10_Airyscan Processing	1	1
0.149279621201226	BFA	BFA mv 10_Airyscan Processing	1	1
0.233946886068477	BFA	BFA mv 10_Airyscan Processing	1	1
0.213375589096159	BFA	BFA mv 10_Airyscan Processing	1	1
0.346644289600466	BFA	BFA mv 10_Airyscan Processing	1	1
0.181854204516174	BFA	BFA mv 10_Airyscan Processing	1	1
0.206443068059957	BFA	BFA mv 10_Airyscan Processing	1	1
0.205823814172617	BFA	BFA mv 10_Airyscan Processing	1	1
0	BFA	BFA mv 10_Airyscan Processing	1	1
0.120003056772857	BFA	BFA mv 10_Airyscan Processing	1	1
0.182373690316777	BFA	BFA mv 10_Airyscan Processing	1	1
0.267636104901229	BFA	BFA mv 10_Airyscan Processing	1	1
0	BFA	BFA mv 10_Airyscan Processing	1	1
0.0721832366351143	BFA	BFA mv 10_Airyscan Processing	1	1
0.390663621900501	BFA	BFA mv 10_Airyscan Processing	1	1
0	BFA	BFA mv 10_Airyscan Processing	1	1
0.202402701314514	BFA	BFA mv 10_Airyscan Processing	1	1
0.359857256358836	BFA	BFA mv 10_Airyscan Processing	1	1
0.184950321299688	BFA	BFA mv 10_Airyscan Processing	1	1
0.308368069178485	BFA	BFA mv 10_Airyscan Processing	1	1
0.103952457794521	BFA	BFA mv 10_Airyscan Processing	1	1
0	BFA	BFA mv 10_Airyscan Processing	1	1
0	BFA	BFA mv 10_Airyscan Processing	1	1
0.184691394467933	BFA	BFA mv 10_Airyscan Processing	1	1
0.36509206110557	BFA	BFA mv 10_Airyscan Processing	1	1
0.170683840485087	BFA	BFA mv 10_Airyscan Processing	1	1
0.0378003077564581	BFA	BFA mv 10_Airyscan Processing	1	1
0.381703639221282	BFA	BFA mv 10_Airyscan Processing	1	1
0.169217441770405	BFA	BFA mv 10_Airyscan Processing	1	1
0.277592587661929	BFA	BFA mv 10_Airyscan Processing	1	1
0.123505230622491	BFA	BFA mv 10_Airyscan Processing	1	1
0	BFA	BFA mv 10_Airyscan Processing	1	1
0.228331573247797	BFA	BFA mv 10_Airyscan Processing	1	1
0	BFA	BFA mv 10_Airyscan Processing	1	1
0	BFA	BFA mv 10_Airyscan Processing	1	1
0.303443177363578	BFA	BFA mv 10_Airyscan Processing	1	1
0.635548411193379	BFA	BFA mv 10_Airyscan Processing	1	1
0.230291888700587	BFA	BFA mv 10_Airyscan Processing	1	1
0.419061906858248	BFA	BFA mv 10_Airyscan Processing	1	1
0	BFA	BFA mv 10_Airyscan Processing	1	1
0.225286904837525	BFA	BFA mv 10_Airyscan Processing	1	1
0.419918060285407	BFA	BFA mv 10_Airyscan Processing	1	1
0.229027289394445	BFA	BFA mv 10_Airyscan Processing	1	1
0.25917742396892	BFA	BFA mv 10_Airyscan Processing	1	1
0.237498059390321	BFA	BFA mv 10_Airyscan Processing	1	1
0.127719014087009	BFA	BFA mv 10_Airyscan Processing	1	1
0	BFA	BFA mv 10_Airyscan Processing	1	1
0.173675405729838	BFA	BFA mv 10_Airyscan Processing	1	1
0	BFA	BFA mv 10_Airyscan Processing	1	1
0.410456229818704	BFA	BFA mv 10_Airyscan Processing	1	1
0	BFA	BFA mv 10_Airyscan Processing	1	1
0.263903480817903	BFA	BFA mv 10_Airyscan Processing	1	1
0.443262266035597	BFA	BFA mv 10_Airyscan Processing	1	1
0.271843555977911	BFA	BFA mv 10_Airyscan Processing	1	1
0.260425460984828	BFA	BFA mv 10_Airyscan Processing	1	1
0	BFA	BFA mv 10_Airyscan Processing	1	1
0.220286059652989	BFA	BFA mv 10_Airyscan Processing	1	1
0.223167852272401	BFA	BFA mv 10_Airyscan Processing	1	1
0.302532534839797	BFA	BFA mv 10_Airyscan Processing	1	1
0.295233820470293	BFA	BFA mv 10_Airyscan Processing	1	1
0.126647897743307	BFA	BFA mv 10_Airyscan Processing	1	1
0.172578709438607	BFA	BFA mv 10_Airyscan Processing	1	1
0.331464643032712	BFA	BFA mv 10_Airyscan Processing	1	1
0.163607596792395	BFA	BFA mv 10_Airyscan Processing	1	1
0.3924830497131	BFA	BFA mv 10_Airyscan Processing	1	1
0.114752266088822	BFA	BFA mv 10_Airyscan Processing	1	1
0.392093682181262	BFA	BFA mv 10_Airyscan Processing	1	1
0.40941229060732	BFA	BFA mv 10_Airyscan Processing	1	1
0.227779588742216	BFA	BFA mv 10_Airyscan Processing	1	1
0.0720293881233614	BFA	BFA mv 10_Airyscan Processing	1	1
0.189003913251036	BFA	BFA mv 10_Airyscan Processing	1	1
0.367913056874666	BFA	BFA mv 10_Airyscan Processing	1	1
0.0791727852130046	BFA	BFA mv 10_Airyscan Processing	1	1
0.162764643932124	BFA	BFA mv 10_Airyscan Processing	1	1
0.137589231169532	BFA	BFA mv 10_Airyscan Processing	1	1
0.281545391198043	BFA	BFA mv 10_Airyscan Processing	1	1
0.28761216339154	BFA	BFA mv 10_Airyscan Processing	1	1
0.162730480619981	BFA	BFA mv 10_Airyscan Processing	1	1
0.196568522626373	BFA	BFA mv 10_Airyscan Processing	1	1
0.320486591294437	BFA	BFA mv 10_Airyscan Processing	1	1
0.468291996682045	BFA	BFA mv 10_Airyscan Processing	1	1
0.193763714735632	BFA	BFA mv 10_Airyscan Processing	1	1
0.286982021502207	BFA	BFA mv 10_Airyscan Processing	1	1
0.218607489963213	BFA	BFA mv 10_Airyscan Processing	1	1
0.407634101227967	BFA	BFA mv 10_Airyscan Processing	1	1
0	BFA	BFA mv 10_Airyscan Processing	1	1
0.288778887620685	BFA	BFA mv 10_Airyscan Processing	1	1
0	BFA	BFA mv 10_Airyscan Processing	1	1
0.164246302914707	BFA	BFA mv 10_Airyscan Processing	1	1
0.172070992952316	BFA	BFA mv 10_Airyscan Processing	1	1
0.298350707010883	BFA	BFA mv 10_Airyscan Processing	1	1
0	BFA	BFA mv 10_Airyscan Processing	1	1
0.257604341569886	BFA	BFA mv 10_Airyscan Processing	1	1
0.373259179383763	BFA	BFA mv 10_Airyscan Processing	1	1
0	BFA	BFA mv 10_Airyscan Processing	1	1
0.402094513815097	BFA	BFA mv 10_Airyscan Processing	1	1
0.141652617622761	BFA	BFA mv 10_Airyscan Processing	1	1
0.377162954010575	BFA	BFA mv 10_Airyscan Processing	1	1
0.223980454343046	BFA	BFA mv 10_Airyscan Processing	1	1
0	BFA	BFA mv 10_Airyscan Processing	1	1
0.310514400391656	BFA	BFA mv 10_Airyscan Processing	1	1
0.137058863614207	BFA	BFA mv 10_Airyscan Processing	1	1
0.0941207281035512	BFA	BFA mv 10_Airyscan Processing	1	1
0.148215642570368	BFA	BFA mv 10_Airyscan Processing	1	1
0.32240380301457	BFA	BFA mv 10_Airyscan Processing	1	1
0.199437376746149	BFA	BFA mv 10_Airyscan Processing	1	1
0.179584286942425	BFA	BFA mv 10_Airyscan Processing	1	1
0.257502846725246	BFA	BFA mv 10_Airyscan Processing	1	1
0.234866072862177	BFA	BFA mv 10_Airyscan Processing	1	1
0.152095990574191	BFA	BFA mv 10_Airyscan Processing	1	1
0.370117710888173	BFA	BFA mv 10_Airyscan Processing	1	1
0.513745407817207	BFA	BFA mv 10_Airyscan Processing	1	1
0.199667695888694	BFA	BFA mv 10_Airyscan Processing	1	1
0.345840394520581	BFA	BFA mv 10_Airyscan Processing	1	1
0.277358726312024	BFA	BFA mv 10_Airyscan Processing	1	1
0.211842414944037	BFA	BFA mv 10_Airyscan Processing	1	1
0.195392830541488	BFA	BFA mv 10_Airyscan Processing	1	1
0.362525358628507	BFA	BFA mv 10_Airyscan Processing	1	1
0.28445010084364	BFA	BFA mv 10_Airyscan Processing	1	1
0.337634778043945	BFA	BFA mv 10_Airyscan Processing	1	1
0.489250807416948	BFA	BFA mv 10_Airyscan Processing	1	1
0.22072188542394	BFA	BFA mv 10_Airyscan Processing	1	1
0.208227766629261	BFA	BFA mv 10_Airyscan Processing	1	1
0.228437288012843	BFA	BFA mv 10_Airyscan Processing	1	1
0.184829882603814	BFA	BFA mv 10_Airyscan Processing	1	1
0.28601487108312	BFA	BFA mv 10_Airyscan Processing	1	1
0.348509235011381	BFA	BFA mv 10_Airyscan Processing	1	1
0.0852029822017985	BFA	BFA mv 10_Airyscan Processing	1	1
0.27519271719408	BFA	BFA mv 10_Airyscan Processing	1	1
0.314192053420956	BFA	BFA mv 10_Airyscan Processing	1	1
0.360050520199841	BFA	BFA mv 10_Airyscan Processing	1	1
0.297394060317776	BFA	BFA mv 10_Airyscan Processing	1	1
0.348684130826551	BFA	BFA mv 10_Airyscan Processing	1	1
0.431169917784221	BFA	BFA mv 10_Airyscan Processing	1	1
0	BFA	BFA mv 10_Airyscan Processing	1	1
0.401970236277804	BFA	BFA mv 10_Airyscan Processing	1	1
0.264665990155886	BFA	BFA mv 10_Airyscan Processing	1	1
0.326957977422987	BFA	BFA mv 10_Airyscan Processing	1	1
0.514084160994796	BFA	BFA mv 10_Airyscan Processing	1	1
0.293330846179005	BFA	BFA mv 10_Airyscan Processing	1	1
0.326312896943084	BFA	BFA mv 10_Airyscan Processing	1	1
0.417818327601327	BFA	BFA mv 10_Airyscan Processing	1	1
0.470607019640759	BFA	BFA mv 10_Airyscan Processing	1	1
0.290357690851948	BFA	BFA mv 10_Airyscan Processing	1	1
0.236251558558556	BFA	BFA mv 10_Airyscan Processing	1	1
0.345568107920317	BFA	BFA mv 10_Airyscan Processing	1	1
0.222962052338913	BFA	BFA mv 10_Airyscan Processing	1	1
0.337357723747065	BFA	BFA mv 10_Airyscan Processing	1	1
0.396886030179031	BFA	BFA mv 10_Airyscan Processing	1	1
0.393279383991772	BFA	BFA mv 10_Airyscan Processing	1	1
0.285342730333902	BFA	BFA mv 10_Airyscan Processing	1	1
0.0911420690803696	BFA	BFA mv 10_Airyscan Processing	1	1
0.339010191982935	BFA	BFA mv 10_Airyscan Processing	1	1
0.229985311987675	BFA	BFA mv 10_Airyscan Processing	1	1
0.15240738835554	BFA	BFA mv 10_Airyscan Processing	1	1
0.203834194299149	BFA	BFA mv 10_Airyscan Processing	1	1
0.43177662083605	BFA	BFA mv 10_Airyscan Processing	1	1
0.162741806237858	BFA	BFA mv 10_Airyscan Processing	1	1
0.455374101648903	BFA	BFA mv 10_Airyscan Processing	1	1
0.360707838305703	BFA	BFA mv 10_Airyscan Processing	1	1
0.303416179630835	BFA	BFA mv 10_Airyscan Processing	1	1
0.162865140920265	BFA	BFA mv 10_Airyscan Processing	1	1
0.181558959814806	BFA	BFA mv 10_Airyscan Processing	1	1
0.367885676602022	BFA	BFA mv 10_Airyscan Processing	1	1
0.21757904066239	BFA	BFA mv 10_Airyscan Processing	1	1
0.237374927188286	BFA	BFA mv 10_Airyscan Processing	1	1
0.347462578737994	BFA	BFA mv 10_Airyscan Processing	1	1
0.234728617932923	BFA	BFA mv 10_Airyscan Processing	1	1
0.489348549718745	BFA	BFA mv 10_Airyscan Processing	1	1
0.340399682040716	BFA	BFA mv 10_Airyscan Processing	1	1
0.269676445815119	BFA	BFA mv 10_Airyscan Processing	1	1
0.371021785785341	BFA	BFA mv 10_Airyscan Processing	1	1
0.187008969757353	BFA	BFA mv 10_Airyscan Processing	1	1
0.237058496122595	BFA	BFA mv 10_Airyscan Processing	1	1
0.21678943449432	BFA	BFA mv 10_Airyscan Processing	1	1
0.312413227431899	BFA	BFA mv 10_Airyscan Processing	1	1
0.0703220294746594	BFA	BFA mv 10_Airyscan Processing	1	1
0.422332727286294	BFA	BFA mv 10_Airyscan Processing	1	1
0.110640358909327	BFA	BFA mv 10_Airyscan Processing	1	1
0.36634356322394	BFA	BFA mv 10_Airyscan Processing	1	1
0.167926666621252	BFA	BFA mv 10_Airyscan Processing	1	1
0.0722061311842665	BFA	BFA mv 10_Airyscan Processing	1	1
0.372886803122099	BFA	BFA mv 10_Airyscan Processing	1	1
0.170906600757182	BFA	BFA mv 10_Airyscan Processing	1	1
0.399056290717872	BFA	BFA mv 10_Airyscan Processing	1	1
0.262712797129011	BFA	BFA mv 10_Airyscan Processing	1	1
0.222794840997023	BFA	BFA mv 10_Airyscan Processing	1	1
0.0169876722935844	BFA	BFA mv 10_Airyscan Processing	1	1
0.138418288135658	BFA	BFA mv 10_Airyscan Processing	1	1
0.34466340348238	BFA	BFA mv 10_Airyscan Processing	1	1
0.289638229468044	BFA	BFA mv 10_Airyscan Processing	1	1
0.236493076735249	BFA	BFA mv 10_Airyscan Processing	1	1
0.0896725682379538	BFA	BFA mv 10_Airyscan Processing	1	1
0.143828649618341	BFA	BFA mv 10_Airyscan Processing	1	1
0.168141137974083	BFA	BFA mv 10_Airyscan Processing	1	1
0.148459595993205	BFA	BFA mv 10_Airyscan Processing	1	1
0.418575167811286	BFA	BFA mv 10_Airyscan Processing	1	1
0.325779147335741	BFA	BFA mv 10_Airyscan Processing	1	1
0.0944114339523353	BFA	BFA mv 10_Airyscan Processing	1	1
0.111367670363895	BFA	BFA mv 10_Airyscan Processing	1	1
0.151615056776799	BFA	BFA mv 10_Airyscan Processing	1	1
0.336996162473353	BFA	BFA mv 10_Airyscan Processing	1	1
0.277574993494881	BFA	BFA mv 10_Airyscan Processing	1	1
0.353559375395108	BFA	BFA mv 10_Airyscan Processing	1	1
0.458052740760551	BFA	BFA mv 10_Airyscan Processing	1	1
0.462509416793634	BFA	BFA mv 10_Airyscan Processing	1	1
0.301938950081314	BFA	BFA mv 10_Airyscan Processing	1	1
0.126747169694394	BFA	BFA mv 10_Airyscan Processing	1	1
0.371322360645114	BFA	BFA mv 10_Airyscan Processing	1	1
0.200914690746149	BFA	BFA mv 10_Airyscan Processing	1	1
0.26093663598106	BFA	BFA mv 10_Airyscan Processing	1	1
0.290662525687136	BFA	BFA mv 10_Airyscan Processing	1	1
0.121497055600099	BFA	BFA mv 10_Airyscan Processing	1	1
0.351446323272483	BFA	BFA mv 10_Airyscan Processing	1	1
0.294773506586949	BFA	BFA mv 10_Airyscan Processing	1	1
0.307721075045132	BFA	BFA mv 10_Airyscan Processing	1	1
0.570402059969453	BFA	BFA mv 10_Airyscan Processing	1	1
0.3510996420705	BFA	BFA mv 10_Airyscan Processing	1	1
0.115346764859713	BFA	BFA mv 10_Airyscan Processing	1	1
0.224310335866842	BFA	BFA mv 10_Airyscan Processing	1	1
0.229721344510879	BFA	BFA mv 10_Airyscan Processing	1	1
0.133966578755849	BFA	BFA mv 10_Airyscan Processing	1	1
0.26348042071708	BFA	BFA mv 10_Airyscan Processing	1	1
0.381061285246292	BFA	BFA mv 10_Airyscan Processing	1	1
0.373723759128696	BFA	BFA mv 10_Airyscan Processing	1	1
0.241310076089565	BFA	BFA mv 10_Airyscan Processing	1	1
0.271279992212166	BFA	BFA mv 10_Airyscan Processing	1	1
0.0800602939571287	BFA	BFA mv 10_Airyscan Processing	1	1
0.357540798726925	BFA	BFA mv 10_Airyscan Processing	1	1
0.35832885149807	BFA	BFA mv 10_Airyscan Processing	1	1
0.408770736961586	BFA	BFA mv 10_Airyscan Processing	1	1
0.333376124238163	BFA	BFA mv 10_Airyscan Processing	1	1
0.134440111863796	BFA	BFA mv 10_Airyscan Processing	1	1
0.142225351640156	BFA	BFA mv 10_Airyscan Processing	1	1
0.410867782306554	BFA	BFA mv 10_Airyscan Processing	1	1
0.465853499983713	BFA	BFA mv 10_Airyscan Processing	1	1
0	BFA	BFA mv 10_Airyscan Processing	1	1
0.394558631777704	BFA	BFA mv 10_Airyscan Processing	1	1
0.211512021631124	BFA	BFA mv 10_Airyscan Processing	1	1
0.223928871915361	BFA	BFA mv 10_Airyscan Processing	1	1
0.355852967423371	BFA	BFA mv 10_Airyscan Processing	1	1
0.0846744673455821	BFA	BFA mv 10_Airyscan Processing	1	1
0.312603575707936	BFA	BFA mv 10_Airyscan Processing	1	1
0.190503150268098	BFA	BFA mv 10_Airyscan Processing	1	1
0.1680485735337	BFA	BFA mv 10_Airyscan Processing	1	1
0.0628758765632585	BFA	BFA mv 10_Airyscan Processing	1	1
0.128600914895747	BFA	BFA mv 10_Airyscan Processing	1	1
0.177519353815494	BFA	BFA mv 10_Airyscan Processing	1	1
0.19408804452016	BFA	BFA mv 10_Airyscan Processing	1	1
0.519516822786714	BFA	BFA mv 10_Airyscan Processing	1	1
0.395888439742901	BFA	BFA mv 10_Airyscan Processing	1	1
0.115034993687485	BFA	BFA mv 10_Airyscan Processing	1	1
0.265219561313446	BFA	BFA mv 10_Airyscan Processing	1	1
0.174368238890568	BFA	BFA mv 10_Airyscan Processing	1	1
0.150053364480016	BFA	BFA mv 10_Airyscan Processing	1	1
0.179373466737687	BFA	BFA mv 10_Airyscan Processing	1	1
0.315800440062198	BFA	BFA mv 10_Airyscan Processing	1	1
0.391422487634024	BFA	BFA mv 10_Airyscan Processing	1	1
0.211511537282293	BFA	BFA mv 10_Airyscan Processing	1	1
0.113636487519132	BFA	BFA mv 10_Airyscan Processing	1	1
0.258925578259799	BFA	BFA mv 10_Airyscan Processing	1	1
0.193597694877106	BFA	BFA mv 10_Airyscan Processing	1	1
0.415002780899244	BFA	BFA mv 10_Airyscan Processing	1	1
0.175033350516971	BFA	BFA mv 10_Airyscan Processing	1	1
0.372015380809306	BFA	BFA mv 10_Airyscan Processing	1	1
0.14673627810645	BFA	BFA mv 10_Airyscan Processing	1	1
0.33542607434429	BFA	BFA mv 10_Airyscan Processing	1	1
0.393581928985797	BFA	BFA mv 10_Airyscan Processing	1	1
0	BFA	BFA mv 10_Airyscan Processing	1	1
0.226850868733504	BFA	BFA mv 10_Airyscan Processing	1	1
0.384917737451966	BFA	BFA mv 10_Airyscan Processing	1	1
0	BFA	BFA mv 10_Airyscan Processing	1	1
0.0977269393659908	BFA	BFA mv 10_Airyscan Processing	1	1
0.107980830148871	BFA	BFA mv 10_Airyscan Processing	1	1
0.50824733603399	BFA	BFA mv 10_Airyscan Processing	1	1
0.175042411654678	BFA	BFA mv 10_Airyscan Processing	1	1
0.223099484894815	BFA	BFA mv 10_Airyscan Processing	1	1
0	BFA	BFA mv 10_Airyscan Processing	1	1
0.143594515718529	BFA	BFA mv 10_Airyscan Processing	1	1
0.443081403129142	BFA	BFA mv 10_Airyscan Processing	1	1
0.289794086304049	BFA	BFA mv 10_Airyscan Processing	1	1
0.220648615359395	BFA	BFA mv 10_Airyscan Processing	1	1
0.522500836996841	BFA	BFA mv 10_Airyscan Processing	1	1
0.384765818639406	BFA	BFA mv 10_Airyscan Processing	1	1
0.429599527543401	BFA	BFA mv 10_Airyscan Processing	1	1
0.160108117104685	BFA	BFA mv 10_Airyscan Processing	1	1
0.357564949624696	BFA	BFA mv 10_Airyscan Processing	1	1
0.335803737180293	BFA	BFA mv 10_Airyscan Processing	1	1
0	BFA	BFA mv 10_Airyscan Processing	1	1
0.00412041144032029	BFA	BFA mv 10_Airyscan Processing	1	1
0.179426179439739	BFA	BFA mv 10_Airyscan Processing	1	1
0.377828145740493	BFA	BFA mv 10_Airyscan Processing	1	1
0.330555948066657	BFA	BFA mv 10_Airyscan Processing	1	1
0.250885052455337	BFA	BFA mv 10_Airyscan Processing	1	1
0.0040469086182752	BFA	BFA mv 10_Airyscan Processing	1	1
0.00255193464237073	BFA	BFA mv 10_Airyscan Processing	1	1
0.372442604898009	BFA	BFA mv 10_Airyscan Processing	1	1
0.389483672754721	BFA	BFA mv 10_Airyscan Processing	1	1
0.187162930781932	BFA	BFA mv 10_Airyscan Processing	1	1
0.486755887691977	BFA	BFA mv 10_Airyscan Processing	1	1
0.250866713771436	BFA	BFA mv 10_Airyscan Processing	1	1
0.354196262058047	BFA	BFA mv 10_Airyscan Processing	1	1
0.323836411391973	BFA	BFA mv 10_Airyscan Processing	1	1
0.357168660338696	BFA	BFA mv 10_Airyscan Processing	1	1
0.13293319715451	BFA	BFA mv 10_Airyscan Processing	1	1
0.225399055521627	BFA	BFA mv 10_Airyscan Processing	1	1
0.00216329241939296	BFA	BFA mv 10_Airyscan Processing	1	1
0.238473408246249	BFA	BFA mv 10_Airyscan Processing	1	1
0.14679960030081	BFA	BFA mv 10_Airyscan Processing	1	1
0.248953880618723	BFA	BFA mv 10_Airyscan Processing	1	1
0	BFA	BFA mv 10_Airyscan Processing	1	1
0	BFA	BFA mv 10_Airyscan Processing	1	1
0.330467445966163	BFA	BFA mv 10_Airyscan Processing	1	1
0.508582895283222	BFA	BFA mv 10_Airyscan Processing	1	1
0	BFA	BFA mv 10_Airyscan Processing	1	1
0.467651861076522	BFA	BFA mv 10_Airyscan Processing	1	1
0.301029820962621	BFA	BFA mv 10_Airyscan Processing	1	1
0.384191132584926	BFA	BFA mv 10_Airyscan Processing	1	1
0.222839046196996	BFA	BFA mv 10_Airyscan Processing	1	1
0.373912745099339	BFA	BFA mv 10_Airyscan Processing	1	1
0.187214166607735	BFA	BFA mv 10_Airyscan Processing	1	1
0.312689247048694	BFA	BFA mv 10_Airyscan Processing	1	1
0.100140092739691	BFA	BFA mv 10_Airyscan Processing	1	1
0.399591495117642	BFA	BFA mv 10_Airyscan Processing	1	1
0.62223643625388	BFA	BFA mv 10_Airyscan Processing	1	1
0.197608413863467	BFA	BFA mv 10_Airyscan Processing	1	1
0.592590680929198	BFA	BFA mv 10_Airyscan Processing	1	1
0.56354946676369	BFA	BFA mv 10_Airyscan Processing	1	1
0.390769073619983	BFA	BFA mv 10_Airyscan Processing	1	1
0.105676063131118	BFA	BFA mv 10_Airyscan Processing	1	1
0.389794630575949	BFA	BFA mv 10_Airyscan Processing	1	1
0.225286937909043	BFA	BFA mv 10_Airyscan Processing	1	1
0.369792383041046	BFA	BFA mv 10_Airyscan Processing	1	1
0.253528328387733	BFA	BFA mv 10_Airyscan Processing	1	1
0.224352955611905	BFA	BFA mv 10_Airyscan Processing	1	1
0.225756436274692	BFA	BFA mv 10_Airyscan Processing	1	1
0.320094755642447	BFA	BFA mv 10_Airyscan Processing	1	1
0.256319389601347	BFA	BFA mv 10_Airyscan Processing	1	1
0.276636174728248	BFA	BFA mv 10_Airyscan Processing	1	1
0.113406362995765	BFA	BFA mv 10_Airyscan Processing	1	1
0.402856869943264	BFA	BFA mv 10_Airyscan Processing	1	1
0.190943274808672	BFA	BFA mv 10_Airyscan Processing	1	1
0.1925135424885	BFA	BFA mv 10_Airyscan Processing	1	1
0.165348192338778	BFA	BFA mv 10_Airyscan Processing	1	1
0.16559345759229	BFA	BFA mv 10_Airyscan Processing	1	1
0.0913970895806887	BFA	BFA mv 10_Airyscan Processing	1	1
0.167753081147029	BFA	BFA mv 10_Airyscan Processing	1	1
0.220473448489036	BFA	BFA mv 10_Airyscan Processing	1	1
0.226450423768145	BFA	BFA mv 10_Airyscan Processing	1	1
0.201472844285339	BFA	BFA mv 10_Airyscan Processing	1	1
0.167173610538124	BFA	BFA mv 10_Airyscan Processing	1	1
0.102673728251854	BFA	BFA mv 10_Airyscan Processing	1	1
0.13096452872187	BFA	BFA mv 10_Airyscan Processing	1	1
0.539782913467811	BFA	BFA mv 10_Airyscan Processing	1	1
0.224759772989931	BFA	BFA mv 10_Airyscan Processing	1	1
0.181106541028006	BFA	BFA mv 10_Airyscan Processing	1	1
0.181619242978596	BFA	BFA mv 10_Airyscan Processing	1	1
0.180114508240561	BFA	BFA mv 10_Airyscan Processing	1	1
0.114710554747244	BFA	BFA mv 10_Airyscan Processing	1	1
0.320887479867831	BFA	BFA mv 10_Airyscan Processing	1	1
0.0617360139947606	BFA	BFA mv 10_Airyscan Processing	1	1
0.139711445819058	BFA	BFA mv 10_Airyscan Processing	1	1
0.281837326966348	BFA	BFA mv 10_Airyscan Processing	1	1
0.28466311363935	BFA	BFA mv 10_Airyscan Processing	1	1
0.29219410526745	BFA	BFA mv 10_Airyscan Processing	1	1
0.183599096585604	BFA	BFA mv 10_Airyscan Processing	1	1
0.265802324234364	BFA	BFA mv 10_Airyscan Processing	1	1
0.183266855960849	BFA	BFA mv 10_Airyscan Processing	1	1
0.34214247533623	BFA	BFA mv 10_Airyscan Processing	1	1
0.247977772796736	BFA	BFA mv 10_Airyscan Processing	1	1
0	BFA	BFA mv 10_Airyscan Processing	1	1
0.136471790973857	BFA	BFA mv 10_Airyscan Processing	1	1
0.30051364388728	BFA	BFA mv 10_Airyscan Processing	1	1
0.219137810197728	BFA	BFA mv 10_Airyscan Processing	1	1
0	BFA	BFA mv 10_Airyscan Processing	1	1
0.227994667342214	BFA	BFA mv 10_Airyscan Processing	1	1
0.175706444823848	BFA	BFA mv 10_Airyscan Processing	1	1
0.245683676551873	BFA	BFA mv 10_Airyscan Processing	1	1
0.256109624886171	BFA	BFA mv 10_Airyscan Processing	1	1
0.153345998811295	BFA	BFA mv 10_Airyscan Processing	1	1
0.366184426937566	BFA	BFA mv 10_Airyscan Processing	1	1
0.29488771758685	BFA	BFA mv 10_Airyscan Processing	1	1
0.203076347613322	BFA	BFA mv 10_Airyscan Processing	1	1
0.176117194543559	BFA	BFA mv 10_Airyscan Processing	1	1
0.213904564783272	BFA	BFA mv 10_Airyscan Processing	1	1
0.433859752132125	BFA	BFA mv 10_Airyscan Processing	1	1
0.253105029154255	BFA	BFA mv 10_Airyscan Processing	1	1
0.151478984524381	BFA	BFA mv 10_Airyscan Processing	1	1
0.299504418621521	BFA	BFA mv 10_Airyscan Processing	1	1
0.130373493986858	BFA	BFA mv 10_Airyscan Processing	1	1
0.0644590129474842	BFA	BFA mv 10_Airyscan Processing	1	1
0.174846692073297	BFA	BFA mv 10_Airyscan Processing	1	1
0.278438529623849	BFA	BFA mv 10_Airyscan Processing	1	1
0.174222995937252	BFA	BFA mv 10_Airyscan Processing	1	1
0.174066567561771	BFA	BFA mv 10_Airyscan Processing	1	1
0.231200148712118	BFA	BFA mv 10_Airyscan Processing	1	1
0.342609681575776	BFA	BFA mv 10_Airyscan Processing	1	1
0.283400986053344	BFA	BFA mv 10_Airyscan Processing	1	1
0.228581329420246	BFA	BFA mv 10_Airyscan Processing	1	1
0.240368681480433	BFA	BFA mv 10_Airyscan Processing	1	1
0	BFA	BFA mv 10_Airyscan Processing	1	1
0.143715152455737	BFA	BFA mv 10_Airyscan Processing	1	1
0.257227957453092	BFA	BFA mv 10_Airyscan Processing	1	1
0.254081812097615	BFA	BFA mv 10_Airyscan Processing	1	1
0.210251186156584	BFA	BFA mv 10_Airyscan Processing	1	1
0.159425142525224	BFA	BFA mv 10_Airyscan Processing	1	1
0	BFA	BFA mv 10_Airyscan Processing	1	1
0.170886426231086	BFA	BFA mv 10_Airyscan Processing	1	1
0.199229314935327	BFA	BFA mv 10_Airyscan Processing	1	1
0.3119378159089	BFA	BFA mv 10_Airyscan Processing	1	1
0.321506762738982	BFA	BFA mv 10_Airyscan Processing	1	1
0	BFA	BFA mv 10_Airyscan Processing	1	1
0	BFA	BFA mv 10_Airyscan Processing	1	1
0.142037870464733	BFA	BFA mv 10_Airyscan Processing	1	1
0.222997429105347	BFA	BFA mv 10_Airyscan Processing	1	1
0.233331950146685	BFA	BFA mv 10_Airyscan Processing	1	1
0.249529664351669	BFA	BFA mv 10_Airyscan Processing	1	1
0.173471051914347	BFA	BFA mv 10_Airyscan Processing	1	1
0.408040977287872	BFA	BFA mv 10_Airyscan Processing	1	1
0.523788448370079	BFA	BFA mv 10_Airyscan Processing	1	1
0.350015478983964	BFA	BFA mv 10_Airyscan Processing	1	1
0.320735628662395	BFA	BFA mv 10_Airyscan Processing	1	1
0.0942610974930999	BFA	BFA mv 10_Airyscan Processing	1	1
0.250244542563511	BFA	BFA mv 10_Airyscan Processing	1	1
0.0640987094741708	BFA	BFA mv 10_Airyscan Processing	1	1
0.319428398442273	BFA	BFA mv 10_Airyscan Processing	1	1
0.135110655298891	BFA	BFA mv 10_Airyscan Processing	1	1
0	BFA	BFA mv 10_Airyscan Processing	1	1
0.359702230826293	BFA	BFA mv 10_Airyscan Processing	1	1
0	BFA	BFA mv 10_Airyscan Processing	1	1
0.132190989184492	BFA	BFA mv 10_Airyscan Processing	1	1
0	BFA	BFA mv 10_Airyscan Processing	1	1
0.114019099725098	BFA	BFA mv 10_Airyscan Processing	1	1
0.0871966061015505	BFA	BFA mv 10_Airyscan Processing	1	1
0	BFA	BFA mv 10_Airyscan Processing	1	1
0	BFA	BFA mv 10_Airyscan Processing	1	1
0.17159756029491	BFA	BFA mv 10_Airyscan Processing	1	1
0	BFA	BFA mv 10_Airyscan Processing	1	1
0.119097005957761	BFA	BFA mv 10_Airyscan Processing	1	1
0.145217125110881	BFA	BFA mv 10_Airyscan Processing	1	1
0	BFA	BFA mv 10_Airyscan Processing	1	1
0.312266393607584	BFA	BFA mv 10_Airyscan Processing	1	1
0.0725263647224084	BFA	BFA mv 10_Airyscan Processing	1	1
0.393427674501851	BFA	BFA mv 10_Airyscan Processing	1	1
0.278476430374138	BFA	BFA mv 10_Airyscan Processing	1	1
0.340450359336225	BFA	BFA mv 10_Airyscan Processing	1	1
0.12907880013962	BFA	BFA mv 10_Airyscan Processing	1	1
0.361402905948009	BFA	BFA mv 10_Airyscan Processing	1	1
0.219137997195014	BFA	BFA mv 10_Airyscan Processing	1	1
0.13664462941378	BFA	BFA mv 10_Airyscan Processing	1	1
0.266570637904066	BFA	BFA mv 10_Airyscan Processing	1	1
0.222417343530296	BFA	BFA mv 10_Airyscan Processing	1	1
0	BFA	BFA mv 10_Airyscan Processing	1	1
0.0673648665206513	BFA	BFA mv 10_Airyscan Processing	1	1
0	BFA	BFA mv 10_Airyscan Processing	1	1
0.0785149557644994	BFA	BFA mv 10_Airyscan Processing	1	1
0.36276382596216	BFA	BFA mv 10_Airyscan Processing	1	1
0.202322751137582	BFA	BFA mv 10_Airyscan Processing	1	1
0.27063873372899	BFA	BFA mv 10_Airyscan Processing	1	1
0	BFA	BFA mv 10_Airyscan Processing	1	1
0	BFA	BFA mv 10_Airyscan Processing	1	1
0	BFA	BFA mv 10_Airyscan Processing	1	1
0.104647721198786	BFA	BFA mv 10_Airyscan Processing	1	1
0	BFA	BFA mv 10_Airyscan Processing	1	1
0.185094482645842	BFA	BFA mv 10_Airyscan Processing	1	1
0	BFA	BFA mv 10_Airyscan Processing	1	1
0.276766754415134	BFA	BFA mv 10_Airyscan Processing	1	1
0.0952005766914611	BFA	BFA mv 10_Airyscan Processing	1	1
0	BFA	BFA mv 10_Airyscan Processing	1	1
0	BFA	BFA mv 10_Airyscan Processing	1	1
0.190461444652052	BFA	BFA mv 10_Airyscan Processing	1	1
0	BFA	BFA mv 10_Airyscan Processing	1	1
0.272465613540394	BFA	BFA mv 10_Airyscan Processing	1	1
0	BFA	BFA mv 10_Airyscan Processing	1	1
0.239458202600706	BFA	BFA mv 10_Airyscan Processing	1	1
0	BFA	BFA mv 10_Airyscan Processing	1	1
0	BFA	BFA mv 10_Airyscan Processing	1	1
0.180002547931519	BFA	BFA mv 10_Airyscan Processing	1	1
0.0723858201039736	BFA	BFA mv 10_Airyscan Processing	1	1
0.127057025647483	BFA	BFA mv 10_Airyscan Processing	1	1
0.117932388088999	BFA	BFA mv 10_Airyscan Processing	1	1
0.0878082392590505	BFA	BFA mv 10_Airyscan Processing	1	1
0.0739925664880548	BFA	BFA mv 10_Airyscan Processing	1	1
0.281348449642356	BFA	BFA mv 10_Airyscan Processing	1	1
0.128399430594043	BFA	BFA mv 10_Airyscan Processing	1	1
0.0654208369460841	BFA	BFA mv 10_Airyscan Processing	1	1
0	BFA	BFA mv 10_Airyscan Processing	1	1
0.272921920803444	BFA	BFA mv 10_Airyscan Processing	1	1
0.224366737003712	BFA	BFA mv 10_Airyscan Processing	1	1
0	BFA	BFA mv 10_Airyscan Processing	1	1
0.138041156646045	BFA	BFA mv 10_Airyscan Processing	1	1
0.214339392543648	BFA	BFA mv 10_Airyscan Processing	1	1
0.275459172801263	BFA	BFA mv 10_Airyscan Processing	1	1
0	BFA	BFA mv 10_Airyscan Processing	1	1
0.206761724542061	BFA	BFA mv 10_Airyscan Processing	1	1
0.303846911445201	BFA	BFA mv 10_Airyscan Processing	1	1
0.165477812791707	BFA	BFA mv 10_Airyscan Processing	1	1
0.223370577386837	BFA	BFA mv 10_Airyscan Processing	1	1
0	BFA	BFA mv 10_Airyscan Processing	1	1
0.213029894639961	BFA	BFA mv 10_Airyscan Processing	1	1
0.147937409083826	BFA	BFA mv 10_Airyscan Processing	1	1
0.0686799129679388	BFA	BFA mv 10_Airyscan Processing	1	1
0.204854634531918	BFA	BFA mv 10_Airyscan Processing	1	1
0.108624544682937	BFA	BFA mv 10_Airyscan Processing	1	1
0.144593766584492	BFA	BFA mv 10_Airyscan Processing	1	1
0.218163214180713	BFA	BFA mv 10_Airyscan Processing	1	1
0.295123025368107	BFA	BFA mv 10_Airyscan Processing	1	1
0.122838646432642	BFA	BFA mv 10_Airyscan Processing	1	1
0.168236402797869	BFA	BFA mv 10_Airyscan Processing	1	1
0.213690052967826	BFA	BFA mv 10_Airyscan Processing	1	1
0.133579458900027	BFA	BFA mv 10_Airyscan Processing	1	1
0.219249725043125	BFA	BFA mv 10_Airyscan Processing	1	1
0	BFA	BFA mv 10_Airyscan Processing	1	1
0	BFA	BFA mv 10_Airyscan Processing	1	1
0.0855690252464459	BFA	BFA mv 10_Airyscan Processing	1	1
0.284483115111674	BFA	BFA mv 10_Airyscan Processing	1	1
0.130719736665946	BFA	BFA mv 10_Airyscan Processing	1	1
0.319980181456575	BFA	BFA mv 10_Airyscan Processing	1	1
0.151447268806202	BFA	BFA mv 10_Airyscan Processing	1	1
0.130355048174461	BFA	BFA mv 10_Airyscan Processing	1	1
0.293668039534828	BFA	BFA mv 10_Airyscan Processing	1	1
0.102619171638896	BFA	BFA mv 10_Airyscan Processing	1	1
0.174757658103688	BFA	BFA mv 10_Airyscan Processing	1	1
0.281583680786204	BFA	BFA mv 10_Airyscan Processing	1	1
0.190622926137931	BFA	BFA mv 10_Airyscan Processing	1	1
0.249201243631756	BFA	BFA mv 10_Airyscan Processing	1	1
0.454912147214882	BFA	BFA mv 10_Airyscan Processing	1	1
0.162380927503711	BFA	BFA mv 10_Airyscan Processing	1	1
0.1695473863244	BFA	BFA mv 10_Airyscan Processing	1	1
0.281258794858963	BFA	BFA mv 10_Airyscan Processing	1	1
0.249465594722229	BFA	BFA mv 10_Airyscan Processing	1	1
0.314426480224715	BFA	BFA mv 10_Airyscan Processing	1	1
0.123960494041311	BFA	BFA mv 10_Airyscan Processing	1	1
0.280809282337486	BFA	BFA mv 10_Airyscan Processing	1	1
0	BFA	BFA mv 10_Airyscan Processing	1	1
0.171911501259719	BFA	BFA mv 10_Airyscan Processing	1	1
0	BFA	BFA mv 10_Airyscan Processing	1	1
0.325809471591213	BFA	BFA mv 10_Airyscan Processing	1	1
0.358190325359596	BFA	BFA mv 10_Airyscan Processing	1	1
0.249101185348965	BFA	BFA mv 10_Airyscan Processing	1	1
0.403879549188002	BFA	BFA mv 10_Airyscan Processing	1	1
0	BFA	BFA mv 10_Airyscan Processing	1	1
0	BFA	BFA mv 10_Airyscan Processing	1	1
0.444284373215323	BFA	BFA mv 10_Airyscan Processing	1	1
0.263483460536099	BFA	BFA mv 10_Airyscan Processing	1	1
0.116269882063206	BFA	BFA mv 10_Airyscan Processing	1	1
0.309800576815367	BFA	BFA mv 10_Airyscan Processing	1	1
0.318624503076554	BFA	BFA mv 10_Airyscan Processing	1	1
0.512687348803477	BFA	BFA mv 10_Airyscan Processing	1	1
0.354618186731946	BFA	BFA mv 10_Airyscan Processing	1	1
0.287478035108496	BFA	BFA mv 10_Airyscan Processing	1	1
0.147670798619365	BFA	BFA mv 10_Airyscan Processing	1	1
0	BFA	BFA mv 10_Airyscan Processing	1	1
0.228079461098704	BFA	BFA mv 10_Airyscan Processing	1	1
0.196001392439231	BFA	BFA mv 10_Airyscan Processing	1	1
0.450524232737628	BFA	BFA mv 10_Airyscan Processing	1	1
0.234841597541493	BFA	BFA mv 10_Airyscan Processing	1	1
0	BFA	BFA mv 10_Airyscan Processing	1	1
0.241325436185342	BFA	BFA mv 10_Airyscan Processing	1	1
0.245697770113427	BFA	BFA mv 10_Airyscan Processing	1	1
0.410163225387115	BFA	BFA mv 10_Airyscan Processing	1	1
0.196916942442947	BFA	BFA mv 10_Airyscan Processing	1	1
0	BFA	BFA mv 10_Airyscan Processing	1	1
0	BFA	BFA mv 10_Airyscan Processing	1	1
0.214882266320091	BFA	BFA mv 10_Airyscan Processing	1	1
0.332466681449501	BFA	BFA mv 10_Airyscan Processing	1	1
0.380748419616235	BFA	BFA mv 10_Airyscan Processing	1	1
0.236806991232687	BFA	BFA mv 10_Airyscan Processing	1	1
0.151142297852817	BFA	BFA mv 10_Airyscan Processing	1	1
0.182441136978975	BFA	BFA mv 10_Airyscan Processing	1	1
0.174997202391061	BFA	BFA mv 10_Airyscan Processing	1	1
0.22121701292317	BFA	BFA mv 10_Airyscan Processing	1	1
0.118435484899222	BFA	BFA mv 10_Airyscan Processing	1	1
0.214390519389492	BFA	BFA mv 10_Airyscan Processing	1	1
0.147341692627978	BFA	BFA mv 10_Airyscan Processing	1	1
0	BFA	BFA mv 10_Airyscan Processing	1	1
0.242473564095734	BFA	BFA mv 10_Airyscan Processing	1	1
0.582899534052311	BFA	BFA mv 10_Airyscan Processing	1	1
0.125175271237805	BFA	BFA mv 10_Airyscan Processing	1	1
0.122770081382271	BFA	BFA mv 10_Airyscan Processing	1	1
0.188784727855435	BFA	BFA mv 10_Airyscan Processing	1	1
0.14946472331347	BFA	BFA mv 10_Airyscan Processing	1	1
0.274278111567105	BFA	BFA mv 10_Airyscan Processing	1	1
0.228171913339755	BFA	BFA mv 10_Airyscan Processing	1	1
0.237611666265154	BFA	BFA mv 10_Airyscan Processing	1	1
0.15974542214919	BFA	BFA mv 10_Airyscan Processing	1	1
0.089225116350609	BFA	BFA mv 10_Airyscan Processing	1	1
0.0417483466399735	BFA	BFA mv 10_Airyscan Processing	1	1
0.277509304118334	BFA	BFA mv 10_Airyscan Processing	1	1
0.523204125148073	BFA	BFA mv 10_Airyscan Processing	1	1
0.509097951892187	BFA	BFA mv 10_Airyscan Processing	1	1
0.33442219819986	BFA	BFA mv 10_Airyscan Processing	1	1
0	BFA	BFA mv 10_Airyscan Processing	1	1
0.179554973326376	BFA	BFA mv 10_Airyscan Processing	1	1
0.157402023597218	BFA	BFA mv 10_Airyscan Processing	1	1
0.264895517359305	BFA	BFA mv 10_Airyscan Processing	1	1
0.208103856224139	BFA	BFA mv 10_Airyscan Processing	1	1
0.271346256057816	BFA	BFA mv 10_Airyscan Processing	1	1
0.0754189355349327	BFA	BFA mv 10_Airyscan Processing	1	1
0.258736731078444	BFA	BFA mv 10_Airyscan Processing	1	1
0.0940700719722742	BFA	BFA mv 10_Airyscan Processing	1	1
0.154529028694303	BFA	BFA mv 10_Airyscan Processing	1	1
0.138735132161852	BFA	BFA mv 10_Airyscan Processing	1	1
0.153114891935041	BFA	BFA mv 10_Airyscan Processing	1	1
0.370390074286366	BFA	BFA mv 10_Airyscan Processing	1	1
0.12558898150847	BFA	BFA mv 10_Airyscan Processing	1	1
0.271895611738041	BFA	BFA mv 10_Airyscan Processing	1	1
0.311706381626509	BFA	BFA mv 10_Airyscan Processing	1	1
0.303260591993403	BFA	BFA mv 10_Airyscan Processing	1	1
0.265682284405149	BFA	BFA mv 10_Airyscan Processing	1	1
0.207725422764209	BFA	BFA mv 10_Airyscan Processing	1	1
0.134744207090038	BFA	BFA mv 10_Airyscan Processing	1	1
0.216061194443779	BFA	BFA mv 10_Airyscan Processing	1	1
0.218751456051476	BFA	BFA mv 10_Airyscan Processing	1	1
0.172928528972474	BFA	BFA mv 10_Airyscan Processing	1	1
0.193825871855414	BFA	BFA mv 10_Airyscan Processing	1	1
0.197819093862498	BFA	BFA mv 10_Airyscan Processing	1	1
0.237459799225243	BFA	BFA mv 10_Airyscan Processing	1	1
0.318497996194456	BFA	BFA mv 10_Airyscan Processing	1	1
0.378058044558692	BFA	BFA mv 10_Airyscan Processing	1	1
0.131639383519598	BFA	BFA mv 10_Airyscan Processing	1	1
0.435875516333792	BFA	BFA mv 10_Airyscan Processing	1	1
0.124088045248004	BFA	BFA mv 10_Airyscan Processing	1	1
0.321005165336323	BFA	BFA mv 10_Airyscan Processing	1	1
0.238625566888019	BFA	BFA mv 10_Airyscan Processing	1	1
0.104863056794365	BFA	BFA mv 10_Airyscan Processing	1	1
0.162379183927128	BFA	BFA mv 10_Airyscan Processing	1	1
0.129971538440411	BFA	BFA mv 10_Airyscan Processing	1	1
0.155915498308969	BFA	BFA mv 10_Airyscan Processing	1	1
0.472483295922476	BFA	BFA mv 10_Airyscan Processing	1	1
0.0919714444660452	BFA	BFA mv 10_Airyscan Processing	1	1
0.201440252521989	BFA	BFA mv 10_Airyscan Processing	1	1
0.335342634612089	BFA	BFA mv 10_Airyscan Processing	1	1
0.145610491476027	BFA	BFA mv 10_Airyscan Processing	1	1
0.356587796931194	BFA	BFA mv 10_Airyscan Processing	1	1
0.0498103157304044	BFA	BFA mv 10_Airyscan Processing	1	1
0.195824923656025	BFA	BFA mv 10_Airyscan Processing	1	1
0.344387611843621	BFA	BFA mv 10_Airyscan Processing	1	1
0.186344340356573	BFA	BFA mv 10_Airyscan Processing	1	1
0.350591006016553	BFA	BFA mv 10_Airyscan Processing	1	1
0.482367045263539	BFA	BFA mv 10_Airyscan Processing	1	1
0.0754190868058306	BFA	BFA mv 10_Airyscan Processing	1	1
0.136541108118868	BFA	BFA mv 10_Airyscan Processing	1	1
0.453845536444193	BFA	BFA mv 10_Airyscan Processing	1	1
0.512637907174993	BFA	BFA mv 10_Airyscan Processing	1	1
0.321393329432983	BFA	BFA mv 10_Airyscan Processing	1	1
0.260628050207681	BFA	BFA mv 10_Airyscan Processing	1	1
0.485150500891587	BFA	BFA mv 10_Airyscan Processing	1	1
0.194299128894748	BFA	BFA mv 10_Airyscan Processing	1	1
0.451688478973666	BFA	BFA mv 10_Airyscan Processing	1	1
0.427872709435883	BFA	BFA mv 10_Airyscan Processing	1	1
0.263626546848872	BFA	BFA mv 10_Airyscan Processing	1	1
0.183907281715526	BFA	BFA mv 10_Airyscan Processing	1	1
0.0888358207512661	BFA	BFA mv 10_Airyscan Processing	1	1
0.588442445228773	BFA	BFA mv 10_Airyscan Processing	1	1
0.431296336407473	BFA	BFA mv 10_Airyscan Processing	1	1
0.385808644424867	BFA	BFA mv 10_Airyscan Processing	1	1
0.36016268031406	BFA	BFA mv 10_Airyscan Processing	1	1
0.277422034269742	BFA	BFA mv 10_Airyscan Processing	1	1
0.409121543376667	BFA	BFA mv 10_Airyscan Processing	1	1
0.204831447290069	BFA	BFA mv 10_Airyscan Processing	1	1
0.209221064146661	BFA	BFA mv 10_Airyscan Processing	1	1
0.299865877946145	BFA	BFA mv 10_Airyscan Processing	1	1
0.239961104308338	BFA	BFA mv 10_Airyscan Processing	1	1
0.342403364244733	BFA	BFA mv 10_Airyscan Processing	1	1
0.257452308580794	BFA	BFA mv 10_Airyscan Processing	1	1
0.219949854668268	BFA	BFA mv 10_Airyscan Processing	1	1
0.213474994035911	BFA	BFA mv 10_Airyscan Processing	1	1
0.142118392121391	BFA	BFA mv 10_Airyscan Processing	1	1
0.0764085321144086	BFA	BFA mv 10_Airyscan Processing	1	1
0.351386619653943	BFA	BFA mv 10_Airyscan Processing	1	1
0.13243875789765	BFA	BFA mv 10_Airyscan Processing	1	1
0.238312977101298	BFA	BFA mv 10_Airyscan Processing	1	1
0.219429739632605	BFA	BFA mv 10_Airyscan Processing	1	1
0.487830205494626	BFA	BFA mv 10_Airyscan Processing	1	1
0.226317412900129	BFA	BFA mv 10_Airyscan Processing	1	1
0.228285053686246	BFA	BFA mv 10_Airyscan Processing	1	1
0.377881522645724	BFA	BFA mv 10_Airyscan Processing	1	1
0.255233873659312	BFA	BFA mv 10_Airyscan Processing	1	1
0.162628726453624	BFA	BFA mv 10_Airyscan Processing	1	1
0.311688752989758	BFA	BFA mv 10_Airyscan Processing	1	1
0.330594172924495	BFA	BFA mv 10_Airyscan Processing	1	1
0.186618660791688	BFA	BFA mv 10_Airyscan Processing	1	1
0.353112027259129	BFA	BFA mv 10_Airyscan Processing	1	1
0.247954471527988	BFA	BFA mv 10_Airyscan Processing	1	1
0.149434605601132	BFA	BFA mv 10_Airyscan Processing	1	1
0.356334115019644	BFA	BFA mv 10_Airyscan Processing	1	1
0.269030562043792	BFA	BFA mv 10_Airyscan Processing	1	1
0.377247552081357	BFA	BFA mv 10_Airyscan Processing	1	1
0.347317916743442	BFA	BFA mv 10_Airyscan Processing	1	1
0.223250157505185	BFA	BFA mv 10_Airyscan Processing	1	1
0.221673116712614	BFA	BFA mv 10_Airyscan Processing	1	1
0.152432348701944	BFA	BFA mv 10_Airyscan Processing	1	1
0.28409192280155	BFA	BFA mv 10_Airyscan Processing	1	1
0.248739679268608	BFA	BFA mv 10_Airyscan Processing	1	1
0.264037761432309	BFA	BFA mv 10_Airyscan Processing	1	1
0	BFA	BFA mv 10_Airyscan Processing	1	1
0.312323102950846	BFA	BFA mv 10_Airyscan Processing	1	1
0.214231242198907	BFA	BFA mv 10_Airyscan Processing	1	1
0.175321730695389	BFA	BFA mv 10_Airyscan Processing	1	1
0	BFA	BFA mv 10_Airyscan Processing	1	1
0.436112451483792	BFA	BFA mv 10_Airyscan Processing	1	1
0.249520975377921	BFA	BFA mv 10_Airyscan Processing	1	1
0	BFA	BFA mv 10_Airyscan Processing	1	1
0	BFA	BFA mv 10_Airyscan Processing	1	1
0.198002477706834	BFA	BFA mv 10_Airyscan Processing	1	1
0.420400444388223	BFA	BFA mv 10_Airyscan Processing	1	1
0.350026079466442	BFA	BFA mv 10_Airyscan Processing	1	1
0.269273053768209	BFA	BFA mv 10_Airyscan Processing	1	1
0.141232384178225	BFA	BFA mv 10_Airyscan Processing	1	1
0.169151786365458	BFA	BFA mv 10_Airyscan Processing	1	1
0.308190637777922	BFA	BFA mv 10_Airyscan Processing	1	1
0.418077240883487	BFA	BFA mv 10_Airyscan Processing	1	1
0.213709760232792	BFA	BFA mv 10_Airyscan Processing	1	1
0.309923133395587	BFA	BFA mv 10_Airyscan Processing	1	1
0.216948833993217	BFA	BFA mv 10_Airyscan Processing	1	1
0.449773644764618	BFA	BFA mv 10_Airyscan Processing	1	1
0.174486045678073	BFA	BFA mv 10_Airyscan Processing	1	1
0.0757938197614604	BFA	BFA mv 10_Airyscan Processing	1	1
0.320697518135896	BFA	BFA mv 10_Airyscan Processing	1	1
0.0883488208714061	BFA	BFA mv 10_Airyscan Processing	1	1
0.054690639797404	BFA	BFA mv 10_Airyscan Processing	1	1
0.0928260352961039	BFA	BFA mv 10_Airyscan Processing	1	1
0.243216267692312	BFA	BFA mv 10_Airyscan Processing	1	1
0.0968384114126778	BFA	BFA mv 10_Airyscan Processing	1	1
0.188062885888117	BFA	BFA mv 10_Airyscan Processing	1	1
0.168903643370073	BFA	BFA mv 10_Airyscan Processing	1	1
0.247352551974177	BFA	BFA mv 10_Airyscan Processing	1	1
0.248185111746901	BFA	BFA mv 10_Airyscan Processing	1	1
0.258689299733624	BFA	BFA mv 10_Airyscan Processing	1	1
0.286211608348637	BFA	BFA mv 10_Airyscan Processing	1	1
0.163745113319908	BFA	BFA mv 10_Airyscan Processing	1	1
0.251256630629732	BFA	BFA mv 10_Airyscan Processing	1	1
0.429674061651765	BFA	BFA mv 10_Airyscan Processing	1	1
0.336999080822254	BFA	BFA mv 10_Airyscan Processing	1	1
0.396833557308016	BFA	BFA mv 10_Airyscan Processing	1	1
0.312273754236431	BFA	BFA mv 10_Airyscan Processing	1	1
0.346505156090591	BFA	BFA mv 10_Airyscan Processing	1	1
0.401034716343619	BFA	BFA mv 10_Airyscan Processing	1	1
0.372804093374037	BFA	BFA mv 10_Airyscan Processing	1	1
0.303749155663467	BFA	BFA mv 10_Airyscan Processing	1	1
0.163274530336379	BFA	BFA mv 10_Airyscan Processing	1	1
0.270324893071965	BFA	BFA mv 10_Airyscan Processing	1	1
0.365291468599832	BFA	BFA mv 10_Airyscan Processing	1	1
0.218362396710665	BFA	BFA mv 10_Airyscan Processing	1	1
0.327440512929279	BFA	BFA mv 10_Airyscan Processing	1	1
0.203521680467251	BFA	BFA mv 10_Airyscan Processing	1	1
0.150642697760712	BFA	BFA mv 10_Airyscan Processing	1	1
0.339422304446521	BFA	BFA mv 10_Airyscan Processing	1	1
0.132868446459424	BFA	BFA mv 10_Airyscan Processing	1	1
0.211944366960302	BFA	BFA mv 10_Airyscan Processing	1	1
0.197149119579087	BFA	BFA mv 10_Airyscan Processing	1	1
0.23468646969931	BFA	BFA mv 10_Airyscan Processing	1	1
0.268785024179359	BFA	BFA mv 10_Airyscan Processing	1	1
0.171275882801108	BFA	BFA mv 10_Airyscan Processing	1	1
0.251242574586792	BFA	BFA mv 10_Airyscan Processing	1	1
0.355132562306391	BFA	BFA mv 10_Airyscan Processing	1	1
0.267826215911358	BFA	BFA mv 10_Airyscan Processing	1	1
0.128756016549019	BFA	BFA mv 10_Airyscan Processing	1	1
0.30175278792164	BFA	BFA mv 10_Airyscan Processing	1	1
0.138154434524374	BFA	BFA mv 10_Airyscan Processing	1	1
0.165848097703068	BFA	BFA mv 10_Airyscan Processing	1	1
0.377849008391239	BFA	BFA mv 10_Airyscan Processing	1	1
0.366869464065662	BFA	BFA mv 10_Airyscan Processing	1	1
0.281864858453337	BFA	BFA mv 10_Airyscan Processing	1	1
0.204238973110954	BFA	BFA mv 10_Airyscan Processing	1	1
0.14667365243334	BFA	BFA mv 10_Airyscan Processing	1	1
0.164435484930007	BFA	BFA mv 10_Airyscan Processing	1	1
0.157707810614168	BFA	BFA mv 10_Airyscan Processing	1	1
0.491326684377981	BFA	BFA mv 10_Airyscan Processing	1	1
0.249264581645474	BFA	BFA mv 10_Airyscan Processing	1	1
0.198727825625227	BFA	BFA mv 10_Airyscan Processing	1	1
0.105520500626311	BFA	BFA mv 10_Airyscan Processing	1	1
0.280821619692732	BFA	BFA mv 10_Airyscan Processing	1	1
0.182089763045178	BFA	BFA mv 10_Airyscan Processing	1	1
0.36102265513546	BFA	BFA mv 10_Airyscan Processing	1	1
0.338949858505398	BFA	BFA mv 10_Airyscan Processing	1	1
0.0996125071164039	BFA	BFA mv 10_Airyscan Processing	1	1
0	BFA	BFA mv 10_Airyscan Processing	1	1
0.27795345823995	BFA	BFA mv 10_Airyscan Processing	1	1
0.12875709429658	BFA	BFA mv 10_Airyscan Processing	1	1
0.256580443271724	BFA	BFA mv 10_Airyscan Processing	1	1
0.143503893734611	BFA	BFA mv 10_Airyscan Processing	1	1
0.16307251697988	BFA	BFA mv 10_Airyscan Processing	1	1
0.231286424912687	BFA	BFA mv 10_Airyscan Processing	1	1
0.347016785829897	BFA	BFA mv 10_Airyscan Processing	1	1
0.130702743449911	BFA	BFA mv 10_Airyscan Processing	1	1
0.347168676963116	BFA	BFA mv 10_Airyscan Processing	1	1
0.102168827137142	BFA	BFA mv 10_Airyscan Processing	1	1
0.270468120210599	BFA	BFA mv 10_Airyscan Processing	1	1
0.224766485579205	BFA	BFA mv 10_Airyscan Processing	1	1
0.399996456488173	BFA	BFA mv 10_Airyscan Processing	1	1
0.236975201723794	BFA	BFA mv 10_Airyscan Processing	1	1
0.399633892720459	BFA	BFA mv 10_Airyscan Processing	1	1
0.474035174739649	BFA	BFA mv 10_Airyscan Processing	1	1
0.462074316505513	BFA	BFA mv 10_Airyscan Processing	1	1
0.214599652773144	BFA	BFA mv 10_Airyscan Processing	1	1
0.230645806787688	BFA	BFA mv 10_Airyscan Processing	1	1
0.199597354235821	BFA	BFA mv 10_Airyscan Processing	1	1
0.161442418749756	BFA	BFA mv 10_Airyscan Processing	1	1
0.198121113754088	BFA	BFA mv 10_Airyscan Processing	1	1
0.00219594740813461	BFA	BFA mv 10_Airyscan Processing	1	1
0.290959794494286	BFA	BFA mv 10_Airyscan Processing	1	1
0.00320089472271485	BFA	BFA mv 10_Airyscan Processing	1	1
0.277249239547313	BFA	BFA mv 10_Airyscan Processing	1	1
0.00371864288050516	BFA	BFA mv 10_Airyscan Processing	1	1
0.00128715184719319	BFA	BFA mv 10_Airyscan Processing	1	1
0.0062102079380038	BFA	BFA mv 10_Airyscan Processing	1	1
0.00735091272263514	BFA	BFA mv 10_Airyscan Processing	1	1
0.0189549846637039	BFA	BFA mv 10_Airyscan Processing	1	1
0.00149492479723264	BFA	BFA mv 10_Airyscan Processing	1	1
0.384077647960334	BFA	BFA mv 10_Airyscan Processing	1	1
0.245516857748385	BFA	BFA mv 10_Airyscan Processing	1	1
0.212555665550964	BFA	BFA mv 10_Airyscan Processing	1	1
0.00710212270232128	BFA	BFA mv 10_Airyscan Processing	1	1
0.0727722349697155	BFA	BFA mv 10_Airyscan Processing	1	1
0.0851109211257583	BFA	BFA mv 10_Airyscan Processing	1	1
0.130370607982402	BFA	BFA mv 10_Airyscan Processing	1	1
0.20088392779018	BFA	BFA mv 10_Airyscan Processing	1	1
0.226721337972076	BFA	BFA mv 10_Airyscan Processing	1	1
0.0585074942215056	BFA	BFA mv 10_Airyscan Processing	1	1
0.0129052911172674	BFA	BFA mv 10_Airyscan Processing	1	1
0.183423836181305	BFA	BFA mv 10_Airyscan Processing	1	1
0.355317387475962	BFA	BFA mv 10_Airyscan Processing	1	1
0.255311846014374	BFA	BFA mv 10_Airyscan Processing	1	1
0.328073542965194	BFA	BFA mv 10_Airyscan Processing	1	1
0.318987536745194	BFA	BFA mv 10_Airyscan Processing	1	1
0.276156260738306	BFA	BFA mv 10_Airyscan Processing	1	1
0.258067135340311	BFA	BFA mv 10_Airyscan Processing	1	1
0.288807098865671	BFA	BFA mv 10_Airyscan Processing	1	1
0.388825582657302	BFA	BFA mv 10_Airyscan Processing	1	1
0.241534375321419	BFA	BFA mv 10_Airyscan Processing	1	1
0.338206424763127	BFA	BFA mv 10_Airyscan Processing	1	1
0.233978150082735	BFA	BFA mv 10_Airyscan Processing	1	1
0.303912166645735	BFA	BFA mv 10_Airyscan Processing	1	1
0.284082258374545	BFA	BFA mv 10_Airyscan Processing	1	1
0.229953027209773	BFA	BFA mv 10_Airyscan Processing	1	1
0.313907374792519	BFA	BFA mv 10_Airyscan Processing	1	1
0.362739610406221	BFA	BFA mv 10_Airyscan Processing	1	1
0.129950570236766	BFA	BFA mv 10_Airyscan Processing	1	1
0.41964860052741	BFA	BFA mv 10_Airyscan Processing	1	1
0.196099137236012	BFA	BFA mv 10_Airyscan Processing	1	1
0.270199913767745	BFA	BFA mv 10_Airyscan Processing	1	1
0.130321571859926	BFA	BFA mv 10_Airyscan Processing	1	1
0	BFA	BFA mv 10_Airyscan Processing	1	1
0.114395824449162	BFA	BFA mv 10_Airyscan Processing	1	1
0.297911103347816	BFA	BFA mv 10_Airyscan Processing	1	1
0.263514733288973	BFA	BFA mv 10_Airyscan Processing	1	1
0.323542441053788	BFA	BFA mv 10_Airyscan Processing	1	1
0.0812008986752353	BFA	BFA mv 10_Airyscan Processing	1	1
0.244050459424325	BFA	BFA mv 10_Airyscan Processing	1	1
0.436562572662195	BFA	BFA mv 10_Airyscan Processing	1	1
0.301827394925659	BFA	BFA mv 10_Airyscan Processing	1	1
0.263873708264628	BFA	BFA mv 10_Airyscan Processing	1	1
0.451071773505082	BFA	BFA mv 10_Airyscan Processing	1	1
0.113576102466657	BFA	BFA mv 10_Airyscan Processing	1	1
0.383280351422357	BFA	BFA mv 10_Airyscan Processing	1	1
0.155283099899512	BFA	BFA mv 10_Airyscan Processing	1	1
0.151854315750308	BFA	BFA mv 10_Airyscan Processing	1	1
0.381361664381652	BFA	BFA mv 10_Airyscan Processing	1	1
0.412106229218684	BFA	BFA mv 10_Airyscan Processing	1	1
0.399750360432666	BFA	BFA mv 10_Airyscan Processing	1	1
0.575705465559719	BFA	BFA mv 10_Airyscan Processing	1	1
0.12439857278692	BFA	BFA mv 10_Airyscan Processing	1	1
0.10140008043586	BFA	BFA mv 10_Airyscan Processing	1	1
0.0986183505267357	BFA	BFA mv 10_Airyscan Processing	1	1
0.269687759182696	BFA	BFA mv 10_Airyscan Processing	1	1
0.21831105675208	BFA	BFA mv 10_Airyscan Processing	1	1
0	BFA	BFA mv 10_Airyscan Processing	1	1
0.143549179438585	BFA	BFA mv 10_Airyscan Processing	1	1
0.242286707955019	BFA	BFA mv 10_Airyscan Processing	1	1
0	BFA	BFA mv 10_Airyscan Processing	1	1
0	BFA	BFA mv 10_Airyscan Processing	1	1
0.194406448684245	BFA	BFA mv 10_Airyscan Processing	1	1
0.138493026325007	BFA	BFA mv 10_Airyscan Processing	1	1
0.188745682063828	BFA	BFA mv 10_Airyscan Processing	1	1
0.201184152024834	BFA	BFA mv 10_Airyscan Processing	1	1
0.222408189958862	BFA	BFA mv 10_Airyscan Processing	1	1
0.189468992689589	BFA	BFA mv 10_Airyscan Processing	1	1
0	BFA	BFA mv 10_Airyscan Processing	1	1
0.171121370141561	BFA	BFA mv 10_Airyscan Processing	1	1
0	BFA	BFA mv 10_Airyscan Processing	1	1
0	BFA	BFA mv 10_Airyscan Processing	1	1
0.184891567494429	BFA	BFA mv 10_Airyscan Processing	1	1
0	BFA	BFA mv 10_Airyscan Processing	1	1
0.132217624705951	BFA	BFA mv 10_Airyscan Processing	1	1
0.187754587346632	BFA	BFA mv 10_Airyscan Processing	1	1
0.231331181452849	BFA	BFA mv 10_Airyscan Processing	1	1
0.181222876212844	BFA	BFA mv 10_Airyscan Processing	1	1
0.277096100503493	BFA	BFA mv 10_Airyscan Processing	1	1
0.142890705110706	BFA	BFA mv 10_Airyscan Processing	1	1
0.0571180011252766	BFA	BFA mv 10_Airyscan Processing	1	1
0.130314439615044	BFA	BFA mv 10_Airyscan Processing	1	1
0	BFA	BFA mv 10_Airyscan Processing	1	1
0.0947026881384265	BFA	BFA mv 10_Airyscan Processing	1	1
0.307569179118981	BFA	BFA mv 10_Airyscan Processing	1	1
0.155121639113863	BFA	BFA mv 10_Airyscan Processing	1	1
0.261730948206616	BFA	BFA mv 10_Airyscan Processing	1	1
0.414479980892977	BFA	BFA mv 10_Airyscan Processing	1	1
0	BFA	BFA mv 10_Airyscan Processing	1	1
0.183128721668065	BFA	BFA mv 10_Airyscan Processing	1	1
0.218673343510414	BFA	BFA mv 10_Airyscan Processing	1	1
0.161534646416792	BFA	BFA mv 10_Airyscan Processing	1	1
0.205398472853307	BFA	BFA mv 10_Airyscan Processing	1	1
0	BFA	BFA mv 10_Airyscan Processing	1	1
0.159792329612966	BFA	BFA mv 10_Airyscan Processing	1	1
0.144841846311583	BFA	BFA mv 10_Airyscan Processing	1	1
0.236123918944833	BFA	BFA mv 10_Airyscan Processing	1	1
0.12490447313225	BFA	BFA mv 10_Airyscan Processing	1	1
0.0780319434518215	BFA	BFA mv 10_Airyscan Processing	1	1
0.206353617057152	BFA	BFA mv 10_Airyscan Processing	1	1
0.0944707947114449	BFA	BFA mv 10_Airyscan Processing	1	1
0.436617881577087	BFA	BFA mv 10_Airyscan Processing	1	1
0.13604508368532	BFA	BFA mv 10_Airyscan Processing	1	1
0.176114312514025	BFA	BFA mv 10_Airyscan Processing	1	1
0.123017477883545	BFA	BFA mv 10_Airyscan Processing	1	1
0.204892719563839	BFA	BFA mv 10_Airyscan Processing	1	1
0.162497503921705	BFA	BFA mv 10_Airyscan Processing	1	1
0.227094420474443	BFA	BFA mv 10_Airyscan Processing	1	1
0.127412631999441	BFA	BFA mv 10_Airyscan Processing	1	1
0.161881476230389	BFA	BFA mv 10_Airyscan Processing	1	1
0.113961651061903	BFA	BFA mv 10_Airyscan Processing	1	1
0.181578728168911	BFA	BFA mv 10_Airyscan Processing	1	1
0.303159820876931	BFA	BFA mv 10_Airyscan Processing	1	1
0.0643545140555947	BFA	BFA mv 10_Airyscan Processing	1	1
0.056176174331546	BFA	BFA mv 10_Airyscan Processing	1	1
0.23631981764135	BFA	BFA mv 10_Airyscan Processing	1	1
0.164194519422215	BFA	BFA mv 10_Airyscan Processing	1	1
0.0926055996200751	BFA	BFA mv 10_Airyscan Processing	1	1
0.245516455656754	BFA	BFA mv 10_Airyscan Processing	1	1
0.0991357923987712	BFA	BFA mv 10_Airyscan Processing	1	1
0.320806506147934	BFA	BFA mv 10_Airyscan Processing	1	1
0.365478678711553	BFA	BFA mv 10_Airyscan Processing	1	1
0.0690394833668374	BFA	BFA mv 10_Airyscan Processing	1	1
0.200128888531422	BFA	BFA mv 10_Airyscan Processing	1	1
0.107490357331075	BFA	BFA mv 10_Airyscan Processing	1	1
0.0995346471560072	BFA	BFA mv 10_Airyscan Processing	1	1
0.132734977312164	BFA	BFA mv 10_Airyscan Processing	1	1
0.212924009732744	BFA	BFA mv 10_Airyscan Processing	1	1
0.117285933480082	BFA	BFA mv 10_Airyscan Processing	1	1
0	BFA	BFA mv 10_Airyscan Processing	1	1
0.32199268920889	BFA	BFA mv 10_Airyscan Processing	1	1
0.179315773377269	BFA	BFA mv 10_Airyscan Processing	1	1
0.266155050656836	BFA	BFA mv 10_Airyscan Processing	1	1
0.208876813856133	BFA	BFA mv 10_Airyscan Processing	1	1
0.261959164780485	BFA	BFA mv 10_Airyscan Processing	1	1
0.132094779051415	BFA	BFA mv 10_Airyscan Processing	1	1
0.157023351859748	BFA	BFA mv 10_Airyscan Processing	1	1
0.180127362204025	BFA	BFA mv 10_Airyscan Processing	1	1
0.0826826711956335	BFA	BFA mv 10_Airyscan Processing	1	1
0.288939011461124	BFA	BFA mv 10_Airyscan Processing	1	1
0.0429236191295225	BFA	BFA mv 10_Airyscan Processing	1	1
0.369424619875767	BFA	BFA mv 10_Airyscan Processing	1	1
0.326939188524603	BFA	BFA mv 10_Airyscan Processing	1	1
0.178008779456581	BFA	BFA mv 10_Airyscan Processing	1	1
0.3730182736602	BFA	BFA mv 10_Airyscan Processing	1	1
0.14190091685178	BFA	BFA mv 10_Airyscan Processing	1	1
0.384782122727886	BFA	BFA mv 10_Airyscan Processing	1	1
0.127628123863035	BFA	BFA mv 10_Airyscan Processing	1	1
0.290164984395451	BFA	BFA mv 10_Airyscan Processing	1	1
0.129176146277334	BFA	BFA mv 10_Airyscan Processing	1	1
0.271522834852897	BFA	BFA mv 10_Airyscan Processing	1	1
0.258005792233039	BFA	BFA mv 10_Airyscan Processing	1	1
0.301140100507468	BFA	BFA mv 10_Airyscan Processing	1	1
0.280340273128725	BFA	BFA mv 10_Airyscan Processing	1	1
0.15814923911091	BFA	BFA mv 10_Airyscan Processing	1	1
0.209252052363149	BFA	BFA mv 10_Airyscan Processing	1	1
0.276356673293399	BFA	BFA mv 10_Airyscan Processing	1	1
0.321298199091808	BFA	BFA mv 10_Airyscan Processing	1	1
0.170700738178737	BFA	BFA mv 10_Airyscan Processing	1	1
0.287821800566264	BFA	BFA mv 10_Airyscan Processing	1	1
0.321617167638777	BFA	BFA mv 10_Airyscan Processing	1	1
0.0376901834956526	BFA	BFA mv 10_Airyscan Processing	1	1
0.275351163052364	BFA	BFA mv 10_Airyscan Processing	1	1
0.0835775875572416	BFA	BFA mv 10_Airyscan Processing	1	1
0.0521263528522223	BFA	BFA mv 10_Airyscan Processing	1	1
0.180722912662777	BFA	BFA mv 10_Airyscan Processing	1	1
0.439097196762417	BFA	BFA mv 10_Airyscan Processing	1	1
0.464633701855667	BFA	BFA mv 10_Airyscan Processing	1	1
0	BFA	BFA mv 10_Airyscan Processing	1	1
NaN	BFA	BFA mv 10_Airyscan Processing	1	1
NaN	BFA	BFA mv 10_Airyscan Processing	1	1
NaN	BFA	BFA mv 10_Airyscan Processing	1	1
NaN	BFA	BFA mv 10_Airyscan Processing	1	1
NaN	BFA	BFA mv 10_Airyscan Processing	1	1
NaN	BFA	BFA mv 10_Airyscan Processing	1	1
NaN	BFA	BFA mv 10_Airyscan Processing	1	1
NaN	BFA	BFA mv 10_Airyscan Processing	1	1
NaN	BFA	BFA mv 10_Airyscan Processing	1	1
NaN	BFA	BFA mv 10_Airyscan Processing	1	1
NaN	BFA	BFA mv 10_Airyscan Processing	1	1
NaN	BFA	BFA mv 10_Airyscan Processing	1	1
NaN	BFA	BFA mv 10_Airyscan Processing	1	1
NaN	BFA	BFA mv 10_Airyscan Processing	1	1
NaN	BFA	BFA mv 10_Airyscan Processing	1	1
NaN	BFA	BFA mv 10_Airyscan Processing	1	1
NaN	BFA	BFA mv 10_Airyscan Processing	1	1
NaN	BFA	BFA mv 10_Airyscan Processing	1	1
NaN	BFA	BFA mv 10_Airyscan Processing	1	1
NaN	BFA	BFA mv 10_Airyscan Processing	1	1
NaN	BFA	BFA mv 10_Airyscan Processing	1	1
NaN	BFA	BFA mv 10_Airyscan Processing	1	1
NaN	BFA	BFA mv 10_Airyscan Processing	1	1
NaN	BFA	BFA mv 10_Airyscan Processing	1	1
NaN	BFA	BFA mv 10_Airyscan Processing	1	1
NaN	BFA	BFA mv 10_Airyscan Processing	1	1
NaN	BFA	BFA mv 10_Airyscan Processing	1	1
NaN	BFA	BFA mv 10_Airyscan Processing	1	1
NaN	BFA	BFA mv 10_Airyscan Processing	1	1
NaN	BFA	BFA mv 10_Airyscan Processing	1	1
NaN	BFA	BFA mv 10_Airyscan Processing	1	1
NaN	BFA	BFA mv 10_Airyscan Processing	1	1
NaN	BFA	BFA mv 10_Airyscan Processing	1	1
NaN	BFA	BFA mv 10_Airyscan Processing	1	1
NaN	BFA	BFA mv 10_Airyscan Processing	1	1
NaN	BFA	BFA mv 10_Airyscan Processing	1	1
NaN	BFA	BFA mv 10_Airyscan Processing	1	1
NaN	BFA	BFA mv 10_Airyscan Processing	1	1
NaN	BFA	BFA mv 10_Airyscan Processing	1	1
NaN	BFA	BFA mv 10_Airyscan Processing	1	1
NaN	BFA	BFA mv 10_Airyscan Processing	1	1
NaN	BFA	BFA mv 10_Airyscan Processing	1	1
NaN	BFA	BFA mv 10_Airyscan Processing	1	1
NaN	BFA	BFA mv 10_Airyscan Processing	1	1
NaN	BFA	BFA mv 10_Airyscan Processing	1	1
NaN	BFA	BFA mv 10_Airyscan Processing	1	1
NaN	BFA	BFA mv 10_Airyscan Processing	1	1
NaN	BFA	BFA mv 10_Airyscan Processing	1	1
NaN	BFA	BFA mv 10_Airyscan Processing	1	1
[truncated: 410,675 more rows]
