# Supplementary material for: Quantitative analysis of plant ER architecture and dynamics
Source: Nat Commun. 2019 Feb 28;10:984. doi: 10.1038/s41467-019-08893-9 (PMC6395764; doi:10.1038/s41467-019-08893-9)
Supplement: Supplementary file 6 — Source Data [file 41467_2019_8893_MOESM6_ESM.zip › Fig 6 - MANOVA source data/tubule_Speed_max.csv]

Speed_max_sqrt	group	name	file	rep
0.299722467635884	BFA	BFA mv 10_Airyscan Processing	1	1
0.25995151780715	BFA	BFA mv 10_Airyscan Processing	1	1
0.36450565282601	BFA	BFA mv 10_Airyscan Processing	1	1
0.510155568845332	BFA	BFA mv 10_Airyscan Processing	1	1
0.491755977563255	BFA	BFA mv 10_Airyscan Processing	1	1
0	BFA	BFA mv 10_Airyscan Processing	1	1
0	BFA	BFA mv 10_Airyscan Processing	1	1
0	BFA	BFA mv 10_Airyscan Processing	1	1
0.576399186117682	BFA	BFA mv 10_Airyscan Processing	1	1
0.320337515528722	BFA	BFA mv 10_Airyscan Processing	1	1
0.403147200778912	BFA	BFA mv 10_Airyscan Processing	1	1
0.233017191094616	BFA	BFA mv 10_Airyscan Processing	1	1
0.414490874042754	BFA	BFA mv 10_Airyscan Processing	1	1
0.215757723402069	BFA	BFA mv 10_Airyscan Processing	1	1
0.388518451716444	BFA	BFA mv 10_Airyscan Processing	1	1
0.445632685612428	BFA	BFA mv 10_Airyscan Processing	1	1
0.510591240307326	BFA	BFA mv 10_Airyscan Processing	1	1
0.319654976130979	BFA	BFA mv 10_Airyscan Processing	1	1
0.480540324516719	BFA	BFA mv 10_Airyscan Processing	1	1
0.321060841676938	BFA	BFA mv 10_Airyscan Processing	1	1
0.343294513812511	BFA	BFA mv 10_Airyscan Processing	1	1
0.465473757893289	BFA	BFA mv 10_Airyscan Processing	1	1
0	BFA	BFA mv 10_Airyscan Processing	1	1
0.574134093810787	BFA	BFA mv 10_Airyscan Processing	1	1
0.229816094555831	BFA	BFA mv 10_Airyscan Processing	1	1
0.189436754522238	BFA	BFA mv 10_Airyscan Processing	1	1
0.253773537211279	BFA	BFA mv 10_Airyscan Processing	1	1
0.189436754522238	BFA	BFA mv 10_Airyscan Processing	1	1
0.212762873054497	BFA	BFA mv 10_Airyscan Processing	1	1
0.157419867774908	BFA	BFA mv 10_Airyscan Processing	1	1
0.597180869336649	BFA	BFA mv 10_Airyscan Processing	1	1
0	BFA	BFA mv 10_Airyscan Processing	1	1
0	BFA	BFA mv 10_Airyscan Processing	1	1
0.499700262707108	BFA	BFA mv 10_Airyscan Processing	1	1
0.208909217296974	BFA	BFA mv 10_Airyscan Processing	1	1
0.39426972436518	BFA	BFA mv 10_Airyscan Processing	1	1
0.30062614504146	BFA	BFA mv 10_Airyscan Processing	1	1
0.31810498751739	BFA	BFA mv 10_Airyscan Processing	1	1
0	BFA	BFA mv 10_Airyscan Processing	1	1
0	BFA	BFA mv 10_Airyscan Processing	1	1
0	BFA	BFA mv 10_Airyscan Processing	1	1
0	BFA	BFA mv 10_Airyscan Processing	1	1
0	BFA	BFA mv 10_Airyscan Processing	1	1
0.405005897549676	BFA	BFA mv 10_Airyscan Processing	1	1
0	BFA	BFA mv 10_Airyscan Processing	1	1
0.353823827783555	BFA	BFA mv 10_Airyscan Processing	1	1
0	BFA	BFA mv 10_Airyscan Processing	1	1
0	BFA	BFA mv 10_Airyscan Processing	1	1
0.354408254223696	BFA	BFA mv 10_Airyscan Processing	1	1
0	BFA	BFA mv 10_Airyscan Processing	1	1
0	BFA	BFA mv 10_Airyscan Processing	1	1
0.422190301124886	BFA	BFA mv 10_Airyscan Processing	1	1
0	BFA	BFA mv 10_Airyscan Processing	1	1
0	BFA	BFA mv 10_Airyscan Processing	1	1
0.311603703218308	BFA	BFA mv 10_Airyscan Processing	1	1
0.222150152141782	BFA	BFA mv 10_Airyscan Processing	1	1
0	BFA	BFA mv 10_Airyscan Processing	1	1
0.562711808275012	BFA	BFA mv 10_Airyscan Processing	1	1
0.289517920239216	BFA	BFA mv 10_Airyscan Processing	1	1
0	BFA	BFA mv 10_Airyscan Processing	1	1
0.316403600893587	BFA	BFA mv 10_Airyscan Processing	1	1
0.22076178083543	BFA	BFA mv 10_Airyscan Processing	1	1
0.454133079829685	BFA	BFA mv 10_Airyscan Processing	1	1
0	BFA	BFA mv 10_Airyscan Processing	1	1
0.212729795758978	BFA	BFA mv 10_Airyscan Processing	1	1
0.289193755068796	BFA	BFA mv 10_Airyscan Processing	1	1
0.503774285594817	BFA	BFA mv 10_Airyscan Processing	1	1
0.583950284135071	BFA	BFA mv 10_Airyscan Processing	1	1
0.284763065112085	BFA	BFA mv 10_Airyscan Processing	1	1
0.339130376359088	BFA	BFA mv 10_Airyscan Processing	1	1
0.200618714846146	BFA	BFA mv 10_Airyscan Processing	1	1
0.218615473526066	BFA	BFA mv 10_Airyscan Processing	1	1
0.302555806809126	BFA	BFA mv 10_Airyscan Processing	1	1
0.254223786382135	BFA	BFA mv 10_Airyscan Processing	1	1
0.301329410481993	BFA	BFA mv 10_Airyscan Processing	1	1
0.171781221728768	BFA	BFA mv 10_Airyscan Processing	1	1
0	BFA	BFA mv 10_Airyscan Processing	1	1
0.429305756661867	BFA	BFA mv 10_Airyscan Processing	1	1
0.396172217397329	BFA	BFA mv 10_Airyscan Processing	1	1
0.443737540943233	BFA	BFA mv 10_Airyscan Processing	1	1
0.351679517556742	BFA	BFA mv 10_Airyscan Processing	1	1
0.273538652511419	BFA	BFA mv 10_Airyscan Processing	1	1
0	BFA	BFA mv 10_Airyscan Processing	1	1
0.231875370146155	BFA	BFA mv 10_Airyscan Processing	1	1
0.466653298998291	BFA	BFA mv 10_Airyscan Processing	1	1
0.252887236225096	BFA	BFA mv 10_Airyscan Processing	1	1
0.252609610089251	BFA	BFA mv 10_Airyscan Processing	1	1
0.439335124809658	BFA	BFA mv 10_Airyscan Processing	1	1
0.544053126938574	BFA	BFA mv 10_Airyscan Processing	1	1
0.532988648368879	BFA	BFA mv 10_Airyscan Processing	1	1
0.338016133895362	BFA	BFA mv 10_Airyscan Processing	1	1
0	BFA	BFA mv 10_Airyscan Processing	1	1
0	BFA	BFA mv 10_Airyscan Processing	1	1
0.342085993965913	BFA	BFA mv 10_Airyscan Processing	1	1
0.242831780626746	BFA	BFA mv 10_Airyscan Processing	1	1
0.320809920135803	BFA	BFA mv 10_Airyscan Processing	1	1
0.232262011454034	BFA	BFA mv 10_Airyscan Processing	1	1
0.25697792682779	BFA	BFA mv 10_Airyscan Processing	1	1
0	BFA	BFA mv 10_Airyscan Processing	1	1
0	BFA	BFA mv 10_Airyscan Processing	1	1
0	BFA	BFA mv 10_Airyscan Processing	1	1
0	BFA	BFA mv 10_Airyscan Processing	1	1
0.443291545502294	BFA	BFA mv 10_Airyscan Processing	1	1
0.438833028077641	BFA	BFA mv 10_Airyscan Processing	1	1
0.291693135604543	BFA	BFA mv 10_Airyscan Processing	1	1
0.164151570573867	BFA	BFA mv 10_Airyscan Processing	1	1
0.293393069388178	BFA	BFA mv 10_Airyscan Processing	1	1
0.401689794232037	BFA	BFA mv 10_Airyscan Processing	1	1
0.419481374663586	BFA	BFA mv 10_Airyscan Processing	1	1
0.382065082292334	BFA	BFA mv 10_Airyscan Processing	1	1
0.171428191772286	BFA	BFA mv 10_Airyscan Processing	1	1
0.198527060970868	BFA	BFA mv 10_Airyscan Processing	1	1
0.270771407726086	BFA	BFA mv 10_Airyscan Processing	1	1
0.229023182267137	BFA	BFA mv 10_Airyscan Processing	1	1
0.287049825811707	BFA	BFA mv 10_Airyscan Processing	1	1
0.266048080436228	BFA	BFA mv 10_Airyscan Processing	1	1
0.206495383261827	BFA	BFA mv 10_Airyscan Processing	1	1
0.46787823038823	BFA	BFA mv 10_Airyscan Processing	1	1
0.358565247510384	BFA	BFA mv 10_Airyscan Processing	1	1
0.363808505639432	BFA	BFA mv 10_Airyscan Processing	1	1
0.445769276503283	BFA	BFA mv 10_Airyscan Processing	1	1
0.266425119777709	BFA	BFA mv 10_Airyscan Processing	1	1
0.161019296830986	BFA	BFA mv 10_Airyscan Processing	1	1
0.267525841832848	BFA	BFA mv 10_Airyscan Processing	1	1
0.323017203410958	BFA	BFA mv 10_Airyscan Processing	1	1
0.643474544924225	BFA	BFA mv 10_Airyscan Processing	1	1
0.332221997390591	BFA	BFA mv 10_Airyscan Processing	1	1
0.307824286123889	BFA	BFA mv 10_Airyscan Processing	1	1
0.619489866127645	BFA	BFA mv 10_Airyscan Processing	1	1
0.275260800000769	BFA	BFA mv 10_Airyscan Processing	1	1
0.222136350624533	BFA	BFA mv 10_Airyscan Processing	1	1
0.620325825353519	BFA	BFA mv 10_Airyscan Processing	1	1
0.48553658226686	BFA	BFA mv 10_Airyscan Processing	1	1
0.620478727423306	BFA	BFA mv 10_Airyscan Processing	1	1
0.163965133884848	BFA	BFA mv 10_Airyscan Processing	1	1
0.430531608990635	BFA	BFA mv 10_Airyscan Processing	1	1
0.443472641916047	BFA	BFA mv 10_Airyscan Processing	1	1
0.205646381541944	BFA	BFA mv 10_Airyscan Processing	1	1
0.191475622100806	BFA	BFA mv 10_Airyscan Processing	1	1
0.320155442508184	BFA	BFA mv 10_Airyscan Processing	1	1
0.287897196866806	BFA	BFA mv 10_Airyscan Processing	1	1
0.279716097046383	BFA	BFA mv 10_Airyscan Processing	1	1
0.949558275825898	BFA	BFA mv 10_Airyscan Processing	1	1
0.434737955397068	BFA	BFA mv 10_Airyscan Processing	1	1
0.254049260872537	BFA	BFA mv 10_Airyscan Processing	1	1
0.387006517712714	BFA	BFA mv 10_Airyscan Processing	1	1
0.260694835234968	BFA	BFA mv 10_Airyscan Processing	1	1
0.31867722868017	BFA	BFA mv 10_Airyscan Processing	1	1
0.433095938352989	BFA	BFA mv 10_Airyscan Processing	1	1
0.493582036627172	BFA	BFA mv 10_Airyscan Processing	1	1
0.472320263827951	BFA	BFA mv 10_Airyscan Processing	1	1
0.252338130049822	BFA	BFA mv 10_Airyscan Processing	1	1
0.465597807327004	BFA	BFA mv 10_Airyscan Processing	1	1
0.0552430291659976	BFA	BFA mv 10_Airyscan Processing	1	1
0.285519747091234	BFA	BFA mv 10_Airyscan Processing	1	1
0.377079976929257	BFA	BFA mv 10_Airyscan Processing	1	1
0.374606442564305	BFA	BFA mv 10_Airyscan Processing	1	1
0.413797347624056	BFA	BFA mv 10_Airyscan Processing	1	1
0.431297666569064	BFA	BFA mv 10_Airyscan Processing	1	1
0.353315370439725	BFA	BFA mv 10_Airyscan Processing	1	1
0.300096835462079	BFA	BFA mv 10_Airyscan Processing	1	1
0.485384105305193	BFA	BFA mv 10_Airyscan Processing	1	1
0.232817841474971	BFA	BFA mv 10_Airyscan Processing	1	1
0.347448587010478	BFA	BFA mv 10_Airyscan Processing	1	1
0.464719851996012	BFA	BFA mv 10_Airyscan Processing	1	1
0.311077863554883	BFA	BFA mv 10_Airyscan Processing	1	1
0.530410861198057	BFA	BFA mv 10_Airyscan Processing	1	1
0.415400251413682	BFA	BFA mv 10_Airyscan Processing	1	1
0.371601861131368	BFA	BFA mv 10_Airyscan Processing	1	1
0.356821170328025	BFA	BFA mv 10_Airyscan Processing	1	1
0.420438599371972	BFA	BFA mv 10_Airyscan Processing	1	1
0.386061601338538	BFA	BFA mv 10_Airyscan Processing	1	1
0.374598566402558	BFA	BFA mv 10_Airyscan Processing	1	1
0.43556497305317	BFA	BFA mv 10_Airyscan Processing	1	1
0.260747030834691	BFA	BFA mv 10_Airyscan Processing	1	1
0.256551142265767	BFA	BFA mv 10_Airyscan Processing	1	1
0.346881313524268	BFA	BFA mv 10_Airyscan Processing	1	1
0.376715273752079	BFA	BFA mv 10_Airyscan Processing	1	1
0.221517671709493	BFA	BFA mv 10_Airyscan Processing	1	1
0.185604879447983	BFA	BFA mv 10_Airyscan Processing	1	1
0.473408943045222	BFA	BFA mv 10_Airyscan Processing	1	1
0.204155289728723	BFA	BFA mv 10_Airyscan Processing	1	1
0.305842923127488	BFA	BFA mv 10_Airyscan Processing	1	1
0.236233424293981	BFA	BFA mv 10_Airyscan Processing	1	1
0.267978424475948	BFA	BFA mv 10_Airyscan Processing	1	1
0.164437229357808	BFA	BFA mv 10_Airyscan Processing	1	1
0.39662070349991	BFA	BFA mv 10_Airyscan Processing	1	1
0.343033325268269	BFA	BFA mv 10_Airyscan Processing	1	1
0.281421979668953	BFA	BFA mv 10_Airyscan Processing	1	1
0.416240147998138	BFA	BFA mv 10_Airyscan Processing	1	1
0.337942009254625	BFA	BFA mv 10_Airyscan Processing	1	1
0.340210672685079	BFA	BFA mv 10_Airyscan Processing	1	1
0.365200632750035	BFA	BFA mv 10_Airyscan Processing	1	1
0.428261923647924	BFA	BFA mv 10_Airyscan Processing	1	1
0.40553617119006	BFA	BFA mv 10_Airyscan Processing	1	1
0.327040047980596	BFA	BFA mv 10_Airyscan Processing	1	1
0.246806995767581	BFA	BFA mv 10_Airyscan Processing	1	1
0.389000336916564	BFA	BFA mv 10_Airyscan Processing	1	1
0.304624208576863	BFA	BFA mv 10_Airyscan Processing	1	1
0.210281508813643	BFA	BFA mv 10_Airyscan Processing	1	1
0.384465599237526	BFA	BFA mv 10_Airyscan Processing	1	1
0.481323923279302	BFA	BFA mv 10_Airyscan Processing	1	1
0.315465860093792	BFA	BFA mv 10_Airyscan Processing	1	1
0.33736226220552	BFA	BFA mv 10_Airyscan Processing	1	1
0.444732170756499	BFA	BFA mv 10_Airyscan Processing	1	1
0.480333805517595	BFA	BFA mv 10_Airyscan Processing	1	1
0.26217038770536	BFA	BFA mv 10_Airyscan Processing	1	1
0.32020050509995	BFA	BFA mv 10_Airyscan Processing	1	1
0.286865546043714	BFA	BFA mv 10_Airyscan Processing	1	1
0.347487891075424	BFA	BFA mv 10_Airyscan Processing	1	1
0.494744109495043	BFA	BFA mv 10_Airyscan Processing	1	1
0.513398739680358	BFA	BFA mv 10_Airyscan Processing	1	1
0.495922179102635	BFA	BFA mv 10_Airyscan Processing	1	1
0.486848621584244	BFA	BFA mv 10_Airyscan Processing	1	1
0.44505647359892	BFA	BFA mv 10_Airyscan Processing	1	1
0	BFA	BFA mv 10_Airyscan Processing	1	1
0.331241768608745	BFA	BFA mv 10_Airyscan Processing	1	1
0.354830031807984	BFA	BFA mv 10_Airyscan Processing	1	1
0.249303107200195	BFA	BFA mv 10_Airyscan Processing	1	1
0.529450144518034	BFA	BFA mv 10_Airyscan Processing	1	1
0.354078782154179	BFA	BFA mv 10_Airyscan Processing	1	1
0.434878704929167	BFA	BFA mv 10_Airyscan Processing	1	1
0.173845065287967	BFA	BFA mv 10_Airyscan Processing	1	1
0.205151254240107	BFA	BFA mv 10_Airyscan Processing	1	1
0.418211037831564	BFA	BFA mv 10_Airyscan Processing	1	1
0.238916659904904	BFA	BFA mv 10_Airyscan Processing	1	1
0.555646282642349	BFA	BFA mv 10_Airyscan Processing	1	1
0.303240138239474	BFA	BFA mv 10_Airyscan Processing	1	1
0.273221107416892	BFA	BFA mv 10_Airyscan Processing	1	1
0.282271239760424	BFA	BFA mv 10_Airyscan Processing	1	1
0.43574045780237	BFA	BFA mv 10_Airyscan Processing	1	1
0.259277099494316	BFA	BFA mv 10_Airyscan Processing	1	1
0.341021208045588	BFA	BFA mv 10_Airyscan Processing	1	1
0.354660099500402	BFA	BFA mv 10_Airyscan Processing	1	1
0.264672267727735	BFA	BFA mv 10_Airyscan Processing	1	1
0.264672267727735	BFA	BFA mv 10_Airyscan Processing	1	1
0.329917744604583	BFA	BFA mv 10_Airyscan Processing	1	1
0.268338202872626	BFA	BFA mv 10_Airyscan Processing	1	1
0.311724463388959	BFA	BFA mv 10_Airyscan Processing	1	1
0.195765351778702	BFA	BFA mv 10_Airyscan Processing	1	1
0.217473340784846	BFA	BFA mv 10_Airyscan Processing	1	1
0.398625329567458	BFA	BFA mv 10_Airyscan Processing	1	1
0.438391186530909	BFA	BFA mv 10_Airyscan Processing	1	1
0.180269180941932	BFA	BFA mv 10_Airyscan Processing	1	1
0.330870630642555	BFA	BFA mv 10_Airyscan Processing	1	1
0.437675781358948	BFA	BFA mv 10_Airyscan Processing	1	1
0.156149838053512	BFA	BFA mv 10_Airyscan Processing	1	1
0.2305309082521	BFA	BFA mv 10_Airyscan Processing	1	1
0.335069622057317	BFA	BFA mv 10_Airyscan Processing	1	1
0.434219407269508	BFA	BFA mv 10_Airyscan Processing	1	1
0.32124203044936	BFA	BFA mv 10_Airyscan Processing	1	1
0.577697337977143	BFA	BFA mv 10_Airyscan Processing	1	1
0.235797033116633	BFA	BFA mv 10_Airyscan Processing	1	1
0.0982500003036349	BFA	BFA mv 10_Airyscan Processing	1	1
0.257931652855972	BFA	BFA mv 10_Airyscan Processing	1	1
0.120893493545093	BFA	BFA mv 10_Airyscan Processing	1	1
0.141634227010626	BFA	BFA mv 10_Airyscan Processing	1	1
0.313221218417201	BFA	BFA mv 10_Airyscan Processing	1	1
0.105101404837448	BFA	BFA mv 10_Airyscan Processing	1	1
0.343814930418876	BFA	BFA mv 10_Airyscan Processing	1	1
0.534652054780647	BFA	BFA mv 10_Airyscan Processing	1	1
0.55868612205915	BFA	BFA mv 10_Airyscan Processing	1	1
0.172783531120091	BFA	BFA mv 10_Airyscan Processing	1	1
0.349617174796788	BFA	BFA mv 10_Airyscan Processing	1	1
0.583122357181558	BFA	BFA mv 10_Airyscan Processing	1	1
0.577697337977143	BFA	BFA mv 10_Airyscan Processing	1	1
0.239031501705054	BFA	BFA mv 10_Airyscan Processing	1	1
0.252993542479479	BFA	BFA mv 10_Airyscan Processing	1	1
0.18711911695759	BFA	BFA mv 10_Airyscan Processing	1	1
0.0745616601737195	BFA	BFA mv 10_Airyscan Processing	1	1
0.386747860053713	BFA	BFA mv 10_Airyscan Processing	1	1
0.39425505989132	BFA	BFA mv 10_Airyscan Processing	1	1
0.502609269374844	BFA	BFA mv 10_Airyscan Processing	1	1
0.346121690883778	BFA	BFA mv 10_Airyscan Processing	1	1
0.251011025997789	BFA	BFA mv 10_Airyscan Processing	1	1
0.41388983095234	BFA	BFA mv 10_Airyscan Processing	1	1
0.174183567839725	BFA	BFA mv 10_Airyscan Processing	1	1
0.55397353093233	BFA	BFA mv 10_Airyscan Processing	1	1
0.552349158534395	BFA	BFA mv 10_Airyscan Processing	1	1
0.565318991147758	BFA	BFA mv 10_Airyscan Processing	1	1
0.302438345115476	BFA	BFA mv 10_Airyscan Processing	1	1
0.398692367418749	BFA	BFA mv 10_Airyscan Processing	1	1
0.583225228873811	BFA	BFA mv 10_Airyscan Processing	1	1
0.543527823033438	BFA	BFA mv 10_Airyscan Processing	1	1
0.398692367418749	BFA	BFA mv 10_Airyscan Processing	1	1
0.405891113215168	BFA	BFA mv 10_Airyscan Processing	1	1
0.403544882999667	BFA	BFA mv 10_Airyscan Processing	1	1
0.392250512672853	BFA	BFA mv 10_Airyscan Processing	1	1
0.463657966411592	BFA	BFA mv 10_Airyscan Processing	1	1
0.326333571231721	BFA	BFA mv 10_Airyscan Processing	1	1
0.00626071928292995	BFA	BFA mv 10_Airyscan Processing	1	1
0.392250512672853	BFA	BFA mv 10_Airyscan Processing	1	1
0.179921112373647	BFA	BFA mv 10_Airyscan Processing	1	1
0.392250512672853	BFA	BFA mv 10_Airyscan Processing	1	1
0.29042207750254	BFA	BFA mv 10_Airyscan Processing	1	1
0.418931956400638	BFA	BFA mv 10_Airyscan Processing	1	1
0.00440014498824955	BFA	BFA mv 10_Airyscan Processing	1	1
0.195661185866595	BFA	BFA mv 10_Airyscan Processing	1	1
0.380140771045066	BFA	BFA mv 10_Airyscan Processing	1	1
0.407167425824547	BFA	BFA mv 10_Airyscan Processing	1	1
0.00330953445640093	BFA	BFA mv 10_Airyscan Processing	1	1
0.00538362742777013	BFA	BFA mv 10_Airyscan Processing	1	1
0.407206326720602	BFA	BFA mv 10_Airyscan Processing	1	1
0.232633005944797	BFA	BFA mv 10_Airyscan Processing	1	1
0.180976463546742	BFA	BFA mv 10_Airyscan Processing	1	1
0	BFA	BFA mv 10_Airyscan Processing	1	1
0.435579392797335	BFA	BFA mv 10_Airyscan Processing	1	1
0.34123844850293	BFA	BFA mv 10_Airyscan Processing	1	1
0.362355292968339	BFA	BFA mv 10_Airyscan Processing	1	1
0.314277647351488	BFA	BFA mv 10_Airyscan Processing	1	1
0.353972461224648	BFA	BFA mv 10_Airyscan Processing	1	1
0.46056331381931	BFA	BFA mv 10_Airyscan Processing	1	1
0.502492889050325	BFA	BFA mv 10_Airyscan Processing	1	1
0.50561770996195	BFA	BFA mv 10_Airyscan Processing	1	1
0.275109898758931	BFA	BFA mv 10_Airyscan Processing	1	1
0.3799710796356	BFA	BFA mv 10_Airyscan Processing	1	1
0.327479181064748	BFA	BFA mv 10_Airyscan Processing	1	1
0.324367592438512	BFA	BFA mv 10_Airyscan Processing	1	1
0.32157592952997	BFA	BFA mv 10_Airyscan Processing	1	1
0.227323765875926	BFA	BFA mv 10_Airyscan Processing	1	1
0	BFA	BFA mv 10_Airyscan Processing	1	1
0.348644085442719	BFA	BFA mv 10_Airyscan Processing	1	1
0.303238565761644	BFA	BFA mv 10_Airyscan Processing	1	1
0.080163636722369	BFA	BFA mv 10_Airyscan Processing	1	1
0.426354451148731	BFA	BFA mv 10_Airyscan Processing	1	1
0.39349982018812	BFA	BFA mv 10_Airyscan Processing	1	1
0.141254308379557	BFA	BFA mv 10_Airyscan Processing	1	1
0.293601865143659	BFA	BFA mv 10_Airyscan Processing	1	1
0.322963386919278	BFA	BFA mv 10_Airyscan Processing	1	1
0.166595696572971	BFA	BFA mv 10_Airyscan Processing	1	1
0.413550510199832	BFA	BFA mv 10_Airyscan Processing	1	1
0.166029789264284	BFA	BFA mv 10_Airyscan Processing	1	1
0.245585423707614	BFA	BFA mv 10_Airyscan Processing	1	1
0.21927605964038	BFA	BFA mv 10_Airyscan Processing	1	1
0.402948166261243	BFA	BFA mv 10_Airyscan Processing	1	1
0.329702276197038	BFA	BFA mv 10_Airyscan Processing	1	1
0.177278478937331	BFA	BFA mv 10_Airyscan Processing	1	1
0.344332829470572	BFA	BFA mv 10_Airyscan Processing	1	1
0.337508851394437	BFA	BFA mv 10_Airyscan Processing	1	1
0.337508851394437	BFA	BFA mv 10_Airyscan Processing	1	1
0.222907409891704	BFA	BFA mv 10_Airyscan Processing	1	1
0.269050999571753	BFA	BFA mv 10_Airyscan Processing	1	1
0.561178323591044	BFA	BFA mv 10_Airyscan Processing	1	1
0.330096599806712	BFA	BFA mv 10_Airyscan Processing	1	1
0.138087512200211	BFA	BFA mv 10_Airyscan Processing	1	1
0.338380227354699	BFA	BFA mv 10_Airyscan Processing	1	1
0.426850210701581	BFA	BFA mv 10_Airyscan Processing	1	1
0.165413589550011	BFA	BFA mv 10_Airyscan Processing	1	1
0.214834152354094	BFA	BFA mv 10_Airyscan Processing	1	1
0.32029151847786	BFA	BFA mv 10_Airyscan Processing	1	1
0.307393152914035	BFA	BFA mv 10_Airyscan Processing	1	1
0.214834152354094	BFA	BFA mv 10_Airyscan Processing	1	1
0.163211026445547	BFA	BFA mv 10_Airyscan Processing	1	1
0.350969991479158	BFA	BFA mv 10_Airyscan Processing	1	1
0.405601350421087	BFA	BFA mv 10_Airyscan Processing	1	1
0.407975950407656	BFA	BFA mv 10_Airyscan Processing	1	1
0.514682862724718	BFA	BFA mv 10_Airyscan Processing	1	1
0.490129512803059	BFA	BFA mv 10_Airyscan Processing	1	1
0.134394535596349	BFA	BFA mv 10_Airyscan Processing	1	1
0.515315078303247	BFA	BFA mv 10_Airyscan Processing	1	1
0.31530025649331	BFA	BFA mv 10_Airyscan Processing	1	1
0.349383616946828	BFA	BFA mv 10_Airyscan Processing	1	1
0.336070921373976	BFA	BFA mv 10_Airyscan Processing	1	1
0.405216185420954	BFA	BFA mv 10_Airyscan Processing	1	1
0.384838503988848	BFA	BFA mv 10_Airyscan Processing	1	1
0.258903981730091	BFA	BFA mv 10_Airyscan Processing	1	1
0.348869660009631	BFA	BFA mv 10_Airyscan Processing	1	1
0.471597352354692	BFA	BFA mv 10_Airyscan Processing	1	1
0.37286885992245	BFA	BFA mv 10_Airyscan Processing	1	1
0.366457863529606	BFA	BFA mv 10_Airyscan Processing	1	1
0.300974796000352	BFA	BFA mv 10_Airyscan Processing	1	1
0.383589695211761	BFA	BFA mv 10_Airyscan Processing	1	1
0.416761419330893	BFA	BFA mv 10_Airyscan Processing	1	1
0.281329594051866	BFA	BFA mv 10_Airyscan Processing	1	1
0.344974050755331	BFA	BFA mv 10_Airyscan Processing	1	1
0.253992388859052	BFA	BFA mv 10_Airyscan Processing	1	1
0.290865814768867	BFA	BFA mv 10_Airyscan Processing	1	1
0.344974050755331	BFA	BFA mv 10_Airyscan Processing	1	1
0.370360483207569	BFA	BFA mv 10_Airyscan Processing	1	1
0.413097552774236	BFA	BFA mv 10_Airyscan Processing	1	1
0.369102718284042	BFA	BFA mv 10_Airyscan Processing	1	1
0.423399607521888	BFA	BFA mv 10_Airyscan Processing	1	1
0.34654119169808	BFA	BFA mv 10_Airyscan Processing	1	1
0.381578539168335	BFA	BFA mv 10_Airyscan Processing	1	1
0.326424426681583	BFA	BFA mv 10_Airyscan Processing	1	1
0.310921856472291	BFA	BFA mv 10_Airyscan Processing	1	1
0.331706875944791	BFA	BFA mv 10_Airyscan Processing	1	1
0.350774846942464	BFA	BFA mv 10_Airyscan Processing	1	1
0.208798584395302	BFA	BFA mv 10_Airyscan Processing	1	1
0.374657355170482	BFA	BFA mv 10_Airyscan Processing	1	1
0.156128078815547	BFA	BFA mv 10_Airyscan Processing	1	1
0.24988697894715	BFA	BFA mv 10_Airyscan Processing	1	1
0.0793708115978249	BFA	BFA mv 10_Airyscan Processing	1	1
0.258743253288215	BFA	BFA mv 10_Airyscan Processing	1	1
0.315855583151174	BFA	BFA mv 10_Airyscan Processing	1	1
0.35937572562103	BFA	BFA mv 10_Airyscan Processing	1	1
0.160011388812942	BFA	BFA mv 10_Airyscan Processing	1	1
0.474907377272454	BFA	BFA mv 10_Airyscan Processing	1	1
0.241497672463686	BFA	BFA mv 10_Airyscan Processing	1	1
0.220161710702548	BFA	BFA mv 10_Airyscan Processing	1	1
0.148053746076583	BFA	BFA mv 10_Airyscan Processing	1	1
0.206466985483368	BFA	BFA mv 10_Airyscan Processing	1	1
0.32503087236419	BFA	BFA mv 10_Airyscan Processing	1	1
0.117053121769021	BFA	BFA mv 10_Airyscan Processing	1	1
0.251352155305604	BFA	BFA mv 10_Airyscan Processing	1	1
0.554531021612555	BFA	BFA mv 10_Airyscan Processing	1	1
0.300629577542387	BFA	BFA mv 10_Airyscan Processing	1	1
0.166097138532666	BFA	BFA mv 10_Airyscan Processing	1	1
0.174904453854849	BFA	BFA mv 10_Airyscan Processing	1	1
0.244050657861789	BFA	BFA mv 10_Airyscan Processing	1	1
0.394534026032303	BFA	BFA mv 10_Airyscan Processing	1	1
0.329751106652954	BFA	BFA mv 10_Airyscan Processing	1	1
0.477507873015883	BFA	BFA mv 10_Airyscan Processing	1	1
0.484184335283913	BFA	BFA mv 10_Airyscan Processing	1	1
0.132682687766919	BFA	BFA mv 10_Airyscan Processing	1	1
0.530230806720059	BFA	BFA mv 10_Airyscan Processing	1	1
0.37445943335622	BFA	BFA mv 10_Airyscan Processing	1	1
0.355362236916835	BFA	BFA mv 10_Airyscan Processing	1	1
0	BFA	BFA mv 10_Airyscan Processing	1	1
0.191217718890596	BFA	BFA mv 10_Airyscan Processing	1	1
0.346461998734131	BFA	BFA mv 10_Airyscan Processing	1	1
0.333757702831431	BFA	BFA mv 10_Airyscan Processing	1	1
0.307383493938265	BFA	BFA mv 10_Airyscan Processing	1	1
0.279842031400122	BFA	BFA mv 10_Airyscan Processing	1	1
0.443353644514651	BFA	BFA mv 10_Airyscan Processing	1	1
0.387771771864409	BFA	BFA mv 10_Airyscan Processing	1	1
0.266605461008262	BFA	BFA mv 10_Airyscan Processing	1	1
0.267625164157545	BFA	BFA mv 10_Airyscan Processing	1	1
0.269038607082562	BFA	BFA mv 10_Airyscan Processing	1	1
0.411533350886219	BFA	BFA mv 10_Airyscan Processing	1	1
0.224207094932978	BFA	BFA mv 10_Airyscan Processing	1	1
0.209730571964993	BFA	BFA mv 10_Airyscan Processing	1	1
0.306293181372339	BFA	BFA mv 10_Airyscan Processing	1	1
0.357291317634672	BFA	BFA mv 10_Airyscan Processing	1	1
0.412288319575888	BFA	BFA mv 10_Airyscan Processing	1	1
0.446056213403022	BFA	BFA mv 10_Airyscan Processing	1	1
0.295168640781337	BFA	BFA mv 10_Airyscan Processing	1	1
0.397501294385854	BFA	BFA mv 10_Airyscan Processing	1	1
0.313346978614999	BFA	BFA mv 10_Airyscan Processing	1	1
0.281914918424373	BFA	BFA mv 10_Airyscan Processing	1	1
0	BFA	BFA mv 10_Airyscan Processing	1	1
0	BFA	BFA mv 10_Airyscan Processing	1	1
0	BFA	BFA mv 10_Airyscan Processing	1	1
0	BFA	BFA mv 10_Airyscan Processing	1	1
0.275126093436343	BFA	BFA mv 10_Airyscan Processing	1	1
0	BFA	BFA mv 10_Airyscan Processing	1	1
0.24853217342363	BFA	BFA mv 10_Airyscan Processing	1	1
0	BFA	BFA mv 10_Airyscan Processing	1	1
0	BFA	BFA mv 10_Airyscan Processing	1	1
0.294015920276111	BFA	BFA mv 10_Airyscan Processing	1	1
0	BFA	BFA mv 10_Airyscan Processing	1	1
0.212524116073303	BFA	BFA mv 10_Airyscan Processing	1	1
0.212524116073303	BFA	BFA mv 10_Airyscan Processing	1	1
0.212524116073303	BFA	BFA mv 10_Airyscan Processing	1	1
0	BFA	BFA mv 10_Airyscan Processing	1	1
0.373120944673619	BFA	BFA mv 10_Airyscan Processing	1	1
0.280924555784755	BFA	BFA mv 10_Airyscan Processing	1	1
0.276232818181387	BFA	BFA mv 10_Airyscan Processing	1	1
0.309944504300432	BFA	BFA mv 10_Airyscan Processing	1	1
0.101951395582826	BFA	BFA mv 10_Airyscan Processing	1	1
0.307931031482226	BFA	BFA mv 10_Airyscan Processing	1	1
0.195534275028483	BFA	BFA mv 10_Airyscan Processing	1	1
0.397966480465825	BFA	BFA mv 10_Airyscan Processing	1	1
0.381041341496088	BFA	BFA mv 10_Airyscan Processing	1	1
0.148863763872435	BFA	BFA mv 10_Airyscan Processing	1	1
0.192287547347051	BFA	BFA mv 10_Airyscan Processing	1	1
0.489678664429004	BFA	BFA mv 10_Airyscan Processing	1	1
0.242223898398223	BFA	BFA mv 10_Airyscan Processing	1	1
0.232281490211357	BFA	BFA mv 10_Airyscan Processing	1	1
0	BFA	BFA mv 10_Airyscan Processing	1	1
0.305236480779831	BFA	BFA mv 10_Airyscan Processing	1	1
0.328839693108416	BFA	BFA mv 10_Airyscan Processing	1	1
0	BFA	BFA mv 10_Airyscan Processing	1	1
0.257636848491896	BFA	BFA mv 10_Airyscan Processing	1	1
0.207412755086808	BFA	BFA mv 10_Airyscan Processing	1	1
0.264752019339579	BFA	BFA mv 10_Airyscan Processing	1	1
0	BFA	BFA mv 10_Airyscan Processing	1	1
0.194071709895007	BFA	BFA mv 10_Airyscan Processing	1	1
0.425591032602553	BFA	BFA mv 10_Airyscan Processing	1	1
0.154278796380266	BFA	BFA mv 10_Airyscan Processing	1	1
0.263154914723012	BFA	BFA mv 10_Airyscan Processing	1	1
0	BFA	BFA mv 10_Airyscan Processing	1	1
0.235178294051576	BFA	BFA mv 10_Airyscan Processing	1	1
0	BFA	BFA mv 10_Airyscan Processing	1	1
0	BFA	BFA mv 10_Airyscan Processing	1	1
0	BFA	BFA mv 10_Airyscan Processing	1	1
0.248572805734399	BFA	BFA mv 10_Airyscan Processing	1	1
0.451436992877885	BFA	BFA mv 10_Airyscan Processing	1	1
0.0959228552519501	BFA	BFA mv 10_Airyscan Processing	1	1
0.101817178523861	BFA	BFA mv 10_Airyscan Processing	1	1
0.187426274428068	BFA	BFA mv 10_Airyscan Processing	1	1
0.113802683997442	BFA	BFA mv 10_Airyscan Processing	1	1
0.187426274428068	BFA	BFA mv 10_Airyscan Processing	1	1
0.282682914446205	BFA	BFA mv 10_Airyscan Processing	1	1
0.451436992877885	BFA	BFA mv 10_Airyscan Processing	1	1
0.0983891356956586	BFA	BFA mv 10_Airyscan Processing	1	1
0.256111966730982	BFA	BFA mv 10_Airyscan Processing	1	1
0.470620239051355	BFA	BFA mv 10_Airyscan Processing	1	1
0.407423269209118	BFA	BFA mv 10_Airyscan Processing	1	1
0.305046261577774	BFA	BFA mv 10_Airyscan Processing	1	1
0.235388060466218	BFA	BFA mv 10_Airyscan Processing	1	1
0.117263157581596	BFA	BFA mv 10_Airyscan Processing	1	1
0.0896455039165611	BFA	BFA mv 10_Airyscan Processing	1	1
0.276095050772003	BFA	BFA mv 10_Airyscan Processing	1	1
0.273985613104136	BFA	BFA mv 10_Airyscan Processing	1	1
0.267248159070361	BFA	BFA mv 10_Airyscan Processing	1	1
0.220819594447697	BFA	BFA mv 10_Airyscan Processing	1	1
0.25060819614708	BFA	BFA mv 10_Airyscan Processing	1	1
0.326319609666319	BFA	BFA mv 10_Airyscan Processing	1	1
0.374732597697742	BFA	BFA mv 10_Airyscan Processing	1	1
0.371737874819068	BFA	BFA mv 10_Airyscan Processing	1	1
0.34295307245245	BFA	BFA mv 10_Airyscan Processing	1	1
0.260707052771108	BFA	BFA mv 10_Airyscan Processing	1	1
0	BFA	BFA mv 10_Airyscan Processing	1	1
0	BFA	BFA mv 10_Airyscan Processing	1	1
0	BFA	BFA mv 10_Airyscan Processing	1	1
0	BFA	BFA mv 10_Airyscan Processing	1	1
0.230811349356144	BFA	BFA mv 10_Airyscan Processing	1	1
0	BFA	BFA mv 10_Airyscan Processing	1	1
0.381914311241435	BFA	BFA mv 10_Airyscan Processing	1	1
0.323765058093626	BFA	BFA mv 10_Airyscan Processing	1	1
0.354515978642722	BFA	BFA mv 10_Airyscan Processing	1	1
0.370640849760396	BFA	BFA mv 10_Airyscan Processing	1	1
0.427575173210105	BFA	BFA mv 10_Airyscan Processing	1	1
0.450588757754571	BFA	BFA mv 10_Airyscan Processing	1	1
0.326637575198709	BFA	BFA mv 10_Airyscan Processing	1	1
0.372044800211596	BFA	BFA mv 10_Airyscan Processing	1	1
0	BFA	BFA mv 10_Airyscan Processing	1	1
0.196513687965617	BFA	BFA mv 10_Airyscan Processing	1	1
0.263937187933551	BFA	BFA mv 10_Airyscan Processing	1	1
0.315655217282228	BFA	BFA mv 10_Airyscan Processing	1	1
0.362610084162492	BFA	BFA mv 10_Airyscan Processing	1	1
0.435374940199167	BFA	BFA mv 10_Airyscan Processing	1	1
0.411133120575198	BFA	BFA mv 10_Airyscan Processing	1	1
0.254869336469886	BFA	BFA mv 10_Airyscan Processing	1	1
0.327482570992497	BFA	BFA mv 10_Airyscan Processing	1	1
0.272695939091038	BFA	BFA mv 10_Airyscan Processing	1	1
0.417336529462558	BFA	BFA mv 10_Airyscan Processing	1	1
0.327183371429483	BFA	BFA mv 10_Airyscan Processing	1	1
0.494979493145067	BFA	BFA mv 10_Airyscan Processing	1	1
0.240507280982036	BFA	BFA mv 10_Airyscan Processing	1	1
0.245780298639822	BFA	BFA mv 10_Airyscan Processing	1	1
0.151251077726954	BFA	BFA mv 10_Airyscan Processing	1	1
0.12516553170485	BFA	BFA mv 10_Airyscan Processing	1	1
0.313499473613924	BFA	BFA mv 10_Airyscan Processing	1	1
0.393297002216973	BFA	BFA mv 10_Airyscan Processing	1	1
0	BFA	BFA mv 10_Airyscan Processing	1	1
0	BFA	BFA mv 10_Airyscan Processing	1	1
0.270780818078191	BFA	BFA mv 10_Airyscan Processing	1	1
0	BFA	BFA mv 10_Airyscan Processing	1	1
0	BFA	BFA mv 10_Airyscan Processing	1	1
0.320623432995869	BFA	BFA mv 10_Airyscan Processing	1	1
0.180607678661933	BFA	BFA mv 10_Airyscan Processing	1	1
0.272428736270741	BFA	BFA mv 10_Airyscan Processing	1	1
0	BFA	BFA mv 10_Airyscan Processing	1	1
0.439052619687158	BFA	BFA mv 10_Airyscan Processing	1	1
0.307302756297986	BFA	BFA mv 10_Airyscan Processing	1	1
0.479282294364827	BFA	BFA mv 10_Airyscan Processing	1	1
0.399120605408715	BFA	BFA mv 10_Airyscan Processing	1	1
0.340440686256677	BFA	BFA mv 10_Airyscan Processing	1	1
0	BFA	BFA mv 10_Airyscan Processing	1	1
0.308649287477533	BFA	BFA mv 10_Airyscan Processing	1	1
0.331023898423074	BFA	BFA mv 10_Airyscan Processing	1	1
0	BFA	BFA mv 10_Airyscan Processing	1	1
0.382318684232171	BFA	BFA mv 10_Airyscan Processing	1	1
0.363196824631065	BFA	BFA mv 10_Airyscan Processing	1	1
0.542299448158494	BFA	BFA mv 10_Airyscan Processing	1	1
0.491685414428283	BFA	BFA mv 10_Airyscan Processing	1	1
0.221619324721207	BFA	BFA mv 10_Airyscan Processing	1	1
0.123494254567166	BFA	BFA mv 10_Airyscan Processing	1	1
0.123494254567166	BFA	BFA mv 10_Airyscan Processing	1	1
0.219301779542335	BFA	BFA mv 10_Airyscan Processing	1	1
0.285303443647969	BFA	BFA mv 10_Airyscan Processing	1	1
0.491685414428283	BFA	BFA mv 10_Airyscan Processing	1	1
0.211805359696122	BFA	BFA mv 10_Airyscan Processing	1	1
0.394554420772784	BFA	BFA mv 10_Airyscan Processing	1	1
0.381994931419559	BFA	BFA mv 10_Airyscan Processing	1	1
0.392462015774129	BFA	BFA mv 10_Airyscan Processing	1	1
0.396582379936285	BFA	BFA mv 10_Airyscan Processing	1	1
0.497300579943109	BFA	BFA mv 10_Airyscan Processing	1	1
0.410371524083792	BFA	BFA mv 10_Airyscan Processing	1	1
0.178341196431256	BFA	BFA mv 10_Airyscan Processing	1	1
0.281538140198965	BFA	BFA mv 10_Airyscan Processing	1	1
0.245524793233378	BFA	BFA mv 10_Airyscan Processing	1	1
0.290524381734671	BFA	BFA mv 10_Airyscan Processing	1	1
0.296785956129438	BFA	BFA mv 10_Airyscan Processing	1	1
0.241160267747365	BFA	BFA mv 10_Airyscan Processing	1	1
0.324208856914287	BFA	BFA mv 10_Airyscan Processing	1	1
0.101835681240402	BFA	BFA mv 10_Airyscan Processing	1	1
0.357242434958784	BFA	BFA mv 10_Airyscan Processing	1	1
0.245524793233378	BFA	BFA mv 10_Airyscan Processing	1	1
0.452522749065527	BFA	BFA mv 10_Airyscan Processing	1	1
0.202063547268557	BFA	BFA mv 10_Airyscan Processing	1	1
0.223123211332573	BFA	BFA mv 10_Airyscan Processing	1	1
0.491210209445907	BFA	BFA mv 10_Airyscan Processing	1	1
0.385325126688568	BFA	BFA mv 10_Airyscan Processing	1	1
0.233153386139214	BFA	BFA mv 10_Airyscan Processing	1	1
0.215661702625952	BFA	BFA mv 10_Airyscan Processing	1	1
0.45992355032749	BFA	BFA mv 10_Airyscan Processing	1	1
0.274686440605751	BFA	BFA mv 10_Airyscan Processing	1	1
0.448149312023566	BFA	BFA mv 10_Airyscan Processing	1	1
0.418019282771198	BFA	BFA mv 10_Airyscan Processing	1	1
0.283304735568358	BFA	BFA mv 10_Airyscan Processing	1	1
0.274686440605751	BFA	BFA mv 10_Airyscan Processing	1	1
0.233331151864095	BFA	BFA mv 10_Airyscan Processing	1	1
0.255351910134987	BFA	BFA mv 10_Airyscan Processing	1	1
0.257810881638505	BFA	BFA mv 10_Airyscan Processing	1	1
0.538989269424026	BFA	BFA mv 10_Airyscan Processing	1	1
0.448856141068419	BFA	BFA mv 10_Airyscan Processing	1	1
0.304195324427383	BFA	BFA mv 10_Airyscan Processing	1	1
0	BFA	BFA mv 10_Airyscan Processing	1	1
0.33976810534237	BFA	BFA mv 10_Airyscan Processing	1	1
0.424702511480705	BFA	BFA mv 10_Airyscan Processing	1	1
0.477634085033942	BFA	BFA mv 10_Airyscan Processing	1	1
0.357735938830851	BFA	BFA mv 10_Airyscan Processing	1	1
0.327859135047946	BFA	BFA mv 10_Airyscan Processing	1	1
0.397769311596742	BFA	BFA mv 10_Airyscan Processing	1	1
0.223039781955367	BFA	BFA mv 10_Airyscan Processing	1	1
0.341465435091932	BFA	BFA mv 10_Airyscan Processing	1	1
0.402699082138885	BFA	BFA mv 10_Airyscan Processing	1	1
0.210574836148227	BFA	BFA mv 10_Airyscan Processing	1	1
0.20276758035965	BFA	BFA mv 10_Airyscan Processing	1	1
0.359327126507036	BFA	BFA mv 10_Airyscan Processing	1	1
0.252600658366168	BFA	BFA mv 10_Airyscan Processing	1	1
0.372424900369937	BFA	BFA mv 10_Airyscan Processing	1	1
0.536926238309446	BFA	BFA mv 10_Airyscan Processing	1	1
0.336010359470288	BFA	BFA mv 10_Airyscan Processing	1	1
0.463631933688566	BFA	BFA mv 10_Airyscan Processing	1	1
0.360926100315553	BFA	BFA mv 10_Airyscan Processing	1	1
0.603530167586532	BFA	BFA mv 10_Airyscan Processing	1	1
0	BFA	BFA mv 10_Airyscan Processing	1	1
0.201256697096073	BFA	BFA mv 10_Airyscan Processing	1	1
0.519567875539136	BFA	BFA mv 10_Airyscan Processing	1	1
0.39167988438657	BFA	BFA mv 10_Airyscan Processing	1	1
0.3507414555226	BFA	BFA mv 10_Airyscan Processing	1	1
0.423079466687072	BFA	BFA mv 10_Airyscan Processing	1	1
0.338356843039165	BFA	BFA mv 10_Airyscan Processing	1	1
0.420442196713874	BFA	BFA mv 10_Airyscan Processing	1	1
0.462136342155808	BFA	BFA mv 10_Airyscan Processing	1	1
0.26497614373033	BFA	BFA mv 10_Airyscan Processing	1	1
0.164085471724857	BFA	BFA mv 10_Airyscan Processing	1	1
0.384585788738944	BFA	BFA mv 10_Airyscan Processing	1	1
0.245157876759974	BFA	BFA mv 10_Airyscan Processing	1	1
0.458981095971914	BFA	BFA mv 10_Airyscan Processing	1	1
0.283258459012854	BFA	BFA mv 10_Airyscan Processing	1	1
0.347942566573851	BFA	BFA mv 10_Airyscan Processing	1	1
0.247274638489272	BFA	BFA mv 10_Airyscan Processing	1	1
0.36371543533253	BFA	BFA mv 10_Airyscan Processing	1	1
0.290576834430301	BFA	BFA mv 10_Airyscan Processing	1	1
0.169682147291143	BFA	BFA mv 10_Airyscan Processing	1	1
0.36868910448314	BFA	BFA mv 10_Airyscan Processing	1	1
0.35646983023154	BFA	BFA mv 10_Airyscan Processing	1	1
0.290576834430301	BFA	BFA mv 10_Airyscan Processing	1	1
0.248465462676439	BFA	BFA mv 10_Airyscan Processing	1	1
0.290097291797606	BFA	BFA mv 10_Airyscan Processing	1	1
0.388429940227621	BFA	BFA mv 10_Airyscan Processing	1	1
0.298755661898794	BFA	BFA mv 10_Airyscan Processing	1	1
0.286672298400104	BFA	BFA mv 10_Airyscan Processing	1	1
0.240220426138981	BFA	BFA mv 10_Airyscan Processing	1	1
0.289267815024802	BFA	BFA mv 10_Airyscan Processing	1	1
0	BFA	BFA mv 10_Airyscan Processing	1	1
0.28435015727093	BFA	BFA mv 10_Airyscan Processing	1	1
0.450762806850627	BFA	BFA mv 10_Airyscan Processing	1	1
0.293924425973581	BFA	BFA mv 10_Airyscan Processing	1	1
0	BFA	BFA mv 10_Airyscan Processing	1	1
0	BFA	BFA mv 10_Airyscan Processing	1	1
0.486541869596519	BFA	BFA mv 10_Airyscan Processing	1	1
0.439396714722554	BFA	BFA mv 10_Airyscan Processing	1	1
0.488450730474697	BFA	BFA mv 10_Airyscan Processing	1	1
0.272462441498355	BFA	BFA mv 10_Airyscan Processing	1	1
0.272462441498355	BFA	BFA mv 10_Airyscan Processing	1	1
0.317559589159425	BFA	BFA mv 10_Airyscan Processing	1	1
0.515685713690361	BFA	BFA mv 10_Airyscan Processing	1	1
0.292057081175122	BFA	BFA mv 10_Airyscan Processing	1	1
0.375489372579231	BFA	BFA mv 10_Airyscan Processing	1	1
0.401531640585146	BFA	BFA mv 10_Airyscan Processing	1	1
0.422508770355072	BFA	BFA mv 10_Airyscan Processing	1	1
0.509625119544009	BFA	BFA mv 10_Airyscan Processing	1	1
0.420946848623204	BFA	BFA mv 10_Airyscan Processing	1	1
0.437604397851849	BFA	BFA mv 10_Airyscan Processing	1	1
0.44506444212612	BFA	BFA mv 10_Airyscan Processing	1	1
0.311300131904588	BFA	BFA mv 10_Airyscan Processing	1	1
0.319726419419692	BFA	BFA mv 10_Airyscan Processing	1	1
0.440132006680708	BFA	BFA mv 10_Airyscan Processing	1	1
0.26719656421389	BFA	BFA mv 10_Airyscan Processing	1	1
0.612251534961227	BFA	BFA mv 10_Airyscan Processing	1	1
0.480610586180916	BFA	BFA mv 10_Airyscan Processing	1	1
0.198937357592374	BFA	BFA mv 10_Airyscan Processing	1	1
0.320638606914882	BFA	BFA mv 10_Airyscan Processing	1	1
0.192674135490152	BFA	BFA mv 10_Airyscan Processing	1	1
0.415609833433454	BFA	BFA mv 10_Airyscan Processing	1	1
0.566821268557085	BFA	BFA mv 10_Airyscan Processing	1	1
0.336148838722893	BFA	BFA mv 10_Airyscan Processing	1	1
0.333636063208296	BFA	BFA mv 10_Airyscan Processing	1	1
0.30816924195368	BFA	BFA mv 10_Airyscan Processing	1	1
0.296780182102158	BFA	BFA mv 10_Airyscan Processing	1	1
0.278568919728583	BFA	BFA mv 10_Airyscan Processing	1	1
0.388359787978553	BFA	BFA mv 10_Airyscan Processing	1	1
0.437092318640986	BFA	BFA mv 10_Airyscan Processing	1	1
0.43235453948912	BFA	BFA mv 10_Airyscan Processing	1	1
0.48968468962875	BFA	BFA mv 10_Airyscan Processing	1	1
0.422369490561294	BFA	BFA mv 10_Airyscan Processing	1	1
0.229011714452439	BFA	BFA mv 10_Airyscan Processing	1	1
0.508697472234257	BFA	BFA mv 10_Airyscan Processing	1	1
0.508697472234257	BFA	BFA mv 10_Airyscan Processing	1	1
0.508697472234257	BFA	BFA mv 10_Airyscan Processing	1	1
0.378459903485454	BFA	BFA mv 10_Airyscan Processing	1	1
0.412491535331112	BFA	BFA mv 10_Airyscan Processing	1	1
0.25589612158221	BFA	BFA mv 10_Airyscan Processing	1	1
0.10853521206662	BFA	BFA mv 10_Airyscan Processing	1	1
0.271804003927671	BFA	BFA mv 10_Airyscan Processing	1	1
0.49332742534732	BFA	BFA mv 10_Airyscan Processing	1	1
0.470745686233253	BFA	BFA mv 10_Airyscan Processing	1	1
0.442139025750695	BFA	BFA mv 10_Airyscan Processing	1	1
0.238590477581853	BFA	BFA mv 10_Airyscan Processing	1	1
0.247750172419637	BFA	BFA mv 10_Airyscan Processing	1	1
0.464604003372302	BFA	BFA mv 10_Airyscan Processing	1	1
0.12693111522325	BFA	BFA mv 10_Airyscan Processing	1	1
0.0692617529938432	BFA	BFA mv 10_Airyscan Processing	1	1
0.383946257956941	BFA	BFA mv 10_Airyscan Processing	1	1
0.347740163212847	BFA	BFA mv 10_Airyscan Processing	1	1
0.373047294416741	BFA	BFA mv 10_Airyscan Processing	1	1
0.311346260796584	BFA	BFA mv 10_Airyscan Processing	1	1
0.0865285930001753	BFA	BFA mv 10_Airyscan Processing	1	1
0.296856879634982	BFA	BFA mv 10_Airyscan Processing	1	1
0	BFA	BFA mv 10_Airyscan Processing	1	1
0.39279872712334	BFA	BFA mv 10_Airyscan Processing	1	1
0.344859943035626	BFA	BFA mv 10_Airyscan Processing	1	1
0.162001073808334	BFA	BFA mv 10_Airyscan Processing	1	1
0.418549303811428	BFA	BFA mv 10_Airyscan Processing	1	1
0.42594981575259	BFA	BFA mv 10_Airyscan Processing	1	1
0.383946257956941	BFA	BFA mv 10_Airyscan Processing	1	1
0.467246361918851	BFA	BFA mv 10_Airyscan Processing	1	1
0.450060991948741	BFA	BFA mv 10_Airyscan Processing	1	1
0.317394455916234	BFA	BFA mv 10_Airyscan Processing	1	1
0.447243885694687	BFA	BFA mv 10_Airyscan Processing	1	1
0.180778096269615	BFA	BFA mv 10_Airyscan Processing	1	1
0.359120465406342	BFA	BFA mv 10_Airyscan Processing	1	1
0.321242401537853	BFA	BFA mv 10_Airyscan Processing	1	1
0.435726316976048	BFA	BFA mv 10_Airyscan Processing	1	1
0.436499388030149	BFA	BFA mv 10_Airyscan Processing	1	1
0.261743530125162	BFA	BFA mv 10_Airyscan Processing	1	1
0.183968870963512	BFA	BFA mv 10_Airyscan Processing	1	1
0.154468266145835	BFA	BFA mv 10_Airyscan Processing	1	1
0.495670062586553	BFA	BFA mv 10_Airyscan Processing	1	1
0.298634472599742	BFA	BFA mv 10_Airyscan Processing	1	1
0.379994804917762	BFA	BFA mv 10_Airyscan Processing	1	1
0.372352092903979	BFA	BFA mv 10_Airyscan Processing	1	1
0.182194869136144	BFA	BFA mv 10_Airyscan Processing	1	1
0.622034308381217	BFA	BFA mv 10_Airyscan Processing	1	1
0.182194869136144	BFA	BFA mv 10_Airyscan Processing	1	1
0.275114908919837	BFA	BFA mv 10_Airyscan Processing	1	1
0.0819590966473644	BFA	BFA mv 10_Airyscan Processing	1	1
0.49462667692535	BFA	BFA mv 10_Airyscan Processing	1	1
0.161189658801342	BFA	BFA mv 10_Airyscan Processing	1	1
0.182194869136144	BFA	BFA mv 10_Airyscan Processing	1	1
0.393428356255287	BFA	BFA mv 10_Airyscan Processing	1	1
0.276197644316954	BFA	BFA mv 10_Airyscan Processing	1	1
0.225943723384468	BFA	BFA mv 10_Airyscan Processing	1	1
0.344632457391652	BFA	BFA mv 10_Airyscan Processing	1	1
0.368632132879344	BFA	BFA mv 10_Airyscan Processing	1	1
0.312631817672805	BFA	BFA mv 10_Airyscan Processing	1	1
0.324607443775074	BFA	BFA mv 10_Airyscan Processing	1	1
0.415703723737131	BFA	BFA mv 10_Airyscan Processing	1	1
0.239871534173407	BFA	BFA mv 10_Airyscan Processing	1	1
0.500714536558554	BFA	BFA mv 10_Airyscan Processing	1	1
0.261081959945053	BFA	BFA mv 10_Airyscan Processing	1	1
0.38507027353156	BFA	BFA mv 10_Airyscan Processing	1	1
0.392736260747471	BFA	BFA mv 10_Airyscan Processing	1	1
0.372686581606823	BFA	BFA mv 10_Airyscan Processing	1	1
0.233777930776272	BFA	BFA mv 10_Airyscan Processing	1	1
0.318800813233757	BFA	BFA mv 10_Airyscan Processing	1	1
0.375064983300581	BFA	BFA mv 10_Airyscan Processing	1	1
0.393657036812246	BFA	BFA mv 10_Airyscan Processing	1	1
0.392736260747471	BFA	BFA mv 10_Airyscan Processing	1	1
0.453962423686343	BFA	BFA mv 10_Airyscan Processing	1	1
0.311464465547666	BFA	BFA mv 10_Airyscan Processing	1	1
0	BFA	BFA mv 10_Airyscan Processing	1	1
0	BFA	BFA mv 10_Airyscan Processing	1	1
0.496093284426493	BFA	BFA mv 10_Airyscan Processing	1	1
0.417555131983975	BFA	BFA mv 10_Airyscan Processing	1	1
0.397155888347685	BFA	BFA mv 10_Airyscan Processing	1	1
0.468452820352408	BFA	BFA mv 10_Airyscan Processing	1	1
0.108877348389739	BFA	BFA mv 10_Airyscan Processing	1	1
0	BFA	BFA mv 10_Airyscan Processing	1	1
0.389612162725199	BFA	BFA mv 10_Airyscan Processing	1	1
0.359105070991851	BFA	BFA mv 10_Airyscan Processing	1	1
0.456701681527445	BFA	BFA mv 10_Airyscan Processing	1	1
0.289385717988551	BFA	BFA mv 10_Airyscan Processing	1	1
0.306908253792833	BFA	BFA mv 10_Airyscan Processing	1	1
0.53037706349637	BFA	BFA mv 10_Airyscan Processing	1	1
0.330558664070646	BFA	BFA mv 10_Airyscan Processing	1	1
0.302710882936642	BFA	BFA mv 10_Airyscan Processing	1	1
0.377809668120948	BFA	BFA mv 10_Airyscan Processing	1	1
0.374034273872069	BFA	BFA mv 10_Airyscan Processing	1	1
0.302886346388797	BFA	BFA mv 10_Airyscan Processing	1	1
0.566382703620552	BFA	BFA mv 10_Airyscan Processing	1	1
0.330263074715688	BFA	BFA mv 10_Airyscan Processing	1	1
0.310137713092166	BFA	BFA mv 10_Airyscan Processing	1	1
0.39642540253535	BFA	BFA mv 10_Airyscan Processing	1	1
0.326175986623832	BFA	BFA mv 10_Airyscan Processing	1	1
0.563645520985374	BFA	BFA mv 10_Airyscan Processing	1	1
0.377809668120948	BFA	BFA mv 10_Airyscan Processing	1	1
0.369654726363752	BFA	BFA mv 10_Airyscan Processing	1	1
0.56999022379238	BFA	BFA mv 10_Airyscan Processing	1	1
0.558820371740679	BFA	BFA mv 10_Airyscan Processing	1	1
0.287048216553487	BFA	BFA mv 10_Airyscan Processing	1	1
0.269760656170195	BFA	BFA mv 10_Airyscan Processing	1	1
0.445502290938167	BFA	BFA mv 10_Airyscan Processing	1	1
0.150614392403688	BFA	BFA mv 10_Airyscan Processing	1	1
0.310959439965261	BFA	BFA mv 10_Airyscan Processing	1	1
0.432489862929601	BFA	BFA mv 10_Airyscan Processing	1	1
0.350640975329818	BFA	BFA mv 10_Airyscan Processing	1	1
0.411001895892047	BFA	BFA mv 10_Airyscan Processing	1	1
0.361691905234618	BFA	BFA mv 10_Airyscan Processing	1	1
0.368497823706196	BFA	BFA mv 10_Airyscan Processing	1	1
0.43397385029087	BFA	BFA mv 10_Airyscan Processing	1	1
0.374779000328893	BFA	BFA mv 10_Airyscan Processing	1	1
0.186032623113572	BFA	BFA mv 10_Airyscan Processing	1	1
0.376539349141105	BFA	BFA mv 10_Airyscan Processing	1	1
0.465922746252041	BFA	BFA mv 10_Airyscan Processing	1	1
0.478437907855996	BFA	BFA mv 10_Airyscan Processing	1	1
0.184183087929396	BFA	BFA mv 10_Airyscan Processing	1	1
0.31221595014016	BFA	BFA mv 10_Airyscan Processing	1	1
0.279445808555886	BFA	BFA mv 10_Airyscan Processing	1	1
0.267715043170621	BFA	BFA mv 10_Airyscan Processing	1	1
0.352321483644372	BFA	BFA mv 10_Airyscan Processing	1	1
0.385859295415783	BFA	BFA mv 10_Airyscan Processing	1	1
0.171921680353601	BFA	BFA mv 10_Airyscan Processing	1	1
0.171921680353601	BFA	BFA mv 10_Airyscan Processing	1	1
0.43387405682689	BFA	BFA mv 10_Airyscan Processing	1	1
0.134716958090453	BFA	BFA mv 10_Airyscan Processing	1	1
0.504617351936098	BFA	BFA mv 10_Airyscan Processing	1	1
0.239032577063115	BFA	BFA mv 10_Airyscan Processing	1	1
0.540971168867442	BFA	BFA mv 10_Airyscan Processing	1	1
0.550905930495804	BFA	BFA mv 10_Airyscan Processing	1	1
0.288002959116992	BFA	BFA mv 10_Airyscan Processing	1	1
0.0398933664451786	BFA	BFA mv 10_Airyscan Processing	1	1
0.384296945074408	BFA	BFA mv 10_Airyscan Processing	1	1
0.504897421767523	BFA	BFA mv 10_Airyscan Processing	1	1
0.356057109814061	BFA	BFA mv 10_Airyscan Processing	1	1
0.193571109633216	BFA	BFA mv 10_Airyscan Processing	1	1
0.475939077122981	BFA	BFA mv 10_Airyscan Processing	1	1
0.324327887125411	BFA	BFA mv 10_Airyscan Processing	1	1
0.27873810312945	BFA	BFA mv 10_Airyscan Processing	1	1
0.256035969484315	BFA	BFA mv 10_Airyscan Processing	1	1
0.503731453319873	BFA	BFA mv 10_Airyscan Processing	1	1
0.296182263412759	BFA	BFA mv 10_Airyscan Processing	1	1
0.503731453319873	BFA	BFA mv 10_Airyscan Processing	1	1
0.34320272967105	BFA	BFA mv 10_Airyscan Processing	1	1
0	BFA	BFA mv 10_Airyscan Processing	1	1
0.546779188209907	BFA	BFA mv 10_Airyscan Processing	1	1
0	BFA	BFA mv 10_Airyscan Processing	1	1
0.499024049642826	BFA	BFA mv 10_Airyscan Processing	1	1
0.450940093246479	BFA	BFA mv 10_Airyscan Processing	1	1
0	BFA	BFA mv 10_Airyscan Processing	1	1
0.147846444317254	BFA	BFA mv 10_Airyscan Processing	1	1
0.339328188451459	BFA	BFA mv 10_Airyscan Processing	1	1
0.238589634438264	BFA	BFA mv 10_Airyscan Processing	1	1
0.382522979557173	BFA	BFA mv 10_Airyscan Processing	1	1
0.0772042374475744	BFA	BFA mv 10_Airyscan Processing	1	1
0.349029998632239	BFA	BFA mv 10_Airyscan Processing	1	1
0.35067031822476	BFA	BFA mv 10_Airyscan Processing	1	1
0.358003799241168	BFA	BFA mv 10_Airyscan Processing	1	1
0.38924637704485	BFA	BFA mv 10_Airyscan Processing	1	1
0.215846513219333	BFA	BFA mv 10_Airyscan Processing	1	1
0.0985178419010443	BFA	BFA mv 10_Airyscan Processing	1	1
0.048058664999798	BFA	BFA mv 10_Airyscan Processing	1	1
0.189475520275221	BFA	BFA mv 10_Airyscan Processing	1	1
0.474042671860181	BFA	BFA mv 10_Airyscan Processing	1	1
0.205188957419493	BFA	BFA mv 10_Airyscan Processing	1	1
0.250539064371841	BFA	BFA mv 10_Airyscan Processing	1	1
0.41423716549856	BFA	BFA mv 10_Airyscan Processing	1	1
0.34424595384637	BFA	BFA mv 10_Airyscan Processing	1	1
0.151332795942985	BFA	BFA mv 10_Airyscan Processing	1	1
0.241710793574446	BFA	BFA mv 10_Airyscan Processing	1	1
0.160994250513641	BFA	BFA mv 10_Airyscan Processing	1	1
0.134946874004484	BFA	BFA mv 10_Airyscan Processing	1	1
0.0573525574804003	BFA	BFA mv 10_Airyscan Processing	1	1
0.481009574382447	BFA	BFA mv 10_Airyscan Processing	1	1
0.321018557318122	BFA	BFA mv 10_Airyscan Processing	1	1
0.290790445140352	BFA	BFA mv 10_Airyscan Processing	1	1
0.348011681675102	BFA	BFA mv 10_Airyscan Processing	1	1
0.297871123124993	BFA	BFA mv 10_Airyscan Processing	1	1
0.246651335693028	BFA	BFA mv 10_Airyscan Processing	1	1
0.301144170414545	BFA	BFA mv 10_Airyscan Processing	1	1
0.336313503005129	BFA	BFA mv 10_Airyscan Processing	1	1
0.474551852786686	BFA	BFA mv 10_Airyscan Processing	1	1
0.206348517037441	BFA	BFA mv 10_Airyscan Processing	1	1
0.0984610487760154	BFA	BFA mv 10_Airyscan Processing	1	1
0.0984610487760154	BFA	BFA mv 10_Airyscan Processing	1	1
0.442738202901232	BFA	BFA mv 10_Airyscan Processing	1	1
0.127902646883336	BFA	BFA mv 10_Airyscan Processing	1	1
0	BFA	BFA mv 10_Airyscan Processing	1	1
0	BFA	BFA mv 10_Airyscan Processing	1	1
0.460239139986148	BFA	BFA mv 10_Airyscan Processing	1	1
0.296459886547281	BFA	BFA mv 10_Airyscan Processing	1	1
0.192033935462916	BFA	BFA mv 10_Airyscan Processing	1	1
0.343720532368023	BFA	BFA mv 10_Airyscan Processing	1	1
0.418412694729965	BFA	BFA mv 10_Airyscan Processing	1	1
0	BFA	BFA mv 10_Airyscan Processing	1	1
0	BFA	BFA mv 10_Airyscan Processing	1	1
0.385026988223008	BFA	BFA mv 10_Airyscan Processing	1	1
0.346968764012991	BFA	BFA mv 10_Airyscan Processing	1	1
0.167407033630055	BFA	BFA mv 10_Airyscan Processing	1	1
0.297099894117319	BFA	BFA mv 10_Airyscan Processing	1	1
0.421778738554344	BFA	BFA mv 10_Airyscan Processing	1	1
0.362874551998155	BFA	BFA mv 10_Airyscan Processing	1	1
0.389483883177827	BFA	BFA mv 10_Airyscan Processing	1	1
0	BFA	BFA mv 10_Airyscan Processing	1	1
0.196160782227324	BFA	BFA mv 10_Airyscan Processing	1	1
0	BFA	BFA mv 10_Airyscan Processing	1	1
0.191573682850672	BFA	BFA mv 10_Airyscan Processing	1	1
0.263719808671971	BFA	BFA mv 10_Airyscan Processing	1	1
0	BFA	BFA mv 10_Airyscan Processing	1	1
0.515716457925629	BFA	BFA mv 10_Airyscan Processing	1	1
0	BFA	BFA mv 10_Airyscan Processing	1	1
0	BFA	BFA mv 10_Airyscan Processing	1	1
0.31548940607004	BFA	BFA mv 10_Airyscan Processing	1	1
0	BFA	BFA mv 10_Airyscan Processing	1	1
0	BFA	BFA mv 10_Airyscan Processing	1	1
0	BFA	BFA mv 10_Airyscan Processing	1	1
0.274808755938055	BFA	BFA mv 10_Airyscan Processing	1	1
0.316634484379068	BFA	BFA mv 10_Airyscan Processing	1	1
0.412972905992891	BFA	BFA mv 10_Airyscan Processing	1	1
0.412972905992891	BFA	BFA mv 10_Airyscan Processing	1	1
0.212361825169483	BFA	BFA mv 10_Airyscan Processing	1	1
0.306219857055924	BFA	BFA mv 10_Airyscan Processing	1	1
0.424849952829248	BFA	BFA mv 10_Airyscan Processing	1	1
0.435046674263276	BFA	BFA mv 10_Airyscan Processing	1	1
0.263410580052665	BFA	BFA mv 10_Airyscan Processing	1	1
0.188424345303811	BFA	BFA mv 10_Airyscan Processing	1	1
0.25006034242042	BFA	BFA mv 10_Airyscan Processing	1	1
0.363543979433385	BFA	BFA mv 10_Airyscan Processing	1	1
0.180778889636537	BFA	BFA mv 10_Airyscan Processing	1	1
0.53755948713381	BFA	BFA mv 10_Airyscan Processing	1	1
0.208120834735625	BFA	BFA mv 10_Airyscan Processing	1	1
0	BFA	BFA mv 10_Airyscan Processing	1	1
0.271344031964105	BFA	BFA mv 10_Airyscan Processing	1	1
0.265380550549283	BFA	BFA mv 10_Airyscan Processing	1	1
0.20493877762934	BFA	BFA mv 10_Airyscan Processing	1	1
0.405015021975692	BFA	BFA mv 10_Airyscan Processing	1	1
0.380964900338642	BFA	BFA mv 10_Airyscan Processing	1	1
0.50277082285921	BFA	BFA mv 10_Airyscan Processing	1	1
0.291896140846161	BFA	BFA mv 10_Airyscan Processing	1	1
0.191962387861331	BFA	BFA mv 10_Airyscan Processing	1	1
0.170290902500719	BFA	BFA mv 10_Airyscan Processing	1	1
0.368375277454076	BFA	BFA mv 10_Airyscan Processing	1	1
0.263806951326655	BFA	BFA mv 10_Airyscan Processing	1	1
0.251480664986972	BFA	BFA mv 10_Airyscan Processing	1	1
0.259640943391238	BFA	BFA mv 10_Airyscan Processing	1	1
0.256734124371644	BFA	BFA mv 10_Airyscan Processing	1	1
0.322268572707133	BFA	BFA mv 10_Airyscan Processing	1	1
0.259640943391238	BFA	BFA mv 10_Airyscan Processing	1	1
0.306119475965555	BFA	BFA mv 10_Airyscan Processing	1	1
0.112421712855367	BFA	BFA mv 10_Airyscan Processing	1	1
0.239166242242452	BFA	BFA mv 10_Airyscan Processing	1	1
0.391510132273617	BFA	BFA mv 10_Airyscan Processing	1	1
0.367055788157743	BFA	BFA mv 10_Airyscan Processing	1	1
0.405288585701461	BFA	BFA mv 10_Airyscan Processing	1	1
0.251727380089604	BFA	BFA mv 10_Airyscan Processing	1	1
0.364079633808935	BFA	BFA mv 10_Airyscan Processing	1	1
0	BFA	BFA mv 10_Airyscan Processing	1	1
0	BFA	BFA mv 10_Airyscan Processing	1	1
0	BFA	BFA mv 10_Airyscan Processing	1	1
0.140262978858885	BFA	BFA mv 10_Airyscan Processing	1	1
0	BFA	BFA mv 10_Airyscan Processing	1	1
0	BFA	BFA mv 10_Airyscan Processing	1	1
0	BFA	BFA mv 10_Airyscan Processing	1	1
0	BFA	BFA mv 10_Airyscan Processing	1	1
0.215275313677751	BFA	BFA mv 10_Airyscan Processing	1	1
0.292671841533468	BFA	BFA mv 10_Airyscan Processing	1	1
0.251297800821502	BFA	BFA mv 10_Airyscan Processing	1	1
0.33008215410832	BFA	BFA mv 10_Airyscan Processing	1	1
0.350111744276672	BFA	BFA mv 10_Airyscan Processing	1	1
0.210674245239179	BFA	BFA mv 10_Airyscan Processing	1	1
0.3188834411262	BFA	BFA mv 10_Airyscan Processing	1	1
0.290102043121255	BFA	BFA mv 10_Airyscan Processing	1	1
0	BFA	BFA mv 10_Airyscan Processing	1	1
0.279926830059446	BFA	BFA mv 10_Airyscan Processing	1	1
0.279926830059446	BFA	BFA mv 10_Airyscan Processing	1	1
0.335976953185801	BFA	BFA mv 10_Airyscan Processing	1	1
0	BFA	BFA mv 10_Airyscan Processing	1	1
0.23940471887989	BFA	BFA mv 10_Airyscan Processing	1	1
0.462370826106274	BFA	BFA mv 10_Airyscan Processing	1	1
0	BFA	BFA mv 10_Airyscan Processing	1	1
0.21355535688168	BFA	BFA mv 10_Airyscan Processing	1	1
0.394663174922394	BFA	BFA mv 10_Airyscan Processing	1	1
0.394663174922394	BFA	BFA mv 10_Airyscan Processing	1	1
0.394663174922394	BFA	BFA mv 10_Airyscan Processing	1	1
0.195203388253934	BFA	BFA mv 10_Airyscan Processing	1	1
0	BFA	BFA mv 10_Airyscan Processing	1	1
0	BFA	BFA mv 10_Airyscan Processing	1	1
0.337168810081614	BFA	BFA mv 10_Airyscan Processing	1	1
0.562743028486564	BFA	BFA mv 10_Airyscan Processing	1	1
0.463106965963567	BFA	BFA mv 10_Airyscan Processing	1	1
0.261888221416069	BFA	BFA mv 10_Airyscan Processing	1	1
0.45532892544455	BFA	BFA mv 10_Airyscan Processing	1	1
0.346289939470466	BFA	BFA mv 10_Airyscan Processing	1	1
0.314353121381079	BFA	BFA mv 10_Airyscan Processing	1	1
0.138308970318405	BFA	BFA mv 10_Airyscan Processing	1	1
0	BFA	BFA mv 10_Airyscan Processing	1	1
0.306973452867073	BFA	BFA mv 10_Airyscan Processing	1	1
0	BFA	BFA mv 10_Airyscan Processing	1	1
0	BFA	BFA mv 10_Airyscan Processing	1	1
0.34181939187132	BFA	BFA mv 10_Airyscan Processing	1	1
0.682478338044531	BFA	BFA mv 10_Airyscan Processing	1	1
0.323684010113606	BFA	BFA mv 10_Airyscan Processing	1	1
0.511936112459855	BFA	BFA mv 10_Airyscan Processing	1	1
0	BFA	BFA mv 10_Airyscan Processing	1	1
0.267519408417667	BFA	BFA mv 10_Airyscan Processing	1	1
0.435550792317244	BFA	BFA mv 10_Airyscan Processing	1	1
0.464170465208408	BFA	BFA mv 10_Airyscan Processing	1	1
0.284056961458807	BFA	BFA mv 10_Airyscan Processing	1	1
0.407488366001896	BFA	BFA mv 10_Airyscan Processing	1	1
0.382569352606949	BFA	BFA mv 10_Airyscan Processing	1	1
0	BFA	BFA mv 10_Airyscan Processing	1	1
0.366638097228028	BFA	BFA mv 10_Airyscan Processing	1	1
0	BFA	BFA mv 10_Airyscan Processing	1	1
0.420554921461042	BFA	BFA mv 10_Airyscan Processing	1	1
0	BFA	BFA mv 10_Airyscan Processing	1	1
0.420554921461042	BFA	BFA mv 10_Airyscan Processing	1	1
0.460622647614599	BFA	BFA mv 10_Airyscan Processing	1	1
0.359970511579769	BFA	BFA mv 10_Airyscan Processing	1	1
0.329917417148804	BFA	BFA mv 10_Airyscan Processing	1	1
0	BFA	BFA mv 10_Airyscan Processing	1	1
0.225177411495293	BFA	BFA mv 10_Airyscan Processing	1	1
0.254733981238141	BFA	BFA mv 10_Airyscan Processing	1	1
0.376482199975084	BFA	BFA mv 10_Airyscan Processing	1	1
0.304940754225111	BFA	BFA mv 10_Airyscan Processing	1	1
0.177394773058617	BFA	BFA mv 10_Airyscan Processing	1	1
0.208487034763906	BFA	BFA mv 10_Airyscan Processing	1	1
0.489161499045965	BFA	BFA mv 10_Airyscan Processing	1	1
0.390641402853854	BFA	BFA mv 10_Airyscan Processing	1	1
0.425299485657052	BFA	BFA mv 10_Airyscan Processing	1	1
0.264108480028032	BFA	BFA mv 10_Airyscan Processing	1	1
0.426757218908251	BFA	BFA mv 10_Airyscan Processing	1	1
0.440133665627368	BFA	BFA mv 10_Airyscan Processing	1	1
0.278181355906686	BFA	BFA mv 10_Airyscan Processing	1	1
0.0969762924373121	BFA	BFA mv 10_Airyscan Processing	1	1
0.282731815019809	BFA	BFA mv 10_Airyscan Processing	1	1
0.64636671949109	BFA	BFA mv 10_Airyscan Processing	1	1
0.171958762045722	BFA	BFA mv 10_Airyscan Processing	1	1
0.269988804978059	BFA	BFA mv 10_Airyscan Processing	1	1
0.249273503725345	BFA	BFA mv 10_Airyscan Processing	1	1
0.420461901804237	BFA	BFA mv 10_Airyscan Processing	1	1
0.337288369389833	BFA	BFA mv 10_Airyscan Processing	1	1
0.23356904693423	BFA	BFA mv 10_Airyscan Processing	1	1
0.439082519237762	BFA	BFA mv 10_Airyscan Processing	1	1
0.350323549652745	BFA	BFA mv 10_Airyscan Processing	1	1
0.532067623379485	BFA	BFA mv 10_Airyscan Processing	1	1
0.365253529581853	BFA	BFA mv 10_Airyscan Processing	1	1
0.303699897982518	BFA	BFA mv 10_Airyscan Processing	1	1
0.441701351534248	BFA	BFA mv 10_Airyscan Processing	1	1
0.425207048358437	BFA	BFA mv 10_Airyscan Processing	1	1
0	BFA	BFA mv 10_Airyscan Processing	1	1
0.292567461479019	BFA	BFA mv 10_Airyscan Processing	1	1
0	BFA	BFA mv 10_Airyscan Processing	1	1
0.205808284290045	BFA	BFA mv 10_Airyscan Processing	1	1
0.352340039743313	BFA	BFA mv 10_Airyscan Processing	1	1
0.315138975170227	BFA	BFA mv 10_Airyscan Processing	1	1
0	BFA	BFA mv 10_Airyscan Processing	1	1
0.349673014980848	BFA	BFA mv 10_Airyscan Processing	1	1
0.379237472644122	BFA	BFA mv 10_Airyscan Processing	1	1
0	BFA	BFA mv 10_Airyscan Processing	1	1
0.460647362382319	BFA	BFA mv 10_Airyscan Processing	1	1
0.336598566472927	BFA	BFA mv 10_Airyscan Processing	1	1
0.469887339146576	BFA	BFA mv 10_Airyscan Processing	1	1
0.236944097327454	BFA	BFA mv 10_Airyscan Processing	1	1
0	BFA	BFA mv 10_Airyscan Processing	1	1
0.409218888692406	BFA	BFA mv 10_Airyscan Processing	1	1
0.178205693103928	BFA	BFA mv 10_Airyscan Processing	1	1
0.107110986801808	BFA	BFA mv 10_Airyscan Processing	1	1
0.18958576710854	BFA	BFA mv 10_Airyscan Processing	1	1
0.39002704630505	BFA	BFA mv 10_Airyscan Processing	1	1
0.295679307127055	BFA	BFA mv 10_Airyscan Processing	1	1
0.279216888284907	BFA	BFA mv 10_Airyscan Processing	1	1
0.315205970061108	BFA	BFA mv 10_Airyscan Processing	1	1
0.359590880195807	BFA	BFA mv 10_Airyscan Processing	1	1
0.24242524045427	BFA	BFA mv 10_Airyscan Processing	1	1
0.522421833607082	BFA	BFA mv 10_Airyscan Processing	1	1
0.630676999022921	BFA	BFA mv 10_Airyscan Processing	1	1
0.309387309378605	BFA	BFA mv 10_Airyscan Processing	1	1
0.441400831746293	BFA	BFA mv 10_Airyscan Processing	1	1
0.299872474586631	BFA	BFA mv 10_Airyscan Processing	1	1
0.319462007607597	BFA	BFA mv 10_Airyscan Processing	1	1
0.460597672706452	BFA	BFA mv 10_Airyscan Processing	1	1
0.437541636120631	BFA	BFA mv 10_Airyscan Processing	1	1
0.404343938622127	BFA	BFA mv 10_Airyscan Processing	1	1
0.38762362415521	BFA	BFA mv 10_Airyscan Processing	1	1
0.503966749241126	BFA	BFA mv 10_Airyscan Processing	1	1
0.237942814857036	BFA	BFA mv 10_Airyscan Processing	1	1
0.486648178495147	BFA	BFA mv 10_Airyscan Processing	1	1
0.235085689376067	BFA	BFA mv 10_Airyscan Processing	1	1
0.339567170558091	BFA	BFA mv 10_Airyscan Processing	1	1
0.28881646330623	BFA	BFA mv 10_Airyscan Processing	1	1
0.379435670799555	BFA	BFA mv 10_Airyscan Processing	1	1
0.348730741365615	BFA	BFA mv 10_Airyscan Processing	1	1
0.437087460565976	BFA	BFA mv 10_Airyscan Processing	1	1
0.345648982231753	BFA	BFA mv 10_Airyscan Processing	1	1
0.371218248865525	BFA	BFA mv 10_Airyscan Processing	1	1
0.362732770605275	BFA	BFA mv 10_Airyscan Processing	1	1
0.369890027553437	BFA	BFA mv 10_Airyscan Processing	1	1
0.534597899143616	BFA	BFA mv 10_Airyscan Processing	1	1
0	BFA	BFA mv 10_Airyscan Processing	1	1
0.468375167389538	BFA	BFA mv 10_Airyscan Processing	1	1
0.287696795385285	BFA	BFA mv 10_Airyscan Processing	1	1
0.496971525257313	BFA	BFA mv 10_Airyscan Processing	1	1
0.541033692867299	BFA	BFA mv 10_Airyscan Processing	1	1
0.327100254894712	BFA	BFA mv 10_Airyscan Processing	1	1
0.467318622343399	BFA	BFA mv 10_Airyscan Processing	1	1
0.477897041805305	BFA	BFA mv 10_Airyscan Processing	1	1
0.496971525257313	BFA	BFA mv 10_Airyscan Processing	1	1
0.33246167277525	BFA	BFA mv 10_Airyscan Processing	1	1
0.339417277683199	BFA	BFA mv 10_Airyscan Processing	1	1
0.495747032054687	BFA	BFA mv 10_Airyscan Processing	1	1
0.336635740009665	BFA	BFA mv 10_Airyscan Processing	1	1
0.358835458014051	BFA	BFA mv 10_Airyscan Processing	1	1
0.404096987049866	BFA	BFA mv 10_Airyscan Processing	1	1
0.435131644849442	BFA	BFA mv 10_Airyscan Processing	1	1
0.319043004713474	BFA	BFA mv 10_Airyscan Processing	1	1
0.28010863931976	BFA	BFA mv 10_Airyscan Processing	1	1
0.410743837448485	BFA	BFA mv 10_Airyscan Processing	1	1
0.368924981158337	BFA	BFA mv 10_Airyscan Processing	1	1
0.349044642047117	BFA	BFA mv 10_Airyscan Processing	1	1
0.261977139358311	BFA	BFA mv 10_Airyscan Processing	1	1
0.574878080545173	BFA	BFA mv 10_Airyscan Processing	1	1
0.33416615943125	BFA	BFA mv 10_Airyscan Processing	1	1
0.492647017063645	BFA	BFA mv 10_Airyscan Processing	1	1
0.500034122494789	BFA	BFA mv 10_Airyscan Processing	1	1
0.392145915315438	BFA	BFA mv 10_Airyscan Processing	1	1
0.220172074387484	BFA	BFA mv 10_Airyscan Processing	1	1
0.314260530430413	BFA	BFA mv 10_Airyscan Processing	1	1
0.412576329509611	BFA	BFA mv 10_Airyscan Processing	1	1
0.316197420600641	BFA	BFA mv 10_Airyscan Processing	1	1
0.374407737650653	BFA	BFA mv 10_Airyscan Processing	1	1
0.376414136032022	BFA	BFA mv 10_Airyscan Processing	1	1
0.264017105150767	BFA	BFA mv 10_Airyscan Processing	1	1
0.563409467434582	BFA	BFA mv 10_Airyscan Processing	1	1
0.352997067579106	BFA	BFA mv 10_Airyscan Processing	1	1
0.34933018325286	BFA	BFA mv 10_Airyscan Processing	1	1
0.482351382893039	BFA	BFA mv 10_Airyscan Processing	1	1
0.225659362601396	BFA	BFA mv 10_Airyscan Processing	1	1
0.259208296437995	BFA	BFA mv 10_Airyscan Processing	1	1
0.225189471603305	BFA	BFA mv 10_Airyscan Processing	1	1
0.343339024137042	BFA	BFA mv 10_Airyscan Processing	1	1
0.315745688488263	BFA	BFA mv 10_Airyscan Processing	1	1
0.536902425951423	BFA	BFA mv 10_Airyscan Processing	1	1
0.323553448317422	BFA	BFA mv 10_Airyscan Processing	1	1
0.449978708054894	BFA	BFA mv 10_Airyscan Processing	1	1
0.204677672186634	BFA	BFA mv 10_Airyscan Processing	1	1
0.151100810299234	BFA	BFA mv 10_Airyscan Processing	1	1
0.433584213151955	BFA	BFA mv 10_Airyscan Processing	1	1
0.289636788934618	BFA	BFA mv 10_Airyscan Processing	1	1
0.45584109612096	BFA	BFA mv 10_Airyscan Processing	1	1
0.314029123421118	BFA	BFA mv 10_Airyscan Processing	1	1
0.314029123421118	BFA	BFA mv 10_Airyscan Processing	1	1
0.151100810299234	BFA	BFA mv 10_Airyscan Processing	1	1
0.289636788934618	BFA	BFA mv 10_Airyscan Processing	1	1
0.353216466198197	BFA	BFA mv 10_Airyscan Processing	1	1
0.540114164735029	BFA	BFA mv 10_Airyscan Processing	1	1
0.509622195590034	BFA	BFA mv 10_Airyscan Processing	1	1
0.206966173992573	BFA	BFA mv 10_Airyscan Processing	1	1
0.201963386053611	BFA	BFA mv 10_Airyscan Processing	1	1
0.285895538899134	BFA	BFA mv 10_Airyscan Processing	1	1
0.283204716645076	BFA	BFA mv 10_Airyscan Processing	1	1
0.504773716604148	BFA	BFA mv 10_Airyscan Processing	1	1
0.439186082871608	BFA	BFA mv 10_Airyscan Processing	1	1
0.142055926912246	BFA	BFA mv 10_Airyscan Processing	1	1
0.212274447114912	BFA	BFA mv 10_Airyscan Processing	1	1
0.222677271670421	BFA	BFA mv 10_Airyscan Processing	1	1
0.446233533079931	BFA	BFA mv 10_Airyscan Processing	1	1
0.346728952695235	BFA	BFA mv 10_Airyscan Processing	1	1
0.444521938420872	BFA	BFA mv 10_Airyscan Processing	1	1
0.471467232886363	BFA	BFA mv 10_Airyscan Processing	1	1
0.504075517243927	BFA	BFA mv 10_Airyscan Processing	1	1
0.316697998703245	BFA	BFA mv 10_Airyscan Processing	1	1
0.279974189530882	BFA	BFA mv 10_Airyscan Processing	1	1
0.478545830220948	BFA	BFA mv 10_Airyscan Processing	1	1
0.387895604434903	BFA	BFA mv 10_Airyscan Processing	1	1
0.337122479534381	BFA	BFA mv 10_Airyscan Processing	1	1
0.423552814842925	BFA	BFA mv 10_Airyscan Processing	1	1
0.224945405787234	BFA	BFA mv 10_Airyscan Processing	1	1
0.596833079798301	BFA	BFA mv 10_Airyscan Processing	1	1
0.4092465803508	BFA	BFA mv 10_Airyscan Processing	1	1
0.427461650422157	BFA	BFA mv 10_Airyscan Processing	1	1
0.591019223360452	BFA	BFA mv 10_Airyscan Processing	1	1
0.450740690737123	BFA	BFA mv 10_Airyscan Processing	1	1
0.148106620328326	BFA	BFA mv 10_Airyscan Processing	1	1
0.247508523606424	BFA	BFA mv 10_Airyscan Processing	1	1
0.385773109452119	BFA	BFA mv 10_Airyscan Processing	1	1
0.174391684853387	BFA	BFA mv 10_Airyscan Processing	1	1
0.381486581658882	BFA	BFA mv 10_Airyscan Processing	1	1
0.390035757051768	BFA	BFA mv 10_Airyscan Processing	1	1
0.432556974814736	BFA	BFA mv 10_Airyscan Processing	1	1
0.316840262681563	BFA	BFA mv 10_Airyscan Processing	1	1
0.294178448863012	BFA	BFA mv 10_Airyscan Processing	1	1
0.291227353283817	BFA	BFA mv 10_Airyscan Processing	1	1
0.368996526456265	BFA	BFA mv 10_Airyscan Processing	1	1
0.392794630028083	BFA	BFA mv 10_Airyscan Processing	1	1
0.50084867573986	BFA	BFA mv 10_Airyscan Processing	1	1
0.407811099813696	BFA	BFA mv 10_Airyscan Processing	1	1
0.144743563674065	BFA	BFA mv 10_Airyscan Processing	1	1
0.329883032483061	BFA	BFA mv 10_Airyscan Processing	1	1
0.461204144568443	BFA	BFA mv 10_Airyscan Processing	1	1
0.529292652071052	BFA	BFA mv 10_Airyscan Processing	1	1
0	BFA	BFA mv 10_Airyscan Processing	1	1
0.44543881883422	BFA	BFA mv 10_Airyscan Processing	1	1
0.357494888769305	BFA	BFA mv 10_Airyscan Processing	1	1
0.393729764933089	BFA	BFA mv 10_Airyscan Processing	1	1
0.473512441539149	BFA	BFA mv 10_Airyscan Processing	1	1
0.154838667082675	BFA	BFA mv 10_Airyscan Processing	1	1
0.374510067534506	BFA	BFA mv 10_Airyscan Processing	1	1
0.263985214548167	BFA	BFA mv 10_Airyscan Processing	1	1
0.177979007505724	BFA	BFA mv 10_Airyscan Processing	1	1
0.0743729157215872	BFA	BFA mv 10_Airyscan Processing	1	1
0.275984401281088	BFA	BFA mv 10_Airyscan Processing	1	1
0.183702720605954	BFA	BFA mv 10_Airyscan Processing	1	1
0.306447630485098	BFA	BFA mv 10_Airyscan Processing	1	1
0.632283543048019	BFA	BFA mv 10_Airyscan Processing	1	1
0.426095129387822	BFA	BFA mv 10_Airyscan Processing	1	1
0.132830345133011	BFA	BFA mv 10_Airyscan Processing	1	1
0.334187852769776	BFA	BFA mv 10_Airyscan Processing	1	1
0.192193591788904	BFA	BFA mv 10_Airyscan Processing	1	1
0.283091253349428	BFA	BFA mv 10_Airyscan Processing	1	1
0.321502730446963	BFA	BFA mv 10_Airyscan Processing	1	1
0.427615214432409	BFA	BFA mv 10_Airyscan Processing	1	1
0.425903880107202	BFA	BFA mv 10_Airyscan Processing	1	1
0.291765246023993	BFA	BFA mv 10_Airyscan Processing	1	1
0.340909448898012	BFA	BFA mv 10_Airyscan Processing	1	1
0.349051152406011	BFA	BFA mv 10_Airyscan Processing	1	1
0.345341466318805	BFA	BFA mv 10_Airyscan Processing	1	1
0.456237511267942	BFA	BFA mv 10_Airyscan Processing	1	1
0.272213936692338	BFA	BFA mv 10_Airyscan Processing	1	1
0.385529336269515	BFA	BFA mv 10_Airyscan Processing	1	1
0.204676370827769	BFA	BFA mv 10_Airyscan Processing	1	1
0.513261348158537	BFA	BFA mv 10_Airyscan Processing	1	1
0.508641930098449	BFA	BFA mv 10_Airyscan Processing	1	1
0	BFA	BFA mv 10_Airyscan Processing	1	1
0.393979962120176	BFA	BFA mv 10_Airyscan Processing	1	1
0.496031704724779	BFA	BFA mv 10_Airyscan Processing	1	1
0	BFA	BFA mv 10_Airyscan Processing	1	1
0.220538930665407	BFA	BFA mv 10_Airyscan Processing	1	1
0.224695181005711	BFA	BFA mv 10_Airyscan Processing	1	1
0.616116378952948	BFA	BFA mv 10_Airyscan Processing	1	1
0.355834500294513	BFA	BFA mv 10_Airyscan Processing	1	1
0.335452439294095	BFA	BFA mv 10_Airyscan Processing	1	1
0	BFA	BFA mv 10_Airyscan Processing	1	1
0.331137722708434	BFA	BFA mv 10_Airyscan Processing	1	1
0.539151695722637	BFA	BFA mv 10_Airyscan Processing	1	1
0.370035107048943	BFA	BFA mv 10_Airyscan Processing	1	1
0.223950589216138	BFA	BFA mv 10_Airyscan Processing	1	1
0.528048094392337	BFA	BFA mv 10_Airyscan Processing	1	1
0.513261348158537	BFA	BFA mv 10_Airyscan Processing	1	1
0.530708822722098	BFA	BFA mv 10_Airyscan Processing	1	1
0.209253307462802	BFA	BFA mv 10_Airyscan Processing	1	1
0.412301746323584	BFA	BFA mv 10_Airyscan Processing	1	1
0.352902961652132	BFA	BFA mv 10_Airyscan Processing	1	1
0	BFA	BFA mv 10_Airyscan Processing	1	1
0.0114194560322529	BFA	BFA mv 10_Airyscan Processing	1	1
0.270999035518591	BFA	BFA mv 10_Airyscan Processing	1	1
0.400030932869527	BFA	BFA mv 10_Airyscan Processing	1	1
0.476595033254328	BFA	BFA mv 10_Airyscan Processing	1	1
0.349969603717239	BFA	BFA mv 10_Airyscan Processing	1	1
0.00598493967846268	BFA	BFA mv 10_Airyscan Processing	1	1
0.00881423672834782	BFA	BFA mv 10_Airyscan Processing	1	1
0.435697213129898	BFA	BFA mv 10_Airyscan Processing	1	1
0.420307355090564	BFA	BFA mv 10_Airyscan Processing	1	1
0.197555489546354	BFA	BFA mv 10_Airyscan Processing	1	1
0.553014003802266	BFA	BFA mv 10_Airyscan Processing	1	1
0.330222058938542	BFA	BFA mv 10_Airyscan Processing	1	1
0.449674971739342	BFA	BFA mv 10_Airyscan Processing	1	1
0.485864303203197	BFA	BFA mv 10_Airyscan Processing	1	1
0.480226734895565	BFA	BFA mv 10_Airyscan Processing	1	1
0.258308972984175	BFA	BFA mv 10_Airyscan Processing	1	1
0.329760957733217	BFA	BFA mv 10_Airyscan Processing	1	1
0.00522752294424568	BFA	BFA mv 10_Airyscan Processing	1	1
0.543476964648401	BFA	BFA mv 10_Airyscan Processing	1	1
0.26211762280286	BFA	BFA mv 10_Airyscan Processing	1	1
0.419459936094129	BFA	BFA mv 10_Airyscan Processing	1	1
0	BFA	BFA mv 10_Airyscan Processing	1	1
0	BFA	BFA mv 10_Airyscan Processing	1	1
0.349695056666592	BFA	BFA mv 10_Airyscan Processing	1	1
0.531340619380482	BFA	BFA mv 10_Airyscan Processing	1	1
0	BFA	BFA mv 10_Airyscan Processing	1	1
0.551085800489949	BFA	BFA mv 10_Airyscan Processing	1	1
0.319979401424658	BFA	BFA mv 10_Airyscan Processing	1	1
0.437781992359228	BFA	BFA mv 10_Airyscan Processing	1	1
0.395502726204274	BFA	BFA mv 10_Airyscan Processing	1	1
0.395031074194955	BFA	BFA mv 10_Airyscan Processing	1	1
0.432040120287265	BFA	BFA mv 10_Airyscan Processing	1	1
0.340508348281402	BFA	BFA mv 10_Airyscan Processing	1	1
0.301024734731487	BFA	BFA mv 10_Airyscan Processing	1	1
0.606830640363947	BFA	BFA mv 10_Airyscan Processing	1	1
0.629051215482295	BFA	BFA mv 10_Airyscan Processing	1	1
0.244712799976136	BFA	BFA mv 10_Airyscan Processing	1	1
0.651014790298108	BFA	BFA mv 10_Airyscan Processing	1	1
0.601670639424756	BFA	BFA mv 10_Airyscan Processing	1	1
0.45107094762904	BFA	BFA mv 10_Airyscan Processing	1	1
0.338269644046998	BFA	BFA mv 10_Airyscan Processing	1	1
0.503094692383598	BFA	BFA mv 10_Airyscan Processing	1	1
0.31585366067711	BFA	BFA mv 10_Airyscan Processing	1	1
0.383867969118136	BFA	BFA mv 10_Airyscan Processing	1	1
0.348511768346234	BFA	BFA mv 10_Airyscan Processing	1	1
0.326999676032737	BFA	BFA mv 10_Airyscan Processing	1	1
0.269240997046166	BFA	BFA mv 10_Airyscan Processing	1	1
0.32502863739463	BFA	BFA mv 10_Airyscan Processing	1	1
0.310372813645343	BFA	BFA mv 10_Airyscan Processing	1	1
0.324577317106604	BFA	BFA mv 10_Airyscan Processing	1	1
0.396768533889118	BFA	BFA mv 10_Airyscan Processing	1	1
0.414927712257394	BFA	BFA mv 10_Airyscan Processing	1	1
0.336294461380997	BFA	BFA mv 10_Airyscan Processing	1	1
0.283411830425266	BFA	BFA mv 10_Airyscan Processing	1	1
0.313026342592086	BFA	BFA mv 10_Airyscan Processing	1	1
0.338910047915236	BFA	BFA mv 10_Airyscan Processing	1	1
0.280633728044541	BFA	BFA mv 10_Airyscan Processing	1	1
0.257265753863291	BFA	BFA mv 10_Airyscan Processing	1	1
0.415571826745814	BFA	BFA mv 10_Airyscan Processing	1	1
0.274305573327967	BFA	BFA mv 10_Airyscan Processing	1	1
0.364531161344659	BFA	BFA mv 10_Airyscan Processing	1	1
0.272306213746741	BFA	BFA mv 10_Airyscan Processing	1	1
0.229018969335275	BFA	BFA mv 10_Airyscan Processing	1	1
0.169009383957171	BFA	BFA mv 10_Airyscan Processing	1	1
0.56144551939016	BFA	BFA mv 10_Airyscan Processing	1	1
0.384993703406727	BFA	BFA mv 10_Airyscan Processing	1	1
0.243152962856432	BFA	BFA mv 10_Airyscan Processing	1	1
0.223974632993355	BFA	BFA mv 10_Airyscan Processing	1	1
0.245600046207943	BFA	BFA mv 10_Airyscan Processing	1	1
0.212503553809574	BFA	BFA mv 10_Airyscan Processing	1	1
0.38910087794487	BFA	BFA mv 10_Airyscan Processing	1	1
0.237013807315057	BFA	BFA mv 10_Airyscan Processing	1	1
0.254251787844236	BFA	BFA mv 10_Airyscan Processing	1	1
0.304040944177289	BFA	BFA mv 10_Airyscan Processing	1	1
0.345390447820598	BFA	BFA mv 10_Airyscan Processing	1	1
0.302299309946535	BFA	BFA mv 10_Airyscan Processing	1	1
0.302299309946535	BFA	BFA mv 10_Airyscan Processing	1	1
0.345121746108685	BFA	BFA mv 10_Airyscan Processing	1	1
0.281189633884715	BFA	BFA mv 10_Airyscan Processing	1	1
0.44391662598957	BFA	BFA mv 10_Airyscan Processing	1	1
0.345121746108685	BFA	BFA mv 10_Airyscan Processing	1	1
0	BFA	BFA mv 10_Airyscan Processing	1	1
0.143086506860398	BFA	BFA mv 10_Airyscan Processing	1	1
0.433911353284904	BFA	BFA mv 10_Airyscan Processing	1	1
0.247000876760568	BFA	BFA mv 10_Airyscan Processing	1	1
0	BFA	BFA mv 10_Airyscan Processing	1	1
0.406226359193026	BFA	BFA mv 10_Airyscan Processing	1	1
0.384292485909428	BFA	BFA mv 10_Airyscan Processing	1	1
0.343031652847363	BFA	BFA mv 10_Airyscan Processing	1	1
0.263932191421849	BFA	BFA mv 10_Airyscan Processing	1	1
0.43306982330239	BFA	BFA mv 10_Airyscan Processing	1	1
0.40465413769801	BFA	BFA mv 10_Airyscan Processing	1	1
0.33812717470538	BFA	BFA mv 10_Airyscan Processing	1	1
0.33812717470538	BFA	BFA mv 10_Airyscan Processing	1	1
0.309200704008488	BFA	BFA mv 10_Airyscan Processing	1	1
0.23230748607386	BFA	BFA mv 10_Airyscan Processing	1	1
0.675996845230946	BFA	BFA mv 10_Airyscan Processing	1	1
0.266669519727067	BFA	BFA mv 10_Airyscan Processing	1	1
0.303851631669664	BFA	BFA mv 10_Airyscan Processing	1	1
0.352685681231749	BFA	BFA mv 10_Airyscan Processing	1	1
0.211457890986151	BFA	BFA mv 10_Airyscan Processing	1	1
0.241183538077643	BFA	BFA mv 10_Airyscan Processing	1	1
0.269066049793854	BFA	BFA mv 10_Airyscan Processing	1	1
0.413328690140676	BFA	BFA mv 10_Airyscan Processing	1	1
0.204519892640243	BFA	BFA mv 10_Airyscan Processing	1	1
0.215094281555211	BFA	BFA mv 10_Airyscan Processing	1	1
0.335654538770958	BFA	BFA mv 10_Airyscan Processing	1	1
0.522972897119095	BFA	BFA mv 10_Airyscan Processing	1	1
0.40291902469759	BFA	BFA mv 10_Airyscan Processing	1	1
0.247195713350441	BFA	BFA mv 10_Airyscan Processing	1	1
0.321490274053059	BFA	BFA mv 10_Airyscan Processing	1	1
0	BFA	BFA mv 10_Airyscan Processing	1	1
0.168859994987944	BFA	BFA mv 10_Airyscan Processing	1	1
0.32546135041043	BFA	BFA mv 10_Airyscan Processing	1	1
0.344768824161613	BFA	BFA mv 10_Airyscan Processing	1	1
0.278304491095333	BFA	BFA mv 10_Airyscan Processing	1	1
0.248667945686957	BFA	BFA mv 10_Airyscan Processing	1	1
0	BFA	BFA mv 10_Airyscan Processing	1	1
0.267839916277028	BFA	BFA mv 10_Airyscan Processing	1	1
0.359911352541579	BFA	BFA mv 10_Airyscan Processing	1	1
0.34450492542065	BFA	BFA mv 10_Airyscan Processing	1	1
0.396166500204792	BFA	BFA mv 10_Airyscan Processing	1	1
0	BFA	BFA mv 10_Airyscan Processing	1	1
0	BFA	BFA mv 10_Airyscan Processing	1	1
0.28958730483362	BFA	BFA mv 10_Airyscan Processing	1	1
0.36466827992423	BFA	BFA mv 10_Airyscan Processing	1	1
0.2938899117917	BFA	BFA mv 10_Airyscan Processing	1	1
0.312246505919333	BFA	BFA mv 10_Airyscan Processing	1	1
0.211296870375988	BFA	BFA mv 10_Airyscan Processing	1	1
0.457081033978493	BFA	BFA mv 10_Airyscan Processing	1	1
0.680068293045201	BFA	BFA mv 10_Airyscan Processing	1	1
0.409001732779425	BFA	BFA mv 10_Airyscan Processing	1	1
0.396094407602099	BFA	BFA mv 10_Airyscan Processing	1	1
0.295656489294036	BFA	BFA mv 10_Airyscan Processing	1	1
0.352101474450726	BFA	BFA mv 10_Airyscan Processing	1	1
0.136206799163397	BFA	BFA mv 10_Airyscan Processing	1	1
0.459123614679122	BFA	BFA mv 10_Airyscan Processing	1	1
0.168511014388054	BFA	BFA mv 10_Airyscan Processing	1	1
0	BFA	BFA mv 10_Airyscan Processing	1	1
0.4684654802869	BFA	BFA mv 10_Airyscan Processing	1	1
0	BFA	BFA mv 10_Airyscan Processing	1	1
0.404539689572359	BFA	BFA mv 10_Airyscan Processing	1	1
0	BFA	BFA mv 10_Airyscan Processing	1	1
0.373455183655932	BFA	BFA mv 10_Airyscan Processing	1	1
0.185789361412514	BFA	BFA mv 10_Airyscan Processing	1	1
0	BFA	BFA mv 10_Airyscan Processing	1	1
0	BFA	BFA mv 10_Airyscan Processing	1	1
0.250278824054165	BFA	BFA mv 10_Airyscan Processing	1	1
0	BFA	BFA mv 10_Airyscan Processing	1	1
0.410234044281378	BFA	BFA mv 10_Airyscan Processing	1	1
0.157322552208625	BFA	BFA mv 10_Airyscan Processing	1	1
0	BFA	BFA mv 10_Airyscan Processing	1	1
0.403366400276816	BFA	BFA mv 10_Airyscan Processing	1	1
0.240542733385064	BFA	BFA mv 10_Airyscan Processing	1	1
0.538697354030183	BFA	BFA mv 10_Airyscan Processing	1	1
0.426368745529257	BFA	BFA mv 10_Airyscan Processing	1	1
0.51091726887164	BFA	BFA mv 10_Airyscan Processing	1	1
0.141177034331273	BFA	BFA mv 10_Airyscan Processing	1	1
0.428417861621949	BFA	BFA mv 10_Airyscan Processing	1	1
0.275308989200441	BFA	BFA mv 10_Airyscan Processing	1	1
0.335237816797607	BFA	BFA mv 10_Airyscan Processing	1	1
0.273895397983189	BFA	BFA mv 10_Airyscan Processing	1	1
0.274377487840431	BFA	BFA mv 10_Airyscan Processing	1	1
0	BFA	BFA mv 10_Airyscan Processing	1	1
0.266443967526403	BFA	BFA mv 10_Airyscan Processing	1	1
0	BFA	BFA mv 10_Airyscan Processing	1	1
0.274165084673908	BFA	BFA mv 10_Airyscan Processing	1	1
0.380540508889736	BFA	BFA mv 10_Airyscan Processing	1	1
0.292453299710922	BFA	BFA mv 10_Airyscan Processing	1	1
0.274874128448714	BFA	BFA mv 10_Airyscan Processing	1	1
0	BFA	BFA mv 10_Airyscan Processing	1	1
0	BFA	BFA mv 10_Airyscan Processing	1	1
0	BFA	BFA mv 10_Airyscan Processing	1	1
0.20761603411608	BFA	BFA mv 10_Airyscan Processing	1	1
0	BFA	BFA mv 10_Airyscan Processing	1	1
0.243022226232065	BFA	BFA mv 10_Airyscan Processing	1	1
0	BFA	BFA mv 10_Airyscan Processing	1	1
0.360288247436155	BFA	BFA mv 10_Airyscan Processing	1	1
0.188387222066941	BFA	BFA mv 10_Airyscan Processing	1	1
0	BFA	BFA mv 10_Airyscan Processing	1	1
0	BFA	BFA mv 10_Airyscan Processing	1	1
0.205093246992344	BFA	BFA mv 10_Airyscan Processing	1	1
0	BFA	BFA mv 10_Airyscan Processing	1	1
0.302006948887698	BFA	BFA mv 10_Airyscan Processing	1	1
0	BFA	BFA mv 10_Airyscan Processing	1	1
0.399764394663188	BFA	BFA mv 10_Airyscan Processing	1	1
0	BFA	BFA mv 10_Airyscan Processing	1	1
0	BFA	BFA mv 10_Airyscan Processing	1	1
0.24673189953194	BFA	BFA mv 10_Airyscan Processing	1	1
0.0928553420466319	BFA	BFA mv 10_Airyscan Processing	1	1
0.209354447309734	BFA	BFA mv 10_Airyscan Processing	1	1
0.372934953766869	BFA	BFA mv 10_Airyscan Processing	1	1
0.0988722482197679	BFA	BFA mv 10_Airyscan Processing	1	1
0.0878169201055771	BFA	BFA mv 10_Airyscan Processing	1	1
0.294227591294128	BFA	BFA mv 10_Airyscan Processing	1	1
0.172628468871914	BFA	BFA mv 10_Airyscan Processing	1	1
0.157571219367193	BFA	BFA mv 10_Airyscan Processing	1	1
0	BFA	BFA mv 10_Airyscan Processing	1	1
0.460414136761695	BFA	BFA mv 10_Airyscan Processing	1	1
0.322738577843742	BFA	BFA mv 10_Airyscan Processing	1	1
0	BFA	BFA mv 10_Airyscan Processing	1	1
0.222736076634817	BFA	BFA mv 10_Airyscan Processing	1	1
0.247114200237391	BFA	BFA mv 10_Airyscan Processing	1	1
0.287025517264708	BFA	BFA mv 10_Airyscan Processing	1	1
0	BFA	BFA mv 10_Airyscan Processing	1	1
0.278293086276256	BFA	BFA mv 10_Airyscan Processing	1	1
0.328213725128834	BFA	BFA mv 10_Airyscan Processing	1	1
0.218302106427507	BFA	BFA mv 10_Airyscan Processing	1	1
0.345271913810136	BFA	BFA mv 10_Airyscan Processing	1	1
0	BFA	BFA mv 10_Airyscan Processing	1	1
0.26037421675247	BFA	BFA mv 10_Airyscan Processing	1	1
0.38985475895384	BFA	BFA mv 10_Airyscan Processing	1	1
0.283489398305621	BFA	BFA mv 10_Airyscan Processing	1	1
0.498486089580253	BFA	BFA mv 10_Airyscan Processing	1	1
0.136876199523251	BFA	BFA mv 10_Airyscan Processing	1	1
0.285169640318135	BFA	BFA mv 10_Airyscan Processing	1	1
0.30590155397147	BFA	BFA mv 10_Airyscan Processing	1	1
0.321374064509048	BFA	BFA mv 10_Airyscan Processing	1	1
0.320838740177338	BFA	BFA mv 10_Airyscan Processing	1	1
0.186495544185412	BFA	BFA mv 10_Airyscan Processing	1	1
0.277108119212151	BFA	BFA mv 10_Airyscan Processing	1	1
0.148282572556477	BFA	BFA mv 10_Airyscan Processing	1	1
0.262867966535602	BFA	BFA mv 10_Airyscan Processing	1	1
0	BFA	BFA mv 10_Airyscan Processing	1	1
0	BFA	BFA mv 10_Airyscan Processing	1	1
0.19339313597666	BFA	BFA mv 10_Airyscan Processing	1	1
0.340514649881253	BFA	BFA mv 10_Airyscan Processing	1	1
0.234059518838393	BFA	BFA mv 10_Airyscan Processing	1	1
0.484785259995738	BFA	BFA mv 10_Airyscan Processing	1	1
0.255147073490778	BFA	BFA mv 10_Airyscan Processing	1	1
0.215077498463121	BFA	BFA mv 10_Airyscan Processing	1	1
0.354676022953089	BFA	BFA mv 10_Airyscan Processing	1	1
0.110668899196141	BFA	BFA mv 10_Airyscan Processing	1	1
0.380367803008471	BFA	BFA mv 10_Airyscan Processing	1	1
0.434228020782172	BFA	BFA mv 10_Airyscan Processing	1	1
0.252471833452107	BFA	BFA mv 10_Airyscan Processing	1	1
0.3205989975266	BFA	BFA mv 10_Airyscan Processing	1	1
0.482995823126359	BFA	BFA mv 10_Airyscan Processing	1	1
0.173076402586222	BFA	BFA mv 10_Airyscan Processing	1	1
0.292832749907246	BFA	BFA mv 10_Airyscan Processing	1	1
0.484354957042833	BFA	BFA mv 10_Airyscan Processing	1	1
0.562833501708834	BFA	BFA mv 10_Airyscan Processing	1	1
0.392234595005381	BFA	BFA mv 10_Airyscan Processing	1	1
0.264440504080024	BFA	BFA mv 10_Airyscan Processing	1	1
0.348233964515944	BFA	BFA mv 10_Airyscan Processing	1	1
0	BFA	BFA mv 10_Airyscan Processing	1	1
0.194027852975283	BFA	BFA mv 10_Airyscan Processing	1	1
0	BFA	BFA mv 10_Airyscan Processing	1	1
0.376706571441458	BFA	BFA mv 10_Airyscan Processing	1	1
0.449114994837953	BFA	BFA mv 10_Airyscan Processing	1	1
0.415669830313795	BFA	BFA mv 10_Airyscan Processing	1	1
0.498335915261643	BFA	BFA mv 10_Airyscan Processing	1	1
0	BFA	BFA mv 10_Airyscan Processing	1	1
0	BFA	BFA mv 10_Airyscan Processing	1	1
0.667672521034484	BFA	BFA mv 10_Airyscan Processing	1	1
0.363422448395175	BFA	BFA mv 10_Airyscan Processing	1	1
0.274429198692704	BFA	BFA mv 10_Airyscan Processing	1	1
0.426764830786916	BFA	BFA mv 10_Airyscan Processing	1	1
0.391988605811725	BFA	BFA mv 10_Airyscan Processing	1	1
0.657586847777477	BFA	BFA mv 10_Airyscan Processing	1	1
0.386902081738785	BFA	BFA mv 10_Airyscan Processing	1	1
0.547827953027097	BFA	BFA mv 10_Airyscan Processing	1	1
0.272701990832387	BFA	BFA mv 10_Airyscan Processing	1	1
0	BFA	BFA mv 10_Airyscan Processing	1	1
0.377477883455261	BFA	BFA mv 10_Airyscan Processing	1	1
0.254695794491183	BFA	BFA mv 10_Airyscan Processing	1	1
0.5632266014139	BFA	BFA mv 10_Airyscan Processing	1	1
0.346371376594774	BFA	BFA mv 10_Airyscan Processing	1	1
0	BFA	BFA mv 10_Airyscan Processing	1	1
0.464339985072878	BFA	BFA mv 10_Airyscan Processing	1	1
0.250180075283457	BFA	BFA mv 10_Airyscan Processing	1	1
0.452450743887023	BFA	BFA mv 10_Airyscan Processing	1	1
0.221011680360168	BFA	BFA mv 10_Airyscan Processing	1	1
0	BFA	BFA mv 10_Airyscan Processing	1	1
0	BFA	BFA mv 10_Airyscan Processing	1	1
0.30011017981484	BFA	BFA mv 10_Airyscan Processing	1	1
0.393005726555363	BFA	BFA mv 10_Airyscan Processing	1	1
0.424189189632677	BFA	BFA mv 10_Airyscan Processing	1	1
0.254639315581491	BFA	BFA mv 10_Airyscan Processing	1	1
0.175438260191958	BFA	BFA mv 10_Airyscan Processing	1	1
0.191954916269144	BFA	BFA mv 10_Airyscan Processing	1	1
0.181284802071752	BFA	BFA mv 10_Airyscan Processing	1	1
0.298155020295956	BFA	BFA mv 10_Airyscan Processing	1	1
0.12802331715878	BFA	BFA mv 10_Airyscan Processing	1	1
0.393616210066484	BFA	BFA mv 10_Airyscan Processing	1	1
0.307503488509231	BFA	BFA mv 10_Airyscan Processing	1	1
0	BFA	BFA mv 10_Airyscan Processing	1	1
0.353718820417707	BFA	BFA mv 10_Airyscan Processing	1	1
0.596433573160173	BFA	BFA mv 10_Airyscan Processing	1	1
0.126141108018283	BFA	BFA mv 10_Airyscan Processing	1	1
0.274935867677609	BFA	BFA mv 10_Airyscan Processing	1	1
0.433299334121499	BFA	BFA mv 10_Airyscan Processing	1	1
0.264960579999131	BFA	BFA mv 10_Airyscan Processing	1	1
0.403030771879161	BFA	BFA mv 10_Airyscan Processing	1	1
0.285576106296064	BFA	BFA mv 10_Airyscan Processing	1	1
0.243213939530463	BFA	BFA mv 10_Airyscan Processing	1	1
0.276169170166755	BFA	BFA mv 10_Airyscan Processing	1	1
0.146839962747074	BFA	BFA mv 10_Airyscan Processing	1	1
0.1824741517339	BFA	BFA mv 10_Airyscan Processing	1	1
0.473414199557885	BFA	BFA mv 10_Airyscan Processing	1	1
0.576799936174053	BFA	BFA mv 10_Airyscan Processing	1	1
0.57303804210052	BFA	BFA mv 10_Airyscan Processing	1	1
0.530063144862913	BFA	BFA mv 10_Airyscan Processing	1	1
0	BFA	BFA mv 10_Airyscan Processing	1	1
0.321230236569911	BFA	BFA mv 10_Airyscan Processing	1	1
0.351384827964589	BFA	BFA mv 10_Airyscan Processing	1	1
0.385362017683527	BFA	BFA mv 10_Airyscan Processing	1	1
0.298143987470844	BFA	BFA mv 10_Airyscan Processing	1	1
0.510497317138034	BFA	BFA mv 10_Airyscan Processing	1	1
0.159615703509583	BFA	BFA mv 10_Airyscan Processing	1	1
0.359922820798585	BFA	BFA mv 10_Airyscan Processing	1	1
0.260675557513476	BFA	BFA mv 10_Airyscan Processing	1	1
0.218697149840613	BFA	BFA mv 10_Airyscan Processing	1	1
0.300504879497702	BFA	BFA mv 10_Airyscan Processing	1	1
0.203555531167855	BFA	BFA mv 10_Airyscan Processing	1	1
0.389801071980521	BFA	BFA mv 10_Airyscan Processing	1	1
0.182682708980839	BFA	BFA mv 10_Airyscan Processing	1	1
0.31396559126366	BFA	BFA mv 10_Airyscan Processing	1	1
0.335975278903588	BFA	BFA mv 10_Airyscan Processing	1	1
0.348146649925345	BFA	BFA mv 10_Airyscan Processing	1	1
0.376176003406723	BFA	BFA mv 10_Airyscan Processing	1	1
0.211811515501902	BFA	BFA mv 10_Airyscan Processing	1	1
0.19983694985089	BFA	BFA mv 10_Airyscan Processing	1	1
0.266683977963399	BFA	BFA mv 10_Airyscan Processing	1	1
0.298645013294263	BFA	BFA mv 10_Airyscan Processing	1	1
0.187975092833976	BFA	BFA mv 10_Airyscan Processing	1	1
0.22404507779444	BFA	BFA mv 10_Airyscan Processing	1	1
0.246256403682439	BFA	BFA mv 10_Airyscan Processing	1	1
0.338957090297374	BFA	BFA mv 10_Airyscan Processing	1	1
0.495605047817709	BFA	BFA mv 10_Airyscan Processing	1	1
0.42912986290474	BFA	BFA mv 10_Airyscan Processing	1	1
0.212107662243189	BFA	BFA mv 10_Airyscan Processing	1	1
0.576395954589228	BFA	BFA mv 10_Airyscan Processing	1	1
0.394157912874234	BFA	BFA mv 10_Airyscan Processing	1	1
0.367026131254435	BFA	BFA mv 10_Airyscan Processing	1	1
0.281109337599807	BFA	BFA mv 10_Airyscan Processing	1	1
0.119856027144639	BFA	BFA mv 10_Airyscan Processing	1	1
0.18282629474532	BFA	BFA mv 10_Airyscan Processing	1	1
0.29801078667896	BFA	BFA mv 10_Airyscan Processing	1	1
0.28698158015063	BFA	BFA mv 10_Airyscan Processing	1	1
0.504611180206722	BFA	BFA mv 10_Airyscan Processing	1	1
0.121717079258863	BFA	BFA mv 10_Airyscan Processing	1	1
0.410324007876715	BFA	BFA mv 10_Airyscan Processing	1	1
0.390482914832939	BFA	BFA mv 10_Airyscan Processing	1	1
0.287020156907641	BFA	BFA mv 10_Airyscan Processing	1	1
0.478441396133037	BFA	BFA mv 10_Airyscan Processing	1	1
0.168786972463778	BFA	BFA mv 10_Airyscan Processing	1	1
0.208599868784682	BFA	BFA mv 10_Airyscan Processing	1	1
0.41251281227097	BFA	BFA mv 10_Airyscan Processing	1	1
0.224998220463179	BFA	BFA mv 10_Airyscan Processing	1	1
0.391824235654889	BFA	BFA mv 10_Airyscan Processing	1	1
0.591111973424373	BFA	BFA mv 10_Airyscan Processing	1	1
0.132874229054354	BFA	BFA mv 10_Airyscan Processing	1	1
0.257128327887349	BFA	BFA mv 10_Airyscan Processing	1	1
0.514528351007259	BFA	BFA mv 10_Airyscan Processing	1	1
0.584039844953246	BFA	BFA mv 10_Airyscan Processing	1	1
0.478296221823089	BFA	BFA mv 10_Airyscan Processing	1	1
0.308407340908721	BFA	BFA mv 10_Airyscan Processing	1	1
0.495379361594763	BFA	BFA mv 10_Airyscan Processing	1	1
0.246163774548966	BFA	BFA mv 10_Airyscan Processing	1	1
0.505218335344337	BFA	BFA mv 10_Airyscan Processing	1	1
0.457302844215798	BFA	BFA mv 10_Airyscan Processing	1	1
0.349128082845662	BFA	BFA mv 10_Airyscan Processing	1	1
0.296280667532453	BFA	BFA mv 10_Airyscan Processing	1	1
0.334889373697223	BFA	BFA mv 10_Airyscan Processing	1	1
0.593935460689768	BFA	BFA mv 10_Airyscan Processing	1	1
0.442154949863848	BFA	BFA mv 10_Airyscan Processing	1	1
0.514002878273798	BFA	BFA mv 10_Airyscan Processing	1	1
0.515456981449432	BFA	BFA mv 10_Airyscan Processing	1	1
0.284381388498167	BFA	BFA mv 10_Airyscan Processing	1	1
0.439152559702876	BFA	BFA mv 10_Airyscan Processing	1	1
0.289721035235357	BFA	BFA mv 10_Airyscan Processing	1	1
0.251385678172171	BFA	BFA mv 10_Airyscan Processing	1	1
0.379530323917897	BFA	BFA mv 10_Airyscan Processing	1	1
0.377924502630424	BFA	BFA mv 10_Airyscan Processing	1	1
0.376857191933485	BFA	BFA mv 10_Airyscan Processing	1	1
0.383863116780687	BFA	BFA mv 10_Airyscan Processing	1	1
0.38035757802277	BFA	BFA mv 10_Airyscan Processing	1	1
0.280836848282725	BFA	BFA mv 10_Airyscan Processing	1	1
0.360742806277651	BFA	BFA mv 10_Airyscan Processing	1	1
0.234480087245138	BFA	BFA mv 10_Airyscan Processing	1	1
0.357469545114218	BFA	BFA mv 10_Airyscan Processing	1	1
0.282658797063364	BFA	BFA mv 10_Airyscan Processing	1	1
0.401079153397908	BFA	BFA mv 10_Airyscan Processing	1	1
0.375325141458797	BFA	BFA mv 10_Airyscan Processing	1	1
0.489155101845206	BFA	BFA mv 10_Airyscan Processing	1	1
0.249710384640277	BFA	BFA mv 10_Airyscan Processing	1	1
0.411891373379801	BFA	BFA mv 10_Airyscan Processing	1	1
0.473928992093315	BFA	BFA mv 10_Airyscan Processing	1	1
0.318871081018983	BFA	BFA mv 10_Airyscan Processing	1	1
0.258064753496009	BFA	BFA mv 10_Airyscan Processing	1	1
0.356685651462565	BFA	BFA mv 10_Airyscan Processing	1	1
0.34441225241555	BFA	BFA mv 10_Airyscan Processing	1	1
0.197156517145928	BFA	BFA mv 10_Airyscan Processing	1	1
0.381382411882263	BFA	BFA mv 10_Airyscan Processing	1	1
0.386181834326105	BFA	BFA mv 10_Airyscan Processing	1	1
0.298409736300537	BFA	BFA mv 10_Airyscan Processing	1	1
0.363002649761281	BFA	BFA mv 10_Airyscan Processing	1	1
0.34441225241555	BFA	BFA mv 10_Airyscan Processing	1	1
0.384296053245551	BFA	BFA mv 10_Airyscan Processing	1	1
0.384372549126728	BFA	BFA mv 10_Airyscan Processing	1	1
0.23662151694014	BFA	BFA mv 10_Airyscan Processing	1	1
0.368797344465894	BFA	BFA mv 10_Airyscan Processing	1	1
0.23662151694014	BFA	BFA mv 10_Airyscan Processing	1	1
0.308714891147988	BFA	BFA mv 10_Airyscan Processing	1	1
0.429083781509896	BFA	BFA mv 10_Airyscan Processing	1	1
0.283098859338103	BFA	BFA mv 10_Airyscan Processing	1	1
0	BFA	BFA mv 10_Airyscan Processing	1	1
0.375325141458797	BFA	BFA mv 10_Airyscan Processing	1	1
0.35125998090838	BFA	BFA mv 10_Airyscan Processing	1	1
0.371808257645133	BFA	BFA mv 10_Airyscan Processing	1	1
0	BFA	BFA mv 10_Airyscan Processing	1	1
0.468050657564917	BFA	BFA mv 10_Airyscan Processing	1	1
0.493389553980389	BFA	BFA mv 10_Airyscan Processing	1	1
0	BFA	BFA mv 10_Airyscan Processing	1	1
0	BFA	BFA mv 10_Airyscan Processing	1	1
0.409962399404245	BFA	BFA mv 10_Airyscan Processing	1	1
0.538592506852139	BFA	BFA mv 10_Airyscan Processing	1	1
0.3801344991436	BFA	BFA mv 10_Airyscan Processing	1	1
0.331544620470475	BFA	BFA mv 10_Airyscan Processing	1	1
0.171614183508408	BFA	BFA mv 10_Airyscan Processing	1	1
0.332333987728876	BFA	BFA mv 10_Airyscan Processing	1	1
0.394965037204916	BFA	BFA mv 10_Airyscan Processing	1	1
0.491004369541467	BFA	BFA mv 10_Airyscan Processing	1	1
0.394305854091969	BFA	BFA mv 10_Airyscan Processing	1	1
0.533625843875778	BFA	BFA mv 10_Airyscan Processing	1	1
0.293724610875036	BFA	BFA mv 10_Airyscan Processing	1	1
0.521235202881161	BFA	BFA mv 10_Airyscan Processing	1	1
0.187885256192913	BFA	BFA mv 10_Airyscan Processing	1	1
0.0861016515560536	BFA	BFA mv 10_Airyscan Processing	1	1
0.400810077812791	BFA	BFA mv 10_Airyscan Processing	1	1
0.308289691966071	BFA	BFA mv 10_Airyscan Processing	1	1
0.0800613583480383	BFA	BFA mv 10_Airyscan Processing	1	1
0.152943561309518	BFA	BFA mv 10_Airyscan Processing	1	1
0.306140151077672	BFA	BFA mv 10_Airyscan Processing	1	1
0.105954693183944	BFA	BFA mv 10_Airyscan Processing	1	1
0.406330724178686	BFA	BFA mv 10_Airyscan Processing	1	1
0.185432448992388	BFA	BFA mv 10_Airyscan Processing	1	1
0.285026403153587	BFA	BFA mv 10_Airyscan Processing	1	1
0.357966961067355	BFA	BFA mv 10_Airyscan Processing	1	1
0.263806146412797	BFA	BFA mv 10_Airyscan Processing	1	1
0.36084137169046	BFA	BFA mv 10_Airyscan Processing	1	1
0.292606460360406	BFA	BFA mv 10_Airyscan Processing	1	1
0.358145455613384	BFA	BFA mv 10_Airyscan Processing	1	1
0.473629666347476	BFA	BFA mv 10_Airyscan Processing	1	1
0.406340607295725	BFA	BFA mv 10_Airyscan Processing	1	1
0.418090374800173	BFA	BFA mv 10_Airyscan Processing	1	1
0.316148488108483	BFA	BFA mv 10_Airyscan Processing	1	1
0.471289084000158	BFA	BFA mv 10_Airyscan Processing	1	1
0.417901987465831	BFA	BFA mv 10_Airyscan Processing	1	1
0.43252302397926	BFA	BFA mv 10_Airyscan Processing	1	1
0.337732608869083	BFA	BFA mv 10_Airyscan Processing	1	1
0.262926347524591	BFA	BFA mv 10_Airyscan Processing	1	1
0.354750735993862	BFA	BFA mv 10_Airyscan Processing	1	1
0.405808024971765	BFA	BFA mv 10_Airyscan Processing	1	1
0.254590769694012	BFA	BFA mv 10_Airyscan Processing	1	1
0.333556252187849	BFA	BFA mv 10_Airyscan Processing	1	1
0.256360851129907	BFA	BFA mv 10_Airyscan Processing	1	1
0.275583551343811	BFA	BFA mv 10_Airyscan Processing	1	1
0.386278094069328	BFA	BFA mv 10_Airyscan Processing	1	1
0.219155506233945	BFA	BFA mv 10_Airyscan Processing	1	1
0.349111788965821	BFA	BFA mv 10_Airyscan Processing	1	1
0.248058701781425	BFA	BFA mv 10_Airyscan Processing	1	1
0.255506534290368	BFA	BFA mv 10_Airyscan Processing	1	1
0.385035038072039	BFA	BFA mv 10_Airyscan Processing	1	1
0.350908508241198	BFA	BFA mv 10_Airyscan Processing	1	1
0.31811218962892	BFA	BFA mv 10_Airyscan Processing	1	1
0.435564887525387	BFA	BFA mv 10_Airyscan Processing	1	1
0.352053183284189	BFA	BFA mv 10_Airyscan Processing	1	1
0.267097514877484	BFA	BFA mv 10_Airyscan Processing	1	1
0.320983323834614	BFA	BFA mv 10_Airyscan Processing	1	1
0.241083505305288	BFA	BFA mv 10_Airyscan Processing	1	1
0.227375610321383	BFA	BFA mv 10_Airyscan Processing	1	1
0.427818046294235	BFA	BFA mv 10_Airyscan Processing	1	1
0.372832191567569	BFA	BFA mv 10_Airyscan Processing	1	1
0.317315067984149	BFA	BFA mv 10_Airyscan Processing	1	1
0.274065277972871	BFA	BFA mv 10_Airyscan Processing	1	1
0.222453468405015	BFA	BFA mv 10_Airyscan Processing	1	1
0.360717732127747	BFA	BFA mv 10_Airyscan Processing	1	1
0.264127732858994	BFA	BFA mv 10_Airyscan Processing	1	1
0.539807454502438	BFA	BFA mv 10_Airyscan Processing	1	1
0.266576996394573	BFA	BFA mv 10_Airyscan Processing	1	1
0.219376968323335	BFA	BFA mv 10_Airyscan Processing	1	1
0.262440100148006	BFA	BFA mv 10_Airyscan Processing	1	1
0.292310993596066	BFA	BFA mv 10_Airyscan Processing	1	1
0.300840471060622	BFA	BFA mv 10_Airyscan Processing	1	1
0.382640761174496	BFA	BFA mv 10_Airyscan Processing	1	1
0.346774085718962	BFA	BFA mv 10_Airyscan Processing	1	1
0.195361741534394	BFA	BFA mv 10_Airyscan Processing	1	1
0	BFA	BFA mv 10_Airyscan Processing	1	1
0.35800024046437	BFA	BFA mv 10_Airyscan Processing	1	1
0.219543194021662	BFA	BFA mv 10_Airyscan Processing	1	1
0.290387749995095	BFA	BFA mv 10_Airyscan Processing	1	1
0.218552900823495	BFA	BFA mv 10_Airyscan Processing	1	1
0.19330675198963	BFA	BFA mv 10_Airyscan Processing	1	1
0.336850378679609	BFA	BFA mv 10_Airyscan Processing	1	1
0.497820963766655	BFA	BFA mv 10_Airyscan Processing	1	1
0.261959079455181	BFA	BFA mv 10_Airyscan Processing	1	1
0.536724243802268	BFA	BFA mv 10_Airyscan Processing	1	1
0.288308823566825	BFA	BFA mv 10_Airyscan Processing	1	1
0.286187176536149	BFA	BFA mv 10_Airyscan Processing	1	1
0.230218492833234	BFA	BFA mv 10_Airyscan Processing	1	1
0.522859681457935	BFA	BFA mv 10_Airyscan Processing	1	1
0.261959079455181	BFA	BFA mv 10_Airyscan Processing	1	1
0.451595388356577	BFA	BFA mv 10_Airyscan Processing	1	1
0.492629488536652	BFA	BFA mv 10_Airyscan Processing	1	1
0.520664585115266	BFA	BFA mv 10_Airyscan Processing	1	1
0.23057645770165	BFA	BFA mv 10_Airyscan Processing	1	1
0.308575315769896	BFA	BFA mv 10_Airyscan Processing	1	1
0.353456755736718	BFA	BFA mv 10_Airyscan Processing	1	1
0.37980753096305	BFA	BFA mv 10_Airyscan Processing	1	1
0.248806451245807	BFA	BFA mv 10_Airyscan Processing	1	1
0.00363706903979086	BFA	BFA mv 10_Airyscan Processing	1	1
0.378133713803102	BFA	BFA mv 10_Airyscan Processing	1	1
0.00605171754698064	BFA	BFA mv 10_Airyscan Processing	1	1
0.370458621558749	BFA	BFA mv 10_Airyscan Processing	1	1
0.00635779326746879	BFA	BFA mv 10_Airyscan Processing	1	1
0.0016790516332957	BFA	BFA mv 10_Airyscan Processing	1	1
0.00988066093391086	BFA	BFA mv 10_Airyscan Processing	1	1
0.0101850284596956	BFA	BFA mv 10_Airyscan Processing	1	1
0.0501601562694582	BFA	BFA mv 10_Airyscan Processing	1	1
0.00377334352615305	BFA	BFA mv 10_Airyscan Processing	1	1
0.398475869519121	BFA	BFA mv 10_Airyscan Processing	1	1
0.36793877465358	BFA	BFA mv 10_Airyscan Processing	1	1
0.4021024813894	BFA	BFA mv 10_Airyscan Processing	1	1
0.0101533838013782	BFA	BFA mv 10_Airyscan Processing	1	1
0.0879972288216246	BFA	BFA mv 10_Airyscan Processing	1	1
0.101967709327622	BFA	BFA mv 10_Airyscan Processing	1	1
0.170822557224797	BFA	BFA mv 10_Airyscan Processing	1	1
0.411694394572942	BFA	BFA mv 10_Airyscan Processing	1	1
0.309802717222558	BFA	BFA mv 10_Airyscan Processing	1	1
0.289570593839576	BFA	BFA mv 10_Airyscan Processing	1	1
0.0178211633132335	BFA	BFA mv 10_Airyscan Processing	1	1
0.380888111301973	BFA	BFA mv 10_Airyscan Processing	1	1
0.356603864131056	BFA	BFA mv 10_Airyscan Processing	1	1
0.370340425911125	BFA	BFA mv 10_Airyscan Processing	1	1
0.514535967645642	BFA	BFA mv 10_Airyscan Processing	1	1
0.406196223881241	BFA	BFA mv 10_Airyscan Processing	1	1
0.337661831080161	BFA	BFA mv 10_Airyscan Processing	1	1
0.424687389095873	BFA	BFA mv 10_Airyscan Processing	1	1
0.349285892458109	BFA	BFA mv 10_Airyscan Processing	1	1
0.454286189129912	BFA	BFA mv 10_Airyscan Processing	1	1
0.276785153671875	BFA	BFA mv 10_Airyscan Processing	1	1
0.414028994086292	BFA	BFA mv 10_Airyscan Processing	1	1
0.307787675389019	BFA	BFA mv 10_Airyscan Processing	1	1
0.353577666344603	BFA	BFA mv 10_Airyscan Processing	1	1
0.346885899209288	BFA	BFA mv 10_Airyscan Processing	1	1
0.360121759678816	BFA	BFA mv 10_Airyscan Processing	1	1
0.403182701298711	BFA	BFA mv 10_Airyscan Processing	1	1
0.402776744400906	BFA	BFA mv 10_Airyscan Processing	1	1
0.434625189241637	BFA	BFA mv 10_Airyscan Processing	1	1
0.421369532370592	BFA	BFA mv 10_Airyscan Processing	1	1
0.199797500227516	BFA	BFA mv 10_Airyscan Processing	1	1
0.365845011678234	BFA	BFA mv 10_Airyscan Processing	1	1
0.325650706768309	BFA	BFA mv 10_Airyscan Processing	1	1
0	BFA	BFA mv 10_Airyscan Processing	1	1
0.310920203029739	BFA	BFA mv 10_Airyscan Processing	1	1
0.44346183903618	BFA	BFA mv 10_Airyscan Processing	1	1
0.468250962691735	BFA	BFA mv 10_Airyscan Processing	1	1
0.330027751351779	BFA	BFA mv 10_Airyscan Processing	1	1
0.186316780128826	BFA	BFA mv 10_Airyscan Processing	1	1
0.491954188073863	BFA	BFA mv 10_Airyscan Processing	1	1
0.444250580690141	BFA	BFA mv 10_Airyscan Processing	1	1
0.324722415875112	BFA	BFA mv 10_Airyscan Processing	1	1
0.439721038531541	BFA	BFA mv 10_Airyscan Processing	1	1
0.496992738437565	BFA	BFA mv 10_Airyscan Processing	1	1
0.142363268815206	BFA	BFA mv 10_Airyscan Processing	1	1
0.476187980949018	BFA	BFA mv 10_Airyscan Processing	1	1
0.188178068197675	BFA	BFA mv 10_Airyscan Processing	1	1
0.32892299301409	BFA	BFA mv 10_Airyscan Processing	1	1
0.427974076364999	BFA	BFA mv 10_Airyscan Processing	1	1
0.441905777087349	BFA	BFA mv 10_Airyscan Processing	1	1
0.433141713308465	BFA	BFA mv 10_Airyscan Processing	1	1
0.596754303557496	BFA	BFA mv 10_Airyscan Processing	1	1
0.184024650069315	BFA	BFA mv 10_Airyscan Processing	1	1
0.290935198019818	BFA	BFA mv 10_Airyscan Processing	1	1
0.202803274438572	BFA	BFA mv 10_Airyscan Processing	1	1
0.287889549429345	BFA	BFA mv 10_Airyscan Processing	1	1
0.32521188825456	BFA	BFA mv 10_Airyscan Processing	1	1
0	BFA	BFA mv 10_Airyscan Processing	1	1
0.200587470058986	BFA	BFA mv 10_Airyscan Processing	1	1
0.412016437772031	BFA	BFA mv 10_Airyscan Processing	1	1
0	BFA	BFA mv 10_Airyscan Processing	1	1
0	BFA	BFA mv 10_Airyscan Processing	1	1
0.44327009873454	BFA	BFA mv 10_Airyscan Processing	1	1
0.2660096552959	BFA	BFA mv 10_Airyscan Processing	1	1
0.234617394034943	BFA	BFA mv 10_Airyscan Processing	1	1
0.249537696157951	BFA	BFA mv 10_Airyscan Processing	1	1
0.412793139134361	BFA	BFA mv 10_Airyscan Processing	1	1
0.412819381818218	BFA	BFA mv 10_Airyscan Processing	1	1
0	BFA	BFA mv 10_Airyscan Processing	1	1
0.178618047368035	BFA	BFA mv 10_Airyscan Processing	1	1
0	BFA	BFA mv 10_Airyscan Processing	1	1
0	BFA	BFA mv 10_Airyscan Processing	1	1
0.331764630250217	BFA	BFA mv 10_Airyscan Processing	1	1
0	BFA	BFA mv 10_Airyscan Processing	1	1
0.166197139019304	BFA	BFA mv 10_Airyscan Processing	1	1
0.289143641140989	BFA	BFA mv 10_Airyscan Processing	1	1
0.260790616799203	BFA	BFA mv 10_Airyscan Processing	1	1
0.351841963848429	BFA	BFA mv 10_Airyscan Processing	1	1
0.433567218140601	BFA	BFA mv 10_Airyscan Processing	1	1
0.408348623381987	BFA	BFA mv 10_Airyscan Processing	1	1
0.0957005850785755	BFA	BFA mv 10_Airyscan Processing	1	1
0.345441471370357	BFA	BFA mv 10_Airyscan Processing	1	1
0	BFA	BFA mv 10_Airyscan Processing	1	1
0.250559776171454	BFA	BFA mv 10_Airyscan Processing	1	1
0.541946574173316	BFA	BFA mv 10_Airyscan Processing	1	1
0.191646804290066	BFA	BFA mv 10_Airyscan Processing	1	1
0.289315731372534	BFA	BFA mv 10_Airyscan Processing	1	1
0.511902841549078	BFA	BFA mv 10_Airyscan Processing	1	1
0	BFA	BFA mv 10_Airyscan Processing	1	1
0.294292042679654	BFA	BFA mv 10_Airyscan Processing	1	1
0.232939856213075	BFA	BFA mv 10_Airyscan Processing	1	1
0.306064075844501	BFA	BFA mv 10_Airyscan Processing	1	1
0.248800514521826	BFA	BFA mv 10_Airyscan Processing	1	1
0	BFA	BFA mv 10_Airyscan Processing	1	1
0.30738594203863	BFA	BFA mv 10_Airyscan Processing	1	1
0.294411514491873	BFA	BFA mv 10_Airyscan Processing	1	1
0.460837903011606	BFA	BFA mv 10_Airyscan Processing	1	1
0.304508156446386	BFA	BFA mv 10_Airyscan Processing	1	1
0.136494056803709	BFA	BFA mv 10_Airyscan Processing	1	1
0.256011218957642	BFA	BFA mv 10_Airyscan Processing	1	1
0.114030211921435	BFA	BFA mv 10_Airyscan Processing	1	1
0.451484654326319	BFA	BFA mv 10_Airyscan Processing	1	1
0.256011218957642	BFA	BFA mv 10_Airyscan Processing	1	1
0.286226979666834	BFA	BFA mv 10_Airyscan Processing	1	1
0.273453194304067	BFA	BFA mv 10_Airyscan Processing	1	1
0.267297834625992	BFA	BFA mv 10_Airyscan Processing	1	1
0.262423477485945	BFA	BFA mv 10_Airyscan Processing	1	1
0.248685562699071	BFA	BFA mv 10_Airyscan Processing	1	1
0.24812667794465	BFA	BFA mv 10_Airyscan Processing	1	1
0.241949110222611	BFA	BFA mv 10_Airyscan Processing	1	1
0.164121872512947	BFA	BFA mv 10_Airyscan Processing	1	1
0.278936927775164	BFA	BFA mv 10_Airyscan Processing	1	1
0.348604088890271	BFA	BFA mv 10_Airyscan Processing	1	1
0.113992705449273	BFA	BFA mv 10_Airyscan Processing	1	1
0.118079072164028	BFA	BFA mv 10_Airyscan Processing	1	1
0.371662968205894	BFA	BFA mv 10_Airyscan Processing	1	1
0.226099807905911	BFA	BFA mv 10_Airyscan Processing	1	1
0.112076560810576	BFA	BFA mv 10_Airyscan Processing	1	1
0.291486985627658	BFA	BFA mv 10_Airyscan Processing	1	1
0.153526319611743	BFA	BFA mv 10_Airyscan Processing	1	1
0.463837520252982	BFA	BFA mv 10_Airyscan Processing	1	1
0.517288818115962	BFA	BFA mv 10_Airyscan Processing	1	1
0.116574959459774	BFA	BFA mv 10_Airyscan Processing	1	1
0.274156877541984	BFA	BFA mv 10_Airyscan Processing	1	1
0.125489824931228	BFA	BFA mv 10_Airyscan Processing	1	1
0.123136298670556	BFA	BFA mv 10_Airyscan Processing	1	1
0.186323838014689	BFA	BFA mv 10_Airyscan Processing	1	1
0.271118026657791	BFA	BFA mv 10_Airyscan Processing	1	1
0.202067400404165	BFA	BFA mv 10_Airyscan Processing	1	1
0	BFA	BFA mv 10_Airyscan Processing	1	1
0.363012686281809	BFA	BFA mv 10_Airyscan Processing	1	1
0.405522061115911	BFA	BFA mv 10_Airyscan Processing	1	1
0.36603346529772	BFA	BFA mv 10_Airyscan Processing	1	1
0.43133803588558	BFA	BFA mv 10_Airyscan Processing	1	1
0.386922975039866	BFA	BFA mv 10_Airyscan Processing	1	1
0.222269156751413	BFA	BFA mv 10_Airyscan Processing	1	1
0.483298813543594	BFA	BFA mv 10_Airyscan Processing	1	1
0.223513033910864	BFA	BFA mv 10_Airyscan Processing	1	1
0.157101593346517	BFA	BFA mv 10_Airyscan Processing	1	1
0.300100460219388	BFA	BFA mv 10_Airyscan Processing	1	1
0.0929640368060289	BFA	BFA mv 10_Airyscan Processing	1	1
0.390427482259075	BFA	BFA mv 10_Airyscan Processing	1	1
0.483298813543594	BFA	BFA mv 10_Airyscan Processing	1	1
0.39551547949624	BFA	BFA mv 10_Airyscan Processing	1	1
0.483298813543594	BFA	BFA mv 10_Airyscan Processing	1	1
0.147922683451293	BFA	BFA mv 10_Airyscan Processing	1	1
0.399621140352522	BFA	BFA mv 10_Airyscan Processing	1	1
0.328897871603912	BFA	BFA mv 10_Airyscan Processing	1	1
0.416169348598608	BFA	BFA mv 10_Airyscan Processing	1	1
0.374912510043695	BFA	BFA mv 10_Airyscan Processing	1	1
0.301498462123491	BFA	BFA mv 10_Airyscan Processing	1	1
0.301582223612861	BFA	BFA mv 10_Airyscan Processing	1	1
0.330914290373439	BFA	BFA mv 10_Airyscan Processing	1	1
0.388343442238194	BFA	BFA mv 10_Airyscan Processing	1	1
0.185756915819207	BFA	BFA mv 10_Airyscan Processing	1	1
0.257756212621199	BFA	BFA mv 10_Airyscan Processing	1	1
0.314464367493762	BFA	BFA mv 10_Airyscan Processing	1	1
0.42002093898712	BFA	BFA mv 10_Airyscan Processing	1	1
0.21864040217773	BFA	BFA mv 10_Airyscan Processing	1	1
0.334323131246043	BFA	BFA mv 10_Airyscan Processing	1	1
0.396036562280538	BFA	BFA mv 10_Airyscan Processing	1	1
0.0460638353291389	BFA	BFA mv 10_Airyscan Processing	1	1
0.423390492156107	BFA	BFA mv 10_Airyscan Processing	1	1
0.115576418290965	BFA	BFA mv 10_Airyscan Processing	1	1
0.057554315758182	BFA	BFA mv 10_Airyscan Processing	1	1
0.442678929268706	BFA	BFA mv 10_Airyscan Processing	1	1
0.553489438920203	BFA	BFA mv 10_Airyscan Processing	1	1
0.598110699378033	BFA	BFA mv 10_Airyscan Processing	1	1
0	BFA	BFA mv 10_Airyscan Processing	1	1
NaN	BFA	BFA mv 10_Airyscan Processing	1	1
NaN	BFA	BFA mv 10_Airyscan Processing	1	1
NaN	BFA	BFA mv 10_Airyscan Processing	1	1
NaN	BFA	BFA mv 10_Airyscan Processing	1	1
NaN	BFA	BFA mv 10_Airyscan Processing	1	1
NaN	BFA	BFA mv 10_Airyscan Processing	1	1
NaN	BFA	BFA mv 10_Airyscan Processing	1	1
NaN	BFA	BFA mv 10_Airyscan Processing	1	1
NaN	BFA	BFA mv 10_Airyscan Processing	1	1
NaN	BFA	BFA mv 10_Airyscan Processing	1	1
NaN	BFA	BFA mv 10_Airyscan Processing	1	1
NaN	BFA	BFA mv 10_Airyscan Processing	1	1
NaN	BFA	BFA mv 10_Airyscan Processing	1	1
NaN	BFA	BFA mv 10_Airyscan Processing	1	1
NaN	BFA	BFA mv 10_Airyscan Processing	1	1
NaN	BFA	BFA mv 10_Airyscan Processing	1	1
NaN	BFA	BFA mv 10_Airyscan Processing	1	1
NaN	BFA	BFA mv 10_Airyscan Processing	1	1
NaN	BFA	BFA mv 10_Airyscan Processing	1	1
NaN	BFA	BFA mv 10_Airyscan Processing	1	1
NaN	BFA	BFA mv 10_Airyscan Processing	1	1
NaN	BFA	BFA mv 10_Airyscan Processing	1	1
NaN	BFA	BFA mv 10_Airyscan Processing	1	1
NaN	BFA	BFA mv 10_Airyscan Processing	1	1
NaN	BFA	BFA mv 10_Airyscan Processing	1	1
NaN	BFA	BFA mv 10_Airyscan Processing	1	1
NaN	BFA	BFA mv 10_Airyscan Processing	1	1
NaN	BFA	BFA mv 10_Airyscan Processing	1	1
NaN	BFA	BFA mv 10_Airyscan Processing	1	1
NaN	BFA	BFA mv 10_Airyscan Processing	1	1
NaN	BFA	BFA mv 10_Airyscan Processing	1	1
NaN	BFA	BFA mv 10_Airyscan Processing	1	1
NaN	BFA	BFA mv 10_Airyscan Processing	1	1
NaN	BFA	BFA mv 10_Airyscan Processing	1	1
NaN	BFA	BFA mv 10_Airyscan Processing	1	1
NaN	BFA	BFA mv 10_Airyscan Processing	1	1
NaN	BFA	BFA mv 10_Airyscan Processing	1	1
NaN	BFA	BFA mv 10_Airyscan Processing	1	1
NaN	BFA	BFA mv 10_Airyscan Processing	1	1
NaN	BFA	BFA mv 10_Airyscan Processing	1	1
NaN	BFA	BFA mv 10_Airyscan Processing	1	1
NaN	BFA	BFA mv 10_Airyscan Processing	1	1
NaN	BFA	BFA mv 10_Airyscan Processing	1	1
NaN	BFA	BFA mv 10_Airyscan Processing	1	1
NaN	BFA	BFA mv 10_Airyscan Processing	1	1
NaN	BFA	BFA mv 10_Airyscan Processing	1	1
NaN	BFA	BFA mv 10_Airyscan Processing	1	1
NaN	BFA	BFA mv 10_Airyscan Processing	1	1
NaN	BFA	BFA mv 10_Airyscan Processing	1	1
[truncated: 410,675 more rows]
