# Supplementary material for: Quantitative analysis of plant ER architecture and dynamics
Source: Nat Commun. 2019 Feb 28;10:984. doi: 10.1038/s41467-019-08893-9 (PMC6395764; doi:10.1038/s41467-019-08893-9)
Supplement: Supplementary file 6 — Source Data [file 41467_2019_8893_MOESM6_ESM.zip › Supplementary Fig 5 - curl and divergence source data/cisternal_Flow_curl.csv]

cisternal_Flow_curl	group	name	file	rep
-0.568299770355225	Heat shock	GFP-HDEL HS airy mv 10_Airyscan Processing	1	1
-0.454816490411758	Heat shock	GFP-HDEL HS airy mv 10_Airyscan Processing	1	1
0.285653650760651	Heat shock	GFP-HDEL HS airy mv 10_Airyscan Processing	1	1
0.433439821004868	Heat shock	GFP-HDEL HS airy mv 10_Airyscan Processing	1	1
-0.0782742127776146	Heat shock	GFP-HDEL HS airy mv 10_Airyscan Processing	1	1
1.10267043113708	Heat shock	GFP-HDEL HS airy mv 10_Airyscan Processing	1	1
-0.0122102592140436	Heat shock	GFP-HDEL HS airy mv 10_Airyscan Processing	1	1
2.60054993629456	Heat shock	GFP-HDEL HS airy mv 10_Airyscan Processing	1	1
-0.345302790403366	Heat shock	GFP-HDEL HS airy mv 10_Airyscan Processing	1	1
-0.846142113208771	Heat shock	GFP-HDEL HS airy mv 10_Airyscan Processing	1	1
-0.0799378156661987	Heat shock	GFP-HDEL HS airy mv 10_Airyscan Processing	1	1
-0.205411732196808	Heat shock	GFP-HDEL HS airy mv 10_Airyscan Processing	1	1
0.478420227766037	Heat shock	GFP-HDEL HS airy mv 10_Airyscan Processing	1	1
1.30455100536346	Heat shock	GFP-HDEL HS airy mv 10_Airyscan Processing	1	1
0.0473769381642342	Heat shock	GFP-HDEL HS airy mv 10_Airyscan Processing	1	1
-0.163591980934143	Heat shock	GFP-HDEL HS airy mv 10_Airyscan Processing	1	1
0.388290524482727	Heat shock	GFP-HDEL HS airy mv 10_Airyscan Processing	1	1
0.0857703611254692	Heat shock	GFP-HDEL HS airy mv 10_Airyscan Processing	1	1
-0.404553860425949	Heat shock	GFP-HDEL HS airy mv 10_Airyscan Processing	1	1
0.346088200807571	Heat shock	GFP-HDEL HS airy mv 10_Airyscan Processing	1	1
-0.314204484224319	Heat shock	GFP-HDEL HS airy mv 10_Airyscan Processing	1	1
0.570025026798248	Heat shock	GFP-HDEL HS airy mv 10_Airyscan Processing	1	1
-0.0851755812764168	Heat shock	GFP-HDEL HS airy mv 10_Airyscan Processing	1	1
0.370026528835297	Heat shock	GFP-HDEL HS airy mv 10_Airyscan Processing	1	1
0.041836466640234	Heat shock	GFP-HDEL HS airy mv 10_Airyscan Processing	1	1
-0.217917948961258	Heat shock	GFP-HDEL HS airy mv 10_Airyscan Processing	1	1
0.790666460990906	Heat shock	GFP-HDEL HS airy mv 10_Airyscan Processing	1	1
-1.39761865139008	Heat shock	GFP-HDEL HS airy mv 10_Airyscan Processing	1	1
-0.0235336311161518	Heat shock	GFP-HDEL HS airy mv 10_Airyscan Processing	1	1
-0.150185644626617	Heat shock	GFP-HDEL HS airy mv 10_Airyscan Processing	1	1
-0.466393768787384	Heat shock	GFP-HDEL HS airy mv 10_Airyscan Processing	1	1
1.13782060146332	Heat shock	GFP-HDEL HS airy mv 10_Airyscan Processing	1	1
-0.349033743143082	Heat shock	GFP-HDEL HS airy mv 10_Airyscan Processing	1	1
-0.964844346046448	Heat shock	GFP-HDEL HS airy mv 10_Airyscan Processing	1	1
0.323327094316483	Heat shock	GFP-HDEL HS airy mv 10_Airyscan Processing	1	1
-0.489157915115356	Heat shock	GFP-HDEL HS airy mv 10_Airyscan Processing	1	1
-0.354247242212296	Heat shock	GFP-HDEL HS airy mv 10_Airyscan Processing	1	1
0.0156855285167694	Heat shock	GFP-HDEL HS airy mv 10_Airyscan Processing	1	1
-1.26245665550232	Heat shock	GFP-HDEL HS airy mv 10_Airyscan Processing	1	1
0.00349727156572044	Heat shock	GFP-HDEL HS airy mv 10_Airyscan Processing	1	1
0.10831867903471	Heat shock	GFP-HDEL HS airy mv 10_Airyscan Processing	1	1
0.142959609627724	Heat shock	GFP-HDEL HS airy mv 10_Airyscan Processing	1	1
-0.192403361201286	Heat shock	GFP-HDEL HS airy mv 10_Airyscan Processing	1	1
-0.14087325334549	Heat shock	GFP-HDEL HS airy mv 10_Airyscan Processing	1	1
0.612533211708069	Heat shock	GFP-HDEL HS airy mv 10_Airyscan Processing	1	1
0.0104369260370731	Heat shock	GFP-HDEL HS airy mv 10_Airyscan Processing	1	1
0.258875817060471	Heat shock	GFP-HDEL HS airy mv 10_Airyscan Processing	1	1
-0.421518385410309	Heat shock	GFP-HDEL HS airy mv 10_Airyscan Processing	1	1
-0.583074688911438	Heat shock	GFP-HDEL HS airy mv 10_Airyscan Processing	1	1
-1.68279087543488	Heat shock	GFP-HDEL HS airy mv 10_Airyscan Processing	1	1
0.155671045184135	Heat shock	GFP-HDEL HS airy mv 10_Airyscan Processing	1	1
0.104370981454849	Heat shock	GFP-HDEL HS airy mv 10_Airyscan Processing	1	1
0.330023467540741	Heat shock	GFP-HDEL HS airy mv 10_Airyscan Processing	1	1
-0.568547189235687	Heat shock	GFP-HDEL HS airy mv 10_Airyscan Processing	1	1
-1.87589240074158	Heat shock	GFP-HDEL HS airy mv 10_Airyscan Processing	1	1
-0.830736756324768	Heat shock	GFP-HDEL HS airy mv 10_Airyscan Processing	1	1
-0.242507949471474	Heat shock	GFP-HDEL HS airy mv 10_Airyscan Processing	1	1
-1.08328807353973	Heat shock	GFP-HDEL HS airy mv 10_Airyscan Processing	1	1
-1.53958761692047	Heat shock	GFP-HDEL HS airy mv 10_Airyscan Processing	1	1
0.881878256797791	Heat shock	GFP-HDEL HS airy mv 10_Airyscan Processing	1	1
1.38728129863739	Heat shock	GFP-HDEL HS airy mv 10_Airyscan Processing	1	1
0.193521648645401	Heat shock	GFP-HDEL HS airy mv 10_Airyscan Processing	1	1
-0.266232043504715	Heat shock	GFP-HDEL HS airy mv 10_Airyscan Processing	1	1
0.0184689108282328	Heat shock	GFP-HDEL HS airy mv 10_Airyscan Processing	1	1
0.20470717549324	Heat shock	GFP-HDEL HS airy mv 10_Airyscan Processing	1	1
-0.246756136417389	Heat shock	GFP-HDEL HS airy mv 10_Airyscan Processing	1	1
-0.0607380494475365	Heat shock	GFP-HDEL HS airy mv 10_Airyscan Processing	1	1
-0.649826228618622	Heat shock	GFP-HDEL HS airy mv 10_Airyscan Processing	1	1
0.206726312637329	Heat shock	GFP-HDEL HS airy mv 10_Airyscan Processing	1	1
0.461167484521866	Heat shock	GFP-HDEL HS airy mv 10_Airyscan Processing	1	1
-0.323676526546478	Heat shock	GFP-HDEL HS airy mv 10_Airyscan Processing	1	1
-1.63346183300018	Heat shock	GFP-HDEL HS airy mv 10_Airyscan Processing	1	1
0.547284245491028	Heat shock	GFP-HDEL HS airy mv 10_Airyscan Processing	1	1
0.184463798999786	Heat shock	GFP-HDEL HS airy mv 10_Airyscan Processing	1	1
0.243008092045784	Heat shock	GFP-HDEL HS airy mv 10_Airyscan Processing	1	1
0.607623994350433	Heat shock	GFP-HDEL HS airy mv 10_Airyscan Processing	1	1
0.0376618318259716	Heat shock	GFP-HDEL HS airy mv 10_Airyscan Processing	1	1
0.083164781332016	Heat shock	GFP-HDEL HS airy mv 10_Airyscan Processing	1	1
2.20570373535156	Heat shock	GFP-HDEL HS airy mv 10_Airyscan Processing	1	1
-0.261056214570999	Heat shock	GFP-HDEL HS airy mv 10_Airyscan Processing	1	1
0.510850787162781	Heat shock	GFP-HDEL HS airy mv 10_Airyscan Processing	1	1
0.709753453731537	Heat shock	GFP-HDEL HS airy mv 10_Airyscan Processing	1	1
0.341507434844971	Heat shock	GFP-HDEL HS airy mv 10_Airyscan Processing	1	1
-0.889342129230499	Heat shock	GFP-HDEL HS airy mv 10_Airyscan Processing	1	1
0.171418979763985	Heat shock	GFP-HDEL HS airy mv 10_Airyscan Processing	1	1
-0.30717134475708	Heat shock	GFP-HDEL HS airy mv 10_Airyscan Processing	1	1
0.625931918621063	Heat shock	GFP-HDEL HS airy mv 10_Airyscan Processing	1	1
2.95617389678955	Heat shock	GFP-HDEL HS airy mv 10_Airyscan Processing	1	1
0.174374669790268	Heat shock	GFP-HDEL HS airy mv 10_Airyscan Processing	1	1
0.0374745689332485	Heat shock	GFP-HDEL HS airy mv 10_Airyscan Processing	1	1
0.0569228827953339	Heat shock	GFP-HDEL HS airy mv 10_Airyscan Processing	1	1
-0.353207617998123	Heat shock	GFP-HDEL HS airy mv 10_Airyscan Processing	1	1
0.406177252531052	Heat shock	GFP-HDEL HS airy mv 10_Airyscan Processing	1	1
0.0400716327130795	Heat shock	GFP-HDEL HS airy mv 10_Airyscan Processing	1	1
-1.6531594991684	Heat shock	GFP-HDEL HS airy mv 10_Airyscan Processing	1	1
-1.16128015518188	Heat shock	GFP-HDEL HS airy mv 10_Airyscan Processing	1	1
-0.007058494258672	Heat shock	GFP-HDEL HS airy mv 10_Airyscan Processing	1	1
-0.811094403266907	Heat shock	GFP-HDEL HS airy mv 10_Airyscan Processing	1	1
1.34800040721893	Heat shock	GFP-HDEL HS airy mv 10_Airyscan Processing	1	1
0.172385096549988	Heat shock	GFP-HDEL HS airy mv 10_Airyscan Processing	1	1
-0.0299170985817909	Heat shock	GFP-HDEL HS airy mv 10_Airyscan Processing	1	1
-0.00284193642437458	Heat shock	GFP-HDEL HS airy mv 10_Airyscan Processing	1	1
-1.79369449615479	Heat shock	GFP-HDEL HS airy mv 10_Airyscan Processing	1	1
0.814694881439209	Heat shock	GFP-HDEL HS airy mv 10_Airyscan Processing	1	1
2.31192302703857	Heat shock	GFP-HDEL HS airy mv 10_Airyscan Processing	1	1
1.42364239692688	Heat shock	GFP-HDEL HS airy mv 10_Airyscan Processing	1	1
-0.310837715864182	Heat shock	GFP-HDEL HS airy mv 10_Airyscan Processing	1	1
-0.00528705539181828	Heat shock	GFP-HDEL HS airy mv 10_Airyscan Processing	1	1
0.201735198497772	Heat shock	GFP-HDEL HS airy mv 10_Airyscan Processing	1	1
1.56820118427277	Heat shock	GFP-HDEL HS airy mv 10_Airyscan Processing	1	1
0.106716468930244	Heat shock	GFP-HDEL HS airy mv 10_Airyscan Processing	1	1
-1.18829023838043	Heat shock	GFP-HDEL HS airy mv 10_Airyscan Processing	1	1
-0.175990521907806	Heat shock	GFP-HDEL HS airy mv 10_Airyscan Processing	1	1
0.0244874469935894	Heat shock	GFP-HDEL HS airy mv 10_Airyscan Processing	1	1
-0.748720586299896	Heat shock	GFP-HDEL HS airy mv 10_Airyscan Processing	1	1
-1.07707357406616	Heat shock	GFP-HDEL HS airy mv 10_Airyscan Processing	1	1
0.297175407409668	Heat shock	GFP-HDEL HS airy mv 10_Airyscan Processing	1	1
-0.792346000671387	Heat shock	GFP-HDEL HS airy mv 10_Airyscan Processing	1	1
0.488224595785141	Heat shock	GFP-HDEL HS airy mv 10_Airyscan Processing	1	1
1.12347948551178	Heat shock	GFP-HDEL HS airy mv 10_Airyscan Processing	1	1
-0.185789361596107	Heat shock	GFP-HDEL HS airy mv 10_Airyscan Processing	1	1
-0.466634899377823	Heat shock	GFP-HDEL HS airy mv 10_Airyscan Processing	1	1
-0.699341952800751	Heat shock	GFP-HDEL HS airy mv 10_Airyscan Processing	1	1
1.29434394836426	Heat shock	GFP-HDEL HS airy mv 10_Airyscan Processing	1	1
-1.34638035297394	Heat shock	GFP-HDEL HS airy mv 10_Airyscan Processing	1	1
0.736688137054443	Heat shock	GFP-HDEL HS airy mv 10_Airyscan Processing	1	1
0.297575533390045	Heat shock	GFP-HDEL HS airy mv 10_Airyscan Processing	1	1
0.229537948966026	Heat shock	GFP-HDEL HS airy mv 10_Airyscan Processing	1	1
-1.19405746459961	Heat shock	GFP-HDEL HS airy mv 10_Airyscan Processing	1	1
-0.261335462331772	Heat shock	GFP-HDEL HS airy mv 10_Airyscan Processing	1	1
1.28778660297394	Heat shock	GFP-HDEL HS airy mv 10_Airyscan Processing	1	1
-0.0432533510029316	Heat shock	GFP-HDEL HS airy mv 10_Airyscan Processing	1	1
-1.26560485363007	Heat shock	GFP-HDEL HS airy mv 10_Airyscan Processing	1	1
0.171914383769035	Heat shock	GFP-HDEL HS airy mv 10_Airyscan Processing	1	1
0.163201496005058	Heat shock	GFP-HDEL HS airy mv 10_Airyscan Processing	1	1
-0.00203649629838765	Heat shock	GFP-HDEL HS airy mv 10_Airyscan Processing	1	1
-0.506403982639313	Heat shock	GFP-HDEL HS airy mv 10_Airyscan Processing	1	1
-0.642662644386292	Heat shock	GFP-HDEL HS airy mv 10_Airyscan Processing	1	1
0.401274472475052	Heat shock	GFP-HDEL HS airy mv 10_Airyscan Processing	1	1
0.652055978775024	Heat shock	GFP-HDEL HS airy mv 10_Airyscan Processing	1	1
-0.910168945789337	Heat shock	GFP-HDEL HS airy mv 10_Airyscan Processing	1	1
-0.257241070270538	Heat shock	GFP-HDEL HS airy mv 10_Airyscan Processing	1	1
0.1548181027174	Heat shock	GFP-HDEL HS airy mv 10_Airyscan Processing	1	1
0.704883277416229	Heat shock	GFP-HDEL HS airy mv 10_Airyscan Processing	1	1
0.728378593921661	Heat shock	GFP-HDEL HS airy mv 10_Airyscan Processing	1	1
-0.857466876506805	Heat shock	GFP-HDEL HS airy mv 10_Airyscan Processing	1	1
-0.0155512997880578	Heat shock	GFP-HDEL HS airy mv 10_Airyscan Processing	1	1
-0.017168527469039	Heat shock	GFP-HDEL HS airy mv 10_Airyscan Processing	1	1
0.230393081903458	Heat shock	GFP-HDEL HS airy mv 10_Airyscan Processing	1	1
-0.324354559183121	Heat shock	GFP-HDEL HS airy mv 10_Airyscan Processing	1	1
0.886590361595154	Heat shock	GFP-HDEL HS airy mv 10_Airyscan Processing	1	1
-0.273983031511307	Heat shock	GFP-HDEL HS airy mv 10_Airyscan Processing	1	1
-0.180083200335503	Heat shock	GFP-HDEL HS airy mv 10_Airyscan Processing	1	1
-1.08013474941254	Heat shock	GFP-HDEL HS airy mv 10_Airyscan Processing	1	1
0.211328491568565	Heat shock	GFP-HDEL HS airy mv 10_Airyscan Processing	1	1
0.182922154664993	Heat shock	GFP-HDEL HS airy mv 10_Airyscan Processing	1	1
0.963416755199432	Heat shock	GFP-HDEL HS airy mv 10_Airyscan Processing	1	1
-1.26547300815582	Heat shock	GFP-HDEL HS airy mv 10_Airyscan Processing	1	1
-0.875161707401276	Heat shock	GFP-HDEL HS airy mv 10_Airyscan Processing	1	1
0.123263798654079	Heat shock	GFP-HDEL HS airy mv 10_Airyscan Processing	1	1
-0.285745114088058	Heat shock	GFP-HDEL HS airy mv 10_Airyscan Processing	1	1
0.128474920988083	Heat shock	GFP-HDEL HS airy mv 10_Airyscan Processing	1	1
0.316553235054016	Heat shock	GFP-HDEL HS airy mv 10_Airyscan Processing	1	1
0.0476654134690762	Heat shock	GFP-HDEL HS airy mv 10_Airyscan Processing	1	1
-0.0412032455205917	Heat shock	GFP-HDEL HS airy mv 10_Airyscan Processing	1	1
0.701169848442078	Heat shock	GFP-HDEL HS airy mv 10_Airyscan Processing	1	1
0.915209889411926	Heat shock	GFP-HDEL HS airy mv 10_Airyscan Processing	1	1
0.0840424075722694	Heat shock	GFP-HDEL HS airy mv 10_Airyscan Processing	1	1
0.0257401783019304	Heat shock	GFP-HDEL HS airy mv 10_Airyscan Processing	1	1
-0.0889228582382202	Heat shock	GFP-HDEL HS airy mv 10_Airyscan Processing	1	1
-7.71572399139404	Heat shock	GFP-HDEL HS airy mv 10_Airyscan Processing	1	1
-0.748553276062012	Heat shock	GFP-HDEL HS airy mv 10_Airyscan Processing	1	1
-0.550502598285675	Heat shock	GFP-HDEL HS airy mv 10_Airyscan Processing	1	1
0.281810283660889	Heat shock	GFP-HDEL HS airy mv 10_Airyscan Processing	1	1
0.207253679633141	Heat shock	GFP-HDEL HS airy mv 10_Airyscan Processing	1	1
0.21471905708313	Heat shock	GFP-HDEL HS airy mv 10_Airyscan Processing	1	1
-2.04806613922119	Heat shock	GFP-HDEL HS airy mv 10_Airyscan Processing	1	1
-0.0740948244929314	Heat shock	GFP-HDEL HS airy mv 10_Airyscan Processing	1	1
-1.35114216804504	Heat shock	GFP-HDEL HS airy mv 10_Airyscan Processing	1	1
0.673665821552277	Heat shock	GFP-HDEL HS airy mv 10_Airyscan Processing	1	1
0.0637577623128891	Heat shock	GFP-HDEL HS airy mv 10_Airyscan Processing	1	1
0.575649082660675	Heat shock	GFP-HDEL HS airy mv 10_Airyscan Processing	1	1
-0.339127361774445	Heat shock	GFP-HDEL HS airy mv 10_Airyscan Processing	1	1
0.670551896095276	Heat shock	GFP-HDEL HS airy mv 10_Airyscan Processing	1	1
-0.339453309774399	Heat shock	GFP-HDEL HS airy mv 10_Airyscan Processing	1	1
0.213736236095428	Heat shock	GFP-HDEL HS airy mv 10_Airyscan Processing	1	1
0.18858876824379	Heat shock	GFP-HDEL HS airy mv 10_Airyscan Processing	1	1
-0.391739338636398	Heat shock	GFP-HDEL HS airy mv 10_Airyscan Processing	1	1
-0.761367917060852	Heat shock	GFP-HDEL HS airy mv 10_Airyscan Processing	1	1
-0.0555776543915272	Heat shock	GFP-HDEL HS airy mv 10_Airyscan Processing	1	1
-0.108170673251152	Heat shock	GFP-HDEL HS airy mv 10_Airyscan Processing	1	1
0.116515584290028	Heat shock	GFP-HDEL HS airy mv 10_Airyscan Processing	1	1
-0.338760942220688	Heat shock	GFP-HDEL HS airy mv 10_Airyscan Processing	1	1
-0.255922824144363	Heat shock	GFP-HDEL HS airy mv 10_Airyscan Processing	1	1
-0.444296509027481	Heat shock	GFP-HDEL HS airy mv 10_Airyscan Processing	1	1
0.152750074863434	Heat shock	GFP-HDEL HS airy mv 10_Airyscan Processing	1	1
-0.373231172561646	Heat shock	GFP-HDEL HS airy mv 10_Airyscan Processing	1	1
-0.918205916881561	Heat shock	GFP-HDEL HS airy mv 10_Airyscan Processing	1	1
1.13774299621582	Heat shock	GFP-HDEL HS airy mv 10_Airyscan Processing	1	1
-0.156181737780571	Heat shock	GFP-HDEL HS airy mv 10_Airyscan Processing	1	1
1.58806574344635	Heat shock	GFP-HDEL HS airy mv 10_Airyscan Processing	1	1
-0.370229363441467	Heat shock	GFP-HDEL HS airy mv 10_Airyscan Processing	1	1
0.00905395671725273	Heat shock	GFP-HDEL HS airy mv 10_Airyscan Processing	1	1
0.426906764507294	Heat shock	GFP-HDEL HS airy mv 10_Airyscan Processing	1	1
0.208969682455063	Heat shock	GFP-HDEL HS airy mv 10_Airyscan Processing	1	1
1.42075777053833	Heat shock	GFP-HDEL HS airy mv 10_Airyscan Processing	1	1
-0.940343856811523	Heat shock	GFP-HDEL HS airy mv 10_Airyscan Processing	1	1
0.670432507991791	Heat shock	GFP-HDEL HS airy mv 10_Airyscan Processing	1	1
0.190748691558838	Heat shock	GFP-HDEL HS airy mv 10_Airyscan Processing	1	1
0.478795766830444	Heat shock	GFP-HDEL HS airy mv 10_Airyscan Processing	1	1
-0.821993291378021	Heat shock	GFP-HDEL HS airy mv 10_Airyscan Processing	1	1
-0.980332672595978	Heat shock	GFP-HDEL HS airy mv 10_Airyscan Processing	1	1
1.78459990024567	Heat shock	GFP-HDEL HS airy mv 10_Airyscan Processing	1	1
0.311232209205627	Heat shock	GFP-HDEL HS airy mv 10_Airyscan Processing	1	1
0.920182824134827	Heat shock	GFP-HDEL HS airy mv 10_Airyscan Processing	1	1
0.341005027294159	Heat shock	GFP-HDEL HS airy mv 10_Airyscan Processing	1	1
-0.619211852550507	Heat shock	GFP-HDEL HS airy mv 10_Airyscan Processing	1	1
-0.112694382667542	Heat shock	GFP-HDEL HS airy mv 10_Airyscan Processing	1	1
-0.0715584680438042	Heat shock	GFP-HDEL HS airy mv 10_Airyscan Processing	1	1
-0.132851868867874	Heat shock	GFP-HDEL HS airy mv 10_Airyscan Processing	1	1
-1.04975545406342	Heat shock	GFP-HDEL HS airy mv 10_Airyscan Processing	1	1
-0.0466756448149681	Heat shock	GFP-HDEL HS airy mv 10_Airyscan Processing	1	1
-0.00835701730102301	Heat shock	GFP-HDEL HS airy mv 10_Airyscan Processing	1	1
-0.0954974740743637	Heat shock	GFP-HDEL HS airy mv 10_Airyscan Processing	1	1
0.680542528629303	Heat shock	GFP-HDEL HS airy mv 10_Airyscan Processing	1	1
-1.37692213058472	Heat shock	GFP-HDEL HS airy mv 10_Airyscan Processing	1	1
1.06729245185852	Heat shock	GFP-HDEL HS airy mv 10_Airyscan Processing	1	1
-0.0876720026135445	Heat shock	GFP-HDEL HS airy mv 10_Airyscan Processing	1	1
-0.948283851146698	Heat shock	GFP-HDEL HS airy mv 10_Airyscan Processing	1	1
2.0196738243103	Heat shock	GFP-HDEL HS airy mv 10_Airyscan Processing	1	1
-0.653602063655853	Heat shock	GFP-HDEL HS airy mv 10_Airyscan Processing	1	1
-0.693182587623596	Heat shock	GFP-HDEL HS airy mv 10_Airyscan Processing	1	1
0.405576437711716	Heat shock	GFP-HDEL HS airy mv 10_Airyscan Processing	1	1
-1.05757832527161	Heat shock	GFP-HDEL HS airy mv 10_Airyscan Processing	1	1
-0.734698295593262	Heat shock	GFP-HDEL HS airy mv 10_Airyscan Processing	1	1
-0.180782720446587	Heat shock	GFP-HDEL HS airy mv 10_Airyscan Processing	1	1
0.469390988349915	Heat shock	GFP-HDEL HS airy mv 10_Airyscan Processing	1	1
0.183155804872513	Heat shock	GFP-HDEL HS airy mv 10_Airyscan Processing	1	1
0.35838970541954	Heat shock	GFP-HDEL HS airy mv 10_Airyscan Processing	1	1
0.3006791472435	Heat shock	GFP-HDEL HS airy mv 10_Airyscan Processing	1	1
0.825139760971069	Heat shock	GFP-HDEL HS airy mv 10_Airyscan Processing	1	1
0.327184677124023	Heat shock	GFP-HDEL HS airy mv 10_Airyscan Processing	1	1
1.10052633285522	Heat shock	GFP-HDEL HS airy mv 10_Airyscan Processing	1	1
0.332347720861435	Heat shock	GFP-HDEL HS airy mv 10_Airyscan Processing	1	1
0.227612137794495	Heat shock	GFP-HDEL HS airy mv 10_Airyscan Processing	1	1
-0.103754572570324	Heat shock	GFP-HDEL HS airy mv 10_Airyscan Processing	1	1
-1.4693808555603	Heat shock	GFP-HDEL HS airy mv 10_Airyscan Processing	1	1
0.175562337040901	Heat shock	GFP-HDEL HS airy mv 10_Airyscan Processing	1	1
0.44019016623497	Heat shock	GFP-HDEL HS airy mv 10_Airyscan Processing	1	1
-0.0117280967533588	Heat shock	GFP-HDEL HS airy mv 10_Airyscan Processing	1	1
0.150695696473122	Heat shock	GFP-HDEL HS airy mv 10_Airyscan Processing	1	1
2.99086403846741	Heat shock	GFP-HDEL HS airy mv 10_Airyscan Processing	1	1
2.33900308609009	Heat shock	GFP-HDEL HS airy mv 10_Airyscan Processing	1	1
-0.143538028001785	Heat shock	GFP-HDEL HS airy mv 10_Airyscan Processing	1	1
0.0113053526729345	Heat shock	GFP-HDEL HS airy mv 10_Airyscan Processing	1	1
-0.12479817122221	Heat shock	GFP-HDEL HS airy mv 10_Airyscan Processing	1	1
-0.422310560941696	Heat shock	GFP-HDEL HS airy mv 10_Airyscan Processing	1	1
-0.207572221755981	Heat shock	GFP-HDEL HS airy mv 10_Airyscan Processing	1	1
0.287689030170441	Heat shock	GFP-HDEL HS airy mv 10_Airyscan Processing	1	1
-1.09904527664185	Heat shock	GFP-HDEL HS airy mv 10_Airyscan Processing	1	1
-0.162380799651146	Heat shock	GFP-HDEL HS airy mv 10_Airyscan Processing	1	1
-0.416290014982224	Heat shock	GFP-HDEL HS airy mv 10_Airyscan Processing	1	1
-0.0719612315297127	Heat shock	GFP-HDEL HS airy mv 10_Airyscan Processing	1	1
-0.615387678146362	Heat shock	GFP-HDEL HS airy mv 10_Airyscan Processing	1	1
0.847098767757416	Heat shock	GFP-HDEL HS airy mv 10_Airyscan Processing	1	1
0.162108168005943	Heat shock	GFP-HDEL HS airy mv 10_Airyscan Processing	1	1
-0.102641031146049	Heat shock	GFP-HDEL HS airy mv 10_Airyscan Processing	1	1
-0.0337323881685734	Heat shock	GFP-HDEL HS airy mv 10_Airyscan Processing	1	1
-0.88946932554245	Heat shock	GFP-HDEL HS airy mv 10_Airyscan Processing	1	1
0.493881314992905	Heat shock	GFP-HDEL HS airy mv 10_Airyscan Processing	1	1
0.534136891365051	Heat shock	GFP-HDEL HS airy mv 10_Airyscan Processing	1	1
-0.078677125275135	Heat shock	GFP-HDEL HS airy mv 10_Airyscan Processing	1	1
0.196234047412872	Heat shock	GFP-HDEL HS airy mv 10_Airyscan Processing	1	1
0.991777062416077	Heat shock	GFP-HDEL HS airy mv 10_Airyscan Processing	1	1
-0.622773408889771	Heat shock	GFP-HDEL HS airy mv 10_Airyscan Processing	1	1
1.23410546779633	Heat shock	GFP-HDEL HS airy mv 10_Airyscan Processing	1	1
0.188846036791801	Heat shock	GFP-HDEL HS airy mv 10_Airyscan Processing	1	1
-0.866825878620148	Heat shock	GFP-HDEL HS airy mv 10_Airyscan Processing	1	1
-0.236452579498291	Heat shock	GFP-HDEL HS airy mv 10_Airyscan Processing	1	1
0.0845035910606384	Heat shock	GFP-HDEL HS airy mv 10_Airyscan Processing	1	1
-0.56818687915802	Heat shock	GFP-HDEL HS airy mv 10_Airyscan Processing	1	1
0.358209520578384	Heat shock	GFP-HDEL HS airy mv 10_Airyscan Processing	1	1
1.8862624168396	Heat shock	GFP-HDEL HS airy mv 10_Airyscan Processing	1	1
0.36952218413353	Heat shock	GFP-HDEL HS airy mv 10_Airyscan Processing	1	1
1.01160144805908	Heat shock	GFP-HDEL HS airy mv 10_Airyscan Processing	1	1
-0.0756594836711884	Heat shock	GFP-HDEL HS airy mv 10_Airyscan Processing	1	1
0.533766210079193	Heat shock	GFP-HDEL HS airy mv 10_Airyscan Processing	1	1
0.234077274799347	Heat shock	GFP-HDEL HS airy mv 10_Airyscan Processing	1	1
0.138893976807594	Heat shock	GFP-HDEL HS airy mv 10_Airyscan Processing	1	1
1.40106749534607	Heat shock	GFP-HDEL HS airy mv 10_Airyscan Processing	1	1
-1.74036514759064	Heat shock	GFP-HDEL HS airy mv 10_Airyscan Processing	1	1
0.0323093123733997	Heat shock	GFP-HDEL HS airy mv 10_Airyscan Processing	1	1
-0.26672175526619	Heat shock	GFP-HDEL HS airy mv 10_Airyscan Processing	1	1
-0.0239729024469852	Heat shock	GFP-HDEL HS airy mv 10_Airyscan Processing	1	1
-0.714402437210083	Heat shock	GFP-HDEL HS airy mv 10_Airyscan Processing	1	1
0.453228622674942	Heat shock	GFP-HDEL HS airy mv 10_Airyscan Processing	1	1
0.275738298892975	Heat shock	GFP-HDEL HS airy mv 10_Airyscan Processing	1	1
-0.169495522975922	Heat shock	GFP-HDEL HS airy mv 10_Airyscan Processing	1	1
1.91353189945221	Heat shock	GFP-HDEL HS airy mv 10_Airyscan Processing	1	1
0.159753695130348	Heat shock	GFP-HDEL HS airy mv 10_Airyscan Processing	1	1
-1.13274621963501	Heat shock	GFP-HDEL HS airy mv 10_Airyscan Processing	1	1
-0.0645552277565002	Heat shock	GFP-HDEL HS airy mv 10_Airyscan Processing	1	1
-2.03271436691284	Heat shock	GFP-HDEL HS airy mv 10_Airyscan Processing	1	1
-0.534606516361237	Heat shock	GFP-HDEL HS airy mv 10_Airyscan Processing	1	1
1.24028921127319	Heat shock	GFP-HDEL HS airy mv 10_Airyscan Processing	1	1
-0.0651684924960136	Heat shock	GFP-HDEL HS airy mv 10_Airyscan Processing	1	1
-0.109946928918362	Heat shock	GFP-HDEL HS airy mv 10_Airyscan Processing	1	1
-0.620860815048218	Heat shock	GFP-HDEL HS airy mv 10_Airyscan Processing	1	1
0.407731562852859	Heat shock	GFP-HDEL HS airy mv 10_Airyscan Processing	1	1
-0.914598286151886	Heat shock	GFP-HDEL HS airy mv 10_Airyscan Processing	1	1
0.345527946949005	Heat shock	GFP-HDEL HS airy mv 10_Airyscan Processing	1	1
-0.172643259167671	Heat shock	GFP-HDEL HS airy mv 10_Airyscan Processing	1	1
0.179302364587784	Heat shock	GFP-HDEL HS airy mv 10_Airyscan Processing	1	1
0.704097330570221	Heat shock	GFP-HDEL HS airy mv 10_Airyscan Processing	1	1
-1.76767253875732	Heat shock	GFP-HDEL HS airy mv 10_Airyscan Processing	1	1
-0.316708296537399	Heat shock	GFP-HDEL HS airy mv 10_Airyscan Processing	1	1
-0.483213841915131	Heat shock	GFP-HDEL HS airy mv 10_Airyscan Processing	1	1
0.320541083812714	Heat shock	GFP-HDEL HS airy mv 10_Airyscan Processing	1	1
-0.183505922555923	Heat shock	GFP-HDEL HS airy mv 10_Airyscan Processing	1	1
-0.286036163568497	Heat shock	GFP-HDEL HS airy mv 10_Airyscan Processing	1	1
0.267493844032288	Heat shock	GFP-HDEL HS airy mv 10_Airyscan Processing	1	1
0.00868012383580208	Heat shock	GFP-HDEL HS airy mv 10_Airyscan Processing	1	1
-1.53379714488983	Heat shock	GFP-HDEL HS airy mv 10_Airyscan Processing	1	1
-0.717654645442963	Heat shock	GFP-HDEL HS airy mv 10_Airyscan Processing	1	1
-0.187133759260178	Heat shock	GFP-HDEL HS airy mv 10_Airyscan Processing	1	1
1.41950058937073	Heat shock	GFP-HDEL HS airy mv 10_Airyscan Processing	1	1
1.47132706642151	Heat shock	GFP-HDEL HS airy mv 10_Airyscan Processing	1	1
0.365472853183746	Heat shock	GFP-HDEL HS airy mv 10_Airyscan Processing	1	1
0.47075954079628	Heat shock	GFP-HDEL HS airy mv 10_Airyscan Processing	1	1
-0.644827246665955	Heat shock	GFP-HDEL HS airy mv 10_Airyscan Processing	1	1
-0.342204719781876	Heat shock	GFP-HDEL HS airy mv 10_Airyscan Processing	1	1
0.184655904769897	Heat shock	GFP-HDEL HS airy mv 10_Airyscan Processing	1	1
-0.0932198762893677	Heat shock	GFP-HDEL HS airy mv 10_Airyscan Processing	1	1
0.194635003805161	Heat shock	GFP-HDEL HS airy mv 10_Airyscan Processing	1	1
1.31645321846008	Heat shock	GFP-HDEL HS airy mv 10_Airyscan Processing	1	1
-0.0493779703974724	Heat shock	GFP-HDEL HS airy mv 10_Airyscan Processing	1	1
-0.00687925238162279	Heat shock	GFP-HDEL HS airy mv 10_Airyscan Processing	1	1
-0.0467302538454533	Heat shock	GFP-HDEL HS airy mv 10_Airyscan Processing	1	1
-0.0835049003362656	Heat shock	GFP-HDEL HS airy mv 10_Airyscan Processing	1	1
-0.971385538578033	Heat shock	GFP-HDEL HS airy mv 10_Airyscan Processing	1	1
0.102248288691044	Heat shock	GFP-HDEL HS airy mv 10_Airyscan Processing	1	1
-2.5068953037262	Heat shock	GFP-HDEL HS airy mv 10_Airyscan Processing	1	1
-0.739502251148224	Heat shock	GFP-HDEL HS airy mv 10_Airyscan Processing	1	1
-1.82108724117279	Heat shock	GFP-HDEL HS airy mv 10_Airyscan Processing	1	1
0.0621572695672512	Heat shock	GFP-HDEL HS airy mv 10_Airyscan Processing	1	1
-0.340434223413467	Heat shock	GFP-HDEL HS airy mv 10_Airyscan Processing	1	1
-0.535667359828949	Heat shock	GFP-HDEL HS airy mv 10_Airyscan Processing	1	1
0.108382627367973	Heat shock	GFP-HDEL HS airy mv 10_Airyscan Processing	1	1
0.416469544172287	Heat shock	GFP-HDEL HS airy mv 10_Airyscan Processing	1	1
-0.269632816314697	Heat shock	GFP-HDEL HS airy mv 10_Airyscan Processing	1	1
0.863875508308411	Heat shock	GFP-HDEL HS airy mv 10_Airyscan Processing	1	1
0.184825673699379	Heat shock	GFP-HDEL HS airy mv 10_Airyscan Processing	1	1
0.0447716005146503	Heat shock	GFP-HDEL HS airy mv 10_Airyscan Processing	1	1
-0.503206253051758	Heat shock	GFP-HDEL HS airy mv 10_Airyscan Processing	1	1
0.131078571081161	Heat shock	GFP-HDEL HS airy mv 10_Airyscan Processing	1	1
0.278102248907089	Heat shock	GFP-HDEL HS airy mv 10_Airyscan Processing	1	1
0.0179314017295837	Heat shock	GFP-HDEL HS airy mv 10_Airyscan Processing	1	1
0.408076137304306	Heat shock	GFP-HDEL HS airy mv 10_Airyscan Processing	1	1
1.71278691291809	Heat shock	GFP-HDEL HS airy mv 10_Airyscan Processing	1	1
0.123778834939003	Heat shock	GFP-HDEL HS airy mv 10_Airyscan Processing	1	1
0.803563177585602	Heat shock	GFP-HDEL HS airy mv 10_Airyscan Processing	1	1
0.181487038731575	Heat shock	GFP-HDEL HS airy mv 10_Airyscan Processing	1	1
-1.39371204376221	Heat shock	GFP-HDEL HS airy mv 10_Airyscan Processing	1	1
0.499799996614456	Heat shock	GFP-HDEL HS airy mv 10_Airyscan Processing	1	1
0.811223566532135	Heat shock	GFP-HDEL HS airy mv 10_Airyscan Processing	1	1
0.210120990872383	Heat shock	GFP-HDEL HS airy mv 10_Airyscan Processing	1	1
0.413777232170105	Heat shock	GFP-HDEL HS airy mv 10_Airyscan Processing	1	1
0.167521566152573	Heat shock	GFP-HDEL HS airy mv 10_Airyscan Processing	1	1
0.335926413536072	Heat shock	GFP-HDEL HS airy mv 10_Airyscan Processing	1	1
-0.220810294151306	Heat shock	GFP-HDEL HS airy mv 10_Airyscan Processing	1	1
0.0562890693545341	Heat shock	GFP-HDEL HS airy mv 10_Airyscan Processing	1	1
-0.0427240654826164	Heat shock	GFP-HDEL HS airy mv 10_Airyscan Processing	1	1
0.610802292823792	Heat shock	GFP-HDEL HS airy mv 10_Airyscan Processing	1	1
0.0955540612339973	Heat shock	GFP-HDEL HS airy mv 10_Airyscan Processing	1	1
0.024173965677619	Heat shock	GFP-HDEL HS airy mv 10_Airyscan Processing	1	1
-1.75758385658264	Heat shock	GFP-HDEL HS airy mv 10_Airyscan Processing	1	1
-0.579129457473755	Heat shock	GFP-HDEL HS airy mv 10_Airyscan Processing	1	1
0.125180512666702	Heat shock	GFP-HDEL HS airy mv 10_Airyscan Processing	1	1
-0.786479234695435	Heat shock	GFP-HDEL HS airy mv 10_Airyscan Processing	1	1
-0.0330524072051048	Heat shock	GFP-HDEL HS airy mv 10_Airyscan Processing	1	1
3.41112542152405	Heat shock	GFP-HDEL HS airy mv 10_Airyscan Processing	1	1
-0.12551112473011	Heat shock	GFP-HDEL HS airy mv 10_Airyscan Processing	1	1
-0.41114729642868	Heat shock	GFP-HDEL HS airy mv 10_Airyscan Processing	1	1
2.0559401512146	Heat shock	GFP-HDEL HS airy mv 10_Airyscan Processing	1	1
0.189577639102936	Heat shock	GFP-HDEL HS airy mv 10_Airyscan Processing	1	1
-2.00873398780823	Heat shock	GFP-HDEL HS airy mv 10_Airyscan Processing	1	1
1.09689557552338	Heat shock	GFP-HDEL HS airy mv 10_Airyscan Processing	1	1
0.0167449433356524	Heat shock	GFP-HDEL HS airy mv 10_Airyscan Processing	1	1
-0.186809495091438	Heat shock	GFP-HDEL HS airy mv 10_Airyscan Processing	1	1
0.236111849546432	Heat shock	GFP-HDEL HS airy mv 10_Airyscan Processing	1	1
-0.575671076774597	Heat shock	GFP-HDEL HS airy mv 10_Airyscan Processing	1	1
-0.356614381074905	Heat shock	GFP-HDEL HS airy mv 10_Airyscan Processing	1	1
-0.298295319080353	Heat shock	GFP-HDEL HS airy mv 10_Airyscan Processing	1	1
0.649177074432373	Heat shock	GFP-HDEL HS airy mv 10_Airyscan Processing	1	1
1.26709055900574	Heat shock	GFP-HDEL HS airy mv 10_Airyscan Processing	1	1
0.0597294121980667	Heat shock	GFP-HDEL HS airy mv 10_Airyscan Processing	1	1
0.556087255477905	Heat shock	GFP-HDEL HS airy mv 10_Airyscan Processing	1	1
0.0236806552857161	Heat shock	GFP-HDEL HS airy mv 10_Airyscan Processing	1	1
-1.05534160137177	Heat shock	GFP-HDEL HS airy mv 10_Airyscan Processing	1	1
0.247743099927902	Heat shock	GFP-HDEL HS airy mv 10_Airyscan Processing	1	1
0.944425821304321	Heat shock	GFP-HDEL HS airy mv 10_Airyscan Processing	1	1
1.01054513454437	Heat shock	GFP-HDEL HS airy mv 10_Airyscan Processing	1	1
-0.0476695820689201	Heat shock	GFP-HDEL HS airy mv 10_Airyscan Processing	1	1
-0.655415594577789	Heat shock	GFP-HDEL HS airy mv 10_Airyscan Processing	1	1
-0.199274405837059	Heat shock	GFP-HDEL HS airy mv 10_Airyscan Processing	1	1
-3.81953573226929	Heat shock	GFP-HDEL HS airy mv 10_Airyscan Processing	1	1
1.39364111423492	Heat shock	GFP-HDEL HS airy mv 10_Airyscan Processing	1	1
0.125968590378761	Heat shock	GFP-HDEL HS airy mv 10_Airyscan Processing	1	1
0.101971782743931	Heat shock	GFP-HDEL HS airy mv 10_Airyscan Processing	1	1
-0.910436034202576	Heat shock	GFP-HDEL HS airy mv 10_Airyscan Processing	1	1
0.136347621679306	Heat shock	GFP-HDEL HS airy mv 10_Airyscan Processing	1	1
-0.0186921153217554	Heat shock	GFP-HDEL HS airy mv 10_Airyscan Processing	1	1
0.196814775466919	Heat shock	GFP-HDEL HS airy mv 10_Airyscan Processing	1	1
0.373330354690552	Heat shock	GFP-HDEL HS airy mv 10_Airyscan Processing	1	1
-0.739529013633728	Heat shock	GFP-HDEL HS airy mv 10_Airyscan Processing	1	1
0.0776932761073112	Heat shock	GFP-HDEL HS airy mv 10_Airyscan Processing	1	1
0.879757821559906	Heat shock	GFP-HDEL HS airy mv 10_Airyscan Processing	1	1
-0.071939542889595	Heat shock	GFP-HDEL HS airy mv 10_Airyscan Processing	1	1
-0.566133379936218	Heat shock	GFP-HDEL HS airy mv 10_Airyscan Processing	1	1
-0.0597669780254364	Heat shock	GFP-HDEL HS airy mv 10_Airyscan Processing	1	1
0.696554660797119	Heat shock	GFP-HDEL HS airy mv 10_Airyscan Processing	1	1
-0.39471647143364	Heat shock	GFP-HDEL HS airy mv 10_Airyscan Processing	1	1
0.100098758935928	Heat shock	GFP-HDEL HS airy mv 10_Airyscan Processing	1	1
-0.938936054706573	Heat shock	GFP-HDEL HS airy mv 10_Airyscan Processing	1	1
0.0372562557458878	Heat shock	GFP-HDEL HS airy mv 10_Airyscan Processing	1	1
-0.594151854515076	Heat shock	GFP-HDEL HS airy mv 10_Airyscan Processing	1	1
-0.696707367897034	Heat shock	GFP-HDEL HS airy mv 10_Airyscan Processing	1	1
0.753091871738434	Heat shock	GFP-HDEL HS airy mv 10_Airyscan Processing	1	1
-0.380603641271591	Heat shock	GFP-HDEL HS airy mv 10_Airyscan Processing	1	1
-2.1224193572998	Heat shock	GFP-HDEL HS airy mv 10_Airyscan Processing	1	1
-0.394213616847992	Heat shock	GFP-HDEL HS airy mv 10_Airyscan Processing	1	1
-0.0642513930797577	Heat shock	GFP-HDEL HS airy mv 10_Airyscan Processing	1	1
-0.0159275140613317	Heat shock	GFP-HDEL HS airy mv 10_Airyscan Processing	1	1
-0.58691668510437	Heat shock	GFP-HDEL HS airy mv 10_Airyscan Processing	1	1
-0.187795981764793	Heat shock	GFP-HDEL HS airy mv 10_Airyscan Processing	1	1
-1.63755118846893	Heat shock	GFP-HDEL HS airy mv 10_Airyscan Processing	1	1
0.655086576938629	Heat shock	GFP-HDEL HS airy mv 10_Airyscan Processing	1	1
-2.26167321205139	Heat shock	GFP-HDEL HS airy mv 10_Airyscan Processing	1	1
-0.0457637198269367	Heat shock	GFP-HDEL HS airy mv 10_Airyscan Processing	1	1
0.636915922164917	Heat shock	GFP-HDEL HS airy mv 10_Airyscan Processing	1	1
0.0926766768097878	Heat shock	GFP-HDEL HS airy mv 10_Airyscan Processing	1	1
-0.460995137691498	Heat shock	GFP-HDEL HS airy mv 10_Airyscan Processing	1	1
-0.177277132868767	Heat shock	GFP-HDEL HS airy mv 10_Airyscan Processing	1	1
-0.217549934983253	Heat shock	GFP-HDEL HS airy mv 10_Airyscan Processing	1	1
0.536479353904724	Heat shock	GFP-HDEL HS airy mv 10_Airyscan Processing	1	1
0.187855362892151	Heat shock	GFP-HDEL HS airy mv 10_Airyscan Processing	1	1
1.59138453006744	Heat shock	GFP-HDEL HS airy mv 10_Airyscan Processing	1	1
-1.36126494407654	Heat shock	GFP-HDEL HS airy mv 10_Airyscan Processing	1	1
-0.897645533084869	Heat shock	GFP-HDEL HS airy mv 10_Airyscan Processing	1	1
-1.54996252059937	Heat shock	GFP-HDEL HS airy mv 10_Airyscan Processing	1	1
-0.836812973022461	Heat shock	GFP-HDEL HS airy mv 10_Airyscan Processing	1	1
3.0373215675354	Heat shock	GFP-HDEL HS airy mv 10_Airyscan Processing	1	1
0.0885827392339706	Heat shock	GFP-HDEL HS airy mv 10_Airyscan Processing	1	1
0.195581883192062	Heat shock	GFP-HDEL HS airy mv 10_Airyscan Processing	1	1
-2.1986072063446	Heat shock	GFP-HDEL HS airy mv 10_Airyscan Processing	1	1
0.636937081813812	Heat shock	GFP-HDEL HS airy mv 10_Airyscan Processing	1	1
0.989113867282867	Heat shock	GFP-HDEL HS airy mv 10_Airyscan Processing	1	1
-0.651476085186005	Heat shock	GFP-HDEL HS airy mv 10_Airyscan Processing	1	1
-0.742614209651947	Heat shock	GFP-HDEL HS airy mv 10_Airyscan Processing	1	1
0.123567782342434	Heat shock	GFP-HDEL HS airy mv 10_Airyscan Processing	1	1
-0.260639369487762	Heat shock	GFP-HDEL HS airy mv 10_Airyscan Processing	1	1
0.325945556163788	Heat shock	GFP-HDEL HS airy mv 10_Airyscan Processing	1	1
0.756238579750061	Heat shock	GFP-HDEL HS airy mv 10_Airyscan Processing	1	1
0.610360205173492	Heat shock	GFP-HDEL HS airy mv 10_Airyscan Processing	1	1
-0.665570080280304	Heat shock	GFP-HDEL HS airy mv 10_Airyscan Processing	1	1
0.0263993479311466	Heat shock	GFP-HDEL HS airy mv 10_Airyscan Processing	1	1
0.153062239289284	Heat shock	GFP-HDEL HS airy mv 10_Airyscan Processing	1	1
0.830006241798401	Heat shock	GFP-HDEL HS airy mv 10_Airyscan Processing	1	1
0.562451004981995	Heat shock	GFP-HDEL HS airy mv 10_Airyscan Processing	1	1
0.685478985309601	Heat shock	GFP-HDEL HS airy mv 10_Airyscan Processing	1	1
2.1449134349823	Heat shock	GFP-HDEL HS airy mv 10_Airyscan Processing	1	1
-0.357454657554626	Heat shock	GFP-HDEL HS airy mv 10_Airyscan Processing	1	1
0.230125561356544	Heat shock	GFP-HDEL HS airy mv 10_Airyscan Processing	1	1
-1.12493562698364	Heat shock	GFP-HDEL HS airy mv 10_Airyscan Processing	1	1
-0.929848909378052	Heat shock	GFP-HDEL HS airy mv 10_Airyscan Processing	1	1
-0.340039372444153	Heat shock	GFP-HDEL HS airy mv 10_Airyscan Processing	1	1
-0.121074117720127	Heat shock	GFP-HDEL HS airy mv 10_Airyscan Processing	1	1
-0.183282747864723	Heat shock	GFP-HDEL HS airy mv 10_Airyscan Processing	1	1
0.0173918567597866	Heat shock	GFP-HDEL HS airy mv 10_Airyscan Processing	1	1
0.907280385494232	Heat shock	GFP-HDEL HS airy mv 10_Airyscan Processing	1	1
-2.89769887924194	Heat shock	GFP-HDEL HS airy mv 10_Airyscan Processing	1	1
-0.524562776088715	Heat shock	GFP-HDEL HS airy mv 10_Airyscan Processing	1	1
-0.199718102812767	Heat shock	GFP-HDEL HS airy mv 10_Airyscan Processing	1	1
-0.480892479419708	Heat shock	GFP-HDEL HS airy mv 10_Airyscan Processing	1	1
-1.49978315830231	Heat shock	GFP-HDEL HS airy mv 10_Airyscan Processing	1	1
2.06318426132202	Heat shock	GFP-HDEL HS airy mv 10_Airyscan Processing	1	1
-0.0111406836658716	Heat shock	GFP-HDEL HS airy mv 10_Airyscan Processing	1	1
0.216252818703651	Heat shock	GFP-HDEL HS airy mv 10_Airyscan Processing	1	1
-0.656490743160248	Heat shock	GFP-HDEL HS airy mv 10_Airyscan Processing	1	1
0.0961917862296104	Heat shock	GFP-HDEL HS airy mv 10_Airyscan Processing	1	1
0.0239562541246414	Heat shock	GFP-HDEL HS airy mv 10_Airyscan Processing	1	1
0.150349333882332	Heat shock	GFP-HDEL HS airy mv 10_Airyscan Processing	1	1
-1.28881645202637	Heat shock	GFP-HDEL HS airy mv 10_Airyscan Processing	1	1
-0.358191877603531	Heat shock	GFP-HDEL HS airy mv 10_Airyscan Processing	1	1
-0.337801933288574	Heat shock	GFP-HDEL HS airy mv 10_Airyscan Processing	1	1
-0.319315969944	Heat shock	GFP-HDEL HS airy mv 10_Airyscan Processing	1	1
-0.959122896194458	Heat shock	GFP-HDEL HS airy mv 10_Airyscan Processing	1	1
-1.13715398311615	Heat shock	GFP-HDEL HS airy mv 10_Airyscan Processing	1	1
0.662923514842987	Heat shock	GFP-HDEL HS airy mv 10_Airyscan Processing	1	1
0.198427528142929	Heat shock	GFP-HDEL HS airy mv 10_Airyscan Processing	1	1
-0.206294625997543	Heat shock	GFP-HDEL HS airy mv 10_Airyscan Processing	1	1
0.543463349342346	Heat shock	GFP-HDEL HS airy mv 10_Airyscan Processing	1	1
-0.22091506421566	Heat shock	GFP-HDEL HS airy mv 10_Airyscan Processing	1	1
-0.282497107982635	Heat shock	GFP-HDEL HS airy mv 10_Airyscan Processing	1	1
0.00655015325173736	Heat shock	GFP-HDEL HS airy mv 10_Airyscan Processing	1	1
0.077184334397316	Heat shock	GFP-HDEL HS airy mv 10_Airyscan Processing	1	1
2.2834312915802	Heat shock	GFP-HDEL HS airy mv 10_Airyscan Processing	1	1
0.124628901481628	Heat shock	GFP-HDEL HS airy mv 10_Airyscan Processing	1	1
-0.993927299976349	Heat shock	GFP-HDEL HS airy mv 10_Airyscan Processing	1	1
1.70030689239502	Heat shock	GFP-HDEL HS airy mv 10_Airyscan Processing	1	1
-0.601523101329803	Heat shock	GFP-HDEL HS airy mv 10_Airyscan Processing	1	1
0.726043105125427	Heat shock	GFP-HDEL HS airy mv 10_Airyscan Processing	1	1
-0.134644731879234	Heat shock	GFP-HDEL HS airy mv 10_Airyscan Processing	1	1
0.344312757253647	Heat shock	GFP-HDEL HS airy mv 10_Airyscan Processing	1	1
0.0486767254769802	Heat shock	GFP-HDEL HS airy mv 10_Airyscan Processing	1	1
0.248474732041359	Heat shock	GFP-HDEL HS airy mv 10_Airyscan Processing	1	1
-0.148570656776428	Heat shock	GFP-HDEL HS airy mv 10_Airyscan Processing	1	1
-0.801504850387573	Heat shock	GFP-HDEL HS airy mv 10_Airyscan Processing	1	1
-0.190002679824829	Heat shock	GFP-HDEL HS airy mv 10_Airyscan Processing	1	1
0.398950695991516	Heat shock	GFP-HDEL HS airy mv 10_Airyscan Processing	1	1
0.0880235806107521	Heat shock	GFP-HDEL HS airy mv 10_Airyscan Processing	1	1
-0.325700044631958	Heat shock	GFP-HDEL HS airy mv 10_Airyscan Processing	1	1
-1.47012531757355	Heat shock	GFP-HDEL HS airy mv 10_Airyscan Processing	1	1
0.296948730945587	Heat shock	GFP-HDEL HS airy mv 10_Airyscan Processing	1	1
0.439920574426651	Heat shock	GFP-HDEL HS airy mv 10_Airyscan Processing	1	1
-0.0108912801370025	Heat shock	GFP-HDEL HS airy mv 10_Airyscan Processing	1	1
0.902666509151459	Heat shock	GFP-HDEL HS airy mv 10_Airyscan Processing	1	1
-0.959499955177307	Heat shock	GFP-HDEL HS airy mv 10_Airyscan Processing	1	1
-0.20605206489563	Heat shock	GFP-HDEL HS airy mv 10_Airyscan Processing	1	1
-0.383301556110382	Heat shock	GFP-HDEL HS airy mv 10_Airyscan Processing	1	1
0.966784060001373	Heat shock	GFP-HDEL HS airy mv 10_Airyscan Processing	1	1
0.0319088734686375	Heat shock	GFP-HDEL HS airy mv 10_Airyscan Processing	1	1
0.039969228208065	Heat shock	GFP-HDEL HS airy mv 10_Airyscan Processing	1	1
-0.640758872032166	Heat shock	GFP-HDEL HS airy mv 10_Airyscan Processing	1	1
0.189550131559372	Heat shock	GFP-HDEL HS airy mv 10_Airyscan Processing	1	1
0.181278243660927	Heat shock	GFP-HDEL HS airy mv 10_Airyscan Processing	1	1
0.0807013884186745	Heat shock	GFP-HDEL HS airy mv 10_Airyscan Processing	1	1
-0.0729092732071877	Heat shock	GFP-HDEL HS airy mv 10_Airyscan Processing	1	1
0.824142873287201	Heat shock	GFP-HDEL HS airy mv 10_Airyscan Processing	1	1
0.0432515777647495	Heat shock	GFP-HDEL HS airy mv 10_Airyscan Processing	1	1
-0.940910220146179	Heat shock	GFP-HDEL HS airy mv 10_Airyscan Processing	1	1
0.120419077575207	Heat shock	GFP-HDEL HS airy mv 10_Airyscan Processing	1	1
-0.171057015657425	Heat shock	GFP-HDEL HS airy mv 10_Airyscan Processing	1	1
-0.763911426067352	Heat shock	GFP-HDEL HS airy mv 10_Airyscan Processing	1	1
3.23064756393433	Heat shock	GFP-HDEL HS airy mv 10_Airyscan Processing	1	1
-1.91191339492798	Heat shock	GFP-HDEL HS airy mv 10_Airyscan Processing	1	1
-0.21839827299118	Heat shock	GFP-HDEL HS airy mv 10_Airyscan Processing	1	1
0.280394405126572	Heat shock	GFP-HDEL HS airy mv 10_Airyscan Processing	1	1
0.0169167276471853	Heat shock	GFP-HDEL HS airy mv 10_Airyscan Processing	1	1
1.00975108146667	Heat shock	GFP-HDEL HS airy mv 10_Airyscan Processing	1	1
0.895420491695404	Heat shock	GFP-HDEL HS airy mv 10_Airyscan Processing	1	1
0.607394993305206	Heat shock	GFP-HDEL HS airy mv 10_Airyscan Processing	1	1
0.839257478713989	Heat shock	GFP-HDEL HS airy mv 10_Airyscan Processing	1	1
-0.742983102798462	Heat shock	GFP-HDEL HS airy mv 10_Airyscan Processing	1	1
-0.391632944345474	Heat shock	GFP-HDEL HS airy mv 10_Airyscan Processing	1	1
-0.635543525218964	Heat shock	GFP-HDEL HS airy mv 10_Airyscan Processing	1	1
-0.789271056652069	Heat shock	GFP-HDEL HS airy mv 10_Airyscan Processing	1	1
-0.74297297000885	Heat shock	GFP-HDEL HS airy mv 10_Airyscan Processing	1	1
0.457005351781845	Heat shock	GFP-HDEL HS airy mv 10_Airyscan Processing	1	1
-0.0281251277774572	Heat shock	GFP-HDEL HS airy mv 10_Airyscan Processing	1	1
-1.42610609531403	Heat shock	GFP-HDEL HS airy mv 10_Airyscan Processing	1	1
0.482484668493271	Heat shock	GFP-HDEL HS airy mv 10_Airyscan Processing	1	1
0.116161361336708	Heat shock	GFP-HDEL HS airy mv 10_Airyscan Processing	1	1
1.2148323059082	Heat shock	GFP-HDEL HS airy mv 10_Airyscan Processing	1	1
0.235598787665367	Heat shock	GFP-HDEL HS airy mv 10_Airyscan Processing	1	1
-0.168357208371162	Heat shock	GFP-HDEL HS airy mv 10_Airyscan Processing	1	1
0.316862493753433	Heat shock	GFP-HDEL HS airy mv 10_Airyscan Processing	1	1
1.57866597175598	Heat shock	GFP-HDEL HS airy mv 10_Airyscan Processing	1	1
0.928336679935455	Heat shock	GFP-HDEL HS airy mv 10_Airyscan Processing	1	1
0.451550960540771	Heat shock	GFP-HDEL HS airy mv 10_Airyscan Processing	1	1
-0.614142060279846	Heat shock	GFP-HDEL HS airy mv 10_Airyscan Processing	1	1
-4.12447357177734	Heat shock	GFP-HDEL HS airy mv 10_Airyscan Processing	1	1
0.149568036198616	Heat shock	GFP-HDEL HS airy mv 10_Airyscan Processing	1	1
-0.087789885699749	Heat shock	GFP-HDEL HS airy mv 10_Airyscan Processing	1	1
0.345603197813034	Heat shock	GFP-HDEL HS airy mv 10_Airyscan Processing	1	1
0.404640108346939	Heat shock	GFP-HDEL HS airy mv 10_Airyscan Processing	1	1
-0.27038437128067	Heat shock	GFP-HDEL HS airy mv 10_Airyscan Processing	1	1
0.0450679510831833	Heat shock	GFP-HDEL HS airy mv 10_Airyscan Processing	1	1
-1.18200170993805	Heat shock	GFP-HDEL HS airy mv 10_Airyscan Processing	1	1
-0.0793587192893028	Heat shock	GFP-HDEL HS airy mv 10_Airyscan Processing	1	1
-0.660554826259613	Heat shock	GFP-HDEL HS airy mv 10_Airyscan Processing	1	1
1.30199360847473	Heat shock	GFP-HDEL HS airy mv 10_Airyscan Processing	1	1
0.719005286693573	Heat shock	GFP-HDEL HS airy mv 10_Airyscan Processing	1	1
-0.0556853599846363	Heat shock	GFP-HDEL HS airy mv 10_Airyscan Processing	1	1
0.287822991609573	Heat shock	GFP-HDEL HS airy mv 10_Airyscan Processing	1	1
-1.22921073436737	Heat shock	GFP-HDEL HS airy mv 10_Airyscan Processing	1	1
-2.30804777145386	Heat shock	GFP-HDEL HS airy mv 10_Airyscan Processing	1	1
-0.10465032607317	Heat shock	GFP-HDEL HS airy mv 10_Airyscan Processing	1	1
-0.702763140201569	Heat shock	GFP-HDEL HS airy mv 10_Airyscan Processing	1	1
-0.246722146868706	Heat shock	GFP-HDEL HS airy mv 10_Airyscan Processing	1	1
-0.98139762878418	Heat shock	GFP-HDEL HS airy mv 10_Airyscan Processing	1	1
-0.353850305080414	Heat shock	GFP-HDEL HS airy mv 10_Airyscan Processing	1	1
1.08922529220581	Heat shock	GFP-HDEL HS airy mv 10_Airyscan Processing	1	1
0.441591024398804	Heat shock	GFP-HDEL HS airy mv 10_Airyscan Processing	1	1
-0.467037886381149	Heat shock	GFP-HDEL HS airy mv 10_Airyscan Processing	1	1
2.49654936790466	Heat shock	GFP-HDEL HS airy mv 10_Airyscan Processing	1	1
-0.940248191356659	Heat shock	GFP-HDEL HS airy mv 10_Airyscan Processing	1	1
-0.153291672468185	Heat shock	GFP-HDEL HS airy mv 10_Airyscan Processing	1	1
-0.263153314590454	Heat shock	GFP-HDEL HS airy mv 10_Airyscan Processing	1	1
2.91668033599854	Heat shock	GFP-HDEL HS airy mv 10_Airyscan Processing	1	1
-0.0166590251028538	Heat shock	GFP-HDEL HS airy mv 10_Airyscan Processing	1	1
-0.221637070178986	Heat shock	GFP-HDEL HS airy mv 10_Airyscan Processing	1	1
1.15034925937653	Heat shock	GFP-HDEL HS airy mv 10_Airyscan Processing	1	1
-0.595921993255615	Heat shock	GFP-HDEL HS airy mv 10_Airyscan Processing	1	1
0.0242571346461773	Heat shock	GFP-HDEL HS airy mv 10_Airyscan Processing	1	1
-0.794260680675507	Heat shock	GFP-HDEL HS airy mv 10_Airyscan Processing	1	1
0.0485638603568077	Heat shock	GFP-HDEL HS airy mv 10_Airyscan Processing	1	1
-0.749817490577698	Heat shock	GFP-HDEL HS airy mv 10_Airyscan Processing	1	1
-0.0133718997240067	Heat shock	GFP-HDEL HS airy mv 10_Airyscan Processing	1	1
-1.24596273899078	Heat shock	GFP-HDEL HS airy mv 10_Airyscan Processing	1	1
-0.060677133500576	Heat shock	GFP-HDEL HS airy mv 10_Airyscan Processing	1	1
-0.248573482036591	Heat shock	GFP-HDEL HS airy mv 10_Airyscan Processing	1	1
-0.232775807380676	Heat shock	GFP-HDEL HS airy mv 10_Airyscan Processing	1	1
0.244939789175987	Heat shock	GFP-HDEL HS airy mv 10_Airyscan Processing	1	1
0.239929467439651	Heat shock	GFP-HDEL HS airy mv 10_Airyscan Processing	1	1
-0.562666714191437	Heat shock	GFP-HDEL HS airy mv 10_Airyscan Processing	1	1
-0.0422643460333347	Heat shock	GFP-HDEL HS airy mv 10_Airyscan Processing	1	1
-0.183141618967056	Heat shock	GFP-HDEL HS airy mv 10_Airyscan Processing	1	1
1.14390504360199	Heat shock	GFP-HDEL HS airy mv 10_Airyscan Processing	1	1
0.113021872937679	Heat shock	GFP-HDEL HS airy mv 10_Airyscan Processing	1	1
0.767692387104034	Heat shock	GFP-HDEL HS airy mv 10_Airyscan Processing	1	1
-0.237572118639946	Heat shock	GFP-HDEL HS airy mv 10_Airyscan Processing	1	1
-0.110698953270912	Heat shock	GFP-HDEL HS airy mv 10_Airyscan Processing	1	1
0.779954433441162	Heat shock	GFP-HDEL HS airy mv 10_Airyscan Processing	1	1
-0.211115524172783	Heat shock	GFP-HDEL HS airy mv 10_Airyscan Processing	1	1
-0.574922144412994	Heat shock	GFP-HDEL HS airy mv 10_Airyscan Processing	1	1
-0.0133864441886544	Heat shock	GFP-HDEL HS airy mv 10_Airyscan Processing	1	1
0.444944322109222	Heat shock	GFP-HDEL HS airy mv 10_Airyscan Processing	1	1
1.23281049728394	Heat shock	GFP-HDEL HS airy mv 10_Airyscan Processing	1	1
-0.315281093120575	Heat shock	GFP-HDEL HS airy mv 10_Airyscan Processing	1	1
3.13454055786133	Heat shock	GFP-HDEL HS airy mv 10_Airyscan Processing	1	1
0.19223190844059	Heat shock	GFP-HDEL HS airy mv 10_Airyscan Processing	1	1
0.14410699903965	Heat shock	GFP-HDEL HS airy mv 10_Airyscan Processing	1	1
1.37500834465027	Heat shock	GFP-HDEL HS airy mv 10_Airyscan Processing	1	1
0.216552004218102	Heat shock	GFP-HDEL HS airy mv 10_Airyscan Processing	1	1
-0.155059322714806	Heat shock	GFP-HDEL HS airy mv 10_Airyscan Processing	1	1
1.52975225448608	Heat shock	GFP-HDEL HS airy mv 10_Airyscan Processing	1	1
0.921688437461853	Heat shock	GFP-HDEL HS airy mv 10_Airyscan Processing	1	1
-0.885938048362732	Heat shock	GFP-HDEL HS airy mv 10_Airyscan Processing	1	1
-0.914941489696503	Heat shock	GFP-HDEL HS airy mv 10_Airyscan Processing	1	1
-0.751413345336914	Heat shock	GFP-HDEL HS airy mv 10_Airyscan Processing	1	1
-0.0750366002321243	Heat shock	GFP-HDEL HS airy mv 10_Airyscan Processing	1	1
2.13573217391968	Heat shock	GFP-HDEL HS airy mv 10_Airyscan Processing	1	1
-0.0195313636213541	Heat shock	GFP-HDEL HS airy mv 10_Airyscan Processing	1	1
0.41157391667366	Heat shock	GFP-HDEL HS airy mv 10_Airyscan Processing	1	1
0.176329776644707	Heat shock	GFP-HDEL HS airy mv 10_Airyscan Processing	1	1
-0.316042512655258	Heat shock	GFP-HDEL HS airy mv 10_Airyscan Processing	1	1
-0.446179747581482	Heat shock	GFP-HDEL HS airy mv 10_Airyscan Processing	1	1
2.66329383850098	Heat shock	GFP-HDEL HS airy mv 10_Airyscan Processing	1	1
1.43622303009033	Heat shock	GFP-HDEL HS airy mv 10_Airyscan Processing	1	1
0.5482537150383	Heat shock	GFP-HDEL HS airy mv 10_Airyscan Processing	1	1
2.85369443893433	Heat shock	GFP-HDEL HS airy mv 10_Airyscan Processing	1	1
0.114851094782352	Heat shock	GFP-HDEL HS airy mv 10_Airyscan Processing	1	1
-0.639675915241241	Heat shock	GFP-HDEL HS airy mv 10_Airyscan Processing	1	1
0.39978352189064	Heat shock	GFP-HDEL HS airy mv 10_Airyscan Processing	1	1
-0.159847974777222	Heat shock	GFP-HDEL HS airy mv 10_Airyscan Processing	1	1
0.577452182769775	Heat shock	GFP-HDEL HS airy mv 10_Airyscan Processing	1	1
0.268860965967178	Heat shock	GFP-HDEL HS airy mv 10_Airyscan Processing	1	1
-0.105168163776398	Heat shock	GFP-HDEL HS airy mv 10_Airyscan Processing	1	1
-0.672169744968414	Heat shock	GFP-HDEL HS airy mv 10_Airyscan Processing	1	1
-0.830747008323669	Heat shock	GFP-HDEL HS airy mv 10_Airyscan Processing	1	1
0.633221447467804	Heat shock	GFP-HDEL HS airy mv 10_Airyscan Processing	1	1
-0.367703318595886	Heat shock	GFP-HDEL HS airy mv 10_Airyscan Processing	1	1
-0.133731082081795	Heat shock	GFP-HDEL HS airy mv 10_Airyscan Processing	1	1
0.973887622356415	Heat shock	GFP-HDEL HS airy mv 10_Airyscan Processing	1	1
0.119236290454865	Heat shock	GFP-HDEL HS airy mv 10_Airyscan Processing	1	1
0.41582328081131	Heat shock	GFP-HDEL HS airy mv 10_Airyscan Processing	1	1
0.399175405502319	Heat shock	GFP-HDEL HS airy mv 10_Airyscan Processing	1	1
0.0657252594828606	Heat shock	GFP-HDEL HS airy mv 10_Airyscan Processing	1	1
-0.0441948920488358	Heat shock	GFP-HDEL HS airy mv 10_Airyscan Processing	1	1
0.373245090246201	Heat shock	GFP-HDEL HS airy mv 10_Airyscan Processing	1	1
0.170006021857262	Heat shock	GFP-HDEL HS airy mv 10_Airyscan Processing	1	1
0.691967010498047	Heat shock	GFP-HDEL HS airy mv 10_Airyscan Processing	1	1
0.228411242365837	Heat shock	GFP-HDEL HS airy mv 10_Airyscan Processing	1	1
-0.121119052171707	Heat shock	GFP-HDEL HS airy mv 10_Airyscan Processing	1	1
-0.532226979732513	Heat shock	GFP-HDEL HS airy mv 10_Airyscan Processing	1	1
-0.458686321973801	Heat shock	GFP-HDEL HS airy mv 10_Airyscan Processing	1	1
0.347527354955673	Heat shock	GFP-HDEL HS airy mv 10_Airyscan Processing	1	1
-3.34258913993835	Heat shock	GFP-HDEL HS airy mv 10_Airyscan Processing	1	1
0.048607625067234	Heat shock	GFP-HDEL HS airy mv 10_Airyscan Processing	1	1
-1.47425878047943	Heat shock	GFP-HDEL HS airy mv 10_Airyscan Processing	1	1
-1.37538850307465	Heat shock	GFP-HDEL HS airy mv 10_Airyscan Processing	1	1
0.841535031795502	Heat shock	GFP-HDEL HS airy mv 10_Airyscan Processing	1	1
-1.7324630022049	Heat shock	GFP-HDEL HS airy mv 10_Airyscan Processing	1	1
-0.0696740224957466	Heat shock	GFP-HDEL HS airy mv 10_Airyscan Processing	1	1
0.803844690322876	Heat shock	GFP-HDEL HS airy mv 10_Airyscan Processing	1	1
0.40471425652504	Heat shock	GFP-HDEL HS airy mv 10_Airyscan Processing	1	1
-0.685973763465881	Heat shock	GFP-HDEL HS airy mv 10_Airyscan Processing	1	1
-0.462738007307053	Heat shock	GFP-HDEL HS airy mv 10_Airyscan Processing	1	1
-0.0304991416633129	Heat shock	GFP-HDEL HS airy mv 10_Airyscan Processing	1	1
-0.00531741138547659	Heat shock	GFP-HDEL HS airy mv 10_Airyscan Processing	1	1
-0.336571633815765	Heat shock	GFP-HDEL HS airy mv 10_Airyscan Processing	1	1
-0.300523668527603	Heat shock	GFP-HDEL HS airy mv 10_Airyscan Processing	1	1
-0.0370644517242908	Heat shock	GFP-HDEL HS airy mv 10_Airyscan Processing	1	1
-0.694308400154114	Heat shock	GFP-HDEL HS airy mv 10_Airyscan Processing	1	1
-0.203792959451675	Heat shock	GFP-HDEL HS airy mv 10_Airyscan Processing	1	1
0.266323864459991	Heat shock	GFP-HDEL HS airy mv 10_Airyscan Processing	1	1
0.383652359247208	Heat shock	GFP-HDEL HS airy mv 10_Airyscan Processing	1	1
-0.783205807209015	Heat shock	GFP-HDEL HS airy mv 10_Airyscan Processing	1	1
-0.347201436758041	Heat shock	GFP-HDEL HS airy mv 10_Airyscan Processing	1	1
-0.143617078661919	Heat shock	GFP-HDEL HS airy mv 10_Airyscan Processing	1	1
-0.826722741127014	Heat shock	GFP-HDEL HS airy mv 10_Airyscan Processing	1	1
0.20280359685421	Heat shock	GFP-HDEL HS airy mv 10_Airyscan Processing	1	1
-0.119497880339622	Heat shock	GFP-HDEL HS airy mv 10_Airyscan Processing	1	1
0.720925629138947	Heat shock	GFP-HDEL HS airy mv 10_Airyscan Processing	1	1
0.111623376607895	Heat shock	GFP-HDEL HS airy mv 10_Airyscan Processing	1	1
0.292435169219971	Heat shock	GFP-HDEL HS airy mv 10_Airyscan Processing	1	1
0.0286355949938297	Heat shock	GFP-HDEL HS airy mv 10_Airyscan Processing	1	1
0.456635326147079	Heat shock	GFP-HDEL HS airy mv 10_Airyscan Processing	1	1
-1.24079990386963	Heat shock	GFP-HDEL HS airy mv 10_Airyscan Processing	1	1
0.654515147209167	Heat shock	GFP-HDEL HS airy mv 10_Airyscan Processing	1	1
0.0488966107368469	Heat shock	GFP-HDEL HS airy mv 10_Airyscan Processing	1	1
0.358064562082291	Heat shock	GFP-HDEL HS airy mv 10_Airyscan Processing	1	1
1.62869846820831	Heat shock	GFP-HDEL HS airy mv 10_Airyscan Processing	1	1
0.809264838695526	Heat shock	GFP-HDEL HS airy mv 10_Airyscan Processing	1	1
0.397470086812973	Heat shock	GFP-HDEL HS airy mv 10_Airyscan Processing	1	1
-0.508113265037537	Heat shock	GFP-HDEL HS airy mv 10_Airyscan Processing	1	1
0.334839671850204	Heat shock	GFP-HDEL HS airy mv 10_Airyscan Processing	1	1
-0.0420735888183117	Heat shock	GFP-HDEL HS airy mv 10_Airyscan Processing	1	1
-0.062697097659111	Heat shock	GFP-HDEL HS airy mv 10_Airyscan Processing	1	1
0.278211146593094	Heat shock	GFP-HDEL HS airy mv 10_Airyscan Processing	1	1
-0.14421708881855	Heat shock	GFP-HDEL HS airy mv 10_Airyscan Processing	1	1
-0.707255601882935	Heat shock	GFP-HDEL HS airy mv 10_Airyscan Processing	1	1
0.16183577477932	Heat shock	GFP-HDEL HS airy mv 10_Airyscan Processing	1	1
0.611442685127258	Heat shock	GFP-HDEL HS airy mv 10_Airyscan Processing	1	1
0.548779308795929	Heat shock	GFP-HDEL HS airy mv 10_Airyscan Processing	1	1
-0.846893608570099	Heat shock	GFP-HDEL HS airy mv 10_Airyscan Processing	1	1
-0.434652954339981	Heat shock	GFP-HDEL HS airy mv 10_Airyscan Processing	1	1
0.693823397159576	Heat shock	GFP-HDEL HS airy mv 10_Airyscan Processing	1	1
0.486946225166321	Heat shock	GFP-HDEL HS airy mv 10_Airyscan Processing	1	1
1.01153719425201	Heat shock	GFP-HDEL HS airy mv 10_Airyscan Processing	1	1
-1.66395533084869	Heat shock	GFP-HDEL HS airy mv 10_Airyscan Processing	1	1
0.443812549114227	Heat shock	GFP-HDEL HS airy mv 10_Airyscan Processing	1	1
0.182011127471924	Heat shock	GFP-HDEL HS airy mv 10_Airyscan Processing	1	1
-1.4837247133255	Heat shock	GFP-HDEL HS airy mv 10_Airyscan Processing	1	1
-0.424260646104813	Heat shock	GFP-HDEL HS airy mv 10_Airyscan Processing	1	1
0.192924380302429	Heat shock	GFP-HDEL HS airy mv 10_Airyscan Processing	1	1
-0.125341087579727	Heat shock	GFP-HDEL HS airy mv 10_Airyscan Processing	1	1
0.256948441267014	Heat shock	GFP-HDEL HS airy mv 10_Airyscan Processing	1	1
0.255759567022324	Heat shock	GFP-HDEL HS airy mv 10_Airyscan Processing	1	1
0.380398482084274	Heat shock	GFP-HDEL HS airy mv 10_Airyscan Processing	1	1
0.54892498254776	Heat shock	GFP-HDEL HS airy mv 10_Airyscan Processing	1	1
2.78420758247375	Heat shock	GFP-HDEL HS airy mv 10_Airyscan Processing	1	1
-0.146289959549904	Heat shock	GFP-HDEL HS airy mv 10_Airyscan Processing	1	1
0.220740288496017	Heat shock	GFP-HDEL HS airy mv 10_Airyscan Processing	1	1
-0.173415705561638	Heat shock	GFP-HDEL HS airy mv 10_Airyscan Processing	1	1
0.389627665281296	Heat shock	GFP-HDEL HS airy mv 10_Airyscan Processing	1	1
0.143956750631332	Heat shock	GFP-HDEL HS airy mv 10_Airyscan Processing	1	1
0.0369840152561665	Heat shock	GFP-HDEL HS airy mv 10_Airyscan Processing	1	1
0.253243178129196	Heat shock	GFP-HDEL HS airy mv 10_Airyscan Processing	1	1
-0.148934468626976	Heat shock	GFP-HDEL HS airy mv 10_Airyscan Processing	1	1
0.458657383918762	Heat shock	GFP-HDEL HS airy mv 10_Airyscan Processing	1	1
-0.734777569770813	Heat shock	GFP-HDEL HS airy mv 10_Airyscan Processing	1	1
-0.0546296499669552	Heat shock	GFP-HDEL HS airy mv 10_Airyscan Processing	1	1
-0.539484739303589	Heat shock	GFP-HDEL HS airy mv 10_Airyscan Processing	1	1
-0.707021474838257	Heat shock	GFP-HDEL HS airy mv 10_Airyscan Processing	1	1
-0.341037213802338	Heat shock	GFP-HDEL HS airy mv 10_Airyscan Processing	1	1
1.06593227386475	Heat shock	GFP-HDEL HS airy mv 10_Airyscan Processing	1	1
-0.701459228992462	Heat shock	GFP-HDEL HS airy mv 10_Airyscan Processing	1	1
-0.318766534328461	Heat shock	GFP-HDEL HS airy mv 10_Airyscan Processing	1	1
-0.0364262014627457	Heat shock	GFP-HDEL HS airy mv 10_Airyscan Processing	1	1
0.484319895505905	Heat shock	GFP-HDEL HS airy mv 10_Airyscan Processing	1	1
0.105515852570534	Heat shock	GFP-HDEL HS airy mv 10_Airyscan Processing	1	1
-0.162846520543098	Heat shock	GFP-HDEL HS airy mv 10_Airyscan Processing	1	1
-0.353193700313568	Heat shock	GFP-HDEL HS airy mv 10_Airyscan Processing	1	1
0.673364281654358	Heat shock	GFP-HDEL HS airy mv 10_Airyscan Processing	1	1
0.451903462409973	Heat shock	GFP-HDEL HS airy mv 10_Airyscan Processing	1	1
-0.744637429714203	Heat shock	GFP-HDEL HS airy mv 10_Airyscan Processing	1	1
0.159977719187737	Heat shock	GFP-HDEL HS airy mv 10_Airyscan Processing	1	1
-0.445526629686356	Heat shock	GFP-HDEL HS airy mv 10_Airyscan Processing	1	1
-0.278668344020844	Heat shock	GFP-HDEL HS airy mv 10_Airyscan Processing	1	1
-0.142145857214928	Heat shock	GFP-HDEL HS airy mv 10_Airyscan Processing	1	1
0.201805293560028	Heat shock	GFP-HDEL HS airy mv 10_Airyscan Processing	1	1
0.0451804436743259	Heat shock	GFP-HDEL HS airy mv 10_Airyscan Processing	1	1
0.061239343136549	Heat shock	GFP-HDEL HS airy mv 10_Airyscan Processing	1	1
-0.505748987197876	Heat shock	GFP-HDEL HS airy mv 10_Airyscan Processing	1	1
1.41669273376465	Heat shock	GFP-HDEL HS airy mv 10_Airyscan Processing	1	1
-0.132450759410858	Heat shock	GFP-HDEL HS airy mv 10_Airyscan Processing	1	1
0.530752122402191	Heat shock	GFP-HDEL HS airy mv 10_Airyscan Processing	1	1
-1.92291271686554	Heat shock	GFP-HDEL HS airy mv 10_Airyscan Processing	1	1
0.00204077153466642	Heat shock	GFP-HDEL HS airy mv 10_Airyscan Processing	1	1
1.58664393424988	Heat shock	GFP-HDEL HS airy mv 10_Airyscan Processing	1	1
0.0125348176807165	Heat shock	GFP-HDEL HS airy mv 10_Airyscan Processing	1	1
-0.232894539833069	Heat shock	GFP-HDEL HS airy mv 10_Airyscan Processing	1	1
-0.147953286767006	Heat shock	GFP-HDEL HS airy mv 10_Airyscan Processing	1	1
-0.18294258415699	Heat shock	GFP-HDEL HS airy mv 10_Airyscan Processing	1	1
0.219768643379211	Heat shock	GFP-HDEL HS airy mv 10_Airyscan Processing	1	1
0.0366179831326008	Heat shock	GFP-HDEL HS airy mv 10_Airyscan Processing	1	1
-0.174642100930214	Heat shock	GFP-HDEL HS airy mv 10_Airyscan Processing	1	1
0.795852780342102	Heat shock	GFP-HDEL HS airy mv 10_Airyscan Processing	1	1
-0.117352202534676	Heat shock	GFP-HDEL HS airy mv 10_Airyscan Processing	1	1
-1.11261594295502	Heat shock	GFP-HDEL HS airy mv 10_Airyscan Processing	1	1
0.396085351705551	Heat shock	GFP-HDEL HS airy mv 10_Airyscan Processing	1	1
0.17680037021637	Heat shock	GFP-HDEL HS airy mv 10_Airyscan Processing	1	1
0.697834730148315	Heat shock	GFP-HDEL HS airy mv 10_Airyscan Processing	1	1
-0.0126672880724072	Heat shock	GFP-HDEL HS airy mv 10_Airyscan Processing	1	1
-1.60837161540985	Heat shock	GFP-HDEL HS airy mv 10_Airyscan Processing	1	1
-0.147519081830978	Heat shock	GFP-HDEL HS airy mv 10_Airyscan Processing	1	1
0.722227394580841	Heat shock	GFP-HDEL HS airy mv 10_Airyscan Processing	1	1
0.105323821306229	Heat shock	GFP-HDEL HS airy mv 10_Airyscan Processing	1	1
-0.0174083765596151	Heat shock	GFP-HDEL HS airy mv 10_Airyscan Processing	1	1
0.462075591087341	Heat shock	GFP-HDEL HS airy mv 10_Airyscan Processing	1	1
1.32459616661072	Heat shock	GFP-HDEL HS airy mv 10_Airyscan Processing	1	1
0.24330635368824	Heat shock	GFP-HDEL HS airy mv 10_Airyscan Processing	1	1
-0.586243569850922	Heat shock	GFP-HDEL HS airy mv 10_Airyscan Processing	1	1
-0.450034648180008	Heat shock	GFP-HDEL HS airy mv 10_Airyscan Processing	1	1
-0.345639139413834	Heat shock	GFP-HDEL HS airy mv 10_Airyscan Processing	1	1
-0.378786385059357	Heat shock	GFP-HDEL HS airy mv 10_Airyscan Processing	1	1
0.56788170337677	Heat shock	GFP-HDEL HS airy mv 10_Airyscan Processing	1	1
-0.145461171865463	Heat shock	GFP-HDEL HS airy mv 10_Airyscan Processing	1	1
-0.81919926404953	Heat shock	GFP-HDEL HS airy mv 10_Airyscan Processing	1	1
0.377603620290756	Heat shock	GFP-HDEL HS airy mv 10_Airyscan Processing	1	1
-0.00464363023638725	Heat shock	GFP-HDEL HS airy mv 10_Airyscan Processing	1	1
0.615418136119843	Heat shock	GFP-HDEL HS airy mv 10_Airyscan Processing	1	1
-0.1336620002985	Heat shock	GFP-HDEL HS airy mv 10_Airyscan Processing	1	1
-0.433031171560287	Heat shock	GFP-HDEL HS airy mv 10_Airyscan Processing	1	1
0.181386411190033	Heat shock	GFP-HDEL HS airy mv 10_Airyscan Processing	1	1
-0.514902353286743	Heat shock	GFP-HDEL HS airy mv 10_Airyscan Processing	1	1
0.401792973279953	Heat shock	GFP-HDEL HS airy mv 10_Airyscan Processing	1	1
-0.314466506242752	Heat shock	GFP-HDEL HS airy mv 10_Airyscan Processing	1	1
-0.256078332662582	Heat shock	GFP-HDEL HS airy mv 10_Airyscan Processing	1	1
0.0348010994493961	Heat shock	GFP-HDEL HS airy mv 10_Airyscan Processing	1	1
0.419138699769974	Heat shock	GFP-HDEL HS airy mv 10_Airyscan Processing	1	1
-0.264395505189896	Heat shock	GFP-HDEL HS airy mv 10_Airyscan Processing	1	1
-0.283624738454819	Heat shock	GFP-HDEL HS airy mv 10_Airyscan Processing	1	1
-1.0662499666214	Heat shock	GFP-HDEL HS airy mv 10_Airyscan Processing	1	1
0.336703389883041	Heat shock	GFP-HDEL HS airy mv 10_Airyscan Processing	1	1
-0.0532503686845303	Heat shock	GFP-HDEL HS airy mv 10_Airyscan Processing	1	1
0.347152799367905	Heat shock	GFP-HDEL HS airy mv 10_Airyscan Processing	1	1
1.21286678314209	Heat shock	GFP-HDEL HS airy mv 10_Airyscan Processing	1	1
0.699842929840088	Heat shock	GFP-HDEL HS airy mv 10_Airyscan Processing	1	1
0.140801548957825	Heat shock	GFP-HDEL HS airy mv 10_Airyscan Processing	1	1
-0.421672940254211	Heat shock	GFP-HDEL HS airy mv 10_Airyscan Processing	1	1
-0.136923968791962	Heat shock	GFP-HDEL HS airy mv 10_Airyscan Processing	1	1
-2.57987761497498	Heat shock	GFP-HDEL HS airy mv 10_Airyscan Processing	1	1
-0.466637670993805	Heat shock	GFP-HDEL HS airy mv 10_Airyscan Processing	1	1
-0.0976153016090393	Heat shock	GFP-HDEL HS airy mv 10_Airyscan Processing	1	1
0.828652858734131	Heat shock	GFP-HDEL HS airy mv 10_Airyscan Processing	1	1
-0.158463627099991	Heat shock	GFP-HDEL HS airy mv 10_Airyscan Processing	1	1
0.35531011223793	Heat shock	GFP-HDEL HS airy mv 10_Airyscan Processing	1	1
-2.14142680168152	Heat shock	GFP-HDEL HS airy mv 10_Airyscan Processing	1	1
-0.77906346321106	Heat shock	GFP-HDEL HS airy mv 10_Airyscan Processing	1	1
-0.535089194774628	Heat shock	GFP-HDEL HS airy mv 10_Airyscan Processing	1	1
-0.897099792957306	Heat shock	GFP-HDEL HS airy mv 10_Airyscan Processing	1	1
-0.250875532627106	Heat shock	GFP-HDEL HS airy mv 10_Airyscan Processing	1	1
1.00429117679596	Heat shock	GFP-HDEL HS airy mv 10_Airyscan Processing	1	1
0.909367024898529	Heat shock	GFP-HDEL HS airy mv 10_Airyscan Processing	1	1
-0.804939210414886	Heat shock	GFP-HDEL HS airy mv 10_Airyscan Processing	1	1
-1.05902290344238	Heat shock	GFP-HDEL HS airy mv 10_Airyscan Processing	1	1
0.22467827796936	Heat shock	GFP-HDEL HS airy mv 10_Airyscan Processing	1	1
0.439368098974228	Heat shock	GFP-HDEL HS airy mv 10_Airyscan Processing	1	1
0.1498833745718	Heat shock	GFP-HDEL HS airy mv 10_Airyscan Processing	1	1
-0.239136934280396	Heat shock	GFP-HDEL HS airy mv 10_Airyscan Processing	1	1
0.442888081073761	Heat shock	GFP-HDEL HS airy mv 10_Airyscan Processing	1	1
0.980337381362915	Heat shock	GFP-HDEL HS airy mv 10_Airyscan Processing	1	1
0.0887229070067406	Heat shock	GFP-HDEL HS airy mv 10_Airyscan Processing	1	1
0.384249657392502	Heat shock	GFP-HDEL HS airy mv 10_Airyscan Processing	1	1
0.371507704257965	Heat shock	GFP-HDEL HS airy mv 10_Airyscan Processing	1	1
1.31556677818298	Heat shock	GFP-HDEL HS airy mv 10_Airyscan Processing	1	1
0.66747784614563	Heat shock	GFP-HDEL HS airy mv 10_Airyscan Processing	1	1
0.297606110572815	Heat shock	GFP-HDEL HS airy mv 10_Airyscan Processing	1	1
-1.53073072433472	Heat shock	GFP-HDEL HS airy mv 10_Airyscan Processing	1	1
-0.475301384925842	Heat shock	GFP-HDEL HS airy mv 10_Airyscan Processing	1	1
-0.0317970700562	Heat shock	GFP-HDEL HS airy mv 10_Airyscan Processing	1	1
-0.239649623632431	Heat shock	GFP-HDEL HS airy mv 10_Airyscan Processing	1	1
-0.0452841259539127	Heat shock	GFP-HDEL HS airy mv 10_Airyscan Processing	1	1
0.121857047080994	Heat shock	GFP-HDEL HS airy mv 10_Airyscan Processing	1	1
0.894470274448395	Heat shock	GFP-HDEL HS airy mv 10_Airyscan Processing	1	1
0.761001348495483	Heat shock	GFP-HDEL HS airy mv 10_Airyscan Processing	1	1
2.23397731781006	Heat shock	GFP-HDEL HS airy mv 10_Airyscan Processing	1	1
-1.78176307678223	Heat shock	GFP-HDEL HS airy mv 10_Airyscan Processing	1	1
-0.0535377897322178	Heat shock	GFP-HDEL HS airy mv 10_Airyscan Processing	1	1
0.497203946113586	Heat shock	GFP-HDEL HS airy mv 10_Airyscan Processing	1	1
-1.07098758220673	Heat shock	GFP-HDEL HS airy mv 10_Airyscan Processing	1	1
-0.157930135726929	Heat shock	GFP-HDEL HS airy mv 10_Airyscan Processing	1	1
0.193360418081284	Heat shock	GFP-HDEL HS airy mv 10_Airyscan Processing	1	1
-0.0155101818963885	Heat shock	GFP-HDEL HS airy mv 10_Airyscan Processing	1	1
0.125167861580849	Heat shock	GFP-HDEL HS airy mv 10_Airyscan Processing	1	1
-0.281973898410797	Heat shock	GFP-HDEL HS airy mv 10_Airyscan Processing	1	1
0.905333697795868	Heat shock	GFP-HDEL HS airy mv 10_Airyscan Processing	1	1
-0.718063592910767	Heat shock	GFP-HDEL HS airy mv 10_Airyscan Processing	1	1
-1.04002225399017	Heat shock	GFP-HDEL HS airy mv 10_Airyscan Processing	1	1
0.0463791117072105	Heat shock	GFP-HDEL HS airy mv 10_Airyscan Processing	1	1
-0.123099617660046	Heat shock	GFP-HDEL HS airy mv 10_Airyscan Processing	1	1
0.463128566741943	Heat shock	GFP-HDEL HS airy mv 10_Airyscan Processing	1	1
0.73235148191452	Heat shock	GFP-HDEL HS airy mv 10_Airyscan Processing	1	1
-0.00261697662062943	Heat shock	GFP-HDEL HS airy mv 10_Airyscan Processing	1	1
-0.122146889567375	Heat shock	GFP-HDEL HS airy mv 10_Airyscan Processing	1	1
-0.190346330404282	Heat shock	GFP-HDEL HS airy mv 10_Airyscan Processing	1	1
0.538016140460968	Heat shock	GFP-HDEL HS airy mv 10_Airyscan Processing	1	1
-0.691680073738098	Heat shock	GFP-HDEL HS airy mv 10_Airyscan Processing	1	1
1.35686349868774	Heat shock	GFP-HDEL HS airy mv 10_Airyscan Processing	1	1
0.315206050872803	Heat shock	GFP-HDEL HS airy mv 10_Airyscan Processing	1	1
-0.745444357395172	Heat shock	GFP-HDEL HS airy mv 10_Airyscan Processing	1	1
0.36607426404953	Heat shock	GFP-HDEL HS airy mv 10_Airyscan Processing	1	1
-0.75636100769043	Heat shock	GFP-HDEL HS airy mv 10_Airyscan Processing	1	1
0.316106110811234	Heat shock	GFP-HDEL HS airy mv 10_Airyscan Processing	1	1
2.37544322013855	Heat shock	GFP-HDEL HS airy mv 10_Airyscan Processing	1	1
-0.492257177829742	Heat shock	GFP-HDEL HS airy mv 10_Airyscan Processing	1	1
0.344564259052277	Heat shock	GFP-HDEL HS airy mv 10_Airyscan Processing	1	1
-0.744000017642975	Heat shock	GFP-HDEL HS airy mv 10_Airyscan Processing	1	1
0.935661435127258	Heat shock	GFP-HDEL HS airy mv 10_Airyscan Processing	1	1
-3.19656825065613	Heat shock	GFP-HDEL HS airy mv 10_Airyscan Processing	1	1
-0.626753568649292	Heat shock	GFP-HDEL HS airy mv 10_Airyscan Processing	1	1
-0.222627773880959	Heat shock	GFP-HDEL HS airy mv 10_Airyscan Processing	1	1
-0.424414992332458	Heat shock	GFP-HDEL HS airy mv 10_Airyscan Processing	1	1
1.61364281177521	Heat shock	GFP-HDEL HS airy mv 10_Airyscan Processing	1	1
0.732832074165344	Heat shock	GFP-HDEL HS airy mv 10_Airyscan Processing	1	1
-0.456801027059555	Heat shock	GFP-HDEL HS airy mv 10_Airyscan Processing	1	1
-0.0808696299791336	Heat shock	GFP-HDEL HS airy mv 10_Airyscan Processing	1	1
-0.222468838095665	Heat shock	GFP-HDEL HS airy mv 10_Airyscan Processing	1	1
-5.15262365341187	Heat shock	GFP-HDEL HS airy mv 10_Airyscan Processing	1	1
-0.655750751495361	Heat shock	GFP-HDEL HS airy mv 10_Airyscan Processing	1	1
0.529428541660309	Heat shock	GFP-HDEL HS airy mv 10_Airyscan Processing	1	1
-0.276785016059875	Heat shock	GFP-HDEL HS airy mv 10_Airyscan Processing	1	1
0.0672561749815941	Heat shock	GFP-HDEL HS airy mv 10_Airyscan Processing	1	1
0.243407130241394	Heat shock	GFP-HDEL HS airy mv 10_Airyscan Processing	1	1
0.0903452560305595	Heat shock	GFP-HDEL HS airy mv 10_Airyscan Processing	1	1
-0.934597969055176	Heat shock	GFP-HDEL HS airy mv 10_Airyscan Processing	1	1
0.859594345092773	Heat shock	GFP-HDEL HS airy mv 10_Airyscan Processing	1	1
0.249171778559685	Heat shock	GFP-HDEL HS airy mv 10_Airyscan Processing	1	1
-2.32892370223999	Heat shock	GFP-HDEL HS airy mv 10_Airyscan Processing	1	1
-0.433981567621231	Heat shock	GFP-HDEL HS airy mv 10_Airyscan Processing	1	1
-0.0662208646535873	Heat shock	GFP-HDEL HS airy mv 10_Airyscan Processing	1	1
0.131717190146446	Heat shock	GFP-HDEL HS airy mv 10_Airyscan Processing	1	1
0.619236290454865	Heat shock	GFP-HDEL HS airy mv 10_Airyscan Processing	1	1
0.0224989391863346	Heat shock	GFP-HDEL HS airy mv 10_Airyscan Processing	1	1
0.787861227989197	Heat shock	GFP-HDEL HS airy mv 10_Airyscan Processing	1	1
0.408317416906357	Heat shock	GFP-HDEL HS airy mv 10_Airyscan Processing	1	1
-1.23616230487823	Heat shock	GFP-HDEL HS airy mv 10_Airyscan Processing	1	1
-2.3053092956543	Heat shock	GFP-HDEL HS airy mv 10_Airyscan Processing	1	1
0.148263037204742	Heat shock	GFP-HDEL HS airy mv 10_Airyscan Processing	1	1
0.391760379076004	Heat shock	GFP-HDEL HS airy mv 10_Airyscan Processing	1	1
-1.66865170001984	Heat shock	GFP-HDEL HS airy mv 10_Airyscan Processing	1	1
0.537753164768219	Heat shock	GFP-HDEL HS airy mv 10_Airyscan Processing	1	1
-0.675223827362061	Heat shock	GFP-HDEL HS airy mv 10_Airyscan Processing	1	1
-0.737114012241364	Heat shock	GFP-HDEL HS airy mv 10_Airyscan Processing	1	1
-0.0360285341739655	Heat shock	GFP-HDEL HS airy mv 10_Airyscan Processing	1	1
0.165658384561539	Heat shock	GFP-HDEL HS airy mv 10_Airyscan Processing	1	1
0.644136130809784	Heat shock	GFP-HDEL HS airy mv 10_Airyscan Processing	1	1
-0.0700918659567833	Heat shock	GFP-HDEL HS airy mv 10_Airyscan Processing	1	1
-0.213481873273849	Heat shock	GFP-HDEL HS airy mv 10_Airyscan Processing	1	1
1.26274025440216	Heat shock	GFP-HDEL HS airy mv 10_Airyscan Processing	1	1
0.338185161352158	Heat shock	GFP-HDEL HS airy mv 10_Airyscan Processing	1	1
0.236462250351906	Heat shock	GFP-HDEL HS airy mv 10_Airyscan Processing	1	1
-0.00773917557671666	Heat shock	GFP-HDEL HS airy mv 10_Airyscan Processing	1	1
1.01062440872192	Heat shock	GFP-HDEL HS airy mv 10_Airyscan Processing	1	1
-0.0115492148324847	Heat shock	GFP-HDEL HS airy mv 10_Airyscan Processing	1	1
-0.0877019464969635	Heat shock	GFP-HDEL HS airy mv 10_Airyscan Processing	1	1
2.28321981430054	Heat shock	GFP-HDEL HS airy mv 10_Airyscan Processing	1	1
0.145529761910439	Heat shock	GFP-HDEL HS airy mv 10_Airyscan Processing	1	1
0.943664610385895	Heat shock	GFP-HDEL HS airy mv 10_Airyscan Processing	1	1
-0.0203620530664921	Heat shock	GFP-HDEL HS airy mv 10_Airyscan Processing	1	1
2.01145148277283	Heat shock	GFP-HDEL HS airy mv 10_Airyscan Processing	1	1
0.915685772895813	Heat shock	GFP-HDEL HS airy mv 10_Airyscan Processing	1	1
0.0548760704696178	Heat shock	GFP-HDEL HS airy mv 10_Airyscan Processing	1	1
-0.271625429391861	Heat shock	GFP-HDEL HS airy mv 10_Airyscan Processing	1	1
0.959767639636993	Heat shock	GFP-HDEL HS airy mv 10_Airyscan Processing	1	1
1.66192233562469	Heat shock	GFP-HDEL HS airy mv 10_Airyscan Processing	1	1
0.47684308886528	Heat shock	GFP-HDEL HS airy mv 10_Airyscan Processing	1	1
1.0963054895401	Heat shock	GFP-HDEL HS airy mv 10_Airyscan Processing	1	1
0.530503809452057	Heat shock	GFP-HDEL HS airy mv 10_Airyscan Processing	1	1
-0.317210078239441	Heat shock	GFP-HDEL HS airy mv 10_Airyscan Processing	1	1
0.644693195819855	Heat shock	GFP-HDEL HS airy mv 10_Airyscan Processing	1	1
0.975498497486115	Heat shock	GFP-HDEL HS airy mv 10_Airyscan Processing	1	1
0.243934705853462	Heat shock	GFP-HDEL HS airy mv 10_Airyscan Processing	1	1
-1.14851486682892	Heat shock	GFP-HDEL HS airy mv 10_Airyscan Processing	1	1
0.540150105953217	Heat shock	GFP-HDEL HS airy mv 10_Airyscan Processing	1	1
-0.623354494571686	Heat shock	GFP-HDEL HS airy mv 10_Airyscan Processing	1	1
0.247460395097733	Heat shock	GFP-HDEL HS airy mv 10_Airyscan Processing	1	1
-0.717264115810394	Heat shock	GFP-HDEL HS airy mv 10_Airyscan Processing	1	1
0.581640005111694	Heat shock	GFP-HDEL HS airy mv 10_Airyscan Processing	1	1
-0.220198392868042	Heat shock	GFP-HDEL HS airy mv 10_Airyscan Processing	1	1
0.231655865907669	Heat shock	GFP-HDEL HS airy mv 10_Airyscan Processing	1	1
-0.249191746115685	Heat shock	GFP-HDEL HS airy mv 10_Airyscan Processing	1	1
0.317716300487518	Heat shock	GFP-HDEL HS airy mv 10_Airyscan Processing	1	1
-0.00881646107882261	Heat shock	GFP-HDEL HS airy mv 10_Airyscan Processing	1	1
-0.336067944765091	Heat shock	GFP-HDEL HS airy mv 10_Airyscan Processing	1	1
0.041939988732338	Heat shock	GFP-HDEL HS airy mv 10_Airyscan Processing	1	1
-0.317697137594223	Heat shock	GFP-HDEL HS airy mv 10_Airyscan Processing	1	1
-0.130044847726822	Heat shock	GFP-HDEL HS airy mv 10_Airyscan Processing	1	1
-0.514652669429779	Heat shock	GFP-HDEL HS airy mv 10_Airyscan Processing	1	1
0.494351148605347	Heat shock	GFP-HDEL HS airy mv 10_Airyscan Processing	1	1
0.908943116664886	Heat shock	GFP-HDEL HS airy mv 10_Airyscan Processing	1	1
0.0430215634405613	Heat shock	GFP-HDEL HS airy mv 10_Airyscan Processing	1	1
-1.55384647846222	Heat shock	GFP-HDEL HS airy mv 10_Airyscan Processing	1	1
0.687923967838287	Heat shock	GFP-HDEL HS airy mv 10_Airyscan Processing	1	1
-0.395561039447784	Heat shock	GFP-HDEL HS airy mv 10_Airyscan Processing	1	1
2.77652668952942	Heat shock	GFP-HDEL HS airy mv 10_Airyscan Processing	1	1
-0.0616312846541405	Heat shock	GFP-HDEL HS airy mv 10_Airyscan Processing	1	1
0.533048629760742	Heat shock	GFP-HDEL HS airy mv 10_Airyscan Processing	1	1
-0.559691727161407	Heat shock	GFP-HDEL HS airy mv 10_Airyscan Processing	1	1
0.0643437057733536	Heat shock	GFP-HDEL HS airy mv 10_Airyscan Processing	1	1
0.0402681939303875	Heat shock	GFP-HDEL HS airy mv 10_Airyscan Processing	1	1
-0.320198386907578	Heat shock	GFP-HDEL HS airy mv 10_Airyscan Processing	1	1
0.944543778896332	Heat shock	GFP-HDEL HS airy mv 10_Airyscan Processing	1	1
0.35865917801857	Heat shock	GFP-HDEL HS airy mv 10_Airyscan Processing	1	1
-0.591591775417328	Heat shock	GFP-HDEL HS airy mv 10_Airyscan Processing	1	1
0.504701614379883	Heat shock	GFP-HDEL HS airy mv 10_Airyscan Processing	1	1
-0.658050060272217	Heat shock	GFP-HDEL HS airy mv 10_Airyscan Processing	1	1
0.241674244403839	Heat shock	GFP-HDEL HS airy mv 10_Airyscan Processing	1	1
-0.245935931801796	Heat shock	GFP-HDEL HS airy mv 10_Airyscan Processing	1	1
0.538489937782288	Heat shock	GFP-HDEL HS airy mv 10_Airyscan Processing	1	1
-0.552757263183594	Heat shock	GFP-HDEL HS airy mv 10_Airyscan Processing	1	1
0.279822289943695	Heat shock	GFP-HDEL HS airy mv 10_Airyscan Processing	1	1
0.292749285697937	Heat shock	GFP-HDEL HS airy mv 10_Airyscan Processing	1	1
-0.156591966748238	Heat shock	GFP-HDEL HS airy mv 10_Airyscan Processing	1	1
-4.50587558746338	Heat shock	GFP-HDEL HS airy mv 10_Airyscan Processing	1	1
-0.505630910396576	Heat shock	GFP-HDEL HS airy mv 10_Airyscan Processing	1	1
-0.348100572824478	Heat shock	GFP-HDEL HS airy mv 10_Airyscan Processing	1	1
-0.921635210514069	Heat shock	GFP-HDEL HS airy mv 10_Airyscan Processing	1	1
-0.793412744998932	Heat shock	GFP-HDEL HS airy mv 10_Airyscan Processing	1	1
0.285756319761276	Heat shock	GFP-HDEL HS airy mv 10_Airyscan Processing	1	1
2.67135810852051	Heat shock	GFP-HDEL HS airy mv 10_Airyscan Processing	1	1
-0.152627989649773	Heat shock	GFP-HDEL HS airy mv 10_Airyscan Processing	1	1
0.449088245630264	Heat shock	GFP-HDEL HS airy mv 10_Airyscan Processing	1	1
0.716196537017822	Heat shock	GFP-HDEL HS airy mv 10_Airyscan Processing	1	1
-1.33721768856049	Heat shock	GFP-HDEL HS airy mv 10_Airyscan Processing	1	1
0.140931442379951	Heat shock	GFP-HDEL HS airy mv 10_Airyscan Processing	1	1
-0.0629305392503738	Heat shock	GFP-HDEL HS airy mv 10_Airyscan Processing	1	1
-0.208419114351273	Heat shock	GFP-HDEL HS airy mv 10_Airyscan Processing	1	1
1.74641752243042	Heat shock	GFP-HDEL HS airy mv 10_Airyscan Processing	1	1
-0.683644831180573	Heat shock	GFP-HDEL HS airy mv 10_Airyscan Processing	1	1
1.7415589094162	Heat shock	GFP-HDEL HS airy mv 10_Airyscan Processing	1	1
-0.0273958779871464	Heat shock	GFP-HDEL HS airy mv 10_Airyscan Processing	1	1
0.352156937122345	Heat shock	GFP-HDEL HS airy mv 10_Airyscan Processing	1	1
-0.270620942115784	Heat shock	GFP-HDEL HS airy mv 10_Airyscan Processing	1	1
-1.1551821231842	Heat shock	GFP-HDEL HS airy mv 10_Airyscan Processing	1	1
-0.174210235476494	Heat shock	GFP-HDEL HS airy mv 10_Airyscan Processing	1	1
0.11835840344429	Heat shock	GFP-HDEL HS airy mv 10_Airyscan Processing	1	1
-0.269446492195129	Heat shock	GFP-HDEL HS airy mv 10_Airyscan Processing	1	1
-0.491845190525055	Heat shock	GFP-HDEL HS airy mv 10_Airyscan Processing	1	1
0.384093284606934	Heat shock	GFP-HDEL HS airy mv 10_Airyscan Processing	1	1
-0.041749432682991	Heat shock	GFP-HDEL HS airy mv 10_Airyscan Processing	1	1
-0.247031047940254	Heat shock	GFP-HDEL HS airy mv 10_Airyscan Processing	1	1
-0.551574110984802	Heat shock	GFP-HDEL HS airy mv 10_Airyscan Processing	1	1
0.0617906600236893	Heat shock	GFP-HDEL HS airy mv 10_Airyscan Processing	1	1
0.454526513814926	Heat shock	GFP-HDEL HS airy mv 10_Airyscan Processing	1	1
1.39860439300537	Heat shock	GFP-HDEL HS airy mv 10_Airyscan Processing	1	1
-1.07705426216125	Heat shock	GFP-HDEL HS airy mv 10_Airyscan Processing	1	1
-0.234790533781052	Heat shock	GFP-HDEL HS airy mv 10_Airyscan Processing	1	1
0.536620080471039	Heat shock	GFP-HDEL HS airy mv 10_Airyscan Processing	1	1
0.315949887037277	Heat shock	GFP-HDEL HS airy mv 10_Airyscan Processing	1	1
-0.476732462644577	Heat shock	GFP-HDEL HS airy mv 10_Airyscan Processing	1	1
-0.13173246383667	Heat shock	GFP-HDEL HS airy mv 10_Airyscan Processing	1	1
-0.157133907079697	Heat shock	GFP-HDEL HS airy mv 10_Airyscan Processing	1	1
0.382061421871185	Heat shock	GFP-HDEL HS airy mv 10_Airyscan Processing	1	1
-0.832462191581726	Heat shock	GFP-HDEL HS airy mv 10_Airyscan Processing	1	1
1.10904276371002	Heat shock	GFP-HDEL HS airy mv 10_Airyscan Processing	1	1
-0.69354647397995	Heat shock	GFP-HDEL HS airy mv 10_Airyscan Processing	1	1
0.785324454307556	Heat shock	GFP-HDEL HS airy mv 10_Airyscan Processing	1	1
0.400722920894623	Heat shock	GFP-HDEL HS airy mv 10_Airyscan Processing	1	1
-0.556976079940796	Heat shock	GFP-HDEL HS airy mv 10_Airyscan Processing	1	1
0.240613132715225	Heat shock	GFP-HDEL HS airy mv 10_Airyscan Processing	1	1
2.95173287391663	Heat shock	GFP-HDEL HS airy mv 10_Airyscan Processing	1	1
-3.28449082374573	Heat shock	GFP-HDEL HS airy mv 10_Airyscan Processing	1	1
-0.0712696313858032	Heat shock	GFP-HDEL HS airy mv 10_Airyscan Processing	1	1
1.07548809051514	Heat shock	GFP-HDEL HS airy mv 10_Airyscan Processing	1	1
0.550342738628387	Heat shock	GFP-HDEL HS airy mv 10_Airyscan Processing	1	1
0.244253724813461	Heat shock	GFP-HDEL HS airy mv 10_Airyscan Processing	1	1
0.458995640277863	Heat shock	GFP-HDEL HS airy mv 10_Airyscan Processing	1	1
-0.533652126789093	Heat shock	GFP-HDEL HS airy mv 10_Airyscan Processing	1	1
0.499980419874191	Heat shock	GFP-HDEL HS airy mv 10_Airyscan Processing	1	1
-0.355930626392365	Heat shock	GFP-HDEL HS airy mv 10_Airyscan Processing	1	1
-0.279769986867905	Heat shock	GFP-HDEL HS airy mv 10_Airyscan Processing	1	1
0.821497201919556	Heat shock	GFP-HDEL HS airy mv 10_Airyscan Processing	1	1
-0.107162661850452	Heat shock	GFP-HDEL HS airy mv 10_Airyscan Processing	1	1
-0.223081678152084	Heat shock	GFP-HDEL HS airy mv 10_Airyscan Processing	1	1
-0.0071692131459713	Heat shock	GFP-HDEL HS airy mv 10_Airyscan Processing	1	1
-0.165957495570183	Heat shock	GFP-HDEL HS airy mv 10_Airyscan Processing	1	1
-0.233386278152466	Heat shock	GFP-HDEL HS airy mv 10_Airyscan Processing	1	1
-1.49059021472931	Heat shock	GFP-HDEL HS airy mv 10_Airyscan Processing	1	1
-0.119280025362968	Heat shock	GFP-HDEL HS airy mv 10_Airyscan Processing	1	1
-0.605875253677368	Heat shock	GFP-HDEL HS airy mv 10_Airyscan Processing	1	1
0.349715143442154	Heat shock	GFP-HDEL HS airy mv 10_Airyscan Processing	1	1
0.913661301136017	Heat shock	GFP-HDEL HS airy mv 10_Airyscan Processing	1	1
1.42462933063507	Heat shock	GFP-HDEL HS airy mv 10_Airyscan Processing	1	1
0.00261400267481804	Heat shock	GFP-HDEL HS airy mv 10_Airyscan Processing	1	1
0.451942831277847	Heat shock	GFP-HDEL HS airy mv 10_Airyscan Processing	1	1
-0.445704877376556	Heat shock	GFP-HDEL HS airy mv 10_Airyscan Processing	1	1
-0.477421313524246	Heat shock	GFP-HDEL HS airy mv 10_Airyscan Processing	1	1
0.166895613074303	Heat shock	GFP-HDEL HS airy mv 10_Airyscan Processing	1	1
0.128839671611786	Heat shock	GFP-HDEL HS airy mv 10_Airyscan Processing	1	1
-0.541609644889832	Heat shock	GFP-HDEL HS airy mv 10_Airyscan Processing	1	1
-0.788557171821594	Heat shock	GFP-HDEL HS airy mv 10_Airyscan Processing	1	1
-0.103102125227451	Heat shock	GFP-HDEL HS airy mv 10_Airyscan Processing	1	1
-0.147253185510635	Heat shock	GFP-HDEL HS airy mv 10_Airyscan Processing	1	1
0.0921862423419952	Heat shock	GFP-HDEL HS airy mv 10_Airyscan Processing	1	1
1.31877362728119	Heat shock	GFP-HDEL HS airy mv 10_Airyscan Processing	1	1
0.627975285053253	Heat shock	GFP-HDEL HS airy mv 10_Airyscan Processing	1	1
-1.36536478996277	Heat shock	GFP-HDEL HS airy mv 10_Airyscan Processing	1	1
0.77356743812561	Heat shock	GFP-HDEL HS airy mv 10_Airyscan Processing	1	1
3.73715710639954	Heat shock	GFP-HDEL HS airy mv 10_Airyscan Processing	1	1
0.444276511669159	Heat shock	GFP-HDEL HS airy mv 10_Airyscan Processing	1	1
-0.0794830918312073	Heat shock	GFP-HDEL HS airy mv 10_Airyscan Processing	1	1
-0.517395257949829	Heat shock	GFP-HDEL HS airy mv 10_Airyscan Processing	1	1
1.35881268978119	Heat shock	GFP-HDEL HS airy mv 10_Airyscan Processing	1	1
0.47267946600914	Heat shock	GFP-HDEL HS airy mv 10_Airyscan Processing	1	1
0.19461278617382	Heat shock	GFP-HDEL HS airy mv 10_Airyscan Processing	1	1
0.262957334518433	Heat shock	GFP-HDEL HS airy mv 10_Airyscan Processing	1	1
-0.698292016983032	Heat shock	GFP-HDEL HS airy mv 10_Airyscan Processing	1	1
3.22381734848022	Heat shock	GFP-HDEL HS airy mv 10_Airyscan Processing	1	1
-0.326390862464905	Heat shock	GFP-HDEL HS airy mv 10_Airyscan Processing	1	1
-0.581497609615326	Heat shock	GFP-HDEL HS airy mv 10_Airyscan Processing	1	1
0.143247097730637	Heat shock	GFP-HDEL HS airy mv 10_Airyscan Processing	1	1
-1.08448994159698	Heat shock	GFP-HDEL HS airy mv 10_Airyscan Processing	1	1
0.222183912992477	Heat shock	GFP-HDEL HS airy mv 10_Airyscan Processing	1	1
0.128982156515121	Heat shock	GFP-HDEL HS airy mv 10_Airyscan Processing	1	1
1.11243391036987	Heat shock	GFP-HDEL HS airy mv 10_Airyscan Processing	1	1
1.40504658222198	Heat shock	GFP-HDEL HS airy mv 10_Airyscan Processing	1	1
0.360256463289261	Heat shock	GFP-HDEL HS airy mv 10_Airyscan Processing	1	1
-0.390886247158051	Heat shock	GFP-HDEL HS airy mv 10_Airyscan Processing	1	1
-0.198805391788483	Heat shock	GFP-HDEL HS airy mv 10_Airyscan Processing	1	1
-0.30003696680069	Heat shock	GFP-HDEL HS airy mv 10_Airyscan Processing	1	1
-1.2944164276123	Heat shock	GFP-HDEL HS airy mv 10_Airyscan Processing	1	1
1.65931105613708	Heat shock	GFP-HDEL HS airy mv 10_Airyscan Processing	1	1
-0.325365483760834	Heat shock	GFP-HDEL HS airy mv 10_Airyscan Processing	1	1
0.49479666352272	Heat shock	GFP-HDEL HS airy mv 10_Airyscan Processing	1	1
0.632199048995972	Heat shock	GFP-HDEL HS airy mv 10_Airyscan Processing	1	1
-0.104233071208	Heat shock	GFP-HDEL HS airy mv 10_Airyscan Processing	1	1
-0.339581280946732	Heat shock	GFP-HDEL HS airy mv 10_Airyscan Processing	1	1
0.279489785432816	Heat shock	GFP-HDEL HS airy mv 10_Airyscan Processing	1	1
1.2371541261673	Heat shock	GFP-HDEL HS airy mv 10_Airyscan Processing	1	1
0.182741686701775	Heat shock	GFP-HDEL HS airy mv 10_Airyscan Processing	1	1
-0.202827319502831	Heat shock	GFP-HDEL HS airy mv 10_Airyscan Processing	1	1
-0.453300833702087	Heat shock	GFP-HDEL HS airy mv 10_Airyscan Processing	1	1
0.542412936687469	Heat shock	GFP-HDEL HS airy mv 10_Airyscan Processing	1	1
-0.0906378477811813	Heat shock	GFP-HDEL HS airy mv 10_Airyscan Processing	1	1
-1.08369207382202	Heat shock	GFP-HDEL HS airy mv 10_Airyscan Processing	1	1
-0.583857774734497	Heat shock	GFP-HDEL HS airy mv 10_Airyscan Processing	1	1
0.331228822469711	Heat shock	GFP-HDEL HS airy mv 10_Airyscan Processing	1	1
0.0154435327276587	Heat shock	GFP-HDEL HS airy mv 10_Airyscan Processing	1	1
-0.34716460108757	Heat shock	GFP-HDEL HS airy mv 10_Airyscan Processing	1	1
1.10997784137726	Heat shock	GFP-HDEL HS airy mv 10_Airyscan Processing	1	1
0.474763721227646	Heat shock	GFP-HDEL HS airy mv 10_Airyscan Processing	1	1
0.297921538352966	Heat shock	GFP-HDEL HS airy mv 10_Airyscan Processing	1	1
-0.669760704040527	Heat shock	GFP-HDEL HS airy mv 10_Airyscan Processing	1	1
-0.0275494195520878	Heat shock	GFP-HDEL HS airy mv 10_Airyscan Processing	1	1
-1.70977795124054	Heat shock	GFP-HDEL HS airy mv 10_Airyscan Processing	1	1
-0.0115590998902917	Heat shock	GFP-HDEL HS airy mv 10_Airyscan Processing	1	1
0.223162308335304	Heat shock	GFP-HDEL HS airy mv 10_Airyscan Processing	1	1
0.234327539801598	Heat shock	GFP-HDEL HS airy mv 10_Airyscan Processing	1	1
2.08917713165283	Heat shock	GFP-HDEL HS airy mv 10_Airyscan Processing	1	1
0.235801368951797	Heat shock	GFP-HDEL HS airy mv 10_Airyscan Processing	1	1
-0.0586487464606762	Heat shock	GFP-HDEL HS airy mv 10_Airyscan Processing	1	1
3.96783566474915	Heat shock	GFP-HDEL HS airy mv 10_Airyscan Processing	1	1
-0.15149088203907	Heat shock	GFP-HDEL HS airy mv 10_Airyscan Processing	1	1
0.225216895341873	Heat shock	GFP-HDEL HS airy mv 10_Airyscan Processing	1	1
0.35156187415123	Heat shock	GFP-HDEL HS airy mv 10_Airyscan Processing	1	1
-0.326441913843155	Heat shock	GFP-HDEL HS airy mv 10_Airyscan Processing	1	1
-0.431591153144836	Heat shock	GFP-HDEL HS airy mv 10_Airyscan Processing	1	1
0.604595541954041	Heat shock	GFP-HDEL HS airy mv 10_Airyscan Processing	1	1
-0.090390607714653	Heat shock	GFP-HDEL HS airy mv 10_Airyscan Processing	1	1
-0.520382106304169	Heat shock	GFP-HDEL HS airy mv 10_Airyscan Processing	1	1
-0.870221197605133	Heat shock	GFP-HDEL HS airy mv 10_Airyscan Processing	1	1
0.921235024929047	Heat shock	GFP-HDEL HS airy mv 10_Airyscan Processing	1	1
-0.32535719871521	Heat shock	GFP-HDEL HS airy mv 10_Airyscan Processing	1	1
-0.168225586414337	Heat shock	GFP-HDEL HS airy mv 10_Airyscan Processing	1	1
0.98608261346817	Heat shock	GFP-HDEL HS airy mv 10_Airyscan Processing	1	1
-1.11862421035767	Heat shock	GFP-HDEL HS airy mv 10_Airyscan Processing	1	1
-0.186638787388802	Heat shock	GFP-HDEL HS airy mv 10_Airyscan Processing	1	1
0.755478918552399	Heat shock	GFP-HDEL HS airy mv 10_Airyscan Processing	1	1
-0.46118700504303	Heat shock	GFP-HDEL HS airy mv 10_Airyscan Processing	1	1
0.226967290043831	Heat shock	GFP-HDEL HS airy mv 10_Airyscan Processing	1	1
-0.848307728767395	Heat shock	GFP-HDEL HS airy mv 10_Airyscan Processing	1	1
-0.172689646482468	Heat shock	GFP-HDEL HS airy mv 10_Airyscan Processing	1	1
0.0454229488968849	Heat shock	GFP-HDEL HS airy mv 10_Airyscan Processing	1	1
-1.1991800069809	Heat shock	GFP-HDEL HS airy mv 10_Airyscan Processing	1	1
-0.517665922641754	Heat shock	GFP-HDEL HS airy mv 10_Airyscan Processing	1	1
0.665991544723511	Heat shock	GFP-HDEL HS airy mv 10_Airyscan Processing	1	1
-0.194453507661819	Heat shock	GFP-HDEL HS airy mv 10_Airyscan Processing	1	1
1.18242454528809	Heat shock	GFP-HDEL HS airy mv 10_Airyscan Processing	1	1
-2.8640251159668	Heat shock	GFP-HDEL HS airy mv 10_Airyscan Processing	1	1
0.598153412342072	Heat shock	GFP-HDEL HS airy mv 10_Airyscan Processing	1	1
-0.337781637907028	Heat shock	GFP-HDEL HS airy mv 10_Airyscan Processing	1	1
-0.212651804089546	Heat shock	GFP-HDEL HS airy mv 10_Airyscan Processing	1	1
-1.08060109615326	Heat shock	GFP-HDEL HS airy mv 10_Airyscan Processing	1	1
0.726005613803864	Heat shock	GFP-HDEL HS airy mv 10_Airyscan Processing	1	1
-0.476943135261536	Heat shock	GFP-HDEL HS airy mv 10_Airyscan Processing	1	1
0.323867410421371	Heat shock	GFP-HDEL HS airy mv 10_Airyscan Processing	1	1
-0.386276602745056	Heat shock	GFP-HDEL HS airy mv 10_Airyscan Processing	1	1
0.351464003324509	Heat shock	GFP-HDEL HS airy mv 10_Airyscan Processing	1	1
0.338205814361572	Heat shock	GFP-HDEL HS airy mv 10_Airyscan Processing	1	1
-0.828571915626526	Heat shock	GFP-HDEL HS airy mv 10_Airyscan Processing	1	1
0.660226464271545	Heat shock	GFP-HDEL HS airy mv 10_Airyscan Processing	1	1
-0.48739829659462	Heat shock	GFP-HDEL HS airy mv 10_Airyscan Processing	1	1
0.327446460723877	Heat shock	GFP-HDEL HS airy mv 10_Airyscan Processing	1	1
0.313574641942978	Heat shock	GFP-HDEL HS airy mv 10_Airyscan Processing	1	1
-0.896255850791931	Heat shock	GFP-HDEL HS airy mv 10_Airyscan Processing	1	1
0.380115151405334	Heat shock	GFP-HDEL HS airy mv 10_Airyscan Processing	1	1
0.178896576166153	Heat shock	GFP-HDEL HS airy mv 10_Airyscan Processing	1	1
0.0315519906580448	Heat shock	GFP-HDEL HS airy mv 10_Airyscan Processing	1	1
-1.07796835899353	Heat shock	GFP-HDEL HS airy mv 10_Airyscan Processing	1	1
-0.170934200286865	Heat shock	GFP-HDEL HS airy mv 10_Airyscan Processing	1	1
-0.350243270397186	Heat shock	GFP-HDEL HS airy mv 10_Airyscan Processing	1	1
0.610186159610748	Heat shock	GFP-HDEL HS airy mv 10_Airyscan Processing	1	1
1.99062025547028	Heat shock	GFP-HDEL HS airy mv 10_Airyscan Processing	1	1
-0.484649479389191	Heat shock	GFP-HDEL HS airy mv 10_Airyscan Processing	1	1
1.13351571559906	Heat shock	GFP-HDEL HS airy mv 10_Airyscan Processing	1	1
0.319756865501404	Heat shock	GFP-HDEL HS airy mv 10_Airyscan Processing	1	1
0.223203778266907	Heat shock	GFP-HDEL HS airy mv 10_Airyscan Processing	1	1
0.209447935223579	Heat shock	GFP-HDEL HS airy mv 10_Airyscan Processing	1	1
0.174070164561272	Heat shock	GFP-HDEL HS airy mv 10_Airyscan Processing	1	1
-0.963535189628601	Heat shock	GFP-HDEL HS airy mv 10_Airyscan Processing	1	1
-0.570180714130402	Heat shock	GFP-HDEL HS airy mv 10_Airyscan Processing	1	1
-0.300238847732544	Heat shock	GFP-HDEL HS airy mv 10_Airyscan Processing	1	1
-0.0641747191548347	Heat shock	GFP-HDEL HS airy mv 10_Airyscan Processing	1	1
-0.747944295406342	Heat shock	GFP-HDEL HS airy mv 10_Airyscan Processing	1	1
-0.0124623542651534	Heat shock	GFP-HDEL HS airy mv 10_Airyscan Processing	1	1
-0.783176720142365	Heat shock	GFP-HDEL HS airy mv 10_Airyscan Processing	1	1
0.182498872280121	Heat shock	GFP-HDEL HS airy mv 10_Airyscan Processing	1	1
-0.210100397467613	Heat shock	GFP-HDEL HS airy mv 10_Airyscan Processing	1	1
0.00536604039371014	Heat shock	GFP-HDEL HS airy mv 10_Airyscan Processing	1	1
-0.101456962525845	Heat shock	GFP-HDEL HS airy mv 10_Airyscan Processing	1	1
0.0486018545925617	Heat shock	GFP-HDEL HS airy mv 10_Airyscan Processing	1	1
-0.0736854299902916	Heat shock	GFP-HDEL HS airy mv 10_Airyscan Processing	1	1
0.823782026767731	Heat shock	GFP-HDEL HS airy mv 10_Airyscan Processing	1	1
0.377067595720291	Heat shock	GFP-HDEL HS airy mv 10_Airyscan Processing	1	1
-0.2287457883358	Heat shock	GFP-HDEL HS airy mv 10_Airyscan Processing	1	1
-0.498711436986923	Heat shock	GFP-HDEL HS airy mv 10_Airyscan Processing	1	1
-0.0646950677037239	Heat shock	GFP-HDEL HS airy mv 10_Airyscan Processing	1	1
-0.194259822368622	Heat shock	GFP-HDEL HS airy mv 10_Airyscan Processing	1	1
0.560484051704407	Heat shock	GFP-HDEL HS airy mv 10_Airyscan Processing	1	1
2.31240940093994	Heat shock	GFP-HDEL HS airy mv 10_Airyscan Processing	1	1
0.618389487266541	Heat shock	GFP-HDEL HS airy mv 10_Airyscan Processing	1	1
0.340992510318756	Heat shock	GFP-HDEL HS airy mv 10_Airyscan Processing	1	1
0.711632966995239	Heat shock	GFP-HDEL HS airy mv 10_Airyscan Processing	1	1
1.83473634719849	Heat shock	GFP-HDEL HS airy mv 10_Airyscan Processing	1	1
-0.922058701515198	Heat shock	GFP-HDEL HS airy mv 10_Airyscan Processing	1	1
-0.422033220529556	Heat shock	GFP-HDEL HS airy mv 10_Airyscan Processing	1	1
0.0290337838232517	Heat shock	GFP-HDEL HS airy mv 10_Airyscan Processing	1	1
0.116700544953346	Heat shock	GFP-HDEL HS airy mv 10_Airyscan Processing	1	1
1.2730199098587	Heat shock	GFP-HDEL HS airy mv 10_Airyscan Processing	1	1
-0.677854359149933	Heat shock	GFP-HDEL HS airy mv 10_Airyscan Processing	1	1
0.00693644490092993	Heat shock	GFP-HDEL HS airy mv 10_Airyscan Processing	1	1
-1.42657673358917	Heat shock	GFP-HDEL HS airy mv 10_Airyscan Processing	1	1
0.666449069976807	Heat shock	GFP-HDEL HS airy mv 10_Airyscan Processing	1	1
-0.159418076276779	Heat shock	GFP-HDEL HS airy mv 10_Airyscan Processing	1	1
-0.627757549285889	Heat shock	GFP-HDEL HS airy mv 10_Airyscan Processing	1	1
1.50508713722229	Heat shock	GFP-HDEL HS airy mv 10_Airyscan Processing	1	1
0.174083337187767	Heat shock	GFP-HDEL HS airy mv 10_Airyscan Processing	1	1
1.16298675537109	Heat shock	GFP-HDEL HS airy mv 10_Airyscan Processing	1	1
-1.02897131443024	Heat shock	GFP-HDEL HS airy mv 10_Airyscan Processing	1	1
-1.33291709423065	Heat shock	GFP-HDEL HS airy mv 10_Airyscan Processing	1	1
0.519271612167358	Heat shock	GFP-HDEL HS airy mv 10_Airyscan Processing	1	1
-1.28357541561127	Heat shock	GFP-HDEL HS airy mv 10_Airyscan Processing	1	1
-0.516254365444183	Heat shock	GFP-HDEL HS airy mv 10_Airyscan Processing	1	1
0.273302793502808	Heat shock	GFP-HDEL HS airy mv 10_Airyscan Processing	1	1
-0.845835745334625	Heat shock	GFP-HDEL HS airy mv 10_Airyscan Processing	1	1
0.0405053719878197	Heat shock	GFP-HDEL HS airy mv 10_Airyscan Processing	1	1
-0.310531795024872	Heat shock	GFP-HDEL HS airy mv 10_Airyscan Processing	1	1
-0.484766066074371	Heat shock	GFP-HDEL HS airy mv 10_Airyscan Processing	1	1
0.525105237960815	Heat shock	GFP-HDEL HS airy mv 10_Airyscan Processing	1	1
0.667164385318756	Heat shock	GFP-HDEL HS airy mv 10_Airyscan Processing	1	1
-0.596545875072479	Heat shock	GFP-HDEL HS airy mv 10_Airyscan Processing	1	1
-0.0719993412494659	Heat shock	GFP-HDEL HS airy mv 10_Airyscan Processing	1	1
-0.532030642032623	Heat shock	GFP-HDEL HS airy mv 10_Airyscan Processing	1	1
-0.143530681729317	Heat shock	GFP-HDEL HS airy mv 10_Airyscan Processing	1	1
-0.371711790561676	Heat shock	GFP-HDEL HS airy mv 10_Airyscan Processing	1	1
0.00358594441786408	Heat shock	GFP-HDEL HS airy mv 10_Airyscan Processing	1	1
-0.310282558202744	Heat shock	GFP-HDEL HS airy mv 10_Airyscan Processing	1	1
-0.0154800405725837	Heat shock	GFP-HDEL HS airy mv 10_Airyscan Processing	1	1
-2.73609900474548	Heat shock	GFP-HDEL HS airy mv 10_Airyscan Processing	1	1
-0.658097922801971	Heat shock	GFP-HDEL HS airy mv 10_Airyscan Processing	1	1
-0.135087981820107	Heat shock	GFP-HDEL HS airy mv 10_Airyscan Processing	1	1
0.506664991378784	Heat shock	GFP-HDEL HS airy mv 10_Airyscan Processing	1	1
-0.0313103310763836	Heat shock	GFP-HDEL HS airy mv 10_Airyscan Processing	1	1
0.441874891519547	Heat shock	GFP-HDEL HS airy mv 10_Airyscan Processing	1	1
0.882282614707947	Heat shock	GFP-HDEL HS airy mv 10_Airyscan Processing	1	1
0.851453602313995	Heat shock	GFP-HDEL HS airy mv 10_Airyscan Processing	1	1
-0.122739978134632	Heat shock	GFP-HDEL HS airy mv 10_Airyscan Processing	1	1
-0.122329995036125	Heat shock	GFP-HDEL HS airy mv 10_Airyscan Processing	1	1
-1.43621647357941	Heat shock	GFP-HDEL HS airy mv 10_Airyscan Processing	1	1
0.0169861726462841	Heat shock	GFP-HDEL HS airy mv 10_Airyscan Processing	1	1
2.18985939025879	Heat shock	GFP-HDEL HS airy mv 10_Airyscan Processing	1	1
-0.111721493303776	Heat shock	GFP-HDEL HS airy mv 10_Airyscan Processing	1	1
-0.464382946491241	Heat shock	GFP-HDEL HS airy mv 10_Airyscan Processing	1	1
0.0317555367946625	Heat shock	GFP-HDEL HS airy mv 10_Airyscan Processing	1	1
1.36220633983612	Heat shock	GFP-HDEL HS airy mv 10_Airyscan Processing	1	1
0.598147332668304	Heat shock	GFP-HDEL HS airy mv 10_Airyscan Processing	1	1
-1.29690587520599	Heat shock	GFP-HDEL HS airy mv 10_Airyscan Processing	1	1
-0.839163362979889	Heat shock	GFP-HDEL HS airy mv 10_Airyscan Processing	1	1
2.63764810562134	Heat shock	GFP-HDEL HS airy mv 10_Airyscan Processing	1	1
0.706973850727081	Heat shock	GFP-HDEL HS airy mv 10_Airyscan Processing	1	1
1.45990288257599	Heat shock	GFP-HDEL HS airy mv 10_Airyscan Processing	1	1
-0.0899967774748802	Heat shock	GFP-HDEL HS airy mv 10_Airyscan Processing	1	1
0.782126426696777	Heat shock	GFP-HDEL HS airy mv 10_Airyscan Processing	1	1
0.590847790241241	Heat shock	GFP-HDEL HS airy mv 10_Airyscan Processing	1	1
0.212124601006508	Heat shock	GFP-HDEL HS airy mv 10_Airyscan Processing	1	1
0.0764911472797394	Heat shock	GFP-HDEL HS airy mv 10_Airyscan Processing	1	1
-0.000159157032612711	Heat shock	GFP-HDEL HS airy mv 10_Airyscan Processing	1	1
1.10708558559418	Heat shock	GFP-HDEL HS airy mv 10_Airyscan Processing	1	1
0.376784384250641	Heat shock	GFP-HDEL HS airy mv 10_Airyscan Processing	1	1
-0.380256026983261	Heat shock	GFP-HDEL HS airy mv 10_Airyscan Processing	1	1
-0.0798166990280151	Heat shock	GFP-HDEL HS airy mv 10_Airyscan Processing	1	1
-1.02129006385803	Heat shock	GFP-HDEL HS airy mv 10_Airyscan Processing	1	1
0.192094013094902	Heat shock	GFP-HDEL HS airy mv 10_Airyscan Processing	1	1
-0.722983002662659	Heat shock	GFP-HDEL HS airy mv 10_Airyscan Processing	1	1
1.64797616004944	Heat shock	GFP-HDEL HS airy mv 10_Airyscan Processing	1	1
-0.615776896476746	Heat shock	GFP-HDEL HS airy mv 10_Airyscan Processing	1	1
0.341799139976501	Heat shock	GFP-HDEL HS airy mv 10_Airyscan Processing	1	1
0.56316864490509	Heat shock	GFP-HDEL HS airy mv 10_Airyscan Processing	1	1
1.62280416488647	Heat shock	GFP-HDEL HS airy mv 10_Airyscan Processing	1	1
0.542795300483704	Heat shock	GFP-HDEL HS airy mv 10_Airyscan Processing	1	1
-0.297943443059921	Heat shock	GFP-HDEL HS airy mv 10_Airyscan Processing	1	1
-0.762184739112854	Heat shock	GFP-HDEL HS airy mv 10_Airyscan Processing	1	1
-1.59371531009674	Heat shock	GFP-HDEL HS airy mv 10_Airyscan Processing	1	1
0.0321455672383308	Heat shock	GFP-HDEL HS airy mv 10_Airyscan Processing	1	1
0.683960795402527	Heat shock	GFP-HDEL HS airy mv 10_Airyscan Processing	1	1
2.86555147171021	Heat shock	GFP-HDEL HS airy mv 10_Airyscan Processing	1	1
-0.287733912467957	Heat shock	GFP-HDEL HS airy mv 10_Airyscan Processing	1	1
1.2738630771637	Heat shock	GFP-HDEL HS airy mv 10_Airyscan Processing	1	1
0.286450773477554	Heat shock	GFP-HDEL HS airy mv 10_Airyscan Processing	1	1
0.0652290210127831	Heat shock	GFP-HDEL HS airy mv 10_Airyscan Processing	1	1
0.392861306667328	Heat shock	GFP-HDEL HS airy mv 10_Airyscan Processing	1	1
0.98815643787384	Heat shock	GFP-HDEL HS airy mv 10_Airyscan Processing	1	1
0.527238309383392	Heat shock	GFP-HDEL HS airy mv 10_Airyscan Processing	1	1
0.760345160961151	Heat shock	GFP-HDEL HS airy mv 10_Airyscan Processing	1	1
-1.08307588100433	Heat shock	GFP-HDEL HS airy mv 10_Airyscan Processing	1	1
0.942856192588806	Heat shock	GFP-HDEL HS airy mv 10_Airyscan Processing	1	1
-0.215009123086929	Heat shock	GFP-HDEL HS airy mv 10_Airyscan Processing	1	1
2.14257216453552	Heat shock	GFP-HDEL HS airy mv 10_Airyscan Processing	1	1
-0.681094527244568	Heat shock	GFP-HDEL HS airy mv 10_Airyscan Processing	1	1
0.45405188202858	Heat shock	GFP-HDEL HS airy mv 10_Airyscan Processing	1	1
-0.639842927455902	Heat shock	GFP-HDEL HS airy mv 10_Airyscan Processing	1	1
-2.33853554725647	Heat shock	GFP-HDEL HS airy mv 10_Airyscan Processing	1	1
0.866958141326904	Heat shock	GFP-HDEL HS airy mv 10_Airyscan Processing	1	1
0.277385413646698	Heat shock	GFP-HDEL HS airy mv 10_Airyscan Processing	1	1
-0.230390340089798	Heat shock	GFP-HDEL HS airy mv 10_Airyscan Processing	1	1
0.709197342395782	Heat shock	GFP-HDEL HS airy mv 10_Airyscan Processing	1	1
0.406771630048752	Heat shock	GFP-HDEL HS airy mv 10_Airyscan Processing	1	1
-0.00214285589754581	Heat shock	GFP-HDEL HS airy mv 10_Airyscan Processing	1	1
0.516338586807251	Heat shock	GFP-HDEL HS airy mv 10_Airyscan Processing	1	1
0.0317798219621181	Heat shock	GFP-HDEL HS airy mv 10_Airyscan Processing	1	1
1.39449620246887	Heat shock	GFP-HDEL HS airy mv 10_Airyscan Processing	1	1
3.05172324180603	Heat shock	GFP-HDEL HS airy mv 10_Airyscan Processing	1	1
0.316678076982498	Heat shock	GFP-HDEL HS airy mv 10_Airyscan Processing	1	1
-0.234057486057281	Heat shock	GFP-HDEL HS airy mv 10_Airyscan Processing	1	1
-0.654158890247345	Heat shock	GFP-HDEL HS airy mv 10_Airyscan Processing	1	1
-0.488597810268402	Heat shock	GFP-HDEL HS airy mv 10_Airyscan Processing	1	1
0.00380036700516939	Heat shock	GFP-HDEL HS airy mv 10_Airyscan Processing	1	1
-0.172753274440765	Heat shock	GFP-HDEL HS airy mv 10_Airyscan Processing	1	1
-0.782801151275635	Heat shock	GFP-HDEL HS airy mv 10_Airyscan Processing	1	1
0.859763085842133	Heat shock	GFP-HDEL HS airy mv 10_Airyscan Processing	1	1
0.805637717247009	Heat shock	GFP-HDEL HS airy mv 10_Airyscan Processing	1	1
-0.300376057624817	Heat shock	GFP-HDEL HS airy mv 10_Airyscan Processing	1	1
-0.109684683382511	Heat shock	GFP-HDEL HS airy mv 10_Airyscan Processing	1	1
0.316310495138168	Heat shock	GFP-HDEL HS airy mv 10_Airyscan Processing	1	1
-3.53750109672546	Heat shock	GFP-HDEL HS airy mv 10_Airyscan Processing	1	1
0.00826085358858109	Heat shock	GFP-HDEL HS airy mv 10_Airyscan Processing	1	1
0.506825864315033	Heat shock	GFP-HDEL HS airy mv 10_Airyscan Processing	1	1
-0.312863647937775	Heat shock	GFP-HDEL HS airy mv 10_Airyscan Processing	1	1
0.0444608293473721	Heat shock	GFP-HDEL HS airy mv 10_Airyscan Processing	1	1
1.02384555339813	Heat shock	GFP-HDEL HS airy mv 10_Airyscan Processing	1	1
-1.90233385562897	Heat shock	GFP-HDEL HS airy mv 10_Airyscan Processing	1	1
0.393725723028183	Heat shock	GFP-HDEL HS airy mv 10_Airyscan Processing	1	1
0.476373583078384	Heat shock	GFP-HDEL HS airy mv 10_Airyscan Processing	1	1
0.116498172283173	Heat shock	GFP-HDEL HS airy mv 10_Airyscan Processing	1	1
-0.220032542943954	Heat shock	GFP-HDEL HS airy mv 10_Airyscan Processing	1	1
-0.467025399208069	Heat shock	GFP-HDEL HS airy mv 10_Airyscan Processing	1	1
-1.72210395336151	Heat shock	GFP-HDEL HS airy mv 10_Airyscan Processing	1	1
-0.150716960430145	Heat shock	GFP-HDEL HS airy mv 10_Airyscan Processing	1	1
0.895990431308746	Heat shock	GFP-HDEL HS airy mv 10_Airyscan Processing	1	1
0.160060554742813	Heat shock	GFP-HDEL HS airy mv 10_Airyscan Processing	1	1
1.09766983985901	Heat shock	GFP-HDEL HS airy mv 10_Airyscan Processing	1	1
-0.0173916518688202	Heat shock	GFP-HDEL HS airy mv 10_Airyscan Processing	1	1
-0.084115594625473	Heat shock	GFP-HDEL HS airy mv 10_Airyscan Processing	1	1
0.701960444450378	Heat shock	GFP-HDEL HS airy mv 10_Airyscan Processing	1	1
-0.330058872699738	Heat shock	GFP-HDEL HS airy mv 10_Airyscan Processing	1	1
-0.4079330265522	Heat shock	GFP-HDEL HS airy mv 10_Airyscan Processing	1	1
-0.129844605922699	Heat shock	GFP-HDEL HS airy mv 10_Airyscan Processing	1	1
-0.259281754493713	Heat shock	GFP-HDEL HS airy mv 10_Airyscan Processing	1	1
-0.684170007705688	Heat shock	GFP-HDEL HS airy mv 10_Airyscan Processing	1	1
-0.160681948065758	Heat shock	GFP-HDEL HS airy mv 10_Airyscan Processing	1	1
1.76114308834076	Heat shock	GFP-HDEL HS airy mv 10_Airyscan Processing	1	1
-0.27656477689743	Heat shock	GFP-HDEL HS airy mv 10_Airyscan Processing	1	1
-0.0333208627998829	Heat shock	GFP-HDEL HS airy mv 10_Airyscan Processing	1	1
0.844680488109589	Heat shock	GFP-HDEL HS airy mv 10_Airyscan Processing	1	1
0.523383438587189	Heat shock	GFP-HDEL HS airy mv 10_Airyscan Processing	1	1
-0.469521552324295	Heat shock	GFP-HDEL HS airy mv 10_Airyscan Processing	1	1
1.04698598384857	Heat shock	GFP-HDEL HS airy mv 10_Airyscan Processing	1	1
0.116742461919785	Heat shock	GFP-HDEL HS airy mv 10_Airyscan Processing	1	1
-1.14081609249115	Heat shock	GFP-HDEL HS airy mv 10_Airyscan Processing	1	1
0.949061214923859	Heat shock	GFP-HDEL HS airy mv 10_Airyscan Processing	1	1
-0.209872886538506	Heat shock	GFP-HDEL HS airy mv 10_Airyscan Processing	1	1
-1.57017707824707	Heat shock	GFP-HDEL HS airy mv 10_Airyscan Processing	1	1
-0.27579253911972	Heat shock	GFP-HDEL HS airy mv 10_Airyscan Processing	1	1
-1.95691061019897	Heat shock	GFP-HDEL HS airy mv 10_Airyscan Processing	1	1
-0.366859704256058	Heat shock	GFP-HDEL HS airy mv 10_Airyscan Processing	1	1
0.96861070394516	Heat shock	GFP-HDEL HS airy mv 10_Airyscan Processing	1	1
1.63868486881256	Heat shock	GFP-HDEL HS airy mv 10_Airyscan Processing	1	1
-0.00644609564915299	Heat shock	GFP-HDEL HS airy mv 10_Airyscan Processing	1	1
-0.888720333576202	Heat shock	GFP-HDEL HS airy mv 10_Airyscan Processing	1	1
-0.432928502559662	Heat shock	GFP-HDEL HS airy mv 10_Airyscan Processing	1	1
-0.790577292442322	Heat shock	GFP-HDEL HS airy mv 10_Airyscan Processing	1	1
-1.74136877059937	Heat shock	GFP-HDEL HS airy mv 10_Airyscan Processing	1	1
0.409629315137863	Heat shock	GFP-HDEL HS airy mv 10_Airyscan Processing	1	1
0.435069113969803	Heat shock	GFP-HDEL HS airy mv 10_Airyscan Processing	1	1
-0.281632870435715	Heat shock	GFP-HDEL HS airy mv 10_Airyscan Processing	1	1
1.67936062812805	Heat shock	GFP-HDEL HS airy mv 10_Airyscan Processing	1	1
1.07428133487701	Heat shock	GFP-HDEL HS airy mv 10_Airyscan Processing	1	1
-0.414514452219009	Heat shock	GFP-HDEL HS airy mv 10_Airyscan Processing	1	1
-0.693345904350281	Heat shock	GFP-HDEL HS airy mv 10_Airyscan Processing	1	1
0.571736693382263	Heat shock	GFP-HDEL HS airy mv 10_Airyscan Processing	1	1
-0.247413337230682	Heat shock	GFP-HDEL HS airy mv 10_Airyscan Processing	1	1
0.272074311971664	Heat shock	GFP-HDEL HS airy mv 10_Airyscan Processing	1	1
0.184425517916679	Heat shock	GFP-HDEL HS airy mv 10_Airyscan Processing	1	1
-0.89126044511795	Heat shock	GFP-HDEL HS airy mv 10_Airyscan Processing	1	1
-0.417623698711395	Heat shock	GFP-HDEL HS airy mv 10_Airyscan Processing	1	1
0.21869096159935	Heat shock	GFP-HDEL HS airy mv 10_Airyscan Processing	1	1
-0.27880272269249	Heat shock	GFP-HDEL HS airy mv 10_Airyscan Processing	1	1
-0.029382960870862	Heat shock	GFP-HDEL HS airy mv 10_Airyscan Processing	1	1
0.117390356957912	Heat shock	GFP-HDEL HS airy mv 10_Airyscan Processing	1	1
0.495550066232681	Heat shock	GFP-HDEL HS airy mv 10_Airyscan Processing	1	1
-0.843735992908478	Heat shock	GFP-HDEL HS airy mv 10_Airyscan Processing	1	1
-1.25332796573639	Heat shock	GFP-HDEL HS airy mv 10_Airyscan Processing	1	1
2.37059903144836	Heat shock	GFP-HDEL HS airy mv 10_Airyscan Processing	1	1
-0.628294408321381	Heat shock	GFP-HDEL HS airy mv 10_Airyscan Processing	1	1
-0.30095973610878	Heat shock	GFP-HDEL HS airy mv 10_Airyscan Processing	1	1
-0.0378568656742573	Heat shock	GFP-HDEL HS airy mv 10_Airyscan Processing	1	1
0.0780091509222984	Heat shock	GFP-HDEL HS airy mv 10_Airyscan Processing	1	1
-0.242513343691826	Heat shock	GFP-HDEL HS airy mv 10_Airyscan Processing	1	1
-0.0797756388783455	Heat shock	GFP-HDEL HS airy mv 10_Airyscan Processing	1	1
-0.488877683877945	Heat shock	GFP-HDEL HS airy mv 10_Airyscan Processing	1	1
2.02144026756287	Heat shock	GFP-HDEL HS airy mv 10_Airyscan Processing	1	1
0.624203741550446	Heat shock	GFP-HDEL HS airy mv 10_Airyscan Processing	1	1
0.195523306727409	Heat shock	GFP-HDEL HS airy mv 10_Airyscan Processing	1	1
0.929090917110443	Heat shock	GFP-HDEL HS airy mv 10_Airyscan Processing	1	1
0.562868595123291	Heat shock	GFP-HDEL HS airy mv 10_Airyscan Processing	1	1
-0.531474351882935	Heat shock	GFP-HDEL HS airy mv 10_Airyscan Processing	1	1
0.0358005128800869	Heat shock	GFP-HDEL HS airy mv 10_Airyscan Processing	1	1
-1.1253981590271	Heat shock	GFP-HDEL HS airy mv 10_Airyscan Processing	1	1
-0.531201839447021	Heat shock	GFP-HDEL HS airy mv 10_Airyscan Processing	1	1
-1.14071321487427	Heat shock	GFP-HDEL HS airy mv 10_Airyscan Processing	1	1
-0.0358301065862179	Heat shock	GFP-HDEL HS airy mv 10_Airyscan Processing	1	1
0.32135197520256	Heat shock	GFP-HDEL HS airy mv 10_Airyscan Processing	1	1
0.219202697277069	Heat shock	GFP-HDEL HS airy mv 10_Airyscan Processing	1	1
0.0877401009202003	Heat shock	GFP-HDEL HS airy mv 10_Airyscan Processing	1	1
0.257735043764114	Heat shock	GFP-HDEL HS airy mv 10_Airyscan Processing	1	1
0.28690367937088	Heat shock	GFP-HDEL HS airy mv 10_Airyscan Processing	1	1
-0.383369892835617	Heat shock	GFP-HDEL HS airy mv 10_Airyscan Processing	1	1
-0.118849456310272	Heat shock	GFP-HDEL HS airy mv 10_Airyscan Processing	1	1
1.30961775779724	Heat shock	GFP-HDEL HS airy mv 10_Airyscan Processing	1	1
-0.136003106832504	Heat shock	GFP-HDEL HS airy mv 10_Airyscan Processing	1	1
0.355649590492249	Heat shock	GFP-HDEL HS airy mv 10_Airyscan Processing	1	1
-2.87012958526611	Heat shock	GFP-HDEL HS airy mv 10_Airyscan Processing	1	1
0.401180058717728	Heat shock	GFP-HDEL HS airy mv 10_Airyscan Processing	1	1
1.93514013290405	Heat shock	GFP-HDEL HS airy mv 10_Airyscan Processing	1	1
-0.4761883020401	Heat shock	GFP-HDEL HS airy mv 10_Airyscan Processing	1	1
-1.22080051898956	Heat shock	GFP-HDEL HS airy mv 10_Airyscan Processing	1	1
0.0608010366559029	Heat shock	GFP-HDEL HS airy mv 10_Airyscan Processing	1	1
0.405087649822235	Heat shock	GFP-HDEL HS airy mv 10_Airyscan Processing	1	1
0.833472907543182	Heat shock	GFP-HDEL HS airy mv 10_Airyscan Processing	1	1
0.62680572271347	Heat shock	GFP-HDEL HS airy mv 10_Airyscan Processing	1	1
1.10947787761688	Heat shock	GFP-HDEL HS airy mv 10_Airyscan Processing	1	1
0.192770138382912	Heat shock	GFP-HDEL HS airy mv 10_Airyscan Processing	1	1
-0.161452084779739	Heat shock	GFP-HDEL HS airy mv 10_Airyscan Processing	1	1
-0.00323351542465389	Heat shock	GFP-HDEL HS airy mv 10_Airyscan Processing	1	1
0.124601103365421	Heat shock	GFP-HDEL HS airy mv 10_Airyscan Processing	1	1
-0.889376580715179	Heat shock	GFP-HDEL HS airy mv 10_Airyscan Processing	1	1
0.202073454856873	Heat shock	GFP-HDEL HS airy mv 10_Airyscan Processing	1	1
1.11567962169647	Heat shock	GFP-HDEL HS airy mv 10_Airyscan Processing	1	1
0.245987668633461	Heat shock	GFP-HDEL HS airy mv 10_Airyscan Processing	1	1
-0.320915967226028	Heat shock	GFP-HDEL HS airy mv 10_Airyscan Processing	1	1
-2.63373470306396	Heat shock	GFP-HDEL HS airy mv 10_Airyscan Processing	1	1
-1.39830100536346	Heat shock	GFP-HDEL HS airy mv 10_Airyscan Processing	1	1
-0.996937811374664	Heat shock	GFP-HDEL HS airy mv 10_Airyscan Processing	1	1
0.982644379138947	Heat shock	GFP-HDEL HS airy mv 10_Airyscan Processing	1	1
-0.941985964775085	Heat shock	GFP-HDEL HS airy mv 10_Airyscan Processing	1	1
-0.621012628078461	Heat shock	GFP-HDEL HS airy mv 10_Airyscan Processing	1	1
-0.501426994800568	Heat shock	GFP-HDEL HS airy mv 10_Airyscan Processing	1	1
0.744742870330811	Heat shock	GFP-HDEL HS airy mv 10_Airyscan Processing	1	1
-0.254705160856247	Heat shock	GFP-HDEL HS airy mv 10_Airyscan Processing	1	1
0.592873752117157	Heat shock	GFP-HDEL HS airy mv 10_Airyscan Processing	1	1
-0.871090173721313	Heat shock	GFP-HDEL HS airy mv 10_Airyscan Processing	1	1
-0.772592663764954	Heat shock	GFP-HDEL HS airy mv 10_Airyscan Processing	1	1
0.132832631468773	Heat shock	GFP-HDEL HS airy mv 10_Airyscan Processing	1	1
-1.20806610584259	Heat shock	GFP-HDEL HS airy mv 10_Airyscan Processing	1	1
-2.18268251419067	Heat shock	GFP-HDEL HS airy mv 10_Airyscan Processing	1	1
-0.153840869665146	Heat shock	GFP-HDEL HS airy mv 10_Airyscan Processing	1	1
-0.541670262813568	Heat shock	GFP-HDEL HS airy mv 10_Airyscan Processing	1	1
0.34406566619873	Heat shock	GFP-HDEL HS airy mv 10_Airyscan Processing	1	1
-2.55885124206543	Heat shock	GFP-HDEL HS airy mv 10_Airyscan Processing	1	1
0.390100210905075	Heat shock	GFP-HDEL HS airy mv 10_Airyscan Processing	1	1
-0.671471476554871	Heat shock	GFP-HDEL HS airy mv 10_Airyscan Processing	1	1
-0.13718669116497	Heat shock	GFP-HDEL HS airy mv 10_Airyscan Processing	1	1
0.185687690973282	Heat shock	GFP-HDEL HS airy mv 10_Airyscan Processing	1	1
-0.371384024620056	Heat shock	GFP-HDEL HS airy mv 10_Airyscan Processing	1	1
0.0831312760710716	Heat shock	GFP-HDEL HS airy mv 10_Airyscan Processing	1	1
-0.620584964752197	Heat shock	GFP-HDEL HS airy mv 10_Airyscan Processing	1	1
0.518968880176544	Heat shock	GFP-HDEL HS airy mv 10_Airyscan Processing	1	1
-0.684944272041321	Heat shock	GFP-HDEL HS airy mv 10_Airyscan Processing	1	1
1.69692718982697	Heat shock	GFP-HDEL HS airy mv 10_Airyscan Processing	1	1
0.829344928264618	Heat shock	GFP-HDEL HS airy mv 10_Airyscan Processing	1	1
-0.785329878330231	Heat shock	GFP-HDEL HS airy mv 10_Airyscan Processing	1	1
-0.874094605445862	Heat shock	GFP-HDEL HS airy mv 10_Airyscan Processing	1	1
-0.102155260741711	Heat shock	GFP-HDEL HS airy mv 10_Airyscan Processing	1	1
1.07569897174835	Heat shock	GFP-HDEL HS airy mv 10_Airyscan Processing	1	1
0.467602759599686	Heat shock	GFP-HDEL HS airy mv 10_Airyscan Processing	1	1
0.172909021377563	Heat shock	GFP-HDEL HS airy mv 10_Airyscan Processing	1	1
0.00943188089877367	Heat shock	GFP-HDEL HS airy mv 10_Airyscan Processing	1	1
0.223212048411369	Heat shock	GFP-HDEL HS airy mv 10_Airyscan Processing	1	1
0.153353527188301	Heat shock	GFP-HDEL HS airy mv 10_Airyscan Processing	1	1
0.0153101561591029	Heat shock	GFP-HDEL HS airy mv 10_Airyscan Processing	1	1
0.34235879778862	Heat shock	GFP-HDEL HS airy mv 10_Airyscan Processing	1	1
0.23264291882515	Heat shock	GFP-HDEL HS airy mv 10_Airyscan Processing	1	1
-1.28760850429535	Heat shock	GFP-HDEL HS airy mv 10_Airyscan Processing	1	1
-0.113494507968426	Heat shock	GFP-HDEL HS airy mv 10_Airyscan Processing	1	1
0.337452441453934	Heat shock	GFP-HDEL HS airy mv 10_Airyscan Processing	1	1
-0.40409904718399	Heat shock	GFP-HDEL HS airy mv 10_Airyscan Processing	1	1
-0.436718851327896	Heat shock	GFP-HDEL HS airy mv 10_Airyscan Processing	1	1
0.151858776807785	Heat shock	GFP-HDEL HS airy mv 10_Airyscan Processing	1	1
-2.92396283149719	Heat shock	GFP-HDEL HS airy mv 10_Airyscan Processing	1	1
0.584733605384827	Heat shock	GFP-HDEL HS airy mv 10_Airyscan Processing	1	1
-0.0522339791059494	Heat shock	GFP-HDEL HS airy mv 10_Airyscan Processing	1	1
0.79728639125824	Heat shock	GFP-HDEL HS airy mv 10_Airyscan Processing	1	1
0.0898920521140099	Heat shock	GFP-HDEL HS airy mv 10_Airyscan Processing	1	1
0.200164765119553	Heat shock	GFP-HDEL HS airy mv 10_Airyscan Processing	1	1
-0.242949903011322	Heat shock	GFP-HDEL HS airy mv 10_Airyscan Processing	1	1
0.141979292035103	Heat shock	GFP-HDEL HS airy mv 10_Airyscan Processing	1	1
-0.325781494379044	Heat shock	GFP-HDEL HS airy mv 10_Airyscan Processing	1	1
-0.331102460622787	Heat shock	GFP-HDEL HS airy mv 10_Airyscan Processing	1	1
-0.443612277507782	Heat shock	GFP-HDEL HS airy mv 10_Airyscan Processing	1	1
0.909741282463074	Heat shock	GFP-HDEL HS airy mv 10_Airyscan Processing	1	1
0.817086815834045	Heat shock	GFP-HDEL HS airy mv 10_Airyscan Processing	1	1
0.0343833602964878	Heat shock	GFP-HDEL HS airy mv 10_Airyscan Processing	1	1
0.698009431362152	Heat shock	GFP-HDEL HS airy mv 10_Airyscan Processing	1	1
-0.0533974766731262	Heat shock	GFP-HDEL HS airy mv 10_Airyscan Processing	1	1
1.72094440460205	Heat shock	GFP-HDEL HS airy mv 10_Airyscan Processing	1	1
-0.250685900449753	Heat shock	GFP-HDEL HS airy mv 10_Airyscan Processing	1	1
-0.384535223245621	Heat shock	GFP-HDEL HS airy mv 10_Airyscan Processing	1	1
-0.240529268980026	Heat shock	GFP-HDEL HS airy mv 10_Airyscan Processing	1	1
1.29534876346588	Heat shock	GFP-HDEL HS airy mv 10_Airyscan Processing	1	1
0.527160704135895	Heat shock	GFP-HDEL HS airy mv 10_Airyscan Processing	1	1
-0.90767365694046	Heat shock	GFP-HDEL HS airy mv 10_Airyscan Processing	1	1
-1.27214443683624	Heat shock	GFP-HDEL HS airy mv 10_Airyscan Processing	1	1
0.66923052072525	Heat shock	GFP-HDEL HS airy mv 10_Airyscan Processing	1	1
-1.02761375904083	Heat shock	GFP-HDEL HS airy mv 10_Airyscan Processing	1	1
0.558457791805267	Heat shock	GFP-HDEL HS airy mv 10_Airyscan Processing	1	1
0.107349619269371	Heat shock	GFP-HDEL HS airy mv 10_Airyscan Processing	1	1
-0.0955661684274673	Heat shock	GFP-HDEL HS airy mv 10_Airyscan Processing	1	1
-0.670528590679169	Heat shock	GFP-HDEL HS airy mv 10_Airyscan Processing	1	1
-0.675262689590454	Heat shock	GFP-HDEL HS airy mv 10_Airyscan Processing	1	1
1.3822181224823	Heat shock	GFP-HDEL HS airy mv 10_Airyscan Processing	1	1
-0.416003942489624	Heat shock	GFP-HDEL HS airy mv 10_Airyscan Processing	1	1
0.0165270566940308	Heat shock	GFP-HDEL HS airy mv 10_Airyscan Processing	1	1
-0.304197996854782	Heat shock	GFP-HDEL HS airy mv 10_Airyscan Processing	1	1
-0.325020104646683	Heat shock	GFP-HDEL HS airy mv 10_Airyscan Processing	1	1
-0.745232999324799	Heat shock	GFP-HDEL HS airy mv 10_Airyscan Processing	1	1
-0.54181581735611	Heat shock	GFP-HDEL HS airy mv 10_Airyscan Processing	1	1
0.564196586608887	Heat shock	GFP-HDEL HS airy mv 10_Airyscan Processing	1	1
0.0405431278049946	Heat shock	GFP-HDEL HS airy mv 10_Airyscan Processing	1	1
1.22075426578522	Heat shock	GFP-HDEL HS airy mv 10_Airyscan Processing	1	1
-0.627376735210419	Heat shock	GFP-HDEL HS airy mv 10_Airyscan Processing	1	1
-2.21017575263977	Heat shock	GFP-HDEL HS airy mv 10_Airyscan Processing	1	1
-0.112475350499153	Heat shock	GFP-HDEL HS airy mv 10_Airyscan Processing	1	1
0.106801234185696	Heat shock	GFP-HDEL HS airy mv 10_Airyscan Processing	1	1
0.427791088819504	Heat shock	GFP-HDEL HS airy mv 10_Airyscan Processing	1	1
-1.02200937271118	Heat shock	GFP-HDEL HS airy mv 10_Airyscan Processing	1	1
0.295569509267807	Heat shock	GFP-HDEL HS airy mv 10_Airyscan Processing	1	1
-2.33178353309631	Heat shock	GFP-HDEL HS airy mv 10_Airyscan Processing	1	1
0.132379919290543	Heat shock	GFP-HDEL HS airy mv 10_Airyscan Processing	1	1
0.620881736278534	Heat shock	GFP-HDEL HS airy mv 10_Airyscan Processing	1	1
3.28073382377625	Heat shock	GFP-HDEL HS airy mv 10_Airyscan Processing	1	1
0.157552927732468	Heat shock	GFP-HDEL HS airy mv 10_Airyscan Processing	1	1
0.012936057522893	Heat shock	GFP-HDEL HS airy mv 10_Airyscan Processing	1	1
0.328866600990295	Heat shock	GFP-HDEL HS airy mv 10_Airyscan Processing	1	1
1.81938529014587	Heat shock	GFP-HDEL HS airy mv 10_Airyscan Processing	1	1
-0.652740776538849	Heat shock	GFP-HDEL HS airy mv 10_Airyscan Processing	1	1
-0.361346125602722	Heat shock	GFP-HDEL HS airy mv 10_Airyscan Processing	1	1
-0.157794669270515	Heat shock	GFP-HDEL HS airy mv 10_Airyscan Processing	1	1
-0.95711761713028	Heat shock	GFP-HDEL HS airy mv 10_Airyscan Processing	1	1
1.38682687282562	Heat shock	GFP-HDEL HS airy mv 10_Airyscan Processing	1	1
-0.451495468616486	Heat shock	GFP-HDEL HS airy mv 10_Airyscan Processing	1	1
-0.136000692844391	Heat shock	GFP-HDEL HS airy mv 10_Airyscan Processing	1	1
-0.347975373268127	Heat shock	GFP-HDEL HS airy mv 10_Airyscan Processing	1	1
-3.04048013687134	Heat shock	GFP-HDEL HS airy mv 10_Airyscan Processing	1	1
-0.127057924866676	Heat shock	GFP-HDEL HS airy mv 10_Airyscan Processing	1	1
-0.779489815235138	Heat shock	GFP-HDEL HS airy mv 10_Airyscan Processing	1	1
0.0239879619330168	Heat shock	GFP-HDEL HS airy mv 10_Airyscan Processing	1	1
0.399306565523148	Heat shock	GFP-HDEL HS airy mv 10_Airyscan Processing	1	1
0.198202908039093	Heat shock	GFP-HDEL HS airy mv 10_Airyscan Processing	1	1
-0.235862225294113	Heat shock	GFP-HDEL HS airy mv 10_Airyscan Processing	1	1
-2.08747339248657	Heat shock	GFP-HDEL HS airy mv 10_Airyscan Processing	1	1
-1.09184622764587	Heat shock	GFP-HDEL HS airy mv 10_Airyscan Processing	1	1
-0.191813498735428	Heat shock	GFP-HDEL HS airy mv 10_Airyscan Processing	1	1
0.0791092440485954	Heat shock	GFP-HDEL HS airy mv 10_Airyscan Processing	1	1
0.762332797050476	Heat shock	GFP-HDEL HS airy mv 10_Airyscan Processing	1	1
0.0992892980575562	Heat shock	GFP-HDEL HS airy mv 10_Airyscan Processing	1	1
-0.255094826221466	Heat shock	GFP-HDEL HS airy mv 10_Airyscan Processing	1	1
0.229394122958183	Heat shock	GFP-HDEL HS airy mv 10_Airyscan Processing	1	1
0.687115907669067	Heat shock	GFP-HDEL HS airy mv 10_Airyscan Processing	1	1
0.407742589712143	Heat shock	GFP-HDEL HS airy mv 10_Airyscan Processing	1	1
-1.23799097537994	Heat shock	GFP-HDEL HS airy mv 10_Airyscan Processing	1	1
0.304746091365814	Heat shock	GFP-HDEL HS airy mv 10_Airyscan Processing	1	1
0.188005536794662	Heat shock	GFP-HDEL HS airy mv 10_Airyscan Processing	1	1
-0.0349148139357567	Heat shock	GFP-HDEL HS airy mv 10_Airyscan Processing	1	1
0.0524485073983669	Heat shock	GFP-HDEL HS airy mv 10_Airyscan Processing	1	1
-4.80705165863037	Heat shock	GFP-HDEL HS airy mv 10_Airyscan Processing	1	1
-0.502652704715729	Heat shock	GFP-HDEL HS airy mv 10_Airyscan Processing	1	1
1.74790143966675	Heat shock	GFP-HDEL HS airy mv 10_Airyscan Processing	1	1
0.468612819910049	Heat shock	GFP-HDEL HS airy mv 10_Airyscan Processing	1	1
0.672389686107635	Heat shock	GFP-HDEL HS airy mv 10_Airyscan Processing	1	1
0.147496029734612	Heat shock	GFP-HDEL HS airy mv 10_Airyscan Processing	1	1
0.248126581311226	Heat shock	GFP-HDEL HS airy mv 10_Airyscan Processing	1	1
-0.0983345806598663	Heat shock	GFP-HDEL HS airy mv 10_Airyscan Processing	1	1
-0.161891862750053	Heat shock	GFP-HDEL HS airy mv 10_Airyscan Processing	1	1
-0.0475894697010517	Heat shock	GFP-HDEL HS airy mv 10_Airyscan Processing	1	1
0.221166804432869	Heat shock	GFP-HDEL HS airy mv 10_Airyscan Processing	1	1
0.476230978965759	Heat shock	GFP-HDEL HS airy mv 10_Airyscan Processing	1	1
-0.890338897705078	Heat shock	GFP-HDEL HS airy mv 10_Airyscan Processing	1	1
-0.0394586771726608	Heat shock	GFP-HDEL HS airy mv 10_Airyscan Processing	1	1
1.80840480327606	Heat shock	GFP-HDEL HS airy mv 10_Airyscan Processing	1	1
-0.751707315444946	Heat shock	GFP-HDEL HS airy mv 10_Airyscan Processing	1	1
2.0609347820282	Heat shock	GFP-HDEL HS airy mv 10_Airyscan Processing	1	1
-0.119854010641575	Heat shock	GFP-HDEL HS airy mv 10_Airyscan Processing	1	1
-0.553578734397888	Heat shock	GFP-HDEL HS airy mv 10_Airyscan Processing	1	1
-0.856706917285919	Heat shock	GFP-HDEL HS airy mv 10_Airyscan Processing	1	1
5.65385341644287	Heat shock	GFP-HDEL HS airy mv 10_Airyscan Processing	1	1
0.327870339155197	Heat shock	GFP-HDEL HS airy mv 10_Airyscan Processing	1	1
0.457423955202103	Heat shock	GFP-HDEL HS airy mv 10_Airyscan Processing	1	1
0.374137967824936	Heat shock	GFP-HDEL HS airy mv 10_Airyscan Processing	1	1
0.480074882507324	Heat shock	GFP-HDEL HS airy mv 10_Airyscan Processing	1	1
0.657209813594818	Heat shock	GFP-HDEL HS airy mv 10_Airyscan Processing	1	1
0.493147969245911	Heat shock	GFP-HDEL HS airy mv 10_Airyscan Processing	1	1
-1.14582014083862	Heat shock	GFP-HDEL HS airy mv 10_Airyscan Processing	1	1
-1.71230530738831	Heat shock	GFP-HDEL HS airy mv 10_Airyscan Processing	1	1
2.00467586517334	Heat shock	GFP-HDEL HS airy mv 10_Airyscan Processing	1	1
-1.01486885547638	Heat shock	GFP-HDEL HS airy mv 10_Airyscan Processing	1	1
-0.587237775325775	Heat shock	GFP-HDEL HS airy mv 10_Airyscan Processing	1	1
-0.00922219827771187	Heat shock	GFP-HDEL HS airy mv 10_Airyscan Processing	1	1
1.1962742805481	Heat shock	GFP-HDEL HS airy mv 10_Airyscan Processing	1	1
-1.06675565242767	Heat shock	GFP-HDEL HS airy mv 10_Airyscan Processing	1	1
-0.335461288690567	Heat shock	GFP-HDEL HS airy mv 10_Airyscan Processing	1	1
0.277578055858612	Heat shock	GFP-HDEL HS airy mv 10_Airyscan Processing	1	1
0.293294072151184	Heat shock	GFP-HDEL HS airy mv 10_Airyscan Processing	1	1
-1.6989985704422	Heat shock	GFP-HDEL HS airy mv 10_Airyscan Processing	1	1
2.54655742645264	Heat shock	GFP-HDEL HS airy mv 10_Airyscan Processing	1	1
-0.0260197948664427	Heat shock	GFP-HDEL HS airy mv 10_Airyscan Processing	1	1
0.432377010583878	Heat shock	GFP-HDEL HS airy mv 10_Airyscan Processing	1	1
-0.238295942544937	Heat shock	GFP-HDEL HS airy mv 10_Airyscan Processing	1	1
0.663133502006531	Heat shock	GFP-HDEL HS airy mv 10_Airyscan Processing	1	1
-0.219012677669525	Heat shock	GFP-HDEL HS airy mv 10_Airyscan Processing	1	1
0.0987265259027481	Heat shock	GFP-HDEL HS airy mv 10_Airyscan Processing	1	1
0.407708466053009	Heat shock	GFP-HDEL HS airy mv 10_Airyscan Processing	1	1
-0.666567265987396	Heat shock	GFP-HDEL HS airy mv 10_Airyscan Processing	1	1
-1.54845261573792	Heat shock	GFP-HDEL HS airy mv 10_Airyscan Processing	1	1
-0.995964229106903	Heat shock	GFP-HDEL HS airy mv 10_Airyscan Processing	1	1
-0.918042659759521	Heat shock	GFP-HDEL HS airy mv 10_Airyscan Processing	1	1
0.967759549617767	Heat shock	GFP-HDEL HS airy mv 10_Airyscan Processing	1	1
0.511336803436279	Heat shock	GFP-HDEL HS airy mv 10_Airyscan Processing	1	1
-0.150105804204941	Heat shock	GFP-HDEL HS airy mv 10_Airyscan Processing	1	1
0.36783304810524	Heat shock	GFP-HDEL HS airy mv 10_Airyscan Processing	1	1
0.242700815200806	Heat shock	GFP-HDEL HS airy mv 10_Airyscan Processing	1	1
-0.733760595321655	Heat shock	GFP-HDEL HS airy mv 10_Airyscan Processing	1	1
-1.03402006626129	Heat shock	GFP-HDEL HS airy mv 10_Airyscan Processing	1	1
-0.0766424164175987	Heat shock	GFP-HDEL HS airy mv 10_Airyscan Processing	1	1
0.457799404859543	Heat shock	GFP-HDEL HS airy mv 10_Airyscan Processing	1	1
0.181751608848572	Heat shock	GFP-HDEL HS airy mv 10_Airyscan Processing	1	1
0.669703960418701	Heat shock	GFP-HDEL HS airy mv 10_Airyscan Processing	1	1
-0.13756200671196	Heat shock	GFP-HDEL HS airy mv 10_Airyscan Processing	1	1
-0.788532793521881	Heat shock	GFP-HDEL HS airy mv 10_Airyscan Processing	1	1
-0.0494849793612957	Heat shock	GFP-HDEL HS airy mv 10_Airyscan Processing	1	1
1.56124305725098	Heat shock	GFP-HDEL HS airy mv 10_Airyscan Processing	1	1
0.0696533620357513	Heat shock	GFP-HDEL HS airy mv 10_Airyscan Processing	1	1
0.269438028335571	Heat shock	GFP-HDEL HS airy mv 10_Airyscan Processing	1	1
-1.55393731594086	Heat shock	GFP-HDEL HS airy mv 10_Airyscan Processing	1	1
0.299088388681412	Heat shock	GFP-HDEL HS airy mv 10_Airyscan Processing	1	1
-0.303974241018295	Heat shock	GFP-HDEL HS airy mv 10_Airyscan Processing	1	1
1.41126358509064	Heat shock	GFP-HDEL HS airy mv 10_Airyscan Processing	1	1
0.30153813958168	Heat shock	GFP-HDEL HS airy mv 10_Airyscan Processing	1	1
-0.163338169455528	Heat shock	GFP-HDEL HS airy mv 10_Airyscan Processing	1	1
0.500845968723297	Heat shock	GFP-HDEL HS airy mv 10_Airyscan Processing	1	1
0.0345641002058983	Heat shock	GFP-HDEL HS airy mv 10_Airyscan Processing	1	1
0.366069704294205	Heat shock	GFP-HDEL HS airy mv 10_Airyscan Processing	1	1
-0.504287838935852	Heat shock	GFP-HDEL HS airy mv 10_Airyscan Processing	1	1
-0.406172126531601	Heat shock	GFP-HDEL HS airy mv 10_Airyscan Processing	1	1
-0.390719503164291	Heat shock	GFP-HDEL HS airy mv 10_Airyscan Processing	1	1
0.481133311986923	Heat shock	GFP-HDEL HS airy mv 10_Airyscan Processing	1	1
-1.054447889328	Heat shock	GFP-HDEL HS airy mv 10_Airyscan Processing	1	1
0.759360074996948	Heat shock	GFP-HDEL HS airy mv 10_Airyscan Processing	1	1
0.628008544445038	Heat shock	GFP-HDEL HS airy mv 10_Airyscan Processing	1	1
0.748342633247375	Heat shock	GFP-HDEL HS airy mv 10_Airyscan Processing	1	1
0.280169457197189	Heat shock	GFP-HDEL HS airy mv 10_Airyscan Processing	1	1
0.128817602992058	Heat shock	GFP-HDEL HS airy mv 10_Airyscan Processing	1	1
-0.5359867811203	Heat shock	GFP-HDEL HS airy mv 10_Airyscan Processing	1	1
-0.208859041333199	Heat shock	GFP-HDEL HS airy mv 10_Airyscan Processing	1	1
0.150447875261307	Heat shock	GFP-HDEL HS airy mv 10_Airyscan Processing	1	1
-0.597131609916687	Heat shock	GFP-HDEL HS airy mv 10_Airyscan Processing	1	1
-0.351814687252045	Heat shock	GFP-HDEL HS airy mv 10_Airyscan Processing	1	1
0.148696035146713	Heat shock	GFP-HDEL HS airy mv 10_Airyscan Processing	1	1
0.200709462165833	Heat shock	GFP-HDEL HS airy mv 10_Airyscan Processing	1	1
0.20673668384552	Heat shock	GFP-HDEL HS airy mv 10_Airyscan Processing	1	1
0.00878006871789694	Heat shock	GFP-HDEL HS airy mv 10_Airyscan Processing	1	1
1.99355101585388	Heat shock	GFP-HDEL HS airy mv 10_Airyscan Processing	1	1
-0.124103352427483	Heat shock	GFP-HDEL HS airy mv 10_Airyscan Processing	1	1
0.380146920681	Heat shock	GFP-HDEL HS airy mv 10_Airyscan Processing	1	1
-2.22890162467957	Heat shock	GFP-HDEL HS airy mv 10_Airyscan Processing	1	1
0.780998528003693	Heat shock	GFP-HDEL HS airy mv 10_Airyscan Processing	1	1
0.726543486118317	Heat shock	GFP-HDEL HS airy mv 10_Airyscan Processing	1	1
-0.102341383695602	Heat shock	GFP-HDEL HS airy mv 10_Airyscan Processing	1	1
-1.15746736526489	Heat shock	GFP-HDEL HS airy mv 10_Airyscan Processing	1	1
0.390860229730606	Heat shock	GFP-HDEL HS airy mv 10_Airyscan Processing	1	1
-0.192983746528625	Heat shock	GFP-HDEL HS airy mv 10_Airyscan Processing	1	1
-0.0279747731983662	Heat shock	GFP-HDEL HS airy mv 10_Airyscan Processing	1	1
-1.17800378799438	Heat shock	GFP-HDEL HS airy mv 10_Airyscan Processing	1	1
0.00123438483569771	Heat shock	GFP-HDEL HS airy mv 10_Airyscan Processing	1	1
-0.871729016304016	Heat shock	GFP-HDEL HS airy mv 10_Airyscan Processing	1	1
-0.0456714890897274	Heat shock	GFP-HDEL HS airy mv 10_Airyscan Processing	1	1
1.62949204444885	Heat shock	GFP-HDEL HS airy mv 10_Airyscan Processing	1	1
0.121464684605598	Heat shock	GFP-HDEL HS airy mv 10_Airyscan Processing	1	1
-0.262922793626785	Heat shock	GFP-HDEL HS airy mv 10_Airyscan Processing	1	1
-0.0820851176977158	Heat shock	GFP-HDEL HS airy mv 10_Airyscan Processing	1	1
-0.351845055818558	Heat shock	GFP-HDEL HS airy mv 10_Airyscan Processing	1	1
-0.763541877269745	Heat shock	GFP-HDEL HS airy mv 10_Airyscan Processing	1	1
-1.52307796478271	Heat shock	GFP-HDEL HS airy mv 10_Airyscan Processing	1	1
0.106375217437744	Heat shock	GFP-HDEL HS airy mv 10_Airyscan Processing	1	1
-1.82976818084717	Heat shock	GFP-HDEL HS airy mv 10_Airyscan Processing	1	1
1.56870234012604	Heat shock	GFP-HDEL HS airy mv 10_Airyscan Processing	1	1
2.48395657539368	Heat shock	GFP-HDEL HS airy mv 10_Airyscan Processing	1	1
5.63185453414917	Heat shock	GFP-HDEL HS airy mv 10_Airyscan Processing	1	1
0.713161647319794	Heat shock	GFP-HDEL HS airy mv 10_Airyscan Processing	1	1
1.31434893608093	Heat shock	GFP-HDEL HS airy mv 10_Airyscan Processing	1	1
-2.20783615112305	Heat shock	GFP-HDEL HS airy mv 10_Airyscan Processing	1	1
-0.781279921531677	Heat shock	GFP-HDEL HS airy mv 10_Airyscan Processing	1	1
-0.752229869365692	Heat shock	GFP-HDEL HS airy mv 10_Airyscan Processing	1	1
-0.359066158533096	Heat shock	GFP-HDEL HS airy mv 10_Airyscan Processing	1	1
1.22840476036072	Heat shock	GFP-HDEL HS airy mv 10_Airyscan Processing	1	1
1.46110463142395	Heat shock	GFP-HDEL HS airy mv 10_Airyscan Processing	1	1
-0.344771564006805	Heat shock	GFP-HDEL HS airy mv 10_Airyscan Processing	1	1
-0.684413552284241	Heat shock	GFP-HDEL HS airy mv 10_Airyscan Processing	1	1
-0.107236348092556	Heat shock	GFP-HDEL HS airy mv 10_Airyscan Processing	1	1
1.0230358839035	Heat shock	GFP-HDEL HS airy mv 10_Airyscan Processing	1	1
0.144855484366417	Heat shock	GFP-HDEL HS airy mv 10_Airyscan Processing	1	1
-0.163612574338913	Heat shock	GFP-HDEL HS airy mv 10_Airyscan Processing	1	1
-0.289222598075867	Heat shock	GFP-HDEL HS airy mv 10_Airyscan Processing	1	1
-0.489887684583664	Heat shock	GFP-HDEL HS airy mv 10_Airyscan Processing	1	1
-1.05440318584442	Heat shock	GFP-HDEL HS airy mv 10_Airyscan Processing	1	1
0.443145096302032	Heat shock	GFP-HDEL HS airy mv 10_Airyscan Processing	1	1
-0.477166771888733	Heat shock	GFP-HDEL HS airy mv 10_Airyscan Processing	1	1
0.454010516405106	Heat shock	GFP-HDEL HS airy mv 10_Airyscan Processing	1	1
2.75003385543823	Heat shock	GFP-HDEL HS airy mv 10_Airyscan Processing	1	1
-0.393211305141449	Heat shock	GFP-HDEL HS airy mv 10_Airyscan Processing	1	1
0.336558759212494	Heat shock	GFP-HDEL HS airy mv 10_Airyscan Processing	1	1
-0.167328342795372	Heat shock	GFP-HDEL HS airy mv 10_Airyscan Processing	1	1
-0.426217794418335	Heat shock	GFP-HDEL HS airy mv 10_Airyscan Processing	1	1
-0.515722692012787	Heat shock	GFP-HDEL HS airy mv 10_Airyscan Processing	1	1
0.319752603769302	Heat shock	GFP-HDEL HS airy mv 10_Airyscan Processing	1	1
-1.6510568857193	Heat shock	GFP-HDEL HS airy mv 10_Airyscan Processing	1	1
2.03290772438049	Heat shock	GFP-HDEL HS airy mv 10_Airyscan Processing	1	1
0.993048369884491	Heat shock	GFP-HDEL HS airy mv 10_Airyscan Processing	1	1
0.218443721532822	Heat shock	GFP-HDEL HS airy mv 10_Airyscan Processing	1	1
-0.422697991132736	Heat shock	GFP-HDEL HS airy mv 10_Airyscan Processing	1	1
1.66391479969025	Heat shock	GFP-HDEL HS airy mv 10_Airyscan Processing	1	1
-0.151734828948975	Heat shock	GFP-HDEL HS airy mv 10_Airyscan Processing	1	1
0.0947528406977654	Heat shock	GFP-HDEL HS airy mv 10_Airyscan Processing	1	1
-2.31160449981689	Heat shock	GFP-HDEL HS airy mv 10_Airyscan Processing	1	1
-1.44637775421143	Heat shock	GFP-HDEL HS airy mv 10_Airyscan Processing	1	1
0.936924159526825	Heat shock	GFP-HDEL HS airy mv 10_Airyscan Processing	1	1
0.180656746029854	Heat shock	GFP-HDEL HS airy mv 10_Airyscan Processing	1	1
-0.0701612308621407	Heat shock	GFP-HDEL HS airy mv 10_Airyscan Processing	1	1
0.0335807465016842	Heat shock	GFP-HDEL HS airy mv 10_Airyscan Processing	1	1
-1.39123272895813	Heat shock	GFP-HDEL HS airy mv 10_Airyscan Processing	1	1
-0.422631353139877	Heat shock	GFP-HDEL HS airy mv 10_Airyscan Processing	1	1
0.330766886472702	Heat shock	GFP-HDEL HS airy mv 10_Airyscan Processing	1	1
0.0375247895717621	Heat shock	GFP-HDEL HS airy mv 10_Airyscan Processing	1	1
1.00004827976227	Heat shock	GFP-HDEL HS airy mv 10_Airyscan Processing	1	1
-0.140930995345116	Heat shock	GFP-HDEL HS airy mv 10_Airyscan Processing	1	1
1.12978780269623	Heat shock	GFP-HDEL HS airy mv 10_Airyscan Processing	1	1
0.191452950239182	Heat shock	GFP-HDEL HS airy mv 10_Airyscan Processing	1	1
-0.0352216586470604	Heat shock	GFP-HDEL HS airy mv 10_Airyscan Processing	1	1
-1.01902532577515	Heat shock	GFP-HDEL HS airy mv 10_Airyscan Processing	1	1
-0.114040680229664	Heat shock	GFP-HDEL HS airy mv 10_Airyscan Processing	1	1
-2.12513995170593	Heat shock	GFP-HDEL HS airy mv 10_Airyscan Processing	1	1
0.826785504817963	Heat shock	GFP-HDEL HS airy mv 10_Airyscan Processing	1	1
-1.09594905376434	Heat shock	GFP-HDEL HS airy mv 10_Airyscan Processing	1	1
0.192964524030685	Heat shock	GFP-HDEL HS airy mv 10_Airyscan Processing	1	1
0.228836730122566	Heat shock	GFP-HDEL HS airy mv 10_Airyscan Processing	1	1
1.28254044055939	Heat shock	GFP-HDEL HS airy mv 10_Airyscan Processing	1	1
0.240691497921944	Heat shock	GFP-HDEL HS airy mv 10_Airyscan Processing	1	1
-0.14740577340126	Heat shock	GFP-HDEL HS airy mv 10_Airyscan Processing	1	1
-1.72291624546051	Heat shock	GFP-HDEL HS airy mv 10_Airyscan Processing	1	1
-0.196512192487717	Heat shock	GFP-HDEL HS airy mv 10_Airyscan Processing	1	1
-0.063906617462635	Heat shock	GFP-HDEL HS airy mv 10_Airyscan Processing	1	1
1.23672306537628	Heat shock	GFP-HDEL HS airy mv 10_Airyscan Processing	1	1
0.471622377634048	Heat shock	GFP-HDEL HS airy mv 10_Airyscan Processing	1	1
1.4847457408905	Heat shock	GFP-HDEL HS airy mv 10_Airyscan Processing	1	1
-0.115238443017006	Heat shock	GFP-HDEL HS airy mv 10_Airyscan Processing	1	1
-0.202841445803642	Heat shock	GFP-HDEL HS airy mv 10_Airyscan Processing	1	1
0.337101370096207	Heat shock	GFP-HDEL HS airy mv 10_Airyscan Processing	1	1
-0.823364078998566	Heat shock	GFP-HDEL HS airy mv 10_Airyscan Processing	1	1
0.279999643564224	Heat shock	GFP-HDEL HS airy mv 10_Airyscan Processing	1	1
1.75646579265594	Heat shock	GFP-HDEL HS airy mv 10_Airyscan Processing	1	1
-0.0439437739551067	Heat shock	GFP-HDEL HS airy mv 10_Airyscan Processing	1	1
-0.545291423797607	Heat shock	GFP-HDEL HS airy mv 10_Airyscan Processing	1	1
0.143385469913483	Heat shock	GFP-HDEL HS airy mv 10_Airyscan Processing	1	1
-0.728138208389282	Heat shock	GFP-HDEL HS airy mv 10_Airyscan Processing	1	1
-0.213589653372765	Heat shock	GFP-HDEL HS airy mv 10_Airyscan Processing	1	1
-1.10756742954254	Heat shock	GFP-HDEL HS airy mv 10_Airyscan Processing	1	1
0.00172670558094978	Heat shock	GFP-HDEL HS airy mv 10_Airyscan Processing	1	1
1.21926462650299	Heat shock	GFP-HDEL HS airy mv 10_Airyscan Processing	1	1
-0.368873238563538	Heat shock	GFP-HDEL HS airy mv 10_Airyscan Processing	1	1
-0.68885600566864	Heat shock	GFP-HDEL HS airy mv 10_Airyscan Processing	1	1
0.62856388092041	Heat shock	GFP-HDEL HS airy mv 10_Airyscan Processing	1	1
-0.655796885490417	Heat shock	GFP-HDEL HS airy mv 10_Airyscan Processing	1	1
-0.443842262029648	Heat shock	GFP-HDEL HS airy mv 10_Airyscan Processing	1	1
0.191163212060928	Heat shock	GFP-HDEL HS airy mv 10_Airyscan Processing	1	1
-0.510184407234192	Heat shock	GFP-HDEL HS airy mv 10_Airyscan Processing	1	1
-1.23428452014923	Heat shock	GFP-HDEL HS airy mv 10_Airyscan Processing	1	1
-0.929509580135345	Heat shock	GFP-HDEL HS airy mv 10_Airyscan Processing	1	1
0.274056255817413	Heat shock	GFP-HDEL HS airy mv 10_Airyscan Processing	1	1
-0.210162863135338	Heat shock	GFP-HDEL HS airy mv 10_Airyscan Processing	1	1
-0.742344796657562	Heat shock	GFP-HDEL HS airy mv 10_Airyscan Processing	1	1
-0.855857253074646	Heat shock	GFP-HDEL HS airy mv 10_Airyscan Processing	1	1
-0.899102747440338	Heat shock	GFP-HDEL HS airy mv 10_Airyscan Processing	1	1
-1.53927707672119	Heat shock	GFP-HDEL HS airy mv 10_Airyscan Processing	1	1
1.98174262046814	Heat shock	GFP-HDEL HS airy mv 10_Airyscan Processing	1	1
0.726557552814484	Heat shock	GFP-HDEL HS airy mv 10_Airyscan Processing	1	1
0.19495016336441	Heat shock	GFP-HDEL HS airy mv 10_Airyscan Processing	1	1
-0.152807369828224	Heat shock	GFP-HDEL HS airy mv 10_Airyscan Processing	1	1
0.691976308822632	Heat shock	GFP-HDEL HS airy mv 10_Airyscan Processing	1	1
-1.28820896148682	Heat shock	GFP-HDEL HS airy mv 10_Airyscan Processing	1	1
-0.100054860115051	Heat shock	GFP-HDEL HS airy mv 10_Airyscan Processing	1	1
-0.197302639484406	Heat shock	GFP-HDEL HS airy mv 10_Airyscan Processing	1	1
0.370160818099976	Heat shock	GFP-HDEL HS airy mv 10_Airyscan Processing	1	1
-0.180066749453545	Heat shock	GFP-HDEL HS airy mv 10_Airyscan Processing	1	1
0.169608771800995	Heat shock	GFP-HDEL HS airy mv 10_Airyscan Processing	1	1
-0.0457122065126896	Heat shock	GFP-HDEL HS airy mv 10_Airyscan Processing	1	1
1.27494287490845	Heat shock	GFP-HDEL HS airy mv 10_Airyscan Processing	1	1
0.208017155528069	Heat shock	GFP-HDEL HS airy mv 10_Airyscan Processing	1	1
0.543901085853577	Heat shock	GFP-HDEL HS airy mv 10_Airyscan Processing	1	1
-2.33501410484314	Heat shock	GFP-HDEL HS airy mv 10_Airyscan Processing	1	1
0.495075017213821	Heat shock	GFP-HDEL HS airy mv 10_Airyscan Processing	1	1
-1.74782860279083	Heat shock	GFP-HDEL HS airy mv 10_Airyscan Processing	1	1
0.311970084905624	Heat shock	GFP-HDEL HS airy mv 10_Airyscan Processing	1	1
-0.343433499336243	Heat shock	GFP-HDEL HS airy mv 10_Airyscan Processing	1	1
0.0951607227325439	Heat shock	GFP-HDEL HS airy mv 10_Airyscan Processing	1	1
0.950205445289612	Heat shock	GFP-HDEL HS airy mv 10_Airyscan Processing	1	1
0.360667616128922	Heat shock	GFP-HDEL HS airy mv 10_Airyscan Processing	1	1
0.931678116321564	Heat shock	GFP-HDEL HS airy mv 10_Airyscan Processing	1	1
-1.77546405792236	Heat shock	GFP-HDEL HS airy mv 10_Airyscan Processing	1	1
0.400071859359741	Heat shock	GFP-HDEL HS airy mv 10_Airyscan Processing	1	1
0.934999108314514	Heat shock	GFP-HDEL HS airy mv 10_Airyscan Processing	1	1
-0.17320217192173	Heat shock	GFP-HDEL HS airy mv 10_Airyscan Processing	1	1
-0.298057943582535	Heat shock	GFP-HDEL HS airy mv 10_Airyscan Processing	1	1
-0.292849123477936	Heat shock	GFP-HDEL HS airy mv 10_Airyscan Processing	1	1
-2.34541153907776	Heat shock	GFP-HDEL HS airy mv 10_Airyscan Processing	1	1
0.143735602498055	Heat shock	GFP-HDEL HS airy mv 10_Airyscan Processing	1	1
-0.562985599040985	Heat shock	GFP-HDEL HS airy mv 10_Airyscan Processing	1	1
-0.299262255430222	Heat shock	GFP-HDEL HS airy mv 10_Airyscan Processing	1	1
0.114882037043571	Heat shock	GFP-HDEL HS airy mv 10_Airyscan Processing	1	1
1.01616299152374	Heat shock	GFP-HDEL HS airy mv 10_Airyscan Processing	1	1
-0.41644686460495	Heat shock	GFP-HDEL HS airy mv 10_Airyscan Processing	1	1
-0.160935088992119	Heat shock	GFP-HDEL HS airy mv 10_Airyscan Processing	1	1
0.0533001497387886	Heat shock	GFP-HDEL HS airy mv 10_Airyscan Processing	1	1
0.632972419261932	Heat shock	GFP-HDEL HS airy mv 10_Airyscan Processing	1	1
-0.235693335533142	Heat shock	GFP-HDEL HS airy mv 10_Airyscan Processing	1	1
-0.120168000459671	Heat shock	GFP-HDEL HS airy mv 10_Airyscan Processing	1	1
-0.673228025436401	Heat shock	GFP-HDEL HS airy mv 10_Airyscan Processing	1	1
-1.0250369310379	Heat shock	GFP-HDEL HS airy mv 10_Airyscan Processing	1	1
0.194469138979912	Heat shock	GFP-HDEL HS airy mv 10_Airyscan Processing	1	1
0.778389453887939	Heat shock	GFP-HDEL HS airy mv 10_Airyscan Processing	1	1
0.67382687330246	Heat shock	GFP-HDEL HS airy mv 10_Airyscan Processing	1	1
-0.660526275634766	Heat shock	GFP-HDEL HS airy mv 10_Airyscan Processing	1	1
-0.0291056763380766	Heat shock	GFP-HDEL HS airy mv 10_Airyscan Processing	1	1
-0.110146649181843	Heat shock	GFP-HDEL HS airy mv 10_Airyscan Processing	1	1
0.0496726557612419	Heat shock	GFP-HDEL HS airy mv 10_Airyscan Processing	1	1
0.285741448402405	Heat shock	GFP-HDEL HS airy mv 10_Airyscan Processing	1	1
0.87843245267868	Heat shock	GFP-HDEL HS airy mv 10_Airyscan Processing	1	1
-0.279139280319214	Heat shock	GFP-HDEL HS airy mv 10_Airyscan Processing	1	1
-0.285054117441177	Heat shock	GFP-HDEL HS airy mv 10_Airyscan Processing	1	1
0.432595908641815	Heat shock	GFP-HDEL HS airy mv 10_Airyscan Processing	1	1
1.37192034721375	Heat shock	GFP-HDEL HS airy mv 10_Airyscan Processing	1	1
0.301683455705643	Heat shock	GFP-HDEL HS airy mv 10_Airyscan Processing	1	1
-1.5319150686264	Heat shock	GFP-HDEL HS airy mv 10_Airyscan Processing	1	1
1.16786277294159	Heat shock	GFP-HDEL HS airy mv 10_Airyscan Processing	1	1
1.22329676151276	Heat shock	GFP-HDEL HS airy mv 10_Airyscan Processing	1	1
-0.543919205665588	Heat shock	GFP-HDEL HS airy mv 10_Airyscan Processing	1	1
-0.0610447488725185	Heat shock	GFP-HDEL HS airy mv 10_Airyscan Processing	1	1
-0.204796671867371	Heat shock	GFP-HDEL HS airy mv 10_Airyscan Processing	1	1
0.100450456142426	Heat shock	GFP-HDEL HS airy mv 10_Airyscan Processing	1	1
-0.236874476075172	Heat shock	GFP-HDEL HS airy mv 10_Airyscan Processing	1	1
0.0555943250656128	Heat shock	GFP-HDEL HS airy mv 10_Airyscan Processing	1	1
1.45097899436951	Heat shock	GFP-HDEL HS airy mv 10_Airyscan Processing	1	1
0.759033858776093	Heat shock	GFP-HDEL HS airy mv 10_Airyscan Processing	1	1
0.531743168830872	Heat shock	GFP-HDEL HS airy mv 10_Airyscan Processing	1	1
0.459451407194138	Heat shock	GFP-HDEL HS airy mv 10_Airyscan Processing	1	1
0.793610274791718	Heat shock	GFP-HDEL HS airy mv 10_Airyscan Processing	1	1
-1.51896154880524	Heat shock	GFP-HDEL HS airy mv 10_Airyscan Processing	1	1
0.055690124630928	Heat shock	GFP-HDEL HS airy mv 10_Airyscan Processing	1	1
0.850540339946747	Heat shock	GFP-HDEL HS airy mv 10_Airyscan Processing	1	1
-0.202865809202194	Heat shock	GFP-HDEL HS airy mv 10_Airyscan Processing	1	1
0.0820326581597328	Heat shock	GFP-HDEL HS airy mv 10_Airyscan Processing	1	1
-0.26380267739296	Heat shock	GFP-HDEL HS airy mv 10_Airyscan Processing	1	1
4.95308113098145	Heat shock	GFP-HDEL HS airy mv 10_Airyscan Processing	1	1
-0.528059124946594	Heat shock	GFP-HDEL HS airy mv 10_Airyscan Processing	1	1
-0.428065240383148	Heat shock	GFP-HDEL HS airy mv 10_Airyscan Processing	1	1
0.0225473735481501	Heat shock	GFP-HDEL HS airy mv 10_Airyscan Processing	1	1
-0.276474922895432	Heat shock	GFP-HDEL HS airy mv 10_Airyscan Processing	1	1
-0.972337067127228	Heat shock	GFP-HDEL HS airy mv 10_Airyscan Processing	1	1
-1.04744648933411	Heat shock	GFP-HDEL HS airy mv 10_Airyscan Processing	1	1
0.310967683792114	Heat shock	GFP-HDEL HS airy mv 10_Airyscan Processing	1	1
-0.196036249399185	Heat shock	GFP-HDEL HS airy mv 10_Airyscan Processing	1	1
0.0516683980822563	Heat shock	GFP-HDEL HS airy mv 10_Airyscan Processing	1	1
-0.0626907050609589	Heat shock	GFP-HDEL HS airy mv 10_Airyscan Processing	1	1
-1.68135237693787	Heat shock	GFP-HDEL HS airy mv 10_Airyscan Processing	1	1
0.178685292601585	Heat shock	GFP-HDEL HS airy mv 10_Airyscan Processing	1	1
0.569844841957092	Heat shock	GFP-HDEL HS airy mv 10_Airyscan Processing	1	1
-0.0138959009200335	Heat shock	GFP-HDEL HS airy mv 10_Airyscan Processing	1	1
-0.0212433878332376	Heat shock	GFP-HDEL HS airy mv 10_Airyscan Processing	1	1
0.438953936100006	Heat shock	GFP-HDEL HS airy mv 10_Airyscan Processing	1	1
0.183479234576225	Heat shock	GFP-HDEL HS airy mv 10_Airyscan Processing	1	1
0.182223483920097	Heat shock	GFP-HDEL HS airy mv 10_Airyscan Processing	1	1
0.134966790676117	Heat shock	GFP-HDEL HS airy mv 10_Airyscan Processing	1	1
0.171683728694916	Heat shock	GFP-HDEL HS airy mv 10_Airyscan Processing	1	1
0.0561219155788422	Heat shock	GFP-HDEL HS airy mv 10_Airyscan Processing	1	1
0.283626526594162	Heat shock	GFP-HDEL HS airy mv 10_Airyscan Processing	1	1
-0.208621978759766	Heat shock	GFP-HDEL HS airy mv 10_Airyscan Processing	1	1
-0.699960291385651	Heat shock	GFP-HDEL HS airy mv 10_Airyscan Processing	1	1
-1.28035140037537	Heat shock	GFP-HDEL HS airy mv 10_Airyscan Processing	1	1
-0.579853951931	Heat shock	GFP-HDEL HS airy mv 10_Airyscan Processing	1	1
0.189035147428513	Heat shock	GFP-HDEL HS airy mv 10_Airyscan Processing	1	1
-0.628291189670563	Heat shock	GFP-HDEL HS airy mv 10_Airyscan Processing	1	1
0.64720755815506	Heat shock	GFP-HDEL HS airy mv 10_Airyscan Processing	1	1
0.855695068836212	Heat shock	GFP-HDEL HS airy mv 10_Airyscan Processing	1	1
0.318304777145386	Heat shock	GFP-HDEL HS airy mv 10_Airyscan Processing	1	1
0.393848598003387	Heat shock	GFP-HDEL HS airy mv 10_Airyscan Processing	1	1
0.599589407444	Heat shock	GFP-HDEL HS airy mv 10_Airyscan Processing	1	1
1.31969511508942	Heat shock	GFP-HDEL HS airy mv 10_Airyscan Processing	1	1
0.307397425174713	Heat shock	GFP-HDEL HS airy mv 10_Airyscan Processing	1	1
-0.401625484228134	Heat shock	GFP-HDEL HS airy mv 10_Airyscan Processing	1	1
0.669970154762268	Heat shock	GFP-HDEL HS airy mv 10_Airyscan Processing	1	1
1.41009390354156	Heat shock	GFP-HDEL HS airy mv 10_Airyscan Processing	1	1
-0.0604700595140457	Heat shock	GFP-HDEL HS airy mv 10_Airyscan Processing	1	1
-0.326960116624832	Heat shock	GFP-HDEL HS airy mv 10_Airyscan Processing	1	1
-1.78022408485413	Heat shock	GFP-HDEL HS airy mv 10_Airyscan Processing	1	1
0.899178385734558	Heat shock	GFP-HDEL HS airy mv 10_Airyscan Processing	1	1
1.34329497814178	Heat shock	GFP-HDEL HS airy mv 10_Airyscan Processing	1	1
0.187200486660004	Heat shock	GFP-HDEL HS airy mv 10_Airyscan Processing	1	1
0.324588656425476	Heat shock	GFP-HDEL HS airy mv 10_Airyscan Processing	1	1
0.0184605251997709	Heat shock	GFP-HDEL HS airy mv 10_Airyscan Processing	1	1
0.0132176261395216	Heat shock	GFP-HDEL HS airy mv 10_Airyscan Processing	1	1
0.138849169015884	Heat shock	GFP-HDEL HS airy mv 10_Airyscan Processing	1	1
-1.55054414272308	Heat shock	GFP-HDEL HS airy mv 10_Airyscan Processing	1	1
0.061076145619154	Heat shock	GFP-HDEL HS airy mv 10_Airyscan Processing	1	1
2.55210208892822	Heat shock	GFP-HDEL HS airy mv 10_Airyscan Processing	1	1
0.167526826262474	Heat shock	GFP-HDEL HS airy mv 10_Airyscan Processing	1	1
0.978081822395325	Heat shock	GFP-HDEL HS airy mv 10_Airyscan Processing	1	1
-0.0185448750853539	Heat shock	GFP-HDEL HS airy mv 10_Airyscan Processing	1	1
-0.112484969198704	Heat shock	GFP-HDEL HS airy mv 10_Airyscan Processing	1	1
-0.671032905578613	Heat shock	GFP-HDEL HS airy mv 10_Airyscan Processing	1	1
-0.845854818820953	Heat shock	GFP-HDEL HS airy mv 10_Airyscan Processing	1	1
-0.102836579084396	Heat shock	GFP-HDEL HS airy mv 10_Airyscan Processing	1	1
0.475026518106461	Heat shock	GFP-HDEL HS airy mv 10_Airyscan Processing	1	1
1.0554461479187	Heat shock	GFP-HDEL HS airy mv 10_Airyscan Processing	1	1
-0.506934702396393	Heat shock	GFP-HDEL HS airy mv 10_Airyscan Processing	1	1
0.637693166732788	Heat shock	GFP-HDEL HS airy mv 10_Airyscan Processing	1	1
0.658038735389709	Heat shock	GFP-HDEL HS airy mv 10_Airyscan Processing	1	1
0.925056993961334	Heat shock	GFP-HDEL HS airy mv 10_Airyscan Processing	1	1
-0.0870532095432281	Heat shock	GFP-HDEL HS airy mv 10_Airyscan Processing	1	1
1.40799343585968	Heat shock	GFP-HDEL HS airy mv 10_Airyscan Processing	1	1
-1.23979389667511	Heat shock	GFP-HDEL HS airy mv 10_Airyscan Processing	1	1
0.643960893154144	Heat shock	GFP-HDEL HS airy mv 10_Airyscan Processing	1	1
-1.32772755622864	Heat shock	GFP-HDEL HS airy mv 10_Airyscan Processing	1	1
0.55411297082901	Heat shock	GFP-HDEL HS airy mv 10_Airyscan Processing	1	1
0.271252483129501	Heat shock	GFP-HDEL HS airy mv 10_Airyscan Processing	1	1
0.758140385150909	Heat shock	GFP-HDEL HS airy mv 10_Airyscan Processing	1	1
-0.0803422927856445	Heat shock	GFP-HDEL HS airy mv 10_Airyscan Processing	1	1
-0.383830159902573	Heat shock	GFP-HDEL HS airy mv 10_Airyscan Processing	1	1
0.0147490166127682	Heat shock	GFP-HDEL HS airy mv 10_Airyscan Processing	1	1
1.50209367275238	Heat shock	GFP-HDEL HS airy mv 10_Airyscan Processing	1	1
-0.516695261001587	Heat shock	GFP-HDEL HS airy mv 10_Airyscan Processing	1	1
-1.10006320476532	Heat shock	GFP-HDEL HS airy mv 10_Airyscan Processing	1	1
-0.684721171855927	Heat shock	GFP-HDEL HS airy mv 10_Airyscan Processing	1	1
-0.273494929075241	Heat shock	GFP-HDEL HS airy mv 10_Airyscan Processing	1	1
0.651304364204407	Heat shock	GFP-HDEL HS airy mv 10_Airyscan Processing	1	1
-0.166599094867706	Heat shock	GFP-HDEL HS airy mv 10_Airyscan Processing	1	1
-0.254477858543396	Heat shock	GFP-HDEL HS airy mv 10_Airyscan Processing	1	1
-0.271132379770279	Heat shock	GFP-HDEL HS airy mv 10_Airyscan Processing	1	1
0.106014840304852	Heat shock	GFP-HDEL HS airy mv 10_Airyscan Processing	1	1
0.536387324333191	Heat shock	GFP-HDEL HS airy mv 10_Airyscan Processing	1	1
-0.115897387266159	Heat shock	GFP-HDEL HS airy mv 10_Airyscan Processing	1	1
-0.206029325723648	Heat shock	GFP-HDEL HS airy mv 10_Airyscan Processing	1	1
-0.601773917675018	Heat shock	GFP-HDEL HS airy mv 10_Airyscan Processing	1	1
0.894587874412537	Heat shock	GFP-HDEL HS airy mv 10_Airyscan Processing	1	1
-0.666469573974609	Heat shock	GFP-HDEL HS airy mv 10_Airyscan Processing	1	1
-0.522891402244568	Heat shock	GFP-HDEL HS airy mv 10_Airyscan Processing	1	1
-0.365550190210342	Heat shock	GFP-HDEL HS airy mv 10_Airyscan Processing	1	1
-0.610317468643188	Heat shock	GFP-HDEL HS airy mv 10_Airyscan Processing	1	1
0.144934698939323	Heat shock	GFP-HDEL HS airy mv 10_Airyscan Processing	1	1
0.686446368694305	Heat shock	GFP-HDEL HS airy mv 10_Airyscan Processing	1	1
1.74905169010162	Heat shock	GFP-HDEL HS airy mv 10_Airyscan Processing	1	1
-1.56099689006805	Heat shock	GFP-HDEL HS airy mv 10_Airyscan Processing	1	1
1.09587359428406	Heat shock	GFP-HDEL HS airy mv 10_Airyscan Processing	1	1
-0.370459973812103	Heat shock	GFP-HDEL HS airy mv 10_Airyscan Processing	1	1
-0.704298913478851	Heat shock	GFP-HDEL HS airy mv 10_Airyscan Processing	1	1
-0.311968684196472	Heat shock	GFP-HDEL HS airy mv 10_Airyscan Processing	1	1
0.0608377605676651	Heat shock	GFP-HDEL HS airy mv 10_Airyscan Processing	1	1
0.0760106667876244	Heat shock	GFP-HDEL HS airy mv 10_Airyscan Processing	1	1
[truncated: 40,728 more rows]
