# Supplementary material for: Quantitative analysis of plant ER architecture and dynamics
Source: Nat Commun. 2019 Feb 28;10:984. doi: 10.1038/s41467-019-08893-9 (PMC6395764; doi:10.1038/s41467-019-08893-9)
Supplement: Supplementary file 6 — Source Data [file 41467_2019_8893_MOESM6_ESM.zip › Supplementary Fig 5 - curl and divergence source data/cisternal_Flow_divergence.csv]

cisternal_Flow_divergence	group	name	file	rep
0.43890443444252	Heat shock	GFP-HDEL HS airy mv 10_Airyscan Processing	1	1
0.0456011369824409	Heat shock	GFP-HDEL HS airy mv 10_Airyscan Processing	1	1
-1.06223297119141	Heat shock	GFP-HDEL HS airy mv 10_Airyscan Processing	1	1
0.524142980575562	Heat shock	GFP-HDEL HS airy mv 10_Airyscan Processing	1	1
-0.487529337406158	Heat shock	GFP-HDEL HS airy mv 10_Airyscan Processing	1	1
-0.728647708892822	Heat shock	GFP-HDEL HS airy mv 10_Airyscan Processing	1	1
0.268353193998337	Heat shock	GFP-HDEL HS airy mv 10_Airyscan Processing	1	1
0.640382289886475	Heat shock	GFP-HDEL HS airy mv 10_Airyscan Processing	1	1
-0.201067373156548	Heat shock	GFP-HDEL HS airy mv 10_Airyscan Processing	1	1
0.0993924960494041	Heat shock	GFP-HDEL HS airy mv 10_Airyscan Processing	1	1
0.471611499786377	Heat shock	GFP-HDEL HS airy mv 10_Airyscan Processing	1	1
0.131936132907867	Heat shock	GFP-HDEL HS airy mv 10_Airyscan Processing	1	1
-1.02957510948181	Heat shock	GFP-HDEL HS airy mv 10_Airyscan Processing	1	1
0.369845151901245	Heat shock	GFP-HDEL HS airy mv 10_Airyscan Processing	1	1
0.676515579223633	Heat shock	GFP-HDEL HS airy mv 10_Airyscan Processing	1	1
0.414034307003021	Heat shock	GFP-HDEL HS airy mv 10_Airyscan Processing	1	1
0.206121847033501	Heat shock	GFP-HDEL HS airy mv 10_Airyscan Processing	1	1
-1.90927863121033	Heat shock	GFP-HDEL HS airy mv 10_Airyscan Processing	1	1
-0.840405404567719	Heat shock	GFP-HDEL HS airy mv 10_Airyscan Processing	1	1
-0.242701485753059	Heat shock	GFP-HDEL HS airy mv 10_Airyscan Processing	1	1
-1.21408021450043	Heat shock	GFP-HDEL HS airy mv 10_Airyscan Processing	1	1
0.0103369150310755	Heat shock	GFP-HDEL HS airy mv 10_Airyscan Processing	1	1
0.257853180170059	Heat shock	GFP-HDEL HS airy mv 10_Airyscan Processing	1	1
0.102978058159351	Heat shock	GFP-HDEL HS airy mv 10_Airyscan Processing	1	1
-0.119484432041645	Heat shock	GFP-HDEL HS airy mv 10_Airyscan Processing	1	1
0.0425952672958374	Heat shock	GFP-HDEL HS airy mv 10_Airyscan Processing	1	1
-0.197933778166771	Heat shock	GFP-HDEL HS airy mv 10_Airyscan Processing	1	1
0.868922829627991	Heat shock	GFP-HDEL HS airy mv 10_Airyscan Processing	1	1
0.0243154224008322	Heat shock	GFP-HDEL HS airy mv 10_Airyscan Processing	1	1
-0.196360513567924	Heat shock	GFP-HDEL HS airy mv 10_Airyscan Processing	1	1
1.08641910552979	Heat shock	GFP-HDEL HS airy mv 10_Airyscan Processing	1	1
0.102367132902145	Heat shock	GFP-HDEL HS airy mv 10_Airyscan Processing	1	1
-0.0217679627239704	Heat shock	GFP-HDEL HS airy mv 10_Airyscan Processing	1	1
-0.719242691993713	Heat shock	GFP-HDEL HS airy mv 10_Airyscan Processing	1	1
0.446558713912964	Heat shock	GFP-HDEL HS airy mv 10_Airyscan Processing	1	1
0.127775728702545	Heat shock	GFP-HDEL HS airy mv 10_Airyscan Processing	1	1
-0.0168839730322361	Heat shock	GFP-HDEL HS airy mv 10_Airyscan Processing	1	1
-0.0147699303925037	Heat shock	GFP-HDEL HS airy mv 10_Airyscan Processing	1	1
1.76816940307617	Heat shock	GFP-HDEL HS airy mv 10_Airyscan Processing	1	1
0.214931160211563	Heat shock	GFP-HDEL HS airy mv 10_Airyscan Processing	1	1
0.799944937229156	Heat shock	GFP-HDEL HS airy mv 10_Airyscan Processing	1	1
-2.78813433647156	Heat shock	GFP-HDEL HS airy mv 10_Airyscan Processing	1	1
-0.37564492225647	Heat shock	GFP-HDEL HS airy mv 10_Airyscan Processing	1	1
-0.232940137386322	Heat shock	GFP-HDEL HS airy mv 10_Airyscan Processing	1	1
-0.240678951144218	Heat shock	GFP-HDEL HS airy mv 10_Airyscan Processing	1	1
-0.112921461462975	Heat shock	GFP-HDEL HS airy mv 10_Airyscan Processing	1	1
-0.923897922039032	Heat shock	GFP-HDEL HS airy mv 10_Airyscan Processing	1	1
0.209405332803726	Heat shock	GFP-HDEL HS airy mv 10_Airyscan Processing	1	1
-0.186977952718735	Heat shock	GFP-HDEL HS airy mv 10_Airyscan Processing	1	1
-1.13521206378937	Heat shock	GFP-HDEL HS airy mv 10_Airyscan Processing	1	1
-0.354688107967377	Heat shock	GFP-HDEL HS airy mv 10_Airyscan Processing	1	1
0.822971403598785	Heat shock	GFP-HDEL HS airy mv 10_Airyscan Processing	1	1
1.06727826595306	Heat shock	GFP-HDEL HS airy mv 10_Airyscan Processing	1	1
-0.298028081655502	Heat shock	GFP-HDEL HS airy mv 10_Airyscan Processing	1	1
0.508264660835266	Heat shock	GFP-HDEL HS airy mv 10_Airyscan Processing	1	1
0.145851045846939	Heat shock	GFP-HDEL HS airy mv 10_Airyscan Processing	1	1
0.505096077919006	Heat shock	GFP-HDEL HS airy mv 10_Airyscan Processing	1	1
0.847898125648499	Heat shock	GFP-HDEL HS airy mv 10_Airyscan Processing	1	1
1.17112553119659	Heat shock	GFP-HDEL HS airy mv 10_Airyscan Processing	1	1
-0.493654102087021	Heat shock	GFP-HDEL HS airy mv 10_Airyscan Processing	1	1
-0.140130117535591	Heat shock	GFP-HDEL HS airy mv 10_Airyscan Processing	1	1
-0.426362365484238	Heat shock	GFP-HDEL HS airy mv 10_Airyscan Processing	1	1
-0.805504560470581	Heat shock	GFP-HDEL HS airy mv 10_Airyscan Processing	1	1
-0.155911356210709	Heat shock	GFP-HDEL HS airy mv 10_Airyscan Processing	1	1
0.224232837557793	Heat shock	GFP-HDEL HS airy mv 10_Airyscan Processing	1	1
0.188659280538559	Heat shock	GFP-HDEL HS airy mv 10_Airyscan Processing	1	1
0.191470891237259	Heat shock	GFP-HDEL HS airy mv 10_Airyscan Processing	1	1
-0.562029838562012	Heat shock	GFP-HDEL HS airy mv 10_Airyscan Processing	1	1
0.295080333948135	Heat shock	GFP-HDEL HS airy mv 10_Airyscan Processing	1	1
-0.209559753537178	Heat shock	GFP-HDEL HS airy mv 10_Airyscan Processing	1	1
-0.222210109233856	Heat shock	GFP-HDEL HS airy mv 10_Airyscan Processing	1	1
-0.0177976209670305	Heat shock	GFP-HDEL HS airy mv 10_Airyscan Processing	1	1
-0.0509572140872478	Heat shock	GFP-HDEL HS airy mv 10_Airyscan Processing	1	1
-0.0189625769853592	Heat shock	GFP-HDEL HS airy mv 10_Airyscan Processing	1	1
-0.257642924785614	Heat shock	GFP-HDEL HS airy mv 10_Airyscan Processing	1	1
0.197474464774132	Heat shock	GFP-HDEL HS airy mv 10_Airyscan Processing	1	1
-0.641224682331085	Heat shock	GFP-HDEL HS airy mv 10_Airyscan Processing	1	1
-0.496530473232269	Heat shock	GFP-HDEL HS airy mv 10_Airyscan Processing	1	1
-3.22660732269287	Heat shock	GFP-HDEL HS airy mv 10_Airyscan Processing	1	1
-0.0932309105992317	Heat shock	GFP-HDEL HS airy mv 10_Airyscan Processing	1	1
1.52805590629578	Heat shock	GFP-HDEL HS airy mv 10_Airyscan Processing	1	1
-0.40346571803093	Heat shock	GFP-HDEL HS airy mv 10_Airyscan Processing	1	1
-0.0757508277893066	Heat shock	GFP-HDEL HS airy mv 10_Airyscan Processing	1	1
0.49439150094986	Heat shock	GFP-HDEL HS airy mv 10_Airyscan Processing	1	1
-0.859827101230621	Heat shock	GFP-HDEL HS airy mv 10_Airyscan Processing	1	1
-0.18288666009903	Heat shock	GFP-HDEL HS airy mv 10_Airyscan Processing	1	1
-0.435208410024643	Heat shock	GFP-HDEL HS airy mv 10_Airyscan Processing	1	1
1.64005279541016	Heat shock	GFP-HDEL HS airy mv 10_Airyscan Processing	1	1
0.00671500572934747	Heat shock	GFP-HDEL HS airy mv 10_Airyscan Processing	1	1
-0.435115873813629	Heat shock	GFP-HDEL HS airy mv 10_Airyscan Processing	1	1
0.617106258869171	Heat shock	GFP-HDEL HS airy mv 10_Airyscan Processing	1	1
0.0753853023052216	Heat shock	GFP-HDEL HS airy mv 10_Airyscan Processing	1	1
-1.59182798862457	Heat shock	GFP-HDEL HS airy mv 10_Airyscan Processing	1	1
-1.02149605751038	Heat shock	GFP-HDEL HS airy mv 10_Airyscan Processing	1	1
0.39130312204361	Heat shock	GFP-HDEL HS airy mv 10_Airyscan Processing	1	1
-0.0333268418908119	Heat shock	GFP-HDEL HS airy mv 10_Airyscan Processing	1	1
-0.073865570127964	Heat shock	GFP-HDEL HS airy mv 10_Airyscan Processing	1	1
-0.0630007907748222	Heat shock	GFP-HDEL HS airy mv 10_Airyscan Processing	1	1
0.583286881446838	Heat shock	GFP-HDEL HS airy mv 10_Airyscan Processing	1	1
0.225855067372322	Heat shock	GFP-HDEL HS airy mv 10_Airyscan Processing	1	1
0.00642033014446497	Heat shock	GFP-HDEL HS airy mv 10_Airyscan Processing	1	1
0.315204620361328	Heat shock	GFP-HDEL HS airy mv 10_Airyscan Processing	1	1
-0.246491998434067	Heat shock	GFP-HDEL HS airy mv 10_Airyscan Processing	1	1
0.104454912245274	Heat shock	GFP-HDEL HS airy mv 10_Airyscan Processing	1	1
0.551352024078369	Heat shock	GFP-HDEL HS airy mv 10_Airyscan Processing	1	1
1.1798882484436	Heat shock	GFP-HDEL HS airy mv 10_Airyscan Processing	1	1
0.575144290924072	Heat shock	GFP-HDEL HS airy mv 10_Airyscan Processing	1	1
-0.424870550632477	Heat shock	GFP-HDEL HS airy mv 10_Airyscan Processing	1	1
0.562811672687531	Heat shock	GFP-HDEL HS airy mv 10_Airyscan Processing	1	1
0.167721897363663	Heat shock	GFP-HDEL HS airy mv 10_Airyscan Processing	1	1
-0.590541243553162	Heat shock	GFP-HDEL HS airy mv 10_Airyscan Processing	1	1
0.529386460781097	Heat shock	GFP-HDEL HS airy mv 10_Airyscan Processing	1	1
-0.0619715750217438	Heat shock	GFP-HDEL HS airy mv 10_Airyscan Processing	1	1
0.0965443402528763	Heat shock	GFP-HDEL HS airy mv 10_Airyscan Processing	1	1
-0.476723551750183	Heat shock	GFP-HDEL HS airy mv 10_Airyscan Processing	1	1
0.315416127443314	Heat shock	GFP-HDEL HS airy mv 10_Airyscan Processing	1	1
-0.047524593770504	Heat shock	GFP-HDEL HS airy mv 10_Airyscan Processing	1	1
0.540012359619141	Heat shock	GFP-HDEL HS airy mv 10_Airyscan Processing	1	1
-0.432126551866531	Heat shock	GFP-HDEL HS airy mv 10_Airyscan Processing	1	1
0.144000753760338	Heat shock	GFP-HDEL HS airy mv 10_Airyscan Processing	1	1
0.000476927380077541	Heat shock	GFP-HDEL HS airy mv 10_Airyscan Processing	1	1
0.479365825653076	Heat shock	GFP-HDEL HS airy mv 10_Airyscan Processing	1	1
0.0121615473181009	Heat shock	GFP-HDEL HS airy mv 10_Airyscan Processing	1	1
-0.449795067310333	Heat shock	GFP-HDEL HS airy mv 10_Airyscan Processing	1	1
-0.0423516742885113	Heat shock	GFP-HDEL HS airy mv 10_Airyscan Processing	1	1
-0.585237741470337	Heat shock	GFP-HDEL HS airy mv 10_Airyscan Processing	1	1
0.141058132052422	Heat shock	GFP-HDEL HS airy mv 10_Airyscan Processing	1	1
-0.04576176404953	Heat shock	GFP-HDEL HS airy mv 10_Airyscan Processing	1	1
-0.067434661090374	Heat shock	GFP-HDEL HS airy mv 10_Airyscan Processing	1	1
0.0762383714318275	Heat shock	GFP-HDEL HS airy mv 10_Airyscan Processing	1	1
1.98020839691162	Heat shock	GFP-HDEL HS airy mv 10_Airyscan Processing	1	1
-0.392238646745682	Heat shock	GFP-HDEL HS airy mv 10_Airyscan Processing	1	1
-2.24423336982727	Heat shock	GFP-HDEL HS airy mv 10_Airyscan Processing	1	1
-0.0557616762816906	Heat shock	GFP-HDEL HS airy mv 10_Airyscan Processing	1	1
0.986434280872345	Heat shock	GFP-HDEL HS airy mv 10_Airyscan Processing	1	1
0.147465333342552	Heat shock	GFP-HDEL HS airy mv 10_Airyscan Processing	1	1
-1.4123260974884	Heat shock	GFP-HDEL HS airy mv 10_Airyscan Processing	1	1
0.88761043548584	Heat shock	GFP-HDEL HS airy mv 10_Airyscan Processing	1	1
0.198641017079353	Heat shock	GFP-HDEL HS airy mv 10_Airyscan Processing	1	1
1.07511377334595	Heat shock	GFP-HDEL HS airy mv 10_Airyscan Processing	1	1
0.287093222141266	Heat shock	GFP-HDEL HS airy mv 10_Airyscan Processing	1	1
0.0309829283505678	Heat shock	GFP-HDEL HS airy mv 10_Airyscan Processing	1	1
0.0518433079123497	Heat shock	GFP-HDEL HS airy mv 10_Airyscan Processing	1	1
-1.2530083656311	Heat shock	GFP-HDEL HS airy mv 10_Airyscan Processing	1	1
0.263501793146133	Heat shock	GFP-HDEL HS airy mv 10_Airyscan Processing	1	1
0.498502224683762	Heat shock	GFP-HDEL HS airy mv 10_Airyscan Processing	1	1
-0.263167023658752	Heat shock	GFP-HDEL HS airy mv 10_Airyscan Processing	1	1
0.0850202441215515	Heat shock	GFP-HDEL HS airy mv 10_Airyscan Processing	1	1
0.204736962914467	Heat shock	GFP-HDEL HS airy mv 10_Airyscan Processing	1	1
0.196848630905151	Heat shock	GFP-HDEL HS airy mv 10_Airyscan Processing	1	1
0.785727322101593	Heat shock	GFP-HDEL HS airy mv 10_Airyscan Processing	1	1
1.57908415794373	Heat shock	GFP-HDEL HS airy mv 10_Airyscan Processing	1	1
0.110218472778797	Heat shock	GFP-HDEL HS airy mv 10_Airyscan Processing	1	1
0.145010992884636	Heat shock	GFP-HDEL HS airy mv 10_Airyscan Processing	1	1
-0.434813410043716	Heat shock	GFP-HDEL HS airy mv 10_Airyscan Processing	1	1
-0.343004375696182	Heat shock	GFP-HDEL HS airy mv 10_Airyscan Processing	1	1
-0.174731537699699	Heat shock	GFP-HDEL HS airy mv 10_Airyscan Processing	1	1
-0.507000327110291	Heat shock	GFP-HDEL HS airy mv 10_Airyscan Processing	1	1
0.802410781383514	Heat shock	GFP-HDEL HS airy mv 10_Airyscan Processing	1	1
-0.0422289855778217	Heat shock	GFP-HDEL HS airy mv 10_Airyscan Processing	1	1
0.578075766563416	Heat shock	GFP-HDEL HS airy mv 10_Airyscan Processing	1	1
-0.157505050301552	Heat shock	GFP-HDEL HS airy mv 10_Airyscan Processing	1	1
-0.0832711905241013	Heat shock	GFP-HDEL HS airy mv 10_Airyscan Processing	1	1
-0.111493080854416	Heat shock	GFP-HDEL HS airy mv 10_Airyscan Processing	1	1
-0.01597292535007	Heat shock	GFP-HDEL HS airy mv 10_Airyscan Processing	1	1
-0.0234821476042271	Heat shock	GFP-HDEL HS airy mv 10_Airyscan Processing	1	1
0.427333652973175	Heat shock	GFP-HDEL HS airy mv 10_Airyscan Processing	1	1
0.122460514307022	Heat shock	GFP-HDEL HS airy mv 10_Airyscan Processing	1	1
1.25437891483307	Heat shock	GFP-HDEL HS airy mv 10_Airyscan Processing	1	1
0.297711342573166	Heat shock	GFP-HDEL HS airy mv 10_Airyscan Processing	1	1
-0.56002414226532	Heat shock	GFP-HDEL HS airy mv 10_Airyscan Processing	1	1
-0.290677756071091	Heat shock	GFP-HDEL HS airy mv 10_Airyscan Processing	1	1
0.275532126426697	Heat shock	GFP-HDEL HS airy mv 10_Airyscan Processing	1	1
-1.00869452953339	Heat shock	GFP-HDEL HS airy mv 10_Airyscan Processing	1	1
0.0225335918366909	Heat shock	GFP-HDEL HS airy mv 10_Airyscan Processing	1	1
-0.43216398358345	Heat shock	GFP-HDEL HS airy mv 10_Airyscan Processing	1	1
0.262540131807327	Heat shock	GFP-HDEL HS airy mv 10_Airyscan Processing	1	1
-0.110927931964397	Heat shock	GFP-HDEL HS airy mv 10_Airyscan Processing	1	1
0.344315320253372	Heat shock	GFP-HDEL HS airy mv 10_Airyscan Processing	1	1
-0.0964040160179138	Heat shock	GFP-HDEL HS airy mv 10_Airyscan Processing	1	1
0.130340278148651	Heat shock	GFP-HDEL HS airy mv 10_Airyscan Processing	1	1
-0.449805945158005	Heat shock	GFP-HDEL HS airy mv 10_Airyscan Processing	1	1
0.203578427433968	Heat shock	GFP-HDEL HS airy mv 10_Airyscan Processing	1	1
0.758394598960876	Heat shock	GFP-HDEL HS airy mv 10_Airyscan Processing	1	1
0.0536284483969212	Heat shock	GFP-HDEL HS airy mv 10_Airyscan Processing	1	1
-0.285150587558746	Heat shock	GFP-HDEL HS airy mv 10_Airyscan Processing	1	1
0.139919504523277	Heat shock	GFP-HDEL HS airy mv 10_Airyscan Processing	1	1
3.30467224121094	Heat shock	GFP-HDEL HS airy mv 10_Airyscan Processing	1	1
-0.182187765836716	Heat shock	GFP-HDEL HS airy mv 10_Airyscan Processing	1	1
-0.0436761751770973	Heat shock	GFP-HDEL HS airy mv 10_Airyscan Processing	1	1
-0.444748133420944	Heat shock	GFP-HDEL HS airy mv 10_Airyscan Processing	1	1
-0.274566859006882	Heat shock	GFP-HDEL HS airy mv 10_Airyscan Processing	1	1
-0.62712174654007	Heat shock	GFP-HDEL HS airy mv 10_Airyscan Processing	1	1
0.256935238838196	Heat shock	GFP-HDEL HS airy mv 10_Airyscan Processing	1	1
-0.247417435050011	Heat shock	GFP-HDEL HS airy mv 10_Airyscan Processing	1	1
-0.24369341135025	Heat shock	GFP-HDEL HS airy mv 10_Airyscan Processing	1	1
-0.0193799659609795	Heat shock	GFP-HDEL HS airy mv 10_Airyscan Processing	1	1
0.428413599729538	Heat shock	GFP-HDEL HS airy mv 10_Airyscan Processing	1	1
-2.71080303192139	Heat shock	GFP-HDEL HS airy mv 10_Airyscan Processing	1	1
0.681327641010284	Heat shock	GFP-HDEL HS airy mv 10_Airyscan Processing	1	1
-1.12119746208191	Heat shock	GFP-HDEL HS airy mv 10_Airyscan Processing	1	1
-0.294115155935287	Heat shock	GFP-HDEL HS airy mv 10_Airyscan Processing	1	1
-0.0980216935276985	Heat shock	GFP-HDEL HS airy mv 10_Airyscan Processing	1	1
-0.122333280742168	Heat shock	GFP-HDEL HS airy mv 10_Airyscan Processing	1	1
-0.0790601968765259	Heat shock	GFP-HDEL HS airy mv 10_Airyscan Processing	1	1
0.370790272951126	Heat shock	GFP-HDEL HS airy mv 10_Airyscan Processing	1	1
-0.774057328701019	Heat shock	GFP-HDEL HS airy mv 10_Airyscan Processing	1	1
2.03667426109314	Heat shock	GFP-HDEL HS airy mv 10_Airyscan Processing	1	1
-0.116867206990719	Heat shock	GFP-HDEL HS airy mv 10_Airyscan Processing	1	1
1.67842888832092	Heat shock	GFP-HDEL HS airy mv 10_Airyscan Processing	1	1
0.532174468040466	Heat shock	GFP-HDEL HS airy mv 10_Airyscan Processing	1	1
-0.324026614427567	Heat shock	GFP-HDEL HS airy mv 10_Airyscan Processing	1	1
0.421874552965164	Heat shock	GFP-HDEL HS airy mv 10_Airyscan Processing	1	1
-0.529084622859955	Heat shock	GFP-HDEL HS airy mv 10_Airyscan Processing	1	1
0.684061229228973	Heat shock	GFP-HDEL HS airy mv 10_Airyscan Processing	1	1
-0.812054514884949	Heat shock	GFP-HDEL HS airy mv 10_Airyscan Processing	1	1
-0.0232432708144188	Heat shock	GFP-HDEL HS airy mv 10_Airyscan Processing	1	1
-0.622376501560211	Heat shock	GFP-HDEL HS airy mv 10_Airyscan Processing	1	1
-0.16198518872261	Heat shock	GFP-HDEL HS airy mv 10_Airyscan Processing	1	1
0.665287256240845	Heat shock	GFP-HDEL HS airy mv 10_Airyscan Processing	1	1
0.656653940677643	Heat shock	GFP-HDEL HS airy mv 10_Airyscan Processing	1	1
-0.288295388221741	Heat shock	GFP-HDEL HS airy mv 10_Airyscan Processing	1	1
-0.215494230389595	Heat shock	GFP-HDEL HS airy mv 10_Airyscan Processing	1	1
-0.148872077465057	Heat shock	GFP-HDEL HS airy mv 10_Airyscan Processing	1	1
-0.527032375335693	Heat shock	GFP-HDEL HS airy mv 10_Airyscan Processing	1	1
-2.6938624382019	Heat shock	GFP-HDEL HS airy mv 10_Airyscan Processing	1	1
-0.113807134330273	Heat shock	GFP-HDEL HS airy mv 10_Airyscan Processing	1	1
-0.109988525509834	Heat shock	GFP-HDEL HS airy mv 10_Airyscan Processing	1	1
-2.36014747619629	Heat shock	GFP-HDEL HS airy mv 10_Airyscan Processing	1	1
-0.549133360385895	Heat shock	GFP-HDEL HS airy mv 10_Airyscan Processing	1	1
-1.20418190956116	Heat shock	GFP-HDEL HS airy mv 10_Airyscan Processing	1	1
-1.22229051589966	Heat shock	GFP-HDEL HS airy mv 10_Airyscan Processing	1	1
-0.194950699806213	Heat shock	GFP-HDEL HS airy mv 10_Airyscan Processing	1	1
-0.185159355401993	Heat shock	GFP-HDEL HS airy mv 10_Airyscan Processing	1	1
0.113157853484154	Heat shock	GFP-HDEL HS airy mv 10_Airyscan Processing	1	1
0.462316602468491	Heat shock	GFP-HDEL HS airy mv 10_Airyscan Processing	1	1
0.0622317083179951	Heat shock	GFP-HDEL HS airy mv 10_Airyscan Processing	1	1
-0.881401479244232	Heat shock	GFP-HDEL HS airy mv 10_Airyscan Processing	1	1
-0.821392059326172	Heat shock	GFP-HDEL HS airy mv 10_Airyscan Processing	1	1
0.147622510790825	Heat shock	GFP-HDEL HS airy mv 10_Airyscan Processing	1	1
0.165786355733871	Heat shock	GFP-HDEL HS airy mv 10_Airyscan Processing	1	1
-0.528448879718781	Heat shock	GFP-HDEL HS airy mv 10_Airyscan Processing	1	1
-0.831469476222992	Heat shock	GFP-HDEL HS airy mv 10_Airyscan Processing	1	1
-1.11985445022583	Heat shock	GFP-HDEL HS airy mv 10_Airyscan Processing	1	1
-0.17261990904808	Heat shock	GFP-HDEL HS airy mv 10_Airyscan Processing	1	1
-3.22721242904663	Heat shock	GFP-HDEL HS airy mv 10_Airyscan Processing	1	1
3.92159962654114	Heat shock	GFP-HDEL HS airy mv 10_Airyscan Processing	1	1
0.10260646790266	Heat shock	GFP-HDEL HS airy mv 10_Airyscan Processing	1	1
-0.735341846942902	Heat shock	GFP-HDEL HS airy mv 10_Airyscan Processing	1	1
-0.532616257667542	Heat shock	GFP-HDEL HS airy mv 10_Airyscan Processing	1	1
-0.310255229473114	Heat shock	GFP-HDEL HS airy mv 10_Airyscan Processing	1	1
-3.16128826141357	Heat shock	GFP-HDEL HS airy mv 10_Airyscan Processing	1	1
-0.0678421333432198	Heat shock	GFP-HDEL HS airy mv 10_Airyscan Processing	1	1
-0.775677919387817	Heat shock	GFP-HDEL HS airy mv 10_Airyscan Processing	1	1
0.052206002175808	Heat shock	GFP-HDEL HS airy mv 10_Airyscan Processing	1	1
0.0346896797418594	Heat shock	GFP-HDEL HS airy mv 10_Airyscan Processing	1	1
-0.175439164042473	Heat shock	GFP-HDEL HS airy mv 10_Airyscan Processing	1	1
-0.406874597072601	Heat shock	GFP-HDEL HS airy mv 10_Airyscan Processing	1	1
-0.0175054371356964	Heat shock	GFP-HDEL HS airy mv 10_Airyscan Processing	1	1
-0.608220398426056	Heat shock	GFP-HDEL HS airy mv 10_Airyscan Processing	1	1
0.0500482507050037	Heat shock	GFP-HDEL HS airy mv 10_Airyscan Processing	1	1
-1.32829308509827	Heat shock	GFP-HDEL HS airy mv 10_Airyscan Processing	1	1
-0.289023578166962	Heat shock	GFP-HDEL HS airy mv 10_Airyscan Processing	1	1
-0.0195922665297985	Heat shock	GFP-HDEL HS airy mv 10_Airyscan Processing	1	1
-0.917870402336121	Heat shock	GFP-HDEL HS airy mv 10_Airyscan Processing	1	1
0.0862709581851959	Heat shock	GFP-HDEL HS airy mv 10_Airyscan Processing	1	1
0.048171978443861	Heat shock	GFP-HDEL HS airy mv 10_Airyscan Processing	1	1
-0.791597783565521	Heat shock	GFP-HDEL HS airy mv 10_Airyscan Processing	1	1
0.305145174264908	Heat shock	GFP-HDEL HS airy mv 10_Airyscan Processing	1	1
0.130882158875465	Heat shock	GFP-HDEL HS airy mv 10_Airyscan Processing	1	1
-0.630832135677338	Heat shock	GFP-HDEL HS airy mv 10_Airyscan Processing	1	1
0.0662243291735649	Heat shock	GFP-HDEL HS airy mv 10_Airyscan Processing	1	1
-0.562935471534729	Heat shock	GFP-HDEL HS airy mv 10_Airyscan Processing	1	1
-0.806480944156647	Heat shock	GFP-HDEL HS airy mv 10_Airyscan Processing	1	1
-0.260444492101669	Heat shock	GFP-HDEL HS airy mv 10_Airyscan Processing	1	1
-0.401776492595673	Heat shock	GFP-HDEL HS airy mv 10_Airyscan Processing	1	1
0.028404762968421	Heat shock	GFP-HDEL HS airy mv 10_Airyscan Processing	1	1
-0.146421939134598	Heat shock	GFP-HDEL HS airy mv 10_Airyscan Processing	1	1
-0.156574159860611	Heat shock	GFP-HDEL HS airy mv 10_Airyscan Processing	1	1
-0.84522008895874	Heat shock	GFP-HDEL HS airy mv 10_Airyscan Processing	1	1
0.409993082284927	Heat shock	GFP-HDEL HS airy mv 10_Airyscan Processing	1	1
0.0265638027340174	Heat shock	GFP-HDEL HS airy mv 10_Airyscan Processing	1	1
2.06249642372131	Heat shock	GFP-HDEL HS airy mv 10_Airyscan Processing	1	1
0.0920500010251999	Heat shock	GFP-HDEL HS airy mv 10_Airyscan Processing	1	1
-0.723818182945251	Heat shock	GFP-HDEL HS airy mv 10_Airyscan Processing	1	1
0.303288340568542	Heat shock	GFP-HDEL HS airy mv 10_Airyscan Processing	1	1
-0.0860999375581741	Heat shock	GFP-HDEL HS airy mv 10_Airyscan Processing	1	1
0.0379084832966328	Heat shock	GFP-HDEL HS airy mv 10_Airyscan Processing	1	1
-0.814578473567963	Heat shock	GFP-HDEL HS airy mv 10_Airyscan Processing	1	1
-3.63780403137207	Heat shock	GFP-HDEL HS airy mv 10_Airyscan Processing	1	1
-0.865723550319672	Heat shock	GFP-HDEL HS airy mv 10_Airyscan Processing	1	1
-0.368319034576416	Heat shock	GFP-HDEL HS airy mv 10_Airyscan Processing	1	1
-0.110583260655403	Heat shock	GFP-HDEL HS airy mv 10_Airyscan Processing	1	1
0.261029005050659	Heat shock	GFP-HDEL HS airy mv 10_Airyscan Processing	1	1
-1.68158793449402	Heat shock	GFP-HDEL HS airy mv 10_Airyscan Processing	1	1
0.666048049926758	Heat shock	GFP-HDEL HS airy mv 10_Airyscan Processing	1	1
0.222140118479729	Heat shock	GFP-HDEL HS airy mv 10_Airyscan Processing	1	1
-0.276196241378784	Heat shock	GFP-HDEL HS airy mv 10_Airyscan Processing	1	1
0.619141459465027	Heat shock	GFP-HDEL HS airy mv 10_Airyscan Processing	1	1
0.0709649175405502	Heat shock	GFP-HDEL HS airy mv 10_Airyscan Processing	1	1
-0.86945378780365	Heat shock	GFP-HDEL HS airy mv 10_Airyscan Processing	1	1
1.47613406181335	Heat shock	GFP-HDEL HS airy mv 10_Airyscan Processing	1	1
-1.19369888305664	Heat shock	GFP-HDEL HS airy mv 10_Airyscan Processing	1	1
0.433016240596771	Heat shock	GFP-HDEL HS airy mv 10_Airyscan Processing	1	1
0.634505867958069	Heat shock	GFP-HDEL HS airy mv 10_Airyscan Processing	1	1
0.0388029180467129	Heat shock	GFP-HDEL HS airy mv 10_Airyscan Processing	1	1
-0.77489048242569	Heat shock	GFP-HDEL HS airy mv 10_Airyscan Processing	1	1
-0.17457503080368	Heat shock	GFP-HDEL HS airy mv 10_Airyscan Processing	1	1
-0.187694683670998	Heat shock	GFP-HDEL HS airy mv 10_Airyscan Processing	1	1
-0.640194594860077	Heat shock	GFP-HDEL HS airy mv 10_Airyscan Processing	1	1
-0.132153868675232	Heat shock	GFP-HDEL HS airy mv 10_Airyscan Processing	1	1
0.34266585111618	Heat shock	GFP-HDEL HS airy mv 10_Airyscan Processing	1	1
-0.730597972869873	Heat shock	GFP-HDEL HS airy mv 10_Airyscan Processing	1	1
-0.000607373542152345	Heat shock	GFP-HDEL HS airy mv 10_Airyscan Processing	1	1
1.4333963394165	Heat shock	GFP-HDEL HS airy mv 10_Airyscan Processing	1	1
-0.201278999447823	Heat shock	GFP-HDEL HS airy mv 10_Airyscan Processing	1	1
1.18099641799927	Heat shock	GFP-HDEL HS airy mv 10_Airyscan Processing	1	1
-0.1885866522789	Heat shock	GFP-HDEL HS airy mv 10_Airyscan Processing	1	1
0.601493000984192	Heat shock	GFP-HDEL HS airy mv 10_Airyscan Processing	1	1
0.441796541213989	Heat shock	GFP-HDEL HS airy mv 10_Airyscan Processing	1	1
0.150995075702667	Heat shock	GFP-HDEL HS airy mv 10_Airyscan Processing	1	1
0.0541503168642521	Heat shock	GFP-HDEL HS airy mv 10_Airyscan Processing	1	1
-0.140926972031593	Heat shock	GFP-HDEL HS airy mv 10_Airyscan Processing	1	1
1.4891619682312	Heat shock	GFP-HDEL HS airy mv 10_Airyscan Processing	1	1
1.3196394443512	Heat shock	GFP-HDEL HS airy mv 10_Airyscan Processing	1	1
-0.0402529127895832	Heat shock	GFP-HDEL HS airy mv 10_Airyscan Processing	1	1
0.133404925465584	Heat shock	GFP-HDEL HS airy mv 10_Airyscan Processing	1	1
-0.540522158145905	Heat shock	GFP-HDEL HS airy mv 10_Airyscan Processing	1	1
-0.429540902376175	Heat shock	GFP-HDEL HS airy mv 10_Airyscan Processing	1	1
0.604100227355957	Heat shock	GFP-HDEL HS airy mv 10_Airyscan Processing	1	1
-1.23694574832916	Heat shock	GFP-HDEL HS airy mv 10_Airyscan Processing	1	1
-1.85105085372925	Heat shock	GFP-HDEL HS airy mv 10_Airyscan Processing	1	1
0.0036623002961278	Heat shock	GFP-HDEL HS airy mv 10_Airyscan Processing	1	1
-0.459868520498276	Heat shock	GFP-HDEL HS airy mv 10_Airyscan Processing	1	1
-1.40519940853119	Heat shock	GFP-HDEL HS airy mv 10_Airyscan Processing	1	1
-0.274848937988281	Heat shock	GFP-HDEL HS airy mv 10_Airyscan Processing	1	1
0.0295912511646748	Heat shock	GFP-HDEL HS airy mv 10_Airyscan Processing	1	1
-0.00862277206033468	Heat shock	GFP-HDEL HS airy mv 10_Airyscan Processing	1	1
-0.369041830301285	Heat shock	GFP-HDEL HS airy mv 10_Airyscan Processing	1	1
1.18758070468903	Heat shock	GFP-HDEL HS airy mv 10_Airyscan Processing	1	1
0.343060463666916	Heat shock	GFP-HDEL HS airy mv 10_Airyscan Processing	1	1
-0.167056068778038	Heat shock	GFP-HDEL HS airy mv 10_Airyscan Processing	1	1
0.388035446405411	Heat shock	GFP-HDEL HS airy mv 10_Airyscan Processing	1	1
-0.564385116100311	Heat shock	GFP-HDEL HS airy mv 10_Airyscan Processing	1	1
-0.0308289583772421	Heat shock	GFP-HDEL HS airy mv 10_Airyscan Processing	1	1
1.03531527519226	Heat shock	GFP-HDEL HS airy mv 10_Airyscan Processing	1	1
-1.61530768871307	Heat shock	GFP-HDEL HS airy mv 10_Airyscan Processing	1	1
-0.179197654128075	Heat shock	GFP-HDEL HS airy mv 10_Airyscan Processing	1	1
-0.354782193899155	Heat shock	GFP-HDEL HS airy mv 10_Airyscan Processing	1	1
-1.08317935466766	Heat shock	GFP-HDEL HS airy mv 10_Airyscan Processing	1	1
0.139028251171112	Heat shock	GFP-HDEL HS airy mv 10_Airyscan Processing	1	1
-0.140126049518585	Heat shock	GFP-HDEL HS airy mv 10_Airyscan Processing	1	1
0.524753093719482	Heat shock	GFP-HDEL HS airy mv 10_Airyscan Processing	1	1
-0.251786291599274	Heat shock	GFP-HDEL HS airy mv 10_Airyscan Processing	1	1
0.122432798147202	Heat shock	GFP-HDEL HS airy mv 10_Airyscan Processing	1	1
0.199005603790283	Heat shock	GFP-HDEL HS airy mv 10_Airyscan Processing	1	1
-0.0750051066279411	Heat shock	GFP-HDEL HS airy mv 10_Airyscan Processing	1	1
-0.39776223897934	Heat shock	GFP-HDEL HS airy mv 10_Airyscan Processing	1	1
-1.94702529907227	Heat shock	GFP-HDEL HS airy mv 10_Airyscan Processing	1	1
1.07899725437164	Heat shock	GFP-HDEL HS airy mv 10_Airyscan Processing	1	1
-0.225400134921074	Heat shock	GFP-HDEL HS airy mv 10_Airyscan Processing	1	1
-1.20805776119232	Heat shock	GFP-HDEL HS airy mv 10_Airyscan Processing	1	1
-1.05513107776642	Heat shock	GFP-HDEL HS airy mv 10_Airyscan Processing	1	1
0.0998767018318176	Heat shock	GFP-HDEL HS airy mv 10_Airyscan Processing	1	1
-1.13393580913544	Heat shock	GFP-HDEL HS airy mv 10_Airyscan Processing	1	1
-0.966523110866547	Heat shock	GFP-HDEL HS airy mv 10_Airyscan Processing	1	1
0.0161247588694096	Heat shock	GFP-HDEL HS airy mv 10_Airyscan Processing	1	1
0.167796939611435	Heat shock	GFP-HDEL HS airy mv 10_Airyscan Processing	1	1
0.282996475696564	Heat shock	GFP-HDEL HS airy mv 10_Airyscan Processing	1	1
0.473520845174789	Heat shock	GFP-HDEL HS airy mv 10_Airyscan Processing	1	1
-0.114323228597641	Heat shock	GFP-HDEL HS airy mv 10_Airyscan Processing	1	1
-0.148121312260628	Heat shock	GFP-HDEL HS airy mv 10_Airyscan Processing	1	1
0.783872365951538	Heat shock	GFP-HDEL HS airy mv 10_Airyscan Processing	1	1
-0.415178924798965	Heat shock	GFP-HDEL HS airy mv 10_Airyscan Processing	1	1
-0.124442107975483	Heat shock	GFP-HDEL HS airy mv 10_Airyscan Processing	1	1
0.864554643630981	Heat shock	GFP-HDEL HS airy mv 10_Airyscan Processing	1	1
0.586189687252045	Heat shock	GFP-HDEL HS airy mv 10_Airyscan Processing	1	1
0.0321069434285164	Heat shock	GFP-HDEL HS airy mv 10_Airyscan Processing	1	1
0.235165014863014	Heat shock	GFP-HDEL HS airy mv 10_Airyscan Processing	1	1
0.329841613769531	Heat shock	GFP-HDEL HS airy mv 10_Airyscan Processing	1	1
0.697474122047424	Heat shock	GFP-HDEL HS airy mv 10_Airyscan Processing	1	1
-0.579263150691986	Heat shock	GFP-HDEL HS airy mv 10_Airyscan Processing	1	1
0.000666784413624555	Heat shock	GFP-HDEL HS airy mv 10_Airyscan Processing	1	1
-0.498651027679443	Heat shock	GFP-HDEL HS airy mv 10_Airyscan Processing	1	1
-0.184513449668884	Heat shock	GFP-HDEL HS airy mv 10_Airyscan Processing	1	1
-0.962496280670166	Heat shock	GFP-HDEL HS airy mv 10_Airyscan Processing	1	1
-0.662410020828247	Heat shock	GFP-HDEL HS airy mv 10_Airyscan Processing	1	1
0.000703051628079265	Heat shock	GFP-HDEL HS airy mv 10_Airyscan Processing	1	1
-0.253858029842377	Heat shock	GFP-HDEL HS airy mv 10_Airyscan Processing	1	1
0.124779738485813	Heat shock	GFP-HDEL HS airy mv 10_Airyscan Processing	1	1
-0.833553552627563	Heat shock	GFP-HDEL HS airy mv 10_Airyscan Processing	1	1
0.0457393303513527	Heat shock	GFP-HDEL HS airy mv 10_Airyscan Processing	1	1
-0.363257884979248	Heat shock	GFP-HDEL HS airy mv 10_Airyscan Processing	1	1
-1.99952781200409	Heat shock	GFP-HDEL HS airy mv 10_Airyscan Processing	1	1
0.0370837152004242	Heat shock	GFP-HDEL HS airy mv 10_Airyscan Processing	1	1
0.81017941236496	Heat shock	GFP-HDEL HS airy mv 10_Airyscan Processing	1	1
-0.131633311510086	Heat shock	GFP-HDEL HS airy mv 10_Airyscan Processing	1	1
-2.55233645439148	Heat shock	GFP-HDEL HS airy mv 10_Airyscan Processing	1	1
-1.83580648899078	Heat shock	GFP-HDEL HS airy mv 10_Airyscan Processing	1	1
-0.197659566998482	Heat shock	GFP-HDEL HS airy mv 10_Airyscan Processing	1	1
0.591637492179871	Heat shock	GFP-HDEL HS airy mv 10_Airyscan Processing	1	1
-1.02082479000092	Heat shock	GFP-HDEL HS airy mv 10_Airyscan Processing	1	1
-0.906183063983917	Heat shock	GFP-HDEL HS airy mv 10_Airyscan Processing	1	1
0.40121927857399	Heat shock	GFP-HDEL HS airy mv 10_Airyscan Processing	1	1
0.1653942912817	Heat shock	GFP-HDEL HS airy mv 10_Airyscan Processing	1	1
0.790658354759216	Heat shock	GFP-HDEL HS airy mv 10_Airyscan Processing	1	1
-1.0073344707489	Heat shock	GFP-HDEL HS airy mv 10_Airyscan Processing	1	1
0.0426728539168835	Heat shock	GFP-HDEL HS airy mv 10_Airyscan Processing	1	1
0.834244251251221	Heat shock	GFP-HDEL HS airy mv 10_Airyscan Processing	1	1
-0.682160556316376	Heat shock	GFP-HDEL HS airy mv 10_Airyscan Processing	1	1
0.59808349609375	Heat shock	GFP-HDEL HS airy mv 10_Airyscan Processing	1	1
-0.0832133293151855	Heat shock	GFP-HDEL HS airy mv 10_Airyscan Processing	1	1
-0.377919912338257	Heat shock	GFP-HDEL HS airy mv 10_Airyscan Processing	1	1
-1.10220861434937	Heat shock	GFP-HDEL HS airy mv 10_Airyscan Processing	1	1
-0.412875711917877	Heat shock	GFP-HDEL HS airy mv 10_Airyscan Processing	1	1
1.02292096614838	Heat shock	GFP-HDEL HS airy mv 10_Airyscan Processing	1	1
0.780519247055054	Heat shock	GFP-HDEL HS airy mv 10_Airyscan Processing	1	1
-1.15109300613403	Heat shock	GFP-HDEL HS airy mv 10_Airyscan Processing	1	1
1.95337796211243	Heat shock	GFP-HDEL HS airy mv 10_Airyscan Processing	1	1
0.448819994926453	Heat shock	GFP-HDEL HS airy mv 10_Airyscan Processing	1	1
-0.295865923166275	Heat shock	GFP-HDEL HS airy mv 10_Airyscan Processing	1	1
-0.384178727865219	Heat shock	GFP-HDEL HS airy mv 10_Airyscan Processing	1	1
-0.0317447185516357	Heat shock	GFP-HDEL HS airy mv 10_Airyscan Processing	1	1
-1.56355476379395	Heat shock	GFP-HDEL HS airy mv 10_Airyscan Processing	1	1
0.546294450759888	Heat shock	GFP-HDEL HS airy mv 10_Airyscan Processing	1	1
0.0311286766082048	Heat shock	GFP-HDEL HS airy mv 10_Airyscan Processing	1	1
0.11061118543148	Heat shock	GFP-HDEL HS airy mv 10_Airyscan Processing	1	1
-1.63640677928925	Heat shock	GFP-HDEL HS airy mv 10_Airyscan Processing	1	1
0.0820135921239853	Heat shock	GFP-HDEL HS airy mv 10_Airyscan Processing	1	1
0.649654746055603	Heat shock	GFP-HDEL HS airy mv 10_Airyscan Processing	1	1
-0.273431718349457	Heat shock	GFP-HDEL HS airy mv 10_Airyscan Processing	1	1
-0.280900001525879	Heat shock	GFP-HDEL HS airy mv 10_Airyscan Processing	1	1
-0.512279450893402	Heat shock	GFP-HDEL HS airy mv 10_Airyscan Processing	1	1
0.155277863144875	Heat shock	GFP-HDEL HS airy mv 10_Airyscan Processing	1	1
-0.27367377281189	Heat shock	GFP-HDEL HS airy mv 10_Airyscan Processing	1	1
0.198092341423035	Heat shock	GFP-HDEL HS airy mv 10_Airyscan Processing	1	1
0.0425412431359291	Heat shock	GFP-HDEL HS airy mv 10_Airyscan Processing	1	1
-0.0867204591631889	Heat shock	GFP-HDEL HS airy mv 10_Airyscan Processing	1	1
-0.305015653371811	Heat shock	GFP-HDEL HS airy mv 10_Airyscan Processing	1	1
0.434684842824936	Heat shock	GFP-HDEL HS airy mv 10_Airyscan Processing	1	1
-0.590586006641388	Heat shock	GFP-HDEL HS airy mv 10_Airyscan Processing	1	1
-1.56385004520416	Heat shock	GFP-HDEL HS airy mv 10_Airyscan Processing	1	1
3.36366081237793	Heat shock	GFP-HDEL HS airy mv 10_Airyscan Processing	1	1
-1.66125154495239	Heat shock	GFP-HDEL HS airy mv 10_Airyscan Processing	1	1
-0.352415442466736	Heat shock	GFP-HDEL HS airy mv 10_Airyscan Processing	1	1
-0.171468734741211	Heat shock	GFP-HDEL HS airy mv 10_Airyscan Processing	1	1
-0.521304249763489	Heat shock	GFP-HDEL HS airy mv 10_Airyscan Processing	1	1
1.04503190517426	Heat shock	GFP-HDEL HS airy mv 10_Airyscan Processing	1	1
-2.23176240921021	Heat shock	GFP-HDEL HS airy mv 10_Airyscan Processing	1	1
3.26650166511536	Heat shock	GFP-HDEL HS airy mv 10_Airyscan Processing	1	1
-3.62574028968811	Heat shock	GFP-HDEL HS airy mv 10_Airyscan Processing	1	1
5.4356517791748	Heat shock	GFP-HDEL HS airy mv 10_Airyscan Processing	1	1
-0.182760581374168	Heat shock	GFP-HDEL HS airy mv 10_Airyscan Processing	1	1
-0.35583433508873	Heat shock	GFP-HDEL HS airy mv 10_Airyscan Processing	1	1
2.23105621337891	Heat shock	GFP-HDEL HS airy mv 10_Airyscan Processing	1	1
4.05618381500244	Heat shock	GFP-HDEL HS airy mv 10_Airyscan Processing	1	1
-0.351832687854767	Heat shock	GFP-HDEL HS airy mv 10_Airyscan Processing	1	1
-0.569060623645782	Heat shock	GFP-HDEL HS airy mv 10_Airyscan Processing	1	1
0.177911996841431	Heat shock	GFP-HDEL HS airy mv 10_Airyscan Processing	1	1
-0.238896727561951	Heat shock	GFP-HDEL HS airy mv 10_Airyscan Processing	1	1
0.429188340902328	Heat shock	GFP-HDEL HS airy mv 10_Airyscan Processing	1	1
0.797328948974609	Heat shock	GFP-HDEL HS airy mv 10_Airyscan Processing	1	1
-0.314821004867554	Heat shock	GFP-HDEL HS airy mv 10_Airyscan Processing	1	1
-0.323708891868591	Heat shock	GFP-HDEL HS airy mv 10_Airyscan Processing	1	1
0.629881083965302	Heat shock	GFP-HDEL HS airy mv 10_Airyscan Processing	1	1
-0.351652592420578	Heat shock	GFP-HDEL HS airy mv 10_Airyscan Processing	1	1
0.15919603407383	Heat shock	GFP-HDEL HS airy mv 10_Airyscan Processing	1	1
-0.0064895018003881	Heat shock	GFP-HDEL HS airy mv 10_Airyscan Processing	1	1
0.733105719089508	Heat shock	GFP-HDEL HS airy mv 10_Airyscan Processing	1	1
0.0981511846184731	Heat shock	GFP-HDEL HS airy mv 10_Airyscan Processing	1	1
0.528632342815399	Heat shock	GFP-HDEL HS airy mv 10_Airyscan Processing	1	1
1.10192120075226	Heat shock	GFP-HDEL HS airy mv 10_Airyscan Processing	1	1
0.145852580666542	Heat shock	GFP-HDEL HS airy mv 10_Airyscan Processing	1	1
-0.27451565861702	Heat shock	GFP-HDEL HS airy mv 10_Airyscan Processing	1	1
0.728205621242523	Heat shock	GFP-HDEL HS airy mv 10_Airyscan Processing	1	1
-0.562987744808197	Heat shock	GFP-HDEL HS airy mv 10_Airyscan Processing	1	1
0.469069749116898	Heat shock	GFP-HDEL HS airy mv 10_Airyscan Processing	1	1
0.264121621847153	Heat shock	GFP-HDEL HS airy mv 10_Airyscan Processing	1	1
-0.0261512901633978	Heat shock	GFP-HDEL HS airy mv 10_Airyscan Processing	1	1
0.0688203498721123	Heat shock	GFP-HDEL HS airy mv 10_Airyscan Processing	1	1
3.94786334037781	Heat shock	GFP-HDEL HS airy mv 10_Airyscan Processing	1	1
-0.0526544228196144	Heat shock	GFP-HDEL HS airy mv 10_Airyscan Processing	1	1
0.867851793766022	Heat shock	GFP-HDEL HS airy mv 10_Airyscan Processing	1	1
0.0412203781306744	Heat shock	GFP-HDEL HS airy mv 10_Airyscan Processing	1	1
-0.802239120006561	Heat shock	GFP-HDEL HS airy mv 10_Airyscan Processing	1	1
0.455405652523041	Heat shock	GFP-HDEL HS airy mv 10_Airyscan Processing	1	1
0.333710938692093	Heat shock	GFP-HDEL HS airy mv 10_Airyscan Processing	1	1
0.0918992161750793	Heat shock	GFP-HDEL HS airy mv 10_Airyscan Processing	1	1
0.0719967409968376	Heat shock	GFP-HDEL HS airy mv 10_Airyscan Processing	1	1
0.186393931508064	Heat shock	GFP-HDEL HS airy mv 10_Airyscan Processing	1	1
-0.283247351646423	Heat shock	GFP-HDEL HS airy mv 10_Airyscan Processing	1	1
-0.0501438193023205	Heat shock	GFP-HDEL HS airy mv 10_Airyscan Processing	1	1
-0.563187301158905	Heat shock	GFP-HDEL HS airy mv 10_Airyscan Processing	1	1
-0.275433450937271	Heat shock	GFP-HDEL HS airy mv 10_Airyscan Processing	1	1
0.197558403015137	Heat shock	GFP-HDEL HS airy mv 10_Airyscan Processing	1	1
0.00944984517991543	Heat shock	GFP-HDEL HS airy mv 10_Airyscan Processing	1	1
-0.0743111595511436	Heat shock	GFP-HDEL HS airy mv 10_Airyscan Processing	1	1
-0.645618498325348	Heat shock	GFP-HDEL HS airy mv 10_Airyscan Processing	1	1
0.0604911968111992	Heat shock	GFP-HDEL HS airy mv 10_Airyscan Processing	1	1
-0.826280355453491	Heat shock	GFP-HDEL HS airy mv 10_Airyscan Processing	1	1
-0.1837537586689	Heat shock	GFP-HDEL HS airy mv 10_Airyscan Processing	1	1
1.15437150001526	Heat shock	GFP-HDEL HS airy mv 10_Airyscan Processing	1	1
2.17147970199585	Heat shock	GFP-HDEL HS airy mv 10_Airyscan Processing	1	1
1.24440598487854	Heat shock	GFP-HDEL HS airy mv 10_Airyscan Processing	1	1
-0.0215343553572893	Heat shock	GFP-HDEL HS airy mv 10_Airyscan Processing	1	1
0.489626795053482	Heat shock	GFP-HDEL HS airy mv 10_Airyscan Processing	1	1
0.868155181407928	Heat shock	GFP-HDEL HS airy mv 10_Airyscan Processing	1	1
-2.00064039230347	Heat shock	GFP-HDEL HS airy mv 10_Airyscan Processing	1	1
0.504819631576538	Heat shock	GFP-HDEL HS airy mv 10_Airyscan Processing	1	1
0.0916505083441734	Heat shock	GFP-HDEL HS airy mv 10_Airyscan Processing	1	1
0.473578542470932	Heat shock	GFP-HDEL HS airy mv 10_Airyscan Processing	1	1
-0.650975227355957	Heat shock	GFP-HDEL HS airy mv 10_Airyscan Processing	1	1
0.279833137989044	Heat shock	GFP-HDEL HS airy mv 10_Airyscan Processing	1	1
-1.03460037708282	Heat shock	GFP-HDEL HS airy mv 10_Airyscan Processing	1	1
-0.14950804412365	Heat shock	GFP-HDEL HS airy mv 10_Airyscan Processing	1	1
-0.180300757288933	Heat shock	GFP-HDEL HS airy mv 10_Airyscan Processing	1	1
-0.178733170032501	Heat shock	GFP-HDEL HS airy mv 10_Airyscan Processing	1	1
0.321842879056931	Heat shock	GFP-HDEL HS airy mv 10_Airyscan Processing	1	1
0.374785244464874	Heat shock	GFP-HDEL HS airy mv 10_Airyscan Processing	1	1
-0.15273417532444	Heat shock	GFP-HDEL HS airy mv 10_Airyscan Processing	1	1
-0.206820651888847	Heat shock	GFP-HDEL HS airy mv 10_Airyscan Processing	1	1
0.399321556091309	Heat shock	GFP-HDEL HS airy mv 10_Airyscan Processing	1	1
-0.209202587604523	Heat shock	GFP-HDEL HS airy mv 10_Airyscan Processing	1	1
1.03247046470642	Heat shock	GFP-HDEL HS airy mv 10_Airyscan Processing	1	1
0.436015784740448	Heat shock	GFP-HDEL HS airy mv 10_Airyscan Processing	1	1
-0.484853237867355	Heat shock	GFP-HDEL HS airy mv 10_Airyscan Processing	1	1
-0.305547744035721	Heat shock	GFP-HDEL HS airy mv 10_Airyscan Processing	1	1
0.0160137973725796	Heat shock	GFP-HDEL HS airy mv 10_Airyscan Processing	1	1
0.304386973381042	Heat shock	GFP-HDEL HS airy mv 10_Airyscan Processing	1	1
-1.58830201625824	Heat shock	GFP-HDEL HS airy mv 10_Airyscan Processing	1	1
0.474438279867172	Heat shock	GFP-HDEL HS airy mv 10_Airyscan Processing	1	1
-0.112125188112259	Heat shock	GFP-HDEL HS airy mv 10_Airyscan Processing	1	1
-0.218635261058807	Heat shock	GFP-HDEL HS airy mv 10_Airyscan Processing	1	1
0.601810574531555	Heat shock	GFP-HDEL HS airy mv 10_Airyscan Processing	1	1
0.663036406040192	Heat shock	GFP-HDEL HS airy mv 10_Airyscan Processing	1	1
0.139917075634003	Heat shock	GFP-HDEL HS airy mv 10_Airyscan Processing	1	1
-0.229991570115089	Heat shock	GFP-HDEL HS airy mv 10_Airyscan Processing	1	1
0.276609063148499	Heat shock	GFP-HDEL HS airy mv 10_Airyscan Processing	1	1
-0.236329481005669	Heat shock	GFP-HDEL HS airy mv 10_Airyscan Processing	1	1
-0.210642740130424	Heat shock	GFP-HDEL HS airy mv 10_Airyscan Processing	1	1
-1.01017308235168	Heat shock	GFP-HDEL HS airy mv 10_Airyscan Processing	1	1
0.103473410010338	Heat shock	GFP-HDEL HS airy mv 10_Airyscan Processing	1	1
-0.165996089577675	Heat shock	GFP-HDEL HS airy mv 10_Airyscan Processing	1	1
0.37606605887413	Heat shock	GFP-HDEL HS airy mv 10_Airyscan Processing	1	1
0.284797877073288	Heat shock	GFP-HDEL HS airy mv 10_Airyscan Processing	1	1
-0.345813781023026	Heat shock	GFP-HDEL HS airy mv 10_Airyscan Processing	1	1
-0.291593492031097	Heat shock	GFP-HDEL HS airy mv 10_Airyscan Processing	1	1
-0.0979547277092934	Heat shock	GFP-HDEL HS airy mv 10_Airyscan Processing	1	1
-0.104828998446465	Heat shock	GFP-HDEL HS airy mv 10_Airyscan Processing	1	1
0.237727954983711	Heat shock	GFP-HDEL HS airy mv 10_Airyscan Processing	1	1
-0.450051575899124	Heat shock	GFP-HDEL HS airy mv 10_Airyscan Processing	1	1
-1.09849894046783	Heat shock	GFP-HDEL HS airy mv 10_Airyscan Processing	1	1
-3.29063129425049	Heat shock	GFP-HDEL HS airy mv 10_Airyscan Processing	1	1
-1.03590285778046	Heat shock	GFP-HDEL HS airy mv 10_Airyscan Processing	1	1
-0.199344754219055	Heat shock	GFP-HDEL HS airy mv 10_Airyscan Processing	1	1
-1.19228732585907	Heat shock	GFP-HDEL HS airy mv 10_Airyscan Processing	1	1
-1.13158369064331	Heat shock	GFP-HDEL HS airy mv 10_Airyscan Processing	1	1
-0.223247542977333	Heat shock	GFP-HDEL HS airy mv 10_Airyscan Processing	1	1
-0.784320771694183	Heat shock	GFP-HDEL HS airy mv 10_Airyscan Processing	1	1
-0.309622228145599	Heat shock	GFP-HDEL HS airy mv 10_Airyscan Processing	1	1
-0.281436443328857	Heat shock	GFP-HDEL HS airy mv 10_Airyscan Processing	1	1
-0.967444121837616	Heat shock	GFP-HDEL HS airy mv 10_Airyscan Processing	1	1
-0.116831973195076	Heat shock	GFP-HDEL HS airy mv 10_Airyscan Processing	1	1
0.410069078207016	Heat shock	GFP-HDEL HS airy mv 10_Airyscan Processing	1	1
0.963362455368042	Heat shock	GFP-HDEL HS airy mv 10_Airyscan Processing	1	1
0.0465063527226448	Heat shock	GFP-HDEL HS airy mv 10_Airyscan Processing	1	1
0.883834719657898	Heat shock	GFP-HDEL HS airy mv 10_Airyscan Processing	1	1
0.639959275722504	Heat shock	GFP-HDEL HS airy mv 10_Airyscan Processing	1	1
-0.243717133998871	Heat shock	GFP-HDEL HS airy mv 10_Airyscan Processing	1	1
0.633784294128418	Heat shock	GFP-HDEL HS airy mv 10_Airyscan Processing	1	1
-0.274901539087296	Heat shock	GFP-HDEL HS airy mv 10_Airyscan Processing	1	1
1.47644186019897	Heat shock	GFP-HDEL HS airy mv 10_Airyscan Processing	1	1
-0.0850865468382835	Heat shock	GFP-HDEL HS airy mv 10_Airyscan Processing	1	1
-0.0714610517024994	Heat shock	GFP-HDEL HS airy mv 10_Airyscan Processing	1	1
-1.26324415206909	Heat shock	GFP-HDEL HS airy mv 10_Airyscan Processing	1	1
-0.518204271793365	Heat shock	GFP-HDEL HS airy mv 10_Airyscan Processing	1	1
0.335381060838699	Heat shock	GFP-HDEL HS airy mv 10_Airyscan Processing	1	1
-0.171823218464851	Heat shock	GFP-HDEL HS airy mv 10_Airyscan Processing	1	1
-1.95306885242462	Heat shock	GFP-HDEL HS airy mv 10_Airyscan Processing	1	1
0.441632300615311	Heat shock	GFP-HDEL HS airy mv 10_Airyscan Processing	1	1
0.768854558467865	Heat shock	GFP-HDEL HS airy mv 10_Airyscan Processing	1	1
0.033120047301054	Heat shock	GFP-HDEL HS airy mv 10_Airyscan Processing	1	1
-0.37390324473381	Heat shock	GFP-HDEL HS airy mv 10_Airyscan Processing	1	1
-0.0306299328804016	Heat shock	GFP-HDEL HS airy mv 10_Airyscan Processing	1	1
0.395872920751572	Heat shock	GFP-HDEL HS airy mv 10_Airyscan Processing	1	1
-0.103275313973427	Heat shock	GFP-HDEL HS airy mv 10_Airyscan Processing	1	1
-4.60459518432617	Heat shock	GFP-HDEL HS airy mv 10_Airyscan Processing	1	1
-0.125481680035591	Heat shock	GFP-HDEL HS airy mv 10_Airyscan Processing	1	1
-0.173166051506996	Heat shock	GFP-HDEL HS airy mv 10_Airyscan Processing	1	1
0.0471785850822926	Heat shock	GFP-HDEL HS airy mv 10_Airyscan Processing	1	1
-0.220384240150452	Heat shock	GFP-HDEL HS airy mv 10_Airyscan Processing	1	1
0.319658130407333	Heat shock	GFP-HDEL HS airy mv 10_Airyscan Processing	1	1
-0.443973630666733	Heat shock	GFP-HDEL HS airy mv 10_Airyscan Processing	1	1
1.5989865064621	Heat shock	GFP-HDEL HS airy mv 10_Airyscan Processing	1	1
-0.666270315647125	Heat shock	GFP-HDEL HS airy mv 10_Airyscan Processing	1	1
0.18304468691349	Heat shock	GFP-HDEL HS airy mv 10_Airyscan Processing	1	1
-0.130064532160759	Heat shock	GFP-HDEL HS airy mv 10_Airyscan Processing	1	1
0.168209806084633	Heat shock	GFP-HDEL HS airy mv 10_Airyscan Processing	1	1
-0.233437582850456	Heat shock	GFP-HDEL HS airy mv 10_Airyscan Processing	1	1
-0.291551530361176	Heat shock	GFP-HDEL HS airy mv 10_Airyscan Processing	1	1
0.280262589454651	Heat shock	GFP-HDEL HS airy mv 10_Airyscan Processing	1	1
0.0643224343657494	Heat shock	GFP-HDEL HS airy mv 10_Airyscan Processing	1	1
0.415619641542435	Heat shock	GFP-HDEL HS airy mv 10_Airyscan Processing	1	1
0.404687792062759	Heat shock	GFP-HDEL HS airy mv 10_Airyscan Processing	1	1
0.315263986587524	Heat shock	GFP-HDEL HS airy mv 10_Airyscan Processing	1	1
0.20614729821682	Heat shock	GFP-HDEL HS airy mv 10_Airyscan Processing	1	1
-0.832501411437988	Heat shock	GFP-HDEL HS airy mv 10_Airyscan Processing	1	1
-0.207641825079918	Heat shock	GFP-HDEL HS airy mv 10_Airyscan Processing	1	1
0.140039101243019	Heat shock	GFP-HDEL HS airy mv 10_Airyscan Processing	1	1
-0.635376513004303	Heat shock	GFP-HDEL HS airy mv 10_Airyscan Processing	1	1
-0.179554164409637	Heat shock	GFP-HDEL HS airy mv 10_Airyscan Processing	1	1
0.0976361408829689	Heat shock	GFP-HDEL HS airy mv 10_Airyscan Processing	1	1
1.53921508789063	Heat shock	GFP-HDEL HS airy mv 10_Airyscan Processing	1	1
-1.66751706600189	Heat shock	GFP-HDEL HS airy mv 10_Airyscan Processing	1	1
1.44252264499664	Heat shock	GFP-HDEL HS airy mv 10_Airyscan Processing	1	1
0.300794988870621	Heat shock	GFP-HDEL HS airy mv 10_Airyscan Processing	1	1
0.421735405921936	Heat shock	GFP-HDEL HS airy mv 10_Airyscan Processing	1	1
0.409571707248688	Heat shock	GFP-HDEL HS airy mv 10_Airyscan Processing	1	1
-0.249034494161606	Heat shock	GFP-HDEL HS airy mv 10_Airyscan Processing	1	1
0.0234564132988453	Heat shock	GFP-HDEL HS airy mv 10_Airyscan Processing	1	1
-0.484733462333679	Heat shock	GFP-HDEL HS airy mv 10_Airyscan Processing	1	1
-0.00498337065801024	Heat shock	GFP-HDEL HS airy mv 10_Airyscan Processing	1	1
-0.251335084438324	Heat shock	GFP-HDEL HS airy mv 10_Airyscan Processing	1	1
0.0739527493715286	Heat shock	GFP-HDEL HS airy mv 10_Airyscan Processing	1	1
-0.102800719439983	Heat shock	GFP-HDEL HS airy mv 10_Airyscan Processing	1	1
0.374211043119431	Heat shock	GFP-HDEL HS airy mv 10_Airyscan Processing	1	1
-0.134442463517189	Heat shock	GFP-HDEL HS airy mv 10_Airyscan Processing	1	1
0.422815591096878	Heat shock	GFP-HDEL HS airy mv 10_Airyscan Processing	1	1
-0.480698466300964	Heat shock	GFP-HDEL HS airy mv 10_Airyscan Processing	1	1
-0.412334114313126	Heat shock	GFP-HDEL HS airy mv 10_Airyscan Processing	1	1
3.91690516471863	Heat shock	GFP-HDEL HS airy mv 10_Airyscan Processing	1	1
-0.282533913850784	Heat shock	GFP-HDEL HS airy mv 10_Airyscan Processing	1	1
0.00546976458281279	Heat shock	GFP-HDEL HS airy mv 10_Airyscan Processing	1	1
0.946406245231628	Heat shock	GFP-HDEL HS airy mv 10_Airyscan Processing	1	1
-0.49853652715683	Heat shock	GFP-HDEL HS airy mv 10_Airyscan Processing	1	1
0.174920350313187	Heat shock	GFP-HDEL HS airy mv 10_Airyscan Processing	1	1
1.83615267276764	Heat shock	GFP-HDEL HS airy mv 10_Airyscan Processing	1	1
0.146920472383499	Heat shock	GFP-HDEL HS airy mv 10_Airyscan Processing	1	1
-0.63608056306839	Heat shock	GFP-HDEL HS airy mv 10_Airyscan Processing	1	1
-0.17383573949337	Heat shock	GFP-HDEL HS airy mv 10_Airyscan Processing	1	1
0.614587545394897	Heat shock	GFP-HDEL HS airy mv 10_Airyscan Processing	1	1
-0.320965260267258	Heat shock	GFP-HDEL HS airy mv 10_Airyscan Processing	1	1
0.483340471982956	Heat shock	GFP-HDEL HS airy mv 10_Airyscan Processing	1	1
0.207225352525711	Heat shock	GFP-HDEL HS airy mv 10_Airyscan Processing	1	1
-0.212489575147629	Heat shock	GFP-HDEL HS airy mv 10_Airyscan Processing	1	1
0.417658090591431	Heat shock	GFP-HDEL HS airy mv 10_Airyscan Processing	1	1
-0.300163716077805	Heat shock	GFP-HDEL HS airy mv 10_Airyscan Processing	1	1
0.425017267465591	Heat shock	GFP-HDEL HS airy mv 10_Airyscan Processing	1	1
0.616430401802063	Heat shock	GFP-HDEL HS airy mv 10_Airyscan Processing	1	1
-0.561974465847015	Heat shock	GFP-HDEL HS airy mv 10_Airyscan Processing	1	1
0.168461486697197	Heat shock	GFP-HDEL HS airy mv 10_Airyscan Processing	1	1
0.305999666452408	Heat shock	GFP-HDEL HS airy mv 10_Airyscan Processing	1	1
0.240331217646599	Heat shock	GFP-HDEL HS airy mv 10_Airyscan Processing	1	1
-0.526017606258392	Heat shock	GFP-HDEL HS airy mv 10_Airyscan Processing	1	1
-0.331985324621201	Heat shock	GFP-HDEL HS airy mv 10_Airyscan Processing	1	1
0.168343439698219	Heat shock	GFP-HDEL HS airy mv 10_Airyscan Processing	1	1
-0.238676205277443	Heat shock	GFP-HDEL HS airy mv 10_Airyscan Processing	1	1
-0.470882952213287	Heat shock	GFP-HDEL HS airy mv 10_Airyscan Processing	1	1
-0.329685091972351	Heat shock	GFP-HDEL HS airy mv 10_Airyscan Processing	1	1
0.0690619945526123	Heat shock	GFP-HDEL HS airy mv 10_Airyscan Processing	1	1
0.318633079528809	Heat shock	GFP-HDEL HS airy mv 10_Airyscan Processing	1	1
0.59152215719223	Heat shock	GFP-HDEL HS airy mv 10_Airyscan Processing	1	1
-0.612972378730774	Heat shock	GFP-HDEL HS airy mv 10_Airyscan Processing	1	1
0.671352982521057	Heat shock	GFP-HDEL HS airy mv 10_Airyscan Processing	1	1
-0.995347023010254	Heat shock	GFP-HDEL HS airy mv 10_Airyscan Processing	1	1
-0.288491755723953	Heat shock	GFP-HDEL HS airy mv 10_Airyscan Processing	1	1
-1.07601237297058	Heat shock	GFP-HDEL HS airy mv 10_Airyscan Processing	1	1
0.198855027556419	Heat shock	GFP-HDEL HS airy mv 10_Airyscan Processing	1	1
0.19921250641346	Heat shock	GFP-HDEL HS airy mv 10_Airyscan Processing	1	1
-0.00285602989606559	Heat shock	GFP-HDEL HS airy mv 10_Airyscan Processing	1	1
2.29143023490906	Heat shock	GFP-HDEL HS airy mv 10_Airyscan Processing	1	1
-0.163657546043396	Heat shock	GFP-HDEL HS airy mv 10_Airyscan Processing	1	1
0.922203183174133	Heat shock	GFP-HDEL HS airy mv 10_Airyscan Processing	1	1
-0.319935142993927	Heat shock	GFP-HDEL HS airy mv 10_Airyscan Processing	1	1
0.054940789937973	Heat shock	GFP-HDEL HS airy mv 10_Airyscan Processing	1	1
-0.248326152563095	Heat shock	GFP-HDEL HS airy mv 10_Airyscan Processing	1	1
-2.56306076049805	Heat shock	GFP-HDEL HS airy mv 10_Airyscan Processing	1	1
0.442383050918579	Heat shock	GFP-HDEL HS airy mv 10_Airyscan Processing	1	1
-3.04600691795349	Heat shock	GFP-HDEL HS airy mv 10_Airyscan Processing	1	1
0.661806285381317	Heat shock	GFP-HDEL HS airy mv 10_Airyscan Processing	1	1
1.01072454452515	Heat shock	GFP-HDEL HS airy mv 10_Airyscan Processing	1	1
0.188096344470978	Heat shock	GFP-HDEL HS airy mv 10_Airyscan Processing	1	1
-0.140087872743607	Heat shock	GFP-HDEL HS airy mv 10_Airyscan Processing	1	1
0.0245215501636267	Heat shock	GFP-HDEL HS airy mv 10_Airyscan Processing	1	1
0.0660331919789314	Heat shock	GFP-HDEL HS airy mv 10_Airyscan Processing	1	1
-0.165072470903397	Heat shock	GFP-HDEL HS airy mv 10_Airyscan Processing	1	1
-0.197766929864883	Heat shock	GFP-HDEL HS airy mv 10_Airyscan Processing	1	1
-0.149934723973274	Heat shock	GFP-HDEL HS airy mv 10_Airyscan Processing	1	1
0.287745147943497	Heat shock	GFP-HDEL HS airy mv 10_Airyscan Processing	1	1
0.0305935107171535	Heat shock	GFP-HDEL HS airy mv 10_Airyscan Processing	1	1
-0.257871568202972	Heat shock	GFP-HDEL HS airy mv 10_Airyscan Processing	1	1
-1.31506669521332	Heat shock	GFP-HDEL HS airy mv 10_Airyscan Processing	1	1
0.108883544802666	Heat shock	GFP-HDEL HS airy mv 10_Airyscan Processing	1	1
-0.262076020240784	Heat shock	GFP-HDEL HS airy mv 10_Airyscan Processing	1	1
-1.94342875480652	Heat shock	GFP-HDEL HS airy mv 10_Airyscan Processing	1	1
0.138469904661179	Heat shock	GFP-HDEL HS airy mv 10_Airyscan Processing	1	1
-0.108882412314415	Heat shock	GFP-HDEL HS airy mv 10_Airyscan Processing	1	1
-0.340680480003357	Heat shock	GFP-HDEL HS airy mv 10_Airyscan Processing	1	1
-1.06001126766205	Heat shock	GFP-HDEL HS airy mv 10_Airyscan Processing	1	1
0.304372757673264	Heat shock	GFP-HDEL HS airy mv 10_Airyscan Processing	1	1
1.42147612571716	Heat shock	GFP-HDEL HS airy mv 10_Airyscan Processing	1	1
0.00427779788151383	Heat shock	GFP-HDEL HS airy mv 10_Airyscan Processing	1	1
0.779577910900116	Heat shock	GFP-HDEL HS airy mv 10_Airyscan Processing	1	1
0.763172447681427	Heat shock	GFP-HDEL HS airy mv 10_Airyscan Processing	1	1
-0.358399987220764	Heat shock	GFP-HDEL HS airy mv 10_Airyscan Processing	1	1
0.0988799333572388	Heat shock	GFP-HDEL HS airy mv 10_Airyscan Processing	1	1
0.613251864910126	Heat shock	GFP-HDEL HS airy mv 10_Airyscan Processing	1	1
0.325461775064468	Heat shock	GFP-HDEL HS airy mv 10_Airyscan Processing	1	1
0.549875974655151	Heat shock	GFP-HDEL HS airy mv 10_Airyscan Processing	1	1
0.079246461391449	Heat shock	GFP-HDEL HS airy mv 10_Airyscan Processing	1	1
-0.658116281032562	Heat shock	GFP-HDEL HS airy mv 10_Airyscan Processing	1	1
-0.180941134691238	Heat shock	GFP-HDEL HS airy mv 10_Airyscan Processing	1	1
0.116450764238834	Heat shock	GFP-HDEL HS airy mv 10_Airyscan Processing	1	1
-8.10994434356689	Heat shock	GFP-HDEL HS airy mv 10_Airyscan Processing	1	1
0.0776005238294601	Heat shock	GFP-HDEL HS airy mv 10_Airyscan Processing	1	1
-0.733633756637573	Heat shock	GFP-HDEL HS airy mv 10_Airyscan Processing	1	1
-0.465813398361206	Heat shock	GFP-HDEL HS airy mv 10_Airyscan Processing	1	1
0.160204648971558	Heat shock	GFP-HDEL HS airy mv 10_Airyscan Processing	1	1
-0.338107287883759	Heat shock	GFP-HDEL HS airy mv 10_Airyscan Processing	1	1
0.214334398508072	Heat shock	GFP-HDEL HS airy mv 10_Airyscan Processing	1	1
0.283180207014084	Heat shock	GFP-HDEL HS airy mv 10_Airyscan Processing	1	1
-0.579392194747925	Heat shock	GFP-HDEL HS airy mv 10_Airyscan Processing	1	1
0.488885939121246	Heat shock	GFP-HDEL HS airy mv 10_Airyscan Processing	1	1
0.0919747799634933	Heat shock	GFP-HDEL HS airy mv 10_Airyscan Processing	1	1
-0.339216828346252	Heat shock	GFP-HDEL HS airy mv 10_Airyscan Processing	1	1
0.134418234229088	Heat shock	GFP-HDEL HS airy mv 10_Airyscan Processing	1	1
0.520639717578888	Heat shock	GFP-HDEL HS airy mv 10_Airyscan Processing	1	1
0.124192543327808	Heat shock	GFP-HDEL HS airy mv 10_Airyscan Processing	1	1
-0.149135038256645	Heat shock	GFP-HDEL HS airy mv 10_Airyscan Processing	1	1
0.418054759502411	Heat shock	GFP-HDEL HS airy mv 10_Airyscan Processing	1	1
0.884426414966583	Heat shock	GFP-HDEL HS airy mv 10_Airyscan Processing	1	1
-0.272162944078445	Heat shock	GFP-HDEL HS airy mv 10_Airyscan Processing	1	1
-0.246490582823753	Heat shock	GFP-HDEL HS airy mv 10_Airyscan Processing	1	1
0.486214101314545	Heat shock	GFP-HDEL HS airy mv 10_Airyscan Processing	1	1
-1.08102893829346	Heat shock	GFP-HDEL HS airy mv 10_Airyscan Processing	1	1
0.0240021850913763	Heat shock	GFP-HDEL HS airy mv 10_Airyscan Processing	1	1
-0.0188432466238737	Heat shock	GFP-HDEL HS airy mv 10_Airyscan Processing	1	1
-0.0472713708877563	Heat shock	GFP-HDEL HS airy mv 10_Airyscan Processing	1	1
0.164483055472374	Heat shock	GFP-HDEL HS airy mv 10_Airyscan Processing	1	1
0.237590163946152	Heat shock	GFP-HDEL HS airy mv 10_Airyscan Processing	1	1
-0.107510194182396	Heat shock	GFP-HDEL HS airy mv 10_Airyscan Processing	1	1
-0.292773962020874	Heat shock	GFP-HDEL HS airy mv 10_Airyscan Processing	1	1
2.33472990989685	Heat shock	GFP-HDEL HS airy mv 10_Airyscan Processing	1	1
-0.232560411095619	Heat shock	GFP-HDEL HS airy mv 10_Airyscan Processing	1	1
-0.267609536647797	Heat shock	GFP-HDEL HS airy mv 10_Airyscan Processing	1	1
-0.0836562067270279	Heat shock	GFP-HDEL HS airy mv 10_Airyscan Processing	1	1
0.0959763303399086	Heat shock	GFP-HDEL HS airy mv 10_Airyscan Processing	1	1
-0.204618379473686	Heat shock	GFP-HDEL HS airy mv 10_Airyscan Processing	1	1
0.978212237358093	Heat shock	GFP-HDEL HS airy mv 10_Airyscan Processing	1	1
0.196136236190796	Heat shock	GFP-HDEL HS airy mv 10_Airyscan Processing	1	1
-0.742572963237762	Heat shock	GFP-HDEL HS airy mv 10_Airyscan Processing	1	1
-0.803192853927612	Heat shock	GFP-HDEL HS airy mv 10_Airyscan Processing	1	1
0.515514314174652	Heat shock	GFP-HDEL HS airy mv 10_Airyscan Processing	1	1
1.19083225727081	Heat shock	GFP-HDEL HS airy mv 10_Airyscan Processing	1	1
-0.655802369117737	Heat shock	GFP-HDEL HS airy mv 10_Airyscan Processing	1	1
-0.60140198469162	Heat shock	GFP-HDEL HS airy mv 10_Airyscan Processing	1	1
-0.278874635696411	Heat shock	GFP-HDEL HS airy mv 10_Airyscan Processing	1	1
0.673716843128204	Heat shock	GFP-HDEL HS airy mv 10_Airyscan Processing	1	1
-0.633991479873657	Heat shock	GFP-HDEL HS airy mv 10_Airyscan Processing	1	1
-0.804422080516815	Heat shock	GFP-HDEL HS airy mv 10_Airyscan Processing	1	1
0.0060599991120398	Heat shock	GFP-HDEL HS airy mv 10_Airyscan Processing	1	1
2.67058682441711	Heat shock	GFP-HDEL HS airy mv 10_Airyscan Processing	1	1
0.0167125184088945	Heat shock	GFP-HDEL HS airy mv 10_Airyscan Processing	1	1
0.0846486389636993	Heat shock	GFP-HDEL HS airy mv 10_Airyscan Processing	1	1
-0.270500808954239	Heat shock	GFP-HDEL HS airy mv 10_Airyscan Processing	1	1
1.508864402771	Heat shock	GFP-HDEL HS airy mv 10_Airyscan Processing	1	1
0.0740067437291145	Heat shock	GFP-HDEL HS airy mv 10_Airyscan Processing	1	1
-0.230476915836334	Heat shock	GFP-HDEL HS airy mv 10_Airyscan Processing	1	1
-0.164570793509483	Heat shock	GFP-HDEL HS airy mv 10_Airyscan Processing	1	1
-0.24806572496891	Heat shock	GFP-HDEL HS airy mv 10_Airyscan Processing	1	1
-1.08388924598694	Heat shock	GFP-HDEL HS airy mv 10_Airyscan Processing	1	1
0.0675508007407188	Heat shock	GFP-HDEL HS airy mv 10_Airyscan Processing	1	1
-1.73557806015015	Heat shock	GFP-HDEL HS airy mv 10_Airyscan Processing	1	1
-0.333589494228363	Heat shock	GFP-HDEL HS airy mv 10_Airyscan Processing	1	1
-0.137841820716858	Heat shock	GFP-HDEL HS airy mv 10_Airyscan Processing	1	1
1.06555020809174	Heat shock	GFP-HDEL HS airy mv 10_Airyscan Processing	1	1
0.432446420192719	Heat shock	GFP-HDEL HS airy mv 10_Airyscan Processing	1	1
-0.355801492929459	Heat shock	GFP-HDEL HS airy mv 10_Airyscan Processing	1	1
1.76569056510925	Heat shock	GFP-HDEL HS airy mv 10_Airyscan Processing	1	1
-0.0427914559841156	Heat shock	GFP-HDEL HS airy mv 10_Airyscan Processing	1	1
-0.214721187949181	Heat shock	GFP-HDEL HS airy mv 10_Airyscan Processing	1	1
-0.725207686424255	Heat shock	GFP-HDEL HS airy mv 10_Airyscan Processing	1	1
3.33026385307312	Heat shock	GFP-HDEL HS airy mv 10_Airyscan Processing	1	1
0.239192962646484	Heat shock	GFP-HDEL HS airy mv 10_Airyscan Processing	1	1
0.280358493328094	Heat shock	GFP-HDEL HS airy mv 10_Airyscan Processing	1	1
-0.309771060943604	Heat shock	GFP-HDEL HS airy mv 10_Airyscan Processing	1	1
-0.0328426025807858	Heat shock	GFP-HDEL HS airy mv 10_Airyscan Processing	1	1
-0.955913126468658	Heat shock	GFP-HDEL HS airy mv 10_Airyscan Processing	1	1
-0.650110006332397	Heat shock	GFP-HDEL HS airy mv 10_Airyscan Processing	1	1
0.0302917156368494	Heat shock	GFP-HDEL HS airy mv 10_Airyscan Processing	1	1
-0.738116085529327	Heat shock	GFP-HDEL HS airy mv 10_Airyscan Processing	1	1
-0.587237417697906	Heat shock	GFP-HDEL HS airy mv 10_Airyscan Processing	1	1
-0.0953218638896942	Heat shock	GFP-HDEL HS airy mv 10_Airyscan Processing	1	1
-0.133702024817467	Heat shock	GFP-HDEL HS airy mv 10_Airyscan Processing	1	1
-0.417810291051865	Heat shock	GFP-HDEL HS airy mv 10_Airyscan Processing	1	1
-1.56853353977203	Heat shock	GFP-HDEL HS airy mv 10_Airyscan Processing	1	1
0.0673892572522163	Heat shock	GFP-HDEL HS airy mv 10_Airyscan Processing	1	1
-0.226346969604492	Heat shock	GFP-HDEL HS airy mv 10_Airyscan Processing	1	1
-2.43732500076294	Heat shock	GFP-HDEL HS airy mv 10_Airyscan Processing	1	1
-0.187787264585495	Heat shock	GFP-HDEL HS airy mv 10_Airyscan Processing	1	1
-0.0182006657123566	Heat shock	GFP-HDEL HS airy mv 10_Airyscan Processing	1	1
0.19568507373333	Heat shock	GFP-HDEL HS airy mv 10_Airyscan Processing	1	1
0.0510138794779778	Heat shock	GFP-HDEL HS airy mv 10_Airyscan Processing	1	1
-0.047551553696394	Heat shock	GFP-HDEL HS airy mv 10_Airyscan Processing	1	1
1.98976707458496	Heat shock	GFP-HDEL HS airy mv 10_Airyscan Processing	1	1
-0.27540385723114	Heat shock	GFP-HDEL HS airy mv 10_Airyscan Processing	1	1
-0.246322229504585	Heat shock	GFP-HDEL HS airy mv 10_Airyscan Processing	1	1
0.112205363810062	Heat shock	GFP-HDEL HS airy mv 10_Airyscan Processing	1	1
0.176017254590988	Heat shock	GFP-HDEL HS airy mv 10_Airyscan Processing	1	1
0.207358852028847	Heat shock	GFP-HDEL HS airy mv 10_Airyscan Processing	1	1
-0.116975195705891	Heat shock	GFP-HDEL HS airy mv 10_Airyscan Processing	1	1
-1.82100975513458	Heat shock	GFP-HDEL HS airy mv 10_Airyscan Processing	1	1
-0.200756594538689	Heat shock	GFP-HDEL HS airy mv 10_Airyscan Processing	1	1
-0.395597666501999	Heat shock	GFP-HDEL HS airy mv 10_Airyscan Processing	1	1
0.519544303417206	Heat shock	GFP-HDEL HS airy mv 10_Airyscan Processing	1	1
-0.424598217010498	Heat shock	GFP-HDEL HS airy mv 10_Airyscan Processing	1	1
2.14368844032288	Heat shock	GFP-HDEL HS airy mv 10_Airyscan Processing	1	1
-1.43151080608368	Heat shock	GFP-HDEL HS airy mv 10_Airyscan Processing	1	1
-1.08385741710663	Heat shock	GFP-HDEL HS airy mv 10_Airyscan Processing	1	1
-0.459786683320999	Heat shock	GFP-HDEL HS airy mv 10_Airyscan Processing	1	1
1.93239760398865	Heat shock	GFP-HDEL HS airy mv 10_Airyscan Processing	1	1
0.169167175889015	Heat shock	GFP-HDEL HS airy mv 10_Airyscan Processing	1	1
2.00219678878784	Heat shock	GFP-HDEL HS airy mv 10_Airyscan Processing	1	1
0.0888614729046822	Heat shock	GFP-HDEL HS airy mv 10_Airyscan Processing	1	1
0.0664035081863403	Heat shock	GFP-HDEL HS airy mv 10_Airyscan Processing	1	1
0.132428184151649	Heat shock	GFP-HDEL HS airy mv 10_Airyscan Processing	1	1
0.349487632513046	Heat shock	GFP-HDEL HS airy mv 10_Airyscan Processing	1	1
-0.777320921421051	Heat shock	GFP-HDEL HS airy mv 10_Airyscan Processing	1	1
0.266074448823929	Heat shock	GFP-HDEL HS airy mv 10_Airyscan Processing	1	1
0.388481199741364	Heat shock	GFP-HDEL HS airy mv 10_Airyscan Processing	1	1
-0.183476477861404	Heat shock	GFP-HDEL HS airy mv 10_Airyscan Processing	1	1
0.0803080797195435	Heat shock	GFP-HDEL HS airy mv 10_Airyscan Processing	1	1
-0.366465866565704	Heat shock	GFP-HDEL HS airy mv 10_Airyscan Processing	1	1
-0.350664585828781	Heat shock	GFP-HDEL HS airy mv 10_Airyscan Processing	1	1
-0.305480480194092	Heat shock	GFP-HDEL HS airy mv 10_Airyscan Processing	1	1
-0.107546180486679	Heat shock	GFP-HDEL HS airy mv 10_Airyscan Processing	1	1
-0.0957693085074425	Heat shock	GFP-HDEL HS airy mv 10_Airyscan Processing	1	1
0.532320320606232	Heat shock	GFP-HDEL HS airy mv 10_Airyscan Processing	1	1
0.356905370950699	Heat shock	GFP-HDEL HS airy mv 10_Airyscan Processing	1	1
0.129338577389717	Heat shock	GFP-HDEL HS airy mv 10_Airyscan Processing	1	1
0.871773779392242	Heat shock	GFP-HDEL HS airy mv 10_Airyscan Processing	1	1
1.20714676380157	Heat shock	GFP-HDEL HS airy mv 10_Airyscan Processing	1	1
-0.74103319644928	Heat shock	GFP-HDEL HS airy mv 10_Airyscan Processing	1	1
0.256030261516571	Heat shock	GFP-HDEL HS airy mv 10_Airyscan Processing	1	1
0.133938074111938	Heat shock	GFP-HDEL HS airy mv 10_Airyscan Processing	1	1
-0.14948882162571	Heat shock	GFP-HDEL HS airy mv 10_Airyscan Processing	1	1
0.00475063035264611	Heat shock	GFP-HDEL HS airy mv 10_Airyscan Processing	1	1
1.51976156234741	Heat shock	GFP-HDEL HS airy mv 10_Airyscan Processing	1	1
-0.915202796459198	Heat shock	GFP-HDEL HS airy mv 10_Airyscan Processing	1	1
-1.57890820503235	Heat shock	GFP-HDEL HS airy mv 10_Airyscan Processing	1	1
-0.0949006527662277	Heat shock	GFP-HDEL HS airy mv 10_Airyscan Processing	1	1
0.226931273937225	Heat shock	GFP-HDEL HS airy mv 10_Airyscan Processing	1	1
0.564455568790436	Heat shock	GFP-HDEL HS airy mv 10_Airyscan Processing	1	1
-0.605208933353424	Heat shock	GFP-HDEL HS airy mv 10_Airyscan Processing	1	1
-1.11662340164185	Heat shock	GFP-HDEL HS airy mv 10_Airyscan Processing	1	1
1.07482421398163	Heat shock	GFP-HDEL HS airy mv 10_Airyscan Processing	1	1
0.137120842933655	Heat shock	GFP-HDEL HS airy mv 10_Airyscan Processing	1	1
0.161576300859451	Heat shock	GFP-HDEL HS airy mv 10_Airyscan Processing	1	1
-3.34496521949768	Heat shock	GFP-HDEL HS airy mv 10_Airyscan Processing	1	1
0.128600925207138	Heat shock	GFP-HDEL HS airy mv 10_Airyscan Processing	1	1
0.178601637482643	Heat shock	GFP-HDEL HS airy mv 10_Airyscan Processing	1	1
-0.427145391702652	Heat shock	GFP-HDEL HS airy mv 10_Airyscan Processing	1	1
3.08164119720459	Heat shock	GFP-HDEL HS airy mv 10_Airyscan Processing	1	1
-0.291256040334702	Heat shock	GFP-HDEL HS airy mv 10_Airyscan Processing	1	1
1.31168913841248	Heat shock	GFP-HDEL HS airy mv 10_Airyscan Processing	1	1
-1.09588479995728	Heat shock	GFP-HDEL HS airy mv 10_Airyscan Processing	1	1
-0.446105986833572	Heat shock	GFP-HDEL HS airy mv 10_Airyscan Processing	1	1
-0.889454364776611	Heat shock	GFP-HDEL HS airy mv 10_Airyscan Processing	1	1
1.15625298023224	Heat shock	GFP-HDEL HS airy mv 10_Airyscan Processing	1	1
1.64617741107941	Heat shock	GFP-HDEL HS airy mv 10_Airyscan Processing	1	1
-1.57437360286713	Heat shock	GFP-HDEL HS airy mv 10_Airyscan Processing	1	1
0.838371276855469	Heat shock	GFP-HDEL HS airy mv 10_Airyscan Processing	1	1
-0.915382087230682	Heat shock	GFP-HDEL HS airy mv 10_Airyscan Processing	1	1
0.134929955005646	Heat shock	GFP-HDEL HS airy mv 10_Airyscan Processing	1	1
0.0302176810801029	Heat shock	GFP-HDEL HS airy mv 10_Airyscan Processing	1	1
-1.91714000701904	Heat shock	GFP-HDEL HS airy mv 10_Airyscan Processing	1	1
-1.30760765075684	Heat shock	GFP-HDEL HS airy mv 10_Airyscan Processing	1	1
-1.24310612678528	Heat shock	GFP-HDEL HS airy mv 10_Airyscan Processing	1	1
0.244914636015892	Heat shock	GFP-HDEL HS airy mv 10_Airyscan Processing	1	1
-1.36097872257233	Heat shock	GFP-HDEL HS airy mv 10_Airyscan Processing	1	1
0.432450026273727	Heat shock	GFP-HDEL HS airy mv 10_Airyscan Processing	1	1
0.111293613910675	Heat shock	GFP-HDEL HS airy mv 10_Airyscan Processing	1	1
1.55743622779846	Heat shock	GFP-HDEL HS airy mv 10_Airyscan Processing	1	1
0.141970634460449	Heat shock	GFP-HDEL HS airy mv 10_Airyscan Processing	1	1
-1.69729769229889	Heat shock	GFP-HDEL HS airy mv 10_Airyscan Processing	1	1
-0.63436222076416	Heat shock	GFP-HDEL HS airy mv 10_Airyscan Processing	1	1
-0.110716253519058	Heat shock	GFP-HDEL HS airy mv 10_Airyscan Processing	1	1
-0.0675658211112022	Heat shock	GFP-HDEL HS airy mv 10_Airyscan Processing	1	1
-0.0198687966912985	Heat shock	GFP-HDEL HS airy mv 10_Airyscan Processing	1	1
-0.0758144110441208	Heat shock	GFP-HDEL HS airy mv 10_Airyscan Processing	1	1
0.00247353198938072	Heat shock	GFP-HDEL HS airy mv 10_Airyscan Processing	1	1
0.11332344263792	Heat shock	GFP-HDEL HS airy mv 10_Airyscan Processing	1	1
-0.00980357732623816	Heat shock	GFP-HDEL HS airy mv 10_Airyscan Processing	1	1
-1.78890776634216	Heat shock	GFP-HDEL HS airy mv 10_Airyscan Processing	1	1
-0.159116998314857	Heat shock	GFP-HDEL HS airy mv 10_Airyscan Processing	1	1
-1.09974730014801	Heat shock	GFP-HDEL HS airy mv 10_Airyscan Processing	1	1
0.192048370838165	Heat shock	GFP-HDEL HS airy mv 10_Airyscan Processing	1	1
-1.26723647117615	Heat shock	GFP-HDEL HS airy mv 10_Airyscan Processing	1	1
-0.211045920848846	Heat shock	GFP-HDEL HS airy mv 10_Airyscan Processing	1	1
0.0270963348448277	Heat shock	GFP-HDEL HS airy mv 10_Airyscan Processing	1	1
0.366136223077774	Heat shock	GFP-HDEL HS airy mv 10_Airyscan Processing	1	1
-0.379796952009201	Heat shock	GFP-HDEL HS airy mv 10_Airyscan Processing	1	1
-1.76133954524994	Heat shock	GFP-HDEL HS airy mv 10_Airyscan Processing	1	1
0.0574482753872871	Heat shock	GFP-HDEL HS airy mv 10_Airyscan Processing	1	1
-0.149331286549568	Heat shock	GFP-HDEL HS airy mv 10_Airyscan Processing	1	1
-0.0480974689126015	Heat shock	GFP-HDEL HS airy mv 10_Airyscan Processing	1	1
-1.29732620716095	Heat shock	GFP-HDEL HS airy mv 10_Airyscan Processing	1	1
-0.240554675459862	Heat shock	GFP-HDEL HS airy mv 10_Airyscan Processing	1	1
0.859304070472717	Heat shock	GFP-HDEL HS airy mv 10_Airyscan Processing	1	1
0.14733861386776	Heat shock	GFP-HDEL HS airy mv 10_Airyscan Processing	1	1
-0.473710000514984	Heat shock	GFP-HDEL HS airy mv 10_Airyscan Processing	1	1
1.41997253894806	Heat shock	GFP-HDEL HS airy mv 10_Airyscan Processing	1	1
0.803110420703888	Heat shock	GFP-HDEL HS airy mv 10_Airyscan Processing	1	1
0.0957762002944946	Heat shock	GFP-HDEL HS airy mv 10_Airyscan Processing	1	1
-3.13701057434082	Heat shock	GFP-HDEL HS airy mv 10_Airyscan Processing	1	1
0.187053114175797	Heat shock	GFP-HDEL HS airy mv 10_Airyscan Processing	1	1
0.0368568263947964	Heat shock	GFP-HDEL HS airy mv 10_Airyscan Processing	1	1
0.238856494426727	Heat shock	GFP-HDEL HS airy mv 10_Airyscan Processing	1	1
0.8495112657547	Heat shock	GFP-HDEL HS airy mv 10_Airyscan Processing	1	1
0.67891263961792	Heat shock	GFP-HDEL HS airy mv 10_Airyscan Processing	1	1
-0.0850425362586975	Heat shock	GFP-HDEL HS airy mv 10_Airyscan Processing	1	1
-1.13755130767822	Heat shock	GFP-HDEL HS airy mv 10_Airyscan Processing	1	1
-0.0260147713124752	Heat shock	GFP-HDEL HS airy mv 10_Airyscan Processing	1	1
-0.183449015021324	Heat shock	GFP-HDEL HS airy mv 10_Airyscan Processing	1	1
0.251884669065475	Heat shock	GFP-HDEL HS airy mv 10_Airyscan Processing	1	1
3.24341726303101	Heat shock	GFP-HDEL HS airy mv 10_Airyscan Processing	1	1
0.0258477479219437	Heat shock	GFP-HDEL HS airy mv 10_Airyscan Processing	1	1
1.00422513484955	Heat shock	GFP-HDEL HS airy mv 10_Airyscan Processing	1	1
0.411967903375626	Heat shock	GFP-HDEL HS airy mv 10_Airyscan Processing	1	1
0.790623188018799	Heat shock	GFP-HDEL HS airy mv 10_Airyscan Processing	1	1
0.500887334346771	Heat shock	GFP-HDEL HS airy mv 10_Airyscan Processing	1	1
-0.977820992469788	Heat shock	GFP-HDEL HS airy mv 10_Airyscan Processing	1	1
-0.181861862540245	Heat shock	GFP-HDEL HS airy mv 10_Airyscan Processing	1	1
-0.78495717048645	Heat shock	GFP-HDEL HS airy mv 10_Airyscan Processing	1	1
-0.0810947269201279	Heat shock	GFP-HDEL HS airy mv 10_Airyscan Processing	1	1
-0.36681717634201	Heat shock	GFP-HDEL HS airy mv 10_Airyscan Processing	1	1
0.202585309743881	Heat shock	GFP-HDEL HS airy mv 10_Airyscan Processing	1	1
-0.425813883543015	Heat shock	GFP-HDEL HS airy mv 10_Airyscan Processing	1	1
-0.0658542662858963	Heat shock	GFP-HDEL HS airy mv 10_Airyscan Processing	1	1
-0.333930820226669	Heat shock	GFP-HDEL HS airy mv 10_Airyscan Processing	1	1
-0.521844148635864	Heat shock	GFP-HDEL HS airy mv 10_Airyscan Processing	1	1
0.0470873825252056	Heat shock	GFP-HDEL HS airy mv 10_Airyscan Processing	1	1
-0.428539544343948	Heat shock	GFP-HDEL HS airy mv 10_Airyscan Processing	1	1
-0.179473161697388	Heat shock	GFP-HDEL HS airy mv 10_Airyscan Processing	1	1
3.21911478042603	Heat shock	GFP-HDEL HS airy mv 10_Airyscan Processing	1	1
0.0179120432585478	Heat shock	GFP-HDEL HS airy mv 10_Airyscan Processing	1	1
0.809368014335632	Heat shock	GFP-HDEL HS airy mv 10_Airyscan Processing	1	1
-0.019406009465456	Heat shock	GFP-HDEL HS airy mv 10_Airyscan Processing	1	1
1.8862190246582	Heat shock	GFP-HDEL HS airy mv 10_Airyscan Processing	1	1
1.94525241851807	Heat shock	GFP-HDEL HS airy mv 10_Airyscan Processing	1	1
-1.34496879577637	Heat shock	GFP-HDEL HS airy mv 10_Airyscan Processing	1	1
-0.0350341834127903	Heat shock	GFP-HDEL HS airy mv 10_Airyscan Processing	1	1
-0.084273599088192	Heat shock	GFP-HDEL HS airy mv 10_Airyscan Processing	1	1
-1.43040800094604	Heat shock	GFP-HDEL HS airy mv 10_Airyscan Processing	1	1
0.173826053738594	Heat shock	GFP-HDEL HS airy mv 10_Airyscan Processing	1	1
0.799736261367798	Heat shock	GFP-HDEL HS airy mv 10_Airyscan Processing	1	1
0.188739001750946	Heat shock	GFP-HDEL HS airy mv 10_Airyscan Processing	1	1
-0.234226077795029	Heat shock	GFP-HDEL HS airy mv 10_Airyscan Processing	1	1
1.71182072162628	Heat shock	GFP-HDEL HS airy mv 10_Airyscan Processing	1	1
-0.147178590297699	Heat shock	GFP-HDEL HS airy mv 10_Airyscan Processing	1	1
-0.0229670144617558	Heat shock	GFP-HDEL HS airy mv 10_Airyscan Processing	1	1
-0.0684405937790871	Heat shock	GFP-HDEL HS airy mv 10_Airyscan Processing	1	1
-0.0650179758667946	Heat shock	GFP-HDEL HS airy mv 10_Airyscan Processing	1	1
-1.53275489807129	Heat shock	GFP-HDEL HS airy mv 10_Airyscan Processing	1	1
0.0787809938192368	Heat shock	GFP-HDEL HS airy mv 10_Airyscan Processing	1	1
-0.763460695743561	Heat shock	GFP-HDEL HS airy mv 10_Airyscan Processing	1	1
0.0980715379118919	Heat shock	GFP-HDEL HS airy mv 10_Airyscan Processing	1	1
-0.597749829292297	Heat shock	GFP-HDEL HS airy mv 10_Airyscan Processing	1	1
0.106844864785671	Heat shock	GFP-HDEL HS airy mv 10_Airyscan Processing	1	1
0.192808091640472	Heat shock	GFP-HDEL HS airy mv 10_Airyscan Processing	1	1
-0.362110167741776	Heat shock	GFP-HDEL HS airy mv 10_Airyscan Processing	1	1
0.286637365818024	Heat shock	GFP-HDEL HS airy mv 10_Airyscan Processing	1	1
-1.65522575378418	Heat shock	GFP-HDEL HS airy mv 10_Airyscan Processing	1	1
-0.312038421630859	Heat shock	GFP-HDEL HS airy mv 10_Airyscan Processing	1	1
0.373133838176727	Heat shock	GFP-HDEL HS airy mv 10_Airyscan Processing	1	1
0.700780987739563	Heat shock	GFP-HDEL HS airy mv 10_Airyscan Processing	1	1
1.18340444564819	Heat shock	GFP-HDEL HS airy mv 10_Airyscan Processing	1	1
-0.257060378789902	Heat shock	GFP-HDEL HS airy mv 10_Airyscan Processing	1	1
-0.114105299115181	Heat shock	GFP-HDEL HS airy mv 10_Airyscan Processing	1	1
-0.17896693944931	Heat shock	GFP-HDEL HS airy mv 10_Airyscan Processing	1	1
-0.941137194633484	Heat shock	GFP-HDEL HS airy mv 10_Airyscan Processing	1	1
0.160918265581131	Heat shock	GFP-HDEL HS airy mv 10_Airyscan Processing	1	1
-1.03951728343964	Heat shock	GFP-HDEL HS airy mv 10_Airyscan Processing	1	1
0.270814210176468	Heat shock	GFP-HDEL HS airy mv 10_Airyscan Processing	1	1
0.995878636837006	Heat shock	GFP-HDEL HS airy mv 10_Airyscan Processing	1	1
-0.854078114032745	Heat shock	GFP-HDEL HS airy mv 10_Airyscan Processing	1	1
0.358841866254807	Heat shock	GFP-HDEL HS airy mv 10_Airyscan Processing	1	1
0.114247612655163	Heat shock	GFP-HDEL HS airy mv 10_Airyscan Processing	1	1
-2.26811456680298	Heat shock	GFP-HDEL HS airy mv 10_Airyscan Processing	1	1
-0.0658908560872078	Heat shock	GFP-HDEL HS airy mv 10_Airyscan Processing	1	1
-0.458492040634155	Heat shock	GFP-HDEL HS airy mv 10_Airyscan Processing	1	1
-0.0858208164572716	Heat shock	GFP-HDEL HS airy mv 10_Airyscan Processing	1	1
-0.00943593494594097	Heat shock	GFP-HDEL HS airy mv 10_Airyscan Processing	1	1
-0.303400695323944	Heat shock	GFP-HDEL HS airy mv 10_Airyscan Processing	1	1
-0.351188331842422	Heat shock	GFP-HDEL HS airy mv 10_Airyscan Processing	1	1
0.858643889427185	Heat shock	GFP-HDEL HS airy mv 10_Airyscan Processing	1	1
-2.45544862747192	Heat shock	GFP-HDEL HS airy mv 10_Airyscan Processing	1	1
0.197138965129852	Heat shock	GFP-HDEL HS airy mv 10_Airyscan Processing	1	1
0.0370336435735226	Heat shock	GFP-HDEL HS airy mv 10_Airyscan Processing	1	1
-0.378497660160065	Heat shock	GFP-HDEL HS airy mv 10_Airyscan Processing	1	1
0.139947414398193	Heat shock	GFP-HDEL HS airy mv 10_Airyscan Processing	1	1
-2.39219450950623	Heat shock	GFP-HDEL HS airy mv 10_Airyscan Processing	1	1
-1.80667102336884	Heat shock	GFP-HDEL HS airy mv 10_Airyscan Processing	1	1
-1.05855691432953	Heat shock	GFP-HDEL HS airy mv 10_Airyscan Processing	1	1
-0.200442314147949	Heat shock	GFP-HDEL HS airy mv 10_Airyscan Processing	1	1
0.0368216298520565	Heat shock	GFP-HDEL HS airy mv 10_Airyscan Processing	1	1
0.237540498375893	Heat shock	GFP-HDEL HS airy mv 10_Airyscan Processing	1	1
-0.603524684906006	Heat shock	GFP-HDEL HS airy mv 10_Airyscan Processing	1	1
-0.909357607364655	Heat shock	GFP-HDEL HS airy mv 10_Airyscan Processing	1	1
-0.229786083102226	Heat shock	GFP-HDEL HS airy mv 10_Airyscan Processing	1	1
-0.38506755232811	Heat shock	GFP-HDEL HS airy mv 10_Airyscan Processing	1	1
-0.0875910297036171	Heat shock	GFP-HDEL HS airy mv 10_Airyscan Processing	1	1
-0.708319902420044	Heat shock	GFP-HDEL HS airy mv 10_Airyscan Processing	1	1
-0.717654943466187	Heat shock	GFP-HDEL HS airy mv 10_Airyscan Processing	1	1
-0.0626929700374603	Heat shock	GFP-HDEL HS airy mv 10_Airyscan Processing	1	1
0.0303212441504002	Heat shock	GFP-HDEL HS airy mv 10_Airyscan Processing	1	1
0.442977070808411	Heat shock	GFP-HDEL HS airy mv 10_Airyscan Processing	1	1
0.00808489229530096	Heat shock	GFP-HDEL HS airy mv 10_Airyscan Processing	1	1
-4.32478141784668	Heat shock	GFP-HDEL HS airy mv 10_Airyscan Processing	1	1
-0.350663006305695	Heat shock	GFP-HDEL HS airy mv 10_Airyscan Processing	1	1
0.259222984313965	Heat shock	GFP-HDEL HS airy mv 10_Airyscan Processing	1	1
0.661772787570953	Heat shock	GFP-HDEL HS airy mv 10_Airyscan Processing	1	1
-0.0306575633585453	Heat shock	GFP-HDEL HS airy mv 10_Airyscan Processing	1	1
0.647628426551819	Heat shock	GFP-HDEL HS airy mv 10_Airyscan Processing	1	1
0.0870102569460869	Heat shock	GFP-HDEL HS airy mv 10_Airyscan Processing	1	1
0.0805304124951363	Heat shock	GFP-HDEL HS airy mv 10_Airyscan Processing	1	1
0.474488824605942	Heat shock	GFP-HDEL HS airy mv 10_Airyscan Processing	1	1
-1.23357009887695	Heat shock	GFP-HDEL HS airy mv 10_Airyscan Processing	1	1
-0.383300811052322	Heat shock	GFP-HDEL HS airy mv 10_Airyscan Processing	1	1
-0.476715087890625	Heat shock	GFP-HDEL HS airy mv 10_Airyscan Processing	1	1
-0.398252904415131	Heat shock	GFP-HDEL HS airy mv 10_Airyscan Processing	1	1
-0.471115827560425	Heat shock	GFP-HDEL HS airy mv 10_Airyscan Processing	1	1
0.834274590015411	Heat shock	GFP-HDEL HS airy mv 10_Airyscan Processing	1	1
0.588509738445282	Heat shock	GFP-HDEL HS airy mv 10_Airyscan Processing	1	1
0.337019503116608	Heat shock	GFP-HDEL HS airy mv 10_Airyscan Processing	1	1
0.900579571723938	Heat shock	GFP-HDEL HS airy mv 10_Airyscan Processing	1	1
-0.27913311123848	Heat shock	GFP-HDEL HS airy mv 10_Airyscan Processing	1	1
-0.0587200447916985	Heat shock	GFP-HDEL HS airy mv 10_Airyscan Processing	1	1
0.607000887393951	Heat shock	GFP-HDEL HS airy mv 10_Airyscan Processing	1	1
0.312637388706207	Heat shock	GFP-HDEL HS airy mv 10_Airyscan Processing	1	1
-0.154308751225471	Heat shock	GFP-HDEL HS airy mv 10_Airyscan Processing	1	1
0.048826590180397	Heat shock	GFP-HDEL HS airy mv 10_Airyscan Processing	1	1
-0.139123052358627	Heat shock	GFP-HDEL HS airy mv 10_Airyscan Processing	1	1
-0.0529396198689938	Heat shock	GFP-HDEL HS airy mv 10_Airyscan Processing	1	1
-0.0871808081865311	Heat shock	GFP-HDEL HS airy mv 10_Airyscan Processing	1	1
-0.0511403754353523	Heat shock	GFP-HDEL HS airy mv 10_Airyscan Processing	1	1
2.08008241653442	Heat shock	GFP-HDEL HS airy mv 10_Airyscan Processing	1	1
-0.160683542490005	Heat shock	GFP-HDEL HS airy mv 10_Airyscan Processing	1	1
-0.394634932279587	Heat shock	GFP-HDEL HS airy mv 10_Airyscan Processing	1	1
-0.386506795883179	Heat shock	GFP-HDEL HS airy mv 10_Airyscan Processing	1	1
4.12319374084473	Heat shock	GFP-HDEL HS airy mv 10_Airyscan Processing	1	1
-0.60894900560379	Heat shock	GFP-HDEL HS airy mv 10_Airyscan Processing	1	1
-0.251504778862	Heat shock	GFP-HDEL HS airy mv 10_Airyscan Processing	1	1
0.0441518537700176	Heat shock	GFP-HDEL HS airy mv 10_Airyscan Processing	1	1
-0.648800134658813	Heat shock	GFP-HDEL HS airy mv 10_Airyscan Processing	1	1
-1.37075281143188	Heat shock	GFP-HDEL HS airy mv 10_Airyscan Processing	1	1
-0.700613081455231	Heat shock	GFP-HDEL HS airy mv 10_Airyscan Processing	1	1
-0.396264404058456	Heat shock	GFP-HDEL HS airy mv 10_Airyscan Processing	1	1
0.660041332244873	Heat shock	GFP-HDEL HS airy mv 10_Airyscan Processing	1	1
0.616227090358734	Heat shock	GFP-HDEL HS airy mv 10_Airyscan Processing	1	1
-0.129886269569397	Heat shock	GFP-HDEL HS airy mv 10_Airyscan Processing	1	1
-0.578512907028198	Heat shock	GFP-HDEL HS airy mv 10_Airyscan Processing	1	1
-0.135776072740555	Heat shock	GFP-HDEL HS airy mv 10_Airyscan Processing	1	1
0.395701915025711	Heat shock	GFP-HDEL HS airy mv 10_Airyscan Processing	1	1
-0.647415995597839	Heat shock	GFP-HDEL HS airy mv 10_Airyscan Processing	1	1
-0.251317948102951	Heat shock	GFP-HDEL HS airy mv 10_Airyscan Processing	1	1
-0.807365000247955	Heat shock	GFP-HDEL HS airy mv 10_Airyscan Processing	1	1
0.049589492380619	Heat shock	GFP-HDEL HS airy mv 10_Airyscan Processing	1	1
0.413675129413605	Heat shock	GFP-HDEL HS airy mv 10_Airyscan Processing	1	1
0.0764434635639191	Heat shock	GFP-HDEL HS airy mv 10_Airyscan Processing	1	1
0.666492342948914	Heat shock	GFP-HDEL HS airy mv 10_Airyscan Processing	1	1
-1.44804465770721	Heat shock	GFP-HDEL HS airy mv 10_Airyscan Processing	1	1
0.670448184013367	Heat shock	GFP-HDEL HS airy mv 10_Airyscan Processing	1	1
-0.164507478475571	Heat shock	GFP-HDEL HS airy mv 10_Airyscan Processing	1	1
-0.560319066047668	Heat shock	GFP-HDEL HS airy mv 10_Airyscan Processing	1	1
-0.393385827541351	Heat shock	GFP-HDEL HS airy mv 10_Airyscan Processing	1	1
-0.855267882347107	Heat shock	GFP-HDEL HS airy mv 10_Airyscan Processing	1	1
0.314664989709854	Heat shock	GFP-HDEL HS airy mv 10_Airyscan Processing	1	1
0.1392642557621	Heat shock	GFP-HDEL HS airy mv 10_Airyscan Processing	1	1
-0.514661550521851	Heat shock	GFP-HDEL HS airy mv 10_Airyscan Processing	1	1
-0.143670633435249	Heat shock	GFP-HDEL HS airy mv 10_Airyscan Processing	1	1
0.00113784708082676	Heat shock	GFP-HDEL HS airy mv 10_Airyscan Processing	1	1
-0.529982209205627	Heat shock	GFP-HDEL HS airy mv 10_Airyscan Processing	1	1
-0.998725116252899	Heat shock	GFP-HDEL HS airy mv 10_Airyscan Processing	1	1
-0.50607031583786	Heat shock	GFP-HDEL HS airy mv 10_Airyscan Processing	1	1
-0.0495650507509708	Heat shock	GFP-HDEL HS airy mv 10_Airyscan Processing	1	1
-0.0692472904920578	Heat shock	GFP-HDEL HS airy mv 10_Airyscan Processing	1	1
-0.563115239143372	Heat shock	GFP-HDEL HS airy mv 10_Airyscan Processing	1	1
-0.18682074546814	Heat shock	GFP-HDEL HS airy mv 10_Airyscan Processing	1	1
-0.226730510592461	Heat shock	GFP-HDEL HS airy mv 10_Airyscan Processing	1	1
-0.2105742841959	Heat shock	GFP-HDEL HS airy mv 10_Airyscan Processing	1	1
-0.720950186252594	Heat shock	GFP-HDEL HS airy mv 10_Airyscan Processing	1	1
-2.43386054039001	Heat shock	GFP-HDEL HS airy mv 10_Airyscan Processing	1	1
-0.153213977813721	Heat shock	GFP-HDEL HS airy mv 10_Airyscan Processing	1	1
-0.0315023772418499	Heat shock	GFP-HDEL HS airy mv 10_Airyscan Processing	1	1
0.663134634494781	Heat shock	GFP-HDEL HS airy mv 10_Airyscan Processing	1	1
-0.0955897346138954	Heat shock	GFP-HDEL HS airy mv 10_Airyscan Processing	1	1
0.373623222112656	Heat shock	GFP-HDEL HS airy mv 10_Airyscan Processing	1	1
-0.553254008293152	Heat shock	GFP-HDEL HS airy mv 10_Airyscan Processing	1	1
-0.84269505739212	Heat shock	GFP-HDEL HS airy mv 10_Airyscan Processing	1	1
0.980911135673523	Heat shock	GFP-HDEL HS airy mv 10_Airyscan Processing	1	1
1.33094799518585	Heat shock	GFP-HDEL HS airy mv 10_Airyscan Processing	1	1
-0.191997945308685	Heat shock	GFP-HDEL HS airy mv 10_Airyscan Processing	1	1
-0.18716211616993	Heat shock	GFP-HDEL HS airy mv 10_Airyscan Processing	1	1
-0.692071080207825	Heat shock	GFP-HDEL HS airy mv 10_Airyscan Processing	1	1
-1.66372799873352	Heat shock	GFP-HDEL HS airy mv 10_Airyscan Processing	1	1
-0.0658489316701889	Heat shock	GFP-HDEL HS airy mv 10_Airyscan Processing	1	1
0.228763073682785	Heat shock	GFP-HDEL HS airy mv 10_Airyscan Processing	1	1
0.647806227207184	Heat shock	GFP-HDEL HS airy mv 10_Airyscan Processing	1	1
-0.552238762378693	Heat shock	GFP-HDEL HS airy mv 10_Airyscan Processing	1	1
0.0564250200986862	Heat shock	GFP-HDEL HS airy mv 10_Airyscan Processing	1	1
1.410924077034	Heat shock	GFP-HDEL HS airy mv 10_Airyscan Processing	1	1
0.415848851203918	Heat shock	GFP-HDEL HS airy mv 10_Airyscan Processing	1	1
-0.162075489759445	Heat shock	GFP-HDEL HS airy mv 10_Airyscan Processing	1	1
-0.850039899349213	Heat shock	GFP-HDEL HS airy mv 10_Airyscan Processing	1	1
-0.159861624240875	Heat shock	GFP-HDEL HS airy mv 10_Airyscan Processing	1	1
-0.491630405187607	Heat shock	GFP-HDEL HS airy mv 10_Airyscan Processing	1	1
-0.208167403936386	Heat shock	GFP-HDEL HS airy mv 10_Airyscan Processing	1	1
-0.0522583946585655	Heat shock	GFP-HDEL HS airy mv 10_Airyscan Processing	1	1
-0.351002842187881	Heat shock	GFP-HDEL HS airy mv 10_Airyscan Processing	1	1
0.988882601261139	Heat shock	GFP-HDEL HS airy mv 10_Airyscan Processing	1	1
0.246520653367043	Heat shock	GFP-HDEL HS airy mv 10_Airyscan Processing	1	1
-0.867552161216736	Heat shock	GFP-HDEL HS airy mv 10_Airyscan Processing	1	1
0.0845391154289246	Heat shock	GFP-HDEL HS airy mv 10_Airyscan Processing	1	1
-1.07313787937164	Heat shock	GFP-HDEL HS airy mv 10_Airyscan Processing	1	1
0.783071875572205	Heat shock	GFP-HDEL HS airy mv 10_Airyscan Processing	1	1
0.188061088323593	Heat shock	GFP-HDEL HS airy mv 10_Airyscan Processing	1	1
-0.274553120136261	Heat shock	GFP-HDEL HS airy mv 10_Airyscan Processing	1	1
0.0151240602135658	Heat shock	GFP-HDEL HS airy mv 10_Airyscan Processing	1	1
-0.229826688766479	Heat shock	GFP-HDEL HS airy mv 10_Airyscan Processing	1	1
-0.363588571548462	Heat shock	GFP-HDEL HS airy mv 10_Airyscan Processing	1	1
-0.791661262512207	Heat shock	GFP-HDEL HS airy mv 10_Airyscan Processing	1	1
0.30571722984314	Heat shock	GFP-HDEL HS airy mv 10_Airyscan Processing	1	1
-2.4011754989624	Heat shock	GFP-HDEL HS airy mv 10_Airyscan Processing	1	1
0.190163522958755	Heat shock	GFP-HDEL HS airy mv 10_Airyscan Processing	1	1
0.321091502904892	Heat shock	GFP-HDEL HS airy mv 10_Airyscan Processing	1	1
-0.195346817374229	Heat shock	GFP-HDEL HS airy mv 10_Airyscan Processing	1	1
-1.00976264476776	Heat shock	GFP-HDEL HS airy mv 10_Airyscan Processing	1	1
1.55362546443939	Heat shock	GFP-HDEL HS airy mv 10_Airyscan Processing	1	1
0.306980520486832	Heat shock	GFP-HDEL HS airy mv 10_Airyscan Processing	1	1
0.22180412709713	Heat shock	GFP-HDEL HS airy mv 10_Airyscan Processing	1	1
-0.474579960107803	Heat shock	GFP-HDEL HS airy mv 10_Airyscan Processing	1	1
1.38170063495636	Heat shock	GFP-HDEL HS airy mv 10_Airyscan Processing	1	1
0.144264608621597	Heat shock	GFP-HDEL HS airy mv 10_Airyscan Processing	1	1
0.47149270772934	Heat shock	GFP-HDEL HS airy mv 10_Airyscan Processing	1	1
-4.63380336761475	Heat shock	GFP-HDEL HS airy mv 10_Airyscan Processing	1	1
-0.391782522201538	Heat shock	GFP-HDEL HS airy mv 10_Airyscan Processing	1	1
-0.104415148496628	Heat shock	GFP-HDEL HS airy mv 10_Airyscan Processing	1	1
0.464737117290497	Heat shock	GFP-HDEL HS airy mv 10_Airyscan Processing	1	1
-0.447265207767487	Heat shock	GFP-HDEL HS airy mv 10_Airyscan Processing	1	1
0.144376024603844	Heat shock	GFP-HDEL HS airy mv 10_Airyscan Processing	1	1
-0.464609265327454	Heat shock	GFP-HDEL HS airy mv 10_Airyscan Processing	1	1
-0.0554650947451591	Heat shock	GFP-HDEL HS airy mv 10_Airyscan Processing	1	1
0.49578869342804	Heat shock	GFP-HDEL HS airy mv 10_Airyscan Processing	1	1
0.151628226041794	Heat shock	GFP-HDEL HS airy mv 10_Airyscan Processing	1	1
0.688382387161255	Heat shock	GFP-HDEL HS airy mv 10_Airyscan Processing	1	1
0.746255397796631	Heat shock	GFP-HDEL HS airy mv 10_Airyscan Processing	1	1
0.179171055555344	Heat shock	GFP-HDEL HS airy mv 10_Airyscan Processing	1	1
-0.335361808538437	Heat shock	GFP-HDEL HS airy mv 10_Airyscan Processing	1	1
-0.127975583076477	Heat shock	GFP-HDEL HS airy mv 10_Airyscan Processing	1	1
0.0353611521422863	Heat shock	GFP-HDEL HS airy mv 10_Airyscan Processing	1	1
0.649229824542999	Heat shock	GFP-HDEL HS airy mv 10_Airyscan Processing	1	1
0.53732830286026	Heat shock	GFP-HDEL HS airy mv 10_Airyscan Processing	1	1
-0.403352826833725	Heat shock	GFP-HDEL HS airy mv 10_Airyscan Processing	1	1
0.663022816181183	Heat shock	GFP-HDEL HS airy mv 10_Airyscan Processing	1	1
0.336207181215286	Heat shock	GFP-HDEL HS airy mv 10_Airyscan Processing	1	1
-0.455550402402878	Heat shock	GFP-HDEL HS airy mv 10_Airyscan Processing	1	1
0.557117938995361	Heat shock	GFP-HDEL HS airy mv 10_Airyscan Processing	1	1
0.244685098528862	Heat shock	GFP-HDEL HS airy mv 10_Airyscan Processing	1	1
5.33074283599854	Heat shock	GFP-HDEL HS airy mv 10_Airyscan Processing	1	1
-0.352903753519058	Heat shock	GFP-HDEL HS airy mv 10_Airyscan Processing	1	1
-0.0488308258354664	Heat shock	GFP-HDEL HS airy mv 10_Airyscan Processing	1	1
-3.69607281684875	Heat shock	GFP-HDEL HS airy mv 10_Airyscan Processing	1	1
0.223852962255478	Heat shock	GFP-HDEL HS airy mv 10_Airyscan Processing	1	1
0.381586104631424	Heat shock	GFP-HDEL HS airy mv 10_Airyscan Processing	1	1
2.50584816932678	Heat shock	GFP-HDEL HS airy mv 10_Airyscan Processing	1	1
0.0775831937789917	Heat shock	GFP-HDEL HS airy mv 10_Airyscan Processing	1	1
0.661640346050262	Heat shock	GFP-HDEL HS airy mv 10_Airyscan Processing	1	1
0.923224210739136	Heat shock	GFP-HDEL HS airy mv 10_Airyscan Processing	1	1
-0.489630818367004	Heat shock	GFP-HDEL HS airy mv 10_Airyscan Processing	1	1
1.86341023445129	Heat shock	GFP-HDEL HS airy mv 10_Airyscan Processing	1	1
0.251386821269989	Heat shock	GFP-HDEL HS airy mv 10_Airyscan Processing	1	1
-0.243323594331741	Heat shock	GFP-HDEL HS airy mv 10_Airyscan Processing	1	1
-0.263431280851364	Heat shock	GFP-HDEL HS airy mv 10_Airyscan Processing	1	1
2.3255763053894	Heat shock	GFP-HDEL HS airy mv 10_Airyscan Processing	1	1
0.462614953517914	Heat shock	GFP-HDEL HS airy mv 10_Airyscan Processing	1	1
0.282349556684494	Heat shock	GFP-HDEL HS airy mv 10_Airyscan Processing	1	1
0.318652153015137	Heat shock	GFP-HDEL HS airy mv 10_Airyscan Processing	1	1
-0.275768607854843	Heat shock	GFP-HDEL HS airy mv 10_Airyscan Processing	1	1
-0.839928090572357	Heat shock	GFP-HDEL HS airy mv 10_Airyscan Processing	1	1
0.0477818064391613	Heat shock	GFP-HDEL HS airy mv 10_Airyscan Processing	1	1
-0.453620284795761	Heat shock	GFP-HDEL HS airy mv 10_Airyscan Processing	1	1
-1.60361182689667	Heat shock	GFP-HDEL HS airy mv 10_Airyscan Processing	1	1
-0.860668540000916	Heat shock	GFP-HDEL HS airy mv 10_Airyscan Processing	1	1
-0.875147819519043	Heat shock	GFP-HDEL HS airy mv 10_Airyscan Processing	1	1
-0.318750977516174	Heat shock	GFP-HDEL HS airy mv 10_Airyscan Processing	1	1
-0.925864815711975	Heat shock	GFP-HDEL HS airy mv 10_Airyscan Processing	1	1
-0.311384409666061	Heat shock	GFP-HDEL HS airy mv 10_Airyscan Processing	1	1
2.04515671730042	Heat shock	GFP-HDEL HS airy mv 10_Airyscan Processing	1	1
0.601662874221802	Heat shock	GFP-HDEL HS airy mv 10_Airyscan Processing	1	1
-1.82452774047852	Heat shock	GFP-HDEL HS airy mv 10_Airyscan Processing	1	1
-0.0563895665109158	Heat shock	GFP-HDEL HS airy mv 10_Airyscan Processing	1	1
-0.928510010242462	Heat shock	GFP-HDEL HS airy mv 10_Airyscan Processing	1	1
1.17996978759766	Heat shock	GFP-HDEL HS airy mv 10_Airyscan Processing	1	1
0.247101247310638	Heat shock	GFP-HDEL HS airy mv 10_Airyscan Processing	1	1
-0.0697427317500114	Heat shock	GFP-HDEL HS airy mv 10_Airyscan Processing	1	1
0.980561196804047	Heat shock	GFP-HDEL HS airy mv 10_Airyscan Processing	1	1
-0.106641568243504	Heat shock	GFP-HDEL HS airy mv 10_Airyscan Processing	1	1
0.15473598241806	Heat shock	GFP-HDEL HS airy mv 10_Airyscan Processing	1	1
0.091049000620842	Heat shock	GFP-HDEL HS airy mv 10_Airyscan Processing	1	1
-0.144498944282532	Heat shock	GFP-HDEL HS airy mv 10_Airyscan Processing	1	1
-0.593751609325409	Heat shock	GFP-HDEL HS airy mv 10_Airyscan Processing	1	1
-0.171399667859077	Heat shock	GFP-HDEL HS airy mv 10_Airyscan Processing	1	1
-0.114239074289799	Heat shock	GFP-HDEL HS airy mv 10_Airyscan Processing	1	1
-0.842792332172394	Heat shock	GFP-HDEL HS airy mv 10_Airyscan Processing	1	1
-0.089232511818409	Heat shock	GFP-HDEL HS airy mv 10_Airyscan Processing	1	1
0.414457380771637	Heat shock	GFP-HDEL HS airy mv 10_Airyscan Processing	1	1
0.75311940908432	Heat shock	GFP-HDEL HS airy mv 10_Airyscan Processing	1	1
-0.354850083589554	Heat shock	GFP-HDEL HS airy mv 10_Airyscan Processing	1	1
1.15079176425934	Heat shock	GFP-HDEL HS airy mv 10_Airyscan Processing	1	1
0.153373330831528	Heat shock	GFP-HDEL HS airy mv 10_Airyscan Processing	1	1
-0.186802208423615	Heat shock	GFP-HDEL HS airy mv 10_Airyscan Processing	1	1
0.933360159397125	Heat shock	GFP-HDEL HS airy mv 10_Airyscan Processing	1	1
-2.76619005203247	Heat shock	GFP-HDEL HS airy mv 10_Airyscan Processing	1	1
0.384204894304276	Heat shock	GFP-HDEL HS airy mv 10_Airyscan Processing	1	1
0.0261580739170313	Heat shock	GFP-HDEL HS airy mv 10_Airyscan Processing	1	1
-0.284373044967651	Heat shock	GFP-HDEL HS airy mv 10_Airyscan Processing	1	1
0.353099375963211	Heat shock	GFP-HDEL HS airy mv 10_Airyscan Processing	1	1
-0.16366158425808	Heat shock	GFP-HDEL HS airy mv 10_Airyscan Processing	1	1
-0.27839607000351	Heat shock	GFP-HDEL HS airy mv 10_Airyscan Processing	1	1
-0.0284986477345228	Heat shock	GFP-HDEL HS airy mv 10_Airyscan Processing	1	1
-0.743670880794525	Heat shock	GFP-HDEL HS airy mv 10_Airyscan Processing	1	1
0.656974375247955	Heat shock	GFP-HDEL HS airy mv 10_Airyscan Processing	1	1
0.14419062435627	Heat shock	GFP-HDEL HS airy mv 10_Airyscan Processing	1	1
1.33415639400482	Heat shock	GFP-HDEL HS airy mv 10_Airyscan Processing	1	1
0.311649739742279	Heat shock	GFP-HDEL HS airy mv 10_Airyscan Processing	1	1
-0.209112927317619	Heat shock	GFP-HDEL HS airy mv 10_Airyscan Processing	1	1
-0.704924345016479	Heat shock	GFP-HDEL HS airy mv 10_Airyscan Processing	1	1
0.316691964864731	Heat shock	GFP-HDEL HS airy mv 10_Airyscan Processing	1	1
1.04462027549744	Heat shock	GFP-HDEL HS airy mv 10_Airyscan Processing	1	1
-0.088148720562458	Heat shock	GFP-HDEL HS airy mv 10_Airyscan Processing	1	1
-1.54206371307373	Heat shock	GFP-HDEL HS airy mv 10_Airyscan Processing	1	1
-0.326324731111526	Heat shock	GFP-HDEL HS airy mv 10_Airyscan Processing	1	1
-0.159294098615646	Heat shock	GFP-HDEL HS airy mv 10_Airyscan Processing	1	1
-0.0119233829900622	Heat shock	GFP-HDEL HS airy mv 10_Airyscan Processing	1	1
-0.196792811155319	Heat shock	GFP-HDEL HS airy mv 10_Airyscan Processing	1	1
0.789309918880463	Heat shock	GFP-HDEL HS airy mv 10_Airyscan Processing	1	1
-0.0309470742940903	Heat shock	GFP-HDEL HS airy mv 10_Airyscan Processing	1	1
-0.303960621356964	Heat shock	GFP-HDEL HS airy mv 10_Airyscan Processing	1	1
-0.218041062355042	Heat shock	GFP-HDEL HS airy mv 10_Airyscan Processing	1	1
0.166310012340546	Heat shock	GFP-HDEL HS airy mv 10_Airyscan Processing	1	1
-0.138168334960938	Heat shock	GFP-HDEL HS airy mv 10_Airyscan Processing	1	1
0.123830422759056	Heat shock	GFP-HDEL HS airy mv 10_Airyscan Processing	1	1
-0.593746960163116	Heat shock	GFP-HDEL HS airy mv 10_Airyscan Processing	1	1
-0.608452677726746	Heat shock	GFP-HDEL HS airy mv 10_Airyscan Processing	1	1
-0.132983103394508	Heat shock	GFP-HDEL HS airy mv 10_Airyscan Processing	1	1
0.051501702517271	Heat shock	GFP-HDEL HS airy mv 10_Airyscan Processing	1	1
-0.228035598993301	Heat shock	GFP-HDEL HS airy mv 10_Airyscan Processing	1	1
-0.586998760700226	Heat shock	GFP-HDEL HS airy mv 10_Airyscan Processing	1	1
-0.310904890298843	Heat shock	GFP-HDEL HS airy mv 10_Airyscan Processing	1	1
-0.191746756434441	Heat shock	GFP-HDEL HS airy mv 10_Airyscan Processing	1	1
-0.122990027070045	Heat shock	GFP-HDEL HS airy mv 10_Airyscan Processing	1	1
-1.02113437652588	Heat shock	GFP-HDEL HS airy mv 10_Airyscan Processing	1	1
-0.15656216442585	Heat shock	GFP-HDEL HS airy mv 10_Airyscan Processing	1	1
0.0595913343131542	Heat shock	GFP-HDEL HS airy mv 10_Airyscan Processing	1	1
1.44250500202179	Heat shock	GFP-HDEL HS airy mv 10_Airyscan Processing	1	1
-0.232401877641678	Heat shock	GFP-HDEL HS airy mv 10_Airyscan Processing	1	1
-1.28966414928436	Heat shock	GFP-HDEL HS airy mv 10_Airyscan Processing	1	1
0.0145668955519795	Heat shock	GFP-HDEL HS airy mv 10_Airyscan Processing	1	1
0.947752237319946	Heat shock	GFP-HDEL HS airy mv 10_Airyscan Processing	1	1
-0.323120772838593	Heat shock	GFP-HDEL HS airy mv 10_Airyscan Processing	1	1
1.67472946643829	Heat shock	GFP-HDEL HS airy mv 10_Airyscan Processing	1	1
-1.48950016498566	Heat shock	GFP-HDEL HS airy mv 10_Airyscan Processing	1	1
0.112831763923168	Heat shock	GFP-HDEL HS airy mv 10_Airyscan Processing	1	1
0.103156097233295	Heat shock	GFP-HDEL HS airy mv 10_Airyscan Processing	1	1
0.219641983509064	Heat shock	GFP-HDEL HS airy mv 10_Airyscan Processing	1	1
0.561208128929138	Heat shock	GFP-HDEL HS airy mv 10_Airyscan Processing	1	1
-0.208296313881874	Heat shock	GFP-HDEL HS airy mv 10_Airyscan Processing	1	1
-0.158172905445099	Heat shock	GFP-HDEL HS airy mv 10_Airyscan Processing	1	1
0.000202983079361729	Heat shock	GFP-HDEL HS airy mv 10_Airyscan Processing	1	1
-0.119206421077251	Heat shock	GFP-HDEL HS airy mv 10_Airyscan Processing	1	1
-0.333718568086624	Heat shock	GFP-HDEL HS airy mv 10_Airyscan Processing	1	1
-0.69385290145874	Heat shock	GFP-HDEL HS airy mv 10_Airyscan Processing	1	1
-0.100088477134705	Heat shock	GFP-HDEL HS airy mv 10_Airyscan Processing	1	1
0.184210449457169	Heat shock	GFP-HDEL HS airy mv 10_Airyscan Processing	1	1
-0.26089671254158	Heat shock	GFP-HDEL HS airy mv 10_Airyscan Processing	1	1
-0.328310042619705	Heat shock	GFP-HDEL HS airy mv 10_Airyscan Processing	1	1
-0.170959562063217	Heat shock	GFP-HDEL HS airy mv 10_Airyscan Processing	1	1
0.127929732203484	Heat shock	GFP-HDEL HS airy mv 10_Airyscan Processing	1	1
0.105468794703484	Heat shock	GFP-HDEL HS airy mv 10_Airyscan Processing	1	1
0.408086270093918	Heat shock	GFP-HDEL HS airy mv 10_Airyscan Processing	1	1
3.26120281219482	Heat shock	GFP-HDEL HS airy mv 10_Airyscan Processing	1	1
0.191204220056534	Heat shock	GFP-HDEL HS airy mv 10_Airyscan Processing	1	1
0.373894929885864	Heat shock	GFP-HDEL HS airy mv 10_Airyscan Processing	1	1
0.61225152015686	Heat shock	GFP-HDEL HS airy mv 10_Airyscan Processing	1	1
-1.07160425186157	Heat shock	GFP-HDEL HS airy mv 10_Airyscan Processing	1	1
-0.230180442333221	Heat shock	GFP-HDEL HS airy mv 10_Airyscan Processing	1	1
0.532647371292114	Heat shock	GFP-HDEL HS airy mv 10_Airyscan Processing	1	1
-0.230295971035957	Heat shock	GFP-HDEL HS airy mv 10_Airyscan Processing	1	1
-0.1333017796278	Heat shock	GFP-HDEL HS airy mv 10_Airyscan Processing	1	1
0.141485631465912	Heat shock	GFP-HDEL HS airy mv 10_Airyscan Processing	1	1
0.387756824493408	Heat shock	GFP-HDEL HS airy mv 10_Airyscan Processing	1	1
-0.49713659286499	Heat shock	GFP-HDEL HS airy mv 10_Airyscan Processing	1	1
1.84226143360138	Heat shock	GFP-HDEL HS airy mv 10_Airyscan Processing	1	1
0.122240148484707	Heat shock	GFP-HDEL HS airy mv 10_Airyscan Processing	1	1
0.545535027980804	Heat shock	GFP-HDEL HS airy mv 10_Airyscan Processing	1	1
0.0558769926428795	Heat shock	GFP-HDEL HS airy mv 10_Airyscan Processing	1	1
0.0311008654534817	Heat shock	GFP-HDEL HS airy mv 10_Airyscan Processing	1	1
-0.084750309586525	Heat shock	GFP-HDEL HS airy mv 10_Airyscan Processing	1	1
2.00441431999207	Heat shock	GFP-HDEL HS airy mv 10_Airyscan Processing	1	1
0.144784808158875	Heat shock	GFP-HDEL HS airy mv 10_Airyscan Processing	1	1
-0.545022130012512	Heat shock	GFP-HDEL HS airy mv 10_Airyscan Processing	1	1
0.00168702402152121	Heat shock	GFP-HDEL HS airy mv 10_Airyscan Processing	1	1
0.103598959743977	Heat shock	GFP-HDEL HS airy mv 10_Airyscan Processing	1	1
0.18062886595726	Heat shock	GFP-HDEL HS airy mv 10_Airyscan Processing	1	1
-1.41120493412018	Heat shock	GFP-HDEL HS airy mv 10_Airyscan Processing	1	1
0.741102039813995	Heat shock	GFP-HDEL HS airy mv 10_Airyscan Processing	1	1
-1.50712203979492	Heat shock	GFP-HDEL HS airy mv 10_Airyscan Processing	1	1
-0.106102526187897	Heat shock	GFP-HDEL HS airy mv 10_Airyscan Processing	1	1
0.899161100387573	Heat shock	GFP-HDEL HS airy mv 10_Airyscan Processing	1	1
0.294023603200912	Heat shock	GFP-HDEL HS airy mv 10_Airyscan Processing	1	1
-0.683172941207886	Heat shock	GFP-HDEL HS airy mv 10_Airyscan Processing	1	1
0.452168226242065	Heat shock	GFP-HDEL HS airy mv 10_Airyscan Processing	1	1
-0.171365156769753	Heat shock	GFP-HDEL HS airy mv 10_Airyscan Processing	1	1
1.23682844638824	Heat shock	GFP-HDEL HS airy mv 10_Airyscan Processing	1	1
2.80534720420837	Heat shock	GFP-HDEL HS airy mv 10_Airyscan Processing	1	1
0.422365337610245	Heat shock	GFP-HDEL HS airy mv 10_Airyscan Processing	1	1
-0.376284092664719	Heat shock	GFP-HDEL HS airy mv 10_Airyscan Processing	1	1
0.0914834141731262	Heat shock	GFP-HDEL HS airy mv 10_Airyscan Processing	1	1
0.412314414978027	Heat shock	GFP-HDEL HS airy mv 10_Airyscan Processing	1	1
-0.497718542814255	Heat shock	GFP-HDEL HS airy mv 10_Airyscan Processing	1	1
-0.169278100132942	Heat shock	GFP-HDEL HS airy mv 10_Airyscan Processing	1	1
0.517528712749481	Heat shock	GFP-HDEL HS airy mv 10_Airyscan Processing	1	1
0.930082321166992	Heat shock	GFP-HDEL HS airy mv 10_Airyscan Processing	1	1
-1.24313187599182	Heat shock	GFP-HDEL HS airy mv 10_Airyscan Processing	1	1
-1.5890166759491	Heat shock	GFP-HDEL HS airy mv 10_Airyscan Processing	1	1
0.145193427801132	Heat shock	GFP-HDEL HS airy mv 10_Airyscan Processing	1	1
0.13229475915432	Heat shock	GFP-HDEL HS airy mv 10_Airyscan Processing	1	1
0.546061217784882	Heat shock	GFP-HDEL HS airy mv 10_Airyscan Processing	1	1
-0.172887906432152	Heat shock	GFP-HDEL HS airy mv 10_Airyscan Processing	1	1
1.25173354148865	Heat shock	GFP-HDEL HS airy mv 10_Airyscan Processing	1	1
-0.138560056686401	Heat shock	GFP-HDEL HS airy mv 10_Airyscan Processing	1	1
0.362724512815475	Heat shock	GFP-HDEL HS airy mv 10_Airyscan Processing	1	1
0.735550820827484	Heat shock	GFP-HDEL HS airy mv 10_Airyscan Processing	1	1
-0.162521794438362	Heat shock	GFP-HDEL HS airy mv 10_Airyscan Processing	1	1
0.166274964809418	Heat shock	GFP-HDEL HS airy mv 10_Airyscan Processing	1	1
-0.0644445270299911	Heat shock	GFP-HDEL HS airy mv 10_Airyscan Processing	1	1
-0.390630483627319	Heat shock	GFP-HDEL HS airy mv 10_Airyscan Processing	1	1
-3.2482008934021	Heat shock	GFP-HDEL HS airy mv 10_Airyscan Processing	1	1
-0.734877526760101	Heat shock	GFP-HDEL HS airy mv 10_Airyscan Processing	1	1
0.0366265848278999	Heat shock	GFP-HDEL HS airy mv 10_Airyscan Processing	1	1
0.0928428173065186	Heat shock	GFP-HDEL HS airy mv 10_Airyscan Processing	1	1
-0.373999685049057	Heat shock	GFP-HDEL HS airy mv 10_Airyscan Processing	1	1
-1.31394326686859	Heat shock	GFP-HDEL HS airy mv 10_Airyscan Processing	1	1
1.14246082305908	Heat shock	GFP-HDEL HS airy mv 10_Airyscan Processing	1	1
-0.342180699110031	Heat shock	GFP-HDEL HS airy mv 10_Airyscan Processing	1	1
-0.331673920154572	Heat shock	GFP-HDEL HS airy mv 10_Airyscan Processing	1	1
0.358315914869308	Heat shock	GFP-HDEL HS airy mv 10_Airyscan Processing	1	1
-0.500261604785919	Heat shock	GFP-HDEL HS airy mv 10_Airyscan Processing	1	1
1.35844314098358	Heat shock	GFP-HDEL HS airy mv 10_Airyscan Processing	1	1
-0.547112822532654	Heat shock	GFP-HDEL HS airy mv 10_Airyscan Processing	1	1
-0.774023175239563	Heat shock	GFP-HDEL HS airy mv 10_Airyscan Processing	1	1
-0.396091043949127	Heat shock	GFP-HDEL HS airy mv 10_Airyscan Processing	1	1
-0.20794577896595	Heat shock	GFP-HDEL HS airy mv 10_Airyscan Processing	1	1
-0.24511094391346	Heat shock	GFP-HDEL HS airy mv 10_Airyscan Processing	1	1
0.108614534139633	Heat shock	GFP-HDEL HS airy mv 10_Airyscan Processing	1	1
0.31860539317131	Heat shock	GFP-HDEL HS airy mv 10_Airyscan Processing	1	1
-0.190053999423981	Heat shock	GFP-HDEL HS airy mv 10_Airyscan Processing	1	1
0.0599191412329674	Heat shock	GFP-HDEL HS airy mv 10_Airyscan Processing	1	1
-0.562750518321991	Heat shock	GFP-HDEL HS airy mv 10_Airyscan Processing	1	1
0.0904716551303864	Heat shock	GFP-HDEL HS airy mv 10_Airyscan Processing	1	1
-0.643044054508209	Heat shock	GFP-HDEL HS airy mv 10_Airyscan Processing	1	1
0.483664155006409	Heat shock	GFP-HDEL HS airy mv 10_Airyscan Processing	1	1
0.0524819828569889	Heat shock	GFP-HDEL HS airy mv 10_Airyscan Processing	1	1
0.164202287793159	Heat shock	GFP-HDEL HS airy mv 10_Airyscan Processing	1	1
-0.601823568344116	Heat shock	GFP-HDEL HS airy mv 10_Airyscan Processing	1	1
-0.182601541280746	Heat shock	GFP-HDEL HS airy mv 10_Airyscan Processing	1	1
1.16128408908844	Heat shock	GFP-HDEL HS airy mv 10_Airyscan Processing	1	1
-1.00590431690216	Heat shock	GFP-HDEL HS airy mv 10_Airyscan Processing	1	1
-0.12560510635376	Heat shock	GFP-HDEL HS airy mv 10_Airyscan Processing	1	1
1.40887260437012	Heat shock	GFP-HDEL HS airy mv 10_Airyscan Processing	1	1
0.192118346691132	Heat shock	GFP-HDEL HS airy mv 10_Airyscan Processing	1	1
0.57545393705368	Heat shock	GFP-HDEL HS airy mv 10_Airyscan Processing	1	1
-0.666503131389618	Heat shock	GFP-HDEL HS airy mv 10_Airyscan Processing	1	1
-0.192231610417366	Heat shock	GFP-HDEL HS airy mv 10_Airyscan Processing	1	1
0.591489553451538	Heat shock	GFP-HDEL HS airy mv 10_Airyscan Processing	1	1
-0.172506973147392	Heat shock	GFP-HDEL HS airy mv 10_Airyscan Processing	1	1
-0.990811169147491	Heat shock	GFP-HDEL HS airy mv 10_Airyscan Processing	1	1
-0.29692205786705	Heat shock	GFP-HDEL HS airy mv 10_Airyscan Processing	1	1
0.227955237030983	Heat shock	GFP-HDEL HS airy mv 10_Airyscan Processing	1	1
0.112095758318901	Heat shock	GFP-HDEL HS airy mv 10_Airyscan Processing	1	1
-0.40707665681839	Heat shock	GFP-HDEL HS airy mv 10_Airyscan Processing	1	1
-0.540411412715912	Heat shock	GFP-HDEL HS airy mv 10_Airyscan Processing	1	1
-0.138602122664452	Heat shock	GFP-HDEL HS airy mv 10_Airyscan Processing	1	1
-0.392592072486877	Heat shock	GFP-HDEL HS airy mv 10_Airyscan Processing	1	1
-1.16003322601318	Heat shock	GFP-HDEL HS airy mv 10_Airyscan Processing	1	1
-0.0154982525855303	Heat shock	GFP-HDEL HS airy mv 10_Airyscan Processing	1	1
-0.628783643245697	Heat shock	GFP-HDEL HS airy mv 10_Airyscan Processing	1	1
0.63725221157074	Heat shock	GFP-HDEL HS airy mv 10_Airyscan Processing	1	1
0.0198183096945286	Heat shock	GFP-HDEL HS airy mv 10_Airyscan Processing	1	1
0.431577086448669	Heat shock	GFP-HDEL HS airy mv 10_Airyscan Processing	1	1
-0.827930986881256	Heat shock	GFP-HDEL HS airy mv 10_Airyscan Processing	1	1
-0.138313293457031	Heat shock	GFP-HDEL HS airy mv 10_Airyscan Processing	1	1
-0.231286138296127	Heat shock	GFP-HDEL HS airy mv 10_Airyscan Processing	1	1
0.0328876636922359	Heat shock	GFP-HDEL HS airy mv 10_Airyscan Processing	1	1
-0.509589433670044	Heat shock	GFP-HDEL HS airy mv 10_Airyscan Processing	1	1
-0.237093448638916	Heat shock	GFP-HDEL HS airy mv 10_Airyscan Processing	1	1
0.105433627963066	Heat shock	GFP-HDEL HS airy mv 10_Airyscan Processing	1	1
-0.577950656414032	Heat shock	GFP-HDEL HS airy mv 10_Airyscan Processing	1	1
-0.446390867233276	Heat shock	GFP-HDEL HS airy mv 10_Airyscan Processing	1	1
-0.235964119434357	Heat shock	GFP-HDEL HS airy mv 10_Airyscan Processing	1	1
-0.221899151802063	Heat shock	GFP-HDEL HS airy mv 10_Airyscan Processing	1	1
-0.0103792054578662	Heat shock	GFP-HDEL HS airy mv 10_Airyscan Processing	1	1
-0.462343394756317	Heat shock	GFP-HDEL HS airy mv 10_Airyscan Processing	1	1
-0.260586023330688	Heat shock	GFP-HDEL HS airy mv 10_Airyscan Processing	1	1
-1.90201687812805	Heat shock	GFP-HDEL HS airy mv 10_Airyscan Processing	1	1
-0.627705693244934	Heat shock	GFP-HDEL HS airy mv 10_Airyscan Processing	1	1
-0.399818688631058	Heat shock	GFP-HDEL HS airy mv 10_Airyscan Processing	1	1
-0.237796396017075	Heat shock	GFP-HDEL HS airy mv 10_Airyscan Processing	1	1
0.548449873924255	Heat shock	GFP-HDEL HS airy mv 10_Airyscan Processing	1	1
-0.175235629081726	Heat shock	GFP-HDEL HS airy mv 10_Airyscan Processing	1	1
-0.261818021535873	Heat shock	GFP-HDEL HS airy mv 10_Airyscan Processing	1	1
-0.00430373894050717	Heat shock	GFP-HDEL HS airy mv 10_Airyscan Processing	1	1
-0.467566668987274	Heat shock	GFP-HDEL HS airy mv 10_Airyscan Processing	1	1
-1.58712041378021	Heat shock	GFP-HDEL HS airy mv 10_Airyscan Processing	1	1
0.373477965593338	Heat shock	GFP-HDEL HS airy mv 10_Airyscan Processing	1	1
0.134895041584969	Heat shock	GFP-HDEL HS airy mv 10_Airyscan Processing	1	1
2.67951798439026	Heat shock	GFP-HDEL HS airy mv 10_Airyscan Processing	1	1
-0.189337775111198	Heat shock	GFP-HDEL HS airy mv 10_Airyscan Processing	1	1
0.0326531529426575	Heat shock	GFP-HDEL HS airy mv 10_Airyscan Processing	1	1
-0.0276256762444973	Heat shock	GFP-HDEL HS airy mv 10_Airyscan Processing	1	1
0.0382496193051338	Heat shock	GFP-HDEL HS airy mv 10_Airyscan Processing	1	1
-0.318841248750687	Heat shock	GFP-HDEL HS airy mv 10_Airyscan Processing	1	1
-0.56545227766037	Heat shock	GFP-HDEL HS airy mv 10_Airyscan Processing	1	1
-0.0226607769727707	Heat shock	GFP-HDEL HS airy mv 10_Airyscan Processing	1	1
-0.0389925725758076	Heat shock	GFP-HDEL HS airy mv 10_Airyscan Processing	1	1
-1.05104744434357	Heat shock	GFP-HDEL HS airy mv 10_Airyscan Processing	1	1
1.34356391429901	Heat shock	GFP-HDEL HS airy mv 10_Airyscan Processing	1	1
-0.271908223628998	Heat shock	GFP-HDEL HS airy mv 10_Airyscan Processing	1	1
0.0830275043845177	Heat shock	GFP-HDEL HS airy mv 10_Airyscan Processing	1	1
-0.612167358398438	Heat shock	GFP-HDEL HS airy mv 10_Airyscan Processing	1	1
-0.870132267475128	Heat shock	GFP-HDEL HS airy mv 10_Airyscan Processing	1	1
-1.82498490810394	Heat shock	GFP-HDEL HS airy mv 10_Airyscan Processing	1	1
0.696345090866089	Heat shock	GFP-HDEL HS airy mv 10_Airyscan Processing	1	1
-1.23399364948273	Heat shock	GFP-HDEL HS airy mv 10_Airyscan Processing	1	1
-0.164246112108231	Heat shock	GFP-HDEL HS airy mv 10_Airyscan Processing	1	1
0.356617331504822	Heat shock	GFP-HDEL HS airy mv 10_Airyscan Processing	1	1
-0.548790216445923	Heat shock	GFP-HDEL HS airy mv 10_Airyscan Processing	1	1
0.265517741441727	Heat shock	GFP-HDEL HS airy mv 10_Airyscan Processing	1	1
1.56649625301361	Heat shock	GFP-HDEL HS airy mv 10_Airyscan Processing	1	1
-0.193548157811165	Heat shock	GFP-HDEL HS airy mv 10_Airyscan Processing	1	1
-0.262630522251129	Heat shock	GFP-HDEL HS airy mv 10_Airyscan Processing	1	1
-0.112898305058479	Heat shock	GFP-HDEL HS airy mv 10_Airyscan Processing	1	1
0.799466252326965	Heat shock	GFP-HDEL HS airy mv 10_Airyscan Processing	1	1
0.576535284519196	Heat shock	GFP-HDEL HS airy mv 10_Airyscan Processing	1	1
-0.43313255906105	Heat shock	GFP-HDEL HS airy mv 10_Airyscan Processing	1	1
-0.405429244041443	Heat shock	GFP-HDEL HS airy mv 10_Airyscan Processing	1	1
0.873001217842102	Heat shock	GFP-HDEL HS airy mv 10_Airyscan Processing	1	1
0.240154817700386	Heat shock	GFP-HDEL HS airy mv 10_Airyscan Processing	1	1
0.409832268953323	Heat shock	GFP-HDEL HS airy mv 10_Airyscan Processing	1	1
-0.023705517873168	Heat shock	GFP-HDEL HS airy mv 10_Airyscan Processing	1	1
-0.598082900047302	Heat shock	GFP-HDEL HS airy mv 10_Airyscan Processing	1	1
-0.919415473937988	Heat shock	GFP-HDEL HS airy mv 10_Airyscan Processing	1	1
1.00750589370728	Heat shock	GFP-HDEL HS airy mv 10_Airyscan Processing	1	1
-0.623396158218384	Heat shock	GFP-HDEL HS airy mv 10_Airyscan Processing	1	1
-0.994734585285187	Heat shock	GFP-HDEL HS airy mv 10_Airyscan Processing	1	1
0.146808236837387	Heat shock	GFP-HDEL HS airy mv 10_Airyscan Processing	1	1
-0.497759163379669	Heat shock	GFP-HDEL HS airy mv 10_Airyscan Processing	1	1
-0.309183061122894	Heat shock	GFP-HDEL HS airy mv 10_Airyscan Processing	1	1
0.303165465593338	Heat shock	GFP-HDEL HS airy mv 10_Airyscan Processing	1	1
-0.879781663417816	Heat shock	GFP-HDEL HS airy mv 10_Airyscan Processing	1	1
0.328262537717819	Heat shock	GFP-HDEL HS airy mv 10_Airyscan Processing	1	1
-0.00348852667957544	Heat shock	GFP-HDEL HS airy mv 10_Airyscan Processing	1	1
0.884320199489594	Heat shock	GFP-HDEL HS airy mv 10_Airyscan Processing	1	1
-0.266051828861237	Heat shock	GFP-HDEL HS airy mv 10_Airyscan Processing	1	1
0.0420969575643539	Heat shock	GFP-HDEL HS airy mv 10_Airyscan Processing	1	1
-0.460689157247543	Heat shock	GFP-HDEL HS airy mv 10_Airyscan Processing	1	1
-0.264352053403854	Heat shock	GFP-HDEL HS airy mv 10_Airyscan Processing	1	1
2.926997423172	Heat shock	GFP-HDEL HS airy mv 10_Airyscan Processing	1	1
-0.363949865102768	Heat shock	GFP-HDEL HS airy mv 10_Airyscan Processing	1	1
0.0588375963270664	Heat shock	GFP-HDEL HS airy mv 10_Airyscan Processing	1	1
-0.198260188102722	Heat shock	GFP-HDEL HS airy mv 10_Airyscan Processing	1	1
-1.09143471717834	Heat shock	GFP-HDEL HS airy mv 10_Airyscan Processing	1	1
-0.795436918735504	Heat shock	GFP-HDEL HS airy mv 10_Airyscan Processing	1	1
1.57946336269379	Heat shock	GFP-HDEL HS airy mv 10_Airyscan Processing	1	1
-0.0755502432584763	Heat shock	GFP-HDEL HS airy mv 10_Airyscan Processing	1	1
-0.46648633480072	Heat shock	GFP-HDEL HS airy mv 10_Airyscan Processing	1	1
-0.0450595133006573	Heat shock	GFP-HDEL HS airy mv 10_Airyscan Processing	1	1
0.0978798642754555	Heat shock	GFP-HDEL HS airy mv 10_Airyscan Processing	1	1
-2.11033749580383	Heat shock	GFP-HDEL HS airy mv 10_Airyscan Processing	1	1
0.135375276207924	Heat shock	GFP-HDEL HS airy mv 10_Airyscan Processing	1	1
0.00528319366276264	Heat shock	GFP-HDEL HS airy mv 10_Airyscan Processing	1	1
0.603136241436005	Heat shock	GFP-HDEL HS airy mv 10_Airyscan Processing	1	1
-0.547759056091309	Heat shock	GFP-HDEL HS airy mv 10_Airyscan Processing	1	1
-0.694031774997711	Heat shock	GFP-HDEL HS airy mv 10_Airyscan Processing	1	1
-0.582093238830566	Heat shock	GFP-HDEL HS airy mv 10_Airyscan Processing	1	1
0.0919699370861053	Heat shock	GFP-HDEL HS airy mv 10_Airyscan Processing	1	1
0.607738077640533	Heat shock	GFP-HDEL HS airy mv 10_Airyscan Processing	1	1
0.635821938514709	Heat shock	GFP-HDEL HS airy mv 10_Airyscan Processing	1	1
-0.26345282793045	Heat shock	GFP-HDEL HS airy mv 10_Airyscan Processing	1	1
0.975775897502899	Heat shock	GFP-HDEL HS airy mv 10_Airyscan Processing	1	1
0.254019170999527	Heat shock	GFP-HDEL HS airy mv 10_Airyscan Processing	1	1
0.995118021965027	Heat shock	GFP-HDEL HS airy mv 10_Airyscan Processing	1	1
0.0249319169670343	Heat shock	GFP-HDEL HS airy mv 10_Airyscan Processing	1	1
0.38477948307991	Heat shock	GFP-HDEL HS airy mv 10_Airyscan Processing	1	1
-0.559357404708862	Heat shock	GFP-HDEL HS airy mv 10_Airyscan Processing	1	1
-2.36621475219727	Heat shock	GFP-HDEL HS airy mv 10_Airyscan Processing	1	1
0.0423504114151001	Heat shock	GFP-HDEL HS airy mv 10_Airyscan Processing	1	1
-0.617330551147461	Heat shock	GFP-HDEL HS airy mv 10_Airyscan Processing	1	1
0.15406297147274	Heat shock	GFP-HDEL HS airy mv 10_Airyscan Processing	1	1
-0.2441096752882	Heat shock	GFP-HDEL HS airy mv 10_Airyscan Processing	1	1
-0.310319840908051	Heat shock	GFP-HDEL HS airy mv 10_Airyscan Processing	1	1
-0.372034817934036	Heat shock	GFP-HDEL HS airy mv 10_Airyscan Processing	1	1
-0.0780616402626038	Heat shock	GFP-HDEL HS airy mv 10_Airyscan Processing	1	1
-0.352551162242889	Heat shock	GFP-HDEL HS airy mv 10_Airyscan Processing	1	1
0.711682438850403	Heat shock	GFP-HDEL HS airy mv 10_Airyscan Processing	1	1
1.85395812988281	Heat shock	GFP-HDEL HS airy mv 10_Airyscan Processing	1	1
0.189973413944244	Heat shock	GFP-HDEL HS airy mv 10_Airyscan Processing	1	1
-0.198915466666222	Heat shock	GFP-HDEL HS airy mv 10_Airyscan Processing	1	1
-1.31772661209106	Heat shock	GFP-HDEL HS airy mv 10_Airyscan Processing	1	1
-0.529250979423523	Heat shock	GFP-HDEL HS airy mv 10_Airyscan Processing	1	1
0.650424301624298	Heat shock	GFP-HDEL HS airy mv 10_Airyscan Processing	1	1
0.0919410884380341	Heat shock	GFP-HDEL HS airy mv 10_Airyscan Processing	1	1
-1.07440388202667	Heat shock	GFP-HDEL HS airy mv 10_Airyscan Processing	1	1
-0.217541322112083	Heat shock	GFP-HDEL HS airy mv 10_Airyscan Processing	1	1
-0.00453783664852381	Heat shock	GFP-HDEL HS airy mv 10_Airyscan Processing	1	1
0.0552781783044338	Heat shock	GFP-HDEL HS airy mv 10_Airyscan Processing	1	1
0.633751094341278	Heat shock	GFP-HDEL HS airy mv 10_Airyscan Processing	1	1
-0.832956433296204	Heat shock	GFP-HDEL HS airy mv 10_Airyscan Processing	1	1
0.825016677379608	Heat shock	GFP-HDEL HS airy mv 10_Airyscan Processing	1	1
-0.0648138523101807	Heat shock	GFP-HDEL HS airy mv 10_Airyscan Processing	1	1
-0.389208167791367	Heat shock	GFP-HDEL HS airy mv 10_Airyscan Processing	1	1
-0.466656565666199	Heat shock	GFP-HDEL HS airy mv 10_Airyscan Processing	1	1
-0.0605152025818825	Heat shock	GFP-HDEL HS airy mv 10_Airyscan Processing	1	1
-0.672335982322693	Heat shock	GFP-HDEL HS airy mv 10_Airyscan Processing	1	1
-0.863569498062134	Heat shock	GFP-HDEL HS airy mv 10_Airyscan Processing	1	1
-0.331631660461426	Heat shock	GFP-HDEL HS airy mv 10_Airyscan Processing	1	1
0.829654276371002	Heat shock	GFP-HDEL HS airy mv 10_Airyscan Processing	1	1
-0.334274411201477	Heat shock	GFP-HDEL HS airy mv 10_Airyscan Processing	1	1
-0.0542817153036594	Heat shock	GFP-HDEL HS airy mv 10_Airyscan Processing	1	1
-0.435778498649597	Heat shock	GFP-HDEL HS airy mv 10_Airyscan Processing	1	1
0.328222513198853	Heat shock	GFP-HDEL HS airy mv 10_Airyscan Processing	1	1
-1.38460266590118	Heat shock	GFP-HDEL HS airy mv 10_Airyscan Processing	1	1
-0.0850610285997391	Heat shock	GFP-HDEL HS airy mv 10_Airyscan Processing	1	1
-0.0690450444817543	Heat shock	GFP-HDEL HS airy mv 10_Airyscan Processing	1	1
0.116600692272186	Heat shock	GFP-HDEL HS airy mv 10_Airyscan Processing	1	1
-0.221742779016495	Heat shock	GFP-HDEL HS airy mv 10_Airyscan Processing	1	1
0.215467065572739	Heat shock	GFP-HDEL HS airy mv 10_Airyscan Processing	1	1
-0.0901324898004532	Heat shock	GFP-HDEL HS airy mv 10_Airyscan Processing	1	1
1.76478147506714	Heat shock	GFP-HDEL HS airy mv 10_Airyscan Processing	1	1
0.0406825244426727	Heat shock	GFP-HDEL HS airy mv 10_Airyscan Processing	1	1
-0.103465177118778	Heat shock	GFP-HDEL HS airy mv 10_Airyscan Processing	1	1
-1.07265114784241	Heat shock	GFP-HDEL HS airy mv 10_Airyscan Processing	1	1
-0.985085427761078	Heat shock	GFP-HDEL HS airy mv 10_Airyscan Processing	1	1
1.67239511013031	Heat shock	GFP-HDEL HS airy mv 10_Airyscan Processing	1	1
-0.382362425327301	Heat shock	GFP-HDEL HS airy mv 10_Airyscan Processing	1	1
-0.150144949555397	Heat shock	GFP-HDEL HS airy mv 10_Airyscan Processing	1	1
-0.023174962028861	Heat shock	GFP-HDEL HS airy mv 10_Airyscan Processing	1	1
-1.68707084655762	Heat shock	GFP-HDEL HS airy mv 10_Airyscan Processing	1	1
-0.358692228794098	Heat shock	GFP-HDEL HS airy mv 10_Airyscan Processing	1	1
-0.201946645975113	Heat shock	GFP-HDEL HS airy mv 10_Airyscan Processing	1	1
-0.143110275268555	Heat shock	GFP-HDEL HS airy mv 10_Airyscan Processing	1	1
-0.322870135307312	Heat shock	GFP-HDEL HS airy mv 10_Airyscan Processing	1	1
-0.230342075228691	Heat shock	GFP-HDEL HS airy mv 10_Airyscan Processing	1	1
0.0555848442018032	Heat shock	GFP-HDEL HS airy mv 10_Airyscan Processing	1	1
-0.600982248783112	Heat shock	GFP-HDEL HS airy mv 10_Airyscan Processing	1	1
0.0165470093488693	Heat shock	GFP-HDEL HS airy mv 10_Airyscan Processing	1	1
2.18988966941833	Heat shock	GFP-HDEL HS airy mv 10_Airyscan Processing	1	1
0.361023932695389	Heat shock	GFP-HDEL HS airy mv 10_Airyscan Processing	1	1
-0.297438889741898	Heat shock	GFP-HDEL HS airy mv 10_Airyscan Processing	1	1
-0.889148354530334	Heat shock	GFP-HDEL HS airy mv 10_Airyscan Processing	1	1
0.328555643558502	Heat shock	GFP-HDEL HS airy mv 10_Airyscan Processing	1	1
0.215150833129883	Heat shock	GFP-HDEL HS airy mv 10_Airyscan Processing	1	1
0.801551222801208	Heat shock	GFP-HDEL HS airy mv 10_Airyscan Processing	1	1
0.270819872617722	Heat shock	GFP-HDEL HS airy mv 10_Airyscan Processing	1	1
-0.00157985370606184	Heat shock	GFP-HDEL HS airy mv 10_Airyscan Processing	1	1
0.252837151288986	Heat shock	GFP-HDEL HS airy mv 10_Airyscan Processing	1	1
-0.650290668010712	Heat shock	GFP-HDEL HS airy mv 10_Airyscan Processing	1	1
-0.0786403492093086	Heat shock	GFP-HDEL HS airy mv 10_Airyscan Processing	1	1
2.14049625396729	Heat shock	GFP-HDEL HS airy mv 10_Airyscan Processing	1	1
-0.356647521257401	Heat shock	GFP-HDEL HS airy mv 10_Airyscan Processing	1	1
1.01173007488251	Heat shock	GFP-HDEL HS airy mv 10_Airyscan Processing	1	1
-0.359107375144958	Heat shock	GFP-HDEL HS airy mv 10_Airyscan Processing	1	1
-0.151123821735382	Heat shock	GFP-HDEL HS airy mv 10_Airyscan Processing	1	1
0.269332826137543	Heat shock	GFP-HDEL HS airy mv 10_Airyscan Processing	1	1
0.178989544510841	Heat shock	GFP-HDEL HS airy mv 10_Airyscan Processing	1	1
-0.0296967960894108	Heat shock	GFP-HDEL HS airy mv 10_Airyscan Processing	1	1
-0.900021612644196	Heat shock	GFP-HDEL HS airy mv 10_Airyscan Processing	1	1
-0.209398984909058	Heat shock	GFP-HDEL HS airy mv 10_Airyscan Processing	1	1
-0.440420746803284	Heat shock	GFP-HDEL HS airy mv 10_Airyscan Processing	1	1
1.13805747032166	Heat shock	GFP-HDEL HS airy mv 10_Airyscan Processing	1	1
0.694260895252228	Heat shock	GFP-HDEL HS airy mv 10_Airyscan Processing	1	1
-0.373639285564423	Heat shock	GFP-HDEL HS airy mv 10_Airyscan Processing	1	1
0.826245486736298	Heat shock	GFP-HDEL HS airy mv 10_Airyscan Processing	1	1
0.128667935729027	Heat shock	GFP-HDEL HS airy mv 10_Airyscan Processing	1	1
1.67537426948547	Heat shock	GFP-HDEL HS airy mv 10_Airyscan Processing	1	1
-0.155293241143227	Heat shock	GFP-HDEL HS airy mv 10_Airyscan Processing	1	1
0.059816163033247	Heat shock	GFP-HDEL HS airy mv 10_Airyscan Processing	1	1
0.824796319007874	Heat shock	GFP-HDEL HS airy mv 10_Airyscan Processing	1	1
-0.267274767160416	Heat shock	GFP-HDEL HS airy mv 10_Airyscan Processing	1	1
-2.64503598213196	Heat shock	GFP-HDEL HS airy mv 10_Airyscan Processing	1	1
-1.13897526264191	Heat shock	GFP-HDEL HS airy mv 10_Airyscan Processing	1	1
-2.58025860786438	Heat shock	GFP-HDEL HS airy mv 10_Airyscan Processing	1	1
0.431558638811111	Heat shock	GFP-HDEL HS airy mv 10_Airyscan Processing	1	1
0.107236668467522	Heat shock	GFP-HDEL HS airy mv 10_Airyscan Processing	1	1
-0.426090389490128	Heat shock	GFP-HDEL HS airy mv 10_Airyscan Processing	1	1
-0.163934975862503	Heat shock	GFP-HDEL HS airy mv 10_Airyscan Processing	1	1
0.0484713278710842	Heat shock	GFP-HDEL HS airy mv 10_Airyscan Processing	1	1
0.157913953065872	Heat shock	GFP-HDEL HS airy mv 10_Airyscan Processing	1	1
0.876273334026337	Heat shock	GFP-HDEL HS airy mv 10_Airyscan Processing	1	1
1.90754294395447	Heat shock	GFP-HDEL HS airy mv 10_Airyscan Processing	1	1
-0.00107651075813919	Heat shock	GFP-HDEL HS airy mv 10_Airyscan Processing	1	1
2.64033722877502	Heat shock	GFP-HDEL HS airy mv 10_Airyscan Processing	1	1
0.131871446967125	Heat shock	GFP-HDEL HS airy mv 10_Airyscan Processing	1	1
1.00387179851532	Heat shock	GFP-HDEL HS airy mv 10_Airyscan Processing	1	1
-0.4764464199543	Heat shock	GFP-HDEL HS airy mv 10_Airyscan Processing	1	1
-0.297214895486832	Heat shock	GFP-HDEL HS airy mv 10_Airyscan Processing	1	1
0.0181978009641171	Heat shock	GFP-HDEL HS airy mv 10_Airyscan Processing	1	1
-3.61183142662048	Heat shock	GFP-HDEL HS airy mv 10_Airyscan Processing	1	1
0.00735099287703633	Heat shock	GFP-HDEL HS airy mv 10_Airyscan Processing	1	1
0.459751784801483	Heat shock	GFP-HDEL HS airy mv 10_Airyscan Processing	1	1
-0.487464904785156	Heat shock	GFP-HDEL HS airy mv 10_Airyscan Processing	1	1
1.95039892196655	Heat shock	GFP-HDEL HS airy mv 10_Airyscan Processing	1	1
-0.071440577507019	Heat shock	GFP-HDEL HS airy mv 10_Airyscan Processing	1	1
0.883278608322144	Heat shock	GFP-HDEL HS airy mv 10_Airyscan Processing	1	1
0.627779245376587	Heat shock	GFP-HDEL HS airy mv 10_Airyscan Processing	1	1
-1.59041786193848	Heat shock	GFP-HDEL HS airy mv 10_Airyscan Processing	1	1
-0.639006853103638	Heat shock	GFP-HDEL HS airy mv 10_Airyscan Processing	1	1
1.9692941904068	Heat shock	GFP-HDEL HS airy mv 10_Airyscan Processing	1	1
-0.55090457201004	Heat shock	GFP-HDEL HS airy mv 10_Airyscan Processing	1	1
-0.0826977863907814	Heat shock	GFP-HDEL HS airy mv 10_Airyscan Processing	1	1
0.479263126850128	Heat shock	GFP-HDEL HS airy mv 10_Airyscan Processing	1	1
0.150819838047028	Heat shock	GFP-HDEL HS airy mv 10_Airyscan Processing	1	1
-0.234371557831764	Heat shock	GFP-HDEL HS airy mv 10_Airyscan Processing	1	1
-0.854348480701447	Heat shock	GFP-HDEL HS airy mv 10_Airyscan Processing	1	1
0.878630399703979	Heat shock	GFP-HDEL HS airy mv 10_Airyscan Processing	1	1
0.450988054275513	Heat shock	GFP-HDEL HS airy mv 10_Airyscan Processing	1	1
-0.66536819934845	Heat shock	GFP-HDEL HS airy mv 10_Airyscan Processing	1	1
0.123809948563576	Heat shock	GFP-HDEL HS airy mv 10_Airyscan Processing	1	1
0.0655220597982407	Heat shock	GFP-HDEL HS airy mv 10_Airyscan Processing	1	1
0.331364423036575	Heat shock	GFP-HDEL HS airy mv 10_Airyscan Processing	1	1
-1.48522508144379	Heat shock	GFP-HDEL HS airy mv 10_Airyscan Processing	1	1
0.566535413265228	Heat shock	GFP-HDEL HS airy mv 10_Airyscan Processing	1	1
0.21120697259903	Heat shock	GFP-HDEL HS airy mv 10_Airyscan Processing	1	1
1.10553681850433	Heat shock	GFP-HDEL HS airy mv 10_Airyscan Processing	1	1
0.821171164512634	Heat shock	GFP-HDEL HS airy mv 10_Airyscan Processing	1	1
1.80355834960938	Heat shock	GFP-HDEL HS airy mv 10_Airyscan Processing	1	1
-0.586187243461609	Heat shock	GFP-HDEL HS airy mv 10_Airyscan Processing	1	1
-0.371846139431	Heat shock	GFP-HDEL HS airy mv 10_Airyscan Processing	1	1
-0.821947157382965	Heat shock	GFP-HDEL HS airy mv 10_Airyscan Processing	1	1
0.0140683501958847	Heat shock	GFP-HDEL HS airy mv 10_Airyscan Processing	1	1
0.304679334163666	Heat shock	GFP-HDEL HS airy mv 10_Airyscan Processing	1	1
0.156601697206497	Heat shock	GFP-HDEL HS airy mv 10_Airyscan Processing	1	1
0.45011693239212	Heat shock	GFP-HDEL HS airy mv 10_Airyscan Processing	1	1
0.544079422950745	Heat shock	GFP-HDEL HS airy mv 10_Airyscan Processing	1	1
1.45284044742584	Heat shock	GFP-HDEL HS airy mv 10_Airyscan Processing	1	1
-0.214918553829193	Heat shock	GFP-HDEL HS airy mv 10_Airyscan Processing	1	1
-0.483783364295959	Heat shock	GFP-HDEL HS airy mv 10_Airyscan Processing	1	1
0.0593349076807499	Heat shock	GFP-HDEL HS airy mv 10_Airyscan Processing	1	1
-0.315645486116409	Heat shock	GFP-HDEL HS airy mv 10_Airyscan Processing	1	1
-0.703124523162842	Heat shock	GFP-HDEL HS airy mv 10_Airyscan Processing	1	1
0.430868655443192	Heat shock	GFP-HDEL HS airy mv 10_Airyscan Processing	1	1
-0.140408352017403	Heat shock	GFP-HDEL HS airy mv 10_Airyscan Processing	1	1
-3.23962926864624	Heat shock	GFP-HDEL HS airy mv 10_Airyscan Processing	1	1
-0.220726579427719	Heat shock	GFP-HDEL HS airy mv 10_Airyscan Processing	1	1
0.0633224919438362	Heat shock	GFP-HDEL HS airy mv 10_Airyscan Processing	1	1
-0.978544354438782	Heat shock	GFP-HDEL HS airy mv 10_Airyscan Processing	1	1
1.44591498374939	Heat shock	GFP-HDEL HS airy mv 10_Airyscan Processing	1	1
-0.273924559354782	Heat shock	GFP-HDEL HS airy mv 10_Airyscan Processing	1	1
-1.40155053138733	Heat shock	GFP-HDEL HS airy mv 10_Airyscan Processing	1	1
0.380574733018875	Heat shock	GFP-HDEL HS airy mv 10_Airyscan Processing	1	1
-1.32459592819214	Heat shock	GFP-HDEL HS airy mv 10_Airyscan Processing	1	1
-0.591600239276886	Heat shock	GFP-HDEL HS airy mv 10_Airyscan Processing	1	1
-0.388704001903534	Heat shock	GFP-HDEL HS airy mv 10_Airyscan Processing	1	1
0.190516859292984	Heat shock	GFP-HDEL HS airy mv 10_Airyscan Processing	1	1
1.20141351222992	Heat shock	GFP-HDEL HS airy mv 10_Airyscan Processing	1	1
0.218445837497711	Heat shock	GFP-HDEL HS airy mv 10_Airyscan Processing	1	1
-0.119119688868523	Heat shock	GFP-HDEL HS airy mv 10_Airyscan Processing	1	1
-0.263822287321091	Heat shock	GFP-HDEL HS airy mv 10_Airyscan Processing	1	1
0.844133317470551	Heat shock	GFP-HDEL HS airy mv 10_Airyscan Processing	1	1
-0.723557710647583	Heat shock	GFP-HDEL HS airy mv 10_Airyscan Processing	1	1
-4.75353622436523	Heat shock	GFP-HDEL HS airy mv 10_Airyscan Processing	1	1
-0.100044466555119	Heat shock	GFP-HDEL HS airy mv 10_Airyscan Processing	1	1
0.595465958118439	Heat shock	GFP-HDEL HS airy mv 10_Airyscan Processing	1	1
0.473363101482391	Heat shock	GFP-HDEL HS airy mv 10_Airyscan Processing	1	1
0.247876822948456	Heat shock	GFP-HDEL HS airy mv 10_Airyscan Processing	1	1
0.588029503822327	Heat shock	GFP-HDEL HS airy mv 10_Airyscan Processing	1	1
0.0662045627832413	Heat shock	GFP-HDEL HS airy mv 10_Airyscan Processing	1	1
-0.174689173698425	Heat shock	GFP-HDEL HS airy mv 10_Airyscan Processing	1	1
-0.540894031524658	Heat shock	GFP-HDEL HS airy mv 10_Airyscan Processing	1	1
-0.186902239918709	Heat shock	GFP-HDEL HS airy mv 10_Airyscan Processing	1	1
-0.454251080751419	Heat shock	GFP-HDEL HS airy mv 10_Airyscan Processing	1	1
0.0120601169764996	Heat shock	GFP-HDEL HS airy mv 10_Airyscan Processing	1	1
-0.0832019448280334	Heat shock	GFP-HDEL HS airy mv 10_Airyscan Processing	1	1
0.776543974876404	Heat shock	GFP-HDEL HS airy mv 10_Airyscan Processing	1	1
0.981644511222839	Heat shock	GFP-HDEL HS airy mv 10_Airyscan Processing	1	1
-0.360271126031876	Heat shock	GFP-HDEL HS airy mv 10_Airyscan Processing	1	1
-0.302399128675461	Heat shock	GFP-HDEL HS airy mv 10_Airyscan Processing	1	1
0.893812417984009	Heat shock	GFP-HDEL HS airy mv 10_Airyscan Processing	1	1
-0.108496248722076	Heat shock	GFP-HDEL HS airy mv 10_Airyscan Processing	1	1
-0.190739989280701	Heat shock	GFP-HDEL HS airy mv 10_Airyscan Processing	1	1
-0.291533648967743	Heat shock	GFP-HDEL HS airy mv 10_Airyscan Processing	1	1
0.103610776364803	Heat shock	GFP-HDEL HS airy mv 10_Airyscan Processing	1	1
-0.28827577829361	Heat shock	GFP-HDEL HS airy mv 10_Airyscan Processing	1	1
-0.0494713149964809	Heat shock	GFP-HDEL HS airy mv 10_Airyscan Processing	1	1
-1.17333090305328	Heat shock	GFP-HDEL HS airy mv 10_Airyscan Processing	1	1
-0.206713125109673	Heat shock	GFP-HDEL HS airy mv 10_Airyscan Processing	1	1
-0.309411853551865	Heat shock	GFP-HDEL HS airy mv 10_Airyscan Processing	1	1
-0.468176007270813	Heat shock	GFP-HDEL HS airy mv 10_Airyscan Processing	1	1
0.106941178441048	Heat shock	GFP-HDEL HS airy mv 10_Airyscan Processing	1	1
0.0878816992044449	Heat shock	GFP-HDEL HS airy mv 10_Airyscan Processing	1	1
-0.00409694900736213	Heat shock	GFP-HDEL HS airy mv 10_Airyscan Processing	1	1
0.41410493850708	Heat shock	GFP-HDEL HS airy mv 10_Airyscan Processing	1	1
0.14478063583374	Heat shock	GFP-HDEL HS airy mv 10_Airyscan Processing	1	1
-0.318618267774582	Heat shock	GFP-HDEL HS airy mv 10_Airyscan Processing	1	1
6.61274099349976	Heat shock	GFP-HDEL HS airy mv 10_Airyscan Processing	1	1
-0.20817619562149	Heat shock	GFP-HDEL HS airy mv 10_Airyscan Processing	1	1
0.509729981422424	Heat shock	GFP-HDEL HS airy mv 10_Airyscan Processing	1	1
-1.61466658115387	Heat shock	GFP-HDEL HS airy mv 10_Airyscan Processing	1	1
-0.759801089763641	Heat shock	GFP-HDEL HS airy mv 10_Airyscan Processing	1	1
-0.0357543043792248	Heat shock	GFP-HDEL HS airy mv 10_Airyscan Processing	1	1
-0.244679972529411	Heat shock	GFP-HDEL HS airy mv 10_Airyscan Processing	1	1
-1.34647238254547	Heat shock	GFP-HDEL HS airy mv 10_Airyscan Processing	1	1
0.912359893321991	Heat shock	GFP-HDEL HS airy mv 10_Airyscan Processing	1	1
-0.1170414686203	Heat shock	GFP-HDEL HS airy mv 10_Airyscan Processing	1	1
0.752007484436035	Heat shock	GFP-HDEL HS airy mv 10_Airyscan Processing	1	1
0.431366056203842	Heat shock	GFP-HDEL HS airy mv 10_Airyscan Processing	1	1
0.317238301038742	Heat shock	GFP-HDEL HS airy mv 10_Airyscan Processing	1	1
0.836805164813995	Heat shock	GFP-HDEL HS airy mv 10_Airyscan Processing	1	1
0.158452197909355	Heat shock	GFP-HDEL HS airy mv 10_Airyscan Processing	1	1
0.158463597297668	Heat shock	GFP-HDEL HS airy mv 10_Airyscan Processing	1	1
-0.162139192223549	Heat shock	GFP-HDEL HS airy mv 10_Airyscan Processing	1	1
0.626167595386505	Heat shock	GFP-HDEL HS airy mv 10_Airyscan Processing	1	1
-1.5600174665451	Heat shock	GFP-HDEL HS airy mv 10_Airyscan Processing	1	1
0.0617569908499718	Heat shock	GFP-HDEL HS airy mv 10_Airyscan Processing	1	1
-0.824834585189819	Heat shock	GFP-HDEL HS airy mv 10_Airyscan Processing	1	1
0.520736575126648	Heat shock	GFP-HDEL HS airy mv 10_Airyscan Processing	1	1
-1.69358241558075	Heat shock	GFP-HDEL HS airy mv 10_Airyscan Processing	1	1
-0.0119080441072583	Heat shock	GFP-HDEL HS airy mv 10_Airyscan Processing	1	1
-0.621334195137024	Heat shock	GFP-HDEL HS airy mv 10_Airyscan Processing	1	1
-0.800674021244049	Heat shock	GFP-HDEL HS airy mv 10_Airyscan Processing	1	1
5.71557950973511	Heat shock	GFP-HDEL HS airy mv 10_Airyscan Processing	1	1
0.351584792137146	Heat shock	GFP-HDEL HS airy mv 10_Airyscan Processing	1	1
-0.120032489299774	Heat shock	GFP-HDEL HS airy mv 10_Airyscan Processing	1	1
-0.048581849783659	Heat shock	GFP-HDEL HS airy mv 10_Airyscan Processing	1	1
0.387061148881912	Heat shock	GFP-HDEL HS airy mv 10_Airyscan Processing	1	1
-0.295183956623077	Heat shock	GFP-HDEL HS airy mv 10_Airyscan Processing	1	1
-0.883363664150238	Heat shock	GFP-HDEL HS airy mv 10_Airyscan Processing	1	1
-0.0157951693981886	Heat shock	GFP-HDEL HS airy mv 10_Airyscan Processing	1	1
-0.0163337923586369	Heat shock	GFP-HDEL HS airy mv 10_Airyscan Processing	1	1
0.269042789936066	Heat shock	GFP-HDEL HS airy mv 10_Airyscan Processing	1	1
-0.190288037061691	Heat shock	GFP-HDEL HS airy mv 10_Airyscan Processing	1	1
-0.228141129016876	Heat shock	GFP-HDEL HS airy mv 10_Airyscan Processing	1	1
-0.539246559143066	Heat shock	GFP-HDEL HS airy mv 10_Airyscan Processing	1	1
-0.18097248673439	Heat shock	GFP-HDEL HS airy mv 10_Airyscan Processing	1	1
-0.0995695441961288	Heat shock	GFP-HDEL HS airy mv 10_Airyscan Processing	1	1
0.966597497463226	Heat shock	GFP-HDEL HS airy mv 10_Airyscan Processing	1	1
0.476453304290771	Heat shock	GFP-HDEL HS airy mv 10_Airyscan Processing	1	1
0.221660047769547	Heat shock	GFP-HDEL HS airy mv 10_Airyscan Processing	1	1
-0.365014016628265	Heat shock	GFP-HDEL HS airy mv 10_Airyscan Processing	1	1
-0.0918906554579735	Heat shock	GFP-HDEL HS airy mv 10_Airyscan Processing	1	1
1.7923675775528	Heat shock	GFP-HDEL HS airy mv 10_Airyscan Processing	1	1
1.03098046779633	Heat shock	GFP-HDEL HS airy mv 10_Airyscan Processing	1	1
-0.121248200535774	Heat shock	GFP-HDEL HS airy mv 10_Airyscan Processing	1	1
-0.229747921228409	Heat shock	GFP-HDEL HS airy mv 10_Airyscan Processing	1	1
-0.32397672533989	Heat shock	GFP-HDEL HS airy mv 10_Airyscan Processing	1	1
0.39622563123703	Heat shock	GFP-HDEL HS airy mv 10_Airyscan Processing	1	1
0.133224219083786	Heat shock	GFP-HDEL HS airy mv 10_Airyscan Processing	1	1
-0.336504548788071	Heat shock	GFP-HDEL HS airy mv 10_Airyscan Processing	1	1
0.382277935743332	Heat shock	GFP-HDEL HS airy mv 10_Airyscan Processing	1	1
-0.298591822385788	Heat shock	GFP-HDEL HS airy mv 10_Airyscan Processing	1	1
0.271081328392029	Heat shock	GFP-HDEL HS airy mv 10_Airyscan Processing	1	1
-0.232441186904907	Heat shock	GFP-HDEL HS airy mv 10_Airyscan Processing	1	1
0.556573510169983	Heat shock	GFP-HDEL HS airy mv 10_Airyscan Processing	1	1
-0.363927930593491	Heat shock	GFP-HDEL HS airy mv 10_Airyscan Processing	1	1
-0.757208526134491	Heat shock	GFP-HDEL HS airy mv 10_Airyscan Processing	1	1
-0.89250111579895	Heat shock	GFP-HDEL HS airy mv 10_Airyscan Processing	1	1
0.127132698893547	Heat shock	GFP-HDEL HS airy mv 10_Airyscan Processing	1	1
-2.29744601249695	Heat shock	GFP-HDEL HS airy mv 10_Airyscan Processing	1	1
0.133794203400612	Heat shock	GFP-HDEL HS airy mv 10_Airyscan Processing	1	1
-0.543513655662537	Heat shock	GFP-HDEL HS airy mv 10_Airyscan Processing	1	1
-0.459753215312958	Heat shock	GFP-HDEL HS airy mv 10_Airyscan Processing	1	1
-0.171715825796127	Heat shock	GFP-HDEL HS airy mv 10_Airyscan Processing	1	1
-0.177851691842079	Heat shock	GFP-HDEL HS airy mv 10_Airyscan Processing	1	1
-0.287858903408051	Heat shock	GFP-HDEL HS airy mv 10_Airyscan Processing	1	1
1.16396677494049	Heat shock	GFP-HDEL HS airy mv 10_Airyscan Processing	1	1
0.409996896982193	Heat shock	GFP-HDEL HS airy mv 10_Airyscan Processing	1	1
-0.16927270591259	Heat shock	GFP-HDEL HS airy mv 10_Airyscan Processing	1	1
0.838843286037445	Heat shock	GFP-HDEL HS airy mv 10_Airyscan Processing	1	1
0.0214989650994539	Heat shock	GFP-HDEL HS airy mv 10_Airyscan Processing	1	1
0.323247134685516	Heat shock	GFP-HDEL HS airy mv 10_Airyscan Processing	1	1
0.00422235764563084	Heat shock	GFP-HDEL HS airy mv 10_Airyscan Processing	1	1
0.0836630761623383	Heat shock	GFP-HDEL HS airy mv 10_Airyscan Processing	1	1
0.544972002506256	Heat shock	GFP-HDEL HS airy mv 10_Airyscan Processing	1	1
-1.38848531246185	Heat shock	GFP-HDEL HS airy mv 10_Airyscan Processing	1	1
1.15068924427032	Heat shock	GFP-HDEL HS airy mv 10_Airyscan Processing	1	1
0.148037865757942	Heat shock	GFP-HDEL HS airy mv 10_Airyscan Processing	1	1
-0.25499364733696	Heat shock	GFP-HDEL HS airy mv 10_Airyscan Processing	1	1
-0.463868677616119	Heat shock	GFP-HDEL HS airy mv 10_Airyscan Processing	1	1
0.404936999082565	Heat shock	GFP-HDEL HS airy mv 10_Airyscan Processing	1	1
0.368259519338608	Heat shock	GFP-HDEL HS airy mv 10_Airyscan Processing	1	1
-0.58090353012085	Heat shock	GFP-HDEL HS airy mv 10_Airyscan Processing	1	1
0.239433318376541	Heat shock	GFP-HDEL HS airy mv 10_Airyscan Processing	1	1
0.201930463314056	Heat shock	GFP-HDEL HS airy mv 10_Airyscan Processing	1	1
0.182696908712387	Heat shock	GFP-HDEL HS airy mv 10_Airyscan Processing	1	1
-0.0484001226723194	Heat shock	GFP-HDEL HS airy mv 10_Airyscan Processing	1	1
0.0884214043617249	Heat shock	GFP-HDEL HS airy mv 10_Airyscan Processing	1	1
-0.0797822028398514	Heat shock	GFP-HDEL HS airy mv 10_Airyscan Processing	1	1
-0.128299400210381	Heat shock	GFP-HDEL HS airy mv 10_Airyscan Processing	1	1
0.20094995200634	Heat shock	GFP-HDEL HS airy mv 10_Airyscan Processing	1	1
-1.09036982059479	Heat shock	GFP-HDEL HS airy mv 10_Airyscan Processing	1	1
0.284261912107468	Heat shock	GFP-HDEL HS airy mv 10_Airyscan Processing	1	1
0.0066698738373816	Heat shock	GFP-HDEL HS airy mv 10_Airyscan Processing	1	1
-0.133331194519997	Heat shock	GFP-HDEL HS airy mv 10_Airyscan Processing	1	1
1.03130781650543	Heat shock	GFP-HDEL HS airy mv 10_Airyscan Processing	1	1
-0.756713449954987	Heat shock	GFP-HDEL HS airy mv 10_Airyscan Processing	1	1
-2.88551640510559	Heat shock	GFP-HDEL HS airy mv 10_Airyscan Processing	1	1
0.426745921373367	Heat shock	GFP-HDEL HS airy mv 10_Airyscan Processing	1	1
-0.00166394305415452	Heat shock	GFP-HDEL HS airy mv 10_Airyscan Processing	1	1
-0.361477196216583	Heat shock	GFP-HDEL HS airy mv 10_Airyscan Processing	1	1
0.0504541806876659	Heat shock	GFP-HDEL HS airy mv 10_Airyscan Processing	1	1
0.282669216394424	Heat shock	GFP-HDEL HS airy mv 10_Airyscan Processing	1	1
0.369018256664276	Heat shock	GFP-HDEL HS airy mv 10_Airyscan Processing	1	1
-0.429901003837585	Heat shock	GFP-HDEL HS airy mv 10_Airyscan Processing	1	1
0.302164882421494	Heat shock	GFP-HDEL HS airy mv 10_Airyscan Processing	1	1
-2.33102750778198	Heat shock	GFP-HDEL HS airy mv 10_Airyscan Processing	1	1
0.0322871953248978	Heat shock	GFP-HDEL HS airy mv 10_Airyscan Processing	1	1
0.0289419703185558	Heat shock	GFP-HDEL HS airy mv 10_Airyscan Processing	1	1
1.82554602622986	Heat shock	GFP-HDEL HS airy mv 10_Airyscan Processing	1	1
-3.75673937797546	Heat shock	GFP-HDEL HS airy mv 10_Airyscan Processing	1	1
-0.739049196243286	Heat shock	GFP-HDEL HS airy mv 10_Airyscan Processing	1	1
-2.56322741508484	Heat shock	GFP-HDEL HS airy mv 10_Airyscan Processing	1	1
0.00657609803602099	Heat shock	GFP-HDEL HS airy mv 10_Airyscan Processing	1	1
0.0389381684362888	Heat shock	GFP-HDEL HS airy mv 10_Airyscan Processing	1	1
-0.552577912807465	Heat shock	GFP-HDEL HS airy mv 10_Airyscan Processing	1	1
0.0788371488451958	Heat shock	GFP-HDEL HS airy mv 10_Airyscan Processing	1	1
0.392316430807114	Heat shock	GFP-HDEL HS airy mv 10_Airyscan Processing	1	1
0.397835731506348	Heat shock	GFP-HDEL HS airy mv 10_Airyscan Processing	1	1
0.504666268825531	Heat shock	GFP-HDEL HS airy mv 10_Airyscan Processing	1	1
0.592282116413116	Heat shock	GFP-HDEL HS airy mv 10_Airyscan Processing	1	1
-0.535773098468781	Heat shock	GFP-HDEL HS airy mv 10_Airyscan Processing	1	1
-0.259585559368134	Heat shock	GFP-HDEL HS airy mv 10_Airyscan Processing	1	1
0.707850396633148	Heat shock	GFP-HDEL HS airy mv 10_Airyscan Processing	1	1
0.173834189772606	Heat shock	GFP-HDEL HS airy mv 10_Airyscan Processing	1	1
-0.296139687299728	Heat shock	GFP-HDEL HS airy mv 10_Airyscan Processing	1	1
0.375089973211288	Heat shock	GFP-HDEL HS airy mv 10_Airyscan Processing	1	1
-1.08133971691132	Heat shock	GFP-HDEL HS airy mv 10_Airyscan Processing	1	1
-0.10015482455492	Heat shock	GFP-HDEL HS airy mv 10_Airyscan Processing	1	1
-0.0422588773071766	Heat shock	GFP-HDEL HS airy mv 10_Airyscan Processing	1	1
-0.0175197813659906	Heat shock	GFP-HDEL HS airy mv 10_Airyscan Processing	1	1
1.01887822151184	Heat shock	GFP-HDEL HS airy mv 10_Airyscan Processing	1	1
-0.383128672838211	Heat shock	GFP-HDEL HS airy mv 10_Airyscan Processing	1	1
2.45434927940369	Heat shock	GFP-HDEL HS airy mv 10_Airyscan Processing	1	1
1.55615651607513	Heat shock	GFP-HDEL HS airy mv 10_Airyscan Processing	1	1
-0.492641896009445	Heat shock	GFP-HDEL HS airy mv 10_Airyscan Processing	1	1
2.05653643608093	Heat shock	GFP-HDEL HS airy mv 10_Airyscan Processing	1	1
0.436332613229752	Heat shock	GFP-HDEL HS airy mv 10_Airyscan Processing	1	1
0.403461426496506	Heat shock	GFP-HDEL HS airy mv 10_Airyscan Processing	1	1
-0.107988566160202	Heat shock	GFP-HDEL HS airy mv 10_Airyscan Processing	1	1
0.450674831867218	Heat shock	GFP-HDEL HS airy mv 10_Airyscan Processing	1	1
2.77386379241943	Heat shock	GFP-HDEL HS airy mv 10_Airyscan Processing	1	1
-1.59687149524689	Heat shock	GFP-HDEL HS airy mv 10_Airyscan Processing	1	1
-1.0060795545578	Heat shock	GFP-HDEL HS airy mv 10_Airyscan Processing	1	1
-0.583545029163361	Heat shock	GFP-HDEL HS airy mv 10_Airyscan Processing	1	1
-0.366200149059296	Heat shock	GFP-HDEL HS airy mv 10_Airyscan Processing	1	1
-0.212099447846413	Heat shock	GFP-HDEL HS airy mv 10_Airyscan Processing	1	1
0.175289154052734	Heat shock	GFP-HDEL HS airy mv 10_Airyscan Processing	1	1
-0.747534513473511	Heat shock	GFP-HDEL HS airy mv 10_Airyscan Processing	1	1
-0.348535627126694	Heat shock	GFP-HDEL HS airy mv 10_Airyscan Processing	1	1
0.556329190731049	Heat shock	GFP-HDEL HS airy mv 10_Airyscan Processing	1	1
-0.339746922254562	Heat shock	GFP-HDEL HS airy mv 10_Airyscan Processing	1	1
-0.0556490644812584	Heat shock	GFP-HDEL HS airy mv 10_Airyscan Processing	1	1
-0.77476167678833	Heat shock	GFP-HDEL HS airy mv 10_Airyscan Processing	1	1
-0.0171102862805128	Heat shock	GFP-HDEL HS airy mv 10_Airyscan Processing	1	1
0.280830800533295	Heat shock	GFP-HDEL HS airy mv 10_Airyscan Processing	1	1
1.59952211380005	Heat shock	GFP-HDEL HS airy mv 10_Airyscan Processing	1	1
0.29018822312355	Heat shock	GFP-HDEL HS airy mv 10_Airyscan Processing	1	1
0.23940122127533	Heat shock	GFP-HDEL HS airy mv 10_Airyscan Processing	1	1
0.0924931243062019	Heat shock	GFP-HDEL HS airy mv 10_Airyscan Processing	1	1
-0.0742711946368217	Heat shock	GFP-HDEL HS airy mv 10_Airyscan Processing	1	1
-0.368399441242218	Heat shock	GFP-HDEL HS airy mv 10_Airyscan Processing	1	1
-0.208750337362289	Heat shock	GFP-HDEL HS airy mv 10_Airyscan Processing	1	1
0.465263456106186	Heat shock	GFP-HDEL HS airy mv 10_Airyscan Processing	1	1
-1.65428030490875	Heat shock	GFP-HDEL HS airy mv 10_Airyscan Processing	1	1
-0.31335124373436	Heat shock	GFP-HDEL HS airy mv 10_Airyscan Processing	1	1
0.121142946183681	Heat shock	GFP-HDEL HS airy mv 10_Airyscan Processing	1	1
0.520755350589752	Heat shock	GFP-HDEL HS airy mv 10_Airyscan Processing	1	1
-0.882016241550446	Heat shock	GFP-HDEL HS airy mv 10_Airyscan Processing	1	1
-0.509363055229187	Heat shock	GFP-HDEL HS airy mv 10_Airyscan Processing	1	1
-0.110637687146664	Heat shock	GFP-HDEL HS airy mv 10_Airyscan Processing	1	1
1.19090604782104	Heat shock	GFP-HDEL HS airy mv 10_Airyscan Processing	1	1
-0.47341588139534	Heat shock	GFP-HDEL HS airy mv 10_Airyscan Processing	1	1
-0.970099747180939	Heat shock	GFP-HDEL HS airy mv 10_Airyscan Processing	1	1
0.0778855606913567	Heat shock	GFP-HDEL HS airy mv 10_Airyscan Processing	1	1
1.01726889610291	Heat shock	GFP-HDEL HS airy mv 10_Airyscan Processing	1	1
-0.308370471000671	Heat shock	GFP-HDEL HS airy mv 10_Airyscan Processing	1	1
1.07275319099426	Heat shock	GFP-HDEL HS airy mv 10_Airyscan Processing	1	1
-0.263248920440674	Heat shock	GFP-HDEL HS airy mv 10_Airyscan Processing	1	1
-0.200087636709213	Heat shock	GFP-HDEL HS airy mv 10_Airyscan Processing	1	1
0.42559489607811	Heat shock	GFP-HDEL HS airy mv 10_Airyscan Processing	1	1
-0.863911032676697	Heat shock	GFP-HDEL HS airy mv 10_Airyscan Processing	1	1
-0.0173773840069771	Heat shock	GFP-HDEL HS airy mv 10_Airyscan Processing	1	1
-0.267785459756851	Heat shock	GFP-HDEL HS airy mv 10_Airyscan Processing	1	1
0.245133861899376	Heat shock	GFP-HDEL HS airy mv 10_Airyscan Processing	1	1
0.705634474754333	Heat shock	GFP-HDEL HS airy mv 10_Airyscan Processing	1	1
-2.52765727043152	Heat shock	GFP-HDEL HS airy mv 10_Airyscan Processing	1	1
-2.54031348228455	Heat shock	GFP-HDEL HS airy mv 10_Airyscan Processing	1	1
-0.777702987194061	Heat shock	GFP-HDEL HS airy mv 10_Airyscan Processing	1	1
0.331806570291519	Heat shock	GFP-HDEL HS airy mv 10_Airyscan Processing	1	1
0.128951951861382	Heat shock	GFP-HDEL HS airy mv 10_Airyscan Processing	1	1
0.369729220867157	Heat shock	GFP-HDEL HS airy mv 10_Airyscan Processing	1	1
-0.0650146454572678	Heat shock	GFP-HDEL HS airy mv 10_Airyscan Processing	1	1
-0.0115238064900041	Heat shock	GFP-HDEL HS airy mv 10_Airyscan Processing	1	1
-0.366467863321304	Heat shock	GFP-HDEL HS airy mv 10_Airyscan Processing	1	1
1.11874222755432	Heat shock	GFP-HDEL HS airy mv 10_Airyscan Processing	1	1
-0.514062821865082	Heat shock	GFP-HDEL HS airy mv 10_Airyscan Processing	1	1
0.018728481605649	Heat shock	GFP-HDEL HS airy mv 10_Airyscan Processing	1	1
-0.444704115390778	Heat shock	GFP-HDEL HS airy mv 10_Airyscan Processing	1	1
-0.134187892079353	Heat shock	GFP-HDEL HS airy mv 10_Airyscan Processing	1	1
0.80801796913147	Heat shock	GFP-HDEL HS airy mv 10_Airyscan Processing	1	1
0.380855113267899	Heat shock	GFP-HDEL HS airy mv 10_Airyscan Processing	1	1
-0.352813273668289	Heat shock	GFP-HDEL HS airy mv 10_Airyscan Processing	1	1
0.69216912984848	Heat shock	GFP-HDEL HS airy mv 10_Airyscan Processing	1	1
-0.123327992856503	Heat shock	GFP-HDEL HS airy mv 10_Airyscan Processing	1	1
0.83643501996994	Heat shock	GFP-HDEL HS airy mv 10_Airyscan Processing	1	1
-0.383764624595642	Heat shock	GFP-HDEL HS airy mv 10_Airyscan Processing	1	1
-0.715928554534912	Heat shock	GFP-HDEL HS airy mv 10_Airyscan Processing	1	1
-0.489948242902756	Heat shock	GFP-HDEL HS airy mv 10_Airyscan Processing	1	1
-0.633703768253326	Heat shock	GFP-HDEL HS airy mv 10_Airyscan Processing	1	1
-0.0739840939640999	Heat shock	GFP-HDEL HS airy mv 10_Airyscan Processing	1	1
0.967404305934906	Heat shock	GFP-HDEL HS airy mv 10_Airyscan Processing	1	1
1.34550106525421	Heat shock	GFP-HDEL HS airy mv 10_Airyscan Processing	1	1
-0.332264870405197	Heat shock	GFP-HDEL HS airy mv 10_Airyscan Processing	1	1
0.197708621621132	Heat shock	GFP-HDEL HS airy mv 10_Airyscan Processing	1	1
-1.20781290531158	Heat shock	GFP-HDEL HS airy mv 10_Airyscan Processing	1	1
1.55728757381439	Heat shock	GFP-HDEL HS airy mv 10_Airyscan Processing	1	1
-1.25240039825439	Heat shock	GFP-HDEL HS airy mv 10_Airyscan Processing	1	1
-0.139111161231995	Heat shock	GFP-HDEL HS airy mv 10_Airyscan Processing	1	1
0.0726206824183464	Heat shock	GFP-HDEL HS airy mv 10_Airyscan Processing	1	1
-0.05341786891222	Heat shock	GFP-HDEL HS airy mv 10_Airyscan Processing	1	1
-0.552884697914124	Heat shock	GFP-HDEL HS airy mv 10_Airyscan Processing	1	1
-0.14165872335434	Heat shock	GFP-HDEL HS airy mv 10_Airyscan Processing	1	1
-0.0786525756120682	Heat shock	GFP-HDEL HS airy mv 10_Airyscan Processing	1	1
-2.26447725296021	Heat shock	GFP-HDEL HS airy mv 10_Airyscan Processing	1	1
-0.337288200855255	Heat shock	GFP-HDEL HS airy mv 10_Airyscan Processing	1	1
0.134691804647446	Heat shock	GFP-HDEL HS airy mv 10_Airyscan Processing	1	1
0.0443314947187901	Heat shock	GFP-HDEL HS airy mv 10_Airyscan Processing	1	1
-7.16513919830322	Heat shock	GFP-HDEL HS airy mv 10_Airyscan Processing	1	1
-0.0248538926243782	Heat shock	GFP-HDEL HS airy mv 10_Airyscan Processing	1	1
0.0510541647672653	Heat shock	GFP-HDEL HS airy mv 10_Airyscan Processing	1	1
-1.02574038505554	Heat shock	GFP-HDEL HS airy mv 10_Airyscan Processing	1	1
0.117789544165134	Heat shock	GFP-HDEL HS airy mv 10_Airyscan Processing	1	1
0.641860067844391	Heat shock	GFP-HDEL HS airy mv 10_Airyscan Processing	1	1
-0.332874417304993	Heat shock	GFP-HDEL HS airy mv 10_Airyscan Processing	1	1
-0.723265886306763	Heat shock	GFP-HDEL HS airy mv 10_Airyscan Processing	1	1
0.862633883953094	Heat shock	GFP-HDEL HS airy mv 10_Airyscan Processing	1	1
0.266103059053421	Heat shock	GFP-HDEL HS airy mv 10_Airyscan Processing	1	1
-0.192570447921753	Heat shock	GFP-HDEL HS airy mv 10_Airyscan Processing	1	1
1.71417021751404	Heat shock	GFP-HDEL HS airy mv 10_Airyscan Processing	1	1
0.0439307168126106	Heat shock	GFP-HDEL HS airy mv 10_Airyscan Processing	1	1
-0.254692167043686	Heat shock	GFP-HDEL HS airy mv 10_Airyscan Processing	1	1
0.648699641227722	Heat shock	GFP-HDEL HS airy mv 10_Airyscan Processing	1	1
-0.0971005409955978	Heat shock	GFP-HDEL HS airy mv 10_Airyscan Processing	1	1
-1.51906442642212	Heat shock	GFP-HDEL HS airy mv 10_Airyscan Processing	1	1
0.836483418941498	Heat shock	GFP-HDEL HS airy mv 10_Airyscan Processing	1	1
-0.0125274080783129	Heat shock	GFP-HDEL HS airy mv 10_Airyscan Processing	1	1
0.153419733047485	Heat shock	GFP-HDEL HS airy mv 10_Airyscan Processing	1	1
-0.107098110020161	Heat shock	GFP-HDEL HS airy mv 10_Airyscan Processing	1	1
-0.204955965280533	Heat shock	GFP-HDEL HS airy mv 10_Airyscan Processing	1	1
0.237975612282753	Heat shock	GFP-HDEL HS airy mv 10_Airyscan Processing	1	1
-4.48757886886597	Heat shock	GFP-HDEL HS airy mv 10_Airyscan Processing	1	1
2.08737587928772	Heat shock	GFP-HDEL HS airy mv 10_Airyscan Processing	1	1
-0.109561942517757	Heat shock	GFP-HDEL HS airy mv 10_Airyscan Processing	1	1
0.238875165581703	Heat shock	GFP-HDEL HS airy mv 10_Airyscan Processing	1	1
-0.0113497572019696	Heat shock	GFP-HDEL HS airy mv 10_Airyscan Processing	1	1
0.737285494804382	Heat shock	GFP-HDEL HS airy mv 10_Airyscan Processing	1	1
-1.69548213481903	Heat shock	GFP-HDEL HS airy mv 10_Airyscan Processing	1	1
0.0436364263296127	Heat shock	GFP-HDEL HS airy mv 10_Airyscan Processing	1	1
0.160298079252243	Heat shock	GFP-HDEL HS airy mv 10_Airyscan Processing	1	1
-1.47524857521057	Heat shock	GFP-HDEL HS airy mv 10_Airyscan Processing	1	1
2.02796673774719	Heat shock	GFP-HDEL HS airy mv 10_Airyscan Processing	1	1
0.566649496555328	Heat shock	GFP-HDEL HS airy mv 10_Airyscan Processing	1	1
-0.45670410990715	Heat shock	GFP-HDEL HS airy mv 10_Airyscan Processing	1	1
0.119870342314243	Heat shock	GFP-HDEL HS airy mv 10_Airyscan Processing	1	1
-0.183095887303352	Heat shock	GFP-HDEL HS airy mv 10_Airyscan Processing	1	1
-0.117621019482613	Heat shock	GFP-HDEL HS airy mv 10_Airyscan Processing	1	1
0.672460556030273	Heat shock	GFP-HDEL HS airy mv 10_Airyscan Processing	1	1
0.640052914619446	Heat shock	GFP-HDEL HS airy mv 10_Airyscan Processing	1	1
-0.33211275935173	Heat shock	GFP-HDEL HS airy mv 10_Airyscan Processing	1	1
0.54437643289566	Heat shock	GFP-HDEL HS airy mv 10_Airyscan Processing	1	1
-0.0897112339735031	Heat shock	GFP-HDEL HS airy mv 10_Airyscan Processing	1	1
-0.126026883721352	Heat shock	GFP-HDEL HS airy mv 10_Airyscan Processing	1	1
0.869431614875793	Heat shock	GFP-HDEL HS airy mv 10_Airyscan Processing	1	1
-0.277366369962692	Heat shock	GFP-HDEL HS airy mv 10_Airyscan Processing	1	1
-3.96507859230042	Heat shock	GFP-HDEL HS airy mv 10_Airyscan Processing	1	1
-1.68803954124451	Heat shock	GFP-HDEL HS airy mv 10_Airyscan Processing	1	1
-0.0874012187123299	Heat shock	GFP-HDEL HS airy mv 10_Airyscan Processing	1	1
0.0150698870420456	Heat shock	GFP-HDEL HS airy mv 10_Airyscan Processing	1	1
-0.067004606127739	Heat shock	GFP-HDEL HS airy mv 10_Airyscan Processing	1	1
[truncated: 40,728 more rows]
